# Supplementary material for: The fast continuous wavelet transformation (fCWT) for real-time, high-quality, noise-resistant time–frequency analysis
Source: Nat Comput Sci. 2022 Jan 27;2(1):47–58. doi: 10.1038/s43588-021-00183-z (PMC10766549; doi:10.1038/s43588-021-00183-z)
Supplement: Supplementary file 1 — Detailed statistical descriptions of MAPE error distributions as plotted in Fig. 4. Results are obtained from 100 runs of seven time–frequency methods on a synthetic dataset consisting of three wavepackets with SNR = 0 dB Gaussian noise added. [file 43588_2021_183_MOESM1_ESM.xlsx]

## Sheet: Werkblad 1
Detailed statistical descriptions of MAPE error distributions as plotted in main text Figure 4. Results are obtained from 100 runs of 7 time-frequency methods on a synthetic dataset consisting of 3 wave-packets with SNR=0dB Gaussian noise added.
TF Method (WP)	mean	SD	SE	CI95% low	CI95% high	mean+3SD	mean-3SD	min	max
CWT 1	4.6	0.26	0.03	4.55	4.65	5.38	3.82	3.91	5.13
CWT 2	2.55	0.83	0.08	2.38	2.72	5.04	0.05	1.96	6.66
CWT 3	1.67	0.17	0.02	1.64	1.71	2.17	1.18	1.55	2.11
fCWT 1	4.62	0.26	0.03	4.57	4.67	5.41	3.83	3.99	5.17
fCWT 2	2.55	0.83	0.08	2.38	2.72	5.05	0.05	1.94	6.66
fCWT 3	1.67	0.16	0.02	1.64	1.7	2.16	1.18	1.55	2.13
DWT 1	30.1	0	0	30.1	30.1	30.1	30.1	30.1	30.1
DWT 2	162.11	67.3	6.87	148.47	175.75	364.01	-39.79	85.4	292.76
DWT 3	4881.97	1707.15	174.24	4536.07	5227.87	10003.4	-239.49	2755.34	9092.49
STFT 1	3.35	0.3	0.03	3.29	3.41	4.24	2.45	2.75	3.93
STFT 2	0.85	0.07	0.01	0.84	0.87	1.05	0.65	0.71	0.97
STFT 3	168.42	26.05	2.66	163.14	173.7	246.56	90.28	152.21	209.84
WVD 1	234	32.46	3.31	227.42	240.58	331.38	136.62	177.35	263.68
WVD 2	184.44	4.29	0.44	183.57	185.31	197.31	171.57	156.59	189.08
WVD 3	283.58	125.27	12.79	258.2	308.96	659.39	-92.23	184.75	772.9
HHT 1	132.16	34.2	3.49	125.23	139.09	234.75	29.57	106.01	252.27
HHT 2	146.64	16.4	1.67	143.32	149.97	195.85	97.44	112.1	172.52
HHT 3	164.01	10.12	1.03	161.96	166.06	194.38	133.65	140.12	183.86
EWT 1	11.22	0.83	0.08	11.05	11.39	13.7	8.75	9.33	12.72
EWT 2	14.11	1.55	0.16	13.79	14.42	18.76	9.45	12.12	19.47
EWT 3	148.45	9.25	0.94	146.58	150.33	176.21	120.69	131.09	171.29
