# Supplementary material for: The fast continuous wavelet transformation (fCWT) for real-time, high-quality, noise-resistant time–frequency analysis
Source: Nat Comput Sci. 2022 Jan 27;2(1):47–58. doi: 10.1038/s43588-021-00183-z (PMC10766549; doi:10.1038/s43588-021-00183-z)
Supplement: Supplementary file 2 — Zipped example and heatmap source data. [file 43588_2021_183_MOESM2_ESM.zip]

Archive with 5 entries (4 files):
- Figure 2/
- Figure 2/figure_2_cwt_source.csv
- Figure 2/figure_2_dwt_source.csv
- Figure 2/Arts_SD_Fig_2.xlsx
- __MACOSX/Figure 2/._Arts_SD_Fig_2.xlsx
