# Supplementary material for: The fast continuous wavelet transformation (fCWT) for real-time, high-quality, noise-resistant time–frequency analysis
Source: Nat Comput Sci. 2022 Jan 27;2(1):47–58. doi: 10.1038/s43588-021-00183-z (PMC10766549; doi:10.1038/s43588-021-00183-z)
Supplement: Supplementary file 2 — Zipped example and heatmap source data. [file 43588_2021_183_MOESM2_ESM.zip › Figure 2/figure_2_cwt_source.csv]

Freq(kHz)\Time(ms)	0ms	0.007ms	0.014ms	0.021ms	0.028ms	0.035ms	0.042ms	0.049ms	0.056ms	0.063ms	0.07ms	0.077ms	0.084ms	0.091ms	0.098ms	0.105ms	0.112ms	0.119ms	0.126ms	0.133ms	0.14ms	0.147ms	0.154ms	0.161ms	0.168ms	0.175ms	0.182ms	0.189ms	0.196ms	0.203ms	0.21ms	0.217ms	0.224ms	0.231ms	0.238ms	0.245ms	0.252ms	0.259ms	0.266ms	0.273ms	0.28ms	0.287ms	0.294ms	0.301ms	0.308ms	0.315ms	0.322ms	0.329ms	0.336ms
71.43kHz	0.0164	0.0162	0.0158	0.0154	0.015	0.0146	0.0143	0.014	0.0139	0.0138	0.0139	0.0141	0.0143	0.0145	0.0147	0.0149	0.015	0.0148	0.0144	0.0135	0.0121	0.01	0.0074	0.0046	0.0031	0.0057	0.0096	0.0137	0.0175	0.0209	0.0238	0.0262	0.028	0.0292	0.03	0.0303	0.0303	0.0302	0.03	0.03	0.0306	0.0319	0.0342	0.0375	0.0419	0.0472	0.0533	0.06	0.067
70.94kHz	0.0165	0.0162	0.0158	0.0154	0.015	0.0146	0.0142	0.014	0.0138	0.0138	0.0139	0.014	0.0142	0.0145	0.0148	0.015	0.0151	0.015	0.0146	0.0137	0.0123	0.0102	0.0074	0.0043	0.0025	0.0055	0.0097	0.014	0.018	0.0215	0.0246	0.027	0.0289	0.0302	0.031	0.0315	0.0315	0.0315	0.0314	0.0316	0.0322	0.0336	0.036	0.0394	0.0439	0.0493	0.0556	0.0624	0.0697
70.45kHz	0.0162	0.0159	0.0155	0.0152	0.0148	0.0145	0.0142	0.014	0.0138	0.0136	0.0136	0.0136	0.0138	0.0141	0.0145	0.0149	0.0153	0.0154	0.0151	0.0144	0.0129	0.0107	0.0077	0.0039	0.0009	0.0053	0.0101	0.0148	0.0192	0.023	0.0263	0.0289	0.0309	0.0323	0.0331	0.0336	0.0337	0.0338	0.0338	0.0341	0.035	0.0366	0.0392	0.0429	0.0477	0.0534	0.0601	0.0674	0.0751
69.96kHz	0.0167	0.0164	0.0159	0.0154	0.0147	0.0141	0.0136	0.0132	0.0129	0.0128	0.0128	0.013	0.0132	0.0135	0.0139	0.0143	0.0147	0.0148	0.0146	0.0139	0.0125	0.0104	0.0074	0.0038	0.001	0.0055	0.0103	0.015	0.0194	0.0234	0.0267	0.0294	0.0315	0.033	0.034	0.0347	0.0351	0.0354	0.0357	0.0364	0.0375	0.0394	0.0422	0.046	0.0508	0.0565	0.0631	0.0703	0.078
69.48kHz	0.0158	0.0156	0.0152	0.0147	0.0142	0.0138	0.0133	0.013	0.0127	0.0127	0.0127	0.013	0.0133	0.0138	0.0143	0.0148	0.0152	0.0154	0.0152	0.0146	0.0132	0.011	0.008	0.0042	0.0019	0.006	0.011	0.0159	0.0204	0.0245	0.0279	0.0307	0.0329	0.0345	0.0357	0.0365	0.037	0.0374	0.0379	0.0386	0.0399	0.0419	0.0449	0.0488	0.0538	0.0598	0.0667	0.0744	0.0825
69kHz	0.0154	0.0151	0.0146	0.014	0.0134	0.0128	0.0123	0.0119	0.0118	0.0118	0.0119	0.0122	0.0126	0.0131	0.0136	0.0142	0.0147	0.0151	0.015	0.0145	0.0132	0.0112	0.0083	0.0051	0.0038	0.0071	0.0118	0.0167	0.0212	0.0253	0.0288	0.0317	0.0341	0.0359	0.0373	0.0384	0.0391	0.0398	0.0406	0.0417	0.0433	0.0456	0.0488	0.053	0.0582	0.0644	0.0715	0.0792	0.0874
68.52kHz	0.0154	0.0149	0.0143	0.0137	0.0131	0.0126	0.0122	0.012	0.012	0.0121	0.0124	0.0127	0.013	0.0132	0.0136	0.0139	0.0143	0.0147	0.0149	0.0146	0.0137	0.0118	0.0092	0.0061	0.0048	0.0078	0.0126	0.0177	0.0225	0.0268	0.0304	0.0335	0.0359	0.0378	0.0392	0.0402	0.0409	0.0415	0.0421	0.0431	0.0445	0.0467	0.0497	0.0539	0.059	0.0653	0.0726	0.0806	0.0893
68.05kHz	0.0147	0.0144	0.014	0.0134	0.0127	0.0121	0.0115	0.0112	0.011	0.011	0.0112	0.0116	0.012	0.0125	0.0131	0.0137	0.0143	0.0148	0.0151	0.0149	0.0141	0.0124	0.01	0.0073	0.0063	0.0089	0.0134	0.0183	0.023	0.0272	0.0307	0.0337	0.0361	0.038	0.0395	0.0408	0.0418	0.0428	0.0439	0.0454	0.0473	0.0499	0.0534	0.0577	0.0631	0.0693	0.0764	0.0842	0.0926
67.58kHz	0.0149	0.0146	0.0139	0.013	0.012	0.0111	0.0103	0.0098	0.0096	0.0098	0.0102	0.0107	0.0114	0.0122	0.013	0.0137	0.0144	0.0149	0.0152	0.0151	0.0144	0.013	0.011	0.0089	0.0084	0.0106	0.0147	0.0194	0.0242	0.0285	0.0322	0.0354	0.038	0.0401	0.0417	0.043	0.0441	0.0451	0.0463	0.0477	0.0496	0.0521	0.0554	0.0596	0.0647	0.0708	0.078	0.086	0.0949
67.11kHz	0.0137	0.0134	0.0128	0.0121	0.0113	0.0106	0.01	0.0096	0.0094	0.0096	0.0099	0.0104	0.011	0.0115	0.0121	0.0127	0.0133	0.0139	0.0145	0.0146	0.0142	0.0131	0.0114	0.0099	0.0098	0.0121	0.0161	0.0206	0.0249	0.0288	0.0321	0.0348	0.037	0.0389	0.0404	0.0418	0.0431	0.0445	0.046	0.0478	0.0502	0.0531	0.0568	0.0614	0.0669	0.0733	0.0806	0.0887	0.0974
66.65kHz	0.0125	0.0124	0.0121	0.0115	0.0106	0.0097	0.0087	0.008	0.0077	0.008	0.0086	0.0094	0.0102	0.0109	0.0114	0.0119	0.0124	0.013	0.0136	0.014	0.0139	0.0132	0.0121	0.0112	0.0117	0.014	0.0177	0.0218	0.0259	0.0296	0.0328	0.0356	0.0379	0.04	0.0418	0.0434	0.0449	0.0462	0.0477	0.0493	0.0513	0.0539	0.0572	0.0614	0.0667	0.073	0.0805	0.0889	0.0982
66.18kHz	0.012	0.0118	0.0114	0.0109	0.0102	0.0095	0.0088	0.0082	0.0079	0.0079	0.0081	0.0085	0.0089	0.0095	0.0103	0.0114	0.0128	0.0143	0.0157	0.0167	0.017	0.0166	0.0157	0.0149	0.015	0.0167	0.0198	0.0237	0.0275	0.0312	0.0343	0.037	0.0392	0.041	0.0425	0.0437	0.0449	0.0461	0.0476	0.0496	0.0521	0.0553	0.0593	0.064	0.0696	0.076	0.0833	0.0914	0.1003
65.73kHz	0.0109	0.0104	0.0098	0.0092	0.0086	0.008	0.0074	0.0068	0.0066	0.0067	0.0073	0.0081	0.0088	0.0095	0.0101	0.0107	0.0116	0.0126	0.0137	0.0147	0.0151	0.0151	0.0147	0.0146	0.0153	0.0172	0.0201	0.0235	0.0268	0.0298	0.0325	0.0348	0.0369	0.0389	0.0409	0.0428	0.0449	0.0469	0.0491	0.0515	0.0541	0.0571	0.0605	0.0647	0.0697	0.0757	0.0829	0.091	0.1
65.27kHz	0.0104	0.0099	0.0091	0.0082	0.0074	0.0066	0.0062	0.0061	0.0062	0.0064	0.0067	0.0069	0.0071	0.0074	0.008	0.0091	0.0106	0.0122	0.0139	0.0153	0.0164	0.0169	0.0171	0.0174	0.0183	0.0202	0.023	0.0262	0.0294	0.0323	0.0347	0.0368	0.0384	0.0398	0.041	0.0422	0.0433	0.0447	0.0465	0.0487	0.0515	0.055	0.0591	0.0639	0.0695	0.0759	0.0832	0.0914	0.1003
64.82kHz	0.009	0.0089	0.0085	0.0078	0.0071	0.0063	0.0056	0.005	0.0046	0.0043	0.0043	0.0046	0.0053	0.0062	0.0075	0.0089	0.0106	0.0124	0.0141	0.0157	0.0169	0.0177	0.0184	0.0193	0.0207	0.0228	0.0253	0.0278	0.0301	0.0321	0.0337	0.0351	0.0366	0.0381	0.0396	0.0413	0.043	0.0448	0.0467	0.0488	0.0512	0.0541	0.0577	0.0621	0.0675	0.0741	0.0818	0.0905	0.1
64.37kHz	0.008	0.0074	0.0067	0.006	0.0052	0.0045	0.0037	0.0031	0.003	0.0036	0.0047	0.0057	0.0066	0.0071	0.0074	0.0079	0.0087	0.0101	0.0118	0.0135	0.0152	0.0165	0.0177	0.019	0.0207	0.023	0.0256	0.0284	0.0309	0.0331	0.035	0.0366	0.0379	0.0392	0.0403	0.0414	0.0426	0.044	0.0458	0.0481	0.051	0.0545	0.0586	0.0633	0.0686	0.0746	0.0814	0.0891	0.0978
63.93kHz	0.0074	0.007	0.0064	0.0056	0.0047	0.0038	0.0033	0.0034	0.0039	0.0044	0.0045	0.0044	0.0041	0.0043	0.0054	0.0072	0.0094	0.0117	0.014	0.0161	0.0179	0.0194	0.0206	0.0219	0.0235	0.0254	0.0274	0.0294	0.031	0.0322	0.0332	0.0341	0.0352	0.0366	0.0383	0.0401	0.042	0.044	0.046	0.0481	0.0504	0.053	0.0562	0.0603	0.0653	0.0714	0.0787	0.087	0.0961
63.49kHz	0.0054	0.005	0.0048	0.0048	0.0048	0.0047	0.0044	0.0038	0.003	0.0022	0.0019	0.0025	0.0037	0.0052	0.0068	0.0083	0.0099	0.0116	0.0133	0.0151	0.0169	0.0186	0.0201	0.0217	0.0233	0.0252	0.0271	0.0289	0.0305	0.0319	0.0331	0.0342	0.0354	0.0365	0.0376	0.0387	0.0398	0.0411	0.0427	0.0449	0.0475	0.0507	0.0545	0.0589	0.0639	0.0698	0.0766	0.0845	0.0934
63.05kHz	0.007	0.0069	0.0065	0.0058	0.0049	0.0038	0.0024	0.0009	0.0009	0.0025	0.004	0.0049	0.0053	0.0051	0.0045	0.0045	0.0057	0.0081	0.0111	0.0143	0.0174	0.0202	0.0228	0.0251	0.0272	0.0292	0.0309	0.0322	0.0329	0.0332	0.0332	0.0332	0.0335	0.0342	0.0352	0.0366	0.0381	0.0398	0.0415	0.0435	0.0457	0.0484	0.0516	0.0555	0.0603	0.066	0.0727	0.0804	0.0891
62.61kHz	0.0054	0.0049	0.0043	0.0037	0.0031	0.0026	0.0022	0.002	0.002	0.0022	0.0024	0.0025	0.0026	0.0028	0.0036	0.005	0.007	0.0094	0.0122	0.015	0.0178	0.0205	0.0229	0.025	0.027	0.0286	0.03	0.0309	0.0314	0.0317	0.0318	0.0321	0.0325	0.0331	0.0338	0.0347	0.0358	0.0371	0.0388	0.0409	0.0434	0.0461	0.0492	0.0526	0.0568	0.062	0.0683	0.076	0.0848
62.18kHz	0.0049	0.0051	0.0051	0.005	0.0047	0.0042	0.0035	0.0025	0.0014	0.0008	0.0018	0.0029	0.0035	0.0036	0.0033	0.0034	0.0047	0.0072	0.0103	0.0138	0.0173	0.0206	0.0236	0.0263	0.0286	0.0304	0.0316	0.0322	0.032	0.0313	0.0305	0.0299	0.0299	0.0304	0.0315	0.0329	0.0343	0.0356	0.0368	0.0381	0.0397	0.0419	0.0448	0.0486	0.0532	0.0587	0.0651	0.0725	0.081
61.75kHz	0.0063	0.0059	0.0051	0.004	0.0028	0.0017	0.0007	0.0002	0.0008	0.0012	0.0015	0.0015	0.0015	0.0019	0.0032	0.0049	0.0071	0.0095	0.0122	0.0151	0.0181	0.0209	0.0236	0.0259	0.0279	0.0294	0.0304	0.0308	0.0307	0.0303	0.0299	0.0295	0.0293	0.0293	0.0295	0.0302	0.0313	0.0328	0.0346	0.0365	0.0383	0.0402	0.0422	0.0448	0.0485	0.0535	0.0599	0.0676	0.0762
61.33kHz	0.0051	0.0043	0.0032	0.0022	0.0019	0.0022	0.0024	0.0021	0.0015	0.001	0.0015	0.0023	0.0028	0.0028	0.0024	0.0026	0.0045	0.0075	0.0112	0.0153	0.0195	0.0234	0.0268	0.0295	0.0314	0.0324	0.0326	0.032	0.0307	0.0292	0.0279	0.0271	0.0269	0.0272	0.0277	0.0282	0.0287	0.0293	0.0304	0.032	0.0343	0.0369	0.0398	0.043	0.0466	0.0509	0.0563	0.063	0.0709
60.9kHz	0.0032	0.0038	0.004	0.004	0.0035	0.0027	0.0018	0.0014	0.002	0.0027	0.003	0.0027	0.0019	0.0008	0.0014	0.0032	0.0053	0.0078	0.0107	0.0141	0.0179	0.0217	0.0252	0.0283	0.0306	0.032	0.0325	0.0322	0.0311	0.0296	0.0281	0.0268	0.0259	0.0256	0.0258	0.0266	0.0277	0.029	0.0302	0.0313	0.0323	0.0334	0.035	0.0374	0.0409	0.0457	0.0517	0.0588	0.0669
60.48kHz	0.0042	0.0036	0.0027	0.0017	0.0009	0.0007	0.0009	0.0008	0.0004	0.0004	0.0011	0.0018	0.0021	0.0019	0.0014	0.0018	0.0039	0.007	0.0108	0.0152	0.0198	0.0243	0.0282	0.0313	0.0332	0.0339	0.0334	0.0317	0.0291	0.0263	0.0239	0.0225	0.0221	0.0224	0.0229	0.0235	0.0243	0.0253	0.0269	0.0287	0.0306	0.0321	0.0334	0.0347	0.0366	0.0401	0.0455	0.0526	0.061
60.06kHz	0.0024	0.0019	0.0015	0.0016	0.0018	0.0019	0.0016	0.0013	0.0014	0.002	0.0024	0.0025	0.0021	0.0012	0.0002	0.0019	0.0041	0.0067	0.0099	0.0138	0.018	0.0224	0.0264	0.0298	0.0322	0.0334	0.0333	0.0321	0.0299	0.0271	0.0243	0.022	0.0204	0.0197	0.0197	0.0203	0.0211	0.0221	0.0232	0.0244	0.0259	0.0276	0.0294	0.0315	0.0339	0.037	0.0413	0.0471	0.0544
59.65kHz	0.0046	0.0041	0.0031	0.0018	0.0007	0.0008	0.0015	0.0019	0.0019	0.0016	0.0012	0.0011	0.0012	0.0012	0.001	0.0016	0.0034	0.0062	0.0098	0.014	0.0185	0.0228	0.0266	0.0295	0.0313	0.0318	0.031	0.0291	0.0267	0.0241	0.022	0.0206	0.0198	0.0192	0.0187	0.0183	0.0183	0.0189	0.02	0.0215	0.023	0.0244	0.0258	0.0273	0.0295	0.0326	0.0369	0.0424	0.0492
59.24kHz	0.0027	0.0018	0.0011	0.0011	0.0015	0.0017	0.0016	0.0013	0.0012	0.0015	0.0019	0.0019	0.0016	0.0013	0.0019	0.0032	0.005	0.0072	0.0101	0.0138	0.0179	0.0223	0.0263	0.0295	0.0316	0.0324	0.0316	0.0295	0.0263	0.0227	0.0194	0.0173	0.0167	0.0171	0.0178	0.0183	0.0184	0.0183	0.0184	0.0188	0.0198	0.0212	0.0228	0.0246	0.0267	0.0297	0.0337	0.0389	0.045
58.83kHz	0.0032	0.0031	0.0025	0.0016	0.0006	0.0004	0.001	0.0012	0.0011	0.0009	0.0011	0.0015	0.0018	0.0018	0.002	0.003	0.0051	0.0082	0.012	0.0163	0.0209	0.0253	0.0291	0.0318	0.0333	0.0332	0.0316	0.0287	0.025	0.021	0.0175	0.0152	0.0141	0.0139	0.0142	0.0148	0.0155	0.0162	0.0167	0.0171	0.0175	0.0181	0.0191	0.0206	0.0227	0.0258	0.0298	0.035	0.0412
58.42kHz	0.0029	0.0018	0.0007	0.0003	0.0009	0.0013	0.0015	0.0016	0.0018	0.002	0.002	0.0019	0.0015	0.0011	0.001	0.0018	0.0035	0.0061	0.0098	0.0143	0.0194	0.0245	0.0291	0.0327	0.0348	0.0352	0.0337	0.0304	0.0257	0.0203	0.0153	0.0118	0.0109	0.0118	0.0131	0.0139	0.0143	0.0145	0.0147	0.0151	0.0155	0.0159	0.0162	0.0171	0.019	0.0221	0.0263	0.0314	0.037
58.02kHz	0.0031	0.0034	0.0033	0.0031	0.0026	0.0021	0.0015	0.001	0.0007	0.0008	0.001	0.0012	0.0013	0.001	0.0009	0.0018	0.0038	0.0065	0.0102	0.0145	0.0194	0.0244	0.0289	0.0324	0.0345	0.0349	0.0333	0.03	0.0255	0.0203	0.0154	0.0115	0.0094	0.0092	0.0101	0.0111	0.0117	0.0118	0.0116	0.0116	0.0122	0.0132	0.0145	0.0156	0.0169	0.0188	0.0219	0.0261	0.0314
57.62kHz	0.001	0.0003	0.0005	0.0013	0.002	0.0026	0.003	0.0032	0.0034	0.0033	0.0031	0.0027	0.0023	0.002	0.002	0.0023	0.0034	0.0059	0.0096	0.0144	0.0199	0.0256	0.0306	0.0344	0.0363	0.036	0.0334	0.0289	0.0231	0.0169	0.0116	0.0085	0.008	0.0087	0.0092	0.0094	0.0097	0.0102	0.0108	0.0113	0.0116	0.0117	0.0116	0.0117	0.0125	0.0144	0.0177	0.0221	0.0274
57.22kHz	0.0019	0.0019	0.0016	0.0011	0.0005	0.0003	0.0008	0.0013	0.0017	0.0022	0.0026	0.0028	0.0028	0.0028	0.0029	0.0035	0.0046	0.0067	0.0098	0.0142	0.0193	0.0248	0.0298	0.0338	0.0359	0.0359	0.0336	0.0293	0.0235	0.0169	0.0108	0.0064	0.0056	0.0071	0.0081	0.0082	0.0076	0.0072	0.0075	0.0086	0.0097	0.0103	0.0101	0.0094	0.0094	0.0113	0.015	0.0196	0.0245
56.82kHz	0.0032	0.0026	0.0019	0.0013	0.0007	0.0004	0.0003	0.0004	0.0005	0.0007	0.0008	0.0008	0.001	0.0013	0.0018	0.0028	0.0047	0.0077	0.0118	0.0168	0.0224	0.0278	0.0326	0.0359	0.0372	0.0362	0.033	0.028	0.0217	0.0151	0.0092	0.0052	0.0046	0.0056	0.0061	0.0061	0.0057	0.0055	0.0061	0.0074	0.0087	0.0095	0.0093	0.0081	0.0069	0.008	0.0118	0.0168	0.0219
56.43kHz	0.0026	0.0027	0.0025	0.0023	0.0022	0.0023	0.0024	0.0027	0.003	0.0033	0.0036	0.0037	0.0037	0.0037	0.0038	0.0043	0.0056	0.008	0.0116	0.0163	0.0218	0.0275	0.0325	0.0362	0.0379	0.0372	0.0341	0.0289	0.0222	0.0149	0.0079	0.0019	0.0028	0.0056	0.0068	0.0067	0.006	0.0053	0.0054	0.0063	0.0074	0.0081	0.0079	0.0068	0.0054	0.0058	0.0089	0.0131	0.0176
56.04kHz	0.0022	0.0017	0.0012	0.0011	0.0016	0.0022	0.0028	0.0032	0.0035	0.0036	0.0035	0.0033	0.0031	0.0031	0.0034	0.0043	0.0062	0.009	0.013	0.0177	0.0229	0.0279	0.0321	0.0349	0.0357	0.0344	0.031	0.0258	0.0196	0.013	0.0069	0.0019	0.0018	0.0037	0.0042	0.0039	0.0036	0.0043	0.0057	0.0072	0.0081	0.008	0.0068	0.0044	0.0019	0.0038	0.0077	0.0116	0.0153
55.65kHz	0.0034	0.0037	0.0037	0.0033	0.0027	0.002	0.0017	0.0017	0.0019	0.002	0.002	0.002	0.002	0.002	0.002	0.0025	0.0044	0.0077	0.0124	0.0179	0.0239	0.0296	0.0343	0.0373	0.0382	0.0367	0.033	0.0274	0.0207	0.0139	0.0077	0.0028	0.0009	0.0025	0.0032	0.0034	0.0036	0.004	0.0047	0.0054	0.006	0.006	0.0051	0.0031	0.0005	0.0032	0.0068	0.0101	0.0127
55.27kHz	0.0032	0.0026	0.0018	0.0011	0.0005	0.0001	0.0003	0.0005	0.0007	0.0009	0.0011	0.0014	0.0018	0.0023	0.0033	0.0048	0.0072	0.0106	0.0149	0.0201	0.0256	0.031	0.0356	0.0385	0.0394	0.038	0.0343	0.0288	0.0221	0.0153	0.0092	0.0052	0.0044	0.005	0.0051	0.0046	0.0038	0.0032	0.0033	0.004	0.0047	0.005	0.0046	0.0033	0.0012	0.0015	0.0044	0.0073	0.01
54.89kHz	0.0024	0.0019	0.0011	0.0008	0.0015	0.0023	0.0029	0.0032	0.0033	0.0032	0.0031	0.003	0.0028	0.0023	0.0014	0.0017	0.0044	0.0084	0.0134	0.0191	0.0251	0.0308	0.0354	0.0384	0.0394	0.038	0.0345	0.0292	0.0228	0.0163	0.0104	0.0061	0.0044	0.0045	0.0047	0.0042	0.0032	0.0017	0.0011	0.0025	0.004	0.0049	0.005	0.0042	0.0034	0.0039	0.0061	0.0088	0.0114
54.51kHz	0.0015	0.0012	0.0009	0.0007	0.0006	0.0009	0.0014	0.0018	0.0022	0.0024	0.0026	0.0028	0.0029	0.0029	0.003	0.0039	0.0062	0.0098	0.0147	0.0204	0.0265	0.0323	0.0372	0.0404	0.0415	0.0401	0.0363	0.0307	0.0241	0.0172	0.0112	0.0068	0.0045	0.0038	0.0033	0.0026	0.0018	0.0015	0.0022	0.0033	0.0043	0.0048	0.0048	0.0044	0.0043	0.0051	0.0066	0.0082	0.0095
54.13kHz	0.0038	0.0035	0.0032	0.0031	0.0031	0.0032	0.0032	0.0032	0.0031	0.0029	0.0027	0.0025	0.0021	0.0017	0.0017	0.0032	0.0059	0.0098	0.0147	0.0204	0.0264	0.0322	0.0371	0.0404	0.0416	0.0404	0.0369	0.0316	0.0253	0.0188	0.0133	0.0094	0.0073	0.0063	0.0053	0.0042	0.0029	0.0016	0.0008	0.0018	0.0029	0.0038	0.0043	0.0045	0.005	0.0061	0.0076	0.009	0.0099
53.76kHz	0.001	0.0012	0.0016	0.0021	0.0026	0.0031	0.0033	0.0033	0.0031	0.0028	0.0023	0.0018	0.0012	0.0003	0.0011	0.0033	0.0065	0.0107	0.016	0.0219	0.0282	0.0342	0.0391	0.0423	0.0433	0.0419	0.0382	0.0328	0.0264	0.0198	0.0142	0.01	0.0075	0.0061	0.005	0.0039	0.0026	0.0013	0.0004	0.0015	0.0026	0.0034	0.0039	0.0044	0.0051	0.0061	0.0074	0.0084	0.009
53.39kHz	0.0039	0.004	0.0039	0.0035	0.003	0.0024	0.0019	0.0017	0.0018	0.002	0.0023	0.0024	0.0021	0.0014	0.0012	0.0033	0.0069	0.0116	0.0172	0.0236	0.0302	0.0363	0.0413	0.0445	0.0455	0.044	0.0402	0.0345	0.0278	0.021	0.0149	0.0102	0.0071	0.0055	0.0044	0.0036	0.0028	0.0024	0.0023	0.0024	0.0026	0.0027	0.0024	0.0021	0.0025	0.0035	0.0047	0.0056	0.0058
53.02kHz	0.0029	0.0036	0.0041	0.0042	0.004	0.0035	0.0031	0.0029	0.0031	0.0035	0.0038	0.0038	0.0032	0.0019	0.0007	0.0035	0.0076	0.0126	0.0185	0.025	0.0315	0.0374	0.0423	0.0454	0.0462	0.0448	0.0411	0.0356	0.0292	0.0227	0.0169	0.0122	0.0089	0.0067	0.0051	0.0039	0.0031	0.0027	0.0026	0.0029	0.0033	0.0035	0.0035	0.0033	0.0033	0.0038	0.0045	0.0049	0.0047
52.65kHz	0.0018	0.0019	0.0021	0.0022	0.0022	0.0021	0.002	0.0021	0.0026	0.0032	0.0037	0.0039	0.0035	0.0023	0.0007	0.0035	0.0081	0.0138	0.0204	0.0274	0.0344	0.0407	0.0456	0.0487	0.0494	0.0477	0.0437	0.038	0.0312	0.0243	0.018	0.0128	0.0089	0.0063	0.0046	0.0034	0.0028	0.0026	0.0028	0.0033	0.0039	0.0043	0.0046	0.0047	0.0049	0.0053	0.0056	0.0056	0.0048
52.29kHz	0.005	0.0052	0.0051	0.0048	0.0043	0.004	0.0038	0.004	0.0043	0.0048	0.0052	0.0052	0.0047	0.0035	0.0019	0.0032	0.0076	0.0133	0.0201	0.0274	0.0348	0.0415	0.0468	0.0502	0.0511	0.0495	0.0455	0.0397	0.0328	0.0256	0.0191	0.0136	0.0095	0.0066	0.0047	0.0035	0.0028	0.0026	0.0028	0.0033	0.0038	0.0043	0.0045	0.0046	0.0047	0.0048	0.0048	0.0045	0.0036
51.93kHz	0.0037	0.0036	0.0035	0.0033	0.0032	0.0033	0.0037	0.0044	0.0051	0.0058	0.0062	0.0061	0.0056	0.0046	0.004	0.0058	0.01	0.0157	0.0227	0.0303	0.038	0.0453	0.0512	0.0552	0.0568	0.0556	0.0519	0.0461	0.0389	0.0311	0.0236	0.017	0.0117	0.0078	0.0051	0.0035	0.0028	0.0027	0.003	0.0037	0.0045	0.0054	0.0061	0.0066	0.007	0.0072	0.0072	0.0068	0.0056
51.57kHz	0.0011	0.0009	0.0006	0.0005	0.0007	0.0012	0.0018	0.0026	0.0033	0.0039	0.0043	0.0043	0.0038	0.003	0.0036	0.0066	0.0113	0.0172	0.0242	0.0316	0.0392	0.0461	0.0518	0.0556	0.0571	0.056	0.0524	0.0467	0.0396	0.0319	0.0242	0.0173	0.0115	0.007	0.0039	0.0022	0.0017	0.0015	0.0017	0.0024	0.0033	0.0043	0.0051	0.0056	0.006	0.0062	0.0061	0.0056	0.0044
51.21kHz	0.0039	0.0038	0.0036	0.0034	0.0032	0.0031	0.0031	0.0033	0.0037	0.0041	0.0045	0.0046	0.0046	0.0046	0.0052	0.0075	0.0115	0.0171	0.0239	0.0314	0.0391	0.0463	0.0523	0.0564	0.0581	0.0573	0.0539	0.0485	0.0415	0.0338	0.0261	0.019	0.0129	0.008	0.0042	0.0017	0.0005	0.0006	0.0005	0.0007	0.0016	0.0026	0.0036	0.0044	0.0051	0.0056	0.0059	0.0057	0.005
50.86kHz	0.0031	0.0034	0.0036	0.0038	0.0041	0.0043	0.0047	0.0052	0.0057	0.0062	0.0065	0.0067	0.0067	0.0066	0.0072	0.0092	0.0131	0.0186	0.0254	0.033	0.0409	0.0483	0.0546	0.0591	0.0613	0.061	0.0581	0.053	0.0462	0.0385	0.0306	0.0231	0.0164	0.0109	0.0066	0.0037	0.0025	0.0027	0.0033	0.0039	0.0046	0.0052	0.0059	0.0064	0.0069	0.0073	0.0074	0.0072	0.0066
50.51kHz	0.003	0.0027	0.0024	0.0021	0.0019	0.0018	0.0018	0.002	0.0022	0.0026	0.003	0.0034	0.0041	0.0053	0.0074	0.0105	0.0149	0.0205	0.0271	0.0345	0.0422	0.0495	0.0558	0.0604	0.0628	0.0627	0.0601	0.0552	0.0487	0.0413	0.0335	0.026	0.0194	0.0138	0.0094	0.0062	0.0042	0.0036	0.0042	0.0052	0.0062	0.007	0.0075	0.0077	0.0077	0.0074	0.0069	0.0063	0.0058
50.16kHz	0.0076	0.0075	0.0071	0.0066	0.006	0.0056	0.0053	0.0054	0.0057	0.0064	0.0072	0.0083	0.0096	0.0112	0.0135	0.0166	0.021	0.0264	0.0329	0.0401	0.0474	0.0543	0.0601	0.0642	0.0661	0.0657	0.0629	0.0581	0.0518	0.0446	0.0371	0.0297	0.023	0.0171	0.0121	0.0081	0.0051	0.0034	0.0032	0.004	0.005	0.0057	0.0063	0.0066	0.0068	0.0069	0.0069	0.0067	0.0065
49.81kHz	0.0039	0.0041	0.0041	0.0039	0.0036	0.0033	0.0029	0.0028	0.0031	0.0038	0.0049	0.0062	0.0079	0.0099	0.0125	0.0161	0.0208	0.0266	0.0333	0.0408	0.0484	0.0555	0.0615	0.0658	0.068	0.0677	0.0651	0.0604	0.0541	0.0467	0.0389	0.0311	0.0238	0.0174	0.0119	0.0076	0.005	0.0045	0.0055	0.0068	0.0079	0.0086	0.009	0.009	0.0088	0.0084	0.008	0.0077	0.0075
49.47kHz	0.0049	0.0044	0.0038	0.0031	0.0025	0.0021	0.0019	0.0019	0.0023	0.003	0.0041	0.0055	0.0075	0.0101	0.0135	0.0178	0.0232	0.0297	0.037	0.0449	0.0529	0.0603	0.0666	0.071	0.0732	0.0729	0.07	0.0649	0.058	0.05	0.0416	0.0332	0.0254	0.0185	0.0125	0.0074	0.0033	0.0005	0.0024	0.004	0.0051	0.0058	0.0062	0.0064	0.0065	0.0067	0.007	0.0074	0.008
49.13kHz	0.0038	0.0042	0.0047	0.0052	0.0056	0.006	0.0064	0.0068	0.0072	0.0077	0.0083	0.0093	0.0108	0.0132	0.0166	0.0214	0.0274	0.0346	0.0427	0.0513	0.0598	0.0677	0.0741	0.0786	0.0807	0.0802	0.077	0.0715	0.0642	0.0556	0.0465	0.0374	0.0288	0.021	0.0142	0.0084	0.0036	0.0003	0.0034	0.0058	0.0075	0.0087	0.0095	0.01	0.0103	0.0105	0.0108	0.0112	0.0118
48.79kHz	0.0052	0.0056	0.0059	0.0063	0.0066	0.0069	0.0071	0.0073	0.0075	0.0077	0.008	0.0086	0.0098	0.012	0.0155	0.0204	0.0267	0.0341	0.0424	0.0512	0.0599	0.0679	0.0746	0.0793	0.0817	0.0814	0.0786	0.0733	0.0661	0.0575	0.0482	0.0387	0.0296	0.0212	0.0138	0.0075	0.0023	0.0018	0.0049	0.0072	0.0086	0.0095	0.0099	0.0099	0.0097	0.0095	0.0094	0.0096	0.01
48.45kHz	0.0063	0.0061	0.0059	0.0057	0.0057	0.0059	0.0062	0.0067	0.0072	0.0077	0.0083	0.0093	0.0109	0.0135	0.0174	0.0226	0.0292	0.0369	0.0455	0.0546	0.0637	0.0722	0.0793	0.0846	0.0874	0.0875	0.0849	0.0798	0.0726	0.0639	0.0544	0.0447	0.0354	0.0267	0.019	0.0123	0.0068	0.0029	0.0031	0.0053	0.0069	0.008	0.0084	0.0085	0.0084	0.0084	0.0087	0.0092	0.0101
48.12kHz	0.006	0.0064	0.0067	0.007	0.0072	0.0075	0.008	0.0086	0.0094	0.0102	0.0111	0.0123	0.014	0.0166	0.0204	0.0257	0.0324	0.0404	0.0494	0.0589	0.0684	0.0773	0.0848	0.0904	0.0935	0.0938	0.0912	0.086	0.0785	0.0693	0.0592	0.0488	0.0387	0.0293	0.0209	0.0137	0.0077	0.0034	0.0036	0.0061	0.0082	0.0095	0.01	0.0101	0.01	0.0101	0.0105	0.0113	0.0125
47.78kHz	0.0061	0.0064	0.0067	0.007	0.0072	0.0075	0.0079	0.0085	0.0092	0.0101	0.0113	0.0128	0.0149	0.018	0.0223	0.0279	0.0348	0.043	0.0521	0.0617	0.0714	0.0803	0.088	0.0938	0.0971	0.0977	0.0954	0.0904	0.0831	0.0739	0.0636	0.0528	0.042	0.0318	0.0225	0.0144	0.0079	0.0045	0.0061	0.0088	0.0109	0.012	0.0124	0.0122	0.0118	0.0115	0.0117	0.0124	0.0135
47.45kHz	0.0014	0.0012	0.0012	0.0012	0.0015	0.002	0.0028	0.0039	0.0054	0.0073	0.0098	0.0128	0.0166	0.0211	0.0266	0.033	0.0404	0.0488	0.0579	0.0673	0.0768	0.0855	0.0931	0.0988	0.1022	0.1029	0.1008	0.096	0.0888	0.0797	0.0694	0.0584	0.0473	0.0369	0.0275	0.0195	0.0132	0.0093	0.008	0.0085	0.0092	0.0096	0.0095	0.009	0.0085	0.0084	0.009	0.0102	0.0118
47.13kHz	0.0012	0.0011	0.0011	0.0012	0.0013	0.0017	0.0022	0.0031	0.0045	0.0064	0.0089	0.0121	0.0162	0.0211	0.0271	0.034	0.0419	0.0507	0.0603	0.0701	0.0799	0.089	0.0968	0.1027	0.1063	0.1071	0.1051	0.1004	0.0931	0.0839	0.0732	0.0618	0.0504	0.0395	0.0297	0.0215	0.0156	0.0125	0.0119	0.0126	0.0133	0.0135	0.0132	0.0124	0.0115	0.011	0.0112	0.0122	0.0137
46.8kHz	0.0027	0.0027	0.0027	0.0028	0.0028	0.0028	0.0028	0.0032	0.0043	0.0063	0.0091	0.0128	0.0173	0.0228	0.0293	0.0367	0.0451	0.0544	0.0642	0.0744	0.0844	0.0937	0.1018	0.1079	0.1117	0.1127	0.1109	0.1061	0.0988	0.0893	0.0783	0.0665	0.0544	0.0429	0.0324	0.0235	0.0169	0.0131	0.0121	0.0127	0.0133	0.0134	0.0127	0.0114	0.01	0.0091	0.0091	0.0102	0.012
46.48kHz	0.0038	0.0032	0.0025	0.0021	0.0018	0.0021	0.003	0.0042	0.006	0.0082	0.0111	0.0148	0.0193	0.0249	0.0315	0.0392	0.0479	0.0577	0.068	0.0787	0.0892	0.099	0.1075	0.1141	0.1183	0.1198	0.1184	0.1142	0.1075	0.0987	0.0884	0.0772	0.0656	0.0544	0.0438	0.0343	0.0263	0.02	0.0157	0.0134	0.0122	0.0115	0.0105	0.0092	0.0079	0.0075	0.0084	0.0106	0.0131
46.16kHz	0.004	0.0041	0.0041	0.004	0.0039	0.0039	0.004	0.0046	0.0057	0.0076	0.0105	0.0143	0.0192	0.0253	0.0326	0.0411	0.0507	0.0611	0.0722	0.0835	0.0947	0.1051	0.1141	0.1211	0.1257	0.1276	0.1264	0.1223	0.1155	0.1066	0.0959	0.0843	0.0723	0.0605	0.0493	0.0393	0.0308	0.0243	0.02	0.0176	0.0164	0.0154	0.014	0.012	0.0099	0.0085	0.0088	0.0108	0.0134
45.84kHz	0.0054	0.0051	0.0048	0.0044	0.0045	0.005	0.0061	0.0077	0.0099	0.0125	0.0158	0.0198	0.0245	0.0302	0.037	0.0448	0.0536	0.0635	0.074	0.0849	0.0958	0.1061	0.1153	0.1227	0.1278	0.1303	0.13	0.1268	0.1208	0.1124	0.1021	0.0904	0.078	0.0653	0.053	0.0418	0.0323	0.025	0.0204	0.0181	0.017	0.0159	0.0141	0.0116	0.009	0.0076	0.009	0.0123	0.0159
45.52kHz	0.0021	0.0015	0.0017	0.0027	0.0039	0.0052	0.0065	0.0081	0.01	0.0123	0.0154	0.0192	0.0242	0.0303	0.0377	0.0464	0.0564	0.0674	0.0793	0.0914	0.1035	0.1149	0.1249	0.1331	0.1388	0.1418	0.1418	0.1386	0.1325	0.1238	0.113	0.1006	0.0874	0.074	0.0613	0.0499	0.0405	0.0337	0.0292	0.0266	0.0246	0.0225	0.0198	0.0165	0.0128	0.01	0.0094	0.0116	0.0149
45.21kHz	0.0056	0.0058	0.0057	0.0053	0.0045	0.0037	0.0034	0.0046	0.0071	0.0105	0.0147	0.0197	0.0256	0.0325	0.0404	0.0494	0.0594	0.0703	0.082	0.0939	0.1058	0.117	0.1271	0.1354	0.1416	0.145	0.1456	0.1431	0.1377	0.1296	0.1193	0.1073	0.0942	0.0808	0.0677	0.0557	0.0455	0.0376	0.0322	0.0288	0.0264	0.024	0.0209	0.017	0.0127	0.0091	0.0087	0.0118	0.016
44.89kHz	0.0024	0.0017	0.0014	0.0018	0.0027	0.0039	0.0054	0.0071	0.0092	0.0119	0.0153	0.0195	0.0247	0.0311	0.0387	0.0476	0.0578	0.0692	0.0816	0.0946	0.1077	0.1204	0.132	0.1418	0.1493	0.1539	0.1554	0.1535	0.1485	0.1406	0.1303	0.1181	0.1048	0.091	0.0774	0.0646	0.0534	0.044	0.0368	0.0315	0.0275	0.0239	0.0201	0.0155	0.0104	0.0055	0.0053	0.01	0.015
44.58kHz	0.0052	0.005	0.0046	0.004	0.003	0.0021	0.0027	0.0051	0.0085	0.0127	0.0178	0.0238	0.0307	0.0386	0.0474	0.0573	0.0682	0.0799	0.0922	0.105	0.1176	0.1297	0.1407	0.1499	0.1568	0.1609	0.162	0.1599	0.1546	0.1466	0.1363	0.1243	0.1113	0.098	0.0851	0.0732	0.0627	0.0537	0.0462	0.0399	0.0342	0.0287	0.023	0.0168	0.0103	0.0039	0.0046	0.0106	0.016
44.28kHz	0.0025	0.0031	0.0037	0.0043	0.0049	0.0056	0.0064	0.0077	0.0096	0.0124	0.0161	0.0209	0.0269	0.0341	0.0428	0.0528	0.0642	0.0769	0.0906	0.105	0.1196	0.1337	0.1468	0.158	0.1667	0.1724	0.1747	0.1735	0.1687	0.1608	0.1503	0.1379	0.1244	0.1106	0.0971	0.0845	0.0731	0.0629	0.0538	0.0457	0.0381	0.0308	0.0235	0.0163	0.0093	0.0043	0.0074	0.0133	0.0187
43.97kHz	0.0075	0.0071	0.0065	0.0058	0.0051	0.0049	0.0057	0.0076	0.0106	0.0145	0.0193	0.0252	0.0321	0.0402	0.0495	0.06	0.0717	0.0844	0.0979	0.1119	0.1259	0.1394	0.1518	0.1626	0.171	0.1767	0.1793	0.1785	0.1743	0.167	0.157	0.1449	0.1314	0.1173	0.1034	0.0904	0.0785	0.0681	0.0589	0.0506	0.0428	0.0352	0.0275	0.0198	0.0123	0.0056	0.0049	0.0103	0.0154
43.67kHz	0.0046	0.0044	0.0041	0.0036	0.003	0.0028	0.0036	0.0054	0.0081	0.0116	0.0161	0.0216	0.0283	0.0364	0.0458	0.0568	0.0691	0.0828	0.0976	0.113	0.1286	0.1439	0.1582	0.1708	0.1812	0.1887	0.1929	0.1936	0.1908	0.1846	0.1754	0.1637	0.1502	0.1357	0.1208	0.1063	0.0926	0.08	0.0687	0.0584	0.0489	0.0399	0.0312	0.0231	0.0161	0.0123	0.0137	0.0182	0.0231
43.36kHz	0.0022	0.0029	0.0036	0.0044	0.0053	0.0064	0.0078	0.0097	0.0121	0.0153	0.0194	0.0246	0.031	0.0386	0.0476	0.0581	0.0699	0.083	0.0971	0.112	0.1272	0.1421	0.1563	0.169	0.1796	0.1876	0.1925	0.1941	0.1922	0.187	0.1787	0.1678	0.155	0.1409	0.1263	0.1119	0.0982	0.0855	0.0739	0.0633	0.0535	0.0442	0.0353	0.0269	0.0195	0.0147	0.0144	0.0177	0.0217
43.06kHz	0.0031	0.0027	0.0024	0.0023	0.0028	0.0041	0.0062	0.0089	0.0125	0.0169	0.0223	0.0288	0.0365	0.0454	0.0558	0.0674	0.0804	0.0946	0.1097	0.1254	0.1413	0.1569	0.1716	0.1847	0.1957	0.2041	0.2094	0.2113	0.2097	0.2047	0.1967	0.1861	0.1735	0.1596	0.1452	0.1307	0.1167	0.1034	0.091	0.0794	0.0683	0.0578	0.0476	0.0381	0.0299	0.0241	0.022	0.0235	0.0266
42.77kHz	0.0023	0.0023	0.0023	0.0022	0.0024	0.0031	0.0045	0.0067	0.0098	0.0138	0.0188	0.0249	0.0324	0.0411	0.0514	0.0631	0.0763	0.0908	0.1064	0.1227	0.1395	0.1561	0.1719	0.1863	0.1987	0.2085	0.2152	0.2185	0.2182	0.2145	0.2075	0.1976	0.1855	0.1717	0.157	0.1419	0.1269	0.1123	0.0984	0.0851	0.0724	0.0602	0.0487	0.0381	0.029	0.0228	0.0207	0.0222	0.0252
42.47kHz	0.002	0.0024	0.003	0.0037	0.0047	0.006	0.0077	0.01	0.0129	0.0167	0.0214	0.0272	0.0343	0.0428	0.0528	0.0643	0.0773	0.0916	0.1072	0.1235	0.1403	0.1569	0.1728	0.1875	0.2002	0.2104	0.2176	0.2215	0.2219	0.2189	0.2127	0.2037	0.1923	0.1792	0.165	0.1501	0.1352	0.1204	0.1061	0.0924	0.0793	0.067	0.0559	0.0462	0.0389	0.0346	0.0335	0.0346	0.0364
42.18kHz	0.0059	0.0062	0.0065	0.007	0.0077	0.0089	0.0106	0.013	0.0162	0.0204	0.0256	0.0319	0.0395	0.0485	0.0589	0.0708	0.0842	0.0989	0.1147	0.1313	0.1484	0.1655	0.1819	0.1972	0.2108	0.222	0.2304	0.2356	0.2374	0.2357	0.2307	0.2226	0.2119	0.1992	0.185	0.1699	0.1545	0.1391	0.124	0.1094	0.0954	0.0821	0.0696	0.0585	0.0491	0.0424	0.0386	0.0373	0.0375
41.89kHz	0.0053	0.0063	0.0071	0.0078	0.0084	0.0091	0.0101	0.0117	0.0142	0.0177	0.0226	0.0287	0.0364	0.0455	0.0563	0.0687	0.0826	0.098	0.1145	0.1321	0.1501	0.1682	0.1858	0.2022	0.2169	0.2292	0.2387	0.2449	0.2477	0.2469	0.2427	0.2353	0.2251	0.2126	0.1983	0.1828	0.1665	0.15	0.1336	0.1175	0.1021	0.0877	0.0744	0.0629	0.0536	0.0472	0.0437	0.0426	0.0425
41.6kHz	0.0033	0.0039	0.0046	0.0052	0.0059	0.0067	0.0078	0.0095	0.0121	0.0157	0.0207	0.027	0.0348	0.0442	0.0552	0.0678	0.0821	0.0978	0.1148	0.1328	0.1514	0.1702	0.1885	0.2058	0.2214	0.2348	0.2455	0.253	0.257	0.2575	0.2544	0.2481	0.2387	0.2269	0.2132	0.198	0.182	0.1655	0.1489	0.1326	0.1168	0.1019	0.0884	0.0768	0.0676	0.0612	0.0574	0.0556	0.0544
41.31kHz	0.005	0.0048	0.0048	0.0049	0.0053	0.0058	0.0069	0.0086	0.0112	0.0151	0.0202	0.0267	0.0348	0.0445	0.0559	0.069	0.0837	0.1	0.1177	0.1364	0.1558	0.1754	0.1947	0.2131	0.2299	0.2446	0.2566	0.2655	0.2709	0.2727	0.2708	0.2655	0.257	0.2457	0.2321	0.2168	0.2003	0.183	0.1654	0.1481	0.1314	0.1158	0.1018	0.0897	0.08	0.0727	0.0676	0.064	0.061
41.02kHz	0.0037	0.0036	0.0037	0.0041	0.0047	0.0056	0.0071	0.0093	0.0123	0.0164	0.0217	0.0283	0.0364	0.0461	0.0575	0.0706	0.0854	0.1018	0.1197	0.1388	0.1587	0.179	0.1992	0.2185	0.2365	0.2524	0.2656	0.2758	0.2825	0.2855	0.2847	0.2802	0.2723	0.2613	0.2478	0.2322	0.2151	0.1971	0.1788	0.1607	0.1433	0.1272	0.1129	0.1009	0.0913	0.0842	0.079	0.0751	0.0713
40.74kHz	0.0054	0.0053	0.0053	0.0056	0.0063	0.0073	0.0089	0.0112	0.0142	0.0183	0.0234	0.0299	0.0379	0.0473	0.0585	0.0713	0.0858	0.1019	0.1196	0.1385	0.1584	0.1788	0.1992	0.2191	0.2378	0.2546	0.2691	0.2806	0.2888	0.2932	0.2939	0.2908	0.2841	0.2743	0.2616	0.2468	0.2304	0.2131	0.1954	0.1779	0.1611	0.1455	0.1315	0.1193	0.1091	0.1006	0.0936	0.0875	0.0817
40.46kHz	0.0016	0.0013	0.0013	0.0021	0.0035	0.0054	0.0079	0.0111	0.015	0.0199	0.0259	0.0331	0.0417	0.0517	0.0632	0.0764	0.0911	0.1074	0.1252	0.1442	0.164	0.1844	0.2048	0.2247	0.2434	0.2604	0.275	0.2869	0.2955	0.3007	0.3022	0.3002	0.2948	0.2863	0.2752	0.262	0.2472	0.2313	0.2149	0.1984	0.1821	0.1665	0.1518	0.1382	0.1259	0.1149	0.1051	0.0964	0.0885
40.18kHz	0.0019	0.0021	0.0027	0.0036	0.0051	0.007	0.0094	0.0125	0.0162	0.0208	0.0264	0.0331	0.0412	0.0507	0.0618	0.0746	0.0892	0.1055	0.1235	0.1428	0.1632	0.1842	0.2054	0.2262	0.246	0.2642	0.2802	0.2935	0.3036	0.3104	0.3136	0.3132	0.3095	0.3027	0.2931	0.2812	0.2675	0.2524	0.2363	0.2198	0.2031	0.1867	0.1708	0.1558	0.1418	0.1292	0.1178	0.1076	0.0984
39.9kHz	0.0038	0.0042	0.0048	0.0056	0.0068	0.0085	0.0107	0.0135	0.0169	0.0213	0.0265	0.033	0.0406	0.0498	0.0605	0.0729	0.0871	0.1031	0.1208	0.1401	0.1606	0.1821	0.204	0.2258	0.2468	0.2665	0.2842	0.2993	0.3113	0.32	0.3251	0.3265	0.3243	0.3188	0.3103	0.2993	0.2863	0.2717	0.256	0.2396	0.223	0.2063	0.19	0.1744	0.1598	0.1463	0.1341	0.1231	0.1132
39.63kHz	0.0027	0.0031	0.0037	0.0044	0.0054	0.0068	0.0086	0.011	0.0142	0.0182	0.0233	0.0296	0.0372	0.0464	0.0573	0.07	0.0845	0.1008	0.119	0.1388	0.16	0.1822	0.205	0.2279	0.2503	0.2716	0.2911	0.3082	0.3225	0.3334	0.3407	0.3443	0.344	0.34	0.3326	0.3222	0.3092	0.2943	0.278	0.2608	0.2434	0.2262	0.2095	0.1939	0.1793	0.166	0.1538	0.1426	0.1321
39.35kHz	0.0037	0.0044	0.0051	0.0058	0.0068	0.0079	0.0096	0.0117	0.0147	0.0185	0.0234	0.0296	0.0371	0.0463	0.0572	0.07	0.0846	0.1012	0.1196	0.1397	0.1612	0.1838	0.207	0.2303	0.2532	0.275	0.2952	0.3132	0.3285	0.3405	0.3491	0.354	0.3551	0.3526	0.3466	0.3375	0.3258	0.3119	0.2963	0.2797	0.2626	0.2454	0.2286	0.2125	0.1974	0.1833	0.1703	0.1581	0.1467
39.08kHz	0.0031	0.0029	0.003	0.0036	0.0048	0.0066	0.0089	0.0119	0.0156	0.0201	0.0255	0.0321	0.04	0.0493	0.0602	0.0728	0.0872	0.1034	0.1214	0.141	0.1621	0.1842	0.2071	0.2303	0.2532	0.2753	0.2961	0.3149	0.3312	0.3446	0.3548	0.3614	0.3644	0.3637	0.3596	0.3522	0.342	0.3294	0.3149	0.2992	0.2828	0.2662	0.2498	0.234	0.2189	0.2046	0.191	0.1778	0.165
38.81kHz	0.004	0.0033	0.0031	0.0037	0.0052	0.0073	0.01	0.0132	0.017	0.0215	0.0269	0.0332	0.0408	0.0498	0.0603	0.0725	0.0866	0.1026	0.1205	0.1401	0.1614	0.1841	0.2076	0.2316	0.2556	0.2789	0.301	0.3212	0.339	0.3541	0.3659	0.3743	0.3791	0.3802	0.3779	0.3722	0.3636	0.3524	0.339	0.3241	0.308	0.2915	0.2748	0.2584	0.2426	0.2274	0.2129	0.1988	0.1852
38.54kHz	0.0024	0.0027	0.0033	0.0041	0.0052	0.0068	0.0089	0.0117	0.0152	0.0195	0.0248	0.0313	0.039	0.0481	0.0589	0.0713	0.0856	0.1018	0.1198	0.1397	0.1611	0.1838	0.2075	0.2317	0.2559	0.2797	0.3023	0.3233	0.3422	0.3585	0.3717	0.3817	0.3881	0.3911	0.3905	0.3866	0.3797	0.3701	0.3581	0.3444	0.3293	0.3133	0.2969	0.2805	0.2644	0.2488	0.2337	0.219	0.2048
38.28kHz	0.0034	0.0034	0.0038	0.0046	0.0059	0.0077	0.01	0.0129	0.0163	0.0205	0.0255	0.0315	0.0387	0.0473	0.0574	0.0693	0.083	0.0987	0.1164	0.136	0.1573	0.1801	0.204	0.2287	0.2537	0.2784	0.3024	0.3249	0.3455	0.3637	0.379	0.3912	0.4	0.4052	0.407	0.4053	0.4005	0.3927	0.3824	0.37	0.3559	0.3406	0.3245	0.308	0.2915	0.2751	0.259	0.2433	0.2279
38.01kHz	0.0039	0.0043	0.0047	0.0053	0.006	0.007	0.0083	0.0102	0.0128	0.0163	0.0208	0.0266	0.0338	0.0425	0.0528	0.065	0.0791	0.0951	0.1131	0.133	0.1547	0.1779	0.2023	0.2275	0.2531	0.2786	0.3033	0.3267	0.3484	0.3677	0.3844	0.398	0.4082	0.4151	0.4185	0.4185	0.4153	0.4092	0.4004	0.3893	0.3763	0.3618	0.3463	0.3302	0.3136	0.2971	0.2806	0.2645	0.2488
37.75kHz	0.002	0.0014	0.0006	0.0005	0.002	0.0038	0.0061	0.009	0.0124	0.0165	0.0215	0.0274	0.0344	0.0428	0.0527	0.0643	0.0779	0.0934	0.1109	0.1305	0.1518	0.1749	0.1992	0.2245	0.2503	0.2761	0.3014	0.3256	0.3481	0.3686	0.3867	0.4018	0.4139	0.4227	0.4281	0.4302	0.4292	0.4251	0.4183	0.4091	0.3979	0.3849	0.3706	0.3553	0.3393	0.3229	0.3063	0.2898	0.2734
37.49kHz	0.0048	0.0054	0.0058	0.006	0.0062	0.0063	0.0066	0.0075	0.0094	0.0126	0.017	0.0229	0.0302	0.0391	0.0497	0.062	0.0761	0.0921	0.11	0.1296	0.151	0.1739	0.1981	0.2234	0.2493	0.2754	0.3012	0.3263	0.35	0.372	0.3916	0.4085	0.4224	0.433	0.4402	0.4439	0.4443	0.4416	0.436	0.4279	0.4177	0.4058	0.3926	0.3785	0.3636	0.3484	0.3328	0.317	0.3011
37.23kHz	0.0015	0.001	0.0012	0.0023	0.0039	0.0058	0.0081	0.0107	0.0138	0.0175	0.0218	0.027	0.0333	0.041	0.0501	0.0611	0.0739	0.0888	0.1059	0.125	0.1461	0.169	0.1935	0.2193	0.2458	0.2726	0.2993	0.3253	0.3501	0.3731	0.3939	0.4122	0.4276	0.4398	0.4488	0.4544	0.4568	0.456	0.4524	0.446	0.4374	0.4269	0.4147	0.4013	0.3871	0.3722	0.3568	0.3411	0.3253
36.97kHz	0.0023	0.0018	0.0015	0.0019	0.003	0.0046	0.0067	0.0093	0.0124	0.0162	0.0209	0.0264	0.0331	0.0411	0.0505	0.0616	0.0744	0.0891	0.1057	0.1242	0.1446	0.1667	0.1902	0.2151	0.2408	0.267	0.2933	0.3192	0.3443	0.3681	0.3902	0.41	0.4274	0.442	0.4536	0.4621	0.4674	0.4697	0.469	0.4655	0.4595	0.4512	0.441	0.4292	0.416	0.4017	0.3865	0.3707	0.3544
36.72kHz	0.0019	0.0021	0.0027	0.0035	0.0047	0.0062	0.008	0.0102	0.0128	0.016	0.0199	0.0246	0.0304	0.0375	0.0461	0.0564	0.0686	0.0828	0.0991	0.1176	0.1381	0.1605	0.1846	0.2101	0.2367	0.2638	0.2911	0.3181	0.3443	0.3692	0.3923	0.4133	0.4319	0.4476	0.4605	0.4703	0.477	0.4807	0.4815	0.4796	0.4751	0.4685	0.4599	0.4496	0.4378	0.4248	0.4108	0.3959	0.3803
36.46kHz	0.0043	0.0047	0.0053	0.0061	0.007	0.0082	0.0097	0.0115	0.0137	0.0165	0.0199	0.0242	0.0294	0.036	0.0439	0.0535	0.0649	0.0782	0.0936	0.111	0.1305	0.1519	0.1752	0.2	0.2261	0.2531	0.2807	0.3082	0.3354	0.3616	0.3865	0.4095	0.4305	0.4489	0.4645	0.4772	0.4869	0.4936	0.4972	0.4979	0.4959	0.4914	0.4846	0.4757	0.465	0.4528	0.4393	0.4248	0.4093
36.21kHz	0.001	0.0015	0.0021	0.0029	0.0038	0.0051	0.0066	0.0085	0.0108	0.0137	0.0172	0.0216	0.027	0.0337	0.0417	0.0514	0.0629	0.0764	0.0919	0.1094	0.1291	0.1506	0.174	0.1989	0.225	0.252	0.2795	0.307	0.3341	0.3604	0.3854	0.4088	0.4301	0.4491	0.4655	0.4792	0.4901	0.498	0.5031	0.5054	0.505	0.5021	0.497	0.4898	0.4808	0.4701	0.458	0.4447	0.4304
35.96kHz	0.0016	0.0015	0.0015	0.0017	0.0023	0.0031	0.0043	0.0058	0.0079	0.0105	0.0139	0.0182	0.0235	0.0302	0.0382	0.0479	0.0593	0.0726	0.0878	0.105	0.1242	0.1453	0.1682	0.1927	0.2185	0.2453	0.2727	0.3005	0.3281	0.3552	0.3813	0.4061	0.429	0.4499	0.4684	0.4844	0.4975	0.5079	0.5153	0.52	0.5219	0.5212	0.5181	0.5128	0.5055	0.4965	0.486	0.4741	0.4612
35.71kHz	0.0006	0.001	0.0015	0.0021	0.0029	0.0039	0.0051	0.0066	0.0086	0.0111	0.0143	0.0184	0.0235	0.0298	0.0375	0.0467	0.0576	0.0703	0.0849	0.1013	0.1197	0.14	0.162	0.1857	0.2107	0.2369	0.2639	0.2913	0.3189	0.3462	0.3729	0.3985	0.4227	0.4452	0.4656	0.4838	0.4995	0.5125	0.5229	0.5306	0.5355	0.5378	0.5376	0.5351	0.5303	0.5235	0.5148	0.5046	0.493
35.47kHz	0.0008	0.001	0.0014	0.002	0.0028	0.0037	0.0049	0.0063	0.0082	0.0107	0.0138	0.0177	0.0227	0.0289	0.0364	0.0454	0.056	0.0684	0.0827	0.0988	0.1168	0.1366	0.1582	0.1814	0.206	0.2319	0.2586	0.2859	0.3135	0.341	0.3679	0.3941	0.419	0.4423	0.4639	0.4833	0.5003	0.5148	0.5267	0.5359	0.5423	0.546	0.5471	0.5457	0.542	0.536	0.5281	0.5185	0.5073
35.22kHz	0.0021	0.0023	0.0027	0.0031	0.0036	0.0042	0.0048	0.0056	0.0068	0.0086	0.0112	0.0149	0.0197	0.0259	0.0334	0.0424	0.053	0.0653	0.0792	0.0949	0.1123	0.1314	0.1521	0.1744	0.1981	0.223	0.2489	0.2756	0.3029	0.3303	0.3575	0.3843	0.4103	0.4351	0.4583	0.4798	0.4992	0.5164	0.531	0.543	0.5523	0.5589	0.5628	0.5641	0.5629	0.5593	0.5536	0.5459	0.5364
34.98kHz	0.0027	0.0032	0.0037	0.0041	0.0043	0.0044	0.0044	0.0045	0.005	0.0063	0.0087	0.0122	0.0169	0.0228	0.0301	0.0389	0.0492	0.0612	0.075	0.0906	0.108	0.1272	0.148	0.1705	0.1943	0.2194	0.2454	0.2721	0.2992	0.3265	0.3535	0.38	0.4058	0.4304	0.4536	0.4751	0.4948	0.5124	0.5278	0.5407	0.5513	0.5593	0.565	0.5681	0.569	0.5677	0.5642	0.5589	0.5517
34.74kHz	0.0007	0.0006	0.0011	0.0017	0.0023	0.0029	0.0035	0.0042	0.0052	0.0068	0.0093	0.0127	0.0172	0.0229	0.0299	0.0383	0.0482	0.0596	0.0726	0.0872	0.1035	0.1214	0.1408	0.1618	0.1841	0.2077	0.2323	0.2578	0.284	0.3105	0.3372	0.3638	0.3899	0.4152	0.4396	0.4627	0.4842	0.504	0.5217	0.5373	0.5507	0.5616	0.5701	0.5762	0.5799	0.5813	0.5804	0.5775	0.5726
34.5kHz	0.0014	0.0018	0.0023	0.003	0.0036	0.0043	0.005	0.0059	0.007	0.0085	0.0107	0.0136	0.0174	0.0223	0.0283	0.0356	0.0443	0.0545	0.0663	0.0798	0.095	0.1119	0.1306	0.151	0.1729	0.1963	0.221	0.2468	0.2733	0.3004	0.3277	0.355	0.3818	0.4079	0.4331	0.457	0.4794	0.5001	0.5189	0.5358	0.5505	0.563	0.5733	0.5813	0.587	0.5906	0.5919	0.5912	0.5884
34.26kHz	0.0023	0.0027	0.0031	0.0035	0.0038	0.0041	0.0042	0.0044	0.005	0.0061	0.0081	0.0112	0.0153	0.0206	0.027	0.0348	0.0439	0.0545	0.0666	0.0802	0.0953	0.1119	0.1301	0.1496	0.1704	0.1924	0.2155	0.2395	0.2642	0.2895	0.3152	0.3411	0.367	0.3926	0.4178	0.4422	0.4656	0.4879	0.5087	0.5279	0.5452	0.5606	0.5737	0.5847	0.5934	0.5997	0.6038	0.6056	0.6052
34.02kHz	0.0017	0.0018	0.0019	0.0021	0.0025	0.003	0.0038	0.005	0.0065	0.0085	0.011	0.0142	0.0179	0.0225	0.0279	0.0343	0.0418	0.0506	0.0608	0.0725	0.0858	0.1007	0.1174	0.1358	0.1558	0.1773	0.2003	0.2245	0.2497	0.2757	0.3022	0.329	0.3558	0.3823	0.4083	0.4335	0.4577	0.4806	0.502	0.5219	0.5399	0.5561	0.5703	0.5825	0.5925	0.6005	0.6064	0.6101	0.6119
33.79kHz	0.0048	0.0051	0.0054	0.0057	0.006	0.0062	0.0063	0.0065	0.0067	0.0072	0.0083	0.0102	0.0133	0.0174	0.0229	0.0296	0.0377	0.0471	0.058	0.0702	0.0839	0.099	0.1155	0.1332	0.1523	0.1725	0.1939	0.2163	0.2397	0.264	0.289	0.3146	0.3406	0.3667	0.3928	0.4185	0.4437	0.468	0.4912	0.5131	0.5334	0.5519	0.5684	0.583	0.5954	0.6056	0.6136	0.6194	0.6231
33.55kHz	0.0029	0.0033	0.0036	0.0037	0.0036	0.0032	0.0026	0.0022	0.0027	0.0045	0.0071	0.0105	0.0145	0.0192	0.0247	0.031	0.0382	0.0465	0.0559	0.0666	0.0786	0.0921	0.1072	0.1237	0.1418	0.1613	0.1822	0.2043	0.2275	0.2516	0.2764	0.3017	0.3272	0.3529	0.3785	0.4038	0.4286	0.4527	0.476	0.4982	0.5192	0.5388	0.5568	0.5732	0.5878	0.6005	0.6113	0.62	0.6268
33.32kHz	0.0027	0.0023	0.0019	0.0015	0.0012	0.0011	0.0014	0.0018	0.0025	0.0035	0.0051	0.0073	0.0104	0.0143	0.0192	0.0253	0.0324	0.0408	0.0503	0.0611	0.0732	0.0865	0.101	0.1167	0.1337	0.1519	0.1712	0.1917	0.2133	0.2359	0.2594	0.2837	0.3086	0.334	0.3596	0.3851	0.4105	0.4353	0.4595	0.4827	0.5049	0.5258	0.5453	0.5633	0.5797	0.5943	0.6071	0.6181	0.6271
33.09kHz	0.0039	0.0034	0.0028	0.0021	0.0013	0.0008	0.0015	0.003	0.0048	0.007	0.0095	0.0125	0.0159	0.0199	0.0244	0.0296	0.0356	0.0425	0.0505	0.0596	0.07	0.0818	0.095	0.1095	0.1254	0.1427	0.1612	0.1809	0.2016	0.2234	0.246	0.2694	0.2934	0.318	0.3429	0.3681	0.3933	0.4184	0.4431	0.4672	0.4906	0.513	0.5342	0.5541	0.5725	0.5893	0.6043	0.6176	0.6288
32.86kHz	0.0019	0.0019	0.0019	0.002	0.0022	0.0024	0.0028	0.0033	0.0042	0.0054	0.0072	0.0095	0.0126	0.0164	0.0209	0.0263	0.0326	0.0399	0.0481	0.0572	0.0674	0.0787	0.091	0.1045	0.1191	0.1349	0.1519	0.17	0.1893	0.2096	0.231	0.2532	0.2763	0.3001	0.3245	0.3492	0.3742	0.3992	0.4241	0.4487	0.4727	0.4961	0.5185	0.5398	0.5598	0.5784	0.5953	0.6106	0.624
32.64kHz	0.0034	0.0035	0.0036	0.0037	0.0037	0.0038	0.004	0.0045	0.0052	0.0063	0.0078	0.0098	0.0122	0.0152	0.0188	0.0232	0.0283	0.0345	0.0416	0.0497	0.059	0.0694	0.0809	0.0936	0.1075	0.1225	0.1386	0.1559	0.1743	0.1938	0.2143	0.2358	0.2582	0.2814	0.3052	0.3296	0.3542	0.379	0.4038	0.4284	0.4526	0.4762	0.4991	0.5211	0.542	0.5618	0.5802	0.5971	0.6125
32.41kHz	0.0019	0.0019	0.0019	0.0019	0.002	0.0022	0.0024	0.0029	0.0036	0.0048	0.0065	0.0087	0.0114	0.0147	0.0185	0.023	0.0281	0.034	0.0406	0.0481	0.0565	0.0658	0.0762	0.0876	0.1001	0.1137	0.1284	0.1442	0.161	0.179	0.1979	0.218	0.2389	0.2609	0.2836	0.3071	0.3312	0.3557	0.3804	0.4052	0.4299	0.4543	0.4782	0.5014	0.5237	0.545	0.5651	0.5839	0.6012
32.19kHz	0.0036	0.0039	0.0041	0.0042	0.0043	0.0043	0.0044	0.0046	0.0051	0.0058	0.007	0.0086	0.0107	0.0133	0.0166	0.0206	0.0253	0.0308	0.0372	0.0444	0.0525	0.0615	0.0714	0.0823	0.0942	0.107	0.1208	0.1356	0.1514	0.1682	0.1859	0.2046	0.2243	0.2448	0.2662	0.2884	0.3112	0.3347	0.3587	0.3829	0.4073	0.4317	0.4558	0.4796	0.5027	0.5251	0.5465	0.5669	0.586
31.97kHz	0.0025	0.003	0.0035	0.0041	0.0046	0.0052	0.0057	0.0063	0.007	0.0079	0.0091	0.0106	0.0126	0.015	0.0179	0.0214	0.0256	0.0304	0.0359	0.0423	0.0495	0.0575	0.0665	0.0763	0.0871	0.0988	0.1115	0.1252	0.1399	0.1556	0.1723	0.19	0.2087	0.2283	0.2488	0.2701	0.2921	0.3148	0.3381	0.3618	0.3858	0.4099	0.434	0.4579	0.4816	0.5046	0.527	0.5486	0.5691
31.74kHz	0.0045	0.0046	0.0047	0.0047	0.0047	0.0049	0.0051	0.0054	0.006	0.0069	0.0081	0.0097	0.0117	0.0141	0.017	0.0205	0.0244	0.029	0.0341	0.0399	0.0465	0.0537	0.0617	0.0705	0.0802	0.0906	0.102	0.1142	0.1274	0.1416	0.1569	0.1731	0.1905	0.2089	0.2284	0.2489	0.2703	0.2925	0.3153	0.3388	0.3626	0.3867	0.4109	0.435	0.459	0.4825	0.5056	0.528	0.5495
31.53kHz	0.002	0.0016	0.0013	0.001	0.0007	0.0008	0.0011	0.0015	0.0022	0.0031	0.0042	0.0057	0.0076	0.0099	0.0128	0.0162	0.0201	0.0245	0.0295	0.035	0.041	0.0477	0.0549	0.0628	0.0713	0.0806	0.0907	0.1017	0.1136	0.1266	0.1406	0.1558	0.1721	0.1896	0.2082	0.2279	0.2485	0.27	0.2923	0.3152	0.3386	0.3623	0.3863	0.4103	0.4343	0.4581	0.4815	0.5046	0.527
31.31kHz	0.0035	0.0037	0.0038	0.0038	0.0038	0.0038	0.0038	0.004	0.0043	0.0049	0.0058	0.0071	0.0086	0.0106	0.013	0.0158	0.0191	0.0229	0.0273	0.0322	0.0378	0.0439	0.0506	0.0579	0.0658	0.0744	0.0836	0.0936	0.1044	0.116	0.1286	0.1422	0.1569	0.1728	0.1898	0.208	0.2273	0.2477	0.269	0.2912	0.314	0.3374	0.3612	0.3852	0.4093	0.4334	0.4572	0.4808	0.5038
31.09kHz	0.0036	0.004	0.0044	0.0048	0.0052	0.0055	0.0059	0.0063	0.0069	0.0075	0.0083	0.0094	0.0106	0.0122	0.0142	0.0166	0.0194	0.0226	0.0264	0.0306	0.0354	0.0406	0.0463	0.0526	0.0594	0.0669	0.0751	0.0841	0.094	0.1049	0.1168	0.1298	0.144	0.1592	0.1756	0.1929	0.2113	0.2306	0.2508	0.2717	0.2933	0.3154	0.3381	0.3612	0.3846	0.4083	0.432	0.4557	0.4793
30.88kHz	0.0008	0.001	0.0013	0.0017	0.0022	0.0027	0.0034	0.0041	0.005	0.006	0.0072	0.0086	0.0102	0.0121	0.0142	0.0165	0.0191	0.0221	0.0253	0.0289	0.0329	0.0373	0.0421	0.0474	0.0532	0.0596	0.0667	0.0746	0.0832	0.0928	0.1034	0.115	0.1277	0.1416	0.1567	0.1728	0.1901	0.2083	0.2275	0.2476	0.2684	0.2899	0.3121	0.3347	0.3577	0.3811	0.4047	0.4284	0.4522
30.66kHz	0.002	0.0022	0.0024	0.0027	0.003	0.0033	0.0037	0.0042	0.0047	0.0054	0.0062	0.0072	0.0084	0.0099	0.0117	0.0138	0.0162	0.019	0.0222	0.0257	0.0295	0.0337	0.0383	0.0432	0.0485	0.0542	0.0605	0.0674	0.0751	0.0836	0.093	0.1034	0.1148	0.1274	0.141	0.1558	0.1715	0.1883	0.2061	0.2248	0.2443	0.2647	0.2858	0.3076	0.33	0.353	0.3765	0.4003	0.4244
30.45kHz	0.0024	0.0025	0.0026	0.0027	0.0029	0.0031	0.0034	0.0038	0.0042	0.0048	0.0056	0.0065	0.0077	0.0091	0.0107	0.0126	0.0148	0.0172	0.0199	0.0228	0.0261	0.0296	0.0335	0.0377	0.0422	0.0472	0.0527	0.0588	0.0655	0.073	0.0813	0.0906	0.1009	0.1122	0.1246	0.1382	0.1528	0.1684	0.1851	0.2027	0.2212	0.2406	0.2608	0.2817	0.3034	0.3256	0.3485	0.3719	0.3957
30.24kHz	0.0016	0.0017	0.0018	0.0019	0.0021	0.0023	0.0026	0.0029	0.0034	0.004	0.0047	0.0056	0.0067	0.0079	0.0094	0.011	0.0129	0.015	0.0173	0.0198	0.0226	0.0257	0.0291	0.0327	0.0367	0.0412	0.046	0.0514	0.0573	0.064	0.0713	0.0795	0.0886	0.0987	0.1098	0.122	0.1354	0.1498	0.1654	0.182	0.1996	0.2182	0.2377	0.258	0.2791	0.3009	0.3233	0.3463	0.3698
30.03kHz	0.0031	0.0031	0.003	0.003	0.0029	0.003	0.003	0.0032	0.0035	0.0039	0.0045	0.0052	0.0061	0.0072	0.0085	0.01	0.0117	0.0137	0.0158	0.0181	0.0205	0.023	0.0256	0.0284	0.0313	0.0345	0.0381	0.0422	0.0471	0.0528	0.0595	0.0672	0.076	0.0859	0.0968	0.1087	0.1215	0.1353	0.1499	0.1653	0.1815	0.1985	0.2163	0.2349	0.2543	0.2746	0.2956	0.3175	0.34
29.82kHz	0.0003	0.0006	0.0011	0.0017	0.0023	0.003	0.0037	0.0045	0.0052	0.0061	0.0069	0.0078	0.0087	0.0097	0.0107	0.0117	0.0128	0.0139	0.0152	0.0166	0.0183	0.0202	0.0224	0.025	0.0278	0.031	0.0345	0.0385	0.043	0.048	0.0536	0.0601	0.0674	0.0757	0.0849	0.0952	0.1064	0.1187	0.1319	0.1461	0.1612	0.1771	0.1939	0.2115	0.23	0.2494	0.2697	0.2908	0.3128
29.62kHz	0.0023	0.0026	0.0029	0.0033	0.0036	0.0038	0.0041	0.0043	0.0045	0.0046	0.0048	0.0051	0.0055	0.0061	0.007	0.0081	0.0095	0.0111	0.0129	0.0149	0.017	0.0192	0.0215	0.0239	0.0263	0.0289	0.0317	0.0348	0.0382	0.0422	0.0469	0.0524	0.0589	0.0663	0.0747	0.0841	0.0946	0.106	0.1182	0.1314	0.1453	0.1601	0.1756	0.1919	0.2091	0.2271	0.2459	0.2657	0.2864
29.41kHz	0.0002	0.0004	0.0008	0.0012	0.0015	0.0019	0.0022	0.0024	0.0025	0.0025	0.0025	0.0025	0.0027	0.0031	0.0038	0.0049	0.0063	0.0078	0.0096	0.0115	0.0136	0.0157	0.0179	0.0202	0.0225	0.0249	0.0275	0.0303	0.0333	0.0368	0.0408	0.0454	0.0509	0.0571	0.0644	0.0725	0.0817	0.0919	0.103	0.115	0.128	0.1417	0.1564	0.1718	0.1881	0.2052	0.2232	0.2421	0.2618
29.21kHz	0.0024	0.0022	0.0021	0.0021	0.0021	0.0021	0.0021	0.0021	0.002	0.0018	0.0017	0.0018	0.0022	0.0031	0.0041	0.0054	0.0068	0.0083	0.0099	0.0114	0.0128	0.0141	0.0153	0.0164	0.0174	0.0185	0.0199	0.0217	0.0242	0.0275	0.0317	0.0368	0.0429	0.0497	0.0574	0.0657	0.0746	0.0841	0.0942	0.1048	0.116	0.1278	0.1402	0.1535	0.1676	0.1826	0.1987	0.2159	0.2343
29.01kHz	0.0011	0.0015	0.0019	0.0022	0.0024	0.0024	0.0024	0.0022	0.002	0.0015	0.001	0.0006	0.001	0.0019	0.0029	0.004	0.0052	0.0063	0.0074	0.0085	0.0095	0.0104	0.0112	0.012	0.0128	0.0139	0.0153	0.0172	0.0197	0.023	0.0269	0.0315	0.0368	0.0428	0.0493	0.0564	0.0641	0.0723	0.0811	0.0904	0.1003	0.1108	0.1221	0.1341	0.1471	0.1611	0.1762	0.1925	0.21
28.81kHz	0.0017	0.0015	0.0013	0.0012	0.001	0.0009	0.0008	0.0007	0.0007	0.0007	0.0009	0.0013	0.0018	0.0023	0.003	0.0038	0.0046	0.0054	0.0063	0.0072	0.0081	0.0089	0.0097	0.0105	0.0113	0.0122	0.0133	0.0147	0.0166	0.019	0.0219	0.0256	0.0298	0.0347	0.0402	0.0464	0.0531	0.0604	0.0684	0.0769	0.0861	0.0959	0.1065	0.1178	0.1301	0.1432	0.1574	0.1726	0.1889
28.61kHz	0.0017	0.0013	0.001	0.0007	0.0006	0.0007	0.0009	0.0012	0.0016	0.0019	0.0022	0.0025	0.0029	0.0032	0.0036	0.004	0.0045	0.0049	0.0054	0.0058	0.0062	0.0065	0.0069	0.0072	0.0077	0.0083	0.0094	0.0108	0.0128	0.0154	0.0184	0.022	0.0261	0.0307	0.0357	0.0411	0.0469	0.0531	0.0598	0.0669	0.0745	0.0827	0.0915	0.1011	0.1116	0.1231	0.1356	0.1493	0.1642
28.41kHz	0.0006	0.0004	0.0003	0.0006	0.001	0.0014	0.0017	0.0021	0.0025	0.0028	0.0031	0.0035	0.0038	0.0041	0.0045	0.0049	0.0052	0.0056	0.006	0.0063	0.0066	0.0068	0.0069	0.007	0.0071	0.0073	0.0078	0.0086	0.01	0.0119	0.0143	0.0173	0.0207	0.0246	0.0289	0.0335	0.0385	0.044	0.0498	0.056	0.0628	0.0701	0.078	0.0868	0.0963	0.1069	0.1185	0.1312	0.1452
28.22kHz	0.0016	0.0012	0.0008	0.0005	0.0005	0.0008	0.0013	0.0017	0.0021	0.0026	0.0031	0.0035	0.004	0.0045	0.0049	0.0054	0.0058	0.0062	0.0065	0.0067	0.0067	0.0066	0.0063	0.0057	0.0049	0.004	0.0033	0.0036	0.0051	0.0075	0.0104	0.0137	0.0173	0.0212	0.0254	0.0298	0.0344	0.0393	0.0444	0.0498	0.0555	0.0617	0.0684	0.0758	0.0839	0.0928	0.1028	0.114	0.1263
28.02kHz	0.0009	0.0009	0.0008	0.0007	0.0006	0.0006	0.0006	0.0008	0.001	0.0013	0.0017	0.0021	0.0024	0.0028	0.0032	0.0036	0.0038	0.0041	0.0042	0.0043	0.0043	0.0041	0.004	0.0038	0.0036	0.0037	0.0041	0.0049	0.0061	0.0077	0.0096	0.0118	0.0143	0.0171	0.0203	0.0237	0.0275	0.0316	0.036	0.0408	0.046	0.0516	0.0577	0.0644	0.0718	0.08	0.0892	0.0994	0.1107
27.83kHz	0.0014	0.0013	0.0012	0.0011	0.0012	0.0012	0.0013	0.0014	0.0017	0.002	0.0023	0.0028	0.0032	0.0037	0.0041	0.0045	0.0049	0.0052	0.0054	0.0055	0.0054	0.0052	0.0048	0.0043	0.0035	0.0027	0.0019	0.002	0.0033	0.0052	0.0074	0.0099	0.0126	0.0154	0.0183	0.0213	0.0243	0.0274	0.0307	0.034	0.0377	0.0417	0.0464	0.0518	0.0581	0.0655	0.0741	0.0839	0.095
27.64kHz	0.0009	0.0007	0.0006	0.0006	0.0007	0.0008	0.0009	0.001	0.0011	0.0013	0.0015	0.0018	0.0021	0.0026	0.003	0.0036	0.0041	0.0047	0.0052	0.0056	0.0059	0.0061	0.006	0.0057	0.0052	0.0044	0.0034	0.0027	0.003	0.0045	0.0067	0.0093	0.0121	0.0149	0.0179	0.0208	0.0236	0.0263	0.029	0.0316	0.0343	0.0372	0.0405	0.0444	0.0492	0.055	0.062	0.0704	0.08
27.44kHz	0.0005	0.0006	0.0008	0.001	0.0013	0.0015	0.0018	0.002	0.0021	0.0023	0.0024	0.0025	0.0025	0.0025	0.0025	0.0025	0.0024	0.0023	0.0023	0.0022	0.0021	0.0019	0.0018	0.0016	0.0013	0.0008	0.0003	0.0006	0.0016	0.0028	0.0043	0.0061	0.008	0.0102	0.0125	0.0149	0.0175	0.02	0.0226	0.0252	0.0278	0.0306	0.0335	0.037	0.041	0.0459	0.0519	0.059	0.0675
27.25kHz	0.0028	0.0029	0.003	0.003	0.0031	0.0032	0.0032	0.0033	0.0034	0.0035	0.0037	0.0037	0.0038	0.0038	0.0038	0.0037	0.0036	0.0034	0.0031	0.0028	0.0025	0.0022	0.0018	0.0015	0.0011	0.0008	0.0007	0.0011	0.0018	0.0028	0.0039	0.0052	0.0067	0.0083	0.0099	0.0116	0.0133	0.0151	0.0169	0.0188	0.0208	0.0232	0.0259	0.0292	0.0332	0.0381	0.0438	0.0506	0.0583
27.07kHz	0.0026	0.0024	0.0022	0.0021	0.0021	0.0021	0.0021	0.0022	0.0023	0.0023	0.0024	0.0024	0.0024	0.0023	0.0023	0.0022	0.0022	0.0022	0.0023	0.0024	0.0025	0.0025	0.0025	0.0024	0.0022	0.0019	0.0017	0.0018	0.0024	0.0033	0.0045	0.0058	0.0073	0.0087	0.0101	0.0115	0.0128	0.014	0.015	0.0161	0.0172	0.0185	0.0202	0.0225	0.0256	0.0296	0.0347	0.0408	0.048
26.88kHz	0.0034	0.0031	0.0028	0.0025	0.0022	0.0019	0.0017	0.0016	0.0015	0.0014	0.0014	0.0014	0.0014	0.0015	0.0017	0.0018	0.002	0.0022	0.0023	0.0025	0.0025	0.0026	0.0026	0.0027	0.0029	0.0032	0.0037	0.0043	0.005	0.0058	0.0067	0.0077	0.0086	0.0095	0.0104	0.0112	0.0119	0.0126	0.0133	0.0139	0.0147	0.0155	0.0168	0.0185	0.0208	0.024	0.0282	0.0333	0.0395
26.69kHz	0.003	0.003	0.003	0.0029	0.0028	0.0026	0.0025	0.0023	0.0022	0.002	0.002	0.0019	0.0019	0.0019	0.0019	0.002	0.002	0.0021	0.0022	0.0023	0.0025	0.0026	0.0028	0.003	0.0033	0.0036	0.0039	0.0044	0.005	0.0056	0.0063	0.007	0.0077	0.0084	0.009	0.0095	0.0099	0.0102	0.0105	0.0107	0.0111	0.0118	0.0129	0.0146	0.017	0.0201	0.0241	0.029	0.0348
26.51kHz	0.0017	0.0017	0.0017	0.0016	0.0014	0.0013	0.001	0.0007	0.0003	0.0003	0.0007	0.0013	0.0019	0.0025	0.0031	0.0037	0.0043	0.0048	0.0052	0.0055	0.0058	0.0059	0.006	0.006	0.0059	0.0059	0.0059	0.0059	0.006	0.0062	0.0064	0.0066	0.0069	0.0071	0.0072	0.0073	0.0073	0.0072	0.0071	0.007	0.0072	0.0077	0.0088	0.0106	0.0131	0.0162	0.0201	0.0246	0.0298
26.33kHz	0.0026	0.0027	0.003	0.0033	0.0037	0.004	0.0044	0.0048	0.005	0.0053	0.0054	0.0055	0.0055	0.0055	0.0053	0.0051	0.0049	0.0046	0.0042	0.0039	0.0035	0.0033	0.003	0.0029	0.0029	0.0029	0.0031	0.0034	0.0038	0.0043	0.0048	0.0053	0.0059	0.0064	0.0069	0.0072	0.0074	0.0074	0.0073	0.007	0.0066	0.0064	0.0065	0.0073	0.009	0.0115	0.0147	0.0186	0.0232
26.14kHz	0.0019	0.0018	0.0018	0.0017	0.0016	0.0016	0.0015	0.0016	0.0017	0.0019	0.0022	0.0026	0.003	0.0033	0.0037	0.004	0.0042	0.0044	0.0045	0.0046	0.0046	0.0045	0.0044	0.0042	0.0041	0.0039	0.0038	0.0038	0.0038	0.0038	0.0038	0.0038	0.0038	0.0038	0.0038	0.0037	0.0038	0.0039	0.004	0.0042	0.0044	0.0046	0.005	0.0057	0.0069	0.009	0.0118	0.0154	0.0199
25.96kHz	0.0051	0.0051	0.0051	0.0051	0.005	0.005	0.0049	0.0048	0.0047	0.0046	0.0044	0.0042	0.004	0.0037	0.0034	0.003	0.0026	0.0022	0.0017	0.0011	0.0007	0.0005	0.0008	0.0014	0.0019	0.0025	0.0031	0.0037	0.0042	0.0048	0.0053	0.0058	0.0063	0.0066	0.0068	0.0068	0.0066	0.0062	0.0055	0.0044	0.0031	0.0014	0.0008	0.0031	0.0058	0.0088	0.0122	0.0159	0.02
25.78kHz	0.003	0.0033	0.0036	0.0039	0.0042	0.0045	0.0048	0.0051	0.0055	0.0058	0.0061	0.0064	0.0066	0.0069	0.0071	0.0072	0.0074	0.0075	0.0075	0.0075	0.0075	0.0074	0.0073	0.0072	0.007	0.0068	0.0066	0.0063	0.0059	0.0055	0.0051	0.0046	0.004	0.0033	0.0027	0.0021	0.0017	0.0017	0.002	0.0025	0.0028	0.0031	0.0032	0.0034	0.0037	0.0047	0.0064	0.009	0.0123
25.61kHz	0.0025	0.0025	0.0024	0.0024	0.0023	0.0022	0.002	0.0019	0.0017	0.0015	0.0014	0.0012	0.0012	0.0012	0.0014	0.0016	0.0019	0.0022	0.0026	0.003	0.0034	0.0038	0.0042	0.0047	0.0051	0.0055	0.006	0.0064	0.0068	0.0072	0.0075	0.0078	0.0079	0.008	0.008	0.0078	0.0075	0.007	0.0065	0.006	0.0056	0.0056	0.0062	0.0073	0.0089	0.0109	0.0131	0.0156	0.0183
25.43kHz	0.0047	0.0047	0.0047	0.0048	0.0048	0.0047	0.0047	0.0047	0.0047	0.0046	0.0045	0.0045	0.0044	0.0043	0.0041	0.004	0.0039	0.0037	0.0036	0.0034	0.0033	0.0031	0.0029	0.0028	0.0026	0.0024	0.0023	0.0021	0.002	0.0019	0.0018	0.0019	0.002	0.0022	0.0025	0.0028	0.0031	0.0034	0.0035	0.0035	0.0033	0.003	0.0025	0.0022	0.0028	0.0043	0.0065	0.0092	0.0124
25.25kHz	0.0031	0.0029	0.0028	0.0027	0.0027	0.0028	0.0029	0.003	0.0032	0.0034	0.0036	0.0038	0.004	0.0042	0.0044	0.0046	0.0048	0.0049	0.0051	0.0052	0.0053	0.0053	0.0053	0.0053	0.0053	0.0052	0.0051	0.005	0.0048	0.0046	0.0043	0.004	0.0037	0.0034	0.003	0.0026	0.0021	0.0016	0.0012	0.0008	0.0008	0.0012	0.0017	0.0025	0.0034	0.0044	0.0057	0.0073	0.0092
25.08kHz	0.0025	0.0028	0.0032	0.0035	0.0039	0.0041	0.0044	0.0046	0.0047	0.0048	0.0048	0.0047	0.0046	0.0045	0.0043	0.0041	0.0039	0.0036	0.0033	0.0031	0.0028	0.0026	0.0025	0.0024	0.0023	0.0023	0.0023	0.0024	0.0024	0.0025	0.0025	0.0026	0.0026	0.0026	0.0027	0.0027	0.0027	0.0028	0.0029	0.0031	0.0035	0.0039	0.0045	0.0054	0.0064	0.0078	0.0093	0.0111	0.0131
24.91kHz	0.0038	0.0036	0.0034	0.0032	0.003	0.0027	0.0025	0.0022	0.0019	0.0016	0.0013	0.001	0.0007	0.0005	0.0003	0.0004	0.0006	0.0009	0.0011	0.0013	0.0015	0.0016	0.0018	0.0018	0.0019	0.0018	0.0018	0.0016	0.0015	0.0013	0.0011	0.0009	0.0007	0.0006	0.0006	0.0007	0.0009	0.0011	0.0014	0.0017	0.0021	0.0026	0.0033	0.0042	0.0053	0.0066	0.0081	0.0098	0.0117
24.73kHz	0.0039	0.0037	0.0035	0.0031	0.0028	0.0024	0.002	0.0015	0.0011	0.0006	0.0002	0.0003	0.0007	0.001	0.0014	0.0016	0.0018	0.002	0.0021	0.0021	0.0021	0.002	0.0019	0.0017	0.0016	0.0014	0.0013	0.0013	0.0014	0.0015	0.0017	0.002	0.0022	0.0025	0.0027	0.003	0.0032	0.0035	0.0038	0.0041	0.0045	0.0049	0.0054	0.0059	0.0065	0.0072	0.0079	0.0088	0.0098
24.56kHz	0.0021	0.002	0.0019	0.0018	0.0017	0.0016	0.0015	0.0014	0.0012	0.0011	0.001	0.0009	0.0009	0.0008	0.0007	0.0006	0.0006	0.0005	0.0005	0.0005	0.0005	0.0006	0.0007	0.0009	0.0011	0.0014	0.0017	0.002	0.0023	0.0027	0.003	0.0033	0.0037	0.004	0.0043	0.0046	0.0048	0.0051	0.0054	0.0056	0.0059	0.0061	0.0064	0.0068	0.0072	0.0077	0.0083	0.009	0.0099
24.39kHz	0.002	0.0018	0.0016	0.0015	0.0014	0.0013	0.0012	0.0012	0.0012	0.0012	0.0012	0.0012	0.0012	0.0012	0.0012	0.0012	0.0013	0.0013	0.0013	0.0013	0.0013	0.0013	0.0013	0.0013	0.0013	0.0013	0.0013	0.0013	0.0013	0.0013	0.0013	0.0013	0.0014	0.0014	0.0015	0.0016	0.0017	0.0019	0.0022	0.0025	0.003	0.0036	0.0042	0.005	0.0059	0.0069	0.0081	0.0093	0.0107
24.23kHz	0.0015	0.0013	0.0012	0.0011	0.0011	0.0011	0.0011	0.0012	0.0013	0.0013	0.0014	0.0014	0.0014	0.0013	0.0013	0.0012	0.0012	0.0011	0.0011	0.0011	0.0012	0.0014	0.0016	0.0018	0.0021	0.0023	0.0026	0.0029	0.0031	0.0033	0.0035	0.0037	0.0038	0.0039	0.0039	0.0039	0.0039	0.0038	0.0036	0.0034	0.0032	0.0031	0.003	0.0031	0.0035	0.0042	0.0052	0.0063	0.0076
24.06kHz	0.0009	0.0011	0.0012	0.0014	0.0015	0.0016	0.0016	0.0017	0.0017	0.0017	0.0016	0.0016	0.0015	0.0015	0.0014	0.0014	0.0014	0.0014	0.0015	0.0017	0.0018	0.002	0.0022	0.0024	0.0026	0.0028	0.003	0.0032	0.0034	0.0035	0.0037	0.0038	0.0038	0.0039	0.0039	0.0039	0.0039	0.0039	0.0039	0.004	0.0041	0.0043	0.0046	0.005	0.0056	0.0062	0.007	0.0079	0.0089
23.89kHz	0.0009	0.0008	0.0006	0.0005	0.0004	0.0003	0.0003	0.0003	0.0003	0.0004	0.0004	0.0004	0.0004	0.0004	0.0004	0.0003	0.0002	0.0002	0.0002	0.0003	0.0004	0.0006	0.0008	0.001	0.0012	0.0014	0.0015	0.0017	0.0019	0.002	0.0021	0.0022	0.0023	0.0024	0.0024	0.0024	0.0024	0.0023	0.0023	0.0022	0.0022	0.0023	0.0025	0.0029	0.0034	0.004	0.0047	0.0056	0.0064
23.73kHz	0.0018	0.0017	0.0015	0.0014	0.0012	0.0011	0.0009	0.0009	0.0008	0.0009	0.001	0.0011	0.0012	0.0013	0.0015	0.0016	0.0017	0.0018	0.0019	0.002	0.002	0.002	0.002	0.002	0.002	0.0019	0.0018	0.0017	0.0016	0.0014	0.0013	0.0011	0.001	0.0008	0.0007	0.0007	0.0008	0.0009	0.0011	0.0014	0.0016	0.0019	0.0023	0.0026	0.003	0.0035	0.0039	0.0044	0.0049
23.56kHz	0.0017	0.0015	0.0014	0.0012	0.001	0.0009	0.0007	0.0006	0.0006	0.0007	0.0008	0.001	0.0011	0.0013	0.0014	0.0016	0.0017	0.0018	0.0019	0.0019	0.002	0.002	0.002	0.002	0.0019	0.0018	0.0017	0.0016	0.0015	0.0013	0.0012	0.001	0.0008	0.0006	0.0004	0.0004	0.0006	0.0008	0.0011	0.0014	0.0017	0.002	0.0023	0.0027	0.003	0.0034	0.0038	0.0043	0.0047
23.4kHz	0.0011	0.0008	0.0005	0.0003	0.0002	0.0005	0.0007	0.001	0.0013	0.0016	0.0018	0.002	0.0022	0.0024	0.0025	0.0026	0.0027	0.0027	0.0027	0.0027	0.0027	0.0026	0.0024	0.0023	0.0021	0.0019	0.0017	0.0015	0.0012	0.001	0.0008	0.0007	0.0007	0.0009	0.0011	0.0014	0.0017	0.0021	0.0024	0.0027	0.003	0.0033	0.0037	0.004	0.0043	0.0046	0.005	0.0053	0.0055
23.24kHz	0.0011	0.001	0.0008	0.0007	0.0007	0.0007	0.0007	0.0008	0.0008	0.0009	0.001	0.001	0.0011	0.0011	0.0011	0.0011	0.0011	0.001	0.0009	0.0008	0.0008	0.0007	0.0005	0.0004	0.0003	0.0003	0.0003	0.0003	0.0004	0.0005	0.0006	0.0007	0.0008	0.0009	0.001	0.0011	0.0012	0.0013	0.0014	0.0015	0.0016	0.0017	0.0019	0.0021	0.0023	0.0025	0.0028	0.003	0.0033
23.08kHz	0.0014	0.0015	0.0016	0.0018	0.0019	0.002	0.0021	0.0022	0.0022	0.0023	0.0023	0.0023	0.0022	0.0022	0.0021	0.0021	0.002	0.0018	0.0017	0.0016	0.0014	0.0013	0.0011	0.001	0.0008	0.0007	0.0005	0.0004	0.0004	0.0004	0.0005	0.0005	0.0006	0.0007	0.0008	0.0009	0.0009	0.001	0.001	0.001	0.0011	0.0011	0.0012	0.0013	0.0014	0.0016	0.0017	0.0019	0.002
22.92kHz	0.0014	0.0014	0.0014	0.0014	0.0015	0.0015	0.0015	0.0015	0.0015	0.0014	0.0014	0.0014	0.0013	0.0012	0.0011	0.0011	0.001	0.0009	0.0008	0.0007	0.0006	0.0005	0.0005	0.0004	0.0004	0.0003	0.0003	0.0003	0.0004	0.0005	0.0005	0.0006	0.0007	0.0008	0.0009	0.001	0.001	0.001	0.001	0.001	0.0009	0.0008	0.0007	0.0006	0.0005	0.0005	0.0006	0.0008	0.0009
22.76kHz	0.0017	0.0017	0.0017	0.0017	0.0017	0.0017	0.0016	0.0016	0.0015	0.0014	0.0013	0.0011	0.001	0.0008	0.0007	0.0007	0.0008	0.001	0.0013	0.0016	0.0019	0.0023	0.0027	0.003	0.0034	0.0038	0.0041	0.0044	0.0048	0.005	0.0053	0.0055	0.0056	0.0057	0.0058	0.0058	0.0058	0.0057	0.0055	0.0053	0.0051	0.0048	0.0045	0.0042	0.0039	0.0037	0.0034	0.0033	0.0032
22.6kHz	0.0018	0.0019	0.002	0.002	0.0021	0.0022	0.0022	0.0023	0.0023	0.0024	0.0025	0.0025	0.0026	0.0027	0.0027	0.0028	0.0028	0.0028	0.0028	0.0027	0.0027	0.0026	0.0025	0.0024	0.0023	0.0022	0.0021	0.002	0.002	0.0021	0.0022	0.0023	0.0025	0.0026	0.0028	0.003	0.0031	0.0033	0.0034	0.0036	0.0037	0.0038	0.0039	0.004	0.0041	0.0042	0.0044	0.0045	0.0046
22.45kHz	0.0025	0.0025	0.0024	0.0024	0.0023	0.0022	0.002	0.0019	0.0018	0.0017	0.0016	0.0016	0.0016	0.0017	0.0018	0.0019	0.0021	0.0022	0.0024	0.0025	0.0027	0.0028	0.0029	0.003	0.0031	0.0032	0.0033	0.0034	0.0036	0.0037	0.0038	0.0039	0.0041	0.0042	0.0044	0.0045	0.0047	0.0048	0.005	0.0051	0.0053	0.0054	0.0056	0.0057	0.0059	0.006	0.0061	0.0062	0.0063
22.29kHz	0.0045	0.0045	0.0046	0.0045	0.0045	0.0044	0.0042	0.0041	0.0039	0.0037	0.0035	0.0033	0.003	0.0028	0.0026	0.0025	0.0023	0.0022	0.0021	0.002	0.002	0.0019	0.0019	0.0019	0.0019	0.0019	0.0018	0.0018	0.0018	0.0018	0.0018	0.0018	0.0018	0.0019	0.002	0.0021	0.0023	0.0025	0.0027	0.0029	0.0031	0.0033	0.0036	0.0038	0.004	0.0042	0.0043	0.0045	0.0045
22.14kHz	0.005	0.0052	0.0052	0.0053	0.0052	0.0052	0.0051	0.005	0.0048	0.0046	0.0044	0.0042	0.0039	0.0037	0.0034	0.0031	0.0028	0.0025	0.0022	0.0019	0.0017	0.0014	0.0011	0.0009	0.0007	0.0004	0.0002	0.0001	0.0002	0.0004	0.0006	0.0007	0.0009	0.0011	0.0014	0.0016	0.0018	0.0021	0.0024	0.0027	0.003	0.0033	0.0036	0.004	0.0043	0.0046	0.0049	0.0052	0.0055
21.98kHz	0.0049	0.005	0.0051	0.0051	0.0051	0.0051	0.0051	0.0051	0.005	0.0049	0.0048	0.0047	0.0045	0.0044	0.0042	0.004	0.0039	0.0037	0.0035	0.0034	0.0032	0.0031	0.0029	0.0028	0.0027	0.0025	0.0024	0.0023	0.0021	0.002	0.0019	0.0018	0.0017	0.0016	0.0016	0.0016	0.0017	0.0018	0.002	0.0022	0.0025	0.0028	0.0031	0.0034	0.0038	0.0041	0.0043	0.0046	0.0048
21.83kHz	0.0044	0.0044	0.0045	0.0045	0.0046	0.0046	0.0046	0.0046	0.0046	0.0045	0.0044	0.0044	0.0043	0.0041	0.004	0.0039	0.0037	0.0035	0.0034	0.0032	0.003	0.0028	0.0026	0.0024	0.0021	0.0019	0.0017	0.0015	0.0013	0.0011	0.0009	0.0007	0.0006	0.0004	0.0004	0.0005	0.0006	0.0008	0.001	0.0012	0.0014	0.0016	0.0018	0.002	0.0022	0.0023	0.0024	0.0025	0.0026
21.68kHz	0.0025	0.0024	0.0024	0.0023	0.0023	0.0022	0.0022	0.0022	0.0022	0.0022	0.0021	0.0021	0.0021	0.0021	0.0021	0.0021	0.0021	0.0021	0.0021	0.0021	0.0021	0.0021	0.0022	0.0022	0.0022	0.0022	0.0022	0.0023	0.0023	0.0022	0.0022	0.0022	0.0021	0.002	0.002	0.0018	0.0017	0.0016	0.0016	0.0015	0.0016	0.0017	0.0019	0.0022	0.0025	0.0028	0.0032	0.0035	0.0039
21.53kHz	0.0006	0.0008	0.001	0.0011	0.0013	0.0015	0.0017	0.0019	0.0021	0.0023	0.0025	0.0027	0.0029	0.0031	0.0033	0.0035	0.0037	0.0039	0.0041	0.0043	0.0045	0.0047	0.0048	0.005	0.0051	0.0053	0.0054	0.0055	0.0056	0.0056	0.0057	0.0057	0.0058	0.0058	0.0058	0.0057	0.0057	0.0057	0.0056	0.0056	0.0055	0.0055	0.0054	0.0053	0.0052	0.0051	0.005	0.0049	0.0048
21.38kHz	0.0014	0.0012	0.0011	0.001	0.0009	0.0009	0.0009	0.001	0.0011	0.0013	0.0014	0.0016	0.0017	0.0019	0.002	0.0022	0.0023	0.0024	0.0024	0.0025	0.0025	0.0025	0.0025	0.0025	0.0025	0.0024	0.0024	0.0023	0.0023	0.0022	0.0021	0.0021	0.002	0.0019	0.0019	0.0019	0.0018	0.0018	0.0018	0.0019	0.0019	0.002	0.002	0.0021	0.0022	0.0023	0.0024	0.0025	0.0026
21.24kHz	0.0012	0.0012	0.0013	0.0013	0.0013	0.0014	0.0014	0.0014	0.0014	0.0014	0.0014	0.0013	0.0013	0.0012	0.0011	0.001	0.0009	0.0008	0.0007	0.0006	0.0006	0.0006	0.0006	0.0006	0.0007	0.0008	0.001	0.0011	0.0012	0.0013	0.0015	0.0016	0.0017	0.0019	0.002	0.0022	0.0024	0.0026	0.0028	0.0031	0.0033	0.0036	0.0038	0.0041	0.0043	0.0045	0.0047	0.0049	0.0051
21.09kHz	0.0024	0.0024	0.0024	0.0023	0.0023	0.0022	0.0022	0.0022	0.0022	0.0022	0.0022	0.0023	0.0024	0.0025	0.0026	0.0027	0.0029	0.003	0.0031	0.0033	0.0034	0.0035	0.0036	0.0037	0.0038	0.0039	0.004	0.0041	0.0042	0.0043	0.0043	0.0044	0.0045	0.0046	0.0047	0.0048	0.0048	0.0049	0.005	0.0051	0.0051	0.0051	0.0051	0.0051	0.0051	0.0051	0.005	0.0049	0.0048
20.94kHz	0.0032	0.0031	0.0031	0.003	0.0029	0.0028	0.0028	0.0028	0.0027	0.0027	0.0027	0.0027	0.0027	0.0028	0.0028	0.0028	0.0027	0.0027	0.0027	0.0026	0.0025	0.0025	0.0024	0.0023	0.0023	0.0023	0.0023	0.0024	0.0025	0.0027	0.0029	0.0031	0.0034	0.0036	0.0039	0.0041	0.0043	0.0045	0.0047	0.0048	0.005	0.005	0.0051	0.0051	0.0051	0.005	0.0049	0.0048	0.0047
20.8kHz	0.0006	0.0006	0.0005	0.0005	0.0005	0.0005	0.0005	0.0005	0.0005	0.0006	0.0006	0.0007	0.0007	0.0008	0.0009	0.001	0.0011	0.0012	0.0013	0.0014	0.0015	0.0015	0.0016	0.0017	0.0018	0.0019	0.002	0.0021	0.0022	0.0024	0.0025	0.0026	0.0028	0.003	0.0032	0.0033	0.0035	0.0037	0.0039	0.004	0.0042	0.0043	0.0044	0.0045	0.0045	0.0045	0.0045	0.0044	0.0043
20.66kHz	0.0019	0.0018	0.0017	0.0017	0.0016	0.0015	0.0015	0.0015	0.0015	0.0015	0.0015	0.0015	0.0016	0.0016	0.0017	0.0017	0.0018	0.0018	0.0018	0.0019	0.0019	0.0019	0.002	0.002	0.0021	0.0021	0.0022	0.0023	0.0025	0.0026	0.0028	0.0029	0.0031	0.0033	0.0035	0.0037	0.0038	0.004	0.0042	0.0043	0.0044	0.0045	0.0046	0.0047	0.0047	0.0047	0.0047	0.0046	0.0045
20.51kHz	0.0011	0.0011	0.001	0.001	0.001	0.001	0.0011	0.0011	0.0011	0.0012	0.0013	0.0013	0.0014	0.0014	0.0015	0.0015	0.0015	0.0016	0.0016	0.0016	0.0015	0.0015	0.0015	0.0015	0.0015	0.0015	0.0015	0.0016	0.0017	0.0018	0.002	0.0022	0.0024	0.0026	0.0028	0.0031	0.0033	0.0036	0.0038	0.004	0.0042	0.0043	0.0044	0.0045	0.0046	0.0046	0.0046	0.0046	0.0046
20.37kHz	0.0022	0.0023	0.0024	0.0024	0.0025	0.0025	0.0025	0.0025	0.0025	0.0025	0.0025	0.0025	0.0024	0.0024	0.0023	0.0023	0.0022	0.0021	0.0021	0.002	0.002	0.0019	0.0018	0.0018	0.0018	0.0018	0.0018	0.0018	0.0019	0.0019	0.0021	0.0022	0.0024	0.0026	0.0028	0.003	0.0032	0.0034	0.0037	0.0039	0.0041	0.0043	0.0045	0.0047	0.0048	0.0049	0.005	0.0051	0.0052
20.23kHz	0.0012	0.0011	0.0011	0.0011	0.0012	0.0012	0.0013	0.0013	0.0014	0.0015	0.0016	0.0017	0.0018	0.0018	0.0019	0.0019	0.002	0.002	0.002	0.0019	0.0018	0.0018	0.0016	0.0015	0.0014	0.0013	0.0011	0.001	0.001	0.0011	0.0012	0.0014	0.0017	0.002	0.0023	0.0026	0.0029	0.0032	0.0035	0.0038	0.004	0.0043	0.0045	0.0047	0.0048	0.0049	0.005	0.0051	0.0051
20.09kHz	0.001	0.001	0.001	0.001	0.0011	0.0011	0.0011	0.0011	0.0011	0.0011	0.0011	0.0011	0.0011	0.0011	0.0011	0.001	0.001	0.0009	0.0009	0.0008	0.0008	0.0008	0.0007	0.0007	0.0008	0.0008	0.0009	0.0011	0.0012	0.0014	0.0016	0.0018	0.002	0.0023	0.0025	0.0028	0.003	0.0032	0.0035	0.0037	0.0039	0.0041	0.0042	0.0044	0.0045	0.0046	0.0047	0.0047	0.0047
19.95kHz	0.0022	0.0023	0.0023	0.0024	0.0024	0.0025	0.0026	0.0026	0.0027	0.0028	0.0028	0.0029	0.0029	0.003	0.003	0.003	0.003	0.0029	0.0029	0.0028	0.0027	0.0025	0.0023	0.0021	0.0019	0.0016	0.0013	0.001	0.0007	0.0004	0.0003	0.0006	0.0009	0.0014	0.0018	0.0022	0.0026	0.0029	0.0033	0.0036	0.0039	0.0042	0.0044	0.0046	0.0048	0.0049	0.0049	0.0049	0.0049
19.81kHz	0.0035	0.0035	0.0035	0.0035	0.0035	0.0035	0.0035	0.0035	0.0035	0.0034	0.0034	0.0034	0.0033	0.0032	0.0032	0.0031	0.003	0.0029	0.0028	0.0027	0.0025	0.0024	0.0023	0.0023	0.0022	0.0022	0.0022	0.0022	0.0023	0.0024	0.0025	0.0026	0.0027	0.0029	0.003	0.0031	0.0032	0.0033	0.0033	0.0034	0.0034	0.0034	0.0034	0.0034	0.0034	0.0033	0.0033	0.0032	0.0031
19.68kHz	0.0042	0.0041	0.004	0.0039	0.0038	0.0037	0.0036	0.0035	0.0033	0.0032	0.003	0.0029	0.0028	0.0026	0.0025	0.0024	0.0023	0.0023	0.0023	0.0023	0.0023	0.0024	0.0025	0.0026	0.0028	0.003	0.0032	0.0034	0.0036	0.0038	0.004	0.0042	0.0044	0.0045	0.0047	0.0048	0.005	0.0051	0.0051	0.0052	0.0052	0.0052	0.0052	0.0052	0.0051	0.0051	0.005	0.0049	0.0047
19.54kHz	0.0048	0.0047	0.0046	0.0045	0.0044	0.0043	0.0041	0.004	0.0038	0.0037	0.0035	0.0033	0.0032	0.003	0.0028	0.0026	0.0024	0.0022	0.0021	0.0019	0.0017	0.0016	0.0015	0.0014	0.0014	0.0014	0.0015	0.0017	0.0019	0.0021	0.0023	0.0026	0.0028	0.0031	0.0034	0.0036	0.0038	0.0041	0.0043	0.0045	0.0046	0.0048	0.0049	0.005	0.0051	0.0051	0.0052	0.0052	0.0052
19.41kHz	0.0043	0.0043	0.0042	0.0041	0.0041	0.004	0.0039	0.0037	0.0036	0.0035	0.0034	0.0033	0.0031	0.003	0.0029	0.0027	0.0026	0.0025	0.0023	0.0022	0.0021	0.002	0.002	0.002	0.002	0.002	0.0021	0.0022	0.0024	0.0026	0.0027	0.0029	0.0031	0.0033	0.0035	0.0037	0.0039	0.0041	0.0042	0.0043	0.0045	0.0046	0.0046	0.0047	0.0047	0.0047	0.0047	0.0046	0.0046
19.27kHz	0.0023	0.0023	0.0022	0.0021	0.002	0.0019	0.0018	0.0017	0.0015	0.0014	0.0012	0.0011	0.001	0.0009	0.0009	0.0009	0.0011	0.0013	0.0015	0.0017	0.002	0.0022	0.0025	0.0028	0.003	0.0033	0.0036	0.0038	0.004	0.0042	0.0044	0.0046	0.0047	0.0048	0.0049	0.005	0.0051	0.0051	0.0051	0.0051	0.0051	0.005	0.0049	0.0049	0.0048	0.0046	0.0045	0.0043	0.0041
19.14kHz	0.002	0.002	0.0021	0.0021	0.002	0.002	0.002	0.0019	0.0018	0.0017	0.0016	0.0014	0.0013	0.0011	0.0009	0.0007	0.0004	0.0002	0.0002	0.0004	0.0007	0.0011	0.0014	0.0017	0.002	0.0024	0.0027	0.003	0.0033	0.0037	0.0039	0.0042	0.0045	0.0047	0.0049	0.005	0.0052	0.0053	0.0053	0.0053	0.0053	0.0052	0.0051	0.005	0.0048	0.0046	0.0043	0.0041	0.0038
19.01kHz	0.0021	0.0021	0.0021	0.0021	0.002	0.002	0.0019	0.0018	0.0017	0.0016	0.0014	0.0013	0.0011	0.0009	0.0007	0.0005	0.0003	0.0002	0.0004	0.0006	0.0009	0.0012	0.0015	0.0018	0.0021	0.0024	0.0027	0.003	0.0033	0.0036	0.0039	0.0041	0.0044	0.0046	0.0047	0.0048	0.0049	0.005	0.005	0.005	0.005	0.0049	0.0048	0.0046	0.0044	0.0042	0.004	0.0037	0.0034
18.88kHz	0.0015	0.0015	0.0014	0.0013	0.0012	0.0012	0.0011	0.001	0.0009	0.0008	0.0007	0.0006	0.0005	0.0003	0.0002	0.0001	0.0001	0.0003	0.0004	0.0006	0.0008	0.001	0.0013	0.0015	0.0018	0.002	0.0023	0.0026	0.0029	0.0032	0.0034	0.0037	0.004	0.0042	0.0044	0.0046	0.0048	0.0049	0.005	0.0051	0.0051	0.0051	0.0051	0.005	0.0048	0.0046	0.0044	0.0042	0.0039
18.74kHz	0.002	0.002	0.0021	0.0022	0.0022	0.0022	0.0023	0.0023	0.0023	0.0023	0.0024	0.0024	0.0024	0.0024	0.0024	0.0025	0.0025	0.0025	0.0025	0.0024	0.0024	0.0024	0.0023	0.0022	0.0022	0.0021	0.002	0.0019	0.0019	0.0019	0.0019	0.002	0.0021	0.0023	0.0025	0.0027	0.003	0.0032	0.0035	0.0037	0.004	0.0042	0.0044	0.0045	0.0046	0.0047	0.0048	0.0048	0.0047
18.62kHz	0.0019	0.002	0.0021	0.0022	0.0022	0.0023	0.0024	0.0024	0.0025	0.0026	0.0026	0.0026	0.0027	0.0027	0.0027	0.0027	0.0027	0.0027	0.0027	0.0027	0.0027	0.0026	0.0026	0.0025	0.0025	0.0024	0.0024	0.0023	0.0023	0.0023	0.0023	0.0024	0.0025	0.0026	0.0027	0.0029	0.0031	0.0033	0.0035	0.0037	0.0039	0.004	0.0042	0.0043	0.0044	0.0045	0.0045	0.0046	0.0046
18.49kHz	0.0016	0.0016	0.0016	0.0017	0.0017	0.0017	0.0017	0.0017	0.0018	0.0018	0.0018	0.0019	0.0019	0.002	0.0021	0.0021	0.0022	0.0023	0.0024	0.0024	0.0025	0.0026	0.0026	0.0026	0.0027	0.0027	0.0027	0.0027	0.0027	0.0027	0.0027	0.0027	0.0027	0.0027	0.0028	0.0028	0.0029	0.003	0.0031	0.0032	0.0034	0.0036	0.0037	0.0039	0.0041	0.0042	0.0044	0.0045	0.0046
18.36kHz	0.0017	0.0017	0.0018	0.0018	0.0018	0.0018	0.0019	0.0019	0.0019	0.0019	0.0019	0.002	0.002	0.002	0.0021	0.0021	0.0022	0.0022	0.0023	0.0023	0.0024	0.0024	0.0025	0.0026	0.0026	0.0027	0.0028	0.0028	0.0029	0.003	0.0031	0.0031	0.0032	0.0033	0.0034	0.0035	0.0035	0.0036	0.0037	0.0038	0.0039	0.0039	0.004	0.0041	0.0042	0.0042	0.0043	0.0044	0.0044
18.23kHz	0.0018	0.0018	0.0017	0.0017	0.0016	0.0016	0.0015	0.0015	0.0014	0.0014	0.0014	0.0014	0.0014	0.0013	0.0013	0.0013	0.0013	0.0013	0.0013	0.0013	0.0013	0.0013	0.0013	0.0013	0.0013	0.0014	0.0014	0.0015	0.0017	0.0018	0.002	0.0022	0.0024	0.0027	0.0029	0.0032	0.0034	0.0037	0.004	0.0042	0.0045	0.0047	0.0049	0.0051	0.0053	0.0055	0.0056	0.0057	0.0058
18.11kHz	0.0019	0.0018	0.0018	0.0017	0.0017	0.0016	0.0016	0.0015	0.0015	0.0015	0.0014	0.0014	0.0014	0.0014	0.0014	0.0014	0.0014	0.0015	0.0015	0.0015	0.0015	0.0015	0.0015	0.0016	0.0016	0.0017	0.0018	0.0019	0.002	0.0022	0.0023	0.0026	0.0028	0.003	0.0033	0.0035	0.0038	0.004	0.0043	0.0045	0.0048	0.005	0.0052	0.0054	0.0056	0.0057	0.0058	0.0059	0.006
17.98kHz	0.0017	0.0017	0.0016	0.0016	0.0015	0.0015	0.0015	0.0014	0.0014	0.0014	0.0014	0.0014	0.0014	0.0014	0.0014	0.0015	0.0015	0.0015	0.0015	0.0016	0.0016	0.0016	0.0017	0.0017	0.0018	0.0019	0.002	0.0021	0.0022	0.0024	0.0025	0.0027	0.0029	0.0032	0.0034	0.0036	0.0039	0.0041	0.0044	0.0046	0.0048	0.0051	0.0053	0.0055	0.0056	0.0058	0.0059	0.006	0.0061
17.86kHz	0.0012	0.0012	0.0012	0.0011	0.0011	0.0011	0.001	0.001	0.001	0.001	0.001	0.001	0.001	0.0011	0.0012	0.0012	0.0013	0.0014	0.0015	0.0017	0.0018	0.0019	0.0021	0.0022	0.0024	0.0025	0.0027	0.0028	0.003	0.0032	0.0034	0.0035	0.0037	0.0039	0.0041	0.0043	0.0044	0.0046	0.0048	0.0049	0.0051	0.0052	0.0053	0.0054	0.0055	0.0056	0.0056	0.0057	0.0057
17.73kHz	0.0017	0.0017	0.0017	0.0016	0.0016	0.0015	0.0015	0.0015	0.0014	0.0014	0.0014	0.0015	0.0015	0.0016	0.0016	0.0017	0.0018	0.0019	0.002	0.0021	0.0022	0.0023	0.0024	0.0025	0.0026	0.0027	0.0028	0.0029	0.003	0.0031	0.0032	0.0033	0.0035	0.0036	0.0037	0.0038	0.004	0.0041	0.0042	0.0044	0.0045	0.0046	0.0048	0.0049	0.005	0.0051	0.0052	0.0053	0.0054
17.61kHz	0.0017	0.0017	0.0016	0.0015	0.0015	0.0014	0.0013	0.0013	0.0012	0.0012	0.0012	0.0012	0.0013	0.0013	0.0014	0.0015	0.0016	0.0018	0.0019	0.002	0.0022	0.0023	0.0024	0.0026	0.0027	0.0028	0.0029	0.0031	0.0032	0.0033	0.0034	0.0036	0.0037	0.0038	0.004	0.0041	0.0042	0.0044	0.0045	0.0046	0.0048	0.0049	0.005	0.0052	0.0053	0.0054	0.0055	0.0056	0.0057
17.49kHz	0.0015	0.0015	0.0014	0.0013	0.0012	0.0012	0.0011	0.001	0.001	0.001	0.001	0.001	0.0011	0.0012	0.0013	0.0014	0.0016	0.0017	0.0018	0.002	0.0021	0.0023	0.0024	0.0025	0.0027	0.0028	0.0029	0.0031	0.0032	0.0033	0.0035	0.0036	0.0037	0.0038	0.004	0.0041	0.0042	0.0044	0.0045	0.0046	0.0048	0.0049	0.005	0.0052	0.0053	0.0054	0.0055	0.0056	0.0057
17.37kHz	0.0016	0.0015	0.0014	0.0013	0.0012	0.0011	0.001	0.001	0.0009	0.0008	0.0008	0.0009	0.0009	0.001	0.0012	0.0013	0.0015	0.0016	0.0018	0.002	0.0021	0.0023	0.0025	0.0026	0.0028	0.0029	0.0031	0.0032	0.0034	0.0035	0.0037	0.0038	0.004	0.0041	0.0043	0.0044	0.0045	0.0047	0.0048	0.0049	0.0051	0.0052	0.0053	0.0054	0.0055	0.0056	0.0057	0.0058	0.0058
17.25kHz	0.0006	0.0005	0.0005	0.0004	0.0004	0.0003	0.0003	0.0003	0.0003	0.0004	0.0004	0.0005	0.0006	0.0007	0.0008	0.0009	0.001	0.0012	0.0013	0.0014	0.0015	0.0017	0.0018	0.002	0.0022	0.0024	0.0026	0.0028	0.003	0.0032	0.0034	0.0037	0.0039	0.0041	0.0044	0.0046	0.0049	0.0051	0.0053	0.0055	0.0057	0.0059	0.006	0.0062	0.0063	0.0064	0.0065	0.0065	0.0065
17.13kHz	0.0007	0.0006	0.0005	0.0004	0.0003	0.0003	0.0002	0.0001	0	0.0001	0.0002	0.0003	0.0004	0.0005	0.0006	0.0007	0.0008	0.0009	0.0011	0.0012	0.0014	0.0015	0.0017	0.0019	0.0021	0.0023	0.0025	0.0028	0.003	0.0032	0.0035	0.0037	0.004	0.0042	0.0045	0.0047	0.0049	0.0051	0.0053	0.0055	0.0057	0.0059	0.006	0.0061	0.0062	0.0063	0.0064	0.0065	0.0065
17.01kHz	0.0005	0.0005	0.0005	0.0005	0.0005	0.0005	0.0006	0.0006	0.0007	0.0007	0.0008	0.0009	0.0009	0.001	0.0011	0.0012	0.0013	0.0014	0.0016	0.0017	0.0018	0.002	0.0022	0.0023	0.0025	0.0027	0.0029	0.0031	0.0033	0.0035	0.0037	0.0039	0.0041	0.0043	0.0045	0.0047	0.0049	0.005	0.0052	0.0053	0.0055	0.0056	0.0058	0.0059	0.006	0.0061	0.0061	0.0062	0.0063
16.89kHz	0.0003	0.0003	0.0002	0.0002	0.0002	0.0002	0.0003	0.0004	0.0004	0.0005	0.0007	0.0008	0.0009	0.001	0.0011	0.0013	0.0014	0.0015	0.0017	0.0018	0.0019	0.0021	0.0022	0.0024	0.0025	0.0026	0.0028	0.0029	0.0031	0.0033	0.0034	0.0036	0.0038	0.0039	0.0041	0.0043	0.0045	0.0046	0.0048	0.005	0.0051	0.0053	0.0054	0.0056	0.0057	0.0058	0.0059	0.006	0.0061
16.78kHz	0.0013	0.0013	0.0012	0.0011	0.001	0.0009	0.0007	0.0006	0.0004	0.0003	0.0001	0.0001	0.0003	0.0004	0.0007	0.0009	0.0011	0.0013	0.0015	0.0017	0.002	0.0022	0.0025	0.0027	0.0029	0.0032	0.0034	0.0036	0.0039	0.0041	0.0043	0.0045	0.0047	0.0049	0.0051	0.0053	0.0054	0.0056	0.0057	0.0058	0.0059	0.006	0.0061	0.0061	0.0062	0.0062	0.0062	0.0061	0.0061
16.66kHz	0.0015	0.0015	0.0014	0.0013	0.0012	0.0011	0.001	0.0009	0.0008	0.0007	0.0006	0.0006	0.0006	0.0007	0.0008	0.001	0.0012	0.0014	0.0016	0.0018	0.0021	0.0023	0.0025	0.0028	0.003	0.0033	0.0035	0.0038	0.004	0.0042	0.0044	0.0047	0.0049	0.0051	0.0053	0.0054	0.0056	0.0057	0.0059	0.006	0.0061	0.0062	0.0062	0.0063	0.0063	0.0063	0.0063	0.0062	0.0062
16.55kHz	0.0014	0.0013	0.0012	0.0012	0.0011	0.001	0.0009	0.0008	0.0007	0.0006	0.0005	0.0005	0.0006	0.0007	0.0009	0.0011	0.0013	0.0016	0.0018	0.0021	0.0024	0.0027	0.0029	0.0032	0.0035	0.0037	0.004	0.0042	0.0045	0.0047	0.0049	0.0051	0.0053	0.0055	0.0057	0.0058	0.006	0.0061	0.0062	0.0062	0.0063	0.0063	0.0064	0.0064	0.0064	0.0063	0.0063	0.0062	0.0062
16.43kHz	0.0014	0.0014	0.0013	0.0013	0.0012	0.0012	0.0011	0.001	0.0009	0.0009	0.0008	0.0008	0.0009	0.001	0.0011	0.0013	0.0015	0.0018	0.002	0.0023	0.0026	0.0028	0.0031	0.0034	0.0036	0.0039	0.0041	0.0044	0.0046	0.0048	0.005	0.0052	0.0054	0.0056	0.0057	0.0059	0.006	0.0061	0.0062	0.0062	0.0063	0.0063	0.0063	0.0063	0.0063	0.0063	0.0062	0.0062	0.0061
16.32kHz	0.0016	0.0015	0.0014	0.0013	0.0012	0.0011	0.001	0.001	0.001	0.0011	0.0012	0.0013	0.0015	0.0017	0.0019	0.0021	0.0023	0.0026	0.0028	0.003	0.0032	0.0034	0.0036	0.0038	0.004	0.0041	0.0043	0.0045	0.0046	0.0048	0.0049	0.005	0.0052	0.0053	0.0054	0.0055	0.0056	0.0057	0.0057	0.0058	0.0059	0.0059	0.006	0.006	0.006	0.0061	0.0061	0.0061	0.006
16.21kHz	0.0013	0.0012	0.0011	0.001	0.0009	0.0008	0.0008	0.0007	0.0007	0.0008	0.0009	0.001	0.0012	0.0014	0.0016	0.0019	0.0021	0.0023	0.0026	0.0028	0.003	0.0033	0.0035	0.0037	0.004	0.0042	0.0044	0.0046	0.0048	0.005	0.0052	0.0053	0.0055	0.0056	0.0057	0.0059	0.006	0.0061	0.0061	0.0062	0.0063	0.0063	0.0063	0.0063	0.0063	0.0063	0.0063	0.0062	0.0062
16.09kHz	0.0009	0.0008	0.0007	0.0007	0.0007	0.0007	0.0008	0.0009	0.001	0.0011	0.0012	0.0014	0.0015	0.0017	0.0019	0.002	0.0022	0.0023	0.0025	0.0027	0.0028	0.003	0.0031	0.0033	0.0035	0.0036	0.0038	0.0039	0.0041	0.0042	0.0044	0.0045	0.0046	0.0048	0.0049	0.005	0.0051	0.0052	0.0053	0.0054	0.0055	0.0056	0.0056	0.0057	0.0057	0.0058	0.0058	0.0058	0.0058
15.98kHz	0.0014	0.0013	0.0013	0.0012	0.0012	0.0012	0.0012	0.0012	0.0013	0.0013	0.0014	0.0016	0.0017	0.0018	0.002	0.0022	0.0024	0.0026	0.0028	0.003	0.0032	0.0034	0.0036	0.0038	0.0041	0.0043	0.0045	0.0047	0.0048	0.005	0.0052	0.0054	0.0055	0.0057	0.0058	0.0059	0.006	0.0061	0.0062	0.0063	0.0063	0.0064	0.0064	0.0064	0.0064	0.0063	0.0063	0.0062	0.0062
15.87kHz	0.0013	0.0013	0.0013	0.0014	0.0014	0.0015	0.0016	0.0016	0.0017	0.0018	0.0019	0.002	0.0021	0.0022	0.0024	0.0025	0.0026	0.0028	0.0029	0.0031	0.0032	0.0034	0.0035	0.0037	0.0039	0.004	0.0042	0.0044	0.0045	0.0047	0.0048	0.005	0.0051	0.0053	0.0054	0.0055	0.0056	0.0057	0.0058	0.0059	0.006	0.0061	0.0061	0.0061	0.0061	0.0061	0.0061	0.0061	0.0061
15.76kHz	0.0019	0.002	0.002	0.0021	0.0022	0.0022	0.0023	0.0024	0.0024	0.0025	0.0026	0.0026	0.0027	0.0028	0.0028	0.0029	0.003	0.0031	0.0031	0.0032	0.0033	0.0034	0.0034	0.0035	0.0036	0.0037	0.0037	0.0038	0.0039	0.004	0.004	0.0041	0.0042	0.0042	0.0043	0.0044	0.0044	0.0045	0.0046	0.0046	0.0047	0.0047	0.0047	0.0048	0.0048	0.0048	0.0048	0.0048	0.0048
15.65kHz	0.0019	0.002	0.0021	0.0022	0.0022	0.0023	0.0024	0.0025	0.0026	0.0027	0.0028	0.0029	0.003	0.003	0.0031	0.0032	0.0033	0.0035	0.0036	0.0037	0.0038	0.0039	0.004	0.0041	0.0043	0.0044	0.0045	0.0046	0.0047	0.0048	0.0049	0.005	0.0051	0.0052	0.0053	0.0054	0.0055	0.0055	0.0056	0.0056	0.0056	0.0056	0.0056	0.0056	0.0056	0.0056	0.0055	0.0055	0.0054
15.55kHz	0.0021	0.0022	0.0023	0.0024	0.0025	0.0026	0.0026	0.0027	0.0028	0.0029	0.003	0.003	0.0031	0.0032	0.0033	0.0033	0.0034	0.0035	0.0035	0.0036	0.0036	0.0037	0.0037	0.0038	0.0038	0.0039	0.0039	0.004	0.004	0.0041	0.0041	0.0042	0.0042	0.0042	0.0043	0.0043	0.0044	0.0044	0.0045	0.0045	0.0045	0.0046	0.0046	0.0046	0.0046	0.0046	0.0046	0.0046	0.0046
15.44kHz	0.0014	0.0015	0.0015	0.0016	0.0017	0.0018	0.0018	0.0019	0.002	0.0021	0.0022	0.0023	0.0024	0.0025	0.0026	0.0027	0.0028	0.0029	0.003	0.0031	0.0032	0.0034	0.0035	0.0036	0.0037	0.0038	0.0038	0.0039	0.004	0.0041	0.0042	0.0043	0.0044	0.0044	0.0045	0.0046	0.0046	0.0047	0.0047	0.0047	0.0048	0.0048	0.0048	0.0048	0.0048	0.0047	0.0047	0.0047	0.0046
15.33kHz	0.0024	0.0024	0.0025	0.0025	0.0026	0.0026	0.0027	0.0027	0.0028	0.0028	0.0029	0.0029	0.003	0.0031	0.0031	0.0032	0.0032	0.0033	0.0034	0.0035	0.0035	0.0036	0.0037	0.0037	0.0038	0.0039	0.0039	0.004	0.004	0.0041	0.0042	0.0042	0.0043	0.0043	0.0043	0.0044	0.0044	0.0044	0.0045	0.0045	0.0045	0.0045	0.0045	0.0045	0.0045	0.0044	0.0044	0.0044	0.0043
15.23kHz	0.0018	0.0018	0.0019	0.0019	0.002	0.002	0.0021	0.0022	0.0022	0.0023	0.0024	0.0024	0.0025	0.0026	0.0027	0.0027	0.0028	0.0029	0.003	0.003	0.0031	0.0032	0.0033	0.0034	0.0035	0.0036	0.0036	0.0037	0.0038	0.0039	0.004	0.004	0.0041	0.0042	0.0042	0.0043	0.0043	0.0044	0.0044	0.0045	0.0045	0.0045	0.0045	0.0045	0.0044	0.0044	0.0044	0.0043	0.0043
15.12kHz	0.0023	0.0024	0.0025	0.0026	0.0027	0.0028	0.0028	0.0029	0.003	0.003	0.0031	0.0032	0.0032	0.0033	0.0034	0.0034	0.0035	0.0035	0.0036	0.0037	0.0037	0.0038	0.0039	0.0039	0.004	0.004	0.0041	0.0042	0.0042	0.0043	0.0043	0.0044	0.0044	0.0045	0.0045	0.0046	0.0046	0.0046	0.0046	0.0046	0.0046	0.0046	0.0046	0.0046	0.0046	0.0045	0.0045	0.0044	0.0043
15.02kHz	0.0025	0.0025	0.0026	0.0027	0.0027	0.0028	0.0028	0.0029	0.003	0.003	0.0031	0.0031	0.0032	0.0032	0.0033	0.0033	0.0033	0.0034	0.0034	0.0035	0.0035	0.0036	0.0036	0.0037	0.0037	0.0037	0.0038	0.0038	0.0039	0.0039	0.0039	0.004	0.004	0.004	0.0041	0.0041	0.0041	0.0041	0.0041	0.0041	0.0042	0.0041	0.0041	0.0041	0.0041	0.0041	0.004	0.004	0.0039
14.91kHz	0.0024	0.0025	0.0026	0.0027	0.0028	0.0029	0.0029	0.003	0.0031	0.0032	0.0032	0.0033	0.0034	0.0034	0.0035	0.0035	0.0036	0.0036	0.0037	0.0037	0.0038	0.0038	0.0038	0.0039	0.0039	0.0039	0.0039	0.004	0.004	0.004	0.004	0.004	0.0041	0.0041	0.0041	0.0041	0.0041	0.0041	0.0041	0.0041	0.0041	0.0041	0.004	0.004	0.004	0.0039	0.0039	0.0038	0.0038
14.81kHz	0.002	0.0021	0.0021	0.0022	0.0022	0.0023	0.0023	0.0024	0.0025	0.0025	0.0026	0.0026	0.0027	0.0027	0.0028	0.0029	0.0029	0.003	0.003	0.0031	0.0032	0.0032	0.0033	0.0033	0.0034	0.0034	0.0035	0.0036	0.0036	0.0037	0.0037	0.0038	0.0038	0.0039	0.0039	0.0039	0.004	0.004	0.004	0.004	0.004	0.004	0.004	0.004	0.0039	0.0039	0.0038	0.0038	0.0037
14.71kHz	0.0021	0.0022	0.0022	0.0023	0.0023	0.0024	0.0024	0.0025	0.0025	0.0026	0.0026	0.0027	0.0027	0.0028	0.0028	0.0029	0.0029	0.003	0.003	0.0031	0.0031	0.0032	0.0032	0.0033	0.0033	0.0034	0.0034	0.0035	0.0035	0.0036	0.0036	0.0037	0.0037	0.0038	0.0038	0.0039	0.0039	0.0039	0.004	0.004	0.004	0.0041	0.0041	0.0041	0.004	0.004	0.004	0.0039	0.0039
14.61kHz	0.0021	0.0022	0.0023	0.0023	0.0024	0.0024	0.0025	0.0025	0.0026	0.0026	0.0026	0.0027	0.0027	0.0028	0.0028	0.0028	0.0028	0.0029	0.0029	0.0029	0.003	0.003	0.003	0.003	0.003	0.0031	0.0031	0.0031	0.0032	0.0032	0.0032	0.0032	0.0033	0.0033	0.0033	0.0034	0.0034	0.0034	0.0034	0.0034	0.0035	0.0035	0.0035	0.0034	0.0034	0.0034	0.0034	0.0033	0.0033
14.5kHz	0.0024	0.0024	0.0025	0.0025	0.0026	0.0026	0.0027	0.0027	0.0028	0.0028	0.0028	0.0029	0.0029	0.0029	0.0029	0.0029	0.003	0.003	0.003	0.003	0.003	0.003	0.003	0.003	0.003	0.0031	0.0031	0.0031	0.0031	0.0031	0.0031	0.0032	0.0032	0.0032	0.0032	0.0033	0.0033	0.0033	0.0034	0.0034	0.0034	0.0034	0.0034	0.0034	0.0034	0.0034	0.0034	0.0033	0.0033
14.4kHz	0.0021	0.0021	0.0022	0.0022	0.0023	0.0023	0.0024	0.0024	0.0024	0.0025	0.0025	0.0025	0.0025	0.0026	0.0026	0.0026	0.0026	0.0026	0.0026	0.0026	0.0026	0.0027	0.0027	0.0027	0.0027	0.0027	0.0027	0.0028	0.0028	0.0028	0.0029	0.0029	0.003	0.003	0.003	0.0031	0.0031	0.0032	0.0032	0.0033	0.0033	0.0033	0.0033	0.0033	0.0033	0.0033	0.0033	0.0033	0.0033
14.3kHz	0.0022	0.0023	0.0023	0.0024	0.0024	0.0025	0.0025	0.0025	0.0025	0.0026	0.0026	0.0026	0.0026	0.0026	0.0026	0.0026	0.0026	0.0026	0.0026	0.0026	0.0026	0.0026	0.0026	0.0026	0.0026	0.0026	0.0026	0.0026	0.0026	0.0026	0.0026	0.0026	0.0027	0.0027	0.0027	0.0028	0.0028	0.0028	0.0029	0.0029	0.0029	0.0029	0.003	0.003	0.003	0.003	0.003	0.0029	0.0029
14.21kHz	0.0022	0.0023	0.0023	0.0023	0.0024	0.0024	0.0024	0.0025	0.0025	0.0025	0.0025	0.0025	0.0025	0.0025	0.0025	0.0025	0.0025	0.0025	0.0025	0.0024	0.0024	0.0024	0.0024	0.0024	0.0024	0.0023	0.0023	0.0023	0.0023	0.0023	0.0024	0.0024	0.0024	0.0024	0.0025	0.0025	0.0026	0.0026	0.0027	0.0027	0.0027	0.0028	0.0028	0.0028	0.0028	0.0028	0.0028	0.0028	0.0028
14.11kHz	0.002	0.0021	0.0021	0.0021	0.0022	0.0022	0.0022	0.0022	0.0022	0.0022	0.0022	0.0022	0.0022	0.0022	0.0022	0.0022	0.0022	0.0021	0.0021	0.0021	0.0021	0.0021	0.002	0.002	0.002	0.002	0.002	0.002	0.002	0.0021	0.0021	0.0021	0.0022	0.0022	0.0023	0.0024	0.0024	0.0025	0.0025	0.0026	0.0027	0.0027	0.0028	0.0028	0.0028	0.0028	0.0028	0.0028	0.0028
14.01kHz	0.0021	0.0021	0.0022	0.0022	0.0022	0.0023	0.0023	0.0023	0.0023	0.0023	0.0023	0.0023	0.0023	0.0023	0.0023	0.0022	0.0022	0.0022	0.0021	0.0021	0.0021	0.002	0.002	0.002	0.0019	0.0019	0.0019	0.0019	0.0019	0.0019	0.0019	0.0019	0.0019	0.002	0.002	0.0021	0.0021	0.0022	0.0023	0.0023	0.0024	0.0024	0.0025	0.0025	0.0026	0.0026	0.0026	0.0026	0.0026
13.91kHz	0.0022	0.0022	0.0022	0.0023	0.0023	0.0023	0.0023	0.0023	0.0022	0.0022	0.0022	0.0022	0.0022	0.0021	0.0021	0.0021	0.002	0.002	0.002	0.0019	0.0019	0.0018	0.0018	0.0018	0.0018	0.0017	0.0017	0.0017	0.0018	0.0018	0.0018	0.0018	0.0019	0.002	0.002	0.0021	0.0022	0.0022	0.0023	0.0024	0.0024	0.0025	0.0026	0.0026	0.0027	0.0027	0.0027	0.0028	0.0028
13.82kHz	0.0018	0.0018	0.0018	0.0019	0.0019	0.0019	0.0019	0.0019	0.0018	0.0018	0.0018	0.0018	0.0017	0.0017	0.0017	0.0016	0.0016	0.0015	0.0015	0.0014	0.0014	0.0013	0.0013	0.0012	0.0012	0.0011	0.0011	0.0011	0.0011	0.0012	0.0012	0.0013	0.0013	0.0014	0.0015	0.0016	0.0017	0.0017	0.0018	0.0019	0.002	0.0021	0.0022	0.0022	0.0023	0.0023	0.0024	0.0024	0.0024
13.72kHz	0.0018	0.0019	0.0019	0.0019	0.002	0.002	0.002	0.002	0.002	0.002	0.002	0.002	0.002	0.002	0.0019	0.0019	0.0018	0.0018	0.0017	0.0017	0.0016	0.0015	0.0014	0.0014	0.0013	0.0012	0.0012	0.0011	0.0011	0.001	0.001	0.001	0.001	0.0011	0.0011	0.0012	0.0013	0.0014	0.0015	0.0015	0.0016	0.0017	0.0018	0.0019	0.0019	0.002	0.002	0.0021	0.0021
13.63kHz	0.002	0.002	0.002	0.002	0.002	0.002	0.002	0.002	0.002	0.0019	0.0019	0.0018	0.0018	0.0017	0.0017	0.0016	0.0015	0.0015	0.0014	0.0013	0.0012	0.0011	0.001	0.0009	0.0008	0.0007	0.0007	0.0006	0.0005	0.0005	0.0006	0.0006	0.0007	0.0008	0.0009	0.001	0.0011	0.0012	0.0013	0.0014	0.0015	0.0016	0.0017	0.0018	0.0019	0.0019	0.002	0.0021	0.0021
13.53kHz	0.0018	0.0018	0.0018	0.0018	0.0018	0.0018	0.0019	0.0019	0.0018	0.0018	0.0018	0.0018	0.0018	0.0017	0.0017	0.0017	0.0016	0.0015	0.0015	0.0014	0.0013	0.0013	0.0012	0.0011	0.001	0.0009	0.0009	0.0008	0.0007	0.0007	0.0007	0.0007	0.0007	0.0008	0.0008	0.0009	0.001	0.0011	0.0012	0.0013	0.0014	0.0015	0.0016	0.0017	0.0018	0.0019	0.002	0.002	0.0021
13.44kHz	0.0019	0.0019	0.0019	0.0019	0.0018	0.0018	0.0018	0.0018	0.0017	0.0017	0.0017	0.0016	0.0016	0.0015	0.0014	0.0014	0.0013	0.0012	0.0011	0.001	0.001	0.0009	0.0008	0.0007	0.0007	0.0006	0.0006	0.0006	0.0006	0.0007	0.0008	0.0009	0.001	0.0011	0.0012	0.0014	0.0015	0.0016	0.0017	0.0018	0.0019	0.0021	0.0022	0.0022	0.0023	0.0024	0.0025	0.0026	0.0026
13.35kHz	0.0019	0.0019	0.0019	0.0019	0.002	0.002	0.002	0.002	0.0019	0.0019	0.0019	0.0018	0.0018	0.0017	0.0017	0.0016	0.0015	0.0015	0.0014	0.0013	0.0012	0.0011	0.0009	0.0008	0.0007	0.0005	0.0004	0.0003	0.0001	0.0001	0.0002	0.0004	0.0005	0.0007	0.0008	0.001	0.0011	0.0013	0.0014	0.0016	0.0017	0.0018	0.0019	0.002	0.0022	0.0023	0.0023	0.0024	0.0025
13.25kHz	0.0014	0.0014	0.0014	0.0014	0.0014	0.0014	0.0014	0.0014	0.0014	0.0014	0.0014	0.0014	0.0014	0.0013	0.0013	0.0012	0.0012	0.0011	0.0011	0.001	0.0009	0.0008	0.0008	0.0007	0.0006	0.0005	0.0004	0.0003	0.0002	0.0002	0.0003	0.0003	0.0004	0.0005	0.0006	0.0008	0.0009	0.001	0.0011	0.0012	0.0013	0.0014	0.0015	0.0016	0.0017	0.0018	0.0019	0.002	0.002
13.16kHz	0.0016	0.0016	0.0016	0.0016	0.0016	0.0016	0.0016	0.0016	0.0016	0.0016	0.0016	0.0016	0.0015	0.0015	0.0015	0.0014	0.0014	0.0013	0.0013	0.0012	0.0011	0.0011	0.001	0.0009	0.0008	0.0008	0.0007	0.0007	0.0007	0.0007	0.0007	0.0007	0.0008	0.0009	0.0009	0.001	0.0011	0.0012	0.0013	0.0014	0.0015	0.0016	0.0017	0.0018	0.0019	0.0019	0.002	0.0021	0.0021
13.07kHz	0.0015	0.0015	0.0016	0.0016	0.0016	0.0016	0.0016	0.0017	0.0017	0.0017	0.0017	0.0017	0.0016	0.0016	0.0016	0.0016	0.0015	0.0015	0.0015	0.0014	0.0014	0.0013	0.0013	0.0012	0.0012	0.0011	0.0011	0.001	0.001	0.001	0.001	0.001	0.001	0.001	0.0011	0.0011	0.0012	0.0012	0.0013	0.0014	0.0015	0.0016	0.0016	0.0017	0.0018	0.0019	0.0019	0.002	0.002
12.98kHz	0.0015	0.0016	0.0016	0.0016	0.0016	0.0016	0.0016	0.0016	0.0016	0.0016	0.0016	0.0016	0.0016	0.0015	0.0015	0.0015	0.0015	0.0015	0.0014	0.0014	0.0014	0.0014	0.0013	0.0013	0.0013	0.0013	0.0012	0.0012	0.0012	0.0012	0.0012	0.0012	0.0012	0.0012	0.0013	0.0013	0.0013	0.0014	0.0014	0.0015	0.0015	0.0016	0.0016	0.0017	0.0017	0.0018	0.0019	0.0019	0.002
12.89kHz	0.0013	0.0013	0.0013	0.0013	0.0014	0.0014	0.0014	0.0014	0.0014	0.0014	0.0014	0.0014	0.0014	0.0014	0.0014	0.0014	0.0014	0.0014	0.0014	0.0013	0.0013	0.0013	0.0013	0.0013	0.0013	0.0014	0.0014	0.0014	0.0014	0.0014	0.0015	0.0015	0.0015	0.0016	0.0016	0.0017	0.0017	0.0018	0.0018	0.0019	0.0019	0.002	0.0021	0.0021	0.0022	0.0023	0.0023	0.0024	0.0024
12.8kHz	0.0012	0.0012	0.0012	0.0012	0.0012	0.0012	0.0012	0.0012	0.0011	0.0011	0.0011	0.0011	0.0011	0.0011	0.0011	0.001	0.001	0.001	0.001	0.001	0.001	0.001	0.001	0.001	0.001	0.001	0.001	0.0011	0.0011	0.0012	0.0012	0.0013	0.0014	0.0014	0.0015	0.0016	0.0017	0.0018	0.0019	0.0019	0.002	0.0021	0.0022	0.0023	0.0024	0.0025	0.0025	0.0026	0.0027
12.71kHz	0.0013	0.0013	0.0013	0.0013	0.0013	0.0013	0.0013	0.0013	0.0013	0.0013	0.0013	0.0013	0.0013	0.0013	0.0013	0.0013	0.0013	0.0013	0.0013	0.0013	0.0013	0.0013	0.0013	0.0013	0.0013	0.0013	0.0014	0.0014	0.0014	0.0015	0.0015	0.0016	0.0017	0.0017	0.0018	0.0019	0.002	0.002	0.0021	0.0022	0.0023	0.0024	0.0025	0.0026	0.0026	0.0027	0.0028	0.0029	0.0029
12.63kHz	0.0014	0.0014	0.0014	0.0014	0.0014	0.0014	0.0014	0.0014	0.0014	0.0014	0.0014	0.0013	0.0013	0.0013	0.0013	0.0013	0.0013	0.0013	0.0013	0.0012	0.0012	0.0012	0.0012	0.0012	0.0013	0.0013	0.0013	0.0013	0.0014	0.0014	0.0015	0.0015	0.0016	0.0016	0.0017	0.0018	0.0019	0.0019	0.002	0.0021	0.0022	0.0023	0.0023	0.0024	0.0025	0.0026	0.0027	0.0027	0.0028
12.54kHz	0.0012	0.0012	0.0012	0.0012	0.0013	0.0013	0.0013	0.0013	0.0013	0.0013	0.0013	0.0013	0.0013	0.0013	0.0013	0.0012	0.0012	0.0012	0.0012	0.0012	0.0012	0.0012	0.0012	0.0013	0.0013	0.0013	0.0013	0.0013	0.0014	0.0014	0.0015	0.0015	0.0016	0.0016	0.0017	0.0018	0.0018	0.0019	0.002	0.0021	0.0021	0.0022	0.0023	0.0024	0.0025	0.0026	0.0026	0.0027	0.0028
12.45kHz	0.0014	0.0014	0.0014	0.0014	0.0014	0.0014	0.0014	0.0014	0.0015	0.0015	0.0015	0.0015	0.0015	0.0015	0.0015	0.0015	0.0015	0.0015	0.0015	0.0016	0.0016	0.0016	0.0016	0.0016	0.0017	0.0017	0.0017	0.0018	0.0018	0.0018	0.0019	0.0019	0.002	0.0021	0.0021	0.0022	0.0022	0.0023	0.0024	0.0025	0.0025	0.0026	0.0027	0.0027	0.0028	0.0029	0.003	0.003	0.0031
12.37kHz	0.0014	0.0014	0.0014	0.0014	0.0014	0.0015	0.0015	0.0015	0.0015	0.0015	0.0015	0.0015	0.0015	0.0015	0.0015	0.0015	0.0015	0.0015	0.0015	0.0015	0.0015	0.0015	0.0015	0.0016	0.0016	0.0016	0.0016	0.0017	0.0017	0.0018	0.0018	0.0019	0.0019	0.002	0.002	0.0021	0.0022	0.0023	0.0023	0.0024	0.0025	0.0026	0.0026	0.0027	0.0028	0.0029	0.003	0.003	0.0031
12.28kHz	0.0015	0.0015	0.0015	0.0015	0.0016	0.0016	0.0016	0.0016	0.0017	0.0017	0.0017	0.0017	0.0017	0.0018	0.0018	0.0018	0.0018	0.0019	0.0019	0.0019	0.0019	0.0019	0.002	0.002	0.002	0.002	0.002	0.0021	0.0021	0.0021	0.0022	0.0022	0.0022	0.0023	0.0023	0.0023	0.0024	0.0024	0.0025	0.0025	0.0025	0.0026	0.0026	0.0027	0.0027	0.0028	0.0028	0.0029	0.0029
12.2kHz	0.0014	0.0015	0.0015	0.0015	0.0016	0.0016	0.0016	0.0017	0.0017	0.0017	0.0017	0.0018	0.0018	0.0018	0.0019	0.0019	0.0019	0.0019	0.002	0.002	0.002	0.002	0.0021	0.0021	0.0021	0.0021	0.0022	0.0022	0.0022	0.0023	0.0023	0.0023	0.0023	0.0024	0.0024	0.0025	0.0025	0.0025	0.0026	0.0026	0.0027	0.0027	0.0028	0.0028	0.0028	0.0029	0.0029	0.003	0.003
12.11kHz	0.0014	0.0014	0.0014	0.0014	0.0015	0.0015	0.0015	0.0015	0.0016	0.0016	0.0016	0.0017	0.0017	0.0017	0.0018	0.0018	0.0018	0.0019	0.0019	0.0019	0.002	0.002	0.002	0.0021	0.0021	0.0021	0.0022	0.0022	0.0022	0.0023	0.0023	0.0023	0.0024	0.0024	0.0024	0.0025	0.0025	0.0026	0.0026	0.0026	0.0027	0.0027	0.0028	0.0028	0.0029	0.0029	0.003	0.003	0.003
12.03kHz	0.0013	0.0013	0.0014	0.0014	0.0014	0.0014	0.0015	0.0015	0.0015	0.0016	0.0016	0.0016	0.0017	0.0017	0.0017	0.0018	0.0018	0.0019	0.0019	0.0019	0.002	0.002	0.002	0.0021	0.0021	0.0022	0.0022	0.0022	0.0023	0.0023	0.0023	0.0024	0.0024	0.0025	0.0025	0.0025	0.0026	0.0026	0.0026	0.0027	0.0027	0.0028	0.0028	0.0029	0.0029	0.0029	0.003	0.003	0.0031
11.95kHz	0.0012	0.0012	0.0013	0.0013	0.0013	0.0014	0.0014	0.0014	0.0015	0.0015	0.0015	0.0016	0.0016	0.0017	0.0017	0.0017	0.0018	0.0018	0.0019	0.0019	0.002	0.002	0.002	0.0021	0.0021	0.0022	0.0022	0.0022	0.0023	0.0023	0.0024	0.0024	0.0025	0.0025	0.0025	0.0026	0.0026	0.0027	0.0027	0.0027	0.0028	0.0028	0.0029	0.0029	0.0029	0.003	0.003	0.0031	0.0031
11.86kHz	0.0012	0.0012	0.0012	0.0013	0.0013	0.0013	0.0014	0.0014	0.0014	0.0014	0.0015	0.0015	0.0016	0.0016	0.0016	0.0017	0.0017	0.0018	0.0018	0.0018	0.0019	0.0019	0.002	0.002	0.0021	0.0021	0.0021	0.0022	0.0022	0.0023	0.0023	0.0024	0.0024	0.0024	0.0025	0.0025	0.0026	0.0026	0.0027	0.0027	0.0027	0.0028	0.0028	0.0029	0.0029	0.0029	0.003	0.003	0.0031
11.78kHz	0.0011	0.0011	0.0012	0.0012	0.0012	0.0012	0.0013	0.0013	0.0013	0.0014	0.0014	0.0014	0.0015	0.0015	0.0016	0.0016	0.0017	0.0017	0.0018	0.0018	0.0019	0.0019	0.002	0.002	0.0021	0.0021	0.0022	0.0022	0.0022	0.0023	0.0023	0.0024	0.0024	0.0025	0.0025	0.0026	0.0026	0.0026	0.0027	0.0027	0.0028	0.0028	0.0028	0.0029	0.0029	0.003	0.003	0.003	0.0031
11.7kHz	0.001	0.0011	0.0011	0.0011	0.0011	0.0012	0.0012	0.0012	0.0013	0.0013	0.0013	0.0014	0.0014	0.0015	0.0015	0.0016	0.0016	0.0017	0.0017	0.0018	0.0018	0.0019	0.0019	0.002	0.002	0.0021	0.0021	0.0022	0.0022	0.0023	0.0023	0.0024	0.0024	0.0024	0.0025	0.0025	0.0026	0.0026	0.0027	0.0027	0.0027	0.0028	0.0028	0.0029	0.0029	0.0029	0.003	0.003	0.003
11.62kHz	0.0009	0.0009	0.001	0.001	0.001	0.0011	0.0011	0.0011	0.0012	0.0012	0.0013	0.0013	0.0014	0.0014	0.0015	0.0015	0.0016	0.0016	0.0017	0.0018	0.0018	0.0019	0.0019	0.002	0.002	0.0021	0.0021	0.0022	0.0022	0.0023	0.0023	0.0024	0.0024	0.0025	0.0025	0.0026	0.0026	0.0027	0.0027	0.0027	0.0028	0.0028	0.0029	0.0029	0.0029	0.003	0.003	0.003	0.0031
11.54kHz	0.0008	0.0008	0.0008	0.0008	0.0009	0.0009	0.0009	0.001	0.001	0.0011	0.0011	0.0012	0.0012	0.0013	0.0014	0.0014	0.0015	0.0015	0.0016	0.0017	0.0017	0.0018	0.0018	0.0019	0.0019	0.002	0.0021	0.0021	0.0022	0.0022	0.0023	0.0023	0.0024	0.0024	0.0024	0.0025	0.0025	0.0026	0.0026	0.0027	0.0027	0.0027	0.0028	0.0028	0.0028	0.0029	0.0029	0.0029	0.0029
11.46kHz	0.0007	0.0007	0.0007	0.0007	0.0008	0.0008	0.0008	0.0009	0.0009	0.001	0.001	0.0011	0.0011	0.0012	0.0012	0.0013	0.0014	0.0014	0.0015	0.0016	0.0016	0.0017	0.0017	0.0018	0.0019	0.0019	0.002	0.002	0.0021	0.0021	0.0022	0.0022	0.0023	0.0023	0.0024	0.0024	0.0025	0.0025	0.0026	0.0026	0.0026	0.0027	0.0027	0.0027	0.0028	0.0028	0.0028	0.0028	0.0029
11.38kHz	0.0005	0.0005	0.0005	0.0005	0.0005	0.0005	0.0006	0.0006	0.0007	0.0007	0.0008	0.0008	0.0009	0.001	0.001	0.0011	0.0012	0.0013	0.0013	0.0014	0.0015	0.0016	0.0016	0.0017	0.0018	0.0019	0.0019	0.002	0.0021	0.0021	0.0022	0.0023	0.0023	0.0024	0.0025	0.0025	0.0026	0.0026	0.0027	0.0027	0.0028	0.0028	0.0028	0.0029	0.0029	0.003	0.003	0.003	0.0031
11.3kHz	0.0004	0.0003	0.0003	0.0003	0.0004	0.0004	0.0004	0.0005	0.0005	0.0006	0.0006	0.0007	0.0008	0.0009	0.0009	0.001	0.0011	0.0012	0.0013	0.0013	0.0014	0.0015	0.0016	0.0017	0.0017	0.0018	0.0019	0.002	0.002	0.0021	0.0022	0.0022	0.0023	0.0024	0.0024	0.0025	0.0025	0.0026	0.0026	0.0027	0.0027	0.0028	0.0028	0.0028	0.0029	0.0029	0.0029	0.0029	0.003
11.22kHz	0.0003	0.0002	0.0002	0.0003	0.0003	0.0003	0.0004	0.0004	0.0005	0.0005	0.0006	0.0007	0.0008	0.0008	0.0009	0.001	0.0011	0.0012	0.0012	0.0013	0.0014	0.0015	0.0016	0.0016	0.0017	0.0018	0.0019	0.0019	0.002	0.0021	0.0021	0.0022	0.0022	0.0023	0.0023	0.0024	0.0024	0.0025	0.0025	0.0026	0.0026	0.0026	0.0027	0.0027	0.0027	0.0028	0.0028	0.0028	0.0028
11.15kHz	0.0003	0.0003	0.0004	0.0004	0.0005	0.0005	0.0006	0.0006	0.0007	0.0008	0.0008	0.0009	0.001	0.001	0.0011	0.0012	0.0013	0.0013	0.0014	0.0015	0.0016	0.0016	0.0017	0.0018	0.0019	0.0019	0.002	0.002	0.0021	0.0022	0.0022	0.0023	0.0023	0.0024	0.0024	0.0025	0.0025	0.0026	0.0026	0.0026	0.0027	0.0027	0.0027	0.0028	0.0028	0.0028	0.0028	0.0028	0.0029
11.07kHz	0.0002	0.0003	0.0003	0.0004	0.0004	0.0005	0.0005	0.0006	0.0007	0.0007	0.0008	0.0009	0.001	0.001	0.0011	0.0012	0.0012	0.0013	0.0014	0.0015	0.0015	0.0016	0.0017	0.0017	0.0018	0.0019	0.0019	0.002	0.002	0.0021	0.0022	0.0022	0.0023	0.0023	0.0023	0.0024	0.0024	0.0025	0.0025	0.0025	0.0026	0.0026	0.0026	0.0026	0.0027	0.0027	0.0027	0.0027	0.0027
10.99kHz	0.0001	0.0001	0.0002	0.0002	0.0003	0.0004	0.0004	0.0005	0.0006	0.0007	0.0007	0.0008	0.0009	0.0009	0.001	0.0011	0.0012	0.0012	0.0013	0.0014	0.0014	0.0015	0.0016	0.0016	0.0017	0.0017	0.0018	0.0019	0.0019	0.002	0.002	0.0021	0.0021	0.0021	0.0022	0.0022	0.0022	0.0023	0.0023	0.0023	0.0023	0.0024	0.0024	0.0024	0.0024	0.0024	0.0024	0.0024	0.0025
10.92kHz	0.0001	0.0001	0.0002	0.0002	0.0003	0.0004	0.0004	0.0005	0.0006	0.0006	0.0007	0.0008	0.0009	0.0009	0.001	0.0011	0.0012	0.0012	0.0013	0.0014	0.0014	0.0015	0.0016	0.0016	0.0017	0.0017	0.0018	0.0018	0.0019	0.0019	0.002	0.002	0.002	0.0021	0.0021	0.0021	0.0022	0.0022	0.0022	0.0022	0.0022	0.0022	0.0023	0.0023	0.0023	0.0023	0.0023	0.0023	0.0023
10.84kHz	0.0002	0.0003	0.0003	0.0004	0.0005	0.0005	0.0006	0.0007	0.0007	0.0008	0.0009	0.0009	0.001	0.0011	0.0011	0.0012	0.0013	0.0013	0.0014	0.0014	0.0015	0.0015	0.0016	0.0016	0.0017	0.0017	0.0018	0.0018	0.0018	0.0019	0.0019	0.0019	0.0019	0.002	0.002	0.002	0.002	0.002	0.002	0.002	0.002	0.002	0.002	0.002	0.002	0.002	0.002	0.002	0.002
10.77kHz	0.0003	0.0004	0.0004	0.0005	0.0005	0.0006	0.0006	0.0007	0.0008	0.0008	0.0009	0.0009	0.001	0.0011	0.0011	0.0012	0.0012	0.0013	0.0013	0.0014	0.0014	0.0015	0.0015	0.0016	0.0016	0.0017	0.0017	0.0017	0.0018	0.0018	0.0018	0.0018	0.0019	0.0019	0.0019	0.0019	0.0019	0.0019	0.0019	0.0019	0.0019	0.0019	0.0019	0.0019	0.0019	0.0019	0.0019	0.0019	0.0019
10.69kHz	0.0004	0.0005	0.0005	0.0006	0.0007	0.0007	0.0008	0.0008	0.0009	0.001	0.001	0.0011	0.0012	0.0012	0.0013	0.0013	0.0014	0.0014	0.0015	0.0015	0.0016	0.0016	0.0017	0.0017	0.0018	0.0018	0.0018	0.0018	0.0019	0.0019	0.0019	0.0019	0.0019	0.0019	0.0019	0.0019	0.002	0.0019	0.0019	0.0019	0.0019	0.0019	0.0019	0.0019	0.0019	0.0019	0.0019	0.0019	0.0019
10.62kHz	0.0005	0.0006	0.0006	0.0007	0.0007	0.0008	0.0008	0.0009	0.0009	0.001	0.001	0.0011	0.0011	0.0012	0.0012	0.0013	0.0013	0.0014	0.0014	0.0015	0.0015	0.0016	0.0016	0.0017	0.0017	0.0017	0.0017	0.0018	0.0018	0.0018	0.0018	0.0018	0.0019	0.0019	0.0019	0.0019	0.0019	0.0019	0.0019	0.0019	0.0019	0.0019	0.0019	0.0019	0.0018	0.0018	0.0018	0.0018	0.0018
10.54kHz	0.0007	0.0007	0.0008	0.0008	0.0008	0.0008	0.0009	0.0009	0.001	0.001	0.001	0.0011	0.0011	0.0011	0.0012	0.0012	0.0013	0.0013	0.0013	0.0014	0.0014	0.0014	0.0015	0.0015	0.0015	0.0016	0.0016	0.0016	0.0016	0.0016	0.0017	0.0017	0.0017	0.0017	0.0017	0.0017	0.0017	0.0017	0.0017	0.0017	0.0016	0.0016	0.0016	0.0016	0.0016	0.0016	0.0016	0.0016	0.0016
10.47kHz	0.0008	0.0008	0.0009	0.0009	0.0009	0.001	0.001	0.001	0.0011	0.0011	0.0011	0.0012	0.0012	0.0012	0.0013	0.0013	0.0013	0.0014	0.0014	0.0014	0.0015	0.0015	0.0015	0.0015	0.0016	0.0016	0.0016	0.0016	0.0016	0.0016	0.0016	0.0016	0.0016	0.0016	0.0016	0.0016	0.0016	0.0016	0.0016	0.0016	0.0016	0.0015	0.0015	0.0015	0.0015	0.0015	0.0014	0.0014	0.0014
10.4kHz	0.0008	0.0009	0.0009	0.0009	0.0009	0.001	0.001	0.001	0.0011	0.0011	0.0011	0.0012	0.0012	0.0012	0.0013	0.0013	0.0013	0.0014	0.0014	0.0014	0.0015	0.0015	0.0015	0.0015	0.0016	0.0016	0.0016	0.0016	0.0016	0.0016	0.0016	0.0016	0.0016	0.0016	0.0016	0.0016	0.0016	0.0015	0.0015	0.0015	0.0015	0.0014	0.0014	0.0014	0.0014	0.0013	0.0013	0.0013	0.0013
10.33kHz	0.001	0.001	0.001	0.001	0.0011	0.0011	0.0011	0.0012	0.0012	0.0012	0.0013	0.0013	0.0013	0.0013	0.0014	0.0014	0.0014	0.0015	0.0015	0.0015	0.0015	0.0015	0.0016	0.0016	0.0016	0.0016	0.0016	0.0016	0.0016	0.0016	0.0016	0.0016	0.0016	0.0015	0.0015	0.0015	0.0015	0.0015	0.0014	0.0014	0.0014	0.0013	0.0013	0.0013	0.0012	0.0012	0.0012	0.0011	0.0011
10.26kHz	0.001	0.001	0.0011	0.0011	0.0011	0.0012	0.0012	0.0012	0.0012	0.0013	0.0013	0.0013	0.0014	0.0014	0.0014	0.0014	0.0015	0.0015	0.0015	0.0015	0.0015	0.0015	0.0016	0.0016	0.0016	0.0016	0.0016	0.0016	0.0016	0.0016	0.0015	0.0015	0.0015	0.0015	0.0015	0.0014	0.0014	0.0014	0.0013	0.0013	0.0013	0.0012	0.0012	0.0012	0.0011	0.0011	0.001	0.001	0.001
10.19kHz	0.0011	0.0011	0.0012	0.0012	0.0012	0.0013	0.0013	0.0013	0.0013	0.0014	0.0014	0.0014	0.0014	0.0015	0.0015	0.0015	0.0015	0.0015	0.0015	0.0016	0.0016	0.0016	0.0016	0.0016	0.0016	0.0016	0.0016	0.0016	0.0016	0.0015	0.0015	0.0015	0.0015	0.0015	0.0014	0.0014	0.0014	0.0013	0.0013	0.0012	0.0012	0.0011	0.0011	0.001	0.001	0.0009	0.0009	0.0009	0.0008
10.12kHz	0.0012	0.0013	0.0013	0.0013	0.0013	0.0014	0.0014	0.0014	0.0014	0.0014	0.0015	0.0015	0.0015	0.0015	0.0016	0.0016	0.0016	0.0016	0.0016	0.0016	0.0016	0.0016	0.0016	0.0016	0.0016	0.0016	0.0016	0.0016	0.0016	0.0016	0.0015	0.0015	0.0015	0.0014	0.0014	0.0014	0.0013	0.0013	0.0012	0.0012	0.0011	0.0011	0.001	0.001	0.0009	0.0008	0.0008	0.0007	0.0007
10.05kHz	0.0013	0.0013	0.0013	0.0013	0.0014	0.0014	0.0014	0.0014	0.0015	0.0015	0.0015	0.0015	0.0015	0.0016	0.0016	0.0016	0.0016	0.0016	0.0016	0.0016	0.0016	0.0016	0.0016	0.0016	0.0016	0.0016	0.0016	0.0016	0.0015	0.0015	0.0015	0.0015	0.0014	0.0014	0.0013	0.0013	0.0013	0.0012	0.0012	0.0011	0.001	0.001	0.0009	0.0009	0.0008	0.0007	0.0007	0.0006	0.0005
9.98kHz	0.0013	0.0014	0.0014	0.0014	0.0014	0.0015	0.0015	0.0015	0.0015	0.0015	0.0015	0.0016	0.0016	0.0016	0.0016	0.0016	0.0016	0.0016	0.0016	0.0016	0.0016	0.0016	0.0016	0.0016	0.0016	0.0016	0.0016	0.0015	0.0015	0.0015	0.0015	0.0014	0.0014	0.0014	0.0013	0.0013	0.0012	0.0012	0.0011	0.0011	0.001	0.0009	0.0009	0.0008	0.0008	0.0007	0.0006	0.0006	0.0005
9.91kHz	0.0014	0.0014	0.0015	0.0015	0.0015	0.0015	0.0016	0.0016	0.0016	0.0016	0.0016	0.0017	0.0017	0.0017	0.0017	0.0017	0.0017	0.0017	0.0017	0.0017	0.0017	0.0017	0.0017	0.0017	0.0017	0.0016	0.0016	0.0016	0.0016	0.0015	0.0015	0.0015	0.0014	0.0014	0.0013	0.0013	0.0012	0.0012	0.0011	0.001	0.001	0.0009	0.0008	0.0008	0.0007	0.0006	0.0006	0.0005	0.0004
9.84kHz	0.0015	0.0015	0.0016	0.0016	0.0016	0.0016	0.0017	0.0017	0.0017	0.0017	0.0017	0.0017	0.0018	0.0018	0.0018	0.0018	0.0018	0.0018	0.0018	0.0018	0.0018	0.0018	0.0017	0.0017	0.0017	0.0017	0.0017	0.0016	0.0016	0.0016	0.0015	0.0015	0.0014	0.0014	0.0014	0.0013	0.0012	0.0012	0.0011	0.0011	0.001	0.0009	0.0009	0.0008	0.0007	0.0007	0.0006	0.0005	0.0004
9.77kHz	0.0016	0.0016	0.0016	0.0016	0.0017	0.0017	0.0017	0.0017	0.0017	0.0018	0.0018	0.0018	0.0018	0.0018	0.0018	0.0018	0.0018	0.0018	0.0018	0.0018	0.0018	0.0018	0.0018	0.0018	0.0018	0.0018	0.0017	0.0017	0.0017	0.0016	0.0016	0.0016	0.0015	0.0015	0.0014	0.0014	0.0013	0.0013	0.0012	0.0012	0.0011	0.001	0.001	0.0009	0.0009	0.0008	0.0007	0.0007	0.0006
9.7kHz	0.0016	0.0016	0.0016	0.0017	0.0017	0.0017	0.0017	0.0017	0.0018	0.0018	0.0018	0.0018	0.0018	0.0018	0.0018	0.0018	0.0018	0.0018	0.0018	0.0018	0.0018	0.0018	0.0018	0.0018	0.0018	0.0017	0.0017	0.0017	0.0017	0.0016	0.0016	0.0015	0.0015	0.0015	0.0014	0.0014	0.0013	0.0013	0.0012	0.0012	0.0011	0.001	0.001	0.0009	0.0009	0.0008	0.0007	0.0007	0.0006
9.64kHz	0.0016	0.0017	0.0017	0.0017	0.0017	0.0017	0.0018	0.0018	0.0018	0.0018	0.0018	0.0018	0.0019	0.0019	0.0019	0.0019	0.0019	0.0019	0.0019	0.0019	0.0019	0.0018	0.0018	0.0018	0.0018	0.0018	0.0018	0.0017	0.0017	0.0017	0.0016	0.0016	0.0016	0.0015	0.0015	0.0014	0.0014	0.0014	0.0013	0.0013	0.0012	0.0012	0.0011	0.001	0.001	0.0009	0.0009	0.0008	0.0008
9.57kHz	0.0018	0.0018	0.0018	0.0018	0.0019	0.0019	0.0019	0.0019	0.0019	0.0019	0.0019	0.0019	0.0019	0.0019	0.0019	0.0019	0.0019	0.0019	0.0019	0.0019	0.0019	0.0019	0.0019	0.0019	0.0018	0.0018	0.0018	0.0018	0.0017	0.0017	0.0017	0.0016	0.0016	0.0016	0.0015	0.0015	0.0015	0.0014	0.0014	0.0013	0.0013	0.0012	0.0012	0.0012	0.0011	0.0011	0.0011	0.001	0.001
9.5kHz	0.0018	0.0019	0.0019	0.0019	0.0019	0.0019	0.002	0.002	0.002	0.002	0.002	0.002	0.002	0.002	0.002	0.002	0.002	0.002	0.002	0.002	0.002	0.002	0.002	0.002	0.0019	0.0019	0.0019	0.0019	0.0018	0.0018	0.0018	0.0017	0.0017	0.0017	0.0016	0.0016	0.0016	0.0015	0.0015	0.0015	0.0014	0.0014	0.0013	0.0013	0.0013	0.0012	0.0012	0.0012	0.0012
9.44kHz	0.0018	0.0019	0.0019	0.0019	0.0019	0.0019	0.002	0.002	0.002	0.002	0.002	0.002	0.002	0.002	0.002	0.002	0.002	0.002	0.002	0.002	0.002	0.002	0.002	0.002	0.0019	0.0019	0.0019	0.0019	0.0019	0.0018	0.0018	0.0018	0.0017	0.0017	0.0017	0.0017	0.0016	0.0016	0.0016	0.0015	0.0015	0.0015	0.0014	0.0014	0.0014	0.0013	0.0013	0.0013	0.0013
9.37kHz	0.0019	0.0019	0.002	0.002	0.002	0.002	0.002	0.0021	0.0021	0.0021	0.0021	0.0021	0.0021	0.0021	0.0021	0.0021	0.0021	0.0021	0.0021	0.0021	0.0021	0.0021	0.0021	0.002	0.002	0.002	0.002	0.002	0.002	0.0019	0.0019	0.0019	0.0019	0.0018	0.0018	0.0018	0.0017	0.0017	0.0017	0.0016	0.0016	0.0016	0.0016	0.0015	0.0015	0.0015	0.0015	0.0014	0.0014
9.31kHz	0.0019	0.0019	0.002	0.002	0.002	0.002	0.002	0.0021	0.0021	0.0021	0.0021	0.0021	0.0021	0.0021	0.0021	0.0021	0.0021	0.0021	0.0021	0.0021	0.0021	0.0021	0.0021	0.0021	0.0021	0.0021	0.002	0.002	0.002	0.002	0.002	0.002	0.0019	0.0019	0.0019	0.0019	0.0018	0.0018	0.0018	0.0018	0.0017	0.0017	0.0017	0.0017	0.0016	0.0016	0.0016	0.0016	0.0016
9.24kHz	0.002	0.002	0.002	0.0021	0.0021	0.0021	0.0021	0.0021	0.0021	0.0022	0.0022	0.0022	0.0022	0.0022	0.0022	0.0022	0.0022	0.0022	0.0022	0.0022	0.0022	0.0022	0.0022	0.0022	0.0021	0.0021	0.0021	0.0021	0.0021	0.0021	0.002	0.002	0.002	0.002	0.0019	0.0019	0.0019	0.0019	0.0018	0.0018	0.0018	0.0018	0.0018	0.0017	0.0017	0.0017	0.0017	0.0017	0.0016
9.18kHz	0.002	0.0021	0.0021	0.0021	0.0021	0.0021	0.0022	0.0022	0.0022	0.0022	0.0022	0.0022	0.0022	0.0022	0.0022	0.0022	0.0022	0.0022	0.0022	0.0022	0.0022	0.0022	0.0022	0.0022	0.0022	0.0022	0.0022	0.0022	0.0021	0.0021	0.0021	0.0021	0.0021	0.0021	0.002	0.002	0.002	0.002	0.002	0.002	0.0019	0.0019	0.0019	0.0019	0.0019	0.0019	0.0018	0.0018	0.0018
9.12kHz	0.0021	0.0021	0.0021	0.0021	0.0022	0.0022	0.0022	0.0022	0.0022	0.0023	0.0023	0.0023	0.0023	0.0023	0.0023	0.0023	0.0023	0.0023	0.0023	0.0023	0.0023	0.0023	0.0023	0.0023	0.0023	0.0023	0.0022	0.0022	0.0022	0.0022	0.0022	0.0022	0.0022	0.0021	0.0021	0.0021	0.0021	0.0021	0.0021	0.002	0.002	0.002	0.002	0.002	0.002	0.002	0.0019	0.0019	0.0019
9.05kHz	0.0021	0.0021	0.0021	0.0022	0.0022	0.0022	0.0022	0.0022	0.0022	0.0023	0.0023	0.0023	0.0023	0.0023	0.0023	0.0023	0.0023	0.0023	0.0023	0.0023	0.0023	0.0023	0.0023	0.0023	0.0023	0.0023	0.0023	0.0022	0.0022	0.0022	0.0022	0.0022	0.0022	0.0022	0.0022	0.0021	0.0021	0.0021	0.0021	0.0021	0.0021	0.0021	0.0021	0.002	0.002	0.002	0.002	0.002	0.002
8.99kHz	0.0029	0.003	0.003	0.003	0.003	0.0031	0.0031	0.0031	0.0031	0.0031	0.0031	0.0031	0.0031	0.0031	0.003	0.003	0.003	0.003	0.0029	0.0029	0.0028	0.0028	0.0027	0.0027	0.0026	0.0025	0.0025	0.0024	0.0023	0.0023	0.0022	0.0021	0.0021	0.002	0.0019	0.0018	0.0018	0.0017	0.0016	0.0015	0.0015	0.0014	0.0013	0.0013	0.0012	0.0011	0.0011	0.001	0.0009
[truncated: 351 more columns]
