# Supplementary material for: The fast continuous wavelet transformation (fCWT) for real-time, high-quality, noise-resistant time–frequency analysis
Source: Nat Comput Sci. 2022 Jan 27;2(1):47–58. doi: 10.1038/s43588-021-00183-z (PMC10766549; doi:10.1038/s43588-021-00183-z)
Supplement: Supplementary file 2 — Zipped example and heatmap source data. [file 43588_2021_183_MOESM2_ESM.zip › Figure 2/figure_2_dwt_source.csv]

Freq(kHz)\Time(ms)	0ms	0.007ms	0.014ms	0.021ms	0.028ms	0.035ms	0.042ms	0.049ms	0.056ms	0.063ms	0.07ms	0.077ms	0.084ms	0.091ms	0.098ms	0.105ms	0.112ms	0.119ms	0.126ms	0.133ms	0.14ms	0.147ms	0.154ms	0.161ms	0.168ms	0.175ms	0.182ms	0.189ms	0.196ms	0.203ms	0.21ms	0.217ms	0.224ms	0.231ms	0.238ms	0.245ms	0.252ms	0.259ms	0.266ms	0.273ms	0.28ms	0.287ms	0.294ms	0.301ms	0.308ms	0.315ms	0.322ms	0.329ms	0.336ms
60kHz	0	0	0.0009	0.0009	0.0021	0.0021	0.0019	0.0019	0.0053	0.0053	0.0028	0.0028	0.002	0.002	0.0077	0.0077	0.0226	0.0226	0.0334	0.0334	0.0313	0.0313	0.0119	0.0119	0.0676	0.0676	0.2581	0.2581	0.2802	0.2802	0.3032	0.3032	0.3065	0.3065	0.2511	0.2511	0.2914	0.2914	0.2462	0.2462	0.2777	0.2777	0.3065	0.3065	0.2609	0.2609	0.4063	0.4063	0.2698
40kHz	0.0003	0.0003	0.0003	0.0003	0.001	0.001	0.001	0.001	0.0006	0.0006	0.0006	0.0006	0.0002	0.0002	0.0002	0.0002	0	0	0	0	0.0066	0.0066	0.0066	0.0066	0.0218	0.0218	0.0218	0.0218	0.0158	0.0158	0.0158	0.0158	0.0415	0.0415	0.0415	0.0415	0.0973	0.0973	0.0973	0.0973	0.1263	0.1263	0.1263	0.1263	0.1343	0.1343	0.1343	0.1343	0.1
20kHz	0.0003	0.0003	0.0003	0.0003	0.0003	0.0003	0.0003	0.0003	0.0012	0.0012	0.0012	0.0012	0.0012	0.0012	0.0012	0.0012	0.0003	0.0003	0.0003	0.0003	0.0003	0.0003	0.0003	0.0003	0.0001	0.0001	0.0001	0.0001	0.0001	0.0001	0.0001	0.0001	0.0012	0.0012	0.0012	0.0012	0.0012	0.0012	0.0012	0.0012	0.0002	0.0002	0.0002	0.0002	0.0002	0.0002	0.0002	0.0002	0.0002
[truncated: 351 more columns]
