# Supplementary material for: The fast continuous wavelet transformation (fCWT) for real-time, high-quality, noise-resistant time–frequency analysis
Source: Nat Comput Sci. 2022 Jan 27;2(1):47–58. doi: 10.1038/s43588-021-00183-z (PMC10766549; doi:10.1038/s43588-021-00183-z)
Supplement: Supplementary file 2 — Zipped example and heatmap source data. [file 43588_2021_183_MOESM2_ESM.zip › Figure 2/Arts_SD_Fig_2.xlsx]

## Sheet: Dataset
Example data used in Figure 2. Time-frequency estimations are obtained by executing MATLAB’s cwt() and dwt() function using the parameters as explained in the caption of Figure 2. Resulting time-frequency matrices are normalised to [0,1].
Time	Amplitude
0	0.0029
7e-06	0.0024
1.4e-05	0.002
2.1e-05	0.0024
2.8e-05	0.0015
3.5e-05	0.0015
4.2e-05	0.002
4.9e-05	0.002
5.6e-05	0.0005
6.3e-05	0.0015
7e-05	0.0005
7.7e-05	0.0015
8.4e-05	0
9.1e-05	-0.0015
9.8e-05	0.001
0.000105	0.0015
0.000112	-0.0049
0.000119	-0.001
0.000126	0.0063
0.000133	-0.0049
0.00014	-0.0083
0.000147	0.0127
0.000154	0.0068
0.000161	-0.0259
0.000168	0.0059
0.000175	0.0386
0.000182	-0.0405
0.000189	-0.0269
0.000196	0.0474
0.000203	0.0151
0.00021	-0.063
0.000217	-0.0093
0.000224	0.0659
0.000231	-0.0073
0.000238	-0.0684
0.000245	0
0.000252	0.0728
0.000259	-0.0146
0.000266	-0.0752
0.000273	0.0029
0.00028	0.0771
0.000287	-0.0024
0.000294	-0.085
0.000301	-0.0063
0.000308	0.0698
0.000315	0.0264
0.000322	-0.0908
0.000329	-0.0254
0.000336	0.0605
0.000343	0.0669
0.00035	-0.083
0.000357	-0.0542
0.000364	0.0347
0.000371	0.0845
0.000378	-0.0391
0.000385	-0.0903
0.000392	0.0078
0.000399	0.0737
0.000406	0.0474
0.000413	-0.1108
0.00042	-0.0449
0.000427	0.0513
0.000434	0.0903
0.000441	-0.04
0.000448	-0.106
0.000455	0.0049
0.000462	0.0684
0.000469	0.0776
0.000476	-0.0923
0.000483	-0.0801
0.00049	0.0366
0.000497	0.0742
0.000504	0.0537
0.000511	-0.1113
0.000518	-0.0591
0.000525	0.0508
0.000532	0.0718
0.000539	0.0376
0.000546	-0.1196
0.000553	-0.0503
0.00056	0.0527
0.000567	0.0679
0.000574	0.0449
0.000581	-0.1128
0.000588	-0.0566
0.000595	0.0508
0.000602	0.0654
0.000609	0.0659
0.000616	-0.1084
0.000623	-0.0732
0.00063	0.043
0.000637	0.064
0.000644	0.083
0.000651	-0.0771
0.000658	-0.104
0.000665	0.0205
0.000672	0.0737
0.000679	0.0762
0.000686	-0.0068
0.000693	-0.1357
0.0007	-0.0234
0.000707	0.0762
0.000714	0.0557
0.000721	0.0771
0.000728	-0.1216
0.000735	-0.0918
0.000742	0.0532
0.000749	0.0728
0.000756	0.0723
0.000763	-0.0156
0.00077	-0.1436
0.000777	-0.02
0.000784	0.0835
0.000791	0.0498
0.000798	0.0947
0.000805	-0.103
0.000812	-0.1279
0.000819	0.0405
0.000826	0.0908
0.000833	0.0415
0.00084	0.0732
0.000847	-0.145
0.000854	-0.0898
0.000861	0.0757
0.000868	0.0786
0.000875	0.0439
0.000882	0.0459
0.000889	-0.1646
0.000896	-0.0591
0.000903	0.0903
0.00091	0.064
0.000917	0.0415
0.000924	0.0425
0.000931	-0.167
0.000938	-0.0522
0.000945	0.0869
0.000952	0.0581
0.000959	0.0322
0.000966	0.064
0.000973	-0.1626
0.00098	-0.0718
0.000987	0.0903
0.000994	0.0679
0.001001	0.0156
0.001008	0.0972
0.001015	-0.1479
0.001022	-0.1138
0.001029	0.0786
0.001036	0.0884
0.001043	0.0088
0.00105	0.1069
0.001057	-0.0942
0.001064	-0.1675
0.001071	0.0396
0.001078	0.1069
0.001085	0.021
0.001092	0.0464
0.001099	0.0327
0.001106	-0.2012
0.001113	-0.0376
0.00112	0.1138
0.001127	0.063
0.001134	-0.0083
0.001141	0.1172
0.001148	-0.1265
0.001155	-0.1587
0.001162	0.0684
0.001169	0.1138
0.001176	0.0083
0.001183	0.0244
0.00119	0.0742
0.001197	-0.1958
0.001204	-0.0674
0.001211	0.1152
0.001218	0.084
0.001225	-0.0205
0.001232	0.0547
0.001239	0.0088
0.001246	-0.2139
0.001253	-0.0059
0.00126	0.1362
0.001267	0.0513
0.001274	-0.0327
0.001281	0.0747
0.001288	-0.0322
0.001295	-0.208
0.001302	0.0405
0.001309	0.145
0.001316	0.0278
0.001323	-0.0435
0.00133	0.0728
0.001337	-0.0215
0.001344	-0.2021
0.001351	0.0444
0.001358	0.1426
0.001365	0.022
0.001372	-0.0557
0.001379	0.0513
0.001386	0.04
0.001393	-0.2031
0.0014	0.0146
0.001407	0.1455
0.001414	0.0317
0.001421	-0.062
0.001428	0.0098
0.001435	0.1226
0.001442	-0.1719
0.001449	-0.0596
0.001456	0.1387
0.001463	0.0723
0.00147	-0.0532
0.001477	-0.0342
0.001484	0.1206
0.001491	-0.0396
0.001498	-0.1738
0.001505	0.0718
0.001512	0.1255
0.001519	-0.0137
0.001526	-0.0625
0.001533	0.02
0.00154	0.147
0.001547	-0.1489
0.001554	-0.084
0.001561	0.1284
0.001568	0.0742
0.001575	-0.0542
0.001582	-0.0449
0.001589	0.0811
0.001596	0.0894
0.001603	-0.1924
0.00161	-0.0083
0.001617	0.1348
0.001624	0.0259
0.001631	-0.0684
0.001638	-0.0215
0.001645	0.105
0.001652	0.0483
0.001659	-0.1895
0.001666	0.0283
0.001673	0.1279
0.00168	0.0083
0.001687	-0.0693
0.001694	-0.0176
0.001701	0.1128
0.001708	0.0566
0.001715	-0.1865
0.001722	0.0176
0.001729	0.126
0.001736	0.0103
0.001743	-0.0728
0.00175	-0.0132
0.001757	0.0918
0.001764	0.1035
0.001771	-0.166
0.001778	-0.0229
0.001785	0.1279
0.001792	0.0278
0.001799	-0.063
0.001806	-0.0205
0.001813	0.0532
0.00182	0.1431
0.001827	-0.0923
0.001834	-0.1108
0.001841	0.106
0.001848	0.0684
0.001855	-0.0449
0.001862	-0.041
0.001869	0.0254
0.001876	0.1025
0.001883	0.0586
0.00189	-0.1646
0.001897	0.0146
0.001904	0.1128
0.001911	0.0059
0.001918	-0.061
0.001925	-0.0073
0.001932	0.0454
0.001939	0.1138
0.001946	-0.0093
0.001953	-0.146
0.00196	0.0703
0.001967	0.084
0.001974	-0.0239
0.001981	-0.0527
0.001988	0.0122
0.001995	0.0469
0.002002	0.0908
0.002009	-0.0029
0.002016	-0.123
0.002023	0.0679
0.00203	0.0732
0.002037	-0.0293
0.002044	-0.0469
0.002051	0.0181
0.002058	0.0347
0.002065	0.0542
0.002072	0.062
0.002079	-0.1182
0.002086	0.0254
0.002093	0.0811
0.0021	-0.0068
0.002107	-0.0444
0.002114	0.001
0.002121	0.0347
0.002128	0.0234
0.002135	0.0688
0.002142	-0.0088
0.002149	-0.0767
0.002156	0.0703
0.002163	0.0352
0.00217	-0.0322
0.002177	-0.02
0.002184	0.021
0.002191	0.0205
0.002198	0.0088
0.002205	0.063
0.002212	0.0186
0.002219	-0.0596
0.002226	0.0444
0.002233	0.0181
0.00224	-0.0142
0.002247	-0.0103
0.002254	0.0083
0.002261	0.0137
0.002268	0.0098
0.002275	0.0303
0.002282	0.0635
0.002289	-0.0312
0.002296	-0.0166
0.002303	0.0322
0.00231	0.0024
0.002317	-0.0083
0.002324	0
0.002331	0.0098
0.002338	0.0137
0.002345	0.0176
0.002352	0.0264
0.002359	0.042
0.002366	0.0015
0.002373	-0.0239
0.00238	0.0142
0.002387	0.0039
0.002394	-0.0039
0.002401	0.001
0.002408	0.0093
0.002415	0.0103
0.002422	0.0166
0.002429	0.0229
0.002436	0.0239
0.002443	0.022
0.00245	-0.0083
0.002457	-0.0151
0.002464	0.0039
0.002471	0.0059
0.002478	0.002
0.002485	0.0039
0.002492	0.0146
0.002499	0.0181
0.002506	0.0156
0.002513	0.0142
0.00252	0.0137
0.002527	0.0088
0.002534	0.001
0.002541	-0.0054
0.002548	-0.0005
0.002555	0.0029
0.002562	0.0083
0.002569	0.0103
0.002576	0.0132
0.002583	0.0166
0.00259	0.0122
0.002597	0.0078
0.002604	0.0103
0.002611	0.0098
0.002618	0.0049
0.002625	0.002
0.002632	0
0.002639	0.0044
0.002646	0.0103
0.002653	0.0107
0.00266	0.0093
0.002667	0.0088
0.002674	0.0083
0.002681	0.0078
0.002688	0.0063
0.002695	0.0049
0.002702	0.0073
0.002709	0.002
0.002716	0.0034
0.002723	0.0068
0.00273	0.0073
0.002737	0.0093
0.002744	0.0083
0.002751	0.0083
0.002758	0.0073
0.002765	0.0078
0.002772	0.0063
0.002779	0.0054
0.002786	0.0029
0.002793	0.0024

## Sheet: Heatmap data
This table links each heatmap in Figure 2 to an external source file.
Subplot	External .csv filename
DWT	figure_2_dwt_source.csv
CWT	figure_2_cwt_source.csv
How to use
All .CSV files have row and column names corresponding to the frequency and time scales, respectively. Consequently, each cell corresponds to a datapoint in the plotted heatmap at time t and frequency f. The value inside a cell describes the power of the time-frequency spectrum (plotted as a heatmap) for frequency f at time t.
CSV structure of a NxM heatmap
Freq(Hz)\Time(s)	Time_0	t_1	t_2	…	t_N
frequency_0	Time-frequency power values
f_1
f_2
…
f_M
