# Supplementary material for: The fast continuous wavelet transformation (fCWT) for real-time, high-quality, noise-resistant time–frequency analysis
Source: Nat Comput Sci. 2022 Jan 27;2(1):47–58. doi: 10.1038/s43588-021-00183-z (PMC10766549; doi:10.1038/s43588-021-00183-z)
Supplement: Supplementary file 3 — Statistical and experimental source data. [file 43588_2021_183_MOESM3_ESM.xlsx]

## Sheet: 3a - Benchmark results
Benchmark results for all six CWT implementations on a 100.000 sample signal containing a linear chirp from 1 to 7 Hz. The speed-ups shown in Figure 3 are obtained by calculating the ratio between the mean of the reference (Wavelib) and mean of the algorithm running time. Outliers that deviated more than 3 standard deviations (SD) from the mean were removed.
Run	fCWT	Rwave	Wavelib	PyWavelet	SciPy	Matlab	Mathematica
1	0.776091	25.6216	47.7205	15.5666	21.3555	13.8891	26.1682
2	0.380576	24.8984	45.1141	15.5156	20.1429	13.626	28.181
3	0.365982	23.1321	44.8694	15.0366	20.1076	13.6356	27.6865
4	0.386558	23.3799	44.9246	14.4295	19.0118	16.4528	28.0486
5	0.370394	23.2864	45.4324	14.2842	17.902	14.5242	27.5423
6	0.371397	23.1605	45.1022	14.1563	17.8931	14.5722	27.7344
7	0.36639	23.1811	45.5695	15.1276	17.9938	13.5347	27.6643
8	0.360422	23.2071	45.0722	13.4245	17.8894	14.4008	28.1754
9	0.365093	23.1961	49.1635	12.017	18.5205	15.2588	27.2467
10	0.365927	23.1794	45.1914	11.4235	20.6685	13.9882	28.2611
11	0.357214	23.2354	44.8615	13.8455	20.3637	14.4692	27.3223
12	0.367147	23.2618	45.0567	11.6004	18.0783	14.6228	27.7287
13	0.362505	23.2032	46.201	11.4923	18.0435	14.5769	27.5906
14	0.365987	24.1626	45.1432	14.1033	18.0818	14.9874	27.6383
15	0.366736	23.2922	44.9187	12.0596	17.958	15.2849	27.8095
16	0.36542	23.5635	45.0543	11.9214	17.6999	16.9615	27.6199
17	0.369749	23.244	45.0596	13.813	18.2761	14.7079	27.7926
18	0.373211	23.2403	44.946	14.1663	17.8754	14.006	28.0478
19	0.383152	23.2773	45.769	11.7366	17.9394	13.0518	27.7156
20	0.36467	23.1976	44.8618	11.6506	17.7896	14.9039	27.5901
21	0.367936	23.2896	45.3512	11.5209	18.7963	14.1843	27.7877
22	0.360819	23.1378	44.8494	14.3594	20.4314	15.9729	27.5775
23	0.364085	23.0793	45.5176	13.0572	18.071	15.9308	28.6053
24	0.360718	23.2132	45.0178	12.4571	18.4591	13.6592	27.546
25	0.363657	23.162	44.9216	12.1306	18.1284	13.8002	28.7005
26	0.364761	23.267	44.9476	11.4815	26.0788	13.3415	27.1816
27	0.363973	23.2246	44.809	12.458	19.7751	15.1523	29.3231
28	0.368769	23.0979	45.1045	11.3209	20.8288	15.4981	27.8767
29	0.369278	23.1544	44.8444	12.3858	18.5759	16.164	27.0823
30	0.363602	23.1614	44.9419	12.8426	18.1408	14.5805	28.7257
31	0.368079	23.0775	44.8236	14.7755	18.9114	15.7766	32.4343
32	0.363093	23.1223	44.9275	11.9165	18.1043	14.1877	27.5599
33	0.366833	23.1393	45.7076	12.4341	18.3851	14.4345	27.5422
34	0.363422	23.0889	44.9713	12.5455	20.9263	13.419	27.5806
35	0.3757	23.1019	46.8869	12.3988	18.4296	14.1377	27.4447
36	0.367704	23.0763	44.9242	12.5674	18.1284	14.1023	27.697
37	0.443597	23.1492	44.8722	13.1192	18.3663	11.4524	27.2338
38	0.420285	23.1372	44.8419	11.7088	18.2258	11.4537	27.5782
39	0.36693	23.1282	44.8181	13.9512	20.0881	11.7207	27.5283
40	0.36449	23.1402	44.9156	11.5998	18.2576	12.3086	28.1107
41	0.364851	23.0824	44.9027	11.5027	18.0799	12.036	27.9834
42	0.363136	23.2678	45.1052	15.8914	18.8421	15.3338	28.3403
43	0.376303	23.1039	44.6535	12.5846	18.0427	13.9967	27.746
44	0.360544	23.1211	45.0161	14.7452	20.6124	13.596	27.9862
45	0.377914	23.1971	44.8752	13.7996	19.2141	12.643	28.348
46	0.380436	23.1923	44.8937	15.598	18.1591	14.3883	27.8298
47	0.374538	23.1471	44.7985	15.1049	18.1789	14.1472	27.8213
48	0.368981	23.1194	44.8317	12.4322	18.092	13.5926	29.2287
49	0.364552	23.1217	44.8006	16.626	18.0865	13.205	28.1089
50	0.367301	24.0514	44.8386	14.2649	18.5676	13.5197	28.5662
51	0.376419	23.3083	44.8111	13.3256	18.0621	12.9549	28.5669
52	0.373733	23.2576	44.8981	16.1871	18.0525	13.5073	28.7119
53	0.365524	23.2201	45.1655	11.6018	18.1547	12.364	28.07
54	0.36563	23.2901	45.5363	14.6474	18.0913	12.5723	28.1737
55	0.369696	23.2945	45.1833	11.9232	18.0197	12.7326	28.7726
56	0.372653	23.1701	44.9102	12.4973	21.6488	12.2468	27.9158
57	0.366957	23.0499	44.7912	14.3033	18.6475	13.4007	27.2466
58	0.368352	23.0577	44.8531	11.5811	20.3803	11.5971	27.8138
59	0.370369	23.1273	44.7969	15.084	18.0551	11.7051	27.6935
60	0.370135	23.0879	46.1505	13.2977	19.0401	13.3414	28.1414
61	0.363158	23.2127	47.1422	11.8433	18.7062	12.623	27.5608
62	0.360145	23.4665	45.1341	14.7051	18.1005	14.1247	27.9944
63	0.376895	23.1569	44.7904	11.9881	18.0626	12.4236	27.7046
64	0.369483	23.0497	44.8958	11.5292	18.1197	11.8307	28.2111
65	0.363687	23.1778	44.7991	12.128	18.2709	13.542	27.4758
66	0.361104	23.2279	44.8492	14.191	21.1461	13.3554	27.7622
67	0.370172	23.1359	44.91	11.5927	22.5928	12.2714	27.5908
68	0.398642	23.0254	44.8989	11.3631	23.9018	12.4131	27.7369
69	0.363488	23.1238	44.8849	11.2721	21.0379	12.1603	27.0867
70	0.366875	23.1302	45.1791	11.3905	21.9007	12.4044	28.0975
71	0.383235	23.1332	44.8199	14.2996	19.4035	13.6532	26.9649
72	0.379589	23.091	45.0927	11.7367	18.2757	13.4522	28.4488
73	0.367557	23.804	45.0551	11.3895	18.4047	13.498	27.3044
74	0.380234	23.351	46.2894	11.2935	17.9545	11.7911	27.5533
75	0.36399	23.0689	45.1729	11.3124	18.8112	13.4159	27.7749
76	0.367872	23.2718	44.935	11.3408	18.0536	12.7565	27.6621
77	0.36184	23.277	44.9301	11.3	18.157	12.0608	27.4561
78	0.36301	23.2592	44.889	11.5292	18.0501	11.6101	27.7833
79	0.373393	23.2155	44.7371	11.3265	17.7973	11.8001	27.6128
80	0.378546	23.2194	44.856	11.6649	17.9414	11.7781	27.8589
81	0.358027	23.8631	44.6312	12.8122	20.6275	13.6681	27.4408
82	0.371734	23.2709	45.3849	11.7119	18.4747	13.5071	27.784
83	0.373751	23.1979	44.6676	14.0742	17.9307	11.6356	27.5985
84	0.377514	23.2146	44.7589	12.0758	18.0326	11.6074	27.3376
85	0.389851	23.2574	44.7453	12.1397	17.8913	13.8356	27.9846
86	0.364291	23.2046	44.7724	13.6691	17.7978	11.6851	27.1431
87	0.451663	23.2301	44.7927	12.3888	18.362	12.0827	28.0526
88	0.407761	23.0792	45.6207	12.724	17.9351	13.1149	27.7851
89	0.364767	23.2226	44.8404	11.4211	17.8709	12.426	27.6242
90	0.36511	23.0826	44.8725	11.6055	18.0473	11.8438	27.5537
91	0.361793	23.886	44.7215	11.4019	17.9672	13.2461	27.5325
92	0.372918	23.5001	44.7785	11.5933	17.9928	12.3092	27.7257
93	0.362059	23.1854	44.7859	11.5848	18.1903	12.4196	27.627
94	0.366857	23.1484	45.9106	11.4349	17.9991	11.3475	27.6844
95	0.368697	23.103	44.789	11.5256	17.9118	11.0757	27.7064
96	0.376092	23.0812	44.8423	11.3094	18.0736	12.8421	28.5574
97	0.364581	23.208	44.7641	15.8792	17.9778	11.718	27.9752
98	0.36549	23.1452	44.7906	12.0142	18.3505	12.684	29.7117
99	0.372216	23.2814	44.7982	12.1866	24.7391	11.675	28.979
100	0.364063	23.1254	45.0717	11.1849	18.8724	12.9007	29.9999

## Sheet: 3b - DWT benchmark times
Tabel 1
Sampling Frequency (kHz)	Run #1 (s)	Run #2 (s)	Run #3 (s)	Run #4 (s)	Run #5 (s)	Run #6 (s)	Run #7 (s)	Run #8 (s)	Run #9 (s)	Run #10 (s)	Run #11 (s)	Run #12 (s)	Run #13 (s)	Run #14 (s)	Run #15 (s)	Run #16 (s)	Run #17 (s)	Run #18 (s)	Run #19 (s)	Run #20 (s)	Run #21 (s)	Run #22 (s)	Run #23 (s)	Run #24 (s)	Run #25 (s)	Run #26 (s)	Run #27 (s)	Run #28 (s)	Run #29 (s)	Run #30 (s)	Run #31 (s)	Run #32 (s)	Run #33 (s)	Run #34 (s)	Run #35 (s)	Run #36 (s)	Run #37 (s)	Run #38 (s)	Run #39 (s)	Run #40 (s)	Run #41 (s)	Run #42 (s)	Run #43 (s)	Run #44 (s)	Run #45 (s)	Run #46 (s)	Run #47 (s)	Run #48 (s)	Run #49 (s)
5000	0.00865712	0.0149479	0.0156941	0.0170373	0.0172808	0.0175046	0.0182199	0.0172151	0.0172528	0.0182865	0.0171525	0.0180222	0.015887	0.0163136	0.0155078	0.0161698	0.0171955	0.0162388	0.0156353	0.0160212	0.0162757	0.0159032	0.0161091	0.0152085	0.0158536	0.015777	0.0155521	0.0155816	0.016587	0.0156226	0.0163022	0.0165495	0.0152485	0.0151351	0.0159468	0.0166578	0.0167251	0.0166894	0.016557	0.017615	0.0171585	0.016752	0.0158534	0.0163465	0.0156331	0.0155499	0.0165248	0.0163298	0.0159586
10000	0.0110349	0.00890489	0.00830585	0.00967633	0.00817354	0.0113267	0.00925101	0.00925351	0.00853595	0.00864996	0.00936724	0.00953748	0.00823449	0.00854983	0.00787253	0.00985933	0.00894745	0.00822132	0.00829407	0.00884459	0.0100167	0.00819339	0.00900224	0.0100915	0.00795971	0.0083999	0.00977101	0.008059	0.00811288	0.00968006	0.00788085	0.00812941	0.00953063	0.00836824	0.00874828	0.00870932	0.0085276	0.0084194	0.00810515	0.00841415	0.00967676	0.00849393	0.0100745	0.00862038	0.00842975	0.00864494	0.00833788	0.00861456	0.00813111
15000	0.0123479	0.0107957	0.0105699	0.0106677	0.00994645	0.0122426	0.0119711	0.0116709	0.0126431	0.0102745	0.0102592	0.0126858	0.0106782	0.0104315	0.0115134	0.0112615	0.011118	0.0104621	0.0106686	0.0108489	0.0095306	0.0106955	0.0110513	0.0100681	0.0105001	0.0127976	0.010718	0.01018	0.0102381	0.0104908	0.0103995	0.0101454	0.0112519	0.0109295	0.0104236	0.0102501	0.0108255	0.0111835	0.0108634	0.0107349	0.00975778	0.0109267	0.0114328	0.0103178	0.012597	0.0105952	0.0102081	0.00990588	0.0113893
20000	0.015134	0.0100118	0.010343	0.0111852	0.0116465	0.0148095	0.0124994	0.0108026	0.0107383	0.0108025	0.0103302	0.0134326	0.0106671	0.0141367	0.0127113	0.0122977	0.0107299	0.0103334	0.00992546	0.0116562	0.0120054	0.0124504	0.010632	0.0102488	0.0109041	0.0134796	0.0158774	0.0102759	0.010484	0.0105798	0.0107077	0.0107677	0.0104656	0.0103867	0.0103969	0.0104897	0.0125435	0.0104178	0.0107906	0.0109777	0.0124868	0.0114262	0.0128077	0.0104511	0.0107324	0.011848	0.0107239	0.0102015	0.0108338
25000	0.01683	0.0121215	0.0136532	0.0117064	0.0126077	0.0133181	0.0146735	0.0153915	0.0126367	0.0123577	0.0123872	0.0129666	0.011756	0.0125487	0.0120519	0.0123734	0.0143195	0.0114126	0.0120158	0.0124263	0.0119919	0.011961	0.014777	0.0121326	0.0120486	0.0133506	0.0117465	0.0118284	0.0116736	0.0117107	0.0120009	0.0115254	0.0117472	0.0116015	0.0118913	0.0122307	0.0120735	0.0127701	0.0119228	0.0150932	0.0125095	0.0122499	0.0125245	0.0120832	0.012432	0.0121102	0.0114977	0.0126407	0.0154742
30000	0.0201374	0.0162821	0.0166988	0.0171439	0.0194445	0.018775	0.0175164	0.0213066	0.0182418	0.0168698	0.0186563	0.0208425	0.018146	0.0188361	0.0188214	0.017031	0.0173596	0.0164487	0.0162223	0.0165964	0.0170267	0.016382	0.0165533	0.0162056	0.0163681	0.0163731	0.0163534	0.0181938	0.0162374	0.017317	0.016505	0.0165823	0.0183941	0.0182732	0.016357	0.0169739	0.0186776	0.0184306	0.0172473	0.0170745	0.0178392	0.0203596	0.0168043	0.0190793	0.0176686	0.0186297	0.0183539	0.0168272	0.0169447
35000	0.0227707	0.0180217	0.0171936	0.0200338	0.017119	0.0208365	0.0177184	0.0188025	0.0171604	0.0178585	0.021199	0.0204568	0.0171479	0.01706	0.0174688	0.0210926	0.0191069	0.0170173	0.0173146	0.0175289	0.0172586	0.0168619	0.0188413	0.0190633	0.0201114	0.0190589	0.0186059	0.0174695	0.0191872	0.0173979	0.0191232	0.0168278	0.0196216	0.0182392	0.0174542	0.0172931	0.0177438	0.0201681	0.0199795	0.017047	0.0185072	0.0167734	0.0173929	0.0175086	0.0170543	0.0191059	0.0199108	0.0181193	0.0167583
40000	0.0322876	0.025887	0.0264046	0.0265013	0.0267232	0.0283098	0.0253827	0.0264217	0.0256285	0.0265547	0.0280206	0.0256707	0.0246918	0.0258113	0.0246935	0.0281908	0.0262198	0.0271906	0.0273991	0.028083	0.0240779	0.0261755	0.0255213	0.0256186	0.0258451	0.0243863	0.028061	0.0248242	0.0254227	0.0253658	0.0285177	0.0247719	0.0252363	0.02789	0.0244397	0.0246216	0.0259639	0.026172	0.0252804	0.0286858	0.0254697	0.0281286	0.0276743	0.0254348	0.0256309	0.0243801	0.024852	0.0255894	0.0254627
45000	0.0393004	0.0372614	0.0376866	0.0362394	0.0371549	0.0424135	0.0368717	0.0399507	0.0363501	0.0368623	0.0354684	0.0388998	0.0357274	0.0366743	0.0333045	0.0351096	0.0369241	0.0334609	0.0350326	0.0343607	0.033542	0.0347889	0.0342814	0.0370552	0.0376668	0.0367968	0.0378545	0.0377475	0.0373108	0.0372422	0.0355472	0.0351165	0.0355753	0.0339144	0.0345604	0.034831	0.0349988	0.0379591	0.034564	0.0364811	0.0364696	0.0348238	0.0348786	0.034971	0.0380579	0.035288	0.0350223	0.0388591	0.0382409
50000	0.04393	0.0382327	0.0369105	0.0412459	0.0414661	0.0473848	0.0384642	0.0417971	0.0404183	0.0416877	0.0380372	0.0385104	0.0398078	0.0369416	0.0380354	0.0373619	0.0392	0.0358088	0.0370046	0.036619	0.0368829	0.039753	0.0375394	0.0363544	0.0377314	0.0397823	0.0413283	0.0367922	0.0402785	0.0402579	0.0385172	0.0372656	0.0376762	0.0358346	0.0380521	0.039601	0.0406219	0.0376939	0.0377725	0.0420825	0.0388624	0.0410347	0.0421794	0.0379592	0.0416549	0.038674	0.0418093	0.0403646	0.0394854
55000	0.0329253	0.0294296	0.0330879	0.0302422	0.0358551	0.0375903	0.0314368	0.0341269	0.0307391	0.0321514	0.0352407	0.0302026	0.0303051	0.0291828	0.0307161	0.0294136	0.0347737	0.0288451	0.0297814	0.0334786	0.0424571	0.0339755	0.0292512	0.0299486	0.0294345	0.034212	0.0344403	0.029791	0.029574	0.0306735	0.030283	0.0284086	0.028326	0.0323252	0.0292103	0.0336057	0.0332838	0.0289868	0.0293296	0.0314919	0.0294712	0.0298932	0.0289681	0.0306578	0.0296666	0.0351238	0.0298615	0.0298742	0.030825
60000	0.036983	0.0492478	0.0360296	0.0365622	0.0409018	0.0436749	0.0382916	0.0364072	0.0359652	0.0402352	0.0368942	0.0384042	0.0383348	0.0354696	0.0352014	0.0341036	0.0339939	0.0377731	0.0355033	0.0346619	0.0519561	0.0345671	0.0343457	0.0351753	0.0374389	0.0365322	0.0396603	0.0344161	0.038066	0.0378041	0.0364724	0.0365122	0.0334629	0.0338608	0.0394873	0.0373329	0.0361889	0.0388843	0.0401172	0.0368909	0.0368824	0.0393157	0.039751	0.0374497	0.0413843	0.0421605	0.0364964	0.037925	0.0364795
65000	0.0509803	0.0547715	0.0469412	0.0517429	0.048906	0.0599002	0.0580642	0.0451567	0.0555331	0.0562046	0.0486103	0.0522206	0.0490849	0.042523	0.0428629	0.0454616	0.0454558	0.0455341	0.0461079	0.0508847	0.0513616	0.0487469	0.0510185	0.0494641	0.0470887	0.0482502	0.0454079	0.0490616	0.0504634	0.0456547	0.0465681	0.045314	0.0455769	0.0480978	0.0452462	0.0456976	0.0510699	0.0538972	0.0454079	0.0475591	0.0514785	0.0482535	0.0499316	0.0476425	0.0522888	0.0462829	0.0464522	0.0482682	0.0507214
70000	0.0749626	0.0586848	0.0602319	0.0674124	0.066478	0.0766872	0.068729	0.0608933	0.0734445	0.0621631	0.0690121	0.0690315	0.0603823	0.0552731	0.0580667	0.0595612	0.0615133	0.0561225	0.058146	0.0602422	0.0572184	0.0627715	0.0779544	0.0596042	0.0576865	0.0624629	0.0617155	0.0578902	0.0589464	0.062643	0.0619261	0.0558738	0.0596571	0.0562504	0.0580777	0.0616375	0.0595056	0.0610669	0.0594128	0.0611836	0.063075	0.0632782	0.0594575	0.0596455	0.0634593	0.0605726	0.0581725	0.0619264	0.0605611
75000	0.0860027	0.0698026	0.0718936	0.0725467	0.0744788	0.0775803	0.0775135	0.0749724	0.077674	0.0731289	0.0771694	0.0796037	0.0739034	0.0672408	0.065708	0.066888	0.0771447	0.0685926	0.0705751	0.0668825	0.070154	0.0699577	0.0748541	0.0648545	0.0642951	0.0715944	0.0681071	0.0607467	0.0680664	0.0690082	0.0659417	0.0647352	0.0610462	0.0655968	0.0665237	0.0693888	0.0651895	0.0655706	0.0676619	0.0671114	0.0685521	0.0659274	0.0651805	0.0659645	0.0638244	0.0634127	0.0634104	0.0680756	0.0652085
80000	0.0851132	0.0829292	0.078352	0.0866167	0.0768692	0.0816173	0.0820121	0.0778947	0.0798049	0.0778605	0.0780563	0.084232	0.0783652	0.0687587	0.0687447	0.0758916	0.0787821	0.068236	0.0719639	0.0684836	0.0805709	0.0697787	0.0706273	0.0759294	0.0670424	0.0806561	0.0663009	0.0684893	0.0733328	0.0776381	0.0666933	0.0681572	0.0647815	0.0714793	0.0720693	0.0668343	0.0687564	0.0709798	0.0787424	0.0763448	0.0712015	0.0716969	0.0717425	0.0657768	0.0743916	0.0693523	0.0722863	0.0680049	0.0661565
85000	0.0976416	0.0899556	0.0936971	0.078887	0.103336	0.101477	0.100105	0.090111	0.0947015	0.0948494	0.0963742	0.0983253	0.0906912	0.0859523	0.0906427	0.0938054	0.0934182	0.0872881	0.0903898	0.0971828	0.0720405	0.0878303	0.0943316	0.0951412	0.0847898	0.0860749	0.0896531	0.0838427	0.095823	0.0958385	0.0855944	0.0803145	0.0795251	0.0832759	0.0826424	0.0845138	0.0847183	0.085092	0.0916646	0.0837172	0.0898224	0.0944353	0.0860598	0.0860853	0.0938279	0.0851211	0.0802258	0.083383	0.0855926
90000	0.107461	0.100618	0.101701	0.103969	0.115197	0.109966	0.108041	0.110918	0.106188	0.109173	0.106983	0.108554	0.102817	0.101679	0.102276	0.105139	0.10661	0.0980691	0.100222	0.10454	0.0916269	0.104039	0.101104	0.10227	0.100686	0.100522	0.0985638	0.101217	0.0952092	0.10055	0.103449	0.0896344	0.0896924	0.0910174	0.0952422	0.0969262	0.102844	0.101018	0.106751	0.10188	0.0988112	0.0993161	0.0978313	0.0948571	0.0921399	0.0932536	0.099014	0.0976576	0.0996108
95000	0.114267	0.110124	0.115361	0.114278	0.117242	0.121041	0.116653	0.123882	0.125245	0.113131	0.115687	0.11493	0.105719	0.0983438	0.110744	0.110939	0.108925	0.114934	0.106233	0.10369	0.100505	0.110139	0.110648	0.108709	0.109568	0.111025	0.0998282	0.108696	0.108908	0.115314	0.110607	0.103741	0.104865	0.102226	0.107064	0.106419	0.113595	0.115662	0.10796	0.108128	0.117518	0.107742	0.109256	0.104681	0.104752	0.0984933	0.111127	0.116968	0.106261
100000	0.10654	0.104511	0.106206	0.110148	0.115404	0.113801	0.11411	0.117833	0.114428	0.11227	0.116275	0.113926	0.10524	0.0984925	0.0997184	0.104878	0.109062	0.101009	0.102041	0.105242	0.103798	0.109199	0.107796	0.102754	0.10688	0.106963	0.103832	0.102654	0.105223	0.104742	0.109526	0.100477	0.0980681	0.102871	0.0977238	0.101844	0.102895	0.107193	0.105152	0.106427	0.103453	0.112128	0.098492	0.106651	0.110234	0.103041	0.0921946	0.1016	0.110108
105000	0.116495	0.114145	0.113134	0.115053	0.125519	0.117645	0.117384	0.127262	0.120226	0.115975	0.114091	0.115626	0.10766	0.110411	0.0962975	0.123021	0.116735	0.113549	0.111314	0.109968	0.104469	0.116374	0.112201	0.115648	0.113616	0.112623	0.111504	0.115518	0.111441	0.111259	0.107996	0.109933	0.107563	0.113123	0.110717	0.112972	0.113603	0.114252	0.117292	0.112341	0.115629	0.110743	0.115994	0.114693	0.116225	0.109593	0.112977	0.114083	0.110092
110000	0.119394	0.109358	0.109149	0.113175	0.123991	0.120705	0.123457	0.126402	0.111793	0.1151	0.124735	0.114218	0.107522	0.11121	0.0976017	0.115924	0.113958	0.112953	0.110655	0.114213	0.108916	0.11035	0.110448	0.113905	0.107151	0.110987	0.116701	0.123892	0.109132	0.109831	0.109615	0.107173	0.104827	0.113255	0.109479	0.113358	0.113652	0.112473	0.109896	0.112265	0.108517	0.109709	0.110006	0.110311	0.106786	0.110058	0.111202	0.110973	0.111897
115000	0.127897	0.125049	0.123771	0.127223	0.134411	0.132625	0.133479	0.136665	0.126115	0.124804	0.124147	0.124697	0.123316	0.119372	0.105941	0.123311	0.122423	0.117465	0.122029	0.122673	0.127644	0.124472	0.124008	0.12268	0.124063	0.124579	0.12439	0.120082	0.124641	0.119512	0.120912	0.118975	0.11752	0.124521	0.121655	0.119041	0.123666	0.125478	0.123818	0.123804	0.121282	0.12169	0.119317	0.124246	0.120651	0.11971	0.121741	0.119851	0.125461
120000	0.131056	0.126385	0.145138	0.130234	0.131213	0.16964	0.137438	0.134305	0.127581	0.131134	0.131738	0.131095	0.12297	0.126283	0.11234	0.124686	0.124532	0.125567	0.121884	0.125286	0.117203	0.127035	0.12357	0.12596	0.125661	0.124563	0.127075	0.124922	0.122984	0.125888	0.131924	0.122034	0.12833	0.123534	0.123287	0.127836	0.12238	0.129396	0.126024	0.127478	0.12516	0.130596	0.127152	0.126475	0.12465	0.124295	0.127523	0.125096	0.127633
125000	0.131906	0.132673	0.136556	0.136634	0.139581	0.158891	0.139518	0.138863	0.135056	0.135616	0.132664	0.133129	0.132882	0.128265	0.1179	0.13224	0.128152	0.132964	0.130241	0.134562	0.126479	0.129244	0.13184	0.136858	0.130725	0.131024	0.131366	0.131564	0.130882	0.128377	0.131838	0.128623	0.123182	0.128823	0.131506	0.132525	0.13207	0.131443	0.131803	0.132062	0.131007	0.138156	0.130729	0.130341	0.131176	0.132126	0.135464	0.130782	0.129005
130000	0.138461	0.139885	0.140961	0.143021	0.143509	0.15499	0.141194	0.16114	0.139228	0.139173	0.138307	0.139227	0.135184	0.134846	0.118438	0.141501	0.138762	0.131754	0.138417	0.135617	0.139053	0.141794	0.138832	0.13679	0.139644	0.136217	0.139882	0.139857	0.13915	0.135886	0.140529	0.134108	0.13646	0.138378	0.12979	0.13745	0.138146	0.136223	0.139641	0.137003	0.136667	0.138514	0.144295	0.140388	0.135057	0.134281	0.137857	0.138687	0.135935
135000	0.168213	0.161565	0.163527	0.162721	0.169482	0.184805	0.163971	0.182505	0.167704	0.160707	0.165756	0.163519	0.158285	0.165707	0.138078	0.161381	0.15884	0.157495	0.160846	0.162453	0.157592	0.163068	0.165344	0.164982	0.159989	0.162595	0.163469	0.160113	0.163271	0.164424	0.161871	0.155392	0.157829	0.155422	0.15752	0.156939	0.165096	0.164237	0.157121	0.165476	0.162501	0.161633	0.158887	0.16181	0.157991	0.16062	0.159971	0.162287	0.162326
140000	0.177537	0.175585	0.180375	0.176808	0.182168	0.20623	0.177173	0.183501	0.177109	0.178522	0.180476	0.178559	0.169137	0.18033	0.171373	0.176274	0.17423	0.172897	0.172471	0.173857	0.176709	0.171469	0.175792	0.175715	0.172577	0.174993	0.171364	0.176988	0.170092	0.175385	0.173202	0.168228	0.169935	0.169326	0.17176	0.172802	0.177797	0.17336	0.173559	0.166396	0.177165	0.177563	0.174122	0.178687	0.173425	0.170736	0.171166	0.175811	0.170403
145000	0.158874	0.160847	0.159551	0.156771	0.16279	0.178655	0.163541	0.176848	0.158549	0.155905	0.159905	0.15947	0.155191	0.165788	0.158628	0.158757	0.157117	0.158079	0.159539	0.162331	0.15646	0.163685	0.157054	0.158585	0.163374	0.159802	0.155524	0.156959	0.160659	0.16428	0.160303	0.154363	0.168922	0.153443	0.158514	0.157603	0.16109	0.160019	0.158219	0.158374	0.161771	0.156026	0.162756	0.159676	0.154345	0.153357	0.16037	0.160662	0.156124
150000	0.165656	0.157756	0.157857	0.160944	0.167193	0.188344	0.16103	0.176492	0.156714	0.159423	0.159292	0.160099	0.156744	0.169044	0.156953	0.1575	0.158861	0.15523	0.15635	0.158886	0.152636	0.155105	0.157742	0.158502	0.153009	0.159597	0.161093	0.159525	0.155604	0.157962	0.155692	0.15076	0.151617	0.157566	0.151601	0.152723	0.155511	0.1565	0.157303	0.16088	0.155602	0.152173	0.165937	0.1568	0.154259	0.157983	0.1524	0.157642	0.158564
155000	0.174017	0.169819	0.170079	0.166358	0.177284	0.181566	0.171253	0.180721	0.16883	0.17103	0.17094	0.174717	0.164421	0.168504	0.165925	0.16729	0.164001	0.166721	0.168655	0.167744	0.165903	0.167994	0.168563	0.168516	0.167309	0.166901	0.167829	0.167602	0.166327	0.167355	0.168066	0.165585	0.164943	0.16603	0.167373	0.169951	0.164422	0.165545	0.167205	0.163343	0.165416	0.169227	0.16652	0.167859	0.163252	0.1651	0.17205	0.16675	0.167682
160000	0.200825	0.195364	0.195713	0.199217	0.200529	0.213735	0.204919	0.222817	0.204075	0.203511	0.198701	0.201146	0.195133	0.195551	0.199658	0.200117	0.196321	0.192887	0.195343	0.201858	0.195365	0.198646	0.199299	0.197055	0.196562	0.197944	0.196071	0.199147	0.199119	0.19706	0.197557	0.184107	0.187395	0.194395	0.195028	0.196191	0.195472	0.19605	0.196225	0.198529	0.198758	0.197178	0.196213	0.198113	0.192517	0.193694	0.196114	0.194332	0.195305
165000	0.205743	0.199015	0.207176	0.201373	0.201262	0.220077	0.206003	0.216387	0.200506	0.203902	0.20283	0.203735	0.197008	0.198531	0.198457	0.202432	0.199791	0.199764	0.197666	0.201515	0.203993	0.201819	0.203244	0.200588	0.199891	0.203226	0.202	0.2035	0.196636	0.199998	0.197572	0.191644	0.193976	0.199109	0.197616	0.196878	0.201986	0.200416	0.202742	0.200193	0.199303	0.200588	0.205376	0.20059	0.194854	0.201224	0.197538	0.200635	0.198589
170000	0.212341	0.214457	0.21308	0.213672	0.212236	0.229526	0.213557	0.226687	0.217644	0.214037	0.21381	0.22334	0.207608	0.208761	0.203113	0.210348	0.20469	0.206856	0.209991	0.21219	0.207864	0.211529	0.211305	0.210052	0.210542	0.210444	0.216234	0.208603	0.209831	0.209899	0.210326	0.200726	0.206738	0.202752	0.208329	0.207652	0.215302	0.218676	0.208811	0.21159	0.213112	0.209369	0.211413	0.211157	0.203494	0.204116	0.207338	0.210565	0.208218
175000	0.225501	0.224547	0.225131	0.226082	0.225063	0.232577	0.2246	0.242067	0.249892	0.223625	0.231622	0.226454	0.222209	0.219543	0.219561	0.223205	0.224763	0.218068	0.220628	0.229281	0.218792	0.223818	0.224064	0.221689	0.223	0.219189	0.222008	0.220011	0.220309	0.219442	0.223338	0.219209	0.212845	0.220994	0.218339	0.224927	0.218219	0.220326	0.225184	0.223123	0.222641	0.226552	0.219624	0.220702	0.224063	0.221972	0.223853	0.217301	0.219442
180000	0.228015	0.217553	0.227449	0.224208	0.226791	0.23995	0.223623	0.238862	0.23795	0.229433	0.229396	0.219096	0.219286	0.225807	0.222651	0.225714	0.230453	0.220731	0.224776	0.231221	0.223055	0.225212	0.221765	0.22082	0.22271	0.223166	0.223995	0.222565	0.222895	0.222747	0.219495	0.21583	0.216184	0.219217	0.218955	0.226545	0.223804	0.221194	0.223496	0.22622	0.226657	0.221477	0.226403	0.224445	0.220505	0.222259	0.222595	0.223575	0.229908
185000	0.22079	0.219977	0.218098	0.21891	0.223543	0.229611	0.229919	0.236297	0.2121	0.218861	0.225134	0.212272	0.225195	0.212726	0.215381	0.215322	0.216635	0.216471	0.218086	0.218048	0.215816	0.214888	0.214984	0.215249	0.213691	0.218177	0.214826	0.21714	0.219658	0.216841	0.213862	0.214812	0.208021	0.216477	0.21512	0.215908	0.214306	0.21324	0.215525	0.211816	0.216773	0.229261	0.220457	0.215765	0.215305	0.215523	0.212565	0.21979	0.214457
190000	0.242667	0.238369	0.242289	0.244134	0.245604	0.259714	0.257381	0.242201	0.24272	0.243277	0.250467	0.246589	0.235067	0.245173	0.236603	0.24696	0.235978	0.242746	0.23812	0.238964	0.237989	0.242254	0.241918	0.238337	0.238146	0.235212	0.238557	0.240779	0.239177	0.238607	0.263509	0.226496	0.237215	0.23732	0.232543	0.237209	0.242917	0.238366	0.243155	0.241488	0.236905	0.238506	0.239942	0.24016	0.230422	0.234272	0.240796	0.236579	0.242371
195000	0.228504	0.229424	0.231444	0.227846	0.232644	0.243097	0.242968	0.232837	0.229018	0.233202	0.233128	0.234059	0.226266	0.231447	0.223627	0.223546	0.223877	0.238223	0.228062	0.221964	0.226402	0.223875	0.227755	0.227812	0.226713	0.228495	0.221883	0.227151	0.227285	0.225091	0.230057	0.215787	0.225175	0.222058	0.224033	0.230523	0.223355	0.228727	0.231644	0.234495	0.225763	0.231069	0.227008	0.222485	0.225991	0.227396	0.225297	0.22865	0.227999
200000	0.241069	0.242847	0.243244	0.244887	0.244665	0.251098	0.271775	0.243656	0.245648	0.24516	0.248417	0.239443	0.237978	0.242354	0.244496	0.242554	0.240796	0.245132	0.244638	0.241118	0.241715	0.243899	0.245509	0.245288	0.246378	0.245275	0.232007	0.241969	0.240738	0.237948	0.238885	0.232035	0.232597	0.244363	0.236803	0.243967	0.236956	0.239823	0.242819	0.241461	0.243155	0.240121	0.240942	0.239617	0.24264	0.241073	0.237691	0.245159	0.241803
[truncated: 51 more columns]

## Sheet: 3b - STFT benchmark times
Tabel 1
Sampling Frequency (kHz)	Run #1 (s)	Run #2 (s)	Run #3 (s)	Run #4 (s)	Run #5 (s)	Run #6 (s)	Run #7 (s)	Run #8 (s)	Run #9 (s)	Run #10 (s)	Run #11 (s)	Run #12 (s)	Run #13 (s)	Run #14 (s)	Run #15 (s)	Run #16 (s)	Run #17 (s)	Run #18 (s)	Run #19 (s)	Run #20 (s)	Run #21 (s)	Run #22 (s)	Run #23 (s)	Run #24 (s)	Run #25 (s)	Run #26 (s)	Run #27 (s)	Run #28 (s)	Run #29 (s)	Run #30 (s)	Run #31 (s)	Run #32 (s)	Run #33 (s)	Run #34 (s)	Run #35 (s)	Run #36 (s)	Run #37 (s)	Run #38 (s)	Run #39 (s)	Run #40 (s)	Run #41 (s)	Run #42 (s)	Run #43 (s)	Run #44 (s)	Run #45 (s)	Run #46 (s)	Run #47 (s)	Run #48 (s)	Run #49 (s)
5000	0.148523	0.0581409	0.0504863	0.0546155	0.0569033	0.0518507	0.0479371	0.0490555	0.053204	0.0492101	0.0438652	0.0482384	0.049462	0.0654907	0.0621657	0.0456832	0.050981	0.0510772	0.0512635	0.0519618	0.0534934	0.0537949	0.0530994	0.0514372	0.0533479	0.0486377	0.052341	0.0532679	0.050793	0.0508455	0.0490557	0.0513977	0.0520496	0.0501274	0.0516099	0.0531731	0.0530932	0.053535	0.0527925	0.0556181	0.0514801	0.0508645	0.051001	0.0537419	0.052363	0.0512408	0.051997	0.0501897	0.0527597
10000	0.0464243	0.0561643	0.0508789	0.0470993	0.0783851	0.0504983	0.0500062	0.0483913	0.0469775	0.0490627	0.0480137	0.0510345	0.0535388	0.0677859	0.0581983	0.0479139	0.0466368	0.0480337	0.0445826	0.0409008	0.0489835	0.046118	0.0443377	0.04993	0.049745	0.0405347	0.0495381	0.0496526	0.0451581	0.0492815	0.0413077	0.0459866	0.0462275	0.0462437	0.0447375	0.0447985	0.0519476	0.0434151	0.0508573	0.0494001	0.0468872	0.0410102	0.0468077	0.0407441	0.0501494	0.0500468	0.0424661	0.039227	0.0465684
15000	0.0756572	0.0454772	0.0458412	0.0504707	0.0569765	0.045569	0.0423852	0.0448858	0.0437469	0.0498752	0.0443008	0.0459747	0.0569825	0.0690128	0.0665155	0.0505738	0.045114	0.0456344	0.0452929	0.0519806	0.0472102	0.0447082	0.0454004	0.0468467	0.0474447	0.0552368	0.0480533	0.045466	0.0449515	0.0449274	0.048905	0.0468458	0.0441112	0.046086	0.0456195	0.0425685	0.0462308	0.0583004	0.0471393	0.0467838	0.0478288	0.0559417	0.0473477	0.0561208	0.0447233	0.0455592	0.0470625	0.0539283	0.04637
20000	0.117798	0.063383	0.0618633	0.0639737	0.0634333	0.0604641	0.0609071	0.063065	0.0593355	0.0667082	0.0652789	0.0586254	0.0810513	0.0960389	0.0949402	0.0712161	0.0633445	0.0596495	0.0582544	0.0615839	0.0619108	0.0611721	0.0616904	0.0610022	0.058029	0.0690725	0.0592447	0.0595188	0.0600382	0.0620873	0.0584462	0.0614201	0.05986	0.05919	0.0584082	0.0582994	0.0595816	0.0607864	0.0616735	0.0676929	0.0608067	0.0607226	0.0596669	0.0596807	0.0597905	0.0581661	0.0607463	0.0590462	0.0605988
25000	0.12716	0.0747034	0.0884152	0.078826	0.0797165	0.0783389	0.0770553	0.0784333	0.0767655	0.0818075	0.0935816	0.0763919	0.100775	0.12229	0.122383	0.0995428	0.0788379	0.0758103	0.0793238	0.0788775	0.076747	0.076029	0.0798905	0.0778112	0.0821853	0.0803128	0.0764488	0.0766053	0.075574	0.0792232	0.0776686	0.0772285	0.0745264	0.0766708	0.0754418	0.0745957	0.0761622	0.0749339	0.0748361	0.0811619	0.0774396	0.0734868	0.0776135	0.0777926	0.080104	0.075841	0.0789738	0.0758597	0.0781678
30000	0.123615	0.0900042	0.112723	0.0967732	0.0965449	0.100849	0.0945415	0.0970724	0.0980076	0.103208	0.0984341	0.0907779	0.124493	0.142872	0.138613	0.11062	0.0974016	0.0900993	0.0925606	0.0940622	0.104403	0.0940174	0.0921618	0.0892741	0.0910142	0.0935329	0.0911038	0.0947036	0.0927424	0.0912991	0.0915026	0.0906773	0.0928134	0.0940742	0.0910245	0.0915552	0.0931429	0.0891548	0.0905381	0.0951565	0.0931418	0.0913524	0.0906814	0.0918921	0.0923539	0.0937392	0.0913531	0.0941702	0.0912034
35000	0.131716	0.116386	0.119655	0.119956	0.120797	0.115529	0.114126	0.115775	0.119184	0.125222	0.11495	0.11194	0.150784	0.176829	0.167868	0.129638	0.114	0.117724	0.115721	0.113058	0.11225	0.113701	0.117267	0.113081	0.110411	0.115423	0.115364	0.113813	0.116001	0.114977	0.117271	0.113921	0.113949	0.114215	0.116856	0.116122	0.112934	0.114355	0.116461	0.128575	0.112761	0.112174	0.11853	0.115507	0.114416	0.114158	0.117987	0.115644	0.11408
40000	0.171746	0.129169	0.144305	0.147164	0.130935	0.129611	0.124608	0.131106	0.136009	0.135941	0.129944	0.147245	0.162792	0.202317	0.183558	0.137543	0.124905	0.125543	0.125731	0.13152	0.130494	0.130067	0.128009	0.134452	0.127055	0.131838	0.127506	0.129643	0.122905	0.128799	0.12794	0.123487	0.129006	0.125197	0.125539	0.131686	0.13059	0.127551	0.127786	0.139983	0.128347	0.131777	0.12944	0.130802	0.125244	0.130278	0.141802	0.128304	0.134016
45000	0.224202	0.13933	0.156132	0.137035	0.147917	0.13928	0.141788	0.145489	0.152311	0.159389	0.139985	0.153694	0.18487	0.213458	0.199734	0.154011	0.146336	0.141676	0.146107	0.144	0.142516	0.14062	0.142943	0.142781	0.147198	0.142388	0.144744	0.138504	0.139761	0.146888	0.143974	0.13764	0.142053	0.133088	0.136741	0.146099	0.145784	0.146419	0.133895	0.141447	0.142195	0.15284	0.143488	0.142791	0.141415	0.147116	0.13719	0.144396	0.143209
50000	0.172587	0.144125	0.166315	0.173568	0.139882	0.141429	0.138291	0.144097	0.1464	0.143298	0.143182	0.143223	0.18275	0.207852	0.201113	0.150132	0.145668	0.142916	0.140671	0.140725	0.141117	0.135003	0.147426	0.136827	0.14502	0.137479	0.14384	0.140063	0.141105	0.140035	0.152546	0.140078	0.149935	0.14449	0.150316	0.151632	0.138604	0.147884	0.14412	0.14396	0.15019	0.151456	0.141247	0.155502	0.143832	0.153945	0.15161	0.150531	0.137141
55000	0.17479	0.152599	0.154268	0.162989	0.152688	0.15507	0.157162	0.150346	0.157473	0.158173	0.152096	0.164391	0.195016	0.229628	0.218468	0.168252	0.162857	0.160871	0.157929	0.167367	0.168817	0.168366	0.166187	0.167445	0.162914	0.153481	0.16287	0.167104	0.159094	0.165202	0.161123	0.153482	0.1572	0.157122	0.16497	0.159388	0.158971	0.156082	0.16111	0.159291	0.156198	0.163948	0.1576	0.163938	0.158255	0.158136	0.157753	0.156092	0.153039
60000	0.16574	0.158138	0.1692	0.155902	0.158395	0.155761	0.185534	0.156261	0.153288	0.148947	0.151103	0.165678	0.199242	0.234994	0.223519	0.172292	0.171534	0.169535	0.170746	0.169297	0.165429	0.163668	0.168716	0.172738	0.167651	0.156522	0.166942	0.16313	0.171086	0.167651	0.167851	0.166965	0.172886	0.165617	0.165866	0.172814	0.171091	0.160491	0.161684	0.168708	0.169849	0.169545	0.169513	0.166826	0.165101	0.169077	0.1711	0.169986	0.170933
65000	0.17416	0.172112	0.167792	0.169895	0.172371	0.168083	0.172485	0.167727	0.167638	0.168658	0.166241	0.174278	0.218207	0.282958	0.244544	0.19285	0.179701	0.186016	0.186635	0.186747	0.181816	0.184309	0.183813	0.180569	0.185149	0.167893	0.181369	0.181834	0.181591	0.180916	0.191343	0.182483	0.185966	0.184586	0.180812	0.185314	0.184868	0.181772	0.182435	0.187684	0.184728	0.19104	0.181792	0.183992	0.178774	0.181374	0.186348	0.184619	0.184867
70000	0.195856	0.184254	0.175755	0.184348	0.181743	0.181867	0.185662	0.186023	0.171882	0.185853	0.175689	0.189034	0.238235	0.285557	0.265172	0.202863	0.194599	0.196712	0.195342	0.197045	0.188868	0.191685	0.197859	0.199971	0.195261	0.174111	0.188173	0.196601	0.188828	0.200556	0.188042	0.187728	0.187563	0.193339	0.195172	0.203774	0.194254	0.190639	0.197874	0.203858	0.195372	0.194542	0.193609	0.193529	0.1925	0.198459	0.197043	0.201181	0.194237
75000	0.208763	0.201489	0.200537	0.199322	0.193092	0.188835	0.197478	0.192554	0.209032	0.18457	0.199215	0.206007	0.242047	0.321879	0.273252	0.210706	0.20795	0.205495	0.21083	0.210335	0.213923	0.206657	0.216634	0.206594	0.211821	0.191863	0.209717	0.204116	0.20956	0.211802	0.213359	0.217961	0.204156	0.205349	0.209591	0.206359	0.217269	0.20486	0.207167	0.209292	0.211125	0.21035	0.21582	0.207294	0.206103	0.212054	0.217791	0.203427	0.203036
80000	0.212084	0.204554	0.22346	0.200343	0.205634	0.203349	0.211146	0.197045	0.205387	0.197793	0.197696	0.223218	0.262931	0.299759	0.287377	0.221648	0.215519	0.220566	0.222019	0.213949	0.214608	0.216462	0.214007	0.21735	0.216399	0.203627	0.220163	0.214233	0.222404	0.212618	0.220211	0.218149	0.216462	0.217048	0.217185	0.225471	0.220738	0.217311	0.211334	0.21391	0.214447	0.222118	0.221385	0.209359	0.217113	0.220692	0.2187	0.224458	0.214384
85000	0.240597	0.238344	0.232343	0.219982	0.220493	0.206766	0.207719	0.208092	0.213521	0.211854	0.209183	0.238255	0.269278	0.336243	0.291811	0.224219	0.21933	0.214078	0.209436	0.217695	0.214806	0.213356	0.219339	0.228023	0.20889	0.205075	0.208989	0.213859	0.212277	0.215937	0.209773	0.217457	0.211754	0.21547	0.226467	0.213371	0.213397	0.214047	0.218033	0.223598	0.215543	0.214811	0.219322	0.220549	0.211302	0.229096	0.216305	0.220502	0.216914
90000	0.238738	0.2365	0.234138	0.234967	0.239859	0.245162	0.225237	0.233879	0.228677	0.223741	0.228275	0.247799	0.265542	0.314503	0.295479	0.227501	0.227085	0.220181	0.222966	0.2241	0.227194	0.224224	0.216608	0.223129	0.221028	0.215814	0.225505	0.223155	0.226107	0.218243	0.226513	0.219787	0.225287	0.221369	0.217321	0.227509	0.226374	0.231661	0.220163	0.231707	0.231238	0.216937	0.224331	0.220274	0.216251	0.223308	0.22474	0.226196	0.22851
95000	0.256329	0.250311	0.239935	0.243394	0.249595	0.240883	0.249092	0.241271	0.23147	0.24061	0.243169	0.250326	0.298815	0.341103	0.298142	0.24207	0.244353	0.241048	0.238143	0.234951	0.233017	0.232116	0.233251	0.234219	0.233621	0.24376	0.238118	0.233808	0.228534	0.237196	0.236419	0.248983	0.23631	0.233226	0.23504	0.230964	0.233438	0.23399	0.228092	0.228173	0.231488	0.241188	0.233862	0.232743	0.236654	0.233266	0.237967	0.240965	0.238521
100000	0.279005	0.263096	0.255123	0.241957	0.245795	0.245308	0.244175	0.25904	0.246498	0.243281	0.242887	0.24962	0.285443	0.324423	0.298186	0.243255	0.241665	0.245871	0.237104	0.239856	0.244523	0.246764	0.244856	0.241846	0.238381	0.236541	0.235401	0.234556	0.240043	0.24159	0.240777	0.25004	0.244888	0.234881	0.235815	0.24188	0.248365	0.250009	0.238151	0.235431	0.243868	0.244237	0.24559	0.243419	0.241959	0.246505	0.238406	0.238802	0.243479
105000	0.277087	0.26975	0.278388	0.263927	0.267352	0.262072	0.263862	0.268204	0.264241	0.268665	0.263836	0.281813	0.317124	0.359938	0.326697	0.267198	0.267971	0.257961	0.273918	0.264388	0.261566	0.253093	0.258671	0.259369	0.259918	0.261991	0.26629	0.25801	0.259058	0.258782	0.268071	0.264007	0.257283	0.261886	0.258236	0.258157	0.265932	0.259671	0.258802	0.25787	0.264018	0.263204	0.264759	0.260694	0.26058	0.258699	0.260622	0.257116	0.26164
110000	0.322861	0.325914	0.297246	0.279359	0.280476	0.276423	0.273462	0.273329	0.283548	0.281578	0.283389	0.274013	0.331578	0.385543	0.338662	0.277209	0.270786	0.270921	0.266368	0.275726	0.270936	0.274398	0.272592	0.26835	0.26864	0.273108	0.264547	0.274653	0.270352	0.273123	0.270765	0.268528	0.274323	0.269795	0.26971	0.269799	0.266825	0.27315	0.270424	0.277662	0.279077	0.274851	0.276732	0.273533	0.273878	0.274444	0.274599	0.28146	0.273385
115000	0.314383	0.311938	0.30027	0.285251	0.300772	0.282951	0.311853	0.285555	0.28952	0.289575	0.297163	0.306629	0.385406	0.404359	0.361992	0.293671	0.287496	0.287598	0.292113	0.304572	0.286512	0.285279	0.292942	0.290492	0.285494	0.282396	0.30199	0.287066	0.277351	0.290685	0.286615	0.284	0.287347	0.280495	0.288205	0.289242	0.291706	0.2917	0.282904	0.285385	0.289734	0.294684	0.296334	0.284974	0.286482	0.289444	0.291879	0.282224	0.28953
120000	0.312979	0.331896	0.32673	0.308143	0.307104	0.314194	0.298059	0.306848	0.295107	0.310261	0.298137	0.309539	0.362022	0.404018	0.359686	0.294691	0.296769	0.285153	0.289193	0.307176	0.299406	0.293492	0.289534	0.293053	0.295251	0.294714	0.294351	0.293195	0.28394	0.294347	0.295923	0.292766	0.290443	0.289281	0.286013	0.287701	0.297287	0.289286	0.28587	0.296027	0.289831	0.299669	0.291219	0.300448	0.290884	0.294541	0.302829	0.291791	0.297126
125000	0.385997	0.361346	0.320007	0.312634	0.32102	0.340417	0.317705	0.328669	0.324765	0.31338	0.312718	0.337975	0.388836	0.453534	0.380541	0.316249	0.314827	0.311497	0.308872	0.309826	0.305326	0.303057	0.305331	0.312344	0.308455	0.308729	0.306744	0.312387	0.304996	0.309206	0.321924	0.314192	0.304645	0.314785	0.306573	0.309018	0.308374	0.310523	0.304269	0.313495	0.319453	0.319573	0.307918	0.309736	0.313044	0.30894	0.314756	0.313139	0.312493
130000	0.360023	0.356793	0.339662	0.33545	0.327639	0.326161	0.324196	0.357189	0.329301	0.329668	0.337722	0.342689	0.412128	0.443224	0.397325	0.322512	0.331578	0.320591	0.310641	0.319955	0.321004	0.344328	0.32508	0.31709	0.333773	0.319684	0.321611	0.319973	0.317926	0.320822	0.313102	0.319267	0.323999	0.325158	0.329488	0.325297	0.319901	0.329559	0.319335	0.324889	0.320435	0.332454	0.331481	0.383422	0.31882	0.325062	0.319459	0.322537	0.33385
135000	0.364111	0.37779	0.353692	0.35236	0.339566	0.356053	0.344719	0.360645	0.350639	0.337035	0.341465	0.371046	0.41129	0.448433	0.396874	0.352455	0.336853	0.339929	0.331971	0.333562	0.342854	0.334619	0.344199	0.344834	0.341252	0.341423	0.343216	0.335126	0.331515	0.342138	0.332862	0.337023	0.332734	0.335205	0.342051	0.343526	0.335583	0.342432	0.339674	0.337837	0.338805	0.337245	0.330905	0.358054	0.354321	0.34	0.334938	0.332732	0.336365
140000	0.358261	0.373294	0.344993	0.344288	0.35167	0.341266	0.345317	0.349089	0.35003	0.349847	0.346849	0.386844	0.423459	0.47891	0.390739	0.35147	0.335848	0.342602	0.33915	0.33065	0.330371	0.346032	0.342223	0.342618	0.336708	0.337705	0.329785	0.36099	0.337477	0.334341	0.340448	0.337952	0.333973	0.336467	0.327315	0.339671	0.335935	0.33388	0.340839	0.342015	0.334531	0.344642	0.334726	0.340784	0.34678	0.339452	0.336804	0.3396	0.3353
145000	0.403299	0.400981	0.377095	0.37477	0.383477	0.374164	0.368154	0.407969	0.371226	0.368481	0.365862	0.453343	0.456602	0.529412	0.43144	0.366555	0.388272	0.362478	0.354851	0.360398	0.366636	0.364829	0.430312	0.357814	0.362541	0.363711	0.360506	0.371052	0.357023	0.411293	0.361832	0.403893	0.364146	0.358803	0.354597	0.421065	0.360602	0.35976	0.360257	0.363473	0.36899	0.360005	0.359219	0.418051	0.360688	0.361481	0.360196	0.363424	0.361219
150000	0.408708	0.457334	0.409172	0.379231	0.412299	0.373353	0.394043	0.390549	0.364696	0.360635	0.362671	0.3978	0.485462	0.518417	0.430724	0.380859	0.363006	0.373036	0.366682	0.363082	0.369222	0.361272	0.363602	0.366965	0.365546	0.362648	0.358367	0.376812	0.357431	0.365033	0.361433	0.365955	0.380275	0.368893	0.36627	0.362128	0.360243	0.368446	0.361411	0.36543	0.366328	0.36601	0.360504	0.383011	0.374326	0.363367	0.361131	0.369539	0.377062
155000	0.423364	0.484901	0.417249	0.448514	0.400803	0.396291	0.400828	0.422394	0.404214	0.460091	0.405302	0.438347	0.504895	0.545055	0.47738	0.389273	0.401351	0.385533	0.409669	0.381812	0.392909	0.392018	0.383797	0.390008	0.382835	0.383675	0.394665	0.391145	0.387075	0.391595	0.387576	0.384412	0.388513	0.376654	0.390266	0.390351	0.383	0.393253	0.391284	0.38491	0.383382	0.388527	0.406478	0.397708	0.398214	0.392658	0.454197	0.39033	0.386798
160000	0.402544	0.471675	0.402731	0.481999	0.394093	0.389637	0.388333	0.390528	0.39594	0.385217	0.401568	0.404153	0.466521	0.490436	0.429884	0.362607	0.378605	0.377158	0.381429	0.374385	0.375792	0.386388	0.371285	0.381568	0.377599	0.374153	0.379286	0.371187	0.383236	0.377465	0.384572	0.377061	0.378831	0.37209	0.376712	0.375746	0.37372	0.389993	0.388704	0.38497	0.373956	0.386529	0.376051	0.378462	0.383288	0.427352	0.381528	0.382864	0.379196
165000	0.487683	0.447962	0.452299	0.590982	0.434886	0.431367	0.418569	0.474026	0.432075	0.428883	0.441493	0.466125	0.53341	0.566224	0.484394	0.410719	0.413818	0.423436	0.416884	0.422249	0.422115	0.411287	0.409731	0.410779	0.417564	0.413416	0.412976	0.414013	0.427188	0.409702	0.411409	0.420309	0.427109	0.418555	0.408061	0.421398	0.413644	0.426419	0.430292	0.416661	0.419002	0.415282	0.425301	0.420079	0.423672	0.413648	0.419179	0.421241	0.423534
170000	0.438751	0.448096	0.457133	0.49009	0.423874	0.465366	0.427898	0.435044	0.423996	0.428039	0.438039	0.492935	0.541254	0.590732	0.481056	0.401744	0.423231	0.419713	0.413487	0.417716	0.428133	0.418649	0.418041	0.421604	0.431788	0.419084	0.419038	0.421793	0.425608	0.415819	0.417006	0.411582	0.418883	0.416239	0.411365	0.403395	0.426599	0.420225	0.412135	0.433652	0.425054	0.423782	0.424702	0.414148	0.425811	0.424859	0.417203	0.429496	0.411675
175000	0.453619	0.470581	0.454658	0.45696	0.426199	0.426649	0.51801	0.449494	0.435253	0.434062	0.439513	0.495643	0.564882	0.566038	0.488896	0.413344	0.42126	0.414281	0.421984	0.423242	0.425668	0.420445	0.418627	0.422446	0.417184	0.416976	0.418154	0.43575	0.421514	0.425268	0.420923	0.425408	0.424085	0.422204	0.425372	0.42064	0.43923	0.424973	0.41795	0.421229	0.433127	0.419207	0.434081	0.425759	0.420342	0.418221	0.427392	0.425002	0.429435
180000	0.472107	0.516845	0.450093	0.489734	0.504866	0.465193	0.483967	0.467215	0.450988	0.454305	0.460483	0.497965	0.569302	0.574734	0.501547	0.433147	0.445065	0.437136	0.433224	0.433954	0.434684	0.450289	0.42754	0.424513	0.434951	0.435967	0.450085	0.432623	0.446665	0.432373	0.438846	0.426497	0.436245	0.431812	0.44443	0.462037	0.445066	0.445925	0.490398	0.427004	0.442686	0.442385	0.436923	0.421386	0.429832	0.439698	0.431252	0.433847	0.440795
185000	0.691834	0.730162	0.695836	0.717603	0.665652	0.723872	0.694466	0.694633	0.668184	0.657708	0.68926	0.752259	0.876081	0.891729	0.739803	0.651176	0.654115	0.662316	0.651719	0.66348	0.657788	0.651064	0.657591	0.658264	0.639724	0.650305	0.658589	0.660021	0.669868	0.650468	0.648507	0.649029	0.662291	0.658511	0.653409	0.663145	0.647807	0.675154	0.719786	0.652053	0.649722	0.652462	0.655928	0.649957	0.649623	0.656954	0.653306	0.656332	0.653804
190000	0.52399	0.516851	0.562051	0.518876	0.492346	0.486863	0.526327	0.496405	0.491121	0.486966	0.48448	0.576597	0.639033	0.648864	0.516687	0.482284	0.469571	0.461844	0.466033	0.475596	0.47447	0.470866	0.465083	0.476287	0.475346	0.472119	0.466444	0.473305	0.474845	0.480132	0.47088	0.464527	0.481904	0.473651	0.485242	0.473047	0.474099	0.469034	0.492781	0.476305	0.480249	0.467996	0.469151	0.487568	0.481062	0.471166	0.470907	0.483874	0.471549
195000	0.519745	0.514563	0.506849	0.512986	0.538521	0.547972	0.530736	0.49037	0.585388	0.494905	0.50922	0.595347	0.643115	0.646489	0.522691	0.486105	0.477517	0.481944	0.483666	0.484128	0.485552	0.481988	0.48525	0.481855	0.483229	0.469014	0.478486	0.475366	0.484219	0.485178	0.470288	0.485627	0.474706	0.493673	0.475724	0.578358	0.49045	0.477672	0.503487	0.541688	0.483015	0.481803	0.483064	0.48001	0.478923	0.484887	0.491816	0.489622	0.477038
200000	0.53091	0.582035	0.523369	0.552686	0.520061	0.503036	0.521034	0.504929	0.526648	0.502352	0.518112	0.584208	0.628007	0.680469	0.541458	0.496207	0.494841	0.494983	0.484107	0.479606	0.498476	0.483502	0.493024	0.503838	0.50187	0.487149	0.48623	0.484454	0.492504	0.490402	0.491501	0.482417	0.496382	0.485267	0.487089	0.514136	0.516225	0.496191	0.506577	0.49485	0.49649	0.504613	0.493084	0.493477	0.494338	0.489174	0.494006	0.501316	0.4828
[truncated: 51 more columns]

## Sheet: 3b - CWT benchmark times
Tabel 1
Sampling frequency (kHz)	Run #0 (s)	Run #1 (s)	Run #2 (s)	Run #3 (s)	Run #4 (s)	Run #5 (s)	Run #6 (s)	Run #7 (s)	Run #8 (s)	Run #9 (s)	Run #10 (s)	Run #11 (s)	Run #12 (s)	Run #13 (s)	Run #14 (s)	Run #15 (s)	Run #16 (s)	Run #17 (s)	Run #18 (s)	Run #19 (s)	Run #20 (s)	Run #21 (s)	Run #22 (s)	Run #23 (s)	Run #24 (s)	Run #25 (s)	Run #26 (s)	Run #27 (s)	Run #28 (s)	Run #29 (s)	Run #30 (s)	Run #31 (s)	Run #32 (s)	Run #33 (s)	Run #34 (s)	Run #35 (s)	Run #36 (s)	Run #37 (s)	Run #38 (s)	Run #39 (s)	Run #40 (s)	Run #41 (s)	Run #42 (s)	Run #43 (s)	Run #44 (s)	Run #45 (s)	Run #46 (s)	Run #47 (s)	Run #48 (s)
0.496	0.519	0.511	0.549	0.505	0.504	0.503	0.59	0.565	0.517	0.514	0.484	0.505	0.502	0.495	0.495	0.491	0.474	0.477	0.483	0.485	0.484	0.478	0.48	0.494	0.479	0.479	0.475	0.497	0.476	0.478	0.495	0.482	0.475	0.485	0.479	0.493	0.48	0.493	0.0005	0.483	0.512	0.475	0.472	0.486	0.479	0.497	0.478	0.475	0.479
10	1.178	1.107	1.172	1.192	1.123	1.132	1.154	1.157	1.152	1.176	1.125	1.139	1.143	1.132	1.13	1.139	1.173	1.13	1.161	1.149	1.147	1.125	1.115	1.126	1.134	1.123	1.129	1.131	1.166	1.124	1.135	1.146	1.127	1.145	1.123	1.119	1.158	1.124	1.137	1.132	1.169	1.142	1.153	1.13	1.139	1.126	1.126	1.116	1.133
15	3.457	3.153	3.18	3.392	3.477	3.448	3.484	3.489	3.521	3.547	3.471	3.457	3.48	3.503	3.466	3.47	3.456	3.472	3.507	3.475	3.452	3.469	3.45	3.466	3.447	3.432	3.44	3.432	3.46	3.432	3.425	3.418	3.447	3.484	3.463	3.439	3.445	3.424	3.443	3.449	3.461	3.476	3.467	3.459	3.475	3.489	3.456	2.339	2.335
20	3.38	3.157	3.308	3.273	3.314	3.261	3.297	3.261	3.266	3.295	3.321	3.278	3.273	3.285	3.295	3.283	3.351	3.356	3.275	3.294	3.281	3.313	3.25	3.295	3.297	3.335	3.265	3.296	3.296	3.298	3.325	3.254	3.289	3.291	3.298	3.319	3.277	3.287	3.273	3.274	3.258	3.282	3.276	3.284	3.295	3.313	3.281	3.264	3.295
25	4.224	3.971	4.204	4.248	4.238	4.196	4.213	4.197	4.199	4.207	4.239	4.236	4.173	4.205	4.258	4.222	4.211	4.203	4.215	4.223	4.229	4.21	4.188	4.233	4.222	4.225	4.197	4.184	4.228	4.272	4.249	4.187	4.189	4.226	4.242	4.2	4.177	4.185	4.249	4.193	4.188	4.192	4.216	4.241	4.212	4.196	4.213	4.183	4.273
30	5.294	5.242	5.287	5.31	5.276	5.321	5.304	5.251	5.397	5.397	5.274	5.272	5.232	5.241	5.292	5.43	6.16	5.335	5.294	5.304	5.266	5.25	5.29	5.327	5.25	5.259	5.333	5.252	5.303	5.259	5.265	5.319	5.251	5.268	5.286	5.24	5.246	5.274	5.306	5.257	5.248	5.291	5.323	5.239	5.478	5.269	5.291	5.3	5.24
35	6.102	6.092	6.117	6.209	6.068	6.131	6.304	6.297	6.122	6.451	6.818	6.167	6.76	6.143	6.172	6.184	6.211	6.215	6.143	6.058	6.073	6.194	6.207	6.286	6.364	6.301	6.595	6.24	6.179	6.176	6.397	6.114	6.468	6.372	6.939	6.48	6.22	6.135	6.321	6.417	6.652	6.766	6.1	6.449	6.313	6.207	6.191	6.264	6.623
40	7.341	7.337	7.73	8.468	7.843	7.732	7.689	8.128	7.731	7.558	8.391	7.791	7.456	7.582	8.487	9.3	7.707	8.195	8.149	7.915	7.69	8.454	7.701	7.467	7.518	7.409	7.516	7.659	7.61	7.518	7.439	7.515	7.455	7.516	7.501	7.653	7.454	8.017	8.423	10.104	9.279	8.067	7.497	8.5	7.611	7.51	7.539	7.542	7.533
45	8.78	8.936	8.968	12.231	14.411	14.025	14.063	13.934	15.6	9.351	9.078	9.071	9.089	8.984	8.956	8.903	8.852	9.815	9.105	8.908	8.975	8.817	8.818	8.902	9.551	8.959	8.937	8.919	8.808	8.84	8.854	8.835	9.015	8.888	8.96	9.057	8.865	8.823	9.018	8.827	8.817	8.805	8.812	9.447	9.013	8.898	8.917	8.842	8.86
50	15.653	15.734	15.595	15.572	15.69	15.733	15.634	15.592	15.652	15.564	15.506	15.609	15.683	15.646	11.597	9.677	9.639	9.638	9.552	9.623	9.637	9.659	9.64	9.652	9.618	9.657	9.559	9.66	9.614	9.661	9.587	9.71	9.787	9.743	9.632	9.738	9.66	9.613	9.606	9.661	9.706	9.652	9.647	9.613	9.635	9.651	9.607	9.704	9.606
55	10.741	10.664	10.51	10.676	10.541	10.67	10.616	10.567	10.562	10.417	10.641	10.744	10.53	10.585	10.461	10.723	10.59	10.797	10.716	10.586	10.591	10.668	10.543	10.555	10.537	10.672	10.713	10.456	10.479	10.582	10.618	10.659	10.477	10.619	10.547	10.523	10.702	10.636	10.605	10.578	10.699	10.631	10.488	10.541	10.565	10.772	10.624	10.569	10.63
60	14.322	11.89	12.468	12.064	12.216	12.119	12.341	12.186	12.214	12.218	12.178	12.159	12.132	11.958	12.137	12.045	12.244	12.069	12.109	12.062	12.141	12.015	12.049	12.018	12.073	12.053	12.059	11.982	12.161	11.974	12.07	12.004	12.112	12.095	12.046	12.123	12.147	11.865	11.927	12.227	11.995	12.015	18.72	18.821	18.958	18.555	19.063	18.996	18.863
[truncated: 52 more columns]

## Sheet: 3b fCWT
Tabel 1
Sampling frequency (kHz)	Run #1 (s)	Run #2 (s)	Run #3 (s)	Run #4 (s)	Run #5 (s)	Run #6 (s)	Run #7 (s)	Run #8 (s)	Run #9 (s)	Run #10 (s)	Run #11 (s)	Run #12 (s)	Run #13 (s)	Run #14 (s)	Run #15 (s)	Run #16 (s)	Run #17 (s)	Run #18 (s)	Run #19 (s)	Run #20 (s)	Run #21 (s)	Run #22 (s)	Run #23 (s)	Run #24 (s)	Run #25 (s)	Run #26 (s)	Run #27 (s)	Run #28 (s)	Run #29 (s)	Run #30 (s)	Run #31 (s)	Run #32 (s)	Run #33 (s)	Run #34 (s)	Run #35 (s)	Run #36 (s)	Run #37 (s)	Run #38 (s)	Run #39 (s)	Run #40 (s)	Run #41 (s)	Run #42 (s)	Run #43 (s)	Run #44 (s)	Run #45 (s)	Run #46 (s)	Run #47 (s)	Run #48 (s)	Run #49 (s)
5000	0.0528462	0.0297571	0.0292562	0.0300925	0.0241467	0.0292561	0.0241815	0.0296213	0.0259807	0.028066	0.0264328	0.0296396	0.026628	0.0276544	0.0301038	0.0301751	0.0273852	0.0277873	0.0295026	0.0228884	0.0256561	0.0306603	0.0269355	0.0280865	0.0259797	0.0298772	0.0266474	0.0285025	0.0263376	0.0283608	0.0262417	0.0292808	0.0269958	0.0273309	0.0319742	0.0294479	0.0265738	0.029557	0.024912	0.029292	0.0287093	0.0286008	0.02439	0.0290125	0.0259989	0.0262468	0.0276617	0.0231588	0.0265509
10000	0.0765023	0.0472916	0.0469989	0.0408749	0.0466471	0.046061	0.046465	0.0476757	0.0457731	0.0448929	0.0468445	0.0456174	0.0474526	0.0459456	0.0424188	0.0448144	0.0486948	0.0459332	0.0456287	0.0461245	0.0566208	0.0465622	0.0412597	0.0438938	0.048523	0.0465885	0.0440574	0.0425685	0.0393535	0.0446496	0.0419558	0.0464838	0.0451821	0.0450451	0.0458552	0.0447181	0.0475459	0.0464929	0.0444316	0.0474545	0.0451282	0.0465248	0.0455815	0.0446659	0.0452276	0.0451023	0.0447766	0.0449703	0.0449425
15000	0.15292	0.0853976	0.0807752	0.0800981	0.0819892	0.0836583	0.0828915	0.0798147	0.0807423	0.0806399	0.0933062	0.0860734	0.0798119	0.0822334	0.0963083	0.0796499	0.0805608	0.0873088	0.0795195	0.0800464	0.0812102	0.0815399	0.0813798	0.081894	0.0793293	0.0823667	0.0818251	0.0811314	0.0817645	0.0818589	0.0814026	0.0845576	0.0869667	0.0835137	0.0860714	0.0871876	0.0813158	0.0810373	0.0836515	0.0924793	0.0794836	0.0792618	0.0841006	0.0919642	0.0802317	0.081742	0.0795092	0.0803056	0.0839618
20000	0.19398	0.103764	0.0959081	0.0987168	0.0964479	0.0971397	0.100178	0.0967381	0.100203	0.114345	0.121981	0.114869	0.114583	0.0968945	0.10177	0.096661	0.104372	0.0994494	0.114934	0.0990438	0.130361	0.100341	0.103004	0.0987039	0.0974462	0.0997688	0.0970341	0.0955179	0.119019	0.149393	0.0973219	0.107406	0.0963624	0.104832	0.095966	0.0989084	0.0972628	0.0996829	0.0968254	0.111641	0.0985732	0.117941	0.0974411	0.130013	0.095884	0.102803	0.0999989	0.098286	0.101602
25000	0.268798	0.0933548	0.0926856	0.0964329	0.0953133	0.0956483	0.0946742	0.0992312	0.0947022	0.0920321	0.112281	0.0928472	0.103228	0.0961757	0.0979919	0.0924535	0.0937107	0.0926012	0.0933411	0.0918615	0.0918482	0.0922539	0.0937048	0.0923551	0.0923875	0.0930655	0.0933835	0.0932929	0.0963876	0.0947984	0.0872293	0.0897345	0.0930408	0.095125	0.0927409	0.0884116	0.0970916	0.103915	0.0933646	0.0966912	0.0944291	0.092625	0.0932446	0.0934297	0.0935069	0.0947323	0.0984214	0.0952026	0.106295
30000	0.474674	0.318221	0.327834	0.327744	0.310683	0.327632	0.316914	0.324276	0.333998	0.321926	0.319427	0.325887	0.319204	0.315067	0.320986	0.328842	0.325018	0.320975	0.331511	0.32151	0.313147	0.33094	0.316016	0.38367	0.320245	0.316708	0.321255	0.318786	0.317291	0.317405	0.317322	0.327809	0.311691	0.32338	0.323429	0.317986	0.421366	0.443421	0.438036	0.313449	0.328733	0.325449	0.320216	0.316994	0.320479	0.337923	0.356728	0.322092	0.321585
35000	0.564076	0.334557	0.333652	0.33445	0.337518	0.3471	0.335788	0.331412	0.328022	0.337734	0.327877	0.330344	0.342807	0.331592	0.338714	0.335866	0.332074	0.327025	0.325735	0.335368	0.349558	0.333349	0.320876	0.329653	0.326486	0.326008	0.344986	0.355697	0.322566	0.338256	0.334099	0.336663	0.333379	0.343599	0.353193	0.323532	0.336118	0.325775	0.33081	0.342692	0.326361	0.332994	0.346245	0.331949	0.327686	0.339264	0.33461	0.331592	0.336804
40000	0.594701	0.360924	0.339599	0.337964	0.343677	0.351627	0.357444	0.355657	0.340935	0.338675	0.34301	0.350749	0.346287	0.343244	0.350807	0.344408	0.341586	0.344253	0.348065	0.345116	0.346802	0.353339	0.338491	0.335352	0.347357	0.340311	0.340416	0.341745	0.350997	0.342085	0.343664	0.340349	0.361421	0.340549	0.337066	0.359636	0.339409	0.340987	0.345314	0.431093	0.338284	0.345123	0.358381	0.339738	0.342839	0.348555	0.346715	0.449517	0.470211
45000	0.64919	0.418155	0.363194	0.368285	0.357087	0.357607	0.376849	0.35558	0.364586	0.365917	0.371891	0.361895	0.348522	0.373516	0.360735	0.351104	0.352826	0.366571	0.352843	0.379325	0.369989	0.364053	0.352286	0.353514	0.364539	0.366058	0.362442	0.363579	0.361101	0.3507	0.355928	0.368032	0.352073	0.378467	0.371763	0.355951	0.355804	0.358733	0.366255	0.353164	0.381926	0.357511	0.357176	0.349247	0.363983	0.365729	0.356698	0.38395	0.351436
50000	0.714118	0.385235	0.372466	0.372003	0.374842	0.3681	0.367415	0.381259	0.366441	0.373142	0.364526	0.368109	0.371277	0.39201	0.38222	0.377275	0.370826	0.368104	0.367088	0.374835	0.383775	0.37323	0.369501	0.366374	0.368734	0.374229	0.363838	0.365846	0.374958	0.372932	0.369088	0.368568	0.369597	0.380766	0.369733	0.375522	0.375025	0.37489	0.375489	0.378025	0.398035	0.366225	0.367509	0.373027	0.375505	0.37287	0.389132	0.377819	0.366887
55000	1.85065	0.896176	0.886139	0.891794	0.916797	0.886069	0.896826	0.89404	0.899491	0.918149	0.892208	0.908082	0.993379	0.888455	0.936844	0.888867	0.894789	0.90429	0.897859	0.891817	0.903948	0.89405	0.893814	0.897865	0.887197	0.887847	0.894702	0.889223	0.895931	0.887497	0.898824	0.90746	0.901402	0.873598	0.910305	0.891119	0.910722	0.90448	0.897534	0.938374	0.887804	0.883261	0.90685	0.891374	0.891746	0.916351	0.882554	0.876992	0.935899
60000	1.58714	0.904233	0.918224	0.91887	0.898284	0.916946	0.914819	0.918979	0.898762	0.917401	0.903813	0.92284	0.840029	0.937859	0.905384	0.92131	0.934152	0.900889	0.963919	0.898489	0.898295	0.919373	0.9189	0.900307	0.910637	0.923865	0.926833	0.9085	0.896993	0.937033	0.919677	0.917171	0.923169	0.900423	0.934585	1.09613	0.921792	0.919319	1.14001	1.1517	0.927906	0.910472	0.928226	0.917319	0.931946	0.919838	0.910609	0.911521	0.901704
65000	2.08742	1.09085	0.922824	0.934858	0.919789	0.95895	0.917498	0.934365	0.925065	0.928118	0.921457	0.920943	0.919061	0.948802	0.917904	0.922603	0.929094	0.900278	0.953426	0.936298	0.937087	0.926272	0.923877	0.919093	0.934867	0.917778	0.948146	0.919726	0.925528	0.932334	0.912399	0.952935	0.932382	0.913961	0.957486	0.962739	0.939577	0.933618	0.931522	0.924424	0.952559	0.915267	0.943502	0.922715	0.920996	0.950971	0.944641	0.920235	0.908623
75000	1.66555	0.945051	0.954859	0.954828	0.934794	1.11628	0.971611	0.947762	0.962842	0.95492	0.961533	1.06698	1.20505	1.25073	0.943617	0.942734	0.947121	0.963563	0.967325	0.950206	1.04213	0.958058	0.952388	0.942312	0.940063	1.03091	0.953793	0.959515	0.956996	0.948081	0.96397	0.938267	0.989035	0.963372	0.952607	0.994775	0.945382	0.948388	0.952904	1.01574	0.988125	0.957554	0.941164	0.984761	0.965431	0.952214	0.972985	0.938349	0.973684
85000	2.26607	1.13815	0.972357	0.979105	0.974959	0.981332	1.16831	0.945908	0.981305	0.967987	0.959987	0.982738	0.972271	0.959219	0.984281	0.982775	1.00691	0.984045	4.42599	1.2677	1.02448	0.962302	0.974138	0.960859	0.975815	0.988521	0.967427	0.98797	0.984274	0.956033	0.994454	0.963974	0.978392	0.959523	0.96886	0.997038	1.06552	0.998252	0.995746	0.982183	1.00025	1.02534	1.00148	0.978183	0.970356	1.08651	0.991533	0.992705	1.02307
95000	2.15075	1.28162	0.985571	0.995319	1.0328	0.992998	1.01627	0.9873	1.01474	1.01727	1.00378	1.01721	1.00807	1.00515	1.00725	0.990666	1.01655	0.992041	1.01344	1.0006	1.13662	1.02583	0.989143	1.00838	0.998994	0.989753	1.01008	0.995486	0.996719	0.984262	1.01024	1.03312	0.990529	1.0244	0.992597	0.990641	1.00336	0.988124	1.00563	0.991943	0.984124	1.01581	1.00154	0.998568	0.994447	0.992844	1.00982	0.996324	1.0442
100000	1.72807	3.07114	1.0425	1.01485	1.01848	1.02267	0.998576	1.05487	1.00141	1.02169	1.01346	1.01475	1.02506	1.00635	1.0195	1.01886	1.01348	1.01549	1.03802	1.02449	1.01662	1.01723	1.01628	1.0797	1.06101	1.00571	1.02537	1.01155	1.01345	1.01596	1.05618	1.02344	1.00675	1.00049	1.01131	1.00696	1.02768	1.0108	1.27422	1.00085	1.01331	1.05411	1.02044	1.0173	1.0044	1.02024	1.02128	1.00795	1.02485
105000	3.13104	2.10811	2.13268	2.09863	2.0862	2.10508	2.11229	2.11312	2.10129	2.10449	2.08489	2.14101	2.10303	2.15343	2.1067	2.10406	2.10397	2.14933	2.11279	2.10177	2.10724	2.09214	2.11726	2.10037	2.10161	2.10758	2.13295	2.10714	2.14663	2.11074	2.11558	2.11808	2.11412	2.10755	2.13652	2.10606	2.11349	2.31659	2.09579	2.14706	2.11429	2.10868	2.09378	2.09541	2.10602	2.09481	2.09932	2.10248	2.27663
110000	2.12274	2.46175	2.2084	2.17721	2.09409	2.09857	2.12272	2.13285	2.11033	2.12558	2.09543	2.0975	2.09756	2.10844	2.13606	2.13056	2.17203	2.09621	2.11898	2.10837	2.10463	2.10214	2.10748	2.09638	2.10134	2.11178	2.10846	2.09755	2.10281	2.15739	2.11223	2.16391	2.10101	2.1092	2.10329	2.14352	2.12976	2.16609	1.95234	2.19367	2.10382	2.1132	2.13191	2.10877	2.13021	2.15681	2.11537	2.10055	2.11949
115000	2.88452	4.2161	2.26556	2.12987	2.12146	2.11883	2.10639	2.12864	2.1195	2.11743	2.11666	2.1298	2.11457	2.11737	2.11799	2.12208	2.13032	2.11751	2.12192	2.13174	2.11661	2.40392	2.42983	2.13846	2.12378	2.12224	2.12826	2.10659	2.12415	2.11484	2.11665	2.12775	2.16519	2.14295	2.122	2.1227	2.12868	2.1237	2.12822	2.11806	2.13702	2.10668	2.10138	2.11299	2.11978	2.16029	2.1162	2.12313	2.11039
125000	2.87729	2.12296	2.19245	2.18955	2.13285	2.14795	2.11898	2.18513	2.13349	2.1428	2.13885	2.16595	2.14372	2.13707	2.14249	2.14344	2.17782	2.13277	2.13778	2.37583	2.13669	2.11527	2.21317	2.13684	2.17847	2.18028	2.13362	2.14305	2.12435	2.18398	2.23604	2.17848	2.11914	2.12612	2.13607	2.16538	2.12087	2.12759	2.13638	2.13617	2.126	2.1461	2.10621	2.18584	2.12125	2.27466	2.12665	2.14148	2.16695
135000	2.2669	2.15117	2.25254	2.14416	2.14558	2.14559	2.13751	2.13697	2.14956	2.14016	2.1562	2.14027	2.1799	2.13994	2.14041	2.14789	2.15733	2.15175	2.14067	2.14879	2.13957	2.16053	2.34748	2.14886	2.16287	2.17282	2.15083	2.14808	2.16085	2.15542	2.14387	2.13826	2.16248	2.15121	2.16053	2.14188	2.14229	2.1546	2.18127	2.15573	2.14807	2.14222	2.14524	2.14857	2.14166	2.26116	2.14944	2.13929	2.1436
145000	2.191	2.1659	2.17614	2.174	2.15687	2.1728	2.17882	2.18974	2.21637	2.17172	2.1699	2.17067	2.1509	2.16909	2.29946	2.19567	2.17408	2.19378	2.19117	2.15874	2.17017	2.19443	1.90328	2.18064	1.92917	2.16416	2.19971	2.17744	2.17326	2.35337	2.17365	2.19609	2.17665	2.16987	2.16323	2.22669	2.17412	2.17811	2.17312	2.17079	2.21239	2.17362	2.16305	2.17812	2.17995	1.91729	2.30811	2.16861	2.37686
155000	3.18436	2.17194	2.21044	2.23253	2.19059	2.19201	2.19241	2.18484	2.32338	2.18321	2.18458	2.18389	2.2031	2.17675	2.18219	2.18756	2.22853	2.1866	2.19291	2.1858	2.19583	2.17707	2.32699	2.21178	2.1927	2.24112	2.21263	1.90176	2.22332	2.19019	2.19081	2.17355	2.17693	2.22364	2.20973	2.22274	2.31891	2.19945	2.21461	2.17627	2.19804	2.2306	2.20209	2.20968	2.22353	2.18388	2.20599	2.18705	2.18298
165000	4.73798	3.73823	2.20965	2.19885	2.24512	2.22191	2.22625	2.21521	2.22004	2.19614	2.22872	2.21589	2.20701	2.21673	2.21312	2.43367	2.21953	2.22697	2.23242	2.19739	2.21279	2.20492	2.2587	2.23564	2.21399	2.37701	3.01406	2.20541	2.21646	2.20911	2.21735	2.22051	2.21701	2.21222	2.21777	2.22234	2.21043	2.26167	2.2026	2.21158	2.2317	2.21639	2.24568	2.22103	2.37343	2.21049	2.222	2.21773	2.22512
175000	2.84332	2.50708	2.53629	2.3219	2.38339	2.27215	2.30649	2.25945	2.28269	2.25219	2.30933	2.25023	2.35577	2.34261	2.35763	2.53473	2.3219	2.3527	2.35071	2.3517	2.28557	2.29676	2.27604	2.33304	2.29855	2.26327	2.2848	2.24444	2.35911	2.25334	2.23972	2.32106	2.32323	2.25811	2.23916	2.24011	2.26866	2.23651	2.29813	2.25631	2.24287	2.25831	2.26308	2.25219	2.24611	2.25165	2.3324	2.38965	2.25292
185000	2.7796	2.93952	2.44089	2.5777	2.7098	2.27579	2.99868	2.30599	2.65501	2.3826	2.30134	2.25619	2.24336	2.24279	2.27272	2.28101	2.24632	2.2568	2.29279	2.28176	2.2615	2.27394	2.27004	2.26007	2.25954	2.28491	2.24951	2.24294	2.26974	2.26616	2.24403	2.24258	2.24424	2.23143	2.24596	2.23491	2.23997	2.24497	2.3042	2.24121	2.26056	2.23308	2.25868	2.24564	2.29591	2.25501	2.26983	2.25202	2.24561
195000	3.51988	5.73052	2.32729	2.26032	2.24951	2.25558	2.29482	2.25538	2.25763	2.2564	2.26748	2.42406	2.23352	2.25543	2.23414	2.27444	2.23753	2.24096	2.23725	2.28235	2.25033	2.27405	2.25723	2.25556	2.27106	2.34394	2.27523	2.28251	2.27984	2.27184	2.25549	2.25228	2.23781	3.05482	3.08953	2.75838	2.74588	2.76392	2.73915	2.74841	2.72784	2.75518	2.9525	2.4339	2.26631	2.30983	2.31491	2.3022	2.27474
200000	3.68762	6.14	2.8693	2.5241	2.51531	2.31261	2.31572	2.30998	2.32612	2.31867	2.29074	2.28824	2.29086	2.30427	2.32182	2.29153	2.30969	2.27792	2.28934	2.34271	2.30895	2.33721	2.32832	2.28988	2.28743	2.53112	3.05819	2.32337	2.34973	2.48279	2.30294	2.27522	2.32741	2.26281	2.26099	2.26907	2.25467	2.27965	2.26048	2.26429	2.2619	2.26066	2.28143	2.28948	2.2508	2.30583	2.2979	2.35762	2.28748
[truncated: 51 more columns]
