# Supplementary material for: The fast continuous wavelet transformation (fCWT) for real-time, high-quality, noise-resistant time–frequency analysis
Source: Nat Comput Sci. 2022 Jan 27;2(1):47–58. doi: 10.1038/s43588-021-00183-z (PMC10766549; doi:10.1038/s43588-021-00183-z)
Supplement: Supplementary file 4 — Zipped statistical and heatmap source data. [file 43588_2021_183_MOESM4_ESM.zip]

Archive with 26 entries (25 files):
- Figure 4/
- Figure 4/figure_4_cwt_source_detail.csv
- Figure 4/figure_4_stft_source_detail.csv
- Figure 4/figure_4_ewt_source_clean.csv
- Figure 4/figure_4_hht_source_detail.csv
- Figure 4/figure_4_hht_source_noise.csv
- Figure 4/.DS_Store
- __MACOSX/Figure 4/._.DS_Store
- Figure 4/figure_4_hht_source_clean.csv
- Figure 4/figure_4_dwt_source_detail.csv
- Figure 4/figure_4_ewt_source_noise.csv
- Figure 4/figure_4_fcwt_source_detail.csv
- Figure 4/figure_4_ewt_source_detail.csv
- Figure 4/figure_4_cwt_source_noise.csv
- Figure 4/figure_4_wvd_source_clean.csv
- Figure 4/figure_4_stft_source_clean.csv
- Figure 4/figure_4_stft_source_noise.csv
- Figure 4/figure_4_wvd_source_noise.csv
- Figure 4/figure_4_wvd_source_detail.csv
- Figure 4/figure_4_cwt_source_clean.csv
- Figure 4/Arts_SD_Fig_4.xlsx
- __MACOSX/Figure 4/._Arts_SD_Fig_4.xlsx
- Figure 4/figure_4_fcwt_source_noise.csv
- Figure 4/figure_4_dwt_source_noise.csv
- Figure 4/figure_4_dwt_source_clean.csv
- Figure 4/figure_4_fcwt_source_clean.csv
