# Supplementary material for: The fast continuous wavelet transformation (fCWT) for real-time, high-quality, noise-resistant time–frequency analysis
Source: Nat Comput Sci. 2022 Jan 27;2(1):47–58. doi: 10.1038/s43588-021-00183-z (PMC10766549; doi:10.1038/s43588-021-00183-z)
Supplement: Supplementary file 4 — Zipped statistical and heatmap source data. [file 43588_2021_183_MOESM4_ESM.zip › Figure 4/figure_4_cwt_source_detail.csv]

Freq(Hz)\Time(s)	17s	17.002s	17.004s	17.006s	17.008s	17.01s	17.012s	17.014s	17.016s	17.018s	17.02s	17.022s	17.024s	17.026s	17.028s	17.03s	17.032s	17.034s	17.036s	17.038s	17.04s	17.042s	17.044s	17.046s	17.048s	17.05s	17.052s	17.054s	17.056s	17.058s	17.06s	17.062s	17.064s	17.066s	17.068s	17.07s	17.072s	17.074s	17.076s	17.078s	17.08s	17.082s	17.084s	17.086s	17.088s	17.09s	17.092s	17.094s	17.096s
6.86Hz	0.0001	0.0001	0.0001	0.0001	0.0001	0.0001	0.0001	0.0001	0.0001	0.0001	0.0001	0.0001	0.0001	0.0001	0.0001	0.0001	0.0001	0.0001	0.0001	0.0001	0.0001	0.0001	0.0001	0.0001	0.0001	0.0001	0.0001	0.0001	0.0001	0.0001	0.0001	0.0001	0.0001	0.0001	0.0001	0.0001	0.0001	0.0001	0.0001	0.0001	0.0001	0.0001	0.0001	0.0001	0.0001	0.0001	0.0001	0.0001	0.0001
6.76Hz	0.0001	0.0001	0.0001	0.0001	0.0001	0.0001	0.0001	0.0001	0.0001	0.0001	0.0001	0.0001	0.0001	0.0001	0.0001	0.0001	0.0001	0.0001	0.0001	0.0001	0.0001	0.0001	0.0001	0.0001	0.0001	0.0001	0.0001	0.0001	0.0001	0.0001	0.0001	0.0001	0.0001	0.0001	0.0001	0.0001	0.0001	0.0001	0.0001	0.0001	0.0001	0.0001	0.0001	0.0001	0.0001	0.0001	0.0001	0.0001	0.0001
6.67Hz	0.0001	0.0001	0.0001	0.0001	0.0001	0.0001	0.0001	0.0001	0.0001	0.0001	0.0001	0.0001	0.0001	0.0001	0.0001	0.0001	0.0001	0.0001	0.0001	0.0001	0.0001	0.0001	0.0001	0.0001	0.0001	0.0001	0.0001	0.0001	0.0001	0.0001	0.0001	0.0001	0.0001	0.0001	0.0001	0.0001	0.0001	0.0001	0.0001	0.0001	0.0001	0.0001	0.0001	0.0001	0.0001	0.0001	0.0001	0.0001	0.0001
6.57Hz	0.0001	0.0001	0.0001	0.0001	0.0001	0.0001	0.0001	0.0001	0.0001	0.0001	0.0001	0.0001	0.0001	0.0001	0.0001	0.0001	0.0001	0.0001	0.0001	0.0001	0.0001	0.0001	0.0001	0.0001	0.0001	0.0001	0.0001	0.0001	0.0001	0.0001	0.0001	0.0001	0.0001	0.0001	0.0001	0.0001	0.0001	0.0001	0.0001	0.0001	0.0001	0.0001	0.0001	0.0001	0.0001	0.0001	0.0001	0.0001	0.0001
6.48Hz	0.0001	0.0001	0.0001	0.0001	0.0001	0.0001	0.0001	0.0001	0.0001	0.0001	0.0001	0.0001	0.0001	0.0001	0.0001	0.0001	0.0001	0.0001	0.0001	0.0001	0.0001	0.0001	0.0001	0.0001	0.0001	0.0001	0.0001	0.0001	0.0001	0.0001	0.0001	0.0001	0.0001	0.0001	0.0001	0.0001	0.0001	0.0001	0.0001	0.0001	0.0001	0.0001	0.0001	0.0001	0.0001	0.0001	0.0001	0.0001	0.0001
6.38Hz	0.0001	0.0001	0.0001	0.0001	0.0001	0.0001	0.0001	0.0001	0.0001	0.0001	0.0001	0.0001	0.0001	0.0001	0.0001	0.0001	0.0001	0.0001	0.0001	0.0001	0.0001	0.0001	0.0001	0.0001	0.0001	0.0001	0.0001	0.0001	0.0001	0.0001	0.0001	0.0001	0.0001	0.0001	0.0001	0.0001	0.0001	0.0001	0.0001	0.0001	0.0001	0.0001	0.0001	0.0001	0.0001	0.0001	0.0001	0.0001	0.0001
6.29Hz	0.0001	0.0001	0.0001	0.0001	0.0001	0.0001	0.0001	0.0001	0.0001	0.0001	0.0001	0.0001	0.0001	0.0001	0.0001	0.0001	0.0001	0.0001	0.0001	0.0001	0.0001	0.0001	0.0001	0.0001	0.0001	0.0001	0.0001	0.0001	0.0001	0.0001	0.0001	0.0001	0.0001	0.0001	0.0001	0.0001	0.0001	0.0001	0.0001	0.0001	0.0001	0.0001	0.0001	0.0001	0.0001	0.0001	0.0001	0.0001	0.0001
6.2Hz	0.0002	0.0002	0.0002	0.0002	0.0002	0.0002	0.0002	0.0002	0.0002	0.0002	0.0002	0.0002	0.0002	0.0002	0.0002	0.0002	0.0002	0.0002	0.0002	0.0002	0.0002	0.0002	0.0002	0.0002	0.0002	0.0002	0.0002	0.0002	0.0002	0.0002	0.0002	0.0002	0.0002	0.0002	0.0002	0.0002	0.0002	0.0002	0.0002	0.0002	0.0002	0.0002	0.0002	0.0002	0.0002	0.0002	0.0002	0.0002	0.0002
6.11Hz	0.0002	0.0002	0.0002	0.0002	0.0002	0.0002	0.0002	0.0002	0.0002	0.0002	0.0002	0.0002	0.0002	0.0002	0.0002	0.0002	0.0002	0.0002	0.0002	0.0002	0.0002	0.0002	0.0002	0.0002	0.0002	0.0002	0.0002	0.0002	0.0002	0.0002	0.0002	0.0002	0.0002	0.0002	0.0002	0.0002	0.0002	0.0002	0.0002	0.0002	0.0002	0.0002	0.0002	0.0002	0.0002	0.0002	0.0002	0.0002	0.0002
6.02Hz	0.0002	0.0002	0.0002	0.0002	0.0002	0.0002	0.0002	0.0002	0.0002	0.0002	0.0002	0.0002	0.0002	0.0002	0.0002	0.0002	0.0002	0.0002	0.0002	0.0002	0.0002	0.0002	0.0002	0.0002	0.0002	0.0002	0.0002	0.0002	0.0002	0.0002	0.0002	0.0002	0.0002	0.0002	0.0002	0.0002	0.0002	0.0002	0.0002	0.0002	0.0002	0.0002	0.0002	0.0002	0.0002	0.0002	0.0002	0.0002	0.0002
5.94Hz	0.0002	0.0002	0.0002	0.0002	0.0002	0.0002	0.0002	0.0002	0.0002	0.0002	0.0002	0.0002	0.0002	0.0002	0.0002	0.0002	0.0002	0.0002	0.0002	0.0002	0.0002	0.0002	0.0002	0.0002	0.0002	0.0002	0.0002	0.0002	0.0002	0.0002	0.0002	0.0002	0.0002	0.0002	0.0002	0.0002	0.0002	0.0002	0.0002	0.0002	0.0002	0.0002	0.0002	0.0002	0.0002	0.0002	0.0002	0.0002	0.0002
5.85Hz	0.0002	0.0002	0.0002	0.0002	0.0002	0.0002	0.0002	0.0002	0.0002	0.0002	0.0002	0.0002	0.0002	0.0002	0.0002	0.0002	0.0002	0.0002	0.0002	0.0002	0.0002	0.0002	0.0002	0.0002	0.0002	0.0002	0.0002	0.0002	0.0002	0.0002	0.0002	0.0002	0.0002	0.0002	0.0002	0.0002	0.0002	0.0002	0.0002	0.0002	0.0002	0.0002	0.0002	0.0002	0.0002	0.0002	0.0002	0.0002	0.0002
5.77Hz	0.0003	0.0003	0.0003	0.0003	0.0003	0.0003	0.0003	0.0003	0.0003	0.0003	0.0003	0.0003	0.0003	0.0003	0.0003	0.0003	0.0003	0.0003	0.0003	0.0003	0.0003	0.0003	0.0003	0.0003	0.0003	0.0003	0.0003	0.0003	0.0003	0.0003	0.0003	0.0003	0.0003	0.0003	0.0003	0.0003	0.0003	0.0003	0.0003	0.0003	0.0003	0.0003	0.0003	0.0003	0.0003	0.0003	0.0003	0.0003	0.0003
5.69Hz	0.0003	0.0003	0.0003	0.0003	0.0003	0.0003	0.0003	0.0003	0.0003	0.0003	0.0003	0.0003	0.0003	0.0003	0.0003	0.0003	0.0003	0.0003	0.0003	0.0003	0.0003	0.0003	0.0003	0.0003	0.0003	0.0003	0.0003	0.0003	0.0003	0.0003	0.0003	0.0003	0.0003	0.0003	0.0003	0.0003	0.0003	0.0003	0.0003	0.0003	0.0003	0.0003	0.0003	0.0003	0.0003	0.0003	0.0003	0.0003	0.0003
5.6Hz	0.0003	0.0003	0.0003	0.0003	0.0003	0.0003	0.0003	0.0003	0.0003	0.0003	0.0003	0.0003	0.0003	0.0003	0.0003	0.0003	0.0003	0.0003	0.0003	0.0003	0.0003	0.0003	0.0003	0.0003	0.0003	0.0003	0.0003	0.0003	0.0003	0.0003	0.0003	0.0003	0.0003	0.0003	0.0003	0.0003	0.0003	0.0003	0.0003	0.0003	0.0003	0.0003	0.0003	0.0003	0.0003	0.0003	0.0003	0.0003	0.0003
5.52Hz	0.0004	0.0004	0.0004	0.0004	0.0004	0.0004	0.0004	0.0004	0.0004	0.0004	0.0004	0.0004	0.0004	0.0004	0.0004	0.0004	0.0004	0.0004	0.0004	0.0004	0.0004	0.0004	0.0004	0.0004	0.0004	0.0004	0.0004	0.0004	0.0004	0.0004	0.0004	0.0004	0.0004	0.0004	0.0004	0.0004	0.0004	0.0004	0.0004	0.0004	0.0004	0.0004	0.0004	0.0004	0.0004	0.0004	0.0004	0.0004	0.0004
5.45Hz	0.0004	0.0004	0.0004	0.0004	0.0004	0.0004	0.0004	0.0004	0.0004	0.0004	0.0004	0.0004	0.0004	0.0004	0.0004	0.0004	0.0004	0.0004	0.0004	0.0004	0.0004	0.0004	0.0004	0.0004	0.0004	0.0004	0.0004	0.0004	0.0004	0.0004	0.0004	0.0004	0.0004	0.0004	0.0004	0.0004	0.0004	0.0004	0.0004	0.0004	0.0004	0.0004	0.0004	0.0004	0.0004	0.0004	0.0004	0.0004	0.0004
5.37Hz	0.0005	0.0005	0.0005	0.0005	0.0005	0.0005	0.0005	0.0005	0.0005	0.0005	0.0005	0.0005	0.0005	0.0005	0.0005	0.0005	0.0005	0.0005	0.0005	0.0005	0.0005	0.0005	0.0005	0.0005	0.0005	0.0005	0.0005	0.0005	0.0005	0.0005	0.0005	0.0005	0.0005	0.0005	0.0005	0.0005	0.0005	0.0005	0.0005	0.0005	0.0005	0.0005	0.0005	0.0005	0.0005	0.0005	0.0005	0.0005	0.0005
5.29Hz	0.0006	0.0006	0.0006	0.0006	0.0006	0.0006	0.0006	0.0006	0.0006	0.0006	0.0006	0.0006	0.0006	0.0006	0.0006	0.0006	0.0006	0.0006	0.0006	0.0006	0.0006	0.0006	0.0006	0.0006	0.0006	0.0006	0.0006	0.0006	0.0006	0.0006	0.0006	0.0006	0.0006	0.0006	0.0006	0.0006	0.0006	0.0006	0.0006	0.0006	0.0006	0.0006	0.0006	0.0006	0.0006	0.0006	0.0006	0.0006	0.0006
5.21Hz	0.0006	0.0006	0.0006	0.0006	0.0006	0.0006	0.0006	0.0006	0.0006	0.0006	0.0006	0.0006	0.0006	0.0006	0.0006	0.0006	0.0006	0.0006	0.0006	0.0006	0.0006	0.0006	0.0006	0.0006	0.0006	0.0006	0.0006	0.0006	0.0006	0.0006	0.0006	0.0006	0.0006	0.0006	0.0006	0.0006	0.0006	0.0006	0.0006	0.0006	0.0006	0.0006	0.0006	0.0006	0.0006	0.0006	0.0006	0.0006	0.0006
5.14Hz	0.0007	0.0007	0.0007	0.0007	0.0007	0.0007	0.0007	0.0007	0.0007	0.0007	0.0007	0.0007	0.0007	0.0007	0.0007	0.0007	0.0007	0.0007	0.0007	0.0007	0.0007	0.0007	0.0007	0.0007	0.0007	0.0007	0.0007	0.0007	0.0007	0.0007	0.0007	0.0007	0.0007	0.0007	0.0007	0.0007	0.0007	0.0007	0.0007	0.0007	0.0007	0.0007	0.0007	0.0007	0.0007	0.0007	0.0007	0.0007	0.0007
5.07Hz	0.0008	0.0008	0.0008	0.0008	0.0008	0.0008	0.0008	0.0008	0.0008	0.0008	0.0008	0.0008	0.0008	0.0008	0.0008	0.0008	0.0008	0.0008	0.0008	0.0008	0.0008	0.0008	0.0008	0.0008	0.0008	0.0008	0.0008	0.0008	0.0008	0.0008	0.0008	0.0008	0.0008	0.0008	0.0008	0.0008	0.0008	0.0008	0.0008	0.0008	0.0008	0.0008	0.0008	0.0008	0.0008	0.0008	0.0008	0.0008	0.0008
4.99Hz	0.0009	0.0009	0.0009	0.0009	0.0009	0.0009	0.0009	0.0009	0.0009	0.0009	0.0009	0.0009	0.0009	0.0009	0.0009	0.0009	0.0009	0.0009	0.0009	0.0009	0.0009	0.0009	0.0009	0.0009	0.0009	0.0009	0.0009	0.0009	0.0009	0.0009	0.0009	0.0009	0.0009	0.0009	0.0009	0.0009	0.0009	0.0009	0.0009	0.0009	0.0009	0.0009	0.0009	0.0009	0.0009	0.0009	0.0009	0.0009	0.0009
4.92Hz	0.001	0.001	0.001	0.001	0.001	0.001	0.001	0.001	0.001	0.001	0.001	0.001	0.001	0.001	0.001	0.001	0.001	0.001	0.001	0.001	0.001	0.001	0.001	0.001	0.001	0.001	0.001	0.001	0.001	0.001	0.001	0.001	0.001	0.001	0.001	0.001	0.001	0.001	0.001	0.001	0.001	0.001	0.001	0.001	0.001	0.001	0.001	0.001	0.001
4.85Hz	0.0012	0.0012	0.0012	0.0012	0.0012	0.0012	0.0012	0.0012	0.0012	0.0012	0.0012	0.0012	0.0012	0.0012	0.0012	0.0012	0.0012	0.0012	0.0012	0.0012	0.0012	0.0012	0.0012	0.0012	0.0012	0.0012	0.0012	0.0012	0.0012	0.0012	0.0012	0.0012	0.0012	0.0012	0.0012	0.0012	0.0012	0.0012	0.0012	0.0012	0.0012	0.0012	0.0012	0.0012	0.0012	0.0012	0.0012	0.0012	0.0012
4.78Hz	0.0013	0.0013	0.0013	0.0013	0.0013	0.0013	0.0013	0.0013	0.0013	0.0013	0.0013	0.0013	0.0013	0.0013	0.0013	0.0013	0.0013	0.0013	0.0013	0.0013	0.0013	0.0013	0.0013	0.0013	0.0013	0.0013	0.0013	0.0013	0.0013	0.0013	0.0013	0.0013	0.0013	0.0013	0.0013	0.0013	0.0013	0.0013	0.0013	0.0013	0.0013	0.0013	0.0013	0.0013	0.0013	0.0013	0.0013	0.0013	0.0013
4.71Hz	0.0015	0.0015	0.0015	0.0015	0.0015	0.0015	0.0015	0.0015	0.0015	0.0015	0.0015	0.0015	0.0015	0.0015	0.0015	0.0015	0.0015	0.0015	0.0015	0.0015	0.0015	0.0015	0.0015	0.0015	0.0015	0.0015	0.0015	0.0015	0.0015	0.0015	0.0015	0.0015	0.0015	0.0015	0.0015	0.0015	0.0015	0.0015	0.0015	0.0015	0.0015	0.0015	0.0015	0.0015	0.0015	0.0015	0.0015	0.0015	0.0015
4.65Hz	0.0017	0.0017	0.0017	0.0017	0.0017	0.0017	0.0017	0.0017	0.0017	0.0017	0.0017	0.0017	0.0017	0.0017	0.0017	0.0017	0.0017	0.0017	0.0017	0.0017	0.0017	0.0017	0.0017	0.0017	0.0017	0.0017	0.0017	0.0017	0.0017	0.0017	0.0017	0.0017	0.0017	0.0017	0.0017	0.0017	0.0017	0.0017	0.0017	0.0017	0.0017	0.0017	0.0017	0.0017	0.0017	0.0017	0.0017	0.0017	0.0017
4.58Hz	0.002	0.002	0.002	0.002	0.002	0.002	0.002	0.002	0.002	0.002	0.002	0.002	0.002	0.002	0.002	0.002	0.002	0.002	0.002	0.002	0.002	0.002	0.002	0.002	0.002	0.002	0.002	0.002	0.002	0.002	0.002	0.002	0.002	0.002	0.002	0.002	0.002	0.002	0.002	0.002	0.002	0.002	0.002	0.002	0.002	0.002	0.002	0.002	0.002
4.51Hz	0.0022	0.0022	0.0022	0.0022	0.0022	0.0022	0.0022	0.0022	0.0022	0.0022	0.0022	0.0022	0.0022	0.0022	0.0022	0.0022	0.0022	0.0022	0.0022	0.0022	0.0022	0.0022	0.0022	0.0022	0.0022	0.0022	0.0022	0.0022	0.0022	0.0022	0.0022	0.0022	0.0022	0.0022	0.0022	0.0022	0.0022	0.0022	0.0022	0.0022	0.0022	0.0022	0.0022	0.0022	0.0022	0.0022	0.0022	0.0022	0.0022
4.45Hz	0.0025	0.0025	0.0025	0.0025	0.0025	0.0025	0.0025	0.0025	0.0025	0.0025	0.0025	0.0025	0.0025	0.0025	0.0025	0.0025	0.0025	0.0025	0.0025	0.0025	0.0025	0.0025	0.0025	0.0025	0.0025	0.0025	0.0025	0.0025	0.0025	0.0025	0.0025	0.0025	0.0025	0.0025	0.0025	0.0025	0.0025	0.0025	0.0025	0.0025	0.0025	0.0025	0.0025	0.0025	0.0025	0.0025	0.0025	0.0025	0.0025
4.38Hz	0.0029	0.0029	0.0029	0.0029	0.0029	0.0029	0.0029	0.0029	0.0029	0.0029	0.0029	0.0029	0.0029	0.0029	0.0029	0.0029	0.0029	0.0029	0.0029	0.0029	0.0029	0.0029	0.0029	0.0029	0.0029	0.0029	0.0029	0.0029	0.0029	0.0029	0.0029	0.0029	0.0029	0.0029	0.0029	0.0029	0.0029	0.0029	0.0029	0.0029	0.0029	0.0029	0.0029	0.0029	0.0029	0.0029	0.0029	0.0029	0.0029
4.32Hz	0.0033	0.0033	0.0033	0.0033	0.0033	0.0033	0.0033	0.0033	0.0033	0.0033	0.0033	0.0033	0.0033	0.0033	0.0033	0.0033	0.0033	0.0033	0.0033	0.0033	0.0033	0.0033	0.0033	0.0033	0.0033	0.0033	0.0033	0.0033	0.0033	0.0033	0.0033	0.0033	0.0033	0.0033	0.0033	0.0033	0.0033	0.0033	0.0033	0.0033	0.0033	0.0033	0.0033	0.0033	0.0033	0.0033	0.0033	0.0033	0.0033
4.26Hz	0.0037	0.0037	0.0037	0.0037	0.0037	0.0037	0.0037	0.0037	0.0037	0.0037	0.0037	0.0037	0.0037	0.0037	0.0037	0.0037	0.0037	0.0037	0.0037	0.0037	0.0037	0.0037	0.0037	0.0037	0.0037	0.0037	0.0037	0.0037	0.0037	0.0037	0.0037	0.0037	0.0037	0.0037	0.0037	0.0037	0.0037	0.0037	0.0037	0.0037	0.0037	0.0037	0.0037	0.0037	0.0037	0.0037	0.0037	0.0037	0.0037
4.2Hz	0.0043	0.0043	0.0043	0.0043	0.0043	0.0043	0.0043	0.0043	0.0043	0.0043	0.0043	0.0043	0.0043	0.0043	0.0043	0.0043	0.0043	0.0043	0.0043	0.0043	0.0043	0.0043	0.0043	0.0043	0.0043	0.0043	0.0043	0.0043	0.0043	0.0043	0.0043	0.0043	0.0043	0.0043	0.0043	0.0043	0.0043	0.0043	0.0043	0.0043	0.0043	0.0043	0.0043	0.0043	0.0043	0.0043	0.0043	0.0043	0.0043
4.14Hz	0.0049	0.0049	0.0049	0.0049	0.0049	0.0049	0.0049	0.0049	0.0049	0.0049	0.0049	0.0049	0.0049	0.0049	0.0049	0.0049	0.0049	0.0049	0.0049	0.0049	0.0049	0.0049	0.0048	0.0048	0.0048	0.0048	0.0048	0.0048	0.0048	0.0048	0.0048	0.0048	0.0048	0.0048	0.0048	0.0048	0.0048	0.0048	0.0048	0.0048	0.0048	0.0048	0.0048	0.0048	0.0048	0.0048	0.0048	0.0048	0.0048
4.08Hz	0.0055	0.0055	0.0055	0.0055	0.0055	0.0055	0.0055	0.0055	0.0055	0.0055	0.0055	0.0055	0.0055	0.0055	0.0055	0.0055	0.0055	0.0055	0.0055	0.0055	0.0055	0.0055	0.0055	0.0055	0.0055	0.0055	0.0055	0.0055	0.0055	0.0055	0.0055	0.0055	0.0055	0.0055	0.0055	0.0055	0.0055	0.0055	0.0055	0.0055	0.0055	0.0055	0.0055	0.0055	0.0055	0.0055	0.0055	0.0055	0.0055
4.02Hz	0.0063	0.0063	0.0063	0.0063	0.0063	0.0063	0.0063	0.0063	0.0063	0.0063	0.0063	0.0063	0.0063	0.0063	0.0063	0.0063	0.0063	0.0063	0.0063	0.0063	0.0063	0.0063	0.0063	0.0063	0.0063	0.0063	0.0063	0.0063	0.0063	0.0063	0.0063	0.0063	0.0063	0.0063	0.0063	0.0063	0.0063	0.0063	0.0063	0.0063	0.0063	0.0063	0.0063	0.0063	0.0063	0.0063	0.0063	0.0063	0.0063
3.96Hz	0.0072	0.0072	0.0072	0.0072	0.0072	0.0072	0.0072	0.0072	0.0072	0.0072	0.0072	0.0072	0.0072	0.0072	0.0072	0.0072	0.0072	0.0072	0.0072	0.0072	0.0072	0.0072	0.0072	0.0072	0.0072	0.0072	0.0072	0.0072	0.0072	0.0072	0.0072	0.0072	0.0072	0.0072	0.0072	0.0072	0.0072	0.0072	0.0072	0.0072	0.0072	0.0072	0.0072	0.0072	0.0072	0.0072	0.0072	0.0072	0.0072
3.91Hz	0.0082	0.0082	0.0082	0.0082	0.0082	0.0082	0.0082	0.0082	0.0082	0.0082	0.0082	0.0082	0.0082	0.0082	0.0082	0.0082	0.0082	0.0082	0.0082	0.0082	0.0082	0.0082	0.0082	0.0082	0.0082	0.0082	0.0082	0.0082	0.0082	0.0082	0.0082	0.0082	0.0082	0.0082	0.0081	0.0081	0.0081	0.0081	0.0081	0.0081	0.0081	0.0081	0.0081	0.0081	0.0081	0.0081	0.0081	0.0081	0.0081
3.85Hz	0.0093	0.0093	0.0093	0.0093	0.0093	0.0093	0.0093	0.0093	0.0093	0.0093	0.0093	0.0093	0.0093	0.0093	0.0093	0.0093	0.0093	0.0093	0.0093	0.0093	0.0093	0.0093	0.0093	0.0093	0.0093	0.0093	0.0093	0.0093	0.0093	0.0093	0.0093	0.0093	0.0093	0.0093	0.0093	0.0093	0.0093	0.0093	0.0093	0.0093	0.0093	0.0093	0.0093	0.0093	0.0093	0.0093	0.0093	0.0093	0.0093
3.8Hz	0.0106	0.0106	0.0106	0.0106	0.0106	0.0106	0.0106	0.0106	0.0106	0.0106	0.0106	0.0106	0.0106	0.0106	0.0106	0.0106	0.0106	0.0106	0.0106	0.0106	0.0106	0.0106	0.0106	0.0106	0.0106	0.0106	0.0106	0.0106	0.0106	0.0106	0.0106	0.0106	0.0106	0.0106	0.0106	0.0106	0.0106	0.0106	0.0106	0.0106	0.0106	0.0106	0.0106	0.0106	0.0106	0.0106	0.0106	0.0106	0.0106
3.74Hz	0.012	0.012	0.012	0.012	0.012	0.012	0.012	0.012	0.012	0.012	0.012	0.012	0.012	0.012	0.012	0.012	0.012	0.012	0.012	0.012	0.012	0.012	0.012	0.012	0.012	0.012	0.012	0.012	0.012	0.012	0.012	0.012	0.012	0.012	0.012	0.012	0.012	0.012	0.012	0.012	0.012	0.012	0.012	0.012	0.012	0.012	0.012	0.012	0.012
3.69Hz	0.0137	0.0137	0.0137	0.0137	0.0137	0.0137	0.0137	0.0137	0.0137	0.0137	0.0137	0.0137	0.0137	0.0137	0.0137	0.0137	0.0137	0.0137	0.0137	0.0137	0.0137	0.0137	0.0137	0.0137	0.0137	0.0137	0.0137	0.0137	0.0137	0.0137	0.0137	0.0137	0.0137	0.0137	0.0137	0.0137	0.0137	0.0137	0.0137	0.0137	0.0137	0.0137	0.0137	0.0137	0.0137	0.0137	0.0137	0.0137	0.0137
3.63Hz	0.0156	0.0156	0.0156	0.0156	0.0156	0.0156	0.0156	0.0156	0.0156	0.0156	0.0156	0.0156	0.0156	0.0156	0.0156	0.0156	0.0156	0.0156	0.0156	0.0156	0.0156	0.0156	0.0156	0.0156	0.0156	0.0156	0.0156	0.0156	0.0156	0.0156	0.0156	0.0156	0.0156	0.0156	0.0156	0.0156	0.0156	0.0156	0.0156	0.0156	0.0156	0.0156	0.0156	0.0156	0.0156	0.0156	0.0156	0.0156	0.0156
3.58Hz	0.0177	0.0177	0.0177	0.0177	0.0177	0.0177	0.0177	0.0177	0.0177	0.0177	0.0177	0.0177	0.0177	0.0177	0.0177	0.0177	0.0177	0.0177	0.0177	0.0177	0.0177	0.0177	0.0177	0.0177	0.0177	0.0177	0.0177	0.0177	0.0177	0.0177	0.0177	0.0177	0.0177	0.0177	0.0177	0.0177	0.0177	0.0177	0.0177	0.0177	0.0177	0.0177	0.0177	0.0177	0.0177	0.0177	0.0177	0.0177	0.0177
3.53Hz	0.0201	0.0201	0.0201	0.0201	0.0201	0.0201	0.0201	0.0201	0.0201	0.0201	0.0201	0.0201	0.0201	0.0201	0.0201	0.0201	0.0201	0.0201	0.0201	0.0201	0.0201	0.0201	0.0201	0.0201	0.0201	0.0201	0.0201	0.0201	0.0201	0.0201	0.0201	0.0201	0.0201	0.0201	0.0201	0.0201	0.0201	0.0201	0.0201	0.0201	0.0201	0.0201	0.0201	0.0201	0.0201	0.0201	0.0201	0.0201	0.0201
3.48Hz	0.0228	0.0228	0.0228	0.0228	0.0228	0.0228	0.0228	0.0228	0.0228	0.0228	0.0228	0.0228	0.0228	0.0228	0.0228	0.0228	0.0228	0.0228	0.0228	0.0228	0.0228	0.0228	0.0228	0.0228	0.0228	0.0228	0.0228	0.0228	0.0228	0.0228	0.0228	0.0228	0.0228	0.0228	0.0228	0.0228	0.0228	0.0228	0.0228	0.0228	0.0228	0.0228	0.0228	0.0228	0.0228	0.0228	0.0228	0.0228	0.0228
3.43Hz	0.0259	0.0259	0.0259	0.0259	0.0259	0.0259	0.0259	0.0259	0.0259	0.0259	0.0259	0.0259	0.0259	0.0259	0.0259	0.0259	0.0259	0.0259	0.0259	0.0259	0.0259	0.0259	0.0259	0.0259	0.0259	0.0259	0.0259	0.0259	0.0259	0.0259	0.0259	0.0259	0.0259	0.0259	0.0259	0.0259	0.0259	0.0259	0.0259	0.0259	0.0259	0.0259	0.0259	0.0259	0.0259	0.0259	0.0259	0.0259	0.0259
3.38Hz	0.0294	0.0294	0.0294	0.0294	0.0294	0.0294	0.0294	0.0294	0.0294	0.0294	0.0294	0.0294	0.0294	0.0294	0.0294	0.0294	0.0294	0.0294	0.0294	0.0294	0.0294	0.0294	0.0294	0.0294	0.0294	0.0294	0.0294	0.0294	0.0294	0.0294	0.0294	0.0294	0.0294	0.0294	0.0294	0.0294	0.0294	0.0294	0.0294	0.0294	0.0294	0.0294	0.0294	0.0294	0.0294	0.0294	0.0294	0.0294	0.0294
3.33Hz	0.0333	0.0333	0.0333	0.0333	0.0333	0.0333	0.0333	0.0333	0.0333	0.0333	0.0333	0.0333	0.0333	0.0333	0.0333	0.0333	0.0333	0.0333	0.0333	0.0333	0.0333	0.0333	0.0333	0.0333	0.0333	0.0333	0.0333	0.0333	0.0333	0.0333	0.0333	0.0333	0.0333	0.0333	0.0333	0.0333	0.0333	0.0333	0.0333	0.0333	0.0333	0.0333	0.0333	0.0333	0.0333	0.0333	0.0333	0.0333	0.0333
3.28Hz	0.0377	0.0377	0.0377	0.0377	0.0377	0.0377	0.0377	0.0377	0.0377	0.0377	0.0377	0.0377	0.0377	0.0377	0.0377	0.0377	0.0377	0.0377	0.0377	0.0377	0.0377	0.0377	0.0377	0.0377	0.0377	0.0377	0.0377	0.0377	0.0377	0.0377	0.0377	0.0377	0.0377	0.0377	0.0377	0.0377	0.0377	0.0377	0.0377	0.0377	0.0377	0.0377	0.0377	0.0377	0.0377	0.0377	0.0377	0.0377	0.0377
3.24Hz	0.0427	0.0427	0.0427	0.0427	0.0427	0.0427	0.0427	0.0427	0.0427	0.0427	0.0427	0.0427	0.0427	0.0427	0.0427	0.0427	0.0427	0.0427	0.0427	0.0427	0.0427	0.0427	0.0427	0.0427	0.0427	0.0427	0.0427	0.0427	0.0427	0.0427	0.0427	0.0427	0.0427	0.0427	0.0427	0.0427	0.0427	0.0427	0.0427	0.0427	0.0427	0.0427	0.0427	0.0427	0.0427	0.0427	0.0427	0.0427	0.0427
3.19Hz	0.0482	0.0482	0.0482	0.0482	0.0482	0.0482	0.0482	0.0482	0.0482	0.0482	0.0482	0.0482	0.0482	0.0482	0.0482	0.0482	0.0482	0.0482	0.0482	0.0482	0.0482	0.0482	0.0482	0.0482	0.0482	0.0482	0.0482	0.0482	0.0482	0.0482	0.0482	0.0482	0.0482	0.0482	0.0482	0.0482	0.0482	0.0482	0.0482	0.0482	0.0482	0.0482	0.0482	0.0482	0.0482	0.0482	0.0482	0.0482	0.0482
3.15Hz	0.0544	0.0544	0.0544	0.0544	0.0544	0.0544	0.0544	0.0544	0.0544	0.0544	0.0544	0.0544	0.0544	0.0544	0.0544	0.0544	0.0544	0.0544	0.0544	0.0544	0.0544	0.0544	0.0544	0.0544	0.0544	0.0544	0.0544	0.0544	0.0544	0.0544	0.0544	0.0544	0.0544	0.0544	0.0544	0.0544	0.0544	0.0544	0.0544	0.0544	0.0544	0.0544	0.0544	0.0544	0.0544	0.0544	0.0544	0.0544	0.0544
3.1Hz	0.0613	0.0613	0.0613	0.0613	0.0613	0.0613	0.0613	0.0613	0.0613	0.0613	0.0613	0.0613	0.0613	0.0613	0.0613	0.0613	0.0613	0.0613	0.0613	0.0613	0.0613	0.0613	0.0613	0.0613	0.0613	0.0613	0.0613	0.0613	0.0613	0.0613	0.0613	0.0613	0.0613	0.0613	0.0613	0.0613	0.0613	0.0613	0.0613	0.0613	0.0613	0.0613	0.0613	0.0613	0.0613	0.0613	0.0613	0.0613	0.0613
3.06Hz	0.069	0.069	0.069	0.069	0.069	0.069	0.069	0.069	0.069	0.069	0.069	0.069	0.069	0.069	0.069	0.069	0.069	0.069	0.069	0.069	0.069	0.069	0.069	0.069	0.069	0.069	0.069	0.069	0.069	0.069	0.069	0.069	0.069	0.069	0.069	0.069	0.069	0.069	0.069	0.069	0.069	0.069	0.069	0.069	0.069	0.069	0.069	0.069	0.069
3.01Hz	0.0776	0.0776	0.0776	0.0776	0.0776	0.0776	0.0776	0.0776	0.0776	0.0776	0.0776	0.0776	0.0776	0.0776	0.0776	0.0776	0.0776	0.0776	0.0776	0.0776	0.0776	0.0776	0.0776	0.0776	0.0776	0.0776	0.0776	0.0776	0.0776	0.0776	0.0776	0.0776	0.0776	0.0776	0.0776	0.0776	0.0776	0.0776	0.0776	0.0776	0.0776	0.0776	0.0776	0.0776	0.0776	0.0776	0.0776	0.0776	0.0776
2.97Hz	0.0871	0.0871	0.0871	0.0871	0.0871	0.0871	0.0871	0.0871	0.0871	0.0871	0.0871	0.0871	0.0871	0.0871	0.0871	0.0871	0.0871	0.0871	0.0871	0.0871	0.0871	0.0871	0.0871	0.0871	0.0871	0.0871	0.0871	0.0871	0.0871	0.0871	0.0871	0.0871	0.0871	0.0871	0.0871	0.0871	0.087	0.087	0.087	0.087	0.087	0.087	0.087	0.087	0.087	0.087	0.087	0.087	0.087
2.93Hz	0.0975	0.0975	0.0975	0.0975	0.0975	0.0975	0.0975	0.0975	0.0975	0.0975	0.0975	0.0975	0.0975	0.0975	0.0975	0.0975	0.0975	0.0975	0.0975	0.0975	0.0975	0.0975	0.0975	0.0975	0.0975	0.0975	0.0975	0.0975	0.0975	0.0975	0.0975	0.0975	0.0975	0.0975	0.0975	0.0975	0.0975	0.0975	0.0975	0.0975	0.0975	0.0975	0.0975	0.0975	0.0975	0.0975	0.0975	0.0975	0.0975
2.88Hz	0.109	0.109	0.109	0.109	0.109	0.109	0.109	0.109	0.109	0.109	0.109	0.109	0.109	0.109	0.109	0.109	0.109	0.109	0.109	0.109	0.109	0.109	0.109	0.109	0.109	0.109	0.109	0.109	0.109	0.109	0.109	0.109	0.109	0.109	0.109	0.109	0.109	0.109	0.109	0.109	0.109	0.109	0.109	0.109	0.109	0.109	0.109	0.109	0.109
2.84Hz	0.1217	0.1217	0.1217	0.1217	0.1217	0.1217	0.1217	0.1217	0.1217	0.1217	0.1216	0.1216	0.1216	0.1216	0.1216	0.1216	0.1216	0.1216	0.1216	0.1216	0.1216	0.1216	0.1216	0.1216	0.1216	0.1216	0.1216	0.1216	0.1216	0.1216	0.1216	0.1216	0.1216	0.1216	0.1216	0.1216	0.1216	0.1216	0.1216	0.1216	0.1216	0.1216	0.1216	0.1216	0.1216	0.1216	0.1216	0.1216	0.1216
2.8Hz	0.1354	0.1354	0.1354	0.1354	0.1354	0.1354	0.1354	0.1354	0.1354	0.1354	0.1354	0.1354	0.1354	0.1354	0.1354	0.1354	0.1354	0.1354	0.1354	0.1354	0.1354	0.1354	0.1354	0.1354	0.1354	0.1354	0.1354	0.1354	0.1354	0.1354	0.1354	0.1354	0.1354	0.1354	0.1354	0.1354	0.1354	0.1354	0.1354	0.1354	0.1354	0.1354	0.1354	0.1354	0.1354	0.1354	0.1354	0.1354	0.1354
2.76Hz	0.1505	0.1505	0.1505	0.1505	0.1505	0.1504	0.1504	0.1504	0.1504	0.1504	0.1504	0.1504	0.1504	0.1504	0.1504	0.1504	0.1504	0.1504	0.1504	0.1504	0.1504	0.1504	0.1504	0.1504	0.1504	0.1504	0.1504	0.1504	0.1504	0.1504	0.1504	0.1504	0.1504	0.1504	0.1504	0.1504	0.1504	0.1504	0.1504	0.1504	0.1504	0.1504	0.1504	0.1504	0.1504	0.1504	0.1504	0.1504	0.1504
2.72Hz	0.1667	0.1667	0.1667	0.1667	0.1667	0.1667	0.1667	0.1667	0.1667	0.1667	0.1667	0.1667	0.1667	0.1667	0.1667	0.1667	0.1667	0.1667	0.1667	0.1667	0.1667	0.1667	0.1667	0.1667	0.1667	0.1667	0.1667	0.1667	0.1667	0.1667	0.1667	0.1667	0.1667	0.1667	0.1667	0.1667	0.1667	0.1667	0.1667	0.1667	0.1667	0.1667	0.1667	0.1667	0.1667	0.1666	0.1666	0.1666	0.1666
2.68Hz	0.1843	0.1843	0.1843	0.1843	0.1843	0.1843	0.1843	0.1843	0.1843	0.1843	0.1843	0.1843	0.1843	0.1843	0.1843	0.1843	0.1843	0.1843	0.1843	0.1843	0.1843	0.1843	0.1842	0.1842	0.1842	0.1842	0.1842	0.1842	0.1842	0.1842	0.1842	0.1842	0.1842	0.1842	0.1842	0.1842	0.1842	0.1842	0.1842	0.1842	0.1842	0.1842	0.1842	0.1842	0.1842	0.1842	0.1842	0.1842	0.1842
2.65Hz	0.2031	0.2031	0.2031	0.2031	0.2031	0.2031	0.2031	0.2031	0.2031	0.2031	0.2031	0.2031	0.2031	0.2031	0.2031	0.2031	0.2031	0.2031	0.2031	0.2031	0.2031	0.2031	0.2031	0.2031	0.2031	0.2031	0.2031	0.2031	0.2031	0.2031	0.2031	0.2031	0.2031	0.2031	0.2031	0.2031	0.2031	0.203	0.203	0.203	0.203	0.203	0.203	0.203	0.203	0.203	0.203	0.203	0.203
2.61Hz	0.2232	0.2232	0.2232	0.2232	0.2232	0.2232	0.2232	0.2232	0.2232	0.2232	0.2232	0.2232	0.2232	0.2232	0.2232	0.2232	0.2232	0.2232	0.2232	0.2232	0.2232	0.2232	0.2232	0.2232	0.2232	0.2232	0.2232	0.2232	0.2232	0.2232	0.2232	0.2232	0.2232	0.2232	0.2232	0.2232	0.2232	0.2232	0.2232	0.2232	0.2231	0.2231	0.2231	0.2231	0.2231	0.2231	0.2231	0.2231	0.2231
2.57Hz	0.2446	0.2446	0.2446	0.2446	0.2446	0.2446	0.2446	0.2446	0.2446	0.2446	0.2446	0.2446	0.2446	0.2446	0.2446	0.2446	0.2446	0.2446	0.2446	0.2446	0.2446	0.2446	0.2446	0.2446	0.2446	0.2446	0.2446	0.2446	0.2445	0.2445	0.2445	0.2445	0.2445	0.2445	0.2445	0.2445	0.2445	0.2445	0.2445	0.2445	0.2445	0.2445	0.2445	0.2445	0.2445	0.2445	0.2445	0.2445	0.2445
2.53Hz	0.2671	0.2671	0.2671	0.2671	0.2671	0.2671	0.2671	0.2671	0.2671	0.2671	0.2671	0.2671	0.2671	0.2671	0.2671	0.2671	0.2671	0.2671	0.2671	0.2671	0.2671	0.2671	0.2671	0.2671	0.2671	0.2671	0.2671	0.2671	0.2671	0.2671	0.2671	0.2671	0.2671	0.2671	0.2671	0.2671	0.267	0.267	0.267	0.267	0.267	0.267	0.267	0.267	0.267	0.267	0.267	0.267	0.267
2.5Hz	0.2908	0.2908	0.2908	0.2908	0.2908	0.2908	0.2908	0.2908	0.2908	0.2907	0.2907	0.2907	0.2907	0.2907	0.2907	0.2907	0.2907	0.2907	0.2907	0.2907	0.2907	0.2907	0.2907	0.2907	0.2907	0.2907	0.2907	0.2907	0.2907	0.2907	0.2907	0.2907	0.2907	0.2907	0.2907	0.2907	0.2907	0.2907	0.2907	0.2906	0.2906	0.2906	0.2906	0.2906	0.2906	0.2906	0.2906	0.2906	0.2906
2.46Hz	0.3153	0.3153	0.3153	0.3153	0.3153	0.3153	0.3153	0.3153	0.3153	0.3153	0.3153	0.3153	0.3153	0.3153	0.3153	0.3153	0.3153	0.3153	0.3153	0.3153	0.3153	0.3153	0.3153	0.3153	0.3153	0.3153	0.3153	0.3153	0.3153	0.3153	0.3153	0.3153	0.3152	0.3152	0.3152	0.3152	0.3152	0.3152	0.3152	0.3152	0.3152	0.3152	0.3152	0.3152	0.3152	0.3152	0.3152	0.3152	0.3151
2.43Hz	0.3407	0.3407	0.3407	0.3407	0.3407	0.3407	0.3407	0.3407	0.3407	0.3407	0.3407	0.3407	0.3407	0.3407	0.3407	0.3407	0.3407	0.3407	0.3407	0.3406	0.3406	0.3406	0.3406	0.3406	0.3406	0.3406	0.3406	0.3406	0.3406	0.3406	0.3406	0.3406	0.3406	0.3406	0.3406	0.3406	0.3406	0.3406	0.3406	0.3405	0.3405	0.3405	0.3405	0.3405	0.3405	0.3405	0.3405	0.3405	0.3405
2.39Hz	0.3666	0.3666	0.3666	0.3666	0.3666	0.3666	0.3666	0.3666	0.3666	0.3666	0.3666	0.3666	0.3666	0.3666	0.3666	0.3666	0.3666	0.3666	0.3666	0.3666	0.3666	0.3666	0.3666	0.3666	0.3665	0.3665	0.3665	0.3665	0.3665	0.3665	0.3665	0.3665	0.3665	0.3665	0.3665	0.3665	0.3665	0.3665	0.3665	0.3665	0.3664	0.3664	0.3664	0.3664	0.3664	0.3664	0.3664	0.3664	0.3664
2.36Hz	0.3929	0.3929	0.3929	0.3929	0.3929	0.3929	0.3929	0.3929	0.3928	0.3928	0.3928	0.3928	0.3928	0.3928	0.3928	0.3928	0.3928	0.3928	0.3928	0.3928	0.3928	0.3928	0.3928	0.3928	0.3928	0.3928	0.3928	0.3928	0.3928	0.3928	0.3927	0.3927	0.3927	0.3927	0.3927	0.3927	0.3927	0.3927	0.3927	0.3927	0.3927	0.3927	0.3926	0.3926	0.3926	0.3926	0.3926	0.3926	0.3926
2.32Hz	0.4191	0.4191	0.4191	0.4191	0.4191	0.4191	0.4191	0.4191	0.4191	0.4191	0.4191	0.4191	0.4191	0.4191	0.4191	0.4191	0.4191	0.4191	0.4191	0.4191	0.4191	0.4191	0.4191	0.4191	0.4191	0.419	0.419	0.419	0.419	0.419	0.419	0.419	0.419	0.419	0.419	0.419	0.419	0.4189	0.4189	0.4189	0.4189	0.4189	0.4189	0.4189	0.4189	0.4189	0.4188	0.4188	0.4188
2.29Hz	0.4451	0.4451	0.4451	0.4451	0.4451	0.4451	0.4451	0.4451	0.4451	0.4451	0.4451	0.4451	0.4451	0.4451	0.4451	0.4451	0.4451	0.445	0.445	0.445	0.445	0.445	0.445	0.445	0.445	0.445	0.445	0.445	0.445	0.445	0.445	0.4449	0.4449	0.4449	0.4449	0.4449	0.4449	0.4449	0.4449	0.4449	0.4448	0.4448	0.4448	0.4448	0.4448	0.4448	0.4448	0.4448	0.4447
2.26Hz	0.4704	0.4704	0.4704	0.4704	0.4704	0.4704	0.4704	0.4704	0.4704	0.4704	0.4704	0.4704	0.4704	0.4703	0.4703	0.4703	0.4703	0.4703	0.4703	0.4703	0.4703	0.4703	0.4703	0.4703	0.4703	0.4703	0.4703	0.4702	0.4702	0.4702	0.4702	0.4702	0.4702	0.4702	0.4702	0.4702	0.4702	0.4701	0.4701	0.4701	0.4701	0.4701	0.4701	0.4701	0.47	0.47	0.47	0.47	0.47
2.22Hz	0.4946	0.4946	0.4946	0.4946	0.4946	0.4946	0.4946	0.4946	0.4946	0.4946	0.4946	0.4945	0.4945	0.4945	0.4945	0.4945	0.4945	0.4945	0.4945	0.4945	0.4945	0.4945	0.4945	0.4945	0.4945	0.4944	0.4944	0.4944	0.4944	0.4944	0.4944	0.4944	0.4944	0.4944	0.4943	0.4943	0.4943	0.4943	0.4943	0.4943	0.4943	0.4942	0.4942	0.4942	0.4942	0.4942	0.4942	0.4941	0.4941
2.19Hz	0.5172	0.5172	0.5172	0.5172	0.5172	0.5172	0.5172	0.5172	0.5172	0.5172	0.5172	0.5172	0.5172	0.5172	0.5172	0.5172	0.5172	0.5172	0.5172	0.5172	0.5172	0.5171	0.5171	0.5171	0.5171	0.5171	0.5171	0.5171	0.5171	0.5171	0.517	0.517	0.517	0.517	0.517	0.517	0.517	0.5169	0.5169	0.5169	0.5169	0.5169	0.5169	0.5168	0.5168	0.5168	0.5168	0.5168	0.5167
2.16Hz	0.538	0.538	0.538	0.538	0.538	0.538	0.538	0.5379	0.5379	0.5379	0.5379	0.5379	0.5379	0.5379	0.5379	0.5379	0.5379	0.5379	0.5379	0.5379	0.5379	0.5378	0.5378	0.5378	0.5378	0.5378	0.5378	0.5378	0.5378	0.5377	0.5377	0.5377	0.5377	0.5377	0.5377	0.5376	0.5376	0.5376	0.5376	0.5376	0.5376	0.5375	0.5375	0.5375	0.5375	0.5374	0.5374	0.5374	0.5374
2.13Hz	0.5563	0.5563	0.5563	0.5563	0.5562	0.5562	0.5562	0.5562	0.5562	0.5562	0.5562	0.5562	0.5562	0.5562	0.5562	0.5562	0.5562	0.5562	0.5562	0.5561	0.5561	0.5561	0.5561	0.5561	0.5561	0.5561	0.5561	0.556	0.556	0.556	0.556	0.556	0.556	0.5559	0.5559	0.5559	0.5559	0.5559	0.5558	0.5558	0.5558	0.5558	0.5557	0.5557	0.5557	0.5557	0.5556	0.5556	0.5556
2.1Hz	0.5717	0.5717	0.5717	0.5717	0.5717	0.5717	0.5717	0.5717	0.5717	0.5717	0.5716	0.5716	0.5716	0.5716	0.5716	0.5716	0.5716	0.5716	0.5716	0.5716	0.5715	0.5715	0.5715	0.5715	0.5715	0.5715	0.5715	0.5714	0.5714	0.5714	0.5714	0.5714	0.5713	0.5713	0.5713	0.5713	0.5713	0.5712	0.5712	0.5712	0.5712	0.5711	0.5711	0.5711	0.571	0.571	0.571	0.571	0.5709
2.07Hz	0.5838	0.5838	0.5838	0.5838	0.5838	0.5838	0.5838	0.5838	0.5838	0.5838	0.5838	0.5838	0.5838	0.5838	0.5837	0.5837	0.5837	0.5837	0.5837	0.5837	0.5837	0.5837	0.5836	0.5836	0.5836	0.5836	0.5836	0.5835	0.5835	0.5835	0.5835	0.5835	0.5834	0.5834	0.5834	0.5834	0.5833	0.5833	0.5833	0.5833	0.5832	0.5832	0.5832	0.5831	0.5831	0.5831	0.583	0.583	0.583
2.04Hz	0.5923	0.5923	0.5923	0.5923	0.5923	0.5923	0.5923	0.5923	0.5923	0.5923	0.5923	0.5922	0.5922	0.5922	0.5922	0.5922	0.5922	0.5922	0.5922	0.5921	0.5921	0.5921	0.5921	0.5921	0.592	0.592	0.592	0.592	0.592	0.5919	0.5919	0.5919	0.5919	0.5918	0.5918	0.5918	0.5917	0.5917	0.5917	0.5916	0.5916	0.5916	0.5915	0.5915	0.5915	0.5914	0.5914	0.5914	0.5913
2.01Hz	0.5968	0.5968	0.5968	0.5968	0.5968	0.5968	0.5968	0.5968	0.5967	0.5967	0.5967	0.5967	0.5967	0.5967	0.5967	0.5967	0.5966	0.5966	0.5966	0.5966	0.5966	0.5966	0.5965	0.5965	0.5965	0.5965	0.5964	0.5964	0.5964	0.5964	0.5963	0.5963	0.5963	0.5962	0.5962	0.5962	0.5961	0.5961	0.5961	0.596	0.596	0.596	0.5959	0.5959	0.5958	0.5958	0.5958	0.5957	0.5957
1.98Hz	0.597	0.597	0.597	0.597	0.597	0.597	0.597	0.597	0.597	0.597	0.5969	0.5969	0.5969	0.5969	0.5969	0.5969	0.5969	0.5968	0.5968	0.5968	0.5968	0.5968	0.5967	0.5967	0.5967	0.5967	0.5966	0.5966	0.5966	0.5965	0.5965	0.5965	0.5964	0.5964	0.5964	0.5963	0.5963	0.5963	0.5962	0.5962	0.5961	0.5961	0.596	0.596	0.5959	0.5959	0.5959	0.5958	0.5958
1.95Hz	0.5928	0.5928	0.5928	0.5928	0.5928	0.5928	0.5928	0.5928	0.5928	0.5928	0.5928	0.5928	0.5927	0.5927	0.5927	0.5927	0.5927	0.5926	0.5926	0.5926	0.5926	0.5925	0.5925	0.5925	0.5925	0.5924	0.5924	0.5924	0.5923	0.5923	0.5923	0.5922	0.5922	0.5921	0.5921	0.5921	0.592	0.592	0.5919	0.5919	0.5918	0.5918	0.5917	0.5917	0.5916	0.5916	0.5915	0.5915	0.5914
1.93Hz	0.5842	0.5842	0.5842	0.5842	0.5842	0.5842	0.5842	0.5841	0.5841	0.5841	0.5841	0.5841	0.5841	0.5841	0.584	0.584	0.584	0.584	0.5839	0.5839	0.5839	0.5839	0.5838	0.5838	0.5838	0.5837	0.5837	0.5837	0.5836	0.5836	0.5835	0.5835	0.5834	0.5834	0.5834	0.5833	0.5833	0.5832	0.5832	0.5831	0.583	0.583	0.5829	0.5829	0.5828	0.5828	0.5827	0.5826	0.5826
1.9Hz	0.5711	0.5711	0.5711	0.5711	0.5711	0.5711	0.5711	0.5711	0.5711	0.5711	0.571	0.571	0.571	0.571	0.571	0.5709	0.5709	0.5709	0.5709	0.5708	0.5708	0.5708	0.5707	0.5707	0.5706	0.5706	0.5706	0.5705	0.5705	0.5704	0.5704	0.5703	0.5703	0.5702	0.5702	0.5701	0.5701	0.57	0.57	0.5699	0.5698	0.5698	0.5697	0.5696	0.5696	0.5695	0.5694	0.5694	0.5693
1.87Hz	0.5538	0.5538	0.5538	0.5538	0.5538	0.5538	0.5538	0.5538	0.5538	0.5537	0.5537	0.5537	0.5537	0.5537	0.5536	0.5536	0.5536	0.5536	0.5535	0.5535	0.5534	0.5534	0.5534	0.5533	0.5533	0.5532	0.5532	0.5531	0.5531	0.553	0.553	0.5529	0.5529	0.5528	0.5528	0.5527	0.5526	0.5526	0.5525	0.5524	0.5524	0.5523	0.5522	0.5521	0.5521	0.552	0.5519	0.5518	0.5517
1.84Hz	0.5326	0.5326	0.5326	0.5326	0.5326	0.5326	0.5325	0.5325	0.5325	0.5325	0.5325	0.5325	0.5324	0.5324	0.5324	0.5323	0.5323	0.5323	0.5322	0.5322	0.5322	0.5321	0.5321	0.532	0.532	0.5319	0.5319	0.5318	0.5318	0.5317	0.5316	0.5316	0.5315	0.5314	0.5314	0.5313	0.5312	0.5312	0.5311	0.531	0.5309	0.5308	0.5308	0.5307	0.5306	0.5305	0.5304	0.5303	0.5302
1.82Hz	0.5078	0.5078	0.5078	0.5078	0.5078	0.5078	0.5078	0.5078	0.5077	0.5077	0.5077	0.5077	0.5076	0.5076	0.5076	0.5076	0.5075	0.5075	0.5074	0.5074	0.5073	0.5073	0.5072	0.5072	0.5071	0.5071	0.507	0.507	0.5069	0.5068	0.5068	0.5067	0.5066	0.5065	0.5065	0.5064	0.5063	0.5062	0.5061	0.506	0.5059	0.5059	0.5058	0.5057	0.5056	0.5055	0.5054	0.5052	0.5051
1.79Hz	0.4801	0.4801	0.4801	0.4801	0.48	0.48	0.48	0.48	0.48	0.48	0.4799	0.4799	0.4799	0.4798	0.4798	0.4798	0.4797	0.4797	0.4796	0.4796	0.4795	0.4795	0.4794	0.4794	0.4793	0.4792	0.4792	0.4791	0.479	0.4789	0.4789	0.4788	0.4787	0.4786	0.4785	0.4784	0.4783	0.4782	0.4781	0.478	0.4779	0.4778	0.4777	0.4776	0.4775	0.4774	0.4773	0.4772	0.477
1.77Hz	0.4499	0.4499	0.4499	0.4499	0.4499	0.4499	0.4499	0.4499	0.4498	0.4498	0.4498	0.4498	0.4497	0.4497	0.4496	0.4496	0.4496	0.4495	0.4494	0.4494	0.4493	0.4493	0.4492	0.4491	0.4491	0.449	0.4489	0.4488	0.4488	0.4487	0.4486	0.4485	0.4484	0.4483	0.4482	0.4481	0.448	0.4479	0.4478	0.4477	0.4475	0.4474	0.4473	0.4472	0.4471	0.4469	0.4468	0.4467	0.4465
1.74Hz	0.4181	0.4181	0.4181	0.4181	0.4181	0.4181	0.4181	0.4181	0.418	0.418	0.418	0.4179	0.4179	0.4179	0.4178	0.4178	0.4177	0.4176	0.4176	0.4175	0.4175	0.4174	0.4173	0.4172	0.4172	0.4171	0.417	0.4169	0.4168	0.4167	0.4166	0.4165	0.4164	0.4163	0.4162	0.4161	0.416	0.4158	0.4157	0.4156	0.4155	0.4153	0.4152	0.415	0.4149	0.4148	0.4146	0.4145	0.4143
1.72Hz	0.3854	0.3854	0.3854	0.3854	0.3854	0.3854	0.3853	0.3853	0.3853	0.3853	0.3852	0.3852	0.3851	0.3851	0.385	0.385	0.3849	0.3849	0.3848	0.3847	0.3847	0.3846	0.3845	0.3844	0.3843	0.3842	0.3841	0.384	0.3839	0.3838	0.3837	0.3836	0.3835	0.3834	0.3832	0.3831	0.383	0.3828	0.3827	0.3826	0.3824	0.3823	0.3821	0.3819	0.3818	0.3816	0.3815	0.3813	0.3811
1.69Hz	0.3525	0.3525	0.3525	0.3525	0.3525	0.3525	0.3525	0.3524	0.3524	0.3524	0.3523	0.3523	0.3522	0.3522	0.3521	0.3521	0.352	0.3519	0.3519	0.3518	0.3517	0.3516	0.3515	0.3514	0.3513	0.3512	0.3511	0.351	0.3509	0.3508	0.3506	0.3505	0.3504	0.3502	0.3501	0.35	0.3498	0.3497	0.3495	0.3493	0.3492	0.349	0.3488	0.3487	0.3485	0.3483	0.3481	0.3479	0.3477
1.67Hz	0.3203	0.3203	0.3203	0.3203	0.3202	0.3202	0.3202	0.3202	0.3201	0.3201	0.32	0.32	0.3199	0.3199	0.3198	0.3197	0.3197	0.3196	0.3195	0.3194	0.3193	0.3192	0.3191	0.319	0.3189	0.3188	0.3187	0.3186	0.3184	0.3183	0.3182	0.318	0.3179	0.3177	0.3176	0.3174	0.3173	0.3171	0.3169	0.3167	0.3166	0.3164	0.3162	0.316	0.3158	0.3156	0.3154	0.3152	0.3149
1.64Hz	0.2894	0.2894	0.2893	0.2893	0.2893	0.2893	0.2893	0.2892	0.2892	0.2891	0.2891	0.289	0.289	0.2889	0.2889	0.2888	0.2887	0.2886	0.2885	0.2884	0.2883	0.2882	0.2881	0.288	0.2879	0.2877	0.2876	0.2875	0.2873	0.2872	0.287	0.2869	0.2867	0.2866	0.2864	0.2862	0.286	0.2858	0.2857	0.2855	0.2853	0.2851	0.2848	0.2846	0.2844	0.2842	0.284	0.2837	0.2835
1.62Hz	0.2605	0.2605	0.2604	0.2604	0.2604	0.2604	0.2604	0.2603	0.2603	0.2602	0.2602	0.2601	0.26	0.26	0.2599	0.2598	0.2597	0.2596	0.2595	0.2594	0.2593	0.2592	0.2591	0.259	0.2588	0.2587	0.2586	0.2584	0.2583	0.2581	0.2579	0.2578	0.2576	0.2574	0.2572	0.257	0.2568	0.2566	0.2564	0.2562	0.256	0.2558	0.2555	0.2553	0.2551	0.2548	0.2546	0.2543	0.2541
1.6Hz	0.2341	0.2341	0.2341	0.2341	0.2341	0.2341	0.234	0.234	0.234	0.2339	0.2338	0.2338	0.2337	0.2336	0.2336	0.2335	0.2334	0.2333	0.2332	0.2331	0.2329	0.2328	0.2327	0.2325	0.2324	0.2323	0.2321	0.2319	0.2318	0.2316	0.2314	0.2312	0.2311	0.2309	0.2307	0.2305	0.2302	0.23	0.2298	0.2296	0.2293	0.2291	0.2289	0.2286	0.2284	0.2281	0.2278	0.2275	0.2273
1.57Hz	0.2109	0.2109	0.2109	0.2109	0.2109	0.2108	0.2108	0.2108	0.2107	0.2107	0.2106	0.2105	0.2105	0.2104	0.2103	0.2102	0.2101	0.21	0.2099	0.2098	0.2096	0.2095	0.2094	0.2092	0.2091	0.2089	0.2088	0.2086	0.2084	0.2082	0.2081	0.2079	0.2077	0.2075	0.2072	0.207	0.2068	0.2066	0.2063	0.2061	0.2058	0.2056	0.2053	0.2051	0.2048	0.2045	0.2042	0.2039	0.2036
1.55Hz	0.1911	0.1911	0.1911	0.1911	0.1911	0.1911	0.191	0.191	0.1909	0.1909	0.1908	0.1907	0.1907	0.1906	0.1905	0.1904	0.1903	0.1902	0.1901	0.1899	0.1898	0.1897	0.1895	0.1894	0.1892	0.1891	0.1889	0.1887	0.1886	0.1884	0.1882	0.188	0.1878	0.1876	0.1873	0.1871	0.1869	0.1866	0.1864	0.1862	0.1859	0.1856	0.1854	0.1851	0.1848	0.1845	0.1842	0.1839	0.1836
1.53Hz	0.1751	0.1751	0.1751	0.175	0.175	0.175	0.1749	0.1749	0.1749	0.1748	0.1747	0.1747	0.1746	0.1745	0.1744	0.1743	0.1742	0.1741	0.174	0.1739	0.1737	0.1736	0.1735	0.1733	0.1732	0.173	0.1728	0.1727	0.1725	0.1723	0.1721	0.1719	0.1717	0.1715	0.1713	0.171	0.1708	0.1706	0.1703	0.1701	0.1698	0.1695	0.1693	0.169	0.1687	0.1684	0.1681	0.1678	0.1675
1.51Hz	0.1628	0.1628	0.1628	0.1628	0.1628	0.1627	0.1627	0.1627	0.1626	0.1626	0.1625	0.1624	0.1624	0.1623	0.1622	0.1621	0.162	0.1619	0.1618	0.1617	0.1615	0.1614	0.1613	0.1611	0.161	0.1608	0.1607	0.1605	0.1603	0.1601	0.1599	0.1597	0.1595	0.1593	0.1591	0.1589	0.1587	0.1584	0.1582	0.158	0.1577	0.1574	0.1572	0.1569	0.1566	0.1564	0.1561	0.1558	0.1555
1.48Hz	0.1545	0.1545	0.1545	0.1544	0.1544	0.1544	0.1544	0.1543	0.1543	0.1542	0.1542	0.1541	0.154	0.154	0.1539	0.1538	0.1537	0.1536	0.1535	0.1534	0.1533	0.1531	0.153	0.1529	0.1527	0.1526	0.1524	0.1523	0.1521	0.1519	0.1518	0.1516	0.1514	0.1512	0.151	0.1508	0.1506	0.1504	0.1501	0.1499	0.1497	0.1494	0.1492	0.1489	0.1487	0.1484	0.1481	0.1479	0.1476
1.46Hz	0.1499	0.1499	0.1499	0.1499	0.1499	0.1498	0.1498	0.1498	0.1497	0.1497	0.1496	0.1496	0.1495	0.1495	0.1494	0.1493	0.1492	0.1491	0.149	0.1489	0.1488	0.1487	0.1486	0.1485	0.1484	0.1482	0.1481	0.1479	0.1478	0.1476	0.1475	0.1473	0.1472	0.147	0.1468	0.1466	0.1464	0.1462	0.146	0.1458	0.1456	0.1454	0.1452	0.145	0.1447	0.1445	0.1442	0.144	0.1437
1.44Hz	0.149	0.149	0.149	0.149	0.149	0.149	0.1489	0.1489	0.1489	0.1488	0.1488	0.1488	0.1487	0.1486	0.1486	0.1485	0.1484	0.1484	0.1483	0.1482	0.1481	0.148	0.1479	0.1478	0.1477	0.1476	0.1475	0.1473	0.1472	0.1471	0.147	0.1468	0.1467	0.1465	0.1464	0.1462	0.146	0.1459	0.1457	0.1455	0.1454	0.1452	0.145	0.1448	0.1446	0.1444	0.1442	0.144	0.1438
1.42Hz	0.1516	0.1516	0.1516	0.1516	0.1516	0.1516	0.1516	0.1515	0.1515	0.1515	0.1514	0.1514	0.1514	0.1513	0.1513	0.1512	0.1511	0.1511	0.151	0.1509	0.1509	0.1508	0.1507	0.1506	0.1505	0.1504	0.1504	0.1503	0.1501	0.15	0.1499	0.1498	0.1497	0.1496	0.1494	0.1493	0.1492	0.149	0.1489	0.1488	0.1486	0.1485	0.1483	0.1482	0.148	0.1478	0.1477	0.1475	0.1473
1.4Hz	0.1575	0.1575	0.1575	0.1575	0.1575	0.1575	0.1574	0.1574	0.1574	0.1574	0.1573	0.1573	0.1573	0.1572	0.1572	0.1572	0.1571	0.1571	0.157	0.1569	0.1569	0.1568	0.1568	0.1567	0.1566	0.1566	0.1565	0.1564	0.1563	0.1562	0.1561	0.1561	0.156	0.1559	0.1558	0.1557	0.1556	0.1555	0.1553	0.1552	0.1551	0.155	0.1549	0.1547	0.1546	0.1545	0.1544	0.1542	0.1541
1.38Hz	0.1663	0.1663	0.1663	0.1663	0.1663	0.1663	0.1663	0.1663	0.1663	0.1663	0.1662	0.1662	0.1662	0.1662	0.1661	0.1661	0.1661	0.166	0.166	0.1659	0.1659	0.1658	0.1658	0.1657	0.1657	0.1656	0.1656	0.1655	0.1655	0.1654	0.1653	0.1653	0.1652	0.1651	0.165	0.165	0.1649	0.1648	0.1647	0.1646	0.1645	0.1645	0.1644	0.1643	0.1642	0.1641	0.164	0.1639	0.1638
1.36Hz	0.1779	0.1779	0.1779	0.1779	0.1779	0.1779	0.1779	0.1779	0.1779	0.1779	0.1779	0.1778	0.1778	0.1778	0.1778	0.1778	0.1777	0.1777	0.1777	0.1776	0.1776	0.1776	0.1775	0.1775	0.1775	0.1774	0.1774	0.1773	0.1773	0.1772	0.1772	0.1771	0.1771	0.177	0.177	0.1769	0.1769	0.1768	0.1767	0.1767	0.1766	0.1766	0.1765	0.1764	0.1763	0.1763	0.1762	0.1761	0.1761
1.34Hz	0.192	0.192	0.192	0.192	0.192	0.192	0.192	0.192	0.192	0.192	0.192	0.192	0.1919	0.1919	0.1919	0.1919	0.1919	0.1919	0.1918	0.1918	0.1918	0.1918	0.1917	0.1917	0.1917	0.1917	0.1916	0.1916	0.1916	0.1915	0.1915	0.1915	0.1914	0.1914	0.1913	0.1913	0.1913	0.1912	0.1912	0.1911	0.1911	0.191	0.191	0.1909	0.1909	0.1908	0.1908	0.1907	0.1907
1.32Hz	0.2084	0.2084	0.2084	0.2083	0.2083	0.2083	0.2083	0.2083	0.2083	0.2083	0.2083	0.2083	0.2083	0.2083	0.2083	0.2083	0.2082	0.2082	0.2082	0.2082	0.2082	0.2082	0.2082	0.2081	0.2081	0.2081	0.2081	0.2081	0.208	0.208	0.208	0.208	0.2079	0.2079	0.2079	0.2079	0.2078	0.2078	0.2078	0.2077	0.2077	0.2077	0.2076	0.2076	0.2076	0.2075	0.2075	0.2075	0.2074
1.3Hz	0.2267	0.2267	0.2267	0.2267	0.2267	0.2267	0.2267	0.2267	0.2267	0.2267	0.2267	0.2267	0.2267	0.2266	0.2266	0.2266	0.2266	0.2266	0.2266	0.2266	0.2266	0.2266	0.2266	0.2265	0.2265	0.2265	0.2265	0.2265	0.2265	0.2265	0.2264	0.2264	0.2264	0.2264	0.2264	0.2264	0.2263	0.2263	0.2263	0.2263	0.2262	0.2262	0.2262	0.2262	0.2262	0.2261	0.2261	0.2261	0.2261
1.28Hz	0.2468	0.2468	0.2468	0.2468	0.2468	0.2468	0.2468	0.2468	0.2468	0.2468	0.2468	0.2468	0.2468	0.2468	0.2468	0.2468	0.2468	0.2468	0.2468	0.2468	0.2467	0.2467	0.2467	0.2467	0.2467	0.2467	0.2467	0.2467	0.2467	0.2467	0.2467	0.2466	0.2466	0.2466	0.2466	0.2466	0.2466	0.2466	0.2466	0.2465	0.2465	0.2465	0.2465	0.2465	0.2465	0.2464	0.2464	0.2464	0.2464
1.27Hz	0.2685	0.2685	0.2685	0.2685	0.2685	0.2685	0.2685	0.2685	0.2685	0.2685	0.2685	0.2685	0.2685	0.2685	0.2685	0.2685	0.2685	0.2685	0.2685	0.2685	0.2685	0.2685	0.2685	0.2685	0.2685	0.2685	0.2685	0.2684	0.2684	0.2684	0.2684	0.2684	0.2684	0.2684	0.2684	0.2684	0.2684	0.2684	0.2684	0.2683	0.2683	0.2683	0.2683	0.2683	0.2683	0.2683	0.2683	0.2683	0.2683
1.25Hz	0.2916	0.2916	0.2916	0.2916	0.2916	0.2916	0.2916	0.2916	0.2916	0.2916	0.2916	0.2916	0.2916	0.2916	0.2916	0.2916	0.2916	0.2916	0.2916	0.2916	0.2916	0.2916	0.2916	0.2916	0.2916	0.2916	0.2916	0.2916	0.2915	0.2915	0.2915	0.2915	0.2915	0.2915	0.2915	0.2915	0.2915	0.2915	0.2915	0.2915	0.2915	0.2915	0.2915	0.2915	0.2914	0.2914	0.2914	0.2914	0.2914
1.23Hz	0.3158	0.3158	0.3158	0.3158	0.3158	0.3158	0.3158	0.3158	0.3158	0.3158	0.3158	0.3158	0.3158	0.3158	0.3158	0.3158	0.3158	0.3158	0.3158	0.3158	0.3158	0.3158	0.3158	0.3158	0.3158	0.3158	0.3158	0.3158	0.3158	0.3158	0.3158	0.3158	0.3158	0.3158	0.3158	0.3158	0.3158	0.3158	0.3158	0.3157	0.3157	0.3157	0.3157	0.3157	0.3157	0.3157	0.3157	0.3157	0.3157
1.21Hz	0.341	0.341	0.341	0.341	0.341	0.341	0.341	0.341	0.341	0.341	0.341	0.341	0.341	0.341	0.341	0.341	0.341	0.341	0.341	0.341	0.341	0.341	0.341	0.341	0.3409	0.3409	0.3409	0.3409	0.3409	0.3409	0.3409	0.3409	0.3409	0.3409	0.3409	0.3409	0.3409	0.3409	0.3409	0.3409	0.3409	0.3409	0.3409	0.3409	0.3409	0.3409	0.3409	0.3409	0.3409
1.2Hz	0.3668	0.3668	0.3668	0.3668	0.3668	0.3668	0.3668	0.3668	0.3668	0.3668	0.3668	0.3668	0.3668	0.3668	0.3668	0.3668	0.3668	0.3668	0.3668	0.3668	0.3668	0.3668	0.3668	0.3668	0.3667	0.3667	0.3667	0.3667	0.3667	0.3667	0.3667	0.3667	0.3667	0.3667	0.3667	0.3667	0.3667	0.3667	0.3667	0.3667	0.3667	0.3667	0.3667	0.3667	0.3667	0.3667	0.3667	0.3667	0.3667
1.18Hz	0.3929	0.3929	0.3929	0.3929	0.3929	0.3929	0.3929	0.3929	0.3929	0.3929	0.3929	0.3929	0.3929	0.3929	0.3929	0.3929	0.3929	0.3929	0.3929	0.3929	0.3929	0.3929	0.3929	0.3929	0.3929	0.3929	0.3929	0.3929	0.3929	0.3929	0.3929	0.3929	0.3929	0.3929	0.3929	0.3929	0.3929	0.3929	0.3929	0.3929	0.3929	0.3929	0.3929	0.3929	0.3929	0.3929	0.3929	0.3929	0.3929
1.16Hz	0.4192	0.4192	0.4192	0.4192	0.4192	0.4192	0.4192	0.4192	0.4192	0.4192	0.4192	0.4192	0.4192	0.4192	0.4192	0.4192	0.4192	0.4192	0.4192	0.4192	0.4192	0.4192	0.4192	0.4191	0.4191	0.4191	0.4191	0.4191	0.4191	0.4191	0.4191	0.4191	0.4191	0.4191	0.4191	0.4191	0.4191	0.4191	0.4191	0.4191	0.4191	0.4191	0.4191	0.4191	0.4191	0.4191	0.4191	0.4191	0.4191
1.14Hz	0.4451	0.4451	0.4451	0.4451	0.4451	0.4451	0.4451	0.4451	0.4451	0.4451	0.4451	0.4451	0.4451	0.4451	0.4451	0.4451	0.4451	0.4451	0.4451	0.4451	0.4451	0.4451	0.4451	0.4451	0.4451	0.4451	0.4451	0.4451	0.4451	0.4451	0.4451	0.4451	0.4451	0.4451	0.4451	0.4451	0.4451	0.4451	0.4451	0.445	0.445	0.445	0.445	0.445	0.445	0.445	0.445	0.445	0.445
1.13Hz	0.4704	0.4704	0.4704	0.4704	0.4704	0.4704	0.4704	0.4704	0.4704	0.4704	0.4704	0.4704	0.4704	0.4704	0.4704	0.4704	0.4704	0.4704	0.4704	0.4704	0.4704	0.4704	0.4704	0.4704	0.4704	0.4703	0.4703	0.4703	0.4703	0.4703	0.4703	0.4703	0.4703	0.4703	0.4703	0.4703	0.4703	0.4703	0.4703	0.4703	0.4703	0.4703	0.4703	0.4703	0.4703	0.4703	0.4703	0.4703	0.4703
1.11Hz	0.4946	0.4946	0.4946	0.4946	0.4946	0.4946	0.4946	0.4946	0.4946	0.4946	0.4946	0.4946	0.4946	0.4946	0.4946	0.4946	0.4946	0.4946	0.4945	0.4945	0.4945	0.4945	0.4945	0.4945	0.4945	0.4945	0.4945	0.4945	0.4945	0.4945	0.4945	0.4945	0.4945	0.4945	0.4945	0.4945	0.4945	0.4945	0.4945	0.4945	0.4945	0.4945	0.4945	0.4945	0.4945	0.4945	0.4945	0.4945	0.4945
1.1Hz	0.5172	0.5172	0.5172	0.5172	0.5172	0.5172	0.5172	0.5172	0.5172	0.5172	0.5172	0.5172	0.5172	0.5172	0.5172	0.5172	0.5172	0.5172	0.5172	0.5172	0.5172	0.5172	0.5172	0.5172	0.5172	0.5172	0.5172	0.5172	0.5172	0.5172	0.5172	0.5172	0.5172	0.5172	0.5172	0.5172	0.5172	0.5172	0.5172	0.5172	0.5171	0.5171	0.5171	0.5171	0.5171	0.5171	0.5171	0.5171	0.5171
1.08Hz	0.5379	0.5379	0.5379	0.5379	0.5379	0.5379	0.5379	0.5379	0.5379	0.5379	0.5379	0.5379	0.5379	0.5379	0.5379	0.5379	0.5379	0.5379	0.5379	0.5379	0.5379	0.5379	0.5379	0.5379	0.5379	0.5379	0.5379	0.5379	0.5379	0.5379	0.5379	0.5379	0.5379	0.5379	0.5379	0.5379	0.5379	0.5379	0.5379	0.5379	0.5378	0.5378	0.5378	0.5378	0.5378	0.5378	0.5378	0.5378	0.5378
1.06Hz	0.5562	0.5562	0.5562	0.5562	0.5562	0.5562	0.5562	0.5562	0.5562	0.5562	0.5562	0.5562	0.5562	0.5562	0.5562	0.5562	0.5562	0.5562	0.5562	0.5562	0.5562	0.5562	0.5562	0.5562	0.5562	0.5562	0.5562	0.5562	0.5562	0.5562	0.5562	0.5562	0.5562	0.5562	0.5562	0.5562	0.5561	0.5561	0.5561	0.5561	0.5561	0.5561	0.5561	0.5561	0.5561	0.5561	0.5561	0.5561	0.5561
1.05Hz	0.5717	0.5717	0.5717	0.5717	0.5717	0.5717	0.5717	0.5717	0.5717	0.5717	0.5717	0.5717	0.5717	0.5717	0.5716	0.5716	0.5716	0.5716	0.5716	0.5716	0.5716	0.5716	0.5716	0.5716	0.5716	0.5716	0.5716	0.5716	0.5716	0.5716	0.5716	0.5716	0.5716	0.5716	0.5716	0.5716	0.5716	0.5716	0.5715	0.5715	0.5715	0.5715	0.5715	0.5715	0.5715	0.5715	0.5715	0.5715	0.5715
1.03Hz	0.5838	0.5838	0.5838	0.5838	0.5838	0.5838	0.5838	0.5838	0.5838	0.5838	0.5838	0.5838	0.5838	0.5838	0.5838	0.5838	0.5838	0.5838	0.5838	0.5838	0.5838	0.5838	0.5838	0.5838	0.5838	0.5837	0.5837	0.5837	0.5837	0.5837	0.5837	0.5837	0.5837	0.5837	0.5837	0.5837	0.5837	0.5837	0.5837	0.5837	0.5837	0.5836	0.5836	0.5836	0.5836	0.5836	0.5836	0.5836	0.5836
1.02Hz	0.5923	0.5923	0.5923	0.5923	0.5923	0.5923	0.5923	0.5923	0.5923	0.5923	0.5923	0.5923	0.5923	0.5923	0.5923	0.5923	0.5922	0.5922	0.5922	0.5922	0.5922	0.5922	0.5922	0.5922	0.5922	0.5922	0.5922	0.5922	0.5922	0.5922	0.5922	0.5922	0.5922	0.5922	0.5922	0.5921	0.5921	0.5921	0.5921	0.5921	0.5921	0.5921	0.5921	0.5921	0.5921	0.5921	0.592	0.592	0.592
1.01Hz	0.5968	0.5968	0.5968	0.5968	0.5967	0.5967	0.5967	0.5967	0.5967	0.5967	0.5967	0.5967	0.5967	0.5967	0.5967	0.5967	0.5967	0.5967	0.5967	0.5967	0.5967	0.5967	0.5967	0.5967	0.5967	0.5967	0.5967	0.5967	0.5967	0.5966	0.5966	0.5966	0.5966	0.5966	0.5966	0.5966	0.5966	0.5966	0.5966	0.5966	0.5966	0.5965	0.5965	0.5965	0.5965	0.5965	0.5965	0.5965	0.5965
0.99Hz	0.597	0.597	0.597	0.597	0.597	0.597	0.597	0.597	0.597	0.597	0.597	0.597	0.597	0.597	0.597	0.5969	0.5969	0.5969	0.5969	0.5969	0.5969	0.5969	0.5969	0.5969	0.5969	0.5969	0.5969	0.5969	0.5969	0.5969	0.5969	0.5968	0.5968	0.5968	0.5968	0.5968	0.5968	0.5968	0.5968	0.5968	0.5968	0.5967	0.5967	0.5967	0.5967	0.5967	0.5967	0.5967	0.5967
0.98Hz	0.5928	0.5928	0.5928	0.5928	0.5928	0.5928	0.5928	0.5928	0.5928	0.5928	0.5928	0.5928	0.5928	0.5928	0.5928	0.5928	0.5928	0.5928	0.5927	0.5927	0.5927	0.5927	0.5927	0.5927	0.5927	0.5927	0.5927	0.5927	0.5927	0.5927	0.5927	0.5926	0.5926	0.5926	0.5926	0.5926	0.5926	0.5926	0.5926	0.5926	0.5925	0.5925	0.5925	0.5925	0.5925	0.5925	0.5925	0.5925	0.5924
0.96Hz	0.5842	0.5842	0.5841	0.5841	0.5841	0.5841	0.5841	0.5841	0.5841	0.5841	0.5841	0.5841	0.5841	0.5841	0.5841	0.5841	0.5841	0.5841	0.5841	0.5841	0.5841	0.5841	0.5841	0.5841	0.584	0.584	0.584	0.584	0.584	0.584	0.584	0.584	0.584	0.584	0.5839	0.5839	0.5839	0.5839	0.5839	0.5839	0.5839	0.5838	0.5838	0.5838	0.5838	0.5838	0.5838	0.5838	0.5837
0.95Hz	0.5711	0.5711	0.5711	0.5711	0.5711	0.5711	0.5711	0.5711	0.5711	0.5711	0.5711	0.5711	0.5711	0.5711	0.571	0.571	0.571	0.571	0.571	0.571	0.571	0.571	0.571	0.571	0.571	0.571	0.5709	0.5709	0.5709	0.5709	0.5709	0.5709	0.5709	0.5709	0.5709	0.5708	0.5708	0.5708	0.5708	0.5708	0.5708	0.5707	0.5707	0.5707	0.5707	0.5707	0.5707	0.5706	0.5706
0.94Hz	0.5538	0.5538	0.5538	0.5538	0.5538	0.5538	0.5538	0.5538	0.5538	0.5538	0.5538	0.5538	0.5538	0.5537	0.5537	0.5537	0.5537	0.5537	0.5537	0.5537	0.5537	0.5537	0.5537	0.5537	0.5537	0.5536	0.5536	0.5536	0.5536	0.5536	0.5536	0.5536	0.5535	0.5535	0.5535	0.5535	0.5535	0.5535	0.5535	0.5534	0.5534	0.5534	0.5534	0.5534	0.5533	0.5533	0.5533	0.5533	0.5533
0.92Hz	0.5325	0.5325	0.5325	0.5325	0.5325	0.5325	0.5325	0.5325	0.5325	0.5325	0.5325	0.5325	0.5325	0.5325	0.5325	0.5325	0.5325	0.5325	0.5325	0.5324	0.5324	0.5324	0.5324	0.5324	0.5324	0.5324	0.5324	0.5323	0.5323	0.5323	0.5323	0.5323	0.5323	0.5323	0.5322	0.5322	0.5322	0.5322	0.5322	0.5321	0.5321	0.5321	0.5321	0.5321	0.532	0.532	0.532	0.532	0.5319
0.91Hz	0.5078	0.5078	0.5078	0.5078	0.5078	0.5078	0.5078	0.5078	0.5078	0.5078	0.5077	0.5077	0.5077	0.5077	0.5077	0.5077	0.5077	0.5077	0.5077	0.5077	0.5077	0.5076	0.5076	0.5076	0.5076	0.5076	0.5076	0.5076	0.5075	0.5075	0.5075	0.5075	0.5075	0.5075	0.5074	0.5074	0.5074	0.5074	0.5073	0.5073	0.5073	0.5073	0.5073	0.5072	0.5072	0.5072	0.5071	0.5071	0.5071
0.9Hz	0.48	0.48	0.48	0.48	0.48	0.48	0.48	0.48	0.48	0.48	0.48	0.48	0.48	0.48	0.4799	0.4799	0.4799	0.4799	0.4799	0.4799	0.4799	0.4799	0.4799	0.4798	0.4798	0.4798	0.4798	0.4798	0.4798	0.4797	0.4797	0.4797	0.4797	0.4796	0.4796	0.4796	0.4796	0.4796	0.4795	0.4795	0.4795	0.4795	0.4794	0.4794	0.4794	0.4793	0.4793	0.4793	0.4792
0.88Hz	0.4499	0.4499	0.4499	0.4499	0.4499	0.4499	0.4499	0.4499	0.4499	0.4498	0.4498	0.4498	0.4498	0.4498	0.4498	0.4498	0.4498	0.4498	0.4498	0.4497	0.4497	0.4497	0.4497	0.4497	0.4497	0.4496	0.4496	0.4496	0.4496	0.4496	0.4495	0.4495	0.4495	0.4495	0.4494	0.4494	0.4494	0.4494	0.4493	0.4493	0.4493	0.4492	0.4492	0.4492	0.4492	0.4491	0.4491	0.4491	0.449
0.87Hz	0.4181	0.4181	0.4181	0.4181	0.4181	0.4181	0.4181	0.4181	0.418	0.418	0.418	0.418	0.418	0.418	0.418	0.418	0.418	0.418	0.4179	0.4179	0.4179	0.4179	0.4179	0.4178	0.4178	0.4178	0.4178	0.4178	0.4177	0.4177	0.4177	0.4177	0.4176	0.4176	0.4176	0.4176	0.4175	0.4175	0.4175	0.4174	0.4174	0.4174	0.4173	0.4173	0.4173	0.4172	0.4172	0.4171	0.4171
0.86Hz	0.3853	0.3853	0.3853	0.3853	0.3853	0.3853	0.3853	0.3853	0.3853	0.3853	0.3853	0.3853	0.3853	0.3853	0.3852	0.3852	0.3852	0.3852	0.3852	0.3852	0.3852	0.3851	0.3851	0.3851	0.3851	0.385	0.385	0.385	0.385	0.3849	0.3849	0.3849	0.3849	0.3848	0.3848	0.3848	0.3847	0.3847	0.3847	0.3846	0.3846	0.3845	0.3845	0.3845	0.3844	0.3844	0.3843	0.3843	0.3843
0.85Hz	0.3525	0.3525	0.3525	0.3525	0.3524	0.3524	0.3524	0.3524	0.3524	0.3524	0.3524	0.3524	0.3524	0.3524	0.3524	0.3523	0.3523	0.3523	0.3523	0.3523	0.3522	0.3522	0.3522	0.3522	0.3522	0.3521	0.3521	0.3521	0.352	0.352	0.352	0.3519	0.3519	0.3519	0.3518	0.3518	0.3518	0.3517	0.3517	0.3517	0.3516	0.3516	0.3515	0.3515	0.3514	0.3514	0.3513	0.3513	0.3512
0.83Hz	0.3202	0.3202	0.3202	0.3202	0.3202	0.3202	0.3202	0.3202	0.3201	0.3201	0.3201	0.3201	0.3201	0.3201	0.3201	0.3201	0.32	0.32	0.32	0.32	0.32	0.3199	0.3199	0.3199	0.3198	0.3198	0.3198	0.3198	0.3197	0.3197	0.3197	0.3196	0.3196	0.3195	0.3195	0.3195	0.3194	0.3194	0.3193	0.3193	0.3192	0.3192	0.3192	0.3191	0.3191	0.319	0.3189	0.3189	0.3188
0.82Hz	0.2893	0.2893	0.2893	0.2893	0.2892	0.2892	0.2892	0.2892	0.2892	0.2892	0.2892	0.2892	0.2892	0.2891	0.2891	0.2891	0.2891	0.2891	0.289	0.289	0.289	0.289	0.2889	0.2889	0.2889	0.2889	0.2888	0.2888	0.2888	0.2887	0.2887	0.2886	0.2886	0.2886	0.2885	0.2885	0.2884	0.2884	0.2883	0.2883	0.2882	0.2882	0.2881	0.2881	0.288	0.288	0.2879	0.2878	0.2878
0.81Hz	0.2603	0.2603	0.2603	0.2603	0.2603	0.2603	0.2603	0.2603	0.2603	0.2603	0.2603	0.2603	0.2602	0.2602	0.2602	0.2602	0.2602	0.2601	0.2601	0.2601	0.2601	0.26	0.26	0.26	0.2599	0.2599	0.2599	0.2598	0.2598	0.2597	0.2597	0.2597	0.2596	0.2596	0.2595	0.2595	0.2594	0.2594	0.2593	0.2593	0.2592	0.2592	0.2591	0.259	0.259	0.2589	0.2589	0.2588	0.2587
0.8Hz	0.234	0.234	0.234	0.234	0.234	0.234	0.234	0.234	0.234	0.234	0.2339	0.2339	0.2339	0.2339	0.2339	0.2339	0.2338	0.2338	0.2338	0.2337	0.2337	0.2337	0.2337	0.2336	0.2336	0.2335	0.2335	0.2335	0.2334	0.2334	0.2333	0.2333	0.2332	0.2332	0.2332	0.2331	0.233	0.233	0.2329	0.2329	0.2328	0.2328	0.2327	0.2326	0.2326	0.2325	0.2324	0.2324	0.2323
0.79Hz	0.2108	0.2108	0.2108	0.2108	0.2108	0.2108	0.2108	0.2107	0.2107	0.2107	0.2107	0.2107	0.2107	0.2106	0.2106	0.2106	0.2106	0.2106	0.2105	0.2105	0.2105	0.2104	0.2104	0.2104	0.2103	0.2103	0.2102	0.2102	0.2102	0.2101	0.2101	0.21	0.21	0.2099	0.2099	0.2098	0.2098	0.2097	0.2096	0.2096	0.2095	0.2094	0.2094	0.2093	0.2092	0.2092	0.2091	0.209	0.209
0.78Hz	0.191	0.191	0.191	0.191	0.191	0.191	0.191	0.191	0.1909	0.1909	0.1909	0.1909	0.1909	0.1909	0.1908	0.1908	0.1908	0.1908	0.1907	0.1907	0.1907	0.1906	0.1906	0.1906	0.1905	0.1905	0.1904	0.1904	0.1903	0.1903	0.1903	0.1902	0.1902	0.1901	0.19	0.19	0.1899	0.1899	0.1898	0.1897	0.1897	0.1896	0.1895	0.1895	0.1894	0.1893	0.1893	0.1892	0.1891
0.76Hz	0.1749	0.1749	0.1749	0.1749	0.1749	0.1749	0.1749	0.1749	0.1748	0.1748	0.1748	0.1748	0.1748	0.1748	0.1747	0.1747	0.1747	0.1747	0.1746	0.1746	0.1746	0.1745	0.1745	0.1745	0.1744	0.1744	0.1743	0.1743	0.1743	0.1742	0.1742	0.1741	0.1741	0.174	0.174	0.1739	0.1738	0.1738	0.1737	0.1737	0.1736	0.1735	0.1735	0.1734	0.1733	0.1732	0.1732	0.1731	0.173
0.75Hz	0.1627	0.1627	0.1626	0.1626	0.1626	0.1626	0.1626	0.1626	0.1626	0.1626	0.1626	0.1626	0.1625	0.1625	0.1625	0.1625	0.1624	0.1624	0.1624	0.1624	0.1623	0.1623	0.1623	0.1622	0.1622	0.1622	0.1621	0.1621	0.162	0.162	0.1619	0.1619	0.1618	0.1618	0.1617	0.1617	0.1616	0.1616	0.1615	0.1614	0.1614	0.1613	0.1612	0.1612	0.1611	0.161	0.161	0.1609	0.1608
0.74Hz	0.1543	0.1543	0.1543	0.1543	0.1543	0.1543	0.1542	0.1542	0.1542	0.1542	0.1542	0.1542	0.1542	0.1541	0.1541	0.1541	0.1541	0.1541	0.154	0.154	0.154	0.1539	0.1539	0.1539	0.1538	0.1538	0.1538	0.1537	0.1537	0.1536	0.1536	0.1536	0.1535	0.1535	0.1534	0.1534	0.1533	0.1532	0.1532	0.1531	0.1531	0.153	0.153	0.1529	0.1528	0.1528	0.1527	0.1526	0.1525
0.73Hz	0.1497	0.1497	0.1497	0.1497	0.1497	0.1497	0.1497	0.1497	0.1497	0.1496	0.1496	0.1496	0.1496	0.1496	0.1496	0.1495	0.1495	0.1495	0.1495	0.1495	0.1494	0.1494	0.1494	0.1493	0.1493	0.1493	0.1492	0.1492	0.1492	0.1491	0.1491	0.149	0.149	0.149	0.1489	0.1489	0.1488	0.1488	0.1487	0.1487	0.1486	0.1486	0.1485	0.1485	0.1484	0.1483	0.1483	0.1482	0.1482
0.72Hz	0.1488	0.1488	0.1488	0.1488	0.1488	0.1488	0.1488	0.1488	0.1488	0.1487	0.1487	0.1487	0.1487	0.1487	0.1487	0.1487	0.1486	0.1486	0.1486	0.1486	0.1486	0.1485	0.1485	0.1485	0.1485	0.1484	0.1484	0.1484	0.1483	0.1483	0.1483	0.1482	0.1482	0.1482	0.1481	0.1481	0.148	0.148	0.148	0.1479	0.1479	0.1478	0.1478	0.1477	0.1477	0.1476	0.1476	0.1475	0.1475
0.71Hz	0.1514	0.1514	0.1514	0.1513	0.1513	0.1513	0.1513	0.1513	0.1513	0.1513	0.1513	0.1513	0.1513	0.1513	0.1513	0.1512	0.1512	0.1512	0.1512	0.1512	0.1512	0.1511	0.1511	0.1511	0.1511	0.1511	0.151	0.151	0.151	0.151	0.1509	0.1509	0.1509	0.1508	0.1508	0.1508	0.1507	0.1507	0.1507	0.1506	0.1506	0.1506	0.1505	0.1505	0.1504	0.1504	0.1504	0.1503	0.1503
0.7Hz	0.1572	0.1572	0.1572	0.1572	0.1572	0.1572	0.1571	0.1571	0.1571	0.1571	0.1571	0.1571	0.1571	0.1571	0.1571	0.1571	0.1571	0.1571	0.157	0.157	0.157	0.157	0.157	0.157	0.1569	0.1569	0.1569	0.1569	0.1569	0.1568	0.1568	0.1568	0.1568	0.1568	0.1567	0.1567	0.1567	0.1567	0.1566	0.1566	0.1566	0.1565	0.1565	0.1565	0.1564	0.1564	0.1564	0.1563	0.1563
0.69Hz	0.166	0.166	0.166	0.166	0.166	0.1659	0.1659	0.1659	0.1659	0.1659	0.1659	0.1659	0.1659	0.1659	0.1659	0.1659	0.1659	0.1659	0.1659	0.1659	0.1658	0.1658	0.1658	0.1658	0.1658	0.1658	0.1658	0.1658	0.1657	0.1657	0.1657	0.1657	0.1657	0.1657	0.1656	0.1656	0.1656	0.1656	0.1656	0.1655	0.1655	0.1655	0.1655	0.1654	0.1654	0.1654	0.1654	0.1653	0.1653
0.68Hz	0.1775	0.1775	0.1775	0.1775	0.1775	0.1775	0.1775	0.1775	0.1775	0.1775	0.1775	0.1775	0.1775	0.1774	0.1774	0.1774	0.1774	0.1774	0.1774	0.1774	0.1774	0.1774	0.1774	0.1774	0.1774	0.1774	0.1773	0.1773	0.1773	0.1773	0.1773	0.1773	0.1773	0.1773	0.1772	0.1772	0.1772	0.1772	0.1772	0.1772	0.1772	0.1771	0.1771	0.1771	0.1771	0.1771	0.1771	0.177	0.177
0.67Hz	0.1915	0.1915	0.1915	0.1915	0.1915	0.1915	0.1915	0.1915	0.1915	0.1915	0.1915	0.1915	0.1915	0.1915	0.1915	0.1915	0.1915	0.1914	0.1914	0.1914	0.1914	0.1914	0.1914	0.1914	0.1914	0.1914	0.1914	0.1914	0.1914	0.1914	0.1914	0.1914	0.1913	0.1913	0.1913	0.1913	0.1913	0.1913	0.1913	0.1913	0.1913	0.1912	0.1912	0.1912	0.1912	0.1912	0.1912	0.1912	0.1912
0.66Hz	0.2077	0.2077	0.2077	0.2077	0.2077	0.2077	0.2077	0.2077	0.2077	0.2077	0.2077	0.2077	0.2077	0.2077	0.2077	0.2077	0.2077	0.2077	0.2077	0.2077	0.2077	0.2077	0.2077	0.2077	0.2077	0.2077	0.2077	0.2077	0.2077	0.2076	0.2076	0.2076	0.2076	0.2076	0.2076	0.2076	0.2076	0.2076	0.2076	0.2076	0.2076	0.2076	0.2076	0.2076	0.2075	0.2075	0.2075	0.2075	0.2075
0.65Hz	0.226	0.226	0.226	0.226	0.226	0.226	0.226	0.226	0.226	0.226	0.226	0.226	0.226	0.226	0.226	0.226	0.226	0.226	0.226	0.226	0.226	0.2259	0.2259	0.2259	0.2259	0.2259	0.2259	0.2259	0.2259	0.2259	0.2259	0.2259	0.2259	0.2259	0.2259	0.2259	0.2259	0.2259	0.2259	0.2259	0.2259	0.2259	0.2259	0.2259	0.2259	0.2258	0.2258	0.2258	0.2258
0.64Hz	0.246	0.246	0.246	0.246	0.246	0.246	0.246	0.246	0.246	0.246	0.246	0.246	0.246	0.246	0.246	0.246	0.246	0.246	0.246	0.246	0.246	0.246	0.246	0.246	0.246	0.246	0.246	0.246	0.246	0.246	0.246	0.246	0.246	0.246	0.246	0.246	0.246	0.246	0.246	0.246	0.2459	0.2459	0.2459	0.2459	0.2459	0.2459	0.2459	0.2459	0.2459
0.63Hz	0.2676	0.2676	0.2676	0.2676	0.2676	0.2676	0.2676	0.2676	0.2676	0.2676	0.2676	0.2676	0.2676	0.2676	0.2676	0.2676	0.2676	0.2676	0.2676	0.2676	0.2676	0.2676	0.2676	0.2676	0.2676	0.2676	0.2676	0.2676	0.2676	0.2676	0.2676	0.2676	0.2676	0.2676	0.2676	0.2676	0.2676	0.2676	0.2676	0.2676	0.2676	0.2676	0.2676	0.2676	0.2676	0.2676	0.2676	0.2676	0.2676
0.62Hz	0.2906	0.2906	0.2906	0.2906	0.2906	0.2906	0.2906	0.2906	0.2906	0.2906	0.2906	0.2906	0.2906	0.2906	0.2906	0.2906	0.2906	0.2906	0.2906	0.2906	0.2906	0.2906	0.2906	0.2906	0.2906	0.2906	0.2906	0.2906	0.2906	0.2906	0.2906	0.2906	0.2906	0.2906	0.2906	0.2906	0.2906	0.2906	0.2906	0.2906	0.2906	0.2906	0.2906	0.2906	0.2906	0.2906	0.2906	0.2906	0.2906
0.62Hz	0.3148	0.3148	0.3148	0.3148	0.3148	0.3148	0.3148	0.3148	0.3148	0.3148	0.3148	0.3148	0.3148	0.3148	0.3148	0.3148	0.3148	0.3148	0.3148	0.3148	0.3148	0.3148	0.3148	0.3148	0.3148	0.3148	0.3148	0.3148	0.3148	0.3148	0.3148	0.3148	0.3148	0.3148	0.3147	0.3147	0.3147	0.3147	0.3147	0.3147	0.3147	0.3147	0.3147	0.3147	0.3147	0.3147	0.3147	0.3147	0.3147
0.61Hz	0.3398	0.3398	0.3398	0.3398	0.3398	0.3398	0.3398	0.3398	0.3398	0.3398	0.3398	0.3398	0.3398	0.3398	0.3398	0.3398	0.3398	0.3398	0.3398	0.3398	0.3398	0.3398	0.3398	0.3398	0.3398	0.3398	0.3398	0.3398	0.3398	0.3398	0.3398	0.3398	0.3398	0.3398	0.3398	0.3398	0.3398	0.3398	0.3398	0.3398	0.3398	0.3398	0.3398	0.3398	0.3398	0.3398	0.3398	0.3398	0.3398
0.6Hz	0.3656	0.3656	0.3656	0.3656	0.3656	0.3656	0.3655	0.3655	0.3655	0.3655	0.3655	0.3655	0.3655	0.3655	0.3655	0.3655	0.3655	0.3655	0.3655	0.3655	0.3655	0.3655	0.3655	0.3655	0.3655	0.3655	0.3655	0.3655	0.3655	0.3655	0.3655	0.3655	0.3655	0.3655	0.3655	0.3655	0.3655	0.3655	0.3655	0.3655	0.3655	0.3655	0.3655	0.3655	0.3655	0.3655	0.3655	0.3655	0.3655
0.59Hz	0.3916	0.3916	0.3916	0.3916	0.3916	0.3916	0.3916	0.3916	0.3916	0.3916	0.3916	0.3916	0.3916	0.3916	0.3916	0.3916	0.3916	0.3916	0.3916	0.3916	0.3916	0.3916	0.3916	0.3916	0.3916	0.3916	0.3916	0.3916	0.3916	0.3916	0.3916	0.3916	0.3916	0.3916	0.3916	0.3916	0.3916	0.3916	0.3916	0.3916	0.3916	0.3916	0.3916	0.3916	0.3916	0.3916	0.3916	0.3916	0.3916
0.58Hz	0.4177	0.4177	0.4177	0.4177	0.4177	0.4177	0.4177	0.4177	0.4177	0.4177	0.4177	0.4177	0.4177	0.4177	0.4177	0.4177	0.4177	0.4177	0.4177	0.4177	0.4177	0.4177	0.4177	0.4177	0.4177	0.4177	0.4177	0.4177	0.4177	0.4177	0.4177	0.4177	0.4177	0.4177	0.4177	0.4177	0.4177	0.4177	0.4177	0.4177	0.4177	0.4177	0.4177	0.4177	0.4177	0.4177	0.4177	0.4177	0.4176
0.57Hz	0.4435	0.4435	0.4435	0.4435	0.4435	0.4435	0.4435	0.4435	0.4435	0.4435	0.4435	0.4435	0.4435	0.4435	0.4435	0.4435	0.4435	0.4435	0.4435	0.4435	0.4435	0.4435	0.4434	0.4434	0.4434	0.4434	0.4434	0.4434	0.4434	0.4434	0.4434	0.4434	0.4434	0.4434	0.4434	0.4434	0.4434	0.4434	0.4434	0.4434	0.4434	0.4434	0.4434	0.4434	0.4434	0.4434	0.4434	0.4434	0.4434
0.56Hz	0.4685	0.4685	0.4685	0.4685	0.4685	0.4685	0.4685	0.4685	0.4685	0.4685	0.4685	0.4685	0.4685	0.4685	0.4685	0.4685	0.4685	0.4685	0.4685	0.4685	0.4685	0.4685	0.4685	0.4685	0.4685	0.4685	0.4685	0.4685	0.4685	0.4685	0.4685	0.4685	0.4685	0.4685	0.4685	0.4685	0.4685	0.4685	0.4685	0.4685	0.4684	0.4684	0.4684	0.4684	0.4684	0.4684	0.4684	0.4684	0.4684
0.56Hz	0.4924	0.4924	0.4924	0.4924	0.4924	0.4924	0.4924	0.4924	0.4924	0.4924	0.4924	0.4924	0.4923	0.4923	0.4923	0.4923	0.4923	0.4923	0.4923	0.4923	0.4923	0.4923	0.4923	0.4923	0.4923	0.4923	0.4923	0.4923	0.4923	0.4923	0.4923	0.4923	0.4923	0.4923	0.4923	0.4923	0.4923	0.4923	0.4923	0.4923	0.4923	0.4923	0.4923	0.4923	0.4923	0.4923	0.4923	0.4923	0.4923
0.55Hz	0.5146	0.5146	0.5146	0.5146	0.5146	0.5146	0.5146	0.5146	0.5146	0.5146	0.5146	0.5146	0.5146	0.5146	0.5146	0.5146	0.5146	0.5146	0.5146	0.5146	0.5146	0.5146	0.5146	0.5146	0.5146	0.5146	0.5146	0.5146	0.5146	0.5146	0.5146	0.5146	0.5146	0.5146	0.5146	0.5146	0.5146	0.5146	0.5146	0.5146	0.5146	0.5146	0.5146	0.5146	0.5146	0.5146	0.5146	0.5146	0.5146
0.54Hz	0.5348	0.5348	0.5348	0.5348	0.5348	0.5348	0.5348	0.5348	0.5348	0.5348	0.5348	0.5348	0.5348	0.5348	0.5348	0.5348	0.5348	0.5348	0.5348	0.5348	0.5348	0.5348	0.5348	0.5348	0.5348	0.5348	0.5348	0.5348	0.5348	0.5348	0.5348	0.5348	0.5348	0.5348	0.5348	0.5348	0.5348	0.5348	0.5348	0.5348	0.5348	0.5348	0.5348	0.5348	0.5348	0.5348	0.5348	0.5348	0.5348
0.53Hz	0.5524	0.5524	0.5524	0.5524	0.5524	0.5524	0.5524	0.5524	0.5524	0.5524	0.5524	0.5524	0.5524	0.5524	0.5524	0.5524	0.5524	0.5524	0.5524	0.5524	0.5524	0.5524	0.5524	0.5524	0.5524	0.5524	0.5524	0.5524	0.5524	0.5524	0.5524	0.5524	0.5524	0.5524	0.5524	0.5524	0.5524	0.5524	0.5524	0.5524	0.5524	0.5524	0.5524	0.5524	0.5524	0.5524	0.5524	0.5524	0.5524
0.52Hz	0.567	0.567	0.567	0.567	0.567	0.567	0.567	0.567	0.567	0.5671	0.5671	0.5671	0.5671	0.5671	0.5671	0.5671	0.5671	0.5671	0.5671	0.5671	0.5671	0.5671	0.5671	0.5671	0.5671	0.5671	0.5671	0.5671	0.5671	0.5671	0.5671	0.5671	0.5671	0.5671	0.5671	0.5671	0.5671	0.5671	0.5671	0.5671	0.5671	0.5671	0.5671	0.5671	0.5671	0.5671	0.5671	0.5671	0.5671
0.52Hz	0.5783	0.5783	0.5783	0.5783	0.5783	0.5783	0.5783	0.5783	0.5783	0.5783	0.5783	0.5783	0.5783	0.5783	0.5783	0.5783	0.5783	0.5783	0.5783	0.5783	0.5783	0.5783	0.5784	0.5784	0.5784	0.5784	0.5784	0.5784	0.5784	0.5784	0.5784	0.5784	0.5784	0.5784	0.5784	0.5784	0.5784	0.5784	0.5784	0.5784	0.5784	0.5784	0.5784	0.5784	0.5784	0.5784	0.5784	0.5784	0.5784
0.51Hz	0.5858	0.5858	0.5858	0.5858	0.5858	0.5858	0.5858	0.5858	0.5858	0.5858	0.5858	0.5858	0.5858	0.5858	0.5858	0.5858	0.5859	0.5859	0.5859	0.5859	0.5859	0.5859	0.5859	0.5859	0.5859	0.5859	0.5859	0.5859	0.5859	0.5859	0.5859	0.5859	0.5859	0.5859	0.5859	0.5859	0.5859	0.5859	0.5859	0.5859	0.5859	0.5859	0.5859	0.586	0.586	0.586	0.586	0.586	0.586
0.5Hz	0.5892	0.5892	0.5892	0.5892	0.5892	0.5893	0.5893	0.5893	0.5893	0.5893	0.5893	0.5893	0.5893	0.5893	0.5893	0.5893	0.5893	0.5893	0.5893	0.5893	0.5893	0.5893	0.5893	0.5893	0.5893	0.5893	0.5894	0.5894	0.5894	0.5894	0.5894	0.5894	0.5894	0.5894	0.5894	0.5894	0.5894	0.5894	0.5894	0.5894	0.5894	0.5894	0.5894	0.5894	0.5894	0.5894	0.5894	0.5894	0.5895
0.5Hz	0.5884	0.5884	0.5884	0.5884	0.5884	0.5884	0.5884	0.5884	0.5884	0.5884	0.5884	0.5884	0.5885	0.5885	0.5885	0.5885	0.5885	0.5885	0.5885	0.5885	0.5885	0.5885	0.5885	0.5885	0.5885	0.5885	0.5885	0.5885	0.5885	0.5885	0.5885	0.5886	0.5886	0.5886	0.5886	0.5886	0.5886	0.5886	0.5886	0.5886	0.5886	0.5886	0.5886	0.5886	0.5886	0.5886	0.5886	0.5886	0.5886
0.49Hz	0.5831	0.5831	0.5831	0.5831	0.5832	0.5832	0.5832	0.5832	0.5832	0.5832	0.5832	0.5832	0.5832	0.5832	0.5832	0.5832	0.5832	0.5832	0.5832	0.5832	0.5832	0.5832	0.5833	0.5833	0.5833	0.5833	0.5833	0.5833	0.5833	0.5833	0.5833	0.5833	0.5833	0.5833	0.5833	0.5833	0.5833	0.5833	0.5833	0.5833	0.5833	0.5834	0.5834	0.5834	0.5834	0.5834	0.5834	0.5834	0.5834
0.48Hz	0.5734	0.5734	0.5734	0.5734	0.5734	0.5734	0.5734	0.5734	0.5734	0.5735	0.5735	0.5735	0.5735	0.5735	0.5735	0.5735	0.5735	0.5735	0.5735	0.5735	0.5735	0.5735	0.5735	0.5735	0.5735	0.5735	0.5735	0.5736	0.5736	0.5736	0.5736	0.5736	0.5736	0.5736	0.5736	0.5736	0.5736	0.5736	0.5736	0.5736	0.5736	0.5736	0.5736	0.5736	0.5736	0.5736	0.5737	0.5737	0.5737
0.47Hz	0.5593	0.5593	0.5593	0.5593	0.5593	0.5593	0.5593	0.5593	0.5593	0.5593	0.5593	0.5593	0.5593	0.5593	0.5593	0.5594	0.5594	0.5594	0.5594	0.5594	0.5594	0.5594	0.5594	0.5594	0.5594	0.5594	0.5594	0.5594	0.5594	0.5594	0.5594	0.5594	0.5594	0.5594	0.5594	0.5595	0.5595	0.5595	0.5595	0.5595	0.5595	0.5595	0.5595	0.5595	0.5595	0.5595	0.5595	0.5595	0.5595
0.47Hz	0.5409	0.5409	0.5409	0.5409	0.5409	0.5409	0.5409	0.541	0.541	0.541	0.541	0.541	0.541	0.541	0.541	0.541	0.541	0.541	0.541	0.541	0.541	0.541	0.541	0.541	0.541	0.541	0.541	0.541	0.541	0.541	0.541	0.541	0.5411	0.5411	0.5411	0.5411	0.5411	0.5411	0.5411	0.5411	0.5411	0.5411	0.5411	0.5411	0.5411	0.5411	0.5411	0.5411	0.5411
0.46Hz	0.5186	0.5186	0.5186	0.5186	0.5186	0.5186	0.5186	0.5186	0.5186	0.5186	0.5186	0.5186	0.5186	0.5186	0.5186	0.5186	0.5187	0.5187	0.5187	0.5187	0.5187	0.5187	0.5187	0.5187	0.5187	0.5187	0.5187	0.5187	0.5187	0.5187	0.5187	0.5187	0.5187	0.5187	0.5187	0.5187	0.5187	0.5187	0.5187	0.5187	0.5187	0.5187	0.5187	0.5187	0.5187	0.5187	0.5187	0.5187	0.5187
0.45Hz	0.4927	0.4927	0.4927	0.4927	0.4927	0.4927	0.4927	0.4927	0.4927	0.4927	0.4927	0.4927	0.4927	0.4927	0.4927	0.4927	0.4927	0.4927	0.4927	0.4927	0.4927	0.4927	0.4927	0.4927	0.4927	0.4927	0.4927	0.4927	0.4927	0.4927	0.4927	0.4927	0.4927	0.4927	0.4927	0.4927	0.4927	0.4927	0.4927	0.4927	0.4927	0.4927	0.4927	0.4928	0.4928	0.4928	0.4928	0.4928	0.4928
0.45Hz	0.4637	0.4637	0.4637	0.4637	0.4637	0.4637	0.4637	0.4637	0.4637	0.4637	0.4637	0.4637	0.4637	0.4637	0.4637	0.4637	0.4637	0.4637	0.4637	0.4637	0.4637	0.4637	0.4637	0.4637	0.4637	0.4637	0.4637	0.4637	0.4637	0.4637	0.4637	0.4637	0.4637	0.4636	0.4636	0.4636	0.4636	0.4636	0.4636	0.4636	0.4636	0.4636	0.4636	0.4636	0.4636	0.4636	0.4636	0.4636	0.4636
0.44Hz	0.4321	0.4321	0.4321	0.4321	0.4321	0.4321	0.432	0.432	0.432	0.432	0.432	0.432	0.432	0.432	0.432	0.432	0.432	0.432	0.432	0.432	0.432	0.432	0.432	0.432	0.432	0.432	0.432	0.432	0.432	0.432	0.432	0.432	0.432	0.432	0.432	0.432	0.432	0.432	0.4319	0.4319	0.4319	0.4319	0.4319	0.4319	0.4319	0.4319	0.4319	0.4319	0.4319
0.44Hz	0.3985	0.3985	0.3985	0.3984	0.3984	0.3984	0.3984	0.3984	0.3984	0.3984	0.3984	0.3984	0.3984	0.3984	0.3984	0.3984	0.3984	0.3984	0.3984	0.3984	0.3984	0.3983	0.3983	0.3983	0.3983	0.3983	0.3983	0.3983	0.3983	0.3983	0.3983	0.3983	0.3983	0.3983	0.3983	0.3983	0.3983	0.3983	0.3983	0.3983	0.3982	0.3982	0.3982	0.3982	0.3982	0.3982	0.3982	0.3982	0.3982
0.43Hz	0.3635	0.3635	0.3635	0.3635	0.3635	0.3635	0.3634	0.3634	0.3634	0.3634	0.3634	0.3634	0.3634	0.3634	0.3634	0.3634	0.3634	0.3634	0.3634	0.3633	0.3633	0.3633	0.3633	0.3633	0.3633	0.3633	0.3633	0.3633	0.3633	0.3633	0.3633	0.3633	0.3633	0.3632	0.3632	0.3632	0.3632	0.3632	0.3632	0.3632	0.3632	0.3632	0.3632	0.3632	0.3632	0.3632	0.3631	0.3631	0.3631
0.42Hz	0.3278	0.3278	0.3278	0.3278	0.3278	0.3278	0.3278	0.3278	0.3277	0.3277	0.3277	0.3277	0.3277	0.3277	0.3277	0.3277	0.3277	0.3277	0.3276	0.3276	0.3276	0.3276	0.3276	0.3276	0.3276	0.3276	0.3276	0.3276	0.3275	0.3275	0.3275	0.3275	0.3275	0.3275	0.3275	0.3275	0.3275	0.3275	0.3275	0.3274	0.3274	0.3274	0.3274	0.3274	0.3274	0.3274	0.3274	0.3274	0.3274
0.42Hz	0.2921	0.2921	0.2921	0.2921	0.292	0.292	0.292	0.292	0.292	0.292	0.292	0.292	0.2919	0.2919	0.2919	0.2919	0.2919	0.2919	0.2919	0.2919	0.2919	0.2918	0.2918	0.2918	0.2918	0.2918	0.2918	0.2918	0.2918	0.2918	0.2917	0.2917	0.2917	0.2917	0.2917	0.2917	0.2917	0.2917	0.2917	0.2916	0.2916	0.2916	0.2916	0.2916	0.2916	0.2916	0.2916	0.2916	0.2915
0.41Hz	0.2569	0.2569	0.2569	0.2569	0.2569	0.2568	0.2568	0.2568	0.2568	0.2568	0.2568	0.2568	0.2568	0.2567	0.2567	0.2567	0.2567	0.2567	0.2567	0.2567	0.2566	0.2566	0.2566	0.2566	0.2566	0.2566	0.2566	0.2566	0.2565	0.2565	0.2565	0.2565	0.2565	0.2565	0.2565	0.2565	0.2564	0.2564	0.2564	0.2564	0.2564	0.2564	0.2564	0.2564	0.2563	0.2563	0.2563	0.2563	0.2563
0.4Hz	0.2229	0.2228	0.2228	0.2228	0.2228	0.2228	0.2228	0.2228	0.2227	0.2227	0.2227	0.2227	0.2227	0.2227	0.2227	0.2227	0.2226	0.2226	0.2226	0.2226	0.2226	0.2226	0.2226	0.2225	0.2225	0.2225	0.2225	0.2225	0.2225	0.2225	0.2224	0.2224	0.2224	0.2224	0.2224	0.2224	0.2224	0.2223	0.2223	0.2223	0.2223	0.2223	0.2223	0.2223	0.2223	0.2222	0.2222	0.2222	0.2222
0.4Hz	0.1905	0.1904	0.1904	0.1904	0.1904	0.1904	0.1904	0.1904	0.1903	0.1903	0.1903	0.1903	0.1903	0.1903	0.1902	0.1902	0.1902	0.1902	0.1902	0.1902	0.1902	0.1901	0.1901	0.1901	0.1901	0.1901	0.1901	0.1901	0.1901	0.19	0.19	0.19	0.19	0.19	0.19	0.19	0.1899	0.1899	0.1899	0.1899	0.1899	0.1899	0.1899	0.1898	0.1898	0.1898	0.1898	0.1898	0.1898
0.39Hz	0.1601	0.1601	0.1601	0.1601	0.1601	0.16	0.16	0.16	0.16	0.16	0.16	0.16	0.1599	0.1599	0.1599	0.1599	0.1599	0.1599	0.1599	0.1598	0.1598	0.1598	0.1598	0.1598	0.1598	0.1598	0.1597	0.1597	0.1597	0.1597	0.1597	0.1597	0.1597	0.1596	0.1596	0.1596	0.1596	0.1596	0.1596	0.1596	0.1595	0.1595	0.1595	0.1595	0.1595	0.1595	0.1595	0.1595	0.1594
0.39Hz	0.1322	0.1322	0.1322	0.1321	0.1321	0.1321	0.1321	0.1321	0.1321	0.1321	0.132	0.132	0.132	0.132	0.132	0.132	0.132	0.1319	0.1319	0.1319	0.1319	0.1319	0.1319	0.1319	0.1319	0.1318	0.1318	0.1318	0.1318	0.1318	0.1318	0.1318	0.1317	0.1317	0.1317	0.1317	0.1317	0.1317	0.1317	0.1317	0.1316	0.1316	0.1316	0.1316	0.1316	0.1316	0.1316	0.1316	0.1315
0.38Hz	0.1069	0.1069	0.1069	0.1069	0.1068	0.1068	0.1068	0.1068	0.1068	0.1068	0.1068	0.1068	0.1067	0.1067	0.1067	0.1067	0.1067	0.1067	0.1067	0.1067	0.1066	0.1066	0.1066	0.1066	0.1066	0.1066	0.1066	0.1066	0.1065	0.1065	0.1065	0.1065	0.1065	0.1065	0.1065	0.1065	0.1065	0.1064	0.1064	0.1064	0.1064	0.1064	0.1064	0.1064	0.1064	0.1063	0.1063	0.1063	0.1063
0.38Hz	0.0844	0.0844	0.0844	0.0844	0.0844	0.0844	0.0843	0.0843	0.0843	0.0843	0.0843	0.0843	0.0843	0.0843	0.0843	0.0842	0.0842	0.0842	0.0842	0.0842	0.0842	0.0842	0.0842	0.0842	0.0841	0.0841	0.0841	0.0841	0.0841	0.0841	0.0841	0.0841	0.0841	0.0841	0.084	0.084	0.084	0.084	0.084	0.084	0.084	0.084	0.084	0.084	0.0839	0.0839	0.0839	0.0839	0.0839
0.37Hz	0.0648	0.0648	0.0647	0.0647	0.0647	0.0647	0.0647	0.0647	0.0647	0.0647	0.0647	0.0647	0.0647	0.0646	0.0646	0.0646	0.0646	0.0646	0.0646	0.0646	0.0646	0.0646	0.0646	0.0646	0.0645	0.0645	0.0645	0.0645	0.0645	0.0645	0.0645	0.0645	0.0645	0.0645	0.0645	0.0645	0.0645	0.0644	0.0644	0.0644	0.0644	0.0644	0.0644	0.0644	0.0644	0.0644	0.0644	0.0644	0.0644
0.37Hz	0.0479	0.0479	0.0479	0.0479	0.0479	0.0479	0.0479	0.0479	0.0479	0.0479	0.0479	0.0479	0.0478	0.0478	0.0478	0.0478	0.0478	0.0478	0.0478	0.0478	0.0478	0.0478	0.0478	0.0478	0.0478	0.0478	0.0478	0.0478	0.0477	0.0477	0.0477	0.0477	0.0477	0.0477	0.0477	0.0477	0.0477	0.0477	0.0477	0.0477	0.0477	0.0477	0.0477	0.0477	0.0477	0.0477	0.0477	0.0476	0.0476
0.36Hz	0.0338	0.0338	0.0338	0.0338	0.0338	0.0338	0.0338	0.0338	0.0338	0.0337	0.0337	0.0337	0.0337	0.0337	0.0337	0.0337	0.0337	0.0337	0.0337	0.0337	0.0337	0.0337	0.0337	0.0337	0.0337	0.0337	0.0337	0.0337	0.0337	0.0337	0.0337	0.0337	0.0337	0.0337	0.0337	0.0337	0.0337	0.0337	0.0336	0.0336	0.0336	0.0336	0.0336	0.0336	0.0336	0.0336	0.0336	0.0336	0.0336
0.36Hz	0.0222	0.0222	0.0222	0.0222	0.0221	0.0221	0.0221	0.0221	0.0221	0.0221	0.0221	0.0221	0.0221	0.0221	0.0221	0.0221	0.0221	0.0221	0.0221	0.0221	0.0221	0.0221	0.0221	0.0221	0.0221	0.0221	0.0221	0.0221	0.0221	0.0221	0.0221	0.0221	0.0221	0.0221	0.0221	0.0221	0.0221	0.0221	0.0221	0.0221	0.0221	0.0221	0.0221	0.0221	0.0221	0.0221	0.0221	0.0221	0.0221
0.35Hz	0.0128	0.0128	0.0128	0.0128	0.0128	0.0128	0.0128	0.0128	0.0128	0.0128	0.0128	0.0128	0.0128	0.0128	0.0128	0.0128	0.0128	0.0128	0.0128	0.0128	0.0128	0.0128	0.0128	0.0129	0.0129	0.0129	0.0129	0.0129	0.0129	0.0129	0.0129	0.0129	0.0129	0.0129	0.0129	0.0129	0.0129	0.0129	0.0129	0.0129	0.0129	0.0129	0.0129	0.0129	0.0129	0.0129	0.0129	0.0129	0.0129
0.35Hz	0.0055	0.0055	0.0055	0.0055	0.0055	0.0055	0.0055	0.0055	0.0055	0.0055	0.0055	0.0055	0.0055	0.0055	0.0056	0.0056	0.0056	0.0056	0.0056	0.0056	0.0056	0.0056	0.0056	0.0056	0.0056	0.0056	0.0056	0.0056	0.0056	0.0057	0.0057	0.0057	0.0057	0.0057	0.0057	0.0057	0.0057	0.0057	0.0057	0.0057	0.0057	0.0057	0.0058	0.0058	0.0058	0.0058	0.0058	0.0058	0.0058
0.34Hz	0.0001	0.0001	0.0001	0.0001	0.0001	0.0001	0.0002	0.0002	0.0002	0.0002	0.0003	0.0003	0.0003	0.0003	0.0004	0.0004	0.0004	0.0004	0.0005	0.0005	0.0005	0.0005	0.0006	0.0006	0.0006	0.0006	0.0006	0.0007	0.0007	0.0007	0.0007	0.0008	0.0008	0.0008	0.0008	0.0009	0.0009	0.0009	0.0009	0.001	0.001	0.001	0.001	0.0011	0.0011	0.0011	0.0011	0.0012	0.0012
0.34Hz	0.0042	0.0042	0.0042	0.0042	0.0042	0.0042	0.0042	0.0042	0.0042	0.0041	0.0041	0.0041	0.0041	0.0041	0.0041	0.0041	0.0041	0.0041	0.0041	0.0041	0.0041	0.0041	0.0041	0.0041	0.0041	0.004	0.004	0.004	0.004	0.004	0.004	0.004	0.004	0.004	0.004	0.004	0.004	0.004	0.004	0.004	0.004	0.004	0.004	0.004	0.004	0.004	0.004	0.004	0.004
0.33Hz	0.0072	0.0072	0.0071	0.0071	0.0071	0.0071	0.0071	0.0071	0.0071	0.0071	0.0071	0.0071	0.007	0.007	0.007	0.007	0.007	0.007	0.007	0.007	0.007	0.007	0.007	0.007	0.0069	0.0069	0.0069	0.0069	0.0069	0.0069	0.0069	0.0069	0.0069	0.0069	0.0069	0.0069	0.0068	0.0068	0.0068	0.0068	0.0068	0.0068	0.0068	0.0068	0.0068	0.0068	0.0068	0.0068	0.0068
0.33Hz	0.0092	0.0092	0.0092	0.0092	0.0092	0.0091	0.0091	0.0091	0.0091	0.0091	0.0091	0.0091	0.0091	0.0091	0.009	0.009	0.009	0.009	0.009	0.009	0.009	0.009	0.009	0.0089	0.0089	0.0089	0.0089	0.0089	0.0089	0.0089	0.0089	0.0089	0.0089	0.0088	0.0088	0.0088	0.0088	0.0088	0.0088	0.0088	0.0088	0.0088	0.0087	0.0087	0.0087	0.0087	0.0087	0.0087	0.0087
0.32Hz	0.0106	0.0106	0.0105	0.0105	0.0105	0.0105	0.0105	0.0105	0.0105	0.0105	0.0104	0.0104	0.0104	0.0104	0.0104	0.0104	0.0104	0.0104	0.0103	0.0103	0.0103	0.0103	0.0103	0.0103	0.0103	0.0103	0.0102	0.0102	0.0102	0.0102	0.0102	0.0102	0.0102	0.0102	0.0101	0.0101	0.0101	0.0101	0.0101	0.0101	0.0101	0.0101	0.01	0.01	0.01	0.01	0.01	0.01	0.01
0.32Hz	0.0115	0.0115	0.0114	0.0114	0.0114	0.0114	0.0114	0.0114	0.0114	0.0113	0.0113	0.0113	0.0113	0.0113	0.0113	0.0113	0.0112	0.0112	0.0112	0.0112	0.0112	0.0112	0.0112	0.0111	0.0111	0.0111	0.0111	0.0111	0.0111	0.0111	0.0111	0.011	0.011	0.011	0.011	0.011	0.011	0.011	0.0109	0.0109	0.0109	0.0109	0.0109	0.0109	0.0109	0.0109	0.0108	0.0108	0.0108
0.31Hz	0.0121	0.012	0.012	0.012	0.012	0.012	0.012	0.0119	0.0119	0.0119	0.0119	0.0119	0.0119	0.0119	0.0118	0.0118	0.0118	0.0118	0.0118	0.0118	0.0118	0.0117	0.0117	0.0117	0.0117	0.0117	0.0117	0.0117	0.0116	0.0116	0.0116	0.0116	0.0116	0.0116	0.0116	0.0115	0.0115	0.0115	0.0115	0.0115	0.0115	0.0115	0.0114	0.0114	0.0114	0.0114	0.0114	0.0114	0.0114
0.31Hz	0.0125	0.0124	0.0124	0.0124	0.0124	0.0124	0.0124	0.0123	0.0123	0.0123	0.0123	0.0123	0.0123	0.0123	0.0122	0.0122	0.0122	0.0122	0.0122	0.0122	0.0122	0.0121	0.0121	0.0121	0.0121	0.0121	0.0121	0.012	0.012	0.012	0.012	0.012	0.012	0.012	0.0119	0.0119	0.0119	0.0119	0.0119	0.0119	0.0119	0.0118	0.0118	0.0118	0.0118	0.0118	0.0118	0.0118	0.0117
0.3Hz	0.0128	0.0127	0.0127	0.0127	0.0127	0.0127	0.0127	0.0127	0.0126	0.0126	0.0126	0.0126	0.0126	0.0126	0.0125	0.0125	0.0125	0.0125	0.0125	0.0125	0.0125	0.0124	0.0124	0.0124	0.0124	0.0124	0.0124	0.0123	0.0123	0.0123	0.0123	0.0123	0.0123	0.0123	0.0122	0.0122	0.0122	0.0122	0.0122	0.0122	0.0122	0.0121	0.0121	0.0121	0.0121	0.0121	0.0121	0.012	0.012
0.3Hz	0.013	0.013	0.013	0.013	0.013	0.013	0.0129	0.0129	0.0129	0.0129	0.0129	0.0129	0.0129	0.0128	0.0128	0.0128	0.0128	0.0128	0.0128	0.0127	0.0127	0.0127	0.0127	0.0127	0.0127	0.0127	0.0126	0.0126	0.0126	0.0126	0.0126	0.0126	0.0125	0.0125	0.0125	0.0125	0.0125	0.0125	0.0125	0.0124	0.0124	0.0124	0.0124	0.0124	0.0124	0.0124	0.0123	0.0123	0.0123
0.29Hz	0.0133	0.0133	0.0133	0.0133	0.0132	0.0132	0.0132	0.0132	0.0132	0.0132	0.0131	0.0131	0.0131	0.0131	0.0131	0.0131	0.0131	0.013	0.013	0.013	0.013	0.013	0.013	0.0129	0.0129	0.0129	0.0129	0.0129	0.0129	0.0129	0.0128	0.0128	0.0128	0.0128	0.0128	0.0128	0.0128	0.0127	0.0127	0.0127	0.0127	0.0127	0.0127	0.0126	0.0126	0.0126	0.0126	0.0126	0.0126
0.29Hz	0.0136	0.0136	0.0135	0.0135	0.0135	0.0135	0.0135	0.0135	0.0134	0.0134	0.0134	0.0134	0.0134	0.0134	0.0134	0.0133	0.0133	0.0133	0.0133	0.0133	0.0133	0.0133	0.0132	0.0132	0.0132	0.0132	0.0132	0.0132	0.0131	0.0131	0.0131	0.0131	0.0131	0.0131	0.0131	0.013	0.013	0.013	0.013	0.013	0.013	0.013	0.0129	0.0129	0.0129	0.0129	0.0129	0.0129	0.0129
0.29Hz	0.0138	0.0138	0.0138	0.0138	0.0138	0.0138	0.0137	0.0137	0.0137	0.0137	0.0137	0.0137	0.0137	0.0136	0.0136	0.0136	0.0136	0.0136	0.0136	0.0136	0.0135	0.0135	0.0135	0.0135	0.0135	0.0135	0.0135	0.0134	0.0134	0.0134	0.0134	0.0134	0.0134	0.0134	0.0133	0.0133	0.0133	0.0133	0.0133	0.0133	0.0133	0.0132	0.0132	0.0132	0.0132	0.0132	0.0132	0.0132	0.0131
0.28Hz	0.0141	0.0141	0.0141	0.0141	0.014	0.014	0.014	0.014	0.014	0.014	0.014	0.0139	0.0139	0.0139	0.0139	0.0139	0.0139	0.0139	0.0138	0.0138	0.0138	0.0138	0.0138	0.0138	0.0138	0.0137	0.0137	0.0137	0.0137	0.0137	0.0137	0.0137	0.0136	0.0136	0.0136	0.0136	0.0136	0.0136	0.0136	0.0135	0.0135	0.0135	0.0135	0.0135	0.0135	0.0135	0.0134	0.0134	0.0134
0.28Hz	0.0144	0.0143	0.0143	0.0143	0.0143	0.0143	0.0143	0.0143	0.0142	0.0142	0.0142	0.0142	0.0142	0.0142	0.0142	0.0142	0.0141	0.0141	0.0141	0.0141	0.0141	0.0141	0.0141	0.014	0.014	0.014	0.014	0.014	0.014	0.014	0.0139	0.0139	0.0139	0.0139	0.0139	0.0139	0.0139	0.0138	0.0138	0.0138	0.0138	0.0138	0.0138	0.0138	0.0138	0.0137	0.0137	0.0137	0.0137
0.27Hz	0.0146	0.0146	0.0146	0.0146	0.0146	0.0145	0.0145	0.0145	0.0145	0.0145	0.0145	0.0145	0.0144	0.0144	0.0144	0.0144	0.0144	0.0144	0.0144	0.0143	0.0143	0.0143	0.0143	0.0143	0.0143	0.0143	0.0143	0.0142	0.0142	0.0142	0.0142	0.0142	0.0142	0.0142	0.0141	0.0141	0.0141	0.0141	0.0141	0.0141	0.0141	0.0141	0.014	0.014	0.014	0.014	0.014	0.014	0.014
0.27Hz	0.0148	0.0148	0.0148	0.0148	0.0148	0.0148	0.0148	0.0147	0.0147	0.0147	0.0147	0.0147	0.0147	0.0147	0.0146	0.0146	0.0146	0.0146	0.0146	0.0146	0.0146	0.0146	0.0145	0.0145	0.0145	0.0145	0.0145	0.0145	0.0145	0.0144	0.0144	0.0144	0.0144	0.0144	0.0144	0.0144	0.0144	0.0143	0.0143	0.0143	0.0143	0.0143	0.0143	0.0143	0.0143	0.0142	0.0142	0.0142	0.0142
0.27Hz	0.015	0.015	0.015	0.015	0.015	0.015	0.015	0.0149	0.0149	0.0149	0.0149	0.0149	0.0149	0.0149	0.0148	0.0148	0.0148	0.0148	0.0148	0.0148	0.0148	0.0148	0.0147	0.0147	0.0147	0.0147	0.0147	0.0147	0.0147	0.0147	0.0146	0.0146	0.0146	0.0146	0.0146	0.0146	0.0146	0.0146	0.0145	0.0145	0.0145	0.0145	0.0145	0.0145	0.0145	0.0145	0.0144	0.0144	0.0144
0.26Hz	0.0152	0.0152	0.0152	0.0152	0.0151	0.0151	0.0151	0.0151	0.0151	0.0151	0.0151	0.0151	0.015	0.015	0.015	0.015	0.015	0.015	0.015	0.015	0.0149	0.0149	0.0149	0.0149	0.0149	0.0149	0.0149	0.0149	0.0148	0.0148	0.0148	0.0148	0.0148	0.0148	0.0148	0.0148	0.0148	0.0147	0.0147	0.0147	0.0147	0.0147	0.0147	0.0147	0.0147	0.0146	0.0146	0.0146	0.0146
0.26Hz	0.0153	0.0153	0.0153	0.0153	0.0153	0.0153	0.0153	0.0152	0.0152	0.0152	0.0152	0.0152	0.0152	0.0152	0.0152	0.0151	0.0151	0.0151	0.0151	0.0151	0.0151	0.0151	0.0151	0.0151	0.015	0.015	0.015	0.015	0.015	0.015	0.015	0.015	0.0149	0.0149	0.0149	0.0149	0.0149	0.0149	0.0149	0.0149	0.0148	0.0148	0.0148	0.0148	0.0148	0.0148	0.0148	0.0148	0.0148
0.25Hz	0.0154	0.0154	0.0154	0.0154	0.0154	0.0154	0.0153	0.0153	0.0153	0.0153	0.0153	0.0153	0.0153	0.0153	0.0153	0.0152	0.0152	0.0152	0.0152	0.0152	0.0152	0.0152	0.0152	0.0151	0.0151	0.0151	0.0151	0.0151	0.0151	0.0151	0.0151	0.0151	0.015	0.015	0.015	0.015	0.015	0.015	0.015	0.015	0.015	0.0149	0.0149	0.0149	0.0149	0.0149	0.0149	0.0149	0.0149
0.25Hz	0.0155	0.0155	0.0154	0.0154	0.0154	0.0154	0.0154	0.0154	0.0154	0.0154	0.0153	0.0153	0.0153	0.0153	0.0153	0.0153	0.0153	0.0153	0.0153	0.0152	0.0152	0.0152	0.0152	0.0152	0.0152	0.0152	0.0152	0.0152	0.0151	0.0151	0.0151	0.0151	0.0151	0.0151	0.0151	0.0151	0.0151	0.015	0.015	0.015	0.015	0.015	0.015	0.015	0.015	0.015	0.0149	0.0149	0.0149
[truncated: 952 more columns]
