# Supplementary material for: The fast continuous wavelet transformation (fCWT) for real-time, high-quality, noise-resistant time–frequency analysis
Source: Nat Comput Sci. 2022 Jan 27;2(1):47–58. doi: 10.1038/s43588-021-00183-z (PMC10766549; doi:10.1038/s43588-021-00183-z)
Supplement: Supplementary file 4 — Zipped statistical and heatmap source data. [file 43588_2021_183_MOESM4_ESM.zip › Figure 4/figure_4_stft_source_detail.csv]

Freq(Hz)\Time(s)	17s	17.1538s	17.3077s	17.4615s	17.6154s	17.7692s	17.9231s	18.0769s	18.2308s	18.3846s	18.5385s	18.6923s	18.8462s	19s
0Hz	0.4692	0.1823	0.0896	0.0863	0.2491	0.8171	1	0.5718	0.046	0.1072	0.0976	0.3059	0.5477	0.3819
0.24Hz	0.4671	0.1812	0.0885	0.0877	0.251	0.8136	0.9949	0.5704	0.055	0.1071	0.0959	0.3046	0.5452	0.382
0.49Hz	0.461	0.1779	0.0852	0.0914	0.2564	0.803	0.9797	0.5662	0.0753	0.1066	0.0909	0.3009	0.538	0.3822
0.73Hz	0.4511	0.1727	0.0799	0.0968	0.2642	0.7856	0.9548	0.559	0.0986	0.1059	0.0829	0.2949	0.5261	0.3821
0.98Hz	0.4374	0.166	0.073	0.1031	0.2728	0.7617	0.9208	0.5486	0.1213	0.1049	0.0723	0.2868	0.5098	0.3809
1.22Hz	0.4204	0.1584	0.0652	0.1096	0.2808	0.7317	0.8788	0.5348	0.1418	0.1036	0.0599	0.2767	0.4894	0.378
1.46Hz	0.4004	0.1504	0.0572	0.1154	0.2867	0.6961	0.8297	0.5173	0.1589	0.102	0.0467	0.265	0.4655	0.3727
1.71Hz	0.3779	0.1426	0.05	0.1203	0.2895	0.6558	0.7749	0.4961	0.1723	0.1002	0.0342	0.252	0.4386	0.3644
1.95Hz	0.3532	0.1352	0.0447	0.1237	0.2885	0.6113	0.7157	0.4711	0.1814	0.0982	0.0252	0.2378	0.4092	0.3528
2.2Hz	0.327	0.1285	0.0423	0.1254	0.2834	0.5637	0.6534	0.4427	0.1863	0.0959	0.0241	0.2228	0.3779	0.3378
2.44Hz	0.2996	0.1224	0.0429	0.1253	0.2742	0.5139	0.5895	0.4113	0.1871	0.0933	0.0304	0.2072	0.3454	0.3194
2.69Hz	0.2718	0.1168	0.0455	0.1235	0.261	0.4629	0.5254	0.3774	0.1839	0.0904	0.039	0.1911	0.3123	0.2981
2.93Hz	0.2438	0.1113	0.0489	0.1198	0.2445	0.4117	0.4624	0.3417	0.1771	0.0873	0.0472	0.1749	0.2791	0.2742
3.17Hz	0.2163	0.1055	0.0521	0.1146	0.2251	0.3612	0.4015	0.305	0.1674	0.0836	0.0536	0.1585	0.2466	0.2485
3.42Hz	0.1896	0.0992	0.0545	0.1079	0.2037	0.3125	0.3438	0.2682	0.1551	0.0796	0.0578	0.1422	0.2152	0.2217
3.66Hz	0.1641	0.0922	0.0555	0.1001	0.1811	0.2662	0.2902	0.232	0.1411	0.075	0.0598	0.1262	0.1853	0.1945
3.91Hz	0.1401	0.0845	0.055	0.0913	0.1579	0.2232	0.2411	0.1973	0.1258	0.0698	0.0596	0.1105	0.1573	0.1677
