# Supplementary material for: The fast continuous wavelet transformation (fCWT) for real-time, high-quality, noise-resistant time–frequency analysis
Source: Nat Comput Sci. 2022 Jan 27;2(1):47–58. doi: 10.1038/s43588-021-00183-z (PMC10766549; doi:10.1038/s43588-021-00183-z)
Supplement: Supplementary file 4 — Zipped statistical and heatmap source data. [file 43588_2021_183_MOESM4_ESM.zip › Figure 4/figure_4_dwt_source_detail.csv]

Freq(Hz)\Time(s)	17s	17.002s	17.004s	17.006s	17.008s	17.01s	17.012s	17.014s	17.016s	17.018s	17.02s	17.022s	17.024s	17.026s	17.028s	17.03s	17.032s	17.034s	17.036s	17.038s	17.04s	17.042s	17.044s	17.046s	17.048s	17.05s	17.052s	17.054s	17.056s	17.058s	17.06s	17.062s	17.064s	17.066s	17.068s	17.07s	17.072s	17.074s	17.076s	17.078s	17.08s	17.082s	17.084s	17.086s	17.088s	17.09s	17.092s	17.094s	17.096s
5.86Hz	0.2756	0.2756	0.2756	0.2756	0.2756	0.2756	0.2756	0.2756	0.2756	0.2756	0.2756	0.2756	0.2756	0.2756	0.2756	0.2756	0.2756	0.2756	0.2756	0.2756	0.2756	0.2756	0.2756	0.2756	0.2756	0.2756	0.2756	0.2756	0.2756	0.2756	0.2756	0.2756	0.2756	0.2756	0.2756	0.2756	0.2756	0.2756	0.2756	0.2756	0.2756	0.2756	0.2756	0.2756	0.2756	0.2756	0.2756	0.2756	0.2756
2.93Hz	0.0332	0.0332	0.0332	0.0332	0.0332	0.0332	0.0332	0.0332	0.0332	0.0332	0.0332	0.0332	0.0332	0.0332	0.0332	0.0332	0.0332	0.0332	0.0332	0.0332	0.0332	0.0332	0.0332	0.0332	0.0332	0.0332	0.0332	0.0332	0.0332	0.0332	0.0332	0.0332	0.0332	0.0332	0.0332	0.0332	0.0332	0.0332	0.0332	0.0332	0.0332	0.0332	0.0332	0.0332	0.0332	0.0332	0.0332	0.0332	0.0332
1.46Hz	0.0551	0.0551	0.0551	0.0551	0.0551	0.0551	0.0551	0.0551	0.0551	0.0551	0.0551	0.0551	0.0551	0.0551	0.0551	0.0551	0.0551	0.0551	0.0551	0.0551	0.0551	0.0551	0.0551	0.0551	0.0551	0.0551	0.0551	0.0551	0.0551	0.0551	0.0551	0.0551	0.0551	0.0551	0.0551	0.0551	0.0551	0.0551	0.0551	0.0551	0.0551	0.0551	0.0551	0.0551	0.0551	0.0551	0.0551	0.0551	0.0551
0.73Hz	0.0086	0.0086	0.0086	0.0086	0.0086	0.0086	0.0086	0.0086	0.0086	0.0086	0.0086	0.0086	0.0086	0.0086	0.0086	0.0086	0.0086	0.0086	0.0086	0.0086	0.0086	0.0086	0.0086	0.0086	0.0086	0.0086	0.0086	0.0086	0.0086	0.0086	0.0086	0.0086	0.0086	0.0086	0.0086	0.0086	0.0086	0.0086	0.0086	0.0086	0.0086	0.0086	0.0086	0.0086	0.0086	0.0086	0.0086	0.0086	0.0086
0.37Hz	0.0109	0.0109	0.0109	0.0109	0.0109	0.0109	0.0109	0.0109	0.0109	0.0109	0.0109	0.0109	0.0109	0.0109	0.0109	0.0109	0.0109	0.0109	0.0109	0.0109	0.0109	0.0109	0.0109	0.0109	0.0109	0.0109	0.0109	0.0109	0.0109	0.0109	0.0109	0.0109	0.0109	0.0109	0.0109	0.0109	0.0109	0.0109	0.0109	0.0109	0.0109	0.0109	0.0109	0.0109	0.0109	0.0109	0.0109	0.0109	0.0109
[truncated: 952 more columns]
