# Supplementary material for: The fast continuous wavelet transformation (fCWT) for real-time, high-quality, noise-resistant time–frequency analysis
Source: Nat Comput Sci. 2022 Jan 27;2(1):47–58. doi: 10.1038/s43588-021-00183-z (PMC10766549; doi:10.1038/s43588-021-00183-z)
Supplement: Supplementary file 4 — Zipped statistical and heatmap source data. [file 43588_2021_183_MOESM4_ESM.zip › Figure 4/figure_4_fcwt_source_detail.csv]

Freq(Hz)\Time(s)	17s	17.002s	17.004s	17.006s	17.008s	17.01s	17.012s	17.014s	17.016s	17.018s	17.02s	17.022s	17.024s	17.026s	17.028s	17.03s	17.032s	17.034s	17.036s	17.038s	17.04s	17.042s	17.044s	17.046s	17.048s	17.05s	17.052s	17.054s	17.056s	17.058s	17.06s	17.062s	17.064s	17.066s	17.068s	17.07s	17.072s	17.074s	17.076s	17.078s	17.08s	17.082s	17.084s	17.086s	17.088s	17.09s	17.092s	17.094s	17.096s
6.86Hz	0.0001	0.0001	0.0001	0.0001	0.0001	0.0001	0.0001	0.0001	0.0001	0.0001	0.0001	0.0001	0.0001	0.0001	0.0001	0.0001	0.0001	0.0001	0.0001	0.0001	0.0001	0.0001	0.0001	0	0	0	0	0	0	0	0	0	0	0	0	0	0	0	0	0	0	0	0	0	0	0	0	0	0
6.76Hz	0.0001	0.0001	0.0001	0.0001	0.0001	0.0001	0.0001	0.0001	0.0001	0.0001	0.0001	0.0001	0.0001	0.0001	0.0001	0.0001	0.0001	0.0001	0.0001	0.0001	0.0001	0.0001	0.0001	0.0001	0.0001	0.0001	0.0001	0.0001	0.0001	0.0001	0.0001	0.0001	0.0001	0.0001	0.0001	0.0001	0.0001	0.0001	0.0001	0.0001	0.0001	0.0001	0.0001	0.0001	0.0001	0.0001	0.0001	0.0001	0.0001
6.67Hz	0.0001	0.0001	0.0001	0.0001	0.0001	0.0001	0.0001	0.0001	0.0001	0.0001	0.0001	0.0001	0.0001	0.0001	0.0001	0.0001	0.0001	0.0001	0.0001	0.0001	0.0001	0.0001	0.0001	0.0001	0.0001	0.0001	0.0001	0.0001	0.0001	0.0001	0.0001	0.0001	0.0001	0.0001	0.0001	0.0001	0.0001	0.0001	0.0001	0.0001	0.0001	0.0001	0.0001	0.0001	0.0001	0.0001	0.0001	0.0001	0.0001
6.57Hz	0.0001	0.0001	0.0001	0.0001	0.0001	0.0001	0.0001	0.0001	0.0001	0.0001	0.0001	0.0001	0.0001	0.0001	0.0001	0.0001	0.0001	0.0001	0.0001	0.0001	0.0001	0.0001	0.0001	0.0001	0.0001	0.0001	0.0001	0.0001	0.0001	0.0001	0.0001	0.0001	0.0001	0.0001	0.0001	0.0001	0.0001	0.0001	0.0001	0.0001	0.0001	0.0001	0.0001	0.0001	0.0001	0.0001	0.0001	0.0001	0.0001
6.48Hz	0.0001	0.0001	0.0001	0.0001	0.0001	0.0001	0.0001	0.0001	0.0001	0.0001	0.0001	0.0001	0.0001	0.0001	0.0001	0.0001	0.0001	0.0001	0.0001	0.0001	0.0001	0.0001	0.0001	0.0001	0.0001	0.0001	0.0001	0.0001	0.0001	0.0001	0.0001	0.0001	0.0001	0.0001	0.0001	0.0001	0.0001	0.0001	0.0001	0.0001	0.0001	0.0001	0.0002	0.0002	0.0002	0.0002	0.0002	0.0002	0.0002
6.38Hz	0.0001	0.0001	0.0001	0.0001	0.0001	0.0001	0.0001	0.0001	0.0001	0.0001	0.0001	0.0001	0.0001	0.0001	0.0001	0.0001	0.0001	0.0001	0.0001	0.0001	0.0001	0.0001	0.0001	0.0001	0.0001	0.0001	0.0001	0.0001	0.0001	0.0001	0.0001	0.0001	0.0001	0.0001	0.0001	0.0001	0.0001	0.0001	0.0001	0.0001	0.0001	0.0001	0.0001	0.0001	0.0001	0.0001	0.0001	0.0001	0.0001
6.29Hz	0.0001	0.0001	0.0001	0.0001	0.0001	0.0001	0.0001	0.0001	0.0001	0.0001	0.0001	0.0001	0.0001	0.0001	0.0001	0.0001	0.0001	0.0001	0.0001	0.0001	0.0001	0.0001	0.0001	0.0001	0.0001	0.0001	0.0001	0.0001	0.0001	0.0001	0.0001	0.0001	0.0001	0.0001	0.0001	0.0001	0.0001	0.0001	0.0001	0.0001	0.0001	0.0001	0.0001	0.0001	0.0001	0.0001	0.0001	0.0002	0.0002
6.2Hz	0.0002	0.0002	0.0002	0.0002	0.0002	0.0002	0.0002	0.0002	0.0002	0.0002	0.0002	0.0002	0.0002	0.0002	0.0002	0.0002	0.0002	0.0002	0.0002	0.0002	0.0002	0.0002	0.0002	0.0002	0.0002	0.0002	0.0002	0.0002	0.0002	0.0002	0.0002	0.0002	0.0002	0.0002	0.0002	0.0002	0.0002	0.0002	0.0002	0.0002	0.0002	0.0002	0.0002	0.0002	0.0002	0.0002	0.0002	0.0002	0.0002
6.11Hz	0.0002	0.0002	0.0002	0.0002	0.0002	0.0002	0.0002	0.0002	0.0002	0.0002	0.0002	0.0002	0.0002	0.0002	0.0002	0.0002	0.0002	0.0002	0.0002	0.0002	0.0002	0.0002	0.0002	0.0002	0.0002	0.0002	0.0002	0.0002	0.0002	0.0002	0.0002	0.0002	0.0002	0.0002	0.0002	0.0002	0.0002	0.0002	0.0002	0.0002	0.0002	0.0002	0.0002	0.0002	0.0002	0.0002	0.0002	0.0002	0.0002
6.02Hz	0.0002	0.0002	0.0002	0.0002	0.0002	0.0002	0.0002	0.0003	0.0003	0.0003	0.0003	0.0003	0.0003	0.0003	0.0003	0.0003	0.0003	0.0003	0.0003	0.0003	0.0003	0.0003	0.0003	0.0003	0.0003	0.0003	0.0002	0.0002	0.0002	0.0002	0.0002	0.0002	0.0002	0.0002	0.0002	0.0002	0.0002	0.0002	0.0002	0.0002	0.0002	0.0002	0.0002	0.0002	0.0002	0.0002	0.0002	0.0002	0.0002
5.94Hz	0.0002	0.0002	0.0002	0.0002	0.0002	0.0002	0.0002	0.0002	0.0002	0.0002	0.0002	0.0002	0.0002	0.0002	0.0002	0.0002	0.0002	0.0002	0.0002	0.0002	0.0002	0.0002	0.0002	0.0002	0.0002	0.0002	0.0002	0.0002	0.0002	0.0002	0.0002	0.0002	0.0002	0.0002	0.0002	0.0002	0.0002	0.0002	0.0002	0.0002	0.0002	0.0002	0.0002	0.0002	0.0002	0.0002	0.0002	0.0002	0.0002
5.85Hz	0.0002	0.0002	0.0002	0.0002	0.0002	0.0002	0.0002	0.0002	0.0002	0.0002	0.0002	0.0002	0.0002	0.0002	0.0002	0.0002	0.0002	0.0002	0.0002	0.0002	0.0002	0.0002	0.0002	0.0002	0.0002	0.0002	0.0002	0.0002	0.0002	0.0002	0.0002	0.0002	0.0002	0.0002	0.0002	0.0002	0.0002	0.0002	0.0002	0.0002	0.0002	0.0002	0.0002	0.0002	0.0002	0.0002	0.0002	0.0002	0.0002
5.77Hz	0.0003	0.0003	0.0003	0.0003	0.0003	0.0003	0.0003	0.0003	0.0003	0.0003	0.0003	0.0003	0.0003	0.0003	0.0003	0.0003	0.0003	0.0003	0.0003	0.0003	0.0003	0.0003	0.0003	0.0003	0.0003	0.0003	0.0003	0.0003	0.0003	0.0003	0.0003	0.0003	0.0003	0.0003	0.0003	0.0003	0.0003	0.0003	0.0003	0.0003	0.0003	0.0003	0.0003	0.0003	0.0003	0.0003	0.0003	0.0003	0.0003
5.69Hz	0.0003	0.0003	0.0003	0.0003	0.0003	0.0003	0.0003	0.0003	0.0003	0.0003	0.0003	0.0003	0.0003	0.0003	0.0003	0.0003	0.0003	0.0003	0.0003	0.0003	0.0003	0.0003	0.0003	0.0003	0.0003	0.0003	0.0003	0.0003	0.0003	0.0003	0.0003	0.0003	0.0003	0.0003	0.0003	0.0003	0.0003	0.0003	0.0003	0.0003	0.0003	0.0003	0.0003	0.0003	0.0003	0.0003	0.0003	0.0003	0.0003
5.6Hz	0.0003	0.0003	0.0003	0.0003	0.0003	0.0003	0.0003	0.0003	0.0003	0.0003	0.0003	0.0003	0.0003	0.0004	0.0004	0.0004	0.0004	0.0004	0.0004	0.0004	0.0004	0.0004	0.0004	0.0004	0.0004	0.0004	0.0004	0.0004	0.0004	0.0004	0.0004	0.0003	0.0003	0.0003	0.0003	0.0003	0.0003	0.0003	0.0003	0.0003	0.0003	0.0003	0.0003	0.0003	0.0003	0.0003	0.0003	0.0003	0.0003
5.52Hz	0.0004	0.0004	0.0004	0.0004	0.0004	0.0004	0.0004	0.0004	0.0004	0.0004	0.0004	0.0004	0.0004	0.0004	0.0004	0.0004	0.0004	0.0004	0.0004	0.0004	0.0004	0.0004	0.0004	0.0004	0.0004	0.0004	0.0004	0.0004	0.0004	0.0004	0.0004	0.0004	0.0004	0.0004	0.0004	0.0004	0.0004	0.0004	0.0004	0.0004	0.0004	0.0004	0.0004	0.0004	0.0004	0.0004	0.0004	0.0004	0.0004
5.45Hz	0.0004	0.0004	0.0004	0.0004	0.0004	0.0004	0.0004	0.0004	0.0004	0.0004	0.0004	0.0004	0.0004	0.0004	0.0004	0.0004	0.0004	0.0004	0.0004	0.0004	0.0004	0.0004	0.0004	0.0004	0.0004	0.0004	0.0004	0.0004	0.0004	0.0004	0.0004	0.0004	0.0004	0.0004	0.0004	0.0004	0.0004	0.0004	0.0004	0.0004	0.0004	0.0004	0.0004	0.0004	0.0004	0.0004	0.0004	0.0004	0.0004
5.37Hz	0.0005	0.0005	0.0005	0.0005	0.0005	0.0005	0.0005	0.0005	0.0005	0.0005	0.0005	0.0005	0.0005	0.0005	0.0005	0.0005	0.0005	0.0005	0.0005	0.0005	0.0005	0.0005	0.0005	0.0005	0.0005	0.0005	0.0005	0.0005	0.0005	0.0005	0.0005	0.0005	0.0005	0.0005	0.0005	0.0005	0.0005	0.0005	0.0005	0.0005	0.0005	0.0005	0.0005	0.0005	0.0005	0.0005	0.0005	0.0005	0.0005
5.29Hz	0.0006	0.0006	0.0006	0.0006	0.0006	0.0006	0.0006	0.0006	0.0006	0.0006	0.0006	0.0006	0.0006	0.0006	0.0006	0.0006	0.0006	0.0006	0.0006	0.0006	0.0006	0.0006	0.0006	0.0006	0.0006	0.0006	0.0006	0.0006	0.0006	0.0006	0.0006	0.0006	0.0006	0.0006	0.0006	0.0006	0.0006	0.0006	0.0006	0.0006	0.0006	0.0006	0.0006	0.0006	0.0006	0.0006	0.0006	0.0006	0.0006
5.21Hz	0.0006	0.0006	0.0006	0.0006	0.0006	0.0006	0.0006	0.0006	0.0006	0.0006	0.0006	0.0006	0.0006	0.0006	0.0006	0.0006	0.0006	0.0006	0.0006	0.0006	0.0006	0.0006	0.0006	0.0006	0.0006	0.0006	0.0006	0.0006	0.0006	0.0006	0.0006	0.0006	0.0006	0.0006	0.0006	0.0006	0.0006	0.0006	0.0006	0.0006	0.0006	0.0006	0.0006	0.0006	0.0006	0.0006	0.0006	0.0006	0.0006
5.14Hz	0.0007	0.0007	0.0007	0.0007	0.0007	0.0007	0.0007	0.0007	0.0007	0.0007	0.0007	0.0007	0.0007	0.0007	0.0007	0.0007	0.0007	0.0007	0.0007	0.0007	0.0007	0.0007	0.0007	0.0007	0.0007	0.0007	0.0007	0.0007	0.0007	0.0007	0.0007	0.0007	0.0007	0.0007	0.0007	0.0007	0.0007	0.0007	0.0007	0.0007	0.0007	0.0007	0.0007	0.0007	0.0007	0.0007	0.0007	0.0007	0.0007
5.07Hz	0.0008	0.0008	0.0008	0.0008	0.0008	0.0008	0.0008	0.0008	0.0008	0.0008	0.0008	0.0008	0.0008	0.0008	0.0008	0.0008	0.0008	0.0008	0.0008	0.0008	0.0008	0.0008	0.0008	0.0008	0.0008	0.0008	0.0008	0.0008	0.0008	0.0008	0.0008	0.0008	0.0008	0.0008	0.0008	0.0008	0.0008	0.0008	0.0008	0.0008	0.0008	0.0008	0.0008	0.0008	0.0008	0.0008	0.0008	0.0008	0.0008
4.99Hz	0.0009	0.0009	0.0009	0.0009	0.0009	0.0009	0.0009	0.0009	0.0009	0.0009	0.0009	0.0009	0.0009	0.0009	0.0009	0.0009	0.0009	0.0009	0.0009	0.0009	0.0009	0.0009	0.0009	0.0009	0.0009	0.0009	0.0009	0.0009	0.0009	0.0009	0.0009	0.0009	0.0009	0.0009	0.0009	0.0009	0.0009	0.0009	0.0009	0.0009	0.0009	0.0009	0.0009	0.0009	0.0009	0.0009	0.0009	0.0009	0.0009
4.92Hz	0.001	0.001	0.001	0.001	0.001	0.001	0.001	0.001	0.001	0.001	0.001	0.001	0.001	0.001	0.001	0.001	0.001	0.0011	0.0011	0.0011	0.0011	0.0011	0.0011	0.0011	0.0011	0.0011	0.0011	0.0011	0.0011	0.0011	0.0011	0.0011	0.0011	0.0011	0.0011	0.0011	0.0011	0.0011	0.0011	0.0011	0.0011	0.0011	0.0011	0.0011	0.0011	0.0011	0.0011	0.0011	0.0011
4.85Hz	0.0012	0.0012	0.0012	0.0012	0.0012	0.0012	0.0012	0.0012	0.0012	0.0012	0.0012	0.0012	0.0012	0.0012	0.0012	0.0012	0.0012	0.0012	0.0012	0.0012	0.0012	0.0012	0.0012	0.0012	0.0012	0.0012	0.0012	0.0012	0.0012	0.0012	0.0012	0.0012	0.0012	0.0012	0.0012	0.0012	0.0012	0.0012	0.0012	0.0012	0.0012	0.0012	0.0012	0.0012	0.0012	0.0012	0.0012	0.0012	0.0011
4.78Hz	0.0013	0.0013	0.0013	0.0013	0.0013	0.0013	0.0013	0.0013	0.0013	0.0013	0.0013	0.0013	0.0013	0.0013	0.0013	0.0013	0.0013	0.0013	0.0013	0.0013	0.0013	0.0013	0.0013	0.0013	0.0013	0.0013	0.0013	0.0013	0.0013	0.0013	0.0013	0.0013	0.0013	0.0013	0.0013	0.0013	0.0013	0.0013	0.0013	0.0013	0.0013	0.0013	0.0013	0.0013	0.0013	0.0013	0.0013	0.0013	0.0013
4.71Hz	0.0015	0.0015	0.0015	0.0015	0.0015	0.0015	0.0015	0.0015	0.0015	0.0015	0.0015	0.0015	0.0015	0.0015	0.0015	0.0015	0.0015	0.0015	0.0015	0.0015	0.0015	0.0015	0.0015	0.0015	0.0015	0.0015	0.0015	0.0015	0.0015	0.0015	0.0015	0.0015	0.0015	0.0015	0.0015	0.0015	0.0015	0.0015	0.0015	0.0015	0.0015	0.0015	0.0015	0.0015	0.0015	0.0015	0.0015	0.0015	0.0015
4.65Hz	0.0017	0.0017	0.0017	0.0017	0.0017	0.0017	0.0017	0.0017	0.0017	0.0017	0.0017	0.0017	0.0017	0.0017	0.0017	0.0017	0.0017	0.0017	0.0017	0.0017	0.0017	0.0017	0.0017	0.0017	0.0017	0.0017	0.0017	0.0017	0.0017	0.0017	0.0017	0.0017	0.0017	0.0017	0.0017	0.0017	0.0017	0.0017	0.0017	0.0017	0.0017	0.0017	0.0017	0.0017	0.0017	0.0017	0.0017	0.0017	0.0017
4.58Hz	0.002	0.002	0.002	0.002	0.002	0.002	0.002	0.002	0.002	0.002	0.002	0.002	0.002	0.002	0.002	0.002	0.002	0.002	0.002	0.002	0.002	0.002	0.002	0.002	0.002	0.002	0.002	0.002	0.002	0.002	0.002	0.002	0.002	0.002	0.002	0.002	0.002	0.002	0.002	0.002	0.002	0.002	0.002	0.002	0.002	0.002	0.002	0.002	0.002
4.51Hz	0.0022	0.0022	0.0022	0.0022	0.0022	0.0022	0.0022	0.0022	0.0022	0.0022	0.0022	0.0022	0.0022	0.0022	0.0022	0.0022	0.0022	0.0022	0.0022	0.0022	0.0022	0.0022	0.0022	0.0022	0.0022	0.0022	0.0022	0.0022	0.0022	0.0022	0.0022	0.0022	0.0022	0.0022	0.0022	0.0022	0.0022	0.0022	0.0022	0.0022	0.0022	0.0022	0.0022	0.0022	0.0022	0.0022	0.0022	0.0022	0.0022
4.45Hz	0.0026	0.0026	0.0026	0.0026	0.0026	0.0026	0.0026	0.0026	0.0026	0.0026	0.0026	0.0026	0.0026	0.0026	0.0026	0.0026	0.0026	0.0026	0.0026	0.0026	0.0026	0.0026	0.0026	0.0026	0.0026	0.0026	0.0026	0.0026	0.0026	0.0026	0.0026	0.0026	0.0026	0.0025	0.0025	0.0025	0.0025	0.0025	0.0025	0.0025	0.0025	0.0025	0.0025	0.0025	0.0025	0.0025	0.0025	0.0025	0.0025
4.38Hz	0.0029	0.0029	0.0029	0.0029	0.0029	0.0029	0.0029	0.0029	0.0029	0.0029	0.0029	0.0029	0.0029	0.0029	0.0029	0.0029	0.0029	0.0029	0.0029	0.0029	0.0029	0.0029	0.0029	0.0029	0.0029	0.0029	0.0029	0.0029	0.0029	0.0029	0.0029	0.0029	0.0029	0.0029	0.0029	0.0029	0.0029	0.0029	0.0029	0.0029	0.0029	0.0029	0.0029	0.0029	0.0029	0.0029	0.0029	0.0029	0.0029
4.32Hz	0.0033	0.0033	0.0033	0.0033	0.0033	0.0033	0.0033	0.0033	0.0033	0.0033	0.0033	0.0033	0.0033	0.0033	0.0033	0.0033	0.0033	0.0033	0.0033	0.0033	0.0033	0.0033	0.0033	0.0033	0.0033	0.0033	0.0033	0.0033	0.0033	0.0033	0.0033	0.0033	0.0033	0.0033	0.0033	0.0033	0.0033	0.0033	0.0033	0.0033	0.0033	0.0033	0.0033	0.0033	0.0033	0.0033	0.0033	0.0033	0.0033
4.26Hz	0.0037	0.0037	0.0037	0.0037	0.0037	0.0037	0.0037	0.0037	0.0037	0.0037	0.0037	0.0037	0.0037	0.0037	0.0037	0.0037	0.0037	0.0037	0.0037	0.0037	0.0037	0.0037	0.0037	0.0037	0.0037	0.0037	0.0037	0.0037	0.0037	0.0037	0.0037	0.0037	0.0037	0.0037	0.0037	0.0037	0.0037	0.0037	0.0037	0.0037	0.0037	0.0037	0.0037	0.0037	0.0037	0.0037	0.0037	0.0037	0.0037
4.2Hz	0.0043	0.0043	0.0043	0.0043	0.0043	0.0043	0.0042	0.0042	0.0042	0.0042	0.0042	0.0042	0.0042	0.0042	0.0042	0.0042	0.0042	0.0042	0.0042	0.0042	0.0042	0.0042	0.0042	0.0042	0.0042	0.0042	0.0042	0.0042	0.0042	0.0042	0.0042	0.0042	0.0042	0.0042	0.0042	0.0042	0.0042	0.0042	0.0042	0.0042	0.0042	0.0042	0.0042	0.0042	0.0042	0.0042	0.0042	0.0042	0.0042
4.14Hz	0.0048	0.0048	0.0048	0.0048	0.0048	0.0048	0.0048	0.0048	0.0048	0.0048	0.0048	0.0048	0.0048	0.0048	0.0048	0.0048	0.0048	0.0048	0.0048	0.0048	0.0048	0.0049	0.0049	0.0049	0.0049	0.0049	0.0049	0.0049	0.0049	0.0049	0.0049	0.0049	0.0049	0.0049	0.0049	0.0049	0.0049	0.0049	0.0049	0.0049	0.0049	0.0049	0.0049	0.0049	0.0049	0.0049	0.0049	0.0049	0.0049
4.08Hz	0.0055	0.0055	0.0055	0.0055	0.0055	0.0055	0.0055	0.0055	0.0055	0.0055	0.0055	0.0055	0.0055	0.0055	0.0055	0.0055	0.0055	0.0055	0.0055	0.0055	0.0055	0.0055	0.0055	0.0055	0.0055	0.0055	0.0055	0.0055	0.0055	0.0055	0.0055	0.0055	0.0055	0.0055	0.0055	0.0055	0.0055	0.0055	0.0055	0.0055	0.0055	0.0055	0.0055	0.0055	0.0055	0.0055	0.0055	0.0055	0.0055
4.02Hz	0.0063	0.0063	0.0063	0.0063	0.0063	0.0063	0.0063	0.0063	0.0063	0.0063	0.0063	0.0063	0.0063	0.0063	0.0063	0.0063	0.0063	0.0063	0.0063	0.0063	0.0063	0.0063	0.0063	0.0063	0.0063	0.0063	0.0063	0.0063	0.0063	0.0063	0.0063	0.0063	0.0063	0.0063	0.0063	0.0063	0.0063	0.0063	0.0063	0.0063	0.0063	0.0063	0.0063	0.0063	0.0063	0.0063	0.0063	0.0063	0.0063
3.96Hz	0.0072	0.0072	0.0072	0.0072	0.0072	0.0072	0.0072	0.0072	0.0072	0.0072	0.0072	0.0072	0.0072	0.0072	0.0072	0.0072	0.0072	0.0072	0.0072	0.0072	0.0072	0.0072	0.0072	0.0072	0.0072	0.0072	0.0072	0.0072	0.0072	0.0072	0.0072	0.0072	0.0072	0.0072	0.0072	0.0072	0.0072	0.0072	0.0072	0.0072	0.0072	0.0072	0.0072	0.0072	0.0072	0.0072	0.0072	0.0072	0.0072
3.91Hz	0.0082	0.0082	0.0082	0.0082	0.0082	0.0082	0.0082	0.0082	0.0082	0.0082	0.0082	0.0082	0.0082	0.0082	0.0082	0.0082	0.0082	0.0082	0.0082	0.0082	0.0082	0.0082	0.0082	0.0082	0.0082	0.0082	0.0082	0.0082	0.0082	0.0082	0.0082	0.0082	0.0082	0.0082	0.0082	0.0081	0.0081	0.0081	0.0081	0.0081	0.0081	0.0081	0.0081	0.0081	0.0081	0.0081	0.0081	0.0081	0.0081
3.85Hz	0.0093	0.0093	0.0093	0.0093	0.0093	0.0093	0.0093	0.0093	0.0093	0.0093	0.0093	0.0093	0.0093	0.0093	0.0093	0.0093	0.0093	0.0093	0.0093	0.0093	0.0093	0.0093	0.0093	0.0093	0.0093	0.0093	0.0093	0.0093	0.0093	0.0093	0.0093	0.0093	0.0093	0.0093	0.0093	0.0093	0.0093	0.0093	0.0093	0.0093	0.0093	0.0093	0.0093	0.0093	0.0093	0.0093	0.0093	0.0093	0.0093
3.8Hz	0.0105	0.0105	0.0105	0.0105	0.0105	0.0105	0.0105	0.0105	0.0105	0.0105	0.0105	0.0105	0.0105	0.0105	0.0105	0.0105	0.0105	0.0105	0.0105	0.0105	0.0105	0.0105	0.0105	0.0105	0.0105	0.0105	0.0105	0.0105	0.0105	0.0105	0.0105	0.0105	0.0105	0.0105	0.0105	0.0105	0.0105	0.0105	0.0105	0.0105	0.0105	0.0105	0.0105	0.0105	0.0105	0.0105	0.0105	0.0105	0.0105
3.74Hz	0.012	0.012	0.012	0.012	0.012	0.012	0.012	0.012	0.012	0.012	0.012	0.012	0.012	0.012	0.012	0.012	0.012	0.012	0.012	0.012	0.012	0.012	0.012	0.012	0.012	0.012	0.012	0.012	0.012	0.012	0.012	0.012	0.012	0.012	0.012	0.012	0.012	0.012	0.012	0.012	0.012	0.012	0.012	0.012	0.012	0.012	0.012	0.012	0.012
3.69Hz	0.0137	0.0137	0.0137	0.0137	0.0137	0.0137	0.0137	0.0137	0.0137	0.0137	0.0137	0.0137	0.0137	0.0137	0.0137	0.0137	0.0137	0.0137	0.0137	0.0137	0.0137	0.0137	0.0137	0.0137	0.0137	0.0137	0.0137	0.0137	0.0137	0.0137	0.0137	0.0137	0.0137	0.0137	0.0137	0.0137	0.0137	0.0137	0.0137	0.0137	0.0137	0.0137	0.0137	0.0137	0.0137	0.0137	0.0137	0.0137	0.0137
3.63Hz	0.0155	0.0155	0.0155	0.0155	0.0155	0.0155	0.0155	0.0155	0.0155	0.0155	0.0155	0.0155	0.0155	0.0155	0.0155	0.0155	0.0155	0.0155	0.0155	0.0155	0.0155	0.0155	0.0155	0.0155	0.0155	0.0155	0.0155	0.0155	0.0155	0.0155	0.0155	0.0155	0.0155	0.0155	0.0155	0.0155	0.0155	0.0155	0.0155	0.0155	0.0155	0.0155	0.0155	0.0155	0.0155	0.0155	0.0155	0.0155	0.0155
3.58Hz	0.0177	0.0177	0.0177	0.0177	0.0177	0.0177	0.0177	0.0177	0.0177	0.0177	0.0177	0.0177	0.0177	0.0177	0.0177	0.0177	0.0177	0.0177	0.0177	0.0177	0.0177	0.0177	0.0177	0.0177	0.0177	0.0177	0.0177	0.0177	0.0177	0.0177	0.0177	0.0177	0.0177	0.0177	0.0177	0.0177	0.0177	0.0177	0.0177	0.0177	0.0177	0.0177	0.0177	0.0177	0.0177	0.0177	0.0177	0.0177	0.0177
3.53Hz	0.0201	0.0201	0.0201	0.0201	0.0201	0.0201	0.0201	0.0201	0.0201	0.0201	0.0201	0.0201	0.0201	0.0201	0.0201	0.0201	0.0201	0.0201	0.0201	0.0201	0.0201	0.0201	0.0201	0.0201	0.0201	0.0201	0.0201	0.0201	0.0201	0.0201	0.0201	0.0201	0.0201	0.0201	0.0201	0.0201	0.0201	0.0201	0.0201	0.0201	0.0201	0.0201	0.0201	0.0201	0.0201	0.0201	0.0201	0.0201	0.0201
3.48Hz	0.0228	0.0228	0.0228	0.0228	0.0228	0.0228	0.0228	0.0228	0.0228	0.0228	0.0228	0.0228	0.0228	0.0228	0.0228	0.0228	0.0228	0.0228	0.0228	0.0228	0.0228	0.0228	0.0228	0.0228	0.0228	0.0228	0.0228	0.0228	0.0228	0.0228	0.0228	0.0228	0.0228	0.0228	0.0228	0.0228	0.0228	0.0228	0.0228	0.0228	0.0228	0.0228	0.0228	0.0228	0.0228	0.0228	0.0228	0.0228	0.0228
3.43Hz	0.0259	0.0259	0.0259	0.0259	0.0259	0.0259	0.0259	0.0259	0.0259	0.0259	0.0259	0.0259	0.0259	0.0259	0.0259	0.0259	0.0259	0.0259	0.0259	0.0259	0.0259	0.0259	0.0259	0.0259	0.0259	0.0259	0.0259	0.0259	0.0259	0.0259	0.0259	0.0259	0.0259	0.0259	0.0259	0.0259	0.0259	0.0259	0.0259	0.0259	0.0259	0.0259	0.0259	0.0259	0.0259	0.0259	0.0259	0.0259	0.0259
3.38Hz	0.0294	0.0294	0.0294	0.0294	0.0294	0.0294	0.0294	0.0294	0.0294	0.0294	0.0294	0.0294	0.0294	0.0294	0.0294	0.0294	0.0294	0.0294	0.0294	0.0294	0.0294	0.0294	0.0294	0.0294	0.0294	0.0294	0.0294	0.0294	0.0294	0.0294	0.0294	0.0294	0.0294	0.0294	0.0294	0.0294	0.0294	0.0294	0.0294	0.0294	0.0294	0.0294	0.0294	0.0294	0.0294	0.0294	0.0294	0.0294	0.0294
3.33Hz	0.0333	0.0333	0.0333	0.0333	0.0333	0.0333	0.0333	0.0333	0.0333	0.0333	0.0333	0.0333	0.0333	0.0333	0.0333	0.0333	0.0333	0.0333	0.0333	0.0333	0.0333	0.0333	0.0333	0.0333	0.0333	0.0333	0.0333	0.0333	0.0333	0.0333	0.0333	0.0333	0.0333	0.0333	0.0333	0.0333	0.0333	0.0333	0.0333	0.0333	0.0333	0.0333	0.0333	0.0333	0.0333	0.0333	0.0333	0.0333	0.0333
3.28Hz	0.0377	0.0377	0.0377	0.0377	0.0377	0.0377	0.0377	0.0377	0.0377	0.0377	0.0377	0.0377	0.0377	0.0377	0.0377	0.0377	0.0377	0.0377	0.0377	0.0377	0.0377	0.0377	0.0377	0.0377	0.0377	0.0377	0.0377	0.0377	0.0377	0.0377	0.0377	0.0377	0.0377	0.0377	0.0377	0.0377	0.0377	0.0377	0.0377	0.0377	0.0377	0.0377	0.0377	0.0377	0.0377	0.0377	0.0377	0.0377	0.0377
3.24Hz	0.0426	0.0426	0.0426	0.0426	0.0426	0.0426	0.0426	0.0426	0.0426	0.0426	0.0426	0.0426	0.0426	0.0426	0.0426	0.0426	0.0426	0.0426	0.0426	0.0426	0.0426	0.0426	0.0426	0.0426	0.0426	0.0426	0.0426	0.0426	0.0426	0.0426	0.0426	0.0426	0.0426	0.0426	0.0426	0.0426	0.0426	0.0426	0.0426	0.0426	0.0426	0.0426	0.0426	0.0426	0.0426	0.0426	0.0426	0.0426	0.0426
3.19Hz	0.0482	0.0482	0.0482	0.0482	0.0482	0.0482	0.0482	0.0482	0.0482	0.0482	0.0482	0.0482	0.0482	0.0482	0.0482	0.0482	0.0482	0.0482	0.0482	0.0482	0.0482	0.0482	0.0482	0.0482	0.0482	0.0482	0.0482	0.0482	0.0482	0.0482	0.0482	0.0482	0.0482	0.0482	0.0482	0.0482	0.0482	0.0482	0.0482	0.0482	0.0482	0.0482	0.0482	0.0482	0.0482	0.0482	0.0482	0.0482	0.0482
3.15Hz	0.0544	0.0544	0.0544	0.0544	0.0544	0.0544	0.0544	0.0544	0.0544	0.0544	0.0544	0.0544	0.0544	0.0544	0.0544	0.0544	0.0544	0.0544	0.0544	0.0544	0.0544	0.0544	0.0544	0.0544	0.0544	0.0544	0.0544	0.0544	0.0544	0.0544	0.0544	0.0544	0.0544	0.0544	0.0544	0.0544	0.0544	0.0544	0.0544	0.0544	0.0544	0.0544	0.0544	0.0544	0.0544	0.0544	0.0544	0.0544	0.0544
3.1Hz	0.0613	0.0613	0.0613	0.0613	0.0613	0.0613	0.0613	0.0613	0.0613	0.0613	0.0613	0.0613	0.0613	0.0613	0.0613	0.0613	0.0613	0.0613	0.0613	0.0613	0.0613	0.0613	0.0613	0.0613	0.0613	0.0613	0.0613	0.0613	0.0613	0.0613	0.0613	0.0613	0.0613	0.0613	0.0613	0.0613	0.0613	0.0613	0.0613	0.0613	0.0613	0.0613	0.0613	0.0613	0.0613	0.0613	0.0613	0.0613	0.0613
3.06Hz	0.069	0.069	0.069	0.069	0.069	0.069	0.069	0.069	0.069	0.069	0.069	0.069	0.069	0.069	0.069	0.069	0.069	0.069	0.069	0.069	0.069	0.069	0.069	0.069	0.069	0.069	0.069	0.069	0.069	0.069	0.069	0.069	0.069	0.069	0.069	0.069	0.069	0.069	0.069	0.069	0.069	0.069	0.069	0.069	0.069	0.069	0.069	0.069	0.069
3.01Hz	0.0775	0.0775	0.0775	0.0775	0.0775	0.0775	0.0775	0.0775	0.0775	0.0775	0.0775	0.0775	0.0775	0.0775	0.0775	0.0775	0.0775	0.0775	0.0775	0.0775	0.0775	0.0775	0.0775	0.0775	0.0775	0.0775	0.0775	0.0775	0.0775	0.0775	0.0775	0.0775	0.0775	0.0775	0.0775	0.0775	0.0775	0.0775	0.0775	0.0775	0.0775	0.0775	0.0775	0.0775	0.0775	0.0775	0.0775	0.0775	0.0775
2.97Hz	0.087	0.087	0.087	0.087	0.087	0.087	0.087	0.087	0.087	0.087	0.087	0.087	0.087	0.087	0.087	0.087	0.087	0.087	0.087	0.087	0.087	0.087	0.087	0.087	0.087	0.087	0.087	0.087	0.087	0.087	0.087	0.087	0.087	0.087	0.087	0.087	0.087	0.087	0.087	0.087	0.087	0.087	0.087	0.087	0.087	0.087	0.087	0.087	0.087
2.93Hz	0.0975	0.0975	0.0975	0.0975	0.0975	0.0975	0.0975	0.0975	0.0975	0.0975	0.0975	0.0975	0.0975	0.0975	0.0974	0.0974	0.0974	0.0974	0.0974	0.0974	0.0974	0.0974	0.0974	0.0974	0.0974	0.0974	0.0974	0.0974	0.0974	0.0974	0.0974	0.0974	0.0974	0.0974	0.0974	0.0974	0.0974	0.0974	0.0974	0.0974	0.0974	0.0974	0.0974	0.0974	0.0974	0.0974	0.0974	0.0974	0.0974
2.88Hz	0.109	0.109	0.109	0.109	0.109	0.109	0.109	0.109	0.109	0.109	0.109	0.109	0.109	0.109	0.109	0.109	0.109	0.109	0.109	0.109	0.109	0.109	0.109	0.109	0.109	0.109	0.109	0.109	0.109	0.109	0.109	0.109	0.109	0.109	0.109	0.109	0.109	0.109	0.1089	0.1089	0.1089	0.1089	0.1089	0.1089	0.1089	0.1089	0.1089	0.1089	0.1089
2.84Hz	0.1216	0.1216	0.1216	0.1216	0.1216	0.1216	0.1215	0.1215	0.1215	0.1215	0.1215	0.1215	0.1215	0.1215	0.1215	0.1215	0.1215	0.1215	0.1215	0.1215	0.1215	0.1215	0.1215	0.1215	0.1215	0.1215	0.1215	0.1215	0.1215	0.1215	0.1215	0.1215	0.1215	0.1215	0.1215	0.1215	0.1215	0.1215	0.1215	0.1215	0.1215	0.1215	0.1215	0.1215	0.1215	0.1215	0.1215	0.1215	0.1215
2.8Hz	0.1353	0.1353	0.1353	0.1353	0.1353	0.1353	0.1353	0.1353	0.1353	0.1353	0.1353	0.1353	0.1353	0.1353	0.1353	0.1353	0.1353	0.1353	0.1353	0.1353	0.1353	0.1353	0.1353	0.1353	0.1353	0.1353	0.1353	0.1353	0.1353	0.1353	0.1353	0.1353	0.1353	0.1353	0.1353	0.1353	0.1353	0.1353	0.1353	0.1353	0.1353	0.1353	0.1353	0.1353	0.1353	0.1353	0.1353	0.1353	0.1353
2.76Hz	0.1504	0.1504	0.1504	0.1504	0.1504	0.1504	0.1504	0.1504	0.1504	0.1504	0.1504	0.1504	0.1504	0.1504	0.1504	0.1504	0.1504	0.1504	0.1504	0.1504	0.1504	0.1504	0.1504	0.1504	0.1504	0.1504	0.1504	0.1504	0.1504	0.1504	0.1504	0.1504	0.1504	0.1504	0.1504	0.1503	0.1503	0.1503	0.1503	0.1503	0.1503	0.1503	0.1503	0.1503	0.1503	0.1503	0.1503	0.1503	0.1503
2.72Hz	0.1666	0.1666	0.1666	0.1666	0.1666	0.1666	0.1666	0.1666	0.1666	0.1666	0.1666	0.1666	0.1666	0.1666	0.1666	0.1666	0.1666	0.1666	0.1666	0.1666	0.1666	0.1666	0.1666	0.1666	0.1666	0.1666	0.1666	0.1666	0.1666	0.1666	0.1666	0.1666	0.1666	0.1666	0.1666	0.1666	0.1666	0.1666	0.1666	0.1666	0.1666	0.1666	0.1666	0.1666	0.1666	0.1666	0.1665	0.1665	0.1665
2.68Hz	0.1842	0.1842	0.1842	0.1842	0.1842	0.1842	0.1842	0.1842	0.1842	0.1842	0.1842	0.1842	0.1842	0.1842	0.1842	0.1842	0.1842	0.1841	0.1841	0.1841	0.1841	0.1841	0.1841	0.1841	0.1841	0.1841	0.1841	0.1841	0.1841	0.1841	0.1841	0.1841	0.1841	0.1841	0.1841	0.1841	0.1841	0.1841	0.1841	0.1841	0.1841	0.1841	0.1841	0.1841	0.1841	0.1841	0.1841	0.1841	0.1841
2.65Hz	0.203	0.203	0.203	0.203	0.203	0.203	0.203	0.203	0.203	0.203	0.203	0.203	0.203	0.203	0.203	0.203	0.203	0.203	0.203	0.203	0.203	0.203	0.203	0.203	0.203	0.203	0.203	0.203	0.203	0.203	0.203	0.203	0.203	0.203	0.203	0.203	0.203	0.203	0.203	0.203	0.203	0.203	0.203	0.203	0.2029	0.2029	0.2029	0.2029	0.2029
2.61Hz	0.2231	0.2231	0.2231	0.2231	0.2231	0.2231	0.2231	0.2231	0.2231	0.2231	0.223	0.223	0.223	0.223	0.223	0.223	0.223	0.223	0.223	0.223	0.223	0.223	0.223	0.223	0.223	0.223	0.223	0.223	0.223	0.223	0.223	0.223	0.223	0.223	0.223	0.223	0.223	0.223	0.223	0.223	0.223	0.223	0.223	0.223	0.223	0.223	0.223	0.223	0.2229
2.57Hz	0.2445	0.2445	0.2445	0.2445	0.2445	0.2445	0.2445	0.2445	0.2445	0.2445	0.2445	0.2445	0.2445	0.2445	0.2445	0.2445	0.2445	0.2445	0.2444	0.2444	0.2444	0.2444	0.2444	0.2444	0.2444	0.2444	0.2444	0.2444	0.2444	0.2444	0.2444	0.2444	0.2444	0.2444	0.2444	0.2444	0.2444	0.2444	0.2444	0.2444	0.2444	0.2444	0.2444	0.2444	0.2444	0.2444	0.2444	0.2443	0.2443
2.53Hz	0.267	0.267	0.267	0.267	0.267	0.267	0.267	0.267	0.267	0.267	0.267	0.267	0.267	0.267	0.267	0.267	0.267	0.267	0.267	0.267	0.267	0.267	0.267	0.267	0.267	0.267	0.267	0.267	0.267	0.267	0.267	0.267	0.267	0.267	0.267	0.267	0.267	0.2669	0.2669	0.2669	0.2669	0.2669	0.2669	0.2669	0.2669	0.2669	0.2669	0.2669	0.2669
2.5Hz	0.2907	0.2907	0.2907	0.2907	0.2907	0.2907	0.2907	0.2907	0.2907	0.2907	0.2907	0.2907	0.2906	0.2906	0.2906	0.2906	0.2906	0.2906	0.2906	0.2906	0.2906	0.2906	0.2906	0.2906	0.2906	0.2906	0.2906	0.2906	0.2906	0.2906	0.2906	0.2906	0.2906	0.2906	0.2906	0.2906	0.2906	0.2906	0.2906	0.2905	0.2905	0.2905	0.2905	0.2905	0.2905	0.2905	0.2905	0.2905	0.2905
2.46Hz	0.3152	0.3152	0.3152	0.3152	0.3152	0.3152	0.3152	0.3152	0.3152	0.3152	0.3152	0.3152	0.3152	0.3152	0.3152	0.3152	0.3152	0.3152	0.3152	0.3152	0.3151	0.3151	0.3151	0.3151	0.3151	0.3151	0.3151	0.3151	0.3151	0.3151	0.3151	0.3151	0.3151	0.3151	0.3151	0.3151	0.3151	0.3151	0.3151	0.3151	0.3151	0.315	0.315	0.315	0.315	0.315	0.315	0.315	0.315
2.43Hz	0.3405	0.3405	0.3405	0.3405	0.3405	0.3405	0.3405	0.3405	0.3405	0.3405	0.3405	0.3405	0.3405	0.3405	0.3405	0.3405	0.3405	0.3405	0.3405	0.3405	0.3405	0.3405	0.3405	0.3405	0.3405	0.3404	0.3404	0.3404	0.3404	0.3404	0.3404	0.3404	0.3404	0.3404	0.3404	0.3404	0.3404	0.3404	0.3404	0.3404	0.3404	0.3403	0.3403	0.3403	0.3403	0.3403	0.3403	0.3403	0.3403
2.39Hz	0.3665	0.3665	0.3665	0.3665	0.3665	0.3665	0.3665	0.3665	0.3665	0.3665	0.3665	0.3665	0.3665	0.3665	0.3665	0.3665	0.3665	0.3665	0.3665	0.3665	0.3665	0.3665	0.3665	0.3665	0.3664	0.3664	0.3664	0.3664	0.3664	0.3664	0.3664	0.3664	0.3664	0.3664	0.3664	0.3664	0.3664	0.3664	0.3664	0.3663	0.3663	0.3663	0.3663	0.3663	0.3663	0.3663	0.3663	0.3663	0.3663
2.36Hz	0.3927	0.3927	0.3927	0.3927	0.3927	0.3927	0.3927	0.3927	0.3927	0.3927	0.3927	0.3927	0.3927	0.3927	0.3927	0.3927	0.3927	0.3927	0.3927	0.3927	0.3927	0.3927	0.3927	0.3927	0.3927	0.3927	0.3927	0.3927	0.3926	0.3926	0.3926	0.3926	0.3926	0.3926	0.3926	0.3926	0.3926	0.3926	0.3926	0.3926	0.3925	0.3925	0.3925	0.3925	0.3925	0.3925	0.3925	0.3925	0.3925
2.32Hz	0.419	0.419	0.419	0.419	0.419	0.419	0.419	0.419	0.419	0.419	0.419	0.419	0.419	0.419	0.419	0.419	0.419	0.4189	0.4189	0.4189	0.4189	0.4189	0.4189	0.4189	0.4189	0.4189	0.4189	0.4189	0.4189	0.4189	0.4189	0.4189	0.4188	0.4188	0.4188	0.4188	0.4188	0.4188	0.4188	0.4188	0.4188	0.4188	0.4187	0.4187	0.4187	0.4187	0.4187	0.4187	0.4187
2.29Hz	0.445	0.445	0.445	0.445	0.445	0.445	0.445	0.445	0.445	0.445	0.445	0.445	0.445	0.445	0.445	0.445	0.445	0.445	0.4449	0.4449	0.4449	0.4449	0.4449	0.4449	0.4449	0.4449	0.4449	0.4449	0.4449	0.4449	0.4449	0.4449	0.4448	0.4448	0.4448	0.4448	0.4448	0.4448	0.4448	0.4448	0.4448	0.4447	0.4447	0.4447	0.4447	0.4447	0.4447	0.4447	0.4447
2.26Hz	0.4703	0.4703	0.4703	0.4703	0.4703	0.4703	0.4703	0.4703	0.4703	0.4703	0.4703	0.4703	0.4703	0.4703	0.4703	0.4702	0.4702	0.4702	0.4702	0.4702	0.4702	0.4702	0.4702	0.4702	0.4702	0.4702	0.4702	0.4702	0.4701	0.4701	0.4701	0.4701	0.4701	0.4701	0.4701	0.4701	0.4701	0.47	0.47	0.47	0.47	0.47	0.47	0.47	0.47	0.4699	0.4699	0.4699	0.4699
2.22Hz	0.4945	0.4945	0.4945	0.4945	0.4945	0.4945	0.4945	0.4945	0.4945	0.4945	0.4945	0.4945	0.4945	0.4945	0.4945	0.4944	0.4944	0.4944	0.4944	0.4944	0.4944	0.4944	0.4944	0.4944	0.4944	0.4944	0.4944	0.4943	0.4943	0.4943	0.4943	0.4943	0.4943	0.4943	0.4943	0.4943	0.4942	0.4942	0.4942	0.4942	0.4942	0.4942	0.4941	0.4941	0.4941	0.4941	0.4941	0.4941	0.494
2.19Hz	0.5172	0.5172	0.5172	0.5172	0.5172	0.5172	0.5172	0.5172	0.5172	0.5172	0.5172	0.5172	0.5172	0.5172	0.5172	0.5172	0.5172	0.5171	0.5171	0.5171	0.5171	0.5171	0.5171	0.5171	0.5171	0.5171	0.5171	0.517	0.517	0.517	0.517	0.517	0.517	0.517	0.5169	0.5169	0.5169	0.5169	0.5169	0.5169	0.5169	0.5168	0.5168	0.5168	0.5168	0.5168	0.5167	0.5167	0.5167
2.16Hz	0.5379	0.5379	0.5379	0.5379	0.5379	0.5379	0.5379	0.5379	0.5379	0.5379	0.5379	0.5379	0.5379	0.5379	0.5378	0.5378	0.5378	0.5378	0.5378	0.5378	0.5378	0.5378	0.5378	0.5378	0.5377	0.5377	0.5377	0.5377	0.5377	0.5377	0.5377	0.5376	0.5376	0.5376	0.5376	0.5376	0.5376	0.5375	0.5375	0.5375	0.5375	0.5375	0.5374	0.5374	0.5374	0.5374	0.5374	0.5373	0.5373
2.13Hz	0.5562	0.5562	0.5562	0.5562	0.5562	0.5562	0.5562	0.5562	0.5562	0.5562	0.5562	0.5562	0.5562	0.5561	0.5561	0.5561	0.5561	0.5561	0.5561	0.5561	0.5561	0.5561	0.5561	0.556	0.556	0.556	0.556	0.556	0.556	0.5559	0.5559	0.5559	0.5559	0.5559	0.5559	0.5558	0.5558	0.5558	0.5558	0.5558	0.5557	0.5557	0.5557	0.5557	0.5556	0.5556	0.5556	0.5556	0.5555
2.1Hz	0.5716	0.5716	0.5716	0.5716	0.5716	0.5716	0.5716	0.5716	0.5716	0.5716	0.5716	0.5716	0.5716	0.5716	0.5715	0.5715	0.5715	0.5715	0.5715	0.5715	0.5715	0.5715	0.5715	0.5714	0.5714	0.5714	0.5714	0.5714	0.5714	0.5713	0.5713	0.5713	0.5713	0.5713	0.5712	0.5712	0.5712	0.5712	0.5711	0.5711	0.5711	0.5711	0.571	0.571	0.571	0.571	0.5709	0.5709	0.5709
2.07Hz	0.5838	0.5838	0.5838	0.5838	0.5838	0.5838	0.5838	0.5838	0.5838	0.5838	0.5838	0.5838	0.5838	0.5837	0.5837	0.5837	0.5837	0.5837	0.5837	0.5837	0.5837	0.5836	0.5836	0.5836	0.5836	0.5836	0.5836	0.5835	0.5835	0.5835	0.5835	0.5834	0.5834	0.5834	0.5834	0.5833	0.5833	0.5833	0.5833	0.5832	0.5832	0.5832	0.5832	0.5831	0.5831	0.5831	0.583	0.583	0.583
2.04Hz	0.5923	0.5923	0.5923	0.5923	0.5923	0.5923	0.5923	0.5923	0.5923	0.5923	0.5922	0.5922	0.5922	0.5922	0.5922	0.5922	0.5922	0.5922	0.5921	0.5921	0.5921	0.5921	0.5921	0.5921	0.592	0.592	0.592	0.592	0.5919	0.5919	0.5919	0.5919	0.5918	0.5918	0.5918	0.5918	0.5917	0.5917	0.5917	0.5916	0.5916	0.5916	0.5915	0.5915	0.5915	0.5914	0.5914	0.5914	0.5913
2.01Hz	0.5968	0.5968	0.5968	0.5968	0.5968	0.5968	0.5968	0.5967	0.5967	0.5967	0.5967	0.5967	0.5967	0.5967	0.5967	0.5967	0.5966	0.5966	0.5966	0.5966	0.5966	0.5966	0.5965	0.5965	0.5965	0.5965	0.5964	0.5964	0.5964	0.5964	0.5963	0.5963	0.5963	0.5962	0.5962	0.5962	0.5961	0.5961	0.5961	0.596	0.596	0.596	0.5959	0.5959	0.5958	0.5958	0.5958	0.5957	0.5957
1.98Hz	0.597	0.597	0.597	0.597	0.597	0.597	0.597	0.597	0.597	0.597	0.5969	0.5969	0.5969	0.5969	0.5969	0.5969	0.5969	0.5968	0.5968	0.5968	0.5968	0.5968	0.5967	0.5967	0.5967	0.5967	0.5966	0.5966	0.5966	0.5965	0.5965	0.5965	0.5964	0.5964	0.5964	0.5963	0.5963	0.5963	0.5962	0.5962	0.5961	0.5961	0.596	0.596	0.5959	0.5959	0.5959	0.5958	0.5958
1.95Hz	0.5928	0.5928	0.5928	0.5928	0.5928	0.5928	0.5928	0.5928	0.5928	0.5928	0.5928	0.5928	0.5927	0.5927	0.5927	0.5927	0.5927	0.5927	0.5926	0.5926	0.5926	0.5926	0.5925	0.5925	0.5925	0.5924	0.5924	0.5924	0.5923	0.5923	0.5923	0.5922	0.5922	0.5922	0.5921	0.5921	0.592	0.592	0.5919	0.5919	0.5918	0.5918	0.5917	0.5917	0.5916	0.5916	0.5915	0.5915	0.5914
1.93Hz	0.5842	0.5842	0.5842	0.5842	0.5842	0.5842	0.5842	0.5842	0.5842	0.5842	0.5842	0.5842	0.5841	0.5841	0.5841	0.5841	0.5841	0.584	0.584	0.584	0.584	0.5839	0.5839	0.5839	0.5838	0.5838	0.5838	0.5837	0.5837	0.5836	0.5836	0.5836	0.5835	0.5835	0.5834	0.5834	0.5833	0.5833	0.5832	0.5832	0.5831	0.5831	0.583	0.5829	0.5829	0.5828	0.5828	0.5827	0.5826
1.9Hz	0.5712	0.5712	0.5712	0.5712	0.5712	0.5712	0.5711	0.5711	0.5711	0.5711	0.5711	0.5711	0.5711	0.571	0.571	0.571	0.571	0.5709	0.5709	0.5709	0.5709	0.5708	0.5708	0.5707	0.5707	0.5707	0.5706	0.5706	0.5705	0.5705	0.5704	0.5704	0.5703	0.5703	0.5702	0.5702	0.5701	0.5701	0.57	0.57	0.5699	0.5698	0.5698	0.5697	0.5696	0.5696	0.5695	0.5694	0.5693
1.87Hz	0.5539	0.5539	0.5539	0.5539	0.5539	0.5539	0.5538	0.5538	0.5538	0.5538	0.5538	0.5538	0.5537	0.5537	0.5537	0.5537	0.5536	0.5536	0.5536	0.5535	0.5535	0.5535	0.5534	0.5534	0.5534	0.5533	0.5533	0.5532	0.5532	0.5531	0.5531	0.553	0.5529	0.5529	0.5528	0.5528	0.5527	0.5526	0.5526	0.5525	0.5524	0.5523	0.5523	0.5522	0.5521	0.552	0.552	0.5519	0.5518
1.84Hz	0.5327	0.5327	0.5327	0.5327	0.5327	0.5327	0.5327	0.5326	0.5326	0.5326	0.5326	0.5326	0.5325	0.5325	0.5325	0.5325	0.5324	0.5324	0.5324	0.5323	0.5323	0.5322	0.5322	0.5321	0.5321	0.532	0.532	0.5319	0.5319	0.5318	0.5318	0.5317	0.5316	0.5316	0.5315	0.5314	0.5313	0.5313	0.5312	0.5311	0.531	0.531	0.5309	0.5308	0.5307	0.5306	0.5305	0.5304	0.5303
1.82Hz	0.5079	0.5079	0.5079	0.5079	0.5079	0.5079	0.5079	0.5079	0.5079	0.5078	0.5078	0.5078	0.5078	0.5077	0.5077	0.5077	0.5076	0.5076	0.5075	0.5075	0.5075	0.5074	0.5074	0.5073	0.5072	0.5072	0.5071	0.5071	0.507	0.5069	0.5069	0.5068	0.5067	0.5066	0.5066	0.5065	0.5064	0.5063	0.5062	0.5061	0.5061	0.506	0.5059	0.5058	0.5057	0.5056	0.5055	0.5054	0.5053
1.79Hz	0.4801	0.4801	0.4801	0.4801	0.4801	0.4801	0.4801	0.4801	0.4801	0.48	0.48	0.48	0.4799	0.4799	0.4799	0.4798	0.4798	0.4798	0.4797	0.4797	0.4796	0.4795	0.4795	0.4794	0.4794	0.4793	0.4792	0.4792	0.4791	0.479	0.4789	0.4789	0.4788	0.4787	0.4786	0.4785	0.4784	0.4783	0.4782	0.4781	0.478	0.4779	0.4778	0.4777	0.4776	0.4775	0.4774	0.4772	0.4771
1.77Hz	0.4501	0.4501	0.4501	0.4501	0.4501	0.4501	0.45	0.45	0.45	0.45	0.4499	0.4499	0.4499	0.4498	0.4498	0.4497	0.4497	0.4497	0.4496	0.4495	0.4495	0.4494	0.4494	0.4493	0.4492	0.4491	0.4491	0.449	0.4489	0.4488	0.4487	0.4486	0.4486	0.4485	0.4484	0.4483	0.4481	0.448	0.4479	0.4478	0.4477	0.4476	0.4475	0.4473	0.4472	0.4471	0.4469	0.4468	0.4467
1.74Hz	0.4183	0.4183	0.4183	0.4183	0.4182	0.4182	0.4182	0.4182	0.4182	0.4181	0.4181	0.4181	0.418	0.418	0.4179	0.4179	0.4178	0.4178	0.4177	0.4177	0.4176	0.4175	0.4174	0.4174	0.4173	0.4172	0.4171	0.417	0.4169	0.4168	0.4167	0.4166	0.4165	0.4164	0.4163	0.4162	0.4161	0.416	0.4158	0.4157	0.4156	0.4155	0.4153	0.4152	0.415	0.4149	0.4147	0.4146	0.4144
1.72Hz	0.3855	0.3855	0.3855	0.3855	0.3855	0.3855	0.3855	0.3854	0.3854	0.3854	0.3854	0.3853	0.3853	0.3852	0.3852	0.3851	0.3851	0.385	0.3849	0.3849	0.3848	0.3847	0.3846	0.3845	0.3844	0.3844	0.3843	0.3842	0.3841	0.3839	0.3838	0.3837	0.3836	0.3835	0.3834	0.3832	0.3831	0.383	0.3828	0.3827	0.3825	0.3824	0.3822	0.3821	0.3819	0.3818	0.3816	0.3814	0.3812
1.69Hz	0.3526	0.3526	0.3526	0.3526	0.3526	0.3526	0.3526	0.3525	0.3525	0.3525	0.3524	0.3524	0.3523	0.3523	0.3522	0.3522	0.3521	0.352	0.352	0.3519	0.3518	0.3517	0.3516	0.3515	0.3514	0.3513	0.3512	0.3511	0.351	0.3509	0.3507	0.3506	0.3505	0.3503	0.3502	0.3501	0.3499	0.3498	0.3496	0.3494	0.3493	0.3491	0.3489	0.3488	0.3486	0.3484	0.3482	0.348	0.3478
1.67Hz	0.3204	0.3204	0.3204	0.3203	0.3203	0.3203	0.3203	0.3203	0.3202	0.3202	0.3201	0.3201	0.32	0.32	0.3199	0.3198	0.3198	0.3197	0.3196	0.3195	0.3194	0.3193	0.3192	0.3191	0.319	0.3189	0.3188	0.3187	0.3185	0.3184	0.3183	0.3181	0.318	0.3178	0.3177	0.3175	0.3173	0.3172	0.317	0.3168	0.3166	0.3165	0.3163	0.3161	0.3159	0.3157	0.3155	0.3153	0.315
1.64Hz	0.2895	0.2895	0.2895	0.2894	0.2894	0.2894	0.2894	0.2893	0.2893	0.2893	0.2892	0.2892	0.2891	0.289	0.289	0.2889	0.2888	0.2887	0.2886	0.2885	0.2884	0.2883	0.2882	0.2881	0.288	0.2879	0.2877	0.2876	0.2874	0.2873	0.2871	0.287	0.2868	0.2867	0.2865	0.2863	0.2861	0.286	0.2858	0.2856	0.2854	0.2852	0.285	0.2847	0.2845	0.2843	0.2841	0.2838	0.2836
1.62Hz	0.2605	0.2605	0.2605	0.2605	0.2605	0.2605	0.2604	0.2604	0.2604	0.2603	0.2603	0.2602	0.2601	0.2601	0.26	0.2599	0.2598	0.2597	0.2596	0.2595	0.2594	0.2593	0.2592	0.259	0.2589	0.2588	0.2586	0.2585	0.2583	0.2582	0.258	0.2578	0.2577	0.2575	0.2573	0.2571	0.2569	0.2567	0.2565	0.2563	0.2561	0.2558	0.2556	0.2554	0.2551	0.2549	0.2547	0.2544	0.2541
1.6Hz	0.2342	0.2342	0.2342	0.2342	0.2342	0.2341	0.2341	0.2341	0.234	0.234	0.2339	0.2338	0.2338	0.2337	0.2336	0.2335	0.2334	0.2333	0.2332	0.2331	0.233	0.2329	0.2328	0.2326	0.2325	0.2323	0.2322	0.232	0.2319	0.2317	0.2315	0.2313	0.2311	0.2309	0.2307	0.2305	0.2303	0.2301	0.2299	0.2297	0.2294	0.2292	0.2289	0.2287	0.2284	0.2282	0.2279	0.2276	0.2273
1.57Hz	0.2109	0.2109	0.2109	0.2109	0.2109	0.2108	0.2108	0.2108	0.2107	0.2107	0.2106	0.2105	0.2105	0.2104	0.2103	0.2102	0.2101	0.21	0.2099	0.2098	0.2096	0.2095	0.2094	0.2092	0.2091	0.2089	0.2088	0.2086	0.2084	0.2082	0.2081	0.2079	0.2077	0.2075	0.2072	0.207	0.2068	0.2066	0.2063	0.2061	0.2058	0.2056	0.2053	0.2051	0.2048	0.2045	0.2042	0.2039	0.2036
1.55Hz	0.1912	0.1912	0.1912	0.1911	0.1911	0.1911	0.191	0.191	0.191	0.1909	0.1908	0.1908	0.1907	0.1906	0.1905	0.1904	0.1903	0.1902	0.1901	0.19	0.1899	0.1897	0.1896	0.1894	0.1893	0.1891	0.1889	0.1888	0.1886	0.1884	0.1882	0.188	0.1878	0.1876	0.1874	0.1871	0.1869	0.1867	0.1864	0.1862	0.1859	0.1857	0.1854	0.1851	0.1848	0.1846	0.1843	0.184	0.1836
1.53Hz	0.1751	0.1751	0.175	0.175	0.175	0.175	0.1749	0.1749	0.1748	0.1748	0.1747	0.1747	0.1746	0.1745	0.1744	0.1743	0.1742	0.1741	0.174	0.1739	0.1737	0.1736	0.1735	0.1733	0.1732	0.173	0.1728	0.1726	0.1725	0.1723	0.1721	0.1719	0.1717	0.1715	0.1712	0.171	0.1708	0.1705	0.1703	0.17	0.1698	0.1695	0.1693	0.169	0.1687	0.1684	0.1681	0.1678	0.1675
1.51Hz	0.1628	0.1628	0.1628	0.1628	0.1628	0.1627	0.1627	0.1627	0.1626	0.1626	0.1625	0.1624	0.1624	0.1623	0.1622	0.1621	0.162	0.1619	0.1618	0.1617	0.1615	0.1614	0.1613	0.1611	0.161	0.1608	0.1606	0.1605	0.1603	0.1601	0.1599	0.1597	0.1595	0.1593	0.1591	0.1589	0.1587	0.1584	0.1582	0.158	0.1577	0.1574	0.1572	0.1569	0.1566	0.1563	0.1561	0.1558	0.1555
1.48Hz	0.1544	0.1544	0.1544	0.1544	0.1544	0.1544	0.1543	0.1543	0.1543	0.1542	0.1541	0.1541	0.154	0.1539	0.1539	0.1538	0.1537	0.1536	0.1535	0.1534	0.1532	0.1531	0.153	0.1529	0.1527	0.1526	0.1524	0.1523	0.1521	0.1519	0.1517	0.1516	0.1514	0.1512	0.151	0.1508	0.1506	0.1503	0.1501	0.1499	0.1497	0.1494	0.1492	0.1489	0.1487	0.1484	0.1481	0.1478	0.1476
1.46Hz	0.1499	0.1499	0.1499	0.1499	0.1499	0.1499	0.1498	0.1498	0.1498	0.1497	0.1497	0.1496	0.1495	0.1495	0.1494	0.1493	0.1492	0.1491	0.1491	0.149	0.1488	0.1487	0.1486	0.1485	0.1484	0.1482	0.1481	0.148	0.1478	0.1477	0.1475	0.1473	0.1472	0.147	0.1468	0.1466	0.1464	0.1462	0.146	0.1458	0.1456	0.1454	0.1452	0.145	0.1447	0.1445	0.1443	0.144	0.1438
1.44Hz	0.149	0.149	0.149	0.149	0.149	0.149	0.1489	0.1489	0.1489	0.1488	0.1488	0.1487	0.1487	0.1486	0.1486	0.1485	0.1484	0.1483	0.1483	0.1482	0.1481	0.148	0.1479	0.1478	0.1477	0.1476	0.1474	0.1473	0.1472	0.1471	0.1469	0.1468	0.1466	0.1465	0.1463	0.1462	0.146	0.1459	0.1457	0.1455	0.1453	0.1451	0.145	0.1448	0.1446	0.1444	0.1442	0.1439	0.1437
1.42Hz	0.1516	0.1516	0.1516	0.1515	0.1515	0.1515	0.1515	0.1515	0.1514	0.1514	0.1514	0.1513	0.1513	0.1512	0.1512	0.1511	0.1511	0.151	0.1509	0.1509	0.1508	0.1507	0.1506	0.1506	0.1505	0.1504	0.1503	0.1502	0.1501	0.15	0.1498	0.1497	0.1496	0.1495	0.1494	0.1492	0.1491	0.149	0.1488	0.1487	0.1485	0.1484	0.1482	0.1481	0.1479	0.1477	0.1476	0.1474	0.1472
1.4Hz	0.1574	0.1574	0.1574	0.1574	0.1574	0.1574	0.1573	0.1573	0.1573	0.1573	0.1572	0.1572	0.1572	0.1571	0.1571	0.1571	0.157	0.157	0.1569	0.1569	0.1568	0.1567	0.1567	0.1566	0.1565	0.1565	0.1564	0.1563	0.1562	0.1561	0.1561	0.156	0.1559	0.1558	0.1557	0.1556	0.1555	0.1554	0.1552	0.1551	0.155	0.1549	0.1548	0.1547	0.1545	0.1544	0.1543	0.1541	0.154
1.38Hz	0.1662	0.1662	0.1662	0.1662	0.1662	0.1662	0.1662	0.1662	0.1662	0.1661	0.1661	0.1661	0.1661	0.166	0.166	0.166	0.1659	0.1659	0.1659	0.1658	0.1658	0.1657	0.1657	0.1656	0.1656	0.1655	0.1655	0.1654	0.1653	0.1653	0.1652	0.1651	0.1651	0.165	0.1649	0.1649	0.1648	0.1647	0.1646	0.1645	0.1644	0.1643	0.1643	0.1642	0.1641	0.164	0.1639	0.1638	0.1637
1.36Hz	0.1779	0.1779	0.1778	0.1778	0.1778	0.1778	0.1778	0.1778	0.1778	0.1778	0.1778	0.1777	0.1777	0.1777	0.1777	0.1777	0.1776	0.1776	0.1776	0.1775	0.1775	0.1775	0.1774	0.1774	0.1774	0.1773	0.1773	0.1772	0.1772	0.1771	0.1771	0.1771	0.177	0.1769	0.1769	0.1768	0.1768	0.1767	0.1767	0.1766	0.1765	0.1765	0.1764	0.1763	0.1763	0.1762	0.1761	0.176	0.176
1.34Hz	0.192	0.192	0.192	0.192	0.192	0.192	0.192	0.1919	0.1919	0.1919	0.1919	0.1919	0.1919	0.1919	0.1919	0.1918	0.1918	0.1918	0.1918	0.1918	0.1917	0.1917	0.1917	0.1917	0.1916	0.1916	0.1916	0.1915	0.1915	0.1915	0.1914	0.1914	0.1914	0.1913	0.1913	0.1912	0.1912	0.1912	0.1911	0.1911	0.191	0.191	0.1909	0.1909	0.1908	0.1908	0.1907	0.1907	0.1906
1.32Hz	0.2083	0.2083	0.2083	0.2083	0.2083	0.2083	0.2083	0.2083	0.2083	0.2083	0.2083	0.2083	0.2083	0.2083	0.2083	0.2083	0.2082	0.2082	0.2082	0.2082	0.2082	0.2082	0.2081	0.2081	0.2081	0.2081	0.2081	0.208	0.208	0.208	0.208	0.2079	0.2079	0.2079	0.2079	0.2078	0.2078	0.2078	0.2078	0.2077	0.2077	0.2077	0.2076	0.2076	0.2076	0.2075	0.2075	0.2074	0.2074
1.3Hz	0.2266	0.2266	0.2266	0.2266	0.2266	0.2266	0.2266	0.2266	0.2266	0.2266	0.2266	0.2266	0.2266	0.2266	0.2265	0.2265	0.2265	0.2265	0.2265	0.2265	0.2265	0.2265	0.2265	0.2265	0.2264	0.2264	0.2264	0.2264	0.2264	0.2264	0.2263	0.2263	0.2263	0.2263	0.2263	0.2263	0.2262	0.2262	0.2262	0.2262	0.2262	0.2261	0.2261	0.2261	0.2261	0.226	0.226	0.226	0.226
1.28Hz	0.2467	0.2467	0.2467	0.2467	0.2467	0.2467	0.2467	0.2467	0.2467	0.2467	0.2467	0.2467	0.2467	0.2467	0.2467	0.2467	0.2467	0.2466	0.2466	0.2466	0.2466	0.2466	0.2466	0.2466	0.2466	0.2466	0.2466	0.2466	0.2466	0.2465	0.2465	0.2465	0.2465	0.2465	0.2465	0.2465	0.2465	0.2464	0.2464	0.2464	0.2464	0.2464	0.2464	0.2464	0.2463	0.2463	0.2463	0.2463	0.2463
1.27Hz	0.2684	0.2684	0.2684	0.2684	0.2684	0.2684	0.2684	0.2684	0.2684	0.2684	0.2684	0.2684	0.2684	0.2684	0.2684	0.2684	0.2684	0.2684	0.2684	0.2684	0.2684	0.2684	0.2684	0.2684	0.2683	0.2683	0.2683	0.2683	0.2683	0.2683	0.2683	0.2683	0.2683	0.2683	0.2683	0.2683	0.2683	0.2682	0.2682	0.2682	0.2682	0.2682	0.2682	0.2682	0.2682	0.2682	0.2682	0.2681	0.2681
1.25Hz	0.2915	0.2915	0.2915	0.2915	0.2915	0.2915	0.2915	0.2915	0.2915	0.2915	0.2915	0.2915	0.2915	0.2915	0.2915	0.2915	0.2915	0.2915	0.2915	0.2915	0.2915	0.2915	0.2915	0.2915	0.2915	0.2915	0.2915	0.2915	0.2914	0.2914	0.2914	0.2914	0.2914	0.2914	0.2914	0.2914	0.2914	0.2914	0.2914	0.2914	0.2914	0.2914	0.2914	0.2914	0.2914	0.2913	0.2913	0.2913	0.2913
1.23Hz	0.3157	0.3157	0.3157	0.3157	0.3157	0.3157	0.3157	0.3157	0.3157	0.3157	0.3157	0.3157	0.3157	0.3157	0.3157	0.3157	0.3157	0.3157	0.3157	0.3157	0.3157	0.3157	0.3157	0.3157	0.3157	0.3157	0.3157	0.3157	0.3157	0.3156	0.3156	0.3156	0.3156	0.3156	0.3156	0.3156	0.3156	0.3156	0.3156	0.3156	0.3156	0.3156	0.3156	0.3156	0.3156	0.3156	0.3156	0.3156	0.3156
1.21Hz	0.3408	0.3408	0.3408	0.3408	0.3408	0.3408	0.3408	0.3408	0.3408	0.3408	0.3408	0.3408	0.3408	0.3408	0.3408	0.3408	0.3408	0.3408	0.3408	0.3408	0.3408	0.3408	0.3408	0.3408	0.3408	0.3408	0.3408	0.3408	0.3408	0.3408	0.3408	0.3408	0.3407	0.3407	0.3407	0.3407	0.3407	0.3407	0.3407	0.3407	0.3407	0.3407	0.3407	0.3407	0.3407	0.3407	0.3407	0.3407	0.3407
1.2Hz	0.3666	0.3666	0.3666	0.3666	0.3666	0.3666	0.3666	0.3666	0.3666	0.3666	0.3666	0.3666	0.3666	0.3666	0.3666	0.3666	0.3666	0.3666	0.3666	0.3666	0.3666	0.3666	0.3666	0.3666	0.3666	0.3666	0.3666	0.3666	0.3666	0.3666	0.3666	0.3666	0.3666	0.3666	0.3666	0.3666	0.3666	0.3666	0.3666	0.3665	0.3665	0.3665	0.3665	0.3665	0.3665	0.3665	0.3665	0.3665	0.3665
1.18Hz	0.3928	0.3928	0.3928	0.3928	0.3928	0.3928	0.3928	0.3928	0.3928	0.3928	0.3928	0.3928	0.3928	0.3928	0.3928	0.3928	0.3928	0.3928	0.3928	0.3928	0.3928	0.3928	0.3928	0.3928	0.3928	0.3928	0.3928	0.3928	0.3928	0.3928	0.3928	0.3928	0.3928	0.3928	0.3928	0.3928	0.3928	0.3928	0.3928	0.3928	0.3928	0.3928	0.3928	0.3928	0.3928	0.3928	0.3928	0.3928	0.3927
1.16Hz	0.419	0.419	0.419	0.419	0.419	0.419	0.419	0.419	0.419	0.419	0.419	0.419	0.419	0.419	0.419	0.419	0.419	0.419	0.419	0.419	0.419	0.419	0.419	0.419	0.419	0.419	0.419	0.419	0.419	0.419	0.419	0.419	0.419	0.419	0.419	0.419	0.419	0.419	0.419	0.419	0.419	0.419	0.419	0.419	0.419	0.419	0.419	0.419	0.419
1.14Hz	0.445	0.445	0.445	0.445	0.445	0.445	0.445	0.445	0.445	0.445	0.445	0.445	0.445	0.445	0.445	0.445	0.445	0.445	0.445	0.445	0.445	0.445	0.445	0.445	0.445	0.445	0.445	0.445	0.445	0.445	0.445	0.445	0.445	0.445	0.445	0.445	0.445	0.445	0.4449	0.4449	0.4449	0.4449	0.4449	0.4449	0.4449	0.4449	0.4449	0.4449	0.4449
1.13Hz	0.4703	0.4703	0.4703	0.4703	0.4703	0.4703	0.4703	0.4703	0.4703	0.4703	0.4703	0.4703	0.4703	0.4703	0.4703	0.4703	0.4703	0.4703	0.4703	0.4703	0.4703	0.4703	0.4703	0.4703	0.4703	0.4703	0.4703	0.4702	0.4702	0.4702	0.4702	0.4702	0.4702	0.4702	0.4702	0.4702	0.4702	0.4702	0.4702	0.4702	0.4702	0.4702	0.4702	0.4702	0.4702	0.4702	0.4702	0.4702	0.4702
1.11Hz	0.4945	0.4945	0.4945	0.4945	0.4945	0.4945	0.4945	0.4945	0.4945	0.4945	0.4945	0.4945	0.4945	0.4945	0.4945	0.4945	0.4945	0.4945	0.4945	0.4945	0.4945	0.4945	0.4945	0.4945	0.4945	0.4945	0.4944	0.4944	0.4944	0.4944	0.4944	0.4944	0.4944	0.4944	0.4944	0.4944	0.4944	0.4944	0.4944	0.4944	0.4944	0.4944	0.4944	0.4944	0.4944	0.4944	0.4944	0.4944	0.4944
1.1Hz	0.5172	0.5172	0.5172	0.5172	0.5172	0.5172	0.5172	0.5172	0.5172	0.5172	0.5172	0.5172	0.5172	0.5172	0.5172	0.5172	0.5172	0.5172	0.5172	0.5172	0.5172	0.5172	0.5172	0.5172	0.5172	0.5172	0.5172	0.5172	0.5172	0.5172	0.5172	0.5172	0.5171	0.5171	0.5171	0.5171	0.5171	0.5171	0.5171	0.5171	0.5171	0.5171	0.5171	0.5171	0.5171	0.5171	0.5171	0.5171	0.5171
1.08Hz	0.5379	0.5379	0.5379	0.5379	0.5379	0.5379	0.5379	0.5379	0.5379	0.5379	0.5379	0.5379	0.5379	0.5379	0.5379	0.5379	0.5379	0.5379	0.5379	0.5379	0.5379	0.5379	0.5379	0.5379	0.5379	0.5379	0.5378	0.5378	0.5378	0.5378	0.5378	0.5378	0.5378	0.5378	0.5378	0.5378	0.5378	0.5378	0.5378	0.5378	0.5378	0.5378	0.5378	0.5378	0.5378	0.5378	0.5378	0.5378	0.5377
1.06Hz	0.5562	0.5562	0.5562	0.5562	0.5562	0.5562	0.5562	0.5562	0.5562	0.5562	0.5562	0.5562	0.5562	0.5562	0.5562	0.5562	0.5562	0.5562	0.5562	0.5562	0.5562	0.5561	0.5561	0.5561	0.5561	0.5561	0.5561	0.5561	0.5561	0.5561	0.5561	0.5561	0.5561	0.5561	0.5561	0.5561	0.5561	0.5561	0.5561	0.5561	0.5561	0.5561	0.5561	0.556	0.556	0.556	0.556	0.556	0.556
1.05Hz	0.5716	0.5716	0.5716	0.5716	0.5716	0.5716	0.5716	0.5716	0.5716	0.5716	0.5716	0.5716	0.5716	0.5716	0.5716	0.5716	0.5716	0.5716	0.5716	0.5716	0.5716	0.5716	0.5716	0.5716	0.5716	0.5716	0.5716	0.5716	0.5716	0.5716	0.5716	0.5716	0.5716	0.5716	0.5716	0.5715	0.5715	0.5715	0.5715	0.5715	0.5715	0.5715	0.5715	0.5715	0.5715	0.5715	0.5715	0.5715	0.5715
1.03Hz	0.5838	0.5838	0.5838	0.5838	0.5838	0.5838	0.5838	0.5838	0.5838	0.5838	0.5838	0.5838	0.5838	0.5837	0.5837	0.5837	0.5837	0.5837	0.5837	0.5837	0.5837	0.5837	0.5837	0.5837	0.5837	0.5837	0.5837	0.5837	0.5837	0.5837	0.5837	0.5837	0.5837	0.5837	0.5837	0.5836	0.5836	0.5836	0.5836	0.5836	0.5836	0.5836	0.5836	0.5836	0.5836	0.5836	0.5836	0.5836	0.5835
1.02Hz	0.5922	0.5922	0.5922	0.5922	0.5922	0.5922	0.5922	0.5922	0.5922	0.5922	0.5922	0.5922	0.5922	0.5922	0.5922	0.5922	0.5922	0.5922	0.5922	0.5922	0.5922	0.5922	0.5922	0.5922	0.5922	0.5922	0.5922	0.5921	0.5921	0.5921	0.5921	0.5921	0.5921	0.5921	0.5921	0.5921	0.5921	0.5921	0.5921	0.5921	0.5921	0.592	0.592	0.592	0.592	0.592	0.592	0.592	0.592
1.01Hz	0.5968	0.5968	0.5968	0.5968	0.5968	0.5968	0.5967	0.5967	0.5967	0.5967	0.5967	0.5967	0.5967	0.5967	0.5967	0.5967	0.5967	0.5967	0.5967	0.5967	0.5967	0.5967	0.5967	0.5967	0.5967	0.5967	0.5967	0.5967	0.5967	0.5966	0.5966	0.5966	0.5966	0.5966	0.5966	0.5966	0.5966	0.5966	0.5966	0.5966	0.5966	0.5965	0.5965	0.5965	0.5965	0.5965	0.5965	0.5965	0.5965
0.99Hz	0.597	0.597	0.597	0.597	0.597	0.597	0.597	0.597	0.597	0.597	0.597	0.597	0.5969	0.5969	0.5969	0.5969	0.5969	0.5969	0.5969	0.5969	0.5969	0.5969	0.5969	0.5969	0.5969	0.5969	0.5969	0.5969	0.5969	0.5968	0.5968	0.5968	0.5968	0.5968	0.5968	0.5968	0.5968	0.5968	0.5968	0.5968	0.5967	0.5967	0.5967	0.5967	0.5967	0.5967	0.5967	0.5967	0.5966
0.98Hz	0.5928	0.5928	0.5928	0.5928	0.5928	0.5928	0.5928	0.5928	0.5928	0.5928	0.5928	0.5928	0.5928	0.5928	0.5927	0.5927	0.5927	0.5927	0.5927	0.5927	0.5927	0.5927	0.5927	0.5927	0.5927	0.5927	0.5927	0.5927	0.5926	0.5926	0.5926	0.5926	0.5926	0.5926	0.5926	0.5926	0.5926	0.5926	0.5925	0.5925	0.5925	0.5925	0.5925	0.5925	0.5925	0.5924	0.5924	0.5924	0.5924
0.96Hz	0.5842	0.5842	0.5842	0.5842	0.5842	0.5842	0.5842	0.5842	0.5842	0.5842	0.5842	0.5842	0.5841	0.5841	0.5841	0.5841	0.5841	0.5841	0.5841	0.5841	0.5841	0.5841	0.5841	0.5841	0.5841	0.5841	0.584	0.584	0.584	0.584	0.584	0.584	0.584	0.584	0.584	0.5839	0.5839	0.5839	0.5839	0.5839	0.5839	0.5839	0.5838	0.5838	0.5838	0.5838	0.5838	0.5838	0.5837
0.95Hz	0.5711	0.5711	0.5711	0.5711	0.5711	0.5711	0.5711	0.5711	0.5711	0.5711	0.5711	0.5711	0.5711	0.5711	0.5711	0.5711	0.571	0.571	0.571	0.571	0.571	0.571	0.571	0.571	0.571	0.571	0.571	0.5709	0.5709	0.5709	0.5709	0.5709	0.5709	0.5709	0.5709	0.5708	0.5708	0.5708	0.5708	0.5708	0.5708	0.5707	0.5707	0.5707	0.5707	0.5707	0.5707	0.5706	0.5706
0.94Hz	0.5538	0.5538	0.5538	0.5538	0.5538	0.5538	0.5538	0.5538	0.5538	0.5538	0.5538	0.5538	0.5538	0.5538	0.5538	0.5538	0.5538	0.5538	0.5537	0.5537	0.5537	0.5537	0.5537	0.5537	0.5537	0.5537	0.5537	0.5537	0.5536	0.5536	0.5536	0.5536	0.5536	0.5536	0.5536	0.5535	0.5535	0.5535	0.5535	0.5535	0.5535	0.5534	0.5534	0.5534	0.5534	0.5534	0.5533	0.5533	0.5533
0.92Hz	0.5326	0.5326	0.5326	0.5326	0.5326	0.5326	0.5326	0.5326	0.5326	0.5326	0.5326	0.5326	0.5326	0.5326	0.5326	0.5326	0.5326	0.5326	0.5326	0.5325	0.5325	0.5325	0.5325	0.5325	0.5325	0.5325	0.5325	0.5324	0.5324	0.5324	0.5324	0.5324	0.5324	0.5323	0.5323	0.5323	0.5323	0.5323	0.5323	0.5322	0.5322	0.5322	0.5322	0.5322	0.5321	0.5321	0.5321	0.5321	0.532
0.91Hz	0.5079	0.5079	0.5079	0.5079	0.5079	0.5079	0.5079	0.5079	0.5079	0.5079	0.5079	0.5079	0.5079	0.5079	0.5079	0.5079	0.5079	0.5079	0.5079	0.5078	0.5078	0.5078	0.5078	0.5078	0.5078	0.5078	0.5077	0.5077	0.5077	0.5077	0.5077	0.5077	0.5076	0.5076	0.5076	0.5076	0.5076	0.5075	0.5075	0.5075	0.5075	0.5075	0.5074	0.5074	0.5074	0.5074	0.5073	0.5073	0.5073
0.9Hz	0.4802	0.4802	0.4802	0.4802	0.4802	0.4802	0.4802	0.4802	0.4802	0.4802	0.4802	0.4802	0.4802	0.4802	0.4802	0.4802	0.4802	0.4802	0.4801	0.4801	0.4801	0.4801	0.4801	0.4801	0.4801	0.48	0.48	0.48	0.48	0.48	0.48	0.4799	0.4799	0.4799	0.4799	0.4799	0.4798	0.4798	0.4798	0.4798	0.4797	0.4797	0.4797	0.4797	0.4796	0.4796	0.4796	0.4795	0.4795
0.88Hz	0.4501	0.4501	0.4501	0.4501	0.4501	0.4501	0.4501	0.4501	0.4501	0.4501	0.4501	0.4501	0.4501	0.4501	0.4501	0.45	0.45	0.45	0.45	0.45	0.45	0.45	0.45	0.4499	0.4499	0.4499	0.4499	0.4499	0.4498	0.4498	0.4498	0.4498	0.4498	0.4497	0.4497	0.4497	0.4497	0.4496	0.4496	0.4496	0.4495	0.4495	0.4495	0.4495	0.4494	0.4494	0.4494	0.4493	0.4493
0.87Hz	0.4184	0.4184	0.4184	0.4184	0.4184	0.4184	0.4184	0.4184	0.4184	0.4183	0.4183	0.4183	0.4183	0.4183	0.4183	0.4183	0.4183	0.4183	0.4183	0.4182	0.4182	0.4182	0.4182	0.4182	0.4182	0.4181	0.4181	0.4181	0.4181	0.4181	0.418	0.418	0.418	0.418	0.4179	0.4179	0.4179	0.4178	0.4178	0.4178	0.4177	0.4177	0.4177	0.4176	0.4176	0.4176	0.4175	0.4175	0.4175
0.86Hz	0.3857	0.3857	0.3857	0.3857	0.3857	0.3857	0.3857	0.3857	0.3857	0.3857	0.3856	0.3856	0.3856	0.3856	0.3856	0.3856	0.3856	0.3856	0.3856	0.3855	0.3855	0.3855	0.3855	0.3855	0.3854	0.3854	0.3854	0.3854	0.3854	0.3853	0.3853	0.3853	0.3852	0.3852	0.3852	0.3852	0.3851	0.3851	0.3851	0.385	0.385	0.3849	0.3849	0.3849	0.3848	0.3848	0.3848	0.3847	0.3847
0.85Hz	0.3528	0.3528	0.3528	0.3528	0.3528	0.3528	0.3528	0.3528	0.3528	0.3528	0.3528	0.3528	0.3528	0.3527	0.3527	0.3527	0.3527	0.3527	0.3527	0.3527	0.3526	0.3526	0.3526	0.3526	0.3526	0.3525	0.3525	0.3525	0.3525	0.3524	0.3524	0.3524	0.3523	0.3523	0.3523	0.3522	0.3522	0.3522	0.3521	0.3521	0.352	0.352	0.352	0.3519	0.3519	0.3518	0.3518	0.3517	0.3517
0.83Hz	0.3205	0.3205	0.3205	0.3205	0.3205	0.3205	0.3205	0.3205	0.3205	0.3205	0.3205	0.3204	0.3204	0.3204	0.3204	0.3204	0.3204	0.3204	0.3203	0.3203	0.3203	0.3203	0.3202	0.3202	0.3202	0.3202	0.3201	0.3201	0.3201	0.3201	0.32	0.32	0.32	0.3199	0.3199	0.3198	0.3198	0.3198	0.3197	0.3197	0.3196	0.3196	0.3195	0.3195	0.3194	0.3194	0.3193	0.3193	0.3192
0.82Hz	0.2895	0.2895	0.2895	0.2895	0.2895	0.2895	0.2895	0.2895	0.2895	0.2895	0.2895	0.2895	0.2895	0.2895	0.2894	0.2894	0.2894	0.2894	0.2894	0.2893	0.2893	0.2893	0.2893	0.2892	0.2892	0.2892	0.2892	0.2891	0.2891	0.2891	0.289	0.289	0.2889	0.2889	0.2889	0.2888	0.2888	0.2887	0.2887	0.2886	0.2886	0.2885	0.2885	0.2884	0.2884	0.2883	0.2883	0.2882	0.2882
0.81Hz	0.2605	0.2605	0.2605	0.2605	0.2605	0.2605	0.2605	0.2605	0.2605	0.2605	0.2605	0.2604	0.2604	0.2604	0.2604	0.2604	0.2603	0.2603	0.2603	0.2603	0.2603	0.2602	0.2602	0.2602	0.2601	0.2601	0.2601	0.26	0.26	0.26	0.2599	0.2599	0.2598	0.2598	0.2597	0.2597	0.2596	0.2596	0.2595	0.2595	0.2594	0.2594	0.2593	0.2593	0.2592	0.2592	0.2591	0.259	0.259
0.8Hz	0.234	0.234	0.234	0.234	0.234	0.234	0.234	0.234	0.234	0.234	0.234	0.2339	0.2339	0.2339	0.2339	0.2339	0.2338	0.2338	0.2338	0.2338	0.2337	0.2337	0.2337	0.2336	0.2336	0.2336	0.2335	0.2335	0.2335	0.2334	0.2334	0.2333	0.2333	0.2332	0.2332	0.2331	0.2331	0.233	0.233	0.2329	0.2329	0.2328	0.2327	0.2327	0.2326	0.2325	0.2325	0.2324	0.2323
0.79Hz	0.2105	0.2105	0.2105	0.2105	0.2105	0.2105	0.2105	0.2105	0.2105	0.2105	0.2105	0.2104	0.2104	0.2104	0.2104	0.2104	0.2103	0.2103	0.2103	0.2102	0.2102	0.2102	0.2101	0.2101	0.2101	0.21	0.21	0.2099	0.2099	0.2099	0.2098	0.2098	0.2097	0.2097	0.2096	0.2095	0.2095	0.2094	0.2094	0.2093	0.2092	0.2092	0.2091	0.209	0.209	0.2089	0.2088	0.2088	0.2087
0.78Hz	0.1906	0.1906	0.1906	0.1906	0.1906	0.1906	0.1906	0.1906	0.1905	0.1905	0.1905	0.1905	0.1905	0.1905	0.1904	0.1904	0.1904	0.1903	0.1903	0.1903	0.1902	0.1902	0.1902	0.1901	0.1901	0.1901	0.19	0.19	0.1899	0.1899	0.1898	0.1898	0.1897	0.1897	0.1896	0.1895	0.1895	0.1894	0.1894	0.1893	0.1892	0.1892	0.1891	0.189	0.1889	0.1889	0.1888	0.1887	0.1886
0.76Hz	0.1743	0.1743	0.1743	0.1743	0.1742	0.1742	0.1742	0.1742	0.1742	0.1742	0.1742	0.1741	0.1741	0.1741	0.1741	0.174	0.174	0.174	0.1739	0.1739	0.1739	0.1738	0.1738	0.1738	0.1737	0.1737	0.1736	0.1736	0.1735	0.1735	0.1734	0.1734	0.1733	0.1733	0.1732	0.1731	0.1731	0.173	0.173	0.1729	0.1728	0.1727	0.1727	0.1726	0.1725	0.1724	0.1724	0.1723	0.1722
0.75Hz	0.1618	0.1618	0.1618	0.1618	0.1618	0.1618	0.1617	0.1617	0.1617	0.1617	0.1617	0.1616	0.1616	0.1616	0.1616	0.1615	0.1615	0.1615	0.1615	0.1614	0.1614	0.1613	0.1613	0.1613	0.1612	0.1612	0.1611	0.1611	0.161	0.161	0.1609	0.1609	0.1608	0.1608	0.1607	0.1606	0.1606	0.1605	0.1605	0.1604	0.1603	0.1603	0.1602	0.1601	0.16	0.16	0.1599	0.1598	0.1597
0.74Hz	0.1532	0.1532	0.1532	0.1532	0.1532	0.1532	0.1531	0.1531	0.1531	0.1531	0.1531	0.1531	0.153	0.153	0.153	0.153	0.1529	0.1529	0.1529	0.1528	0.1528	0.1528	0.1527	0.1527	0.1526	0.1526	0.1526	0.1525	0.1525	0.1524	0.1524	0.1523	0.1523	0.1522	0.1522	0.1521	0.152	0.152	0.1519	0.1518	0.1518	0.1517	0.1516	0.1516	0.1515	0.1514	0.1514	0.1513	0.1512
0.73Hz	0.1485	0.1485	0.1485	0.1485	0.1485	0.1485	0.1485	0.1485	0.1484	0.1484	0.1484	0.1484	0.1484	0.1483	0.1483	0.1483	0.1483	0.1482	0.1482	0.1482	0.1481	0.1481	0.1481	0.148	0.148	0.148	0.1479	0.1479	0.1478	0.1478	0.1478	0.1477	0.1477	0.1476	0.1476	0.1475	0.1475	0.1474	0.1473	0.1473	0.1472	0.1472	0.1471	0.147	0.147	0.1469	0.1468	0.1468	0.1467
0.72Hz	0.1476	0.1476	0.1476	0.1476	0.1476	0.1476	0.1476	0.1476	0.1476	0.1475	0.1475	0.1475	0.1475	0.1475	0.1474	0.1474	0.1474	0.1474	0.1474	0.1473	0.1473	0.1473	0.1472	0.1472	0.1472	0.1471	0.1471	0.1471	0.147	0.147	0.147	0.1469	0.1469	0.1468	0.1468	0.1468	0.1467	0.1467	0.1466	0.1466	0.1465	0.1465	0.1464	0.1464	0.1463	0.1462	0.1462	0.1461	0.1461
0.71Hz	0.1503	0.1503	0.1503	0.1503	0.1502	0.1502	0.1502	0.1502	0.1502	0.1502	0.1502	0.1502	0.1502	0.1501	0.1501	0.1501	0.1501	0.1501	0.1501	0.15	0.15	0.15	0.15	0.1499	0.1499	0.1499	0.1499	0.1498	0.1498	0.1498	0.1497	0.1497	0.1497	0.1496	0.1496	0.1496	0.1495	0.1495	0.1495	0.1494	0.1494	0.1493	0.1493	0.1493	0.1492	0.1492	0.1491	0.1491	0.149
0.7Hz	0.1563	0.1563	0.1563	0.1563	0.1563	0.1563	0.1563	0.1563	0.1563	0.1563	0.1563	0.1562	0.1562	0.1562	0.1562	0.1562	0.1562	0.1562	0.1562	0.1562	0.1561	0.1561	0.1561	0.1561	0.1561	0.156	0.156	0.156	0.156	0.156	0.1559	0.1559	0.1559	0.1559	0.1558	0.1558	0.1558	0.1558	0.1557	0.1557	0.1557	0.1556	0.1556	0.1556	0.1555	0.1555	0.1555	0.1554	0.1554
0.69Hz	0.1654	0.1654	0.1654	0.1654	0.1654	0.1654	0.1654	0.1654	0.1654	0.1654	0.1654	0.1654	0.1654	0.1654	0.1654	0.1654	0.1654	0.1654	0.1654	0.1653	0.1653	0.1653	0.1653	0.1653	0.1653	0.1653	0.1653	0.1653	0.1652	0.1652	0.1652	0.1652	0.1652	0.1652	0.1652	0.1651	0.1651	0.1651	0.1651	0.1651	0.165	0.165	0.165	0.165	0.165	0.1649	0.1649	0.1649	0.1649
0.68Hz	0.1774	0.1774	0.1774	0.1774	0.1774	0.1775	0.1775	0.1775	0.1775	0.1775	0.1775	0.1775	0.1775	0.1775	0.1775	0.1775	0.1775	0.1775	0.1775	0.1774	0.1774	0.1774	0.1774	0.1774	0.1774	0.1774	0.1774	0.1774	0.1774	0.1774	0.1774	0.1774	0.1774	0.1774	0.1774	0.1774	0.1773	0.1773	0.1773	0.1773	0.1773	0.1773	0.1773	0.1773	0.1773	0.1772	0.1772	0.1772	0.1772
0.67Hz	0.1921	0.1921	0.1921	0.1921	0.1921	0.1921	0.1921	0.1921	0.1921	0.1921	0.1921	0.1921	0.1921	0.1921	0.1921	0.1921	0.1921	0.1921	0.1921	0.1921	0.1921	0.1921	0.1922	0.1922	0.1922	0.1922	0.1922	0.1922	0.1922	0.1922	0.1922	0.1922	0.1922	0.1922	0.1922	0.1922	0.1921	0.1921	0.1921	0.1921	0.1921	0.1921	0.1921	0.1921	0.1921	0.1921	0.1921	0.1921	0.1921
0.66Hz	0.209	0.209	0.209	0.209	0.209	0.209	0.209	0.209	0.2091	0.2091	0.2091	0.2091	0.2091	0.2091	0.2091	0.2091	0.2091	0.2091	0.2091	0.2091	0.2091	0.2092	0.2092	0.2092	0.2092	0.2092	0.2092	0.2092	0.2092	0.2092	0.2092	0.2092	0.2092	0.2092	0.2092	0.2092	0.2092	0.2092	0.2092	0.2092	0.2092	0.2092	0.2093	0.2093	0.2093	0.2093	0.2093	0.2093	0.2093
0.65Hz	0.2279	0.2279	0.2279	0.2279	0.2279	0.2279	0.228	0.228	0.228	0.228	0.228	0.228	0.228	0.228	0.228	0.2281	0.2281	0.2281	0.2281	0.2281	0.2281	0.2281	0.2281	0.2281	0.2281	0.2282	0.2282	0.2282	0.2282	0.2282	0.2282	0.2282	0.2282	0.2282	0.2282	0.2282	0.2282	0.2283	0.2283	0.2283	0.2283	0.2283	0.2283	0.2283	0.2283	0.2283	0.2283	0.2283	0.2283
0.64Hz	0.2486	0.2486	0.2486	0.2487	0.2487	0.2487	0.2487	0.2487	0.2487	0.2487	0.2487	0.2488	0.2488	0.2488	0.2488	0.2488	0.2488	0.2488	0.2488	0.2489	0.2489	0.2489	0.2489	0.2489	0.2489	0.2489	0.2489	0.249	0.249	0.249	0.249	0.249	0.249	0.249	0.249	0.249	0.2491	0.2491	0.2491	0.2491	0.2491	0.2491	0.2491	0.2491	0.2492	0.2492	0.2492	0.2492	0.2492
0.63Hz	0.2708	0.2708	0.2708	0.2709	0.2709	0.2709	0.2709	0.2709	0.2709	0.2709	0.271	0.271	0.271	0.271	0.271	0.271	0.271	0.2711	0.2711	0.2711	0.2711	0.2711	0.2711	0.2711	0.2712	0.2712	0.2712	0.2712	0.2712	0.2712	0.2712	0.2712	0.2713	0.2713	0.2713	0.2713	0.2713	0.2713	0.2713	0.2714	0.2714	0.2714	0.2714	0.2714	0.2714	0.2714	0.2714	0.2715	0.2715
0.62Hz	0.2943	0.2944	0.2944	0.2944	0.2944	0.2944	0.2944	0.2944	0.2945	0.2945	0.2945	0.2945	0.2945	0.2945	0.2945	0.2945	0.2946	0.2946	0.2946	0.2946	0.2946	0.2946	0.2946	0.2947	0.2947	0.2947	0.2947	0.2947	0.2947	0.2947	0.2948	0.2948	0.2948	0.2948	0.2948	0.2948	0.2948	0.2949	0.2949	0.2949	0.2949	0.2949	0.2949	0.2949	0.295	0.295	0.295	0.295	0.295
0.62Hz	0.3188	0.3188	0.3188	0.3189	0.3189	0.3189	0.3189	0.3189	0.3189	0.3189	0.319	0.319	0.319	0.319	0.319	0.319	0.319	0.319	0.3191	0.3191	0.3191	0.3191	0.3191	0.3191	0.3191	0.3192	0.3192	0.3192	0.3192	0.3192	0.3192	0.3192	0.3192	0.3193	0.3193	0.3193	0.3193	0.3193	0.3193	0.3193	0.3194	0.3194	0.3194	0.3194	0.3194	0.3194	0.3194	0.3195	0.3195
0.61Hz	0.344	0.344	0.3441	0.3441	0.3441	0.3441	0.3441	0.3441	0.3441	0.3441	0.3442	0.3442	0.3442	0.3442	0.3442	0.3442	0.3442	0.3442	0.3442	0.3443	0.3443	0.3443	0.3443	0.3443	0.3443	0.3443	0.3443	0.3444	0.3444	0.3444	0.3444	0.3444	0.3444	0.3444	0.3444	0.3444	0.3445	0.3445	0.3445	0.3445	0.3445	0.3445	0.3445	0.3445	0.3446	0.3446	0.3446	0.3446	0.3446
0.6Hz	0.3696	0.3697	0.3697	0.3697	0.3697	0.3697	0.3697	0.3697	0.3697	0.3697	0.3697	0.3698	0.3698	0.3698	0.3698	0.3698	0.3698	0.3698	0.3698	0.3698	0.3698	0.3698	0.3699	0.3699	0.3699	0.3699	0.3699	0.3699	0.3699	0.3699	0.3699	0.3699	0.37	0.37	0.37	0.37	0.37	0.37	0.37	0.37	0.37	0.37	0.37	0.3701	0.3701	0.3701	0.3701	0.3701	0.3701
0.59Hz	0.3953	0.3953	0.3953	0.3953	0.3953	0.3953	0.3954	0.3954	0.3954	0.3954	0.3954	0.3954	0.3954	0.3954	0.3954	0.3954	0.3954	0.3954	0.3954	0.3954	0.3954	0.3955	0.3955	0.3955	0.3955	0.3955	0.3955	0.3955	0.3955	0.3955	0.3955	0.3955	0.3955	0.3955	0.3955	0.3955	0.3956	0.3956	0.3956	0.3956	0.3956	0.3956	0.3956	0.3956	0.3956	0.3956	0.3956	0.3956	0.3956
0.58Hz	0.4207	0.4207	0.4207	0.4208	0.4208	0.4208	0.4208	0.4208	0.4208	0.4208	0.4208	0.4208	0.4208	0.4208	0.4208	0.4208	0.4208	0.4208	0.4208	0.4208	0.4208	0.4208	0.4208	0.4208	0.4208	0.4208	0.4208	0.4208	0.4208	0.4208	0.4208	0.4208	0.4208	0.4208	0.4208	0.4208	0.4209	0.4209	0.4209	0.4209	0.4209	0.4209	0.4209	0.4209	0.4209	0.4209	0.4209	0.4209	0.4209
0.57Hz	0.4455	0.4455	0.4455	0.4455	0.4455	0.4455	0.4455	0.4455	0.4455	0.4455	0.4455	0.4455	0.4455	0.4455	0.4454	0.4454	0.4454	0.4454	0.4454	0.4454	0.4454	0.4454	0.4454	0.4454	0.4454	0.4454	0.4454	0.4454	0.4454	0.4454	0.4454	0.4454	0.4454	0.4454	0.4454	0.4454	0.4454	0.4454	0.4454	0.4454	0.4454	0.4454	0.4454	0.4454	0.4454	0.4454	0.4454	0.4454	0.4454
0.56Hz	0.4692	0.4692	0.4692	0.4692	0.4692	0.4692	0.4692	0.4692	0.4692	0.4692	0.4692	0.4691	0.4691	0.4691	0.4691	0.4691	0.4691	0.4691	0.4691	0.4691	0.4691	0.4691	0.4691	0.4691	0.4691	0.4691	0.4691	0.4691	0.4691	0.4691	0.4691	0.469	0.469	0.469	0.469	0.469	0.469	0.469	0.469	0.469	0.469	0.469	0.469	0.469	0.469	0.469	0.469	0.469	0.469
0.56Hz	0.4915	0.4915	0.4915	0.4915	0.4915	0.4915	0.4914	0.4914	0.4914	0.4914	0.4914	0.4914	0.4914	0.4914	0.4914	0.4914	0.4914	0.4913	0.4913	0.4913	0.4913	0.4913	0.4913	0.4913	0.4913	0.4913	0.4913	0.4913	0.4912	0.4912	0.4912	0.4912	0.4912	0.4912	0.4912	0.4912	0.4912	0.4912	0.4912	0.4911	0.4911	0.4911	0.4911	0.4911	0.4911	0.4911	0.4911	0.4911	0.4911
0.55Hz	0.512	0.5119	0.5119	0.5119	0.5119	0.5119	0.5119	0.5119	0.5119	0.5118	0.5118	0.5118	0.5118	0.5118	0.5118	0.5118	0.5118	0.5117	0.5117	0.5117	0.5117	0.5117	0.5117	0.5117	0.5117	0.5116	0.5116	0.5116	0.5116	0.5116	0.5116	0.5116	0.5115	0.5115	0.5115	0.5115	0.5115	0.5115	0.5115	0.5114	0.5114	0.5114	0.5114	0.5114	0.5114	0.5114	0.5113	0.5113	0.5113
0.54Hz	0.5302	0.5302	0.5302	0.5301	0.5301	0.5301	0.5301	0.5301	0.5301	0.53	0.53	0.53	0.53	0.53	0.53	0.5299	0.5299	0.5299	0.5299	0.5299	0.5299	0.5298	0.5298	0.5298	0.5298	0.5298	0.5298	0.5297	0.5297	0.5297	0.5297	0.5297	0.5296	0.5296	0.5296	0.5296	0.5296	0.5296	0.5295	0.5295	0.5295	0.5295	0.5295	0.5295	0.5294	0.5294	0.5294	0.5294	0.5294
0.53Hz	0.5459	0.5458	0.5458	0.5458	0.5458	0.5458	0.5457	0.5457	0.5457	0.5457	0.5457	0.5456	0.5456	0.5456	0.5456	0.5456	0.5455	0.5455	0.5455	0.5455	0.5455	0.5454	0.5454	0.5454	0.5454	0.5454	0.5453	0.5453	0.5453	0.5453	0.5453	0.5452	0.5452	0.5452	0.5452	0.5452	0.5451	0.5451	0.5451	0.5451	0.545	0.545	0.545	0.545	0.545	0.5449	0.5449	0.5449	0.5449
0.52Hz	0.5586	0.5586	0.5585	0.5585	0.5585	0.5585	0.5585	0.5584	0.5584	0.5584	0.5584	0.5583	0.5583	0.5583	0.5583	0.5583	0.5582	0.5582	0.5582	0.5582	0.5581	0.5581	0.5581	0.5581	0.558	0.558	0.558	0.558	0.558	0.5579	0.5579	0.5579	0.5579	0.5578	0.5578	0.5578	0.5578	0.5577	0.5577	0.5577	0.5577	0.5576	0.5576	0.5576	0.5576	0.5575	0.5575	0.5575	0.5575
0.52Hz	0.5681	0.568	0.568	0.568	0.568	0.5679	0.5679	0.5679	0.5679	0.5678	0.5678	0.5678	0.5678	0.5677	0.5677	0.5677	0.5677	0.5676	0.5676	0.5676	0.5676	0.5675	0.5675	0.5675	0.5675	0.5674	0.5674	0.5674	0.5674	0.5673	0.5673	0.5673	0.5673	0.5672	0.5672	0.5672	0.5672	0.5671	0.5671	0.5671	0.5671	0.567	0.567	0.567	0.5669	0.5669	0.5669	0.5669	0.5668
0.51Hz	0.5741	0.5741	0.5741	0.5741	0.574	0.574	0.574	0.574	0.5739	0.5739	0.5739	0.5739	0.5738	0.5738	0.5738	0.5738	0.5737	0.5737	0.5737	0.5736	0.5736	0.5736	0.5736	0.5735	0.5735	0.5735	0.5735	0.5734	0.5734	0.5734	0.5733	0.5733	0.5733	0.5733	0.5732	0.5732	0.5732	0.5731	0.5731	0.5731	0.5731	0.573	0.573	0.573	0.5729	0.5729	0.5729	0.5729	0.5728
0.5Hz	0.5765	0.5765	0.5764	0.5764	0.5764	0.5764	0.5763	0.5763	0.5763	0.5762	0.5762	0.5762	0.5762	0.5761	0.5761	0.5761	0.5761	0.576	0.576	0.576	0.5759	0.5759	0.5759	0.5759	0.5758	0.5758	0.5758	0.5757	0.5757	0.5757	0.5757	0.5756	0.5756	0.5756	0.5755	0.5755	0.5755	0.5755	0.5754	0.5754	0.5754	0.5753	0.5753	0.5753	0.5752	0.5752	0.5752	0.5752	0.5751
0.5Hz	0.5751	0.5751	0.5751	0.575	0.575	0.575	0.575	0.5749	0.5749	0.5749	0.5748	0.5748	0.5748	0.5748	0.5747	0.5747	0.5747	0.5746	0.5746	0.5746	0.5746	0.5745	0.5745	0.5745	0.5745	0.5744	0.5744	0.5744	0.5743	0.5743	0.5743	0.5743	0.5742	0.5742	0.5742	0.5741	0.5741	0.5741	0.574	0.574	0.574	0.574	0.5739	0.5739	0.5739	0.5738	0.5738	0.5738	0.5737
0.49Hz	0.5699	0.5698	0.5698	0.5698	0.5697	0.5697	0.5697	0.5697	0.5696	0.5696	0.5696	0.5696	0.5695	0.5695	0.5695	0.5695	0.5694	0.5694	0.5694	0.5693	0.5693	0.5693	0.5693	0.5692	0.5692	0.5692	0.5692	0.5691	0.5691	0.5691	0.569	0.569	0.569	0.569	0.5689	0.5689	0.5689	0.5688	0.5688	0.5688	0.5688	0.5687	0.5687	0.5687	0.5686	0.5686	0.5686	0.5685	0.5685
0.48Hz	0.5608	0.5608	0.5608	0.5607	0.5607	0.5607	0.5607	0.5606	0.5606	0.5606	0.5606	0.5605	0.5605	0.5605	0.5605	0.5604	0.5604	0.5604	0.5604	0.5603	0.5603	0.5603	0.5602	0.5602	0.5602	0.5602	0.5601	0.5601	0.5601	0.5601	0.56	0.56	0.56	0.56	0.5599	0.5599	0.5599	0.5598	0.5598	0.5598	0.5598	0.5597	0.5597	0.5597	0.5597	0.5596	0.5596	0.5596	0.5595
0.47Hz	0.548	0.548	0.548	0.548	0.5479	0.5479	0.5479	0.5479	0.5478	0.5478	0.5478	0.5478	0.5477	0.5477	0.5477	0.5477	0.5476	0.5476	0.5476	0.5476	0.5476	0.5475	0.5475	0.5475	0.5475	0.5474	0.5474	0.5474	0.5474	0.5473	0.5473	0.5473	0.5473	0.5472	0.5472	0.5472	0.5472	0.5471	0.5471	0.5471	0.5471	0.547	0.547	0.547	0.5469	0.5469	0.5469	0.5469	0.5468
0.47Hz	0.5317	0.5317	0.5317	0.5317	0.5317	0.5316	0.5316	0.5316	0.5316	0.5316	0.5315	0.5315	0.5315	0.5315	0.5315	0.5314	0.5314	0.5314	0.5314	0.5313	0.5313	0.5313	0.5313	0.5313	0.5312	0.5312	0.5312	0.5312	0.5312	0.5311	0.5311	0.5311	0.5311	0.531	0.531	0.531	0.531	0.5309	0.5309	0.5309	0.5309	0.5309	0.5308	0.5308	0.5308	0.5308	0.5307	0.5307	0.5307
0.46Hz	0.5121	0.5121	0.5121	0.5121	0.512	0.512	0.512	0.512	0.512	0.512	0.5119	0.5119	0.5119	0.5119	0.5119	0.5118	0.5118	0.5118	0.5118	0.5118	0.5118	0.5117	0.5117	0.5117	0.5117	0.5117	0.5116	0.5116	0.5116	0.5116	0.5116	0.5116	0.5115	0.5115	0.5115	0.5115	0.5115	0.5114	0.5114	0.5114	0.5114	0.5114	0.5113	0.5113	0.5113	0.5113	0.5113	0.5112	0.5112
0.45Hz	0.4895	0.4895	0.4895	0.4894	0.4894	0.4894	0.4894	0.4894	0.4894	0.4894	0.4893	0.4893	0.4893	0.4893	0.4893	0.4893	0.4893	0.4892	0.4892	0.4892	0.4892	0.4892	0.4892	0.4892	0.4891	0.4891	0.4891	0.4891	0.4891	0.4891	0.489	0.489	0.489	0.489	0.489	0.489	0.489	0.4889	0.4889	0.4889	0.4889	0.4889	0.4889	0.4888	0.4888	0.4888	0.4888	0.4888	0.4888
0.45Hz	0.4642	0.4642	0.4642	0.4642	0.4642	0.4641	0.4641	0.4641	0.4641	0.4641	0.4641	0.4641	0.4641	0.4641	0.464	0.464	0.464	0.464	0.464	0.464	0.464	0.464	0.464	0.464	0.4639	0.4639	0.4639	0.4639	0.4639	0.4639	0.4639	0.4639	0.4639	0.4638	0.4638	0.4638	0.4638	0.4638	0.4638	0.4638	0.4638	0.4637	0.4637	0.4637	0.4637	0.4637	0.4637	0.4637	0.4637
0.44Hz	0.4366	0.4366	0.4366	0.4366	0.4366	0.4366	0.4366	0.4366	0.4366	0.4366	0.4366	0.4366	0.4366	0.4366	0.4365	0.4365	0.4365	0.4365	0.4365	0.4365	0.4365	0.4365	0.4365	0.4365	0.4365	0.4365	0.4365	0.4365	0.4365	0.4365	0.4364	0.4364	0.4364	0.4364	0.4364	0.4364	0.4364	0.4364	0.4364	0.4364	0.4364	0.4364	0.4364	0.4364	0.4363	0.4363	0.4363	0.4363	0.4363
0.44Hz	0.4072	0.4072	0.4072	0.4072	0.4072	0.4072	0.4072	0.4072	0.4072	0.4072	0.4072	0.4072	0.4072	0.4072	0.4072	0.4072	0.4072	0.4072	0.4072	0.4072	0.4072	0.4071	0.4071	0.4071	0.4071	0.4071	0.4071	0.4071	0.4071	0.4071	0.4071	0.4071	0.4071	0.4071	0.4071	0.4071	0.4071	0.4071	0.4071	0.4071	0.4071	0.4071	0.4071	0.4071	0.4071	0.4071	0.4071	0.4071	0.4071
0.43Hz	0.3763	0.3763	0.3763	0.3763	0.3763	0.3763	0.3763	0.3763	0.3763	0.3764	0.3764	0.3764	0.3764	0.3764	0.3764	0.3764	0.3764	0.3764	0.3764	0.3764	0.3764	0.3764	0.3764	0.3764	0.3764	0.3764	0.3764	0.3764	0.3764	0.3764	0.3764	0.3764	0.3764	0.3764	0.3764	0.3764	0.3764	0.3764	0.3764	0.3764	0.3764	0.3764	0.3764	0.3764	0.3765	0.3765	0.3765	0.3765	0.3765
0.42Hz	0.3445	0.3445	0.3445	0.3445	0.3445	0.3445	0.3445	0.3446	0.3446	0.3446	0.3446	0.3446	0.3446	0.3446	0.3446	0.3446	0.3446	0.3446	0.3446	0.3446	0.3447	0.3447	0.3447	0.3447	0.3447	0.3447	0.3447	0.3447	0.3447	0.3447	0.3447	0.3447	0.3447	0.3448	0.3448	0.3448	0.3448	0.3448	0.3448	0.3448	0.3448	0.3448	0.3448	0.3448	0.3448	0.3448	0.3449	0.3449	0.3449
0.42Hz	0.3122	0.3122	0.3122	0.3122	0.3122	0.3122	0.3123	0.3123	0.3123	0.3123	0.3123	0.3123	0.3123	0.3123	0.3124	0.3124	0.3124	0.3124	0.3124	0.3124	0.3124	0.3124	0.3125	0.3125	0.3125	0.3125	0.3125	0.3125	0.3125	0.3125	0.3126	0.3126	0.3126	0.3126	0.3126	0.3126	0.3126	0.3126	0.3127	0.3127	0.3127	0.3127	0.3127	0.3127	0.3127	0.3128	0.3128	0.3128	0.3128
0.41Hz	0.2799	0.2799	0.2799	0.2799	0.28	0.28	0.28	0.28	0.28	0.28	0.2801	0.2801	0.2801	0.2801	0.2801	0.2801	0.2802	0.2802	0.2802	0.2802	0.2802	0.2803	0.2803	0.2803	0.2803	0.2803	0.2803	0.2804	0.2804	0.2804	0.2804	0.2804	0.2804	0.2805	0.2805	0.2805	0.2805	0.2805	0.2806	0.2806	0.2806	0.2806	0.2806	0.2806	0.2807	0.2807	0.2807	0.2807	0.2807
0.4Hz	0.2479	0.2479	0.2479	0.248	0.248	0.248	0.248	0.248	0.2481	0.2481	0.2481	0.2481	0.2482	0.2482	0.2482	0.2482	0.2482	0.2483	0.2483	0.2483	0.2483	0.2484	0.2484	0.2484	0.2484	0.2484	0.2485	0.2485	0.2485	0.2485	0.2486	0.2486	0.2486	0.2486	0.2487	0.2487	0.2487	0.2487	0.2487	0.2488	0.2488	0.2488	0.2488	0.2489	0.2489	0.2489	0.2489	0.249	0.249
0.4Hz	0.2167	0.2167	0.2167	0.2168	0.2168	0.2168	0.2168	0.2169	0.2169	0.2169	0.2169	0.217	0.217	0.217	0.2171	0.2171	0.2171	0.2171	0.2172	0.2172	0.2172	0.2172	0.2173	0.2173	0.2173	0.2174	0.2174	0.2174	0.2174	0.2175	0.2175	0.2175	0.2175	0.2176	0.2176	0.2176	0.2177	0.2177	0.2177	0.2177	0.2178	0.2178	0.2178	0.2179	0.2179	0.2179	0.2179	0.218	0.218
0.39Hz	0.1866	0.1867	0.1867	0.1867	0.1868	0.1868	0.1868	0.1869	0.1869	0.1869	0.187	0.187	0.187	0.187	0.1871	0.1871	0.1871	0.1872	0.1872	0.1872	0.1873	0.1873	0.1873	0.1874	0.1874	0.1874	0.1875	0.1875	0.1875	0.1876	0.1876	0.1876	0.1877	0.1877	0.1877	0.1878	0.1878	0.1878	0.1879	0.1879	0.1879	0.188	0.188	0.188	0.1881	0.1881	0.1881	0.1882	0.1882
0.39Hz	0.1581	0.1581	0.1582	0.1582	0.1582	0.1583	0.1583	0.1584	0.1584	0.1584	0.1585	0.1585	0.1585	0.1586	0.1586	0.1586	0.1587	0.1587	0.1588	0.1588	0.1588	0.1589	0.1589	0.1589	0.159	0.159	0.1591	0.1591	0.1591	0.1592	0.1592	0.1592	0.1593	0.1593	0.1594	0.1594	0.1594	0.1595	0.1595	0.1595	0.1596	0.1596	0.1597	0.1597	0.1597	0.1598	0.1598	0.1598	0.1599
0.38Hz	0.1315	0.1315	0.1315	0.1316	0.1316	0.1317	0.1317	0.1317	0.1318	0.1318	0.1319	0.1319	0.132	0.132	0.132	0.1321	0.1321	0.1322	0.1322	0.1322	0.1323	0.1323	0.1324	0.1324	0.1325	0.1325	0.1325	0.1326	0.1326	0.1327	0.1327	0.1328	0.1328	0.1328	0.1329	0.1329	0.133	0.133	0.1331	0.1331	0.1331	0.1332	0.1332	0.1333	0.1333	0.1334	0.1334	0.1334	0.1335
0.38Hz	0.1069	0.1069	0.107	0.107	0.1071	0.1071	0.1072	0.1072	0.1072	0.1073	0.1073	0.1074	0.1074	0.1075	0.1075	0.1076	0.1076	0.1077	0.1077	0.1078	0.1078	0.1079	0.1079	0.1079	0.108	0.108	0.1081	0.1081	0.1082	0.1082	0.1083	0.1083	0.1084	0.1084	0.1085	0.1085	0.1086	0.1086	0.1087	0.1087	0.1088	0.1088	0.1089	0.1089	0.109	0.109	0.1091	0.1091	0.1092
0.37Hz	0.0846	0.0847	0.0847	0.0848	0.0849	0.0849	0.085	0.085	0.0851	0.0851	0.0852	0.0852	0.0853	0.0853	0.0854	0.0854	0.0855	0.0855	0.0856	0.0856	0.0857	0.0857	0.0858	0.0858	0.0859	0.086	0.086	0.0861	0.0861	0.0862	0.0862	0.0863	0.0863	0.0864	0.0864	0.0865	0.0865	0.0866	0.0867	0.0867	0.0868	0.0868	0.0869	0.0869	0.087	0.087	0.0871	0.0871	0.0872
0.37Hz	0.0651	0.0652	0.0652	0.0653	0.0653	0.0654	0.0655	0.0655	0.0656	0.0656	0.0657	0.0658	0.0658	0.0659	0.0659	0.066	0.066	0.0661	0.0662	0.0662	0.0663	0.0663	0.0664	0.0665	0.0665	0.0666	0.0666	0.0667	0.0668	0.0668	0.0669	0.0669	0.067	0.0671	0.0671	0.0672	0.0673	0.0673	0.0674	0.0674	0.0675	0.0676	0.0676	0.0677	0.0677	0.0678	0.0679	0.0679	0.068
0.36Hz	0.0488	0.0488	0.0489	0.049	0.049	0.0491	0.0492	0.0492	0.0493	0.0494	0.0494	0.0495	0.0496	0.0496	0.0497	0.0498	0.0498	0.0499	0.05	0.05	0.0501	0.0502	0.0502	0.0503	0.0504	0.0504	0.0505	0.0506	0.0506	0.0507	0.0508	0.0508	0.0509	0.051	0.051	0.0511	0.0512	0.0512	0.0513	0.0514	0.0514	0.0515	0.0516	0.0516	0.0517	0.0518	0.0519	0.0519	0.052
0.36Hz	0.0363	0.0363	0.0364	0.0365	0.0366	0.0366	0.0367	0.0368	0.0369	0.0369	0.037	0.0371	0.0372	0.0372	0.0373	0.0374	0.0375	0.0375	0.0376	0.0377	0.0378	0.0378	0.0379	0.038	0.038	0.0381	0.0382	0.0383	0.0383	0.0384	0.0385	0.0386	0.0386	0.0387	0.0388	0.0389	0.0389	0.039	0.0391	0.0392	0.0392	0.0393	0.0394	0.0395	0.0395	0.0396	0.0397	0.0398	0.0398
0.35Hz	0.0287	0.0288	0.0288	0.0289	0.029	0.0291	0.0291	0.0292	0.0293	0.0294	0.0294	0.0295	0.0296	0.0297	0.0297	0.0298	0.0299	0.03	0.03	0.0301	0.0302	0.0303	0.0303	0.0304	0.0305	0.0306	0.0306	0.0307	0.0308	0.0309	0.0309	0.031	0.0311	0.0312	0.0312	0.0313	0.0314	0.0315	0.0316	0.0316	0.0317	0.0318	0.0319	0.0319	0.032	0.0321	0.0322	0.0322	0.0323
0.35Hz	0.0266	0.0266	0.0267	0.0268	0.0268	0.0269	0.0269	0.027	0.0271	0.0271	0.0272	0.0273	0.0273	0.0274	0.0275	0.0275	0.0276	0.0277	0.0277	0.0278	0.0279	0.0279	0.028	0.0281	0.0281	0.0282	0.0283	0.0283	0.0284	0.0285	0.0285	0.0286	0.0286	0.0287	0.0288	0.0288	0.0289	0.029	0.029	0.0291	0.0292	0.0292	0.0293	0.0294	0.0294	0.0295	0.0296	0.0296	0.0297
0.34Hz	0.0283	0.0284	0.0284	0.0285	0.0285	0.0286	0.0286	0.0287	0.0287	0.0288	0.0288	0.0289	0.0289	0.029	0.029	0.0291	0.0291	0.0292	0.0292	0.0293	0.0293	0.0294	0.0294	0.0295	0.0295	0.0296	0.0296	0.0297	0.0297	0.0298	0.0298	0.0299	0.0299	0.03	0.03	0.0301	0.0301	0.0302	0.0302	0.0303	0.0303	0.0304	0.0304	0.0305	0.0305	0.0306	0.0306	0.0307	0.0307
0.34Hz	0.0316	0.0316	0.0316	0.0317	0.0317	0.0317	0.0318	0.0318	0.0318	0.0319	0.0319	0.0319	0.032	0.032	0.032	0.0321	0.0321	0.0321	0.0322	0.0322	0.0322	0.0323	0.0323	0.0323	0.0324	0.0324	0.0324	0.0325	0.0325	0.0325	0.0326	0.0326	0.0327	0.0327	0.0327	0.0328	0.0328	0.0328	0.0329	0.0329	0.0329	0.033	0.033	0.033	0.0331	0.0331	0.0332	0.0332	0.0332
0.33Hz	0.0346	0.0346	0.0346	0.0346	0.0347	0.0347	0.0347	0.0347	0.0348	0.0348	0.0348	0.0348	0.0349	0.0349	0.0349	0.0349	0.035	0.035	0.035	0.035	0.0351	0.0351	0.0351	0.0351	0.0352	0.0352	0.0352	0.0352	0.0352	0.0353	0.0353	0.0353	0.0353	0.0354	0.0354	0.0354	0.0355	0.0355	0.0355	0.0355	0.0356	0.0356	0.0356	0.0356	0.0357	0.0357	0.0357	0.0357	0.0358
0.33Hz	0.0367	0.0367	0.0367	0.0367	0.0368	0.0368	0.0368	0.0368	0.0368	0.0368	0.0369	0.0369	0.0369	0.0369	0.0369	0.0369	0.037	0.037	0.037	0.037	0.037	0.0371	0.0371	0.0371	0.0371	0.0371	0.0371	0.0372	0.0372	0.0372	0.0372	0.0372	0.0373	0.0373	0.0373	0.0373	0.0373	0.0374	0.0374	0.0374	0.0374	0.0374	0.0374	0.0375	0.0375	0.0375	0.0375	0.0375	0.0376
0.32Hz	0.0377	0.0377	0.0377	0.0377	0.0377	0.0378	0.0378	0.0378	0.0378	0.0378	0.0378	0.0378	0.0379	0.0379	0.0379	0.0379	0.0379	0.0379	0.0379	0.038	0.038	0.038	0.038	0.038	0.038	0.038	0.038	0.0381	0.0381	0.0381	0.0381	0.0381	0.0381	0.0381	0.0382	0.0382	0.0382	0.0382	0.0382	0.0382	0.0383	0.0383	0.0383	0.0383	0.0383	0.0383	0.0383	0.0384	0.0384
0.32Hz	0.0375	0.0376	0.0376	0.0376	0.0376	0.0376	0.0376	0.0376	0.0376	0.0376	0.0377	0.0377	0.0377	0.0377	0.0377	0.0377	0.0377	0.0377	0.0377	0.0378	0.0378	0.0378	0.0378	0.0378	0.0378	0.0378	0.0378	0.0378	0.0379	0.0379	0.0379	0.0379	0.0379	0.0379	0.0379	0.0379	0.038	0.038	0.038	0.038	0.038	0.038	0.038	0.038	0.0381	0.0381	0.0381	0.0381	0.0381
0.31Hz	0.0363	0.0363	0.0363	0.0363	0.0363	0.0364	0.0364	0.0364	0.0364	0.0364	0.0364	0.0364	0.0364	0.0364	0.0364	0.0365	0.0365	0.0365	0.0365	0.0365	0.0365	0.0365	0.0365	0.0365	0.0365	0.0366	0.0366	0.0366	0.0366	0.0366	0.0366	0.0366	0.0366	0.0366	0.0367	0.0367	0.0367	0.0367	0.0367	0.0367	0.0367	0.0367	0.0367	0.0367	0.0368	0.0368	0.0368	0.0368	0.0368
0.31Hz	0.0341	0.0341	0.0342	0.0342	0.0342	0.0342	0.0342	0.0342	0.0342	0.0342	0.0342	0.0342	0.0343	0.0343	0.0343	0.0343	0.0343	0.0343	0.0343	0.0343	0.0343	0.0343	0.0344	0.0344	0.0344	0.0344	0.0344	0.0344	0.0344	0.0344	0.0344	0.0344	0.0345	0.0345	0.0345	0.0345	0.0345	0.0345	0.0345	0.0345	0.0345	0.0345	0.0346	0.0346	0.0346	0.0346	0.0346	0.0346	0.0346
0.3Hz	0.0312	0.0312	0.0312	0.0312	0.0312	0.0312	0.0312	0.0312	0.0312	0.0313	0.0313	0.0313	0.0313	0.0313	0.0313	0.0313	0.0313	0.0313	0.0313	0.0314	0.0314	0.0314	0.0314	0.0314	0.0314	0.0314	0.0314	0.0314	0.0314	0.0315	0.0315	0.0315	0.0315	0.0315	0.0315	0.0315	0.0315	0.0315	0.0316	0.0316	0.0316	0.0316	0.0316	0.0316	0.0316	0.0316	0.0316	0.0317	0.0317
0.3Hz	0.0276	0.0276	0.0276	0.0276	0.0276	0.0276	0.0276	0.0276	0.0277	0.0277	0.0277	0.0277	0.0277	0.0277	0.0277	0.0277	0.0277	0.0278	0.0278	0.0278	0.0278	0.0278	0.0278	0.0278	0.0278	0.0278	0.0279	0.0279	0.0279	0.0279	0.0279	0.0279	0.0279	0.0279	0.028	0.028	0.028	0.028	0.028	0.028	0.028	0.028	0.028	0.0281	0.0281	0.0281	0.0281	0.0281	0.0281
0.29Hz	0.0235	0.0235	0.0236	0.0236	0.0236	0.0236	0.0236	0.0236	0.0236	0.0236	0.0237	0.0237	0.0237	0.0237	0.0237	0.0237	0.0237	0.0237	0.0238	0.0238	0.0238	0.0238	0.0238	0.0238	0.0238	0.0239	0.0239	0.0239	0.0239	0.0239	0.0239	0.0239	0.0239	0.024	0.024	0.024	0.024	0.024	0.024	0.024	0.0241	0.0241	0.0241	0.0241	0.0241	0.0241	0.0241	0.0242	0.0242
0.29Hz	0.0193	0.0193	0.0193	0.0193	0.0193	0.0193	0.0194	0.0194	0.0194	0.0194	0.0194	0.0194	0.0195	0.0195	0.0195	0.0195	0.0195	0.0195	0.0195	0.0196	0.0196	0.0196	0.0196	0.0196	0.0196	0.0197	0.0197	0.0197	0.0197	0.0197	0.0197	0.0198	0.0198	0.0198	0.0198	0.0198	0.0198	0.0198	0.0199	0.0199	0.0199	0.0199	0.0199	0.0199	0.02	0.02	0.02	0.02	0.02
0.29Hz	0.015	0.015	0.015	0.0151	0.0151	0.0151	0.0151	0.0151	0.0151	0.0152	0.0152	0.0152	0.0152	0.0152	0.0153	0.0153	0.0153	0.0153	0.0153	0.0154	0.0154	0.0154	0.0154	0.0154	0.0155	0.0155	0.0155	0.0155	0.0155	0.0156	0.0156	0.0156	0.0156	0.0156	0.0157	0.0157	0.0157	0.0157	0.0157	0.0158	0.0158	0.0158	0.0158	0.0158	0.0159	0.0159	0.0159	0.0159	0.0159
0.28Hz	0.0112	0.0112	0.0112	0.0112	0.0113	0.0113	0.0113	0.0113	0.0114	0.0114	0.0114	0.0114	0.0115	0.0115	0.0115	0.0115	0.0116	0.0116	0.0116	0.0116	0.0117	0.0117	0.0117	0.0117	0.0118	0.0118	0.0118	0.0118	0.0119	0.0119	0.0119	0.0119	0.012	0.012	0.012	0.012	0.0121	0.0121	0.0121	0.0121	0.0121	0.0122	0.0122	0.0122	0.0122	0.0123	0.0123	0.0123	0.0123
0.28Hz	0.0086	0.0086	0.0087	0.0087	0.0087	0.0087	0.0088	0.0088	0.0088	0.0089	0.0089	0.0089	0.0089	0.009	0.009	0.009	0.0091	0.0091	0.0091	0.0092	0.0092	0.0092	0.0092	0.0093	0.0093	0.0093	0.0094	0.0094	0.0094	0.0094	0.0095	0.0095	0.0095	0.0096	0.0096	0.0096	0.0096	0.0097	0.0097	0.0097	0.0098	0.0098	0.0098	0.0098	0.0099	0.0099	0.0099	0.01	0.01
0.27Hz	0.0085	0.0085	0.0085	0.0085	0.0086	0.0086	0.0086	0.0086	0.0087	0.0087	0.0087	0.0088	0.0088	0.0088	0.0088	0.0089	0.0089	0.0089	0.0089	0.009	0.009	0.009	0.0091	0.0091	0.0091	0.0091	0.0092	0.0092	0.0092	0.0092	0.0093	0.0093	0.0093	0.0094	0.0094	0.0094	0.0094	0.0095	0.0095	0.0095	0.0095	0.0096	0.0096	0.0096	0.0096	0.0097	0.0097	0.0097	0.0098
0.27Hz	0.0106	0.0107	0.0107	0.0107	0.0107	0.0107	0.0107	0.0108	0.0108	0.0108	0.0108	0.0108	0.0109	0.0109	0.0109	0.0109	0.0109	0.011	0.011	0.011	0.011	0.011	0.0111	0.0111	0.0111	0.0111	0.0111	0.0112	0.0112	0.0112	0.0112	0.0112	0.0113	0.0113	0.0113	0.0113	0.0113	0.0114	0.0114	0.0114	0.0114	0.0114	0.0115	0.0115	0.0115	0.0115	0.0115	0.0116	0.0116
0.27Hz	0.0138	0.0138	0.0138	0.0139	0.0139	0.0139	0.0139	0.0139	0.0139	0.0139	0.0139	0.014	0.014	0.014	0.014	0.014	0.014	0.014	0.014	0.0141	0.0141	0.0141	0.0141	0.0141	0.0141	0.0141	0.0142	0.0142	0.0142	0.0142	0.0142	0.0142	0.0142	0.0142	0.0143	0.0143	0.0143	0.0143	0.0143	0.0143	0.0143	0.0144	0.0144	0.0144	0.0144	0.0144	0.0144	0.0144	0.0145
0.26Hz	0.0172	0.0172	0.0172	0.0172	0.0172	0.0172	0.0172	0.0172	0.0173	0.0173	0.0173	0.0173	0.0173	0.0173	0.0173	0.0173	0.0173	0.0173	0.0173	0.0173	0.0174	0.0174	0.0174	0.0174	0.0174	0.0174	0.0174	0.0174	0.0174	0.0174	0.0174	0.0175	0.0175	0.0175	0.0175	0.0175	0.0175	0.0175	0.0175	0.0175	0.0175	0.0175	0.0176	0.0176	0.0176	0.0176	0.0176	0.0176	0.0176
0.26Hz	0.0204	0.0204	0.0204	0.0204	0.0204	0.0205	0.0205	0.0205	0.0205	0.0205	0.0205	0.0205	0.0205	0.0205	0.0205	0.0205	0.0205	0.0205	0.0205	0.0205	0.0205	0.0205	0.0205	0.0206	0.0206	0.0206	0.0206	0.0206	0.0206	0.0206	0.0206	0.0206	0.0206	0.0206	0.0206	0.0206	0.0206	0.0206	0.0206	0.0207	0.0207	0.0207	0.0207	0.0207	0.0207	0.0207	0.0207	0.0207	0.0207
0.25Hz	0.0234	0.0234	0.0234	0.0234	0.0234	0.0234	0.0234	0.0234	0.0234	0.0234	0.0234	0.0234	0.0234	0.0234	0.0234	0.0234	0.0234	0.0234	0.0234	0.0234	0.0234	0.0234	0.0234	0.0234	0.0235	0.0235	0.0235	0.0235	0.0235	0.0235	0.0235	0.0235	0.0235	0.0235	0.0235	0.0235	0.0235	0.0235	0.0235	0.0235	0.0235	0.0235	0.0235	0.0235	0.0235	0.0235	0.0235	0.0235	0.0235
0.25Hz	0.0259	0.0259	0.0259	0.0259	0.0259	0.0259	0.0259	0.0259	0.0259	0.0259	0.0259	0.0259	0.026	0.026	0.026	0.026	0.026	0.026	0.026	0.026	0.026	0.026	0.026	0.026	0.026	0.026	0.026	0.026	0.026	0.026	0.026	0.026	0.026	0.026	0.026	0.026	0.026	0.026	0.026	0.026	0.026	0.026	0.026	0.026	0.026	0.026	0.026	0.026	0.026
0.25Hz	0	0	0	0	0	0	0	0	0	0	0	0	0	0	0	0	0	0	0	0	0	0	0	0	0	0	0	0	0	0	0	0	0	0	0	0	0	0	0	0	0	0	0	0	0	0	0	0	0
[truncated: 952 more columns]
