# Supplementary material for: The fast continuous wavelet transformation (fCWT) for real-time, high-quality, noise-resistant time–frequency analysis
Source: Nat Comput Sci. 2022 Jan 27;2(1):47–58. doi: 10.1038/s43588-021-00183-z (PMC10766549; doi:10.1038/s43588-021-00183-z)
Supplement: Supplementary file 4 — Zipped statistical and heatmap source data. [file 43588_2021_183_MOESM4_ESM.zip › Figure 4/figure_4_cwt_source_noise.csv]

Freq(Hz)\Time(s)	0s	0.00200019s	0.00400038s	0.00600057s	0.00800076s	0.010001s	0.0120011s	0.0140013s	0.0160015s	0.0180017s	0.0200019s	0.0220021s	0.0240023s	0.0260025s	0.0280027s	0.0300029s	0.032003s	0.0340032s	0.0360034s	0.0380036s	0.0400038s	0.042004s	0.0440042s	0.0460044s	0.0480046s	0.0500048s	0.052005s	0.0540051s	0.0560053s	0.0580055s	0.0600057s	0.0620059s	0.0640061s	0.0660063s	0.0680065s	0.0700067s	0.0720069s	0.074007s	0.0760072s	0.0780074s	0.0800076s	0.0820078s	0.084008s	0.0860082s	0.0880084s	0.0900086s	0.0920088s	0.094009s	0.0960091s
250Hz	0.0451	0.1237	0.1926	0.237	0.2488	0.2292	0.1838	0.1172	0.0403	0.0626	0.1394	0.2043	0.2557	0.294	0.3184	0.3301	0.3338	0.3337	0.3305	0.3248	0.3194	0.3162	0.3128	0.3049	0.2908	0.2704	0.2428	0.207	0.1661	0.1285	0.1057	0.1043	0.119	0.1392	0.1561	0.1633	0.1586	0.1448	0.1269	0.1072	0.0856	0.065	0.0529	0.0537	0.063	0.0741	0.0826	0.0876	0.0897
246.42Hz	0.0444	0.1292	0.2022	0.2492	0.2617	0.2414	0.1943	0.1258	0.0508	0.0712	0.148	0.2143	0.2669	0.306	0.3307	0.342	0.3452	0.3447	0.3413	0.3353	0.3301	0.3277	0.3254	0.3183	0.3046	0.2842	0.2558	0.218	0.1741	0.1331	0.1078	0.1068	0.1237	0.1464	0.1652	0.1732	0.1683	0.1535	0.1346	0.1138	0.091	0.069	0.0562	0.0577	0.0681	0.0798	0.0881	0.0926	0.094
242.88Hz	0.0462	0.1353	0.212	0.2614	0.2746	0.2536	0.2051	0.1355	0.0636	0.0819	0.1572	0.2242	0.2775	0.3171	0.3417	0.3524	0.3549	0.3539	0.3502	0.3441	0.3391	0.3376	0.3365	0.3305	0.3175	0.2972	0.2682	0.2286	0.1815	0.1369	0.109	0.1083	0.1278	0.1533	0.1741	0.1831	0.1778	0.1621	0.1421	0.1203	0.0963	0.0729	0.0592	0.0615	0.0732	0.0855	0.0936	0.0974	0.0979
239.4Hz	0.0515	0.1423	0.2219	0.2734	0.2872	0.2656	0.2162	0.1464	0.0784	0.0946	0.1672	0.2339	0.2873	0.327	0.3512	0.3611	0.3627	0.3612	0.3572	0.3509	0.346	0.3456	0.346	0.3413	0.3291	0.3093	0.2798	0.2385	0.1884	0.1398	0.1091	0.1088	0.1312	0.1597	0.1827	0.1926	0.1872	0.1705	0.1494	0.1266	0.1014	0.0764	0.0619	0.0652	0.0783	0.0913	0.0991	0.102	0.1015
235.97Hz	0.0603	0.1502	0.2321	0.2852	0.2995	0.2775	0.2277	0.1586	0.095	0.1092	0.178	0.2434	0.2962	0.3355	0.359	0.3678	0.3683	0.3663	0.3619	0.3553	0.3508	0.3515	0.3537	0.3505	0.3394	0.3202	0.2906	0.2477	0.1945	0.1418	0.1078	0.1081	0.1337	0.1655	0.1909	0.2019	0.1961	0.1785	0.1563	0.1327	0.1063	0.0797	0.0641	0.0685	0.0833	0.0969	0.1044	0.1063	0.1047
232.59Hz	0.0722	0.1593	0.2424	0.2968	0.3114	0.2892	0.2395	0.1721	0.1131	0.1253	0.1894	0.2526	0.3042	0.3426	0.365	0.3723	0.3716	0.3689	0.3642	0.3573	0.3531	0.3552	0.3592	0.3577	0.3479	0.3297	0.3002	0.2561	0.1998	0.1427	0.1051	0.1062	0.1355	0.1707	0.1986	0.2106	0.2047	0.186	0.1629	0.1385	0.1109	0.0825	0.0658	0.0714	0.0881	0.1025	0.1095	0.1102	0.1074
229.25Hz	0.0868	0.1696	0.253	0.3081	0.3228	0.3006	0.2516	0.1866	0.1324	0.1427	0.2015	0.2614	0.3109	0.3479	0.3689	0.3745	0.3723	0.3689	0.3638	0.3567	0.3527	0.3562	0.3624	0.3629	0.3546	0.3376	0.3086	0.2634	0.2042	0.1427	0.1009	0.1028	0.1363	0.1753	0.2057	0.2189	0.2126	0.1929	0.1689	0.1438	0.115	0.0847	0.0667	0.0738	0.0927	0.1079	0.1142	0.1138	0.1096
225.96Hz	0.1034	0.1812	0.2639	0.3191	0.3338	0.3117	0.2639	0.2021	0.1527	0.1611	0.2139	0.2696	0.3164	0.3515	0.3706	0.3742	0.3704	0.3662	0.3607	0.3532	0.3496	0.3547	0.3631	0.3657	0.3593	0.3438	0.3156	0.2697	0.2077	0.1416	0.0952	0.0981	0.1362	0.1791	0.2121	0.2264	0.2199	0.1992	0.1742	0.1485	0.1188	0.0864	0.0668	0.0756	0.0969	0.113	0.1187	0.1168	0.1112
222.72Hz	0.1215	0.1939	0.275	0.3298	0.3441	0.3223	0.2763	0.2183	0.1737	0.1801	0.2266	0.2772	0.3205	0.3532	0.3701	0.3714	0.3658	0.3607	0.3548	0.3469	0.3435	0.3503	0.3613	0.3662	0.3617	0.3481	0.3211	0.2748	0.2104	0.1397	0.0879	0.092	0.1353	0.1822	0.2178	0.2332	0.2264	0.2046	0.1788	0.1527	0.122	0.0874	0.0659	0.0767	0.1008	0.1178	0.1227	0.1194	0.1121
219.53Hz	0.1407	0.2076	0.2863	0.34	0.3538	0.3323	0.2885	0.235	0.195	0.1994	0.2391	0.2839	0.3231	0.3529	0.3673	0.366	0.3585	0.3524	0.3461	0.3378	0.3346	0.3432	0.3568	0.3641	0.3619	0.3504	0.325	0.2787	0.2122	0.1372	0.0791	0.0847	0.1337	0.1846	0.2228	0.2392	0.232	0.2091	0.1826	0.1562	0.1246	0.0877	0.064	0.0772	0.1042	0.1222	0.1263	0.1213	0.1125
216.38Hz	0.1605	0.2222	0.2977	0.3498	0.3628	0.3417	0.3006	0.2519	0.2162	0.2186	0.2514	0.2895	0.3239	0.3506	0.3622	0.3581	0.3484	0.3415	0.3348	0.3259	0.3229	0.3333	0.3497	0.3596	0.3596	0.3505	0.3272	0.2815	0.2134	0.1342	0.0692	0.0764	0.1316	0.1863	0.2269	0.2443	0.2366	0.2126	0.1854	0.1589	0.1267	0.0872	0.0608	0.0768	0.1072	0.1261	0.1293	0.1227	0.1123
213.28Hz	0.1804	0.2371	0.309	0.3591	0.3709	0.3503	0.3121	0.2685	0.2369	0.2372	0.2629	0.2939	0.3231	0.3461	0.3547	0.3477	0.3357	0.3279	0.3209	0.3114	0.3085	0.3208	0.34	0.3525	0.355	0.3486	0.3277	0.2831	0.2139	0.1312	0.0584	0.0676	0.1292	0.1875	0.2303	0.2485	0.2402	0.215	0.1872	0.1608	0.1281	0.0862	0.0564	0.0758	0.1097	0.1296	0.1318	0.1234	0.1114
210.22Hz	0.2001	0.2522	0.3202	0.3677	0.378	0.3579	0.3228	0.2845	0.2568	0.2549	0.2733	0.2968	0.3203	0.3397	0.3451	0.3349	0.3207	0.312	0.3047	0.2945	0.2915	0.3058	0.3279	0.3431	0.348	0.3445	0.3265	0.2837	0.2141	0.1286	0.0478	0.059	0.1269	0.1883	0.2329	0.2517	0.2427	0.2163	0.1879	0.1619	0.129	0.0845	0.0507	0.0741	0.1118	0.1327	0.1337	0.1235	0.11
207.21Hz	0.2189	0.267	0.3311	0.3755	0.3841	0.3643	0.3325	0.2995	0.2755	0.2712	0.2824	0.298	0.3157	0.3311	0.3334	0.32	0.3034	0.294	0.2865	0.2755	0.2723	0.2885	0.3136	0.3313	0.3387	0.3384	0.3237	0.2832	0.2141	0.1269	0.0391	0.0521	0.1251	0.1887	0.2348	0.2539	0.2442	0.2164	0.1875	0.1622	0.1294	0.0824	0.0436	0.0719	0.1136	0.1353	0.135	0.1229	0.1081
204.24Hz	0.2365	0.2812	0.3413	0.3825	0.389	0.3694	0.3409	0.3131	0.2925	0.2859	0.2898	0.2974	0.3091	0.3207	0.3197	0.3031	0.2842	0.2742	0.2666	0.2547	0.2511	0.2693	0.2974	0.3175	0.3273	0.3303	0.3194	0.2817	0.214	0.1267	0.0356	0.0488	0.1241	0.189	0.236	0.2552	0.2445	0.2153	0.1859	0.1616	0.1294	0.0802	0.0352	0.0696	0.1151	0.1374	0.1358	0.1218	0.1059
201.31Hz	0.2524	0.2942	0.3506	0.3884	0.3926	0.373	0.3477	0.325	0.3076	0.2986	0.2953	0.2947	0.3004	0.3084	0.3044	0.2846	0.2634	0.253	0.2454	0.2325	0.2284	0.2486	0.2796	0.3019	0.314	0.3204	0.3136	0.2795	0.2141	0.1281	0.0399	0.0506	0.1243	0.1893	0.2366	0.2556	0.2436	0.2129	0.1832	0.1602	0.129	0.0782	0.0255	0.0674	0.1164	0.1392	0.136	0.1202	0.1033
198.43Hz	0.2661	0.3058	0.3589	0.3932	0.3948	0.3749	0.3526	0.3349	0.3205	0.309	0.2985	0.2899	0.2898	0.2944	0.2878	0.2649	0.2414	0.2308	0.2235	0.2095	0.2045	0.2267	0.2606	0.2848	0.2989	0.3088	0.3065	0.2765	0.2144	0.1314	0.0506	0.0574	0.1258	0.1897	0.2368	0.2551	0.2418	0.2093	0.1793	0.1581	0.1285	0.0769	0.0148	0.0661	0.1179	0.1406	0.1358	0.1181	0.1006
195.58Hz	0.2772	0.3154	0.3657	0.3966	0.3953	0.3748	0.3553	0.3424	0.3308	0.3169	0.2995	0.283	0.2773	0.279	0.27	0.2442	0.2185	0.208	0.2012	0.186	0.18	0.2042	0.2408	0.2666	0.2824	0.2957	0.2982	0.273	0.215	0.1365	0.0645	0.068	0.1288	0.1903	0.2364	0.2539	0.2389	0.2046	0.1743	0.1552	0.1279	0.0767	0.006	0.0662	0.1195	0.1419	0.1352	0.1155	0.0977
192.78Hz	0.2853	0.3229	0.371	0.3986	0.3941	0.3726	0.3557	0.3474	0.3385	0.3223	0.2982	0.2739	0.263	0.2624	0.2514	0.2231	0.1953	0.1851	0.179	0.1625	0.1551	0.1816	0.2206	0.2475	0.2647	0.2814	0.2889	0.2689	0.2159	0.143	0.0798	0.0804	0.133	0.1911	0.2357	0.2519	0.2351	0.1987	0.1682	0.1516	0.1275	0.078	0.0138	0.0683	0.1216	0.143	0.1342	0.1126	0.0949
190.01Hz	0.2902	0.3278	0.3745	0.3989	0.3911	0.3681	0.3534	0.3496	0.3434	0.3251	0.2944	0.2627	0.247	0.2447	0.2325	0.2018	0.172	0.1625	0.1575	0.1396	0.1305	0.1593	0.2006	0.2281	0.2462	0.2662	0.2788	0.2644	0.217	0.1505	0.0952	0.0936	0.1381	0.1921	0.2347	0.2492	0.2304	0.1919	0.1609	0.1474	0.1272	0.0812	0.0276	0.0727	0.1243	0.144	0.1329	0.1094	0.0921
187.29Hz	0.2915	0.3301	0.376	0.3975	0.3861	0.3612	0.3484	0.3491	0.3455	0.3253	0.2885	0.2495	0.2296	0.2264	0.2135	0.1809	0.1491	0.1405	0.137	0.1178	0.1065	0.138	0.1811	0.2085	0.2271	0.2502	0.268	0.2596	0.2183	0.1584	0.1099	0.1065	0.1437	0.1933	0.2334	0.2461	0.225	0.184	0.1526	0.1427	0.1273	0.0863	0.0427	0.0796	0.1278	0.1452	0.1315	0.1059	0.0894
184.6Hz	0.2892	0.3295	0.3754	0.3943	0.3791	0.3518	0.3406	0.3457	0.345	0.3231	0.2805	0.2347	0.2109	0.2076	0.1948	0.1607	0.127	0.1196	0.118	0.0974	0.0836	0.1182	0.1627	0.1892	0.2077	0.2337	0.2568	0.2544	0.2195	0.1663	0.1236	0.1185	0.1494	0.1944	0.2318	0.2424	0.2191	0.1754	0.1434	0.1374	0.1278	0.0931	0.0585	0.0887	0.1321	0.1466	0.1299	0.1022	0.0867
181.96Hz	0.283	0.3261	0.3728	0.3893	0.3701	0.3399	0.33	0.3395	0.3419	0.3188	0.2709	0.2183	0.1912	0.1887	0.1768	0.1416	0.1059	0.1001	0.1009	0.0791	0.062	0.1005	0.1456	0.1705	0.1883	0.217	0.2453	0.249	0.2204	0.1737	0.1356	0.1291	0.1546	0.1953	0.2299	0.2384	0.2126	0.166	0.1331	0.1316	0.1286	0.1014	0.0748	0.0995	0.1374	0.1482	0.1284	0.0983	0.0839
179.35Hz	0.2731	0.3199	0.3681	0.3826	0.3591	0.3254	0.3165	0.3307	0.3365	0.3126	0.2599	0.201	0.1707	0.1699	0.1598	0.1241	0.0861	0.0821	0.0858	0.0633	0.0422	0.0855	0.1301	0.1526	0.1691	0.2003	0.2336	0.2433	0.221	0.1802	0.1457	0.1379	0.1589	0.1958	0.2278	0.2341	0.2059	0.1561	0.1218	0.1254	0.1297	0.1107	0.0914	0.1118	0.1437	0.1502	0.1269	0.0942	0.081
176.78Hz	0.2596	0.311	0.3616	0.3742	0.3462	0.3084	0.3003	0.3195	0.329	0.3048	0.248	0.1829	0.1497	0.1516	0.144	0.1085	0.068	0.0659	0.073	0.0506	0.0245	0.0737	0.1166	0.1356	0.1503	0.1839	0.2221	0.2374	0.221	0.1855	0.1538	0.1446	0.162	0.1957	0.2254	0.2297	0.1991	0.1458	0.1096	0.1188	0.1312	0.1207	0.1081	0.1251	0.1508	0.1527	0.1255	0.0897	0.0777
174.24Hz	0.2426	0.2999	0.3533	0.3644	0.3317	0.2891	0.2816	0.3062	0.3199	0.296	0.2357	0.1647	0.1284	0.134	0.1296	0.0951	0.0518	0.0516	0.0626	0.0417	0.0109	0.0656	0.1049	0.1196	0.132	0.1681	0.2109	0.2314	0.2204	0.1893	0.1595	0.1489	0.1635	0.1949	0.2226	0.2252	0.1924	0.1354	0.0964	0.1119	0.1328	0.1311	0.1248	0.1391	0.1587	0.1556	0.1243	0.085	0.0739
171.74Hz	0.2224	0.2868	0.3437	0.3533	0.3156	0.2675	0.2605	0.2911	0.3095	0.2865	0.2236	0.1469	0.1071	0.1172	0.1169	0.0841	0.038	0.0394	0.0545	0.0371	0.012	0.0612	0.0952	0.1048	0.1144	0.153	0.2001	0.2253	0.2191	0.1916	0.1628	0.1507	0.1634	0.1932	0.2196	0.2207	0.1859	0.1251	0.0822	0.1047	0.1347	0.1417	0.1412	0.1536	0.1674	0.159	0.1233	0.0799	0.0694
169.28Hz	0.1995	0.2723	0.333	0.3414	0.2985	0.2441	0.2374	0.2746	0.2981	0.2768	0.2121	0.1303	0.0859	0.1015	0.1059	0.0758	0.0276	0.0296	0.0487	0.0366	0.0228	0.0598	0.0872	0.0909	0.0975	0.1389	0.1899	0.2193	0.2171	0.1924	0.1638	0.15	0.1613	0.1905	0.2162	0.2163	0.1799	0.1155	0.067	0.0976	0.1368	0.1524	0.1574	0.1683	0.1767	0.163	0.1227	0.0744	0.0641
166.85Hz	0.1745	0.2571	0.3219	0.3289	0.2808	0.2191	0.2125	0.2572	0.2864	0.2673	0.2019	0.1156	0.065	0.0872	0.0966	0.0701	0.0223	0.0233	0.045	0.0389	0.0333	0.0606	0.0807	0.0781	0.0814	0.1261	0.1807	0.2133	0.2144	0.1916	0.1625	0.1468	0.1573	0.1869	0.2125	0.2121	0.1747	0.1069	0.0507	0.091	0.1394	0.163	0.1732	0.1831	0.1865	0.1677	0.1226	0.0687	0.0578
164.46Hz	0.1482	0.242	0.3107	0.3164	0.2629	0.1929	0.1862	0.2395	0.2746	0.2583	0.1934	0.104	0.0446	0.0746	0.0891	0.0668	0.0236	0.0216	0.0434	0.0427	0.0425	0.0626	0.0753	0.0661	0.0661	0.1148	0.1724	0.2076	0.2111	0.1894	0.159	0.141	0.1514	0.1822	0.2086	0.2084	0.1706	0.1002	0.0334	0.0856	0.1425	0.1737	0.1887	0.198	0.1969	0.1729	0.1232	0.0629	0.0505
162.1Hz	0.1218	0.228	0.3	0.3043	0.2455	0.166	0.1589	0.2219	0.2632	0.2503	0.187	0.0964	0.0247	0.0643	0.0834	0.0657	0.0293	0.0245	0.0436	0.0472	0.0506	0.0652	0.071	0.0549	0.0519	0.1055	0.1653	0.2023	0.2074	0.1859	0.1535	0.1328	0.1437	0.1767	0.2046	0.2051	0.1676	0.0961	0.0154	0.0825	0.1465	0.1845	0.204	0.2128	0.2077	0.179	0.1246	0.0576	0.0426
159.78Hz	0.0976	0.2162	0.2903	0.2932	0.2294	0.1393	0.1313	0.2054	0.2527	0.2435	0.1829	0.0936	0.0073	0.0569	0.0794	0.0662	0.0367	0.0303	0.0455	0.0521	0.0577	0.0679	0.0676	0.0448	0.0391	0.0984	0.1596	0.1975	0.2034	0.1814	0.1463	0.1225	0.1343	0.1705	0.2005	0.2024	0.1662	0.0955	0.0075	0.0828	0.1517	0.1956	0.219	0.2276	0.2189	0.1858	0.1272	0.0537	0.0347
157.49Hz	0.0799	0.2076	0.2823	0.2834	0.2153	0.114	0.1044	0.1905	0.2435	0.2381	0.1812	0.0957	0.0162	0.0536	0.0771	0.0681	0.0446	0.0375	0.049	0.0573	0.064	0.0706	0.0651	0.0363	0.0292	0.094	0.1554	0.1933	0.1992	0.1762	0.1378	0.1101	0.1235	0.1638	0.1966	0.2004	0.1664	0.0988	0.0267	0.0876	0.1587	0.2071	0.2339	0.2424	0.2307	0.1936	0.1312	0.0526	0.0293
155.23Hz	0.0752	0.2034	0.2765	0.2756	0.2043	0.0921	0.0798	0.1783	0.2359	0.2344	0.1819	0.1022	0.0346	0.0548	0.0768	0.0711	0.0526	0.0454	0.0539	0.0628	0.0697	0.0734	0.0637	0.0308	0.0253	0.0923	0.1526	0.1897	0.1951	0.1706	0.1283	0.0959	0.1116	0.1569	0.1929	0.1993	0.1685	0.106	0.0484	0.097	0.1676	0.2193	0.2488	0.2573	0.243	0.2024	0.137	0.0559	0.0303
153.01Hz	0.0867	0.204	0.2732	0.2701	0.1971	0.0779	0.0617	0.1698	0.2303	0.2324	0.1849	0.112	0.053	0.0602	0.0784	0.0751	0.0606	0.0539	0.06	0.0686	0.0752	0.0763	0.0636	0.0301	0.0297	0.0934	0.1514	0.187	0.1912	0.1649	0.1185	0.0802	0.0991	0.1502	0.1897	0.1992	0.1724	0.1168	0.0714	0.1109	0.1788	0.2324	0.264	0.2724	0.2559	0.2126	0.145	0.0643	0.0396
150.81Hz	0.1098	0.2098	0.2728	0.2675	0.1946	0.0762	0.0578	0.1658	0.2271	0.2322	0.1899	0.124	0.0713	0.0689	0.082	0.0801	0.0687	0.0627	0.067	0.0749	0.0807	0.0797	0.0651	0.035	0.0397	0.0971	0.1518	0.1851	0.1877	0.1595	0.1089	0.0632	0.0866	0.144	0.1872	0.2001	0.1781	0.1306	0.0954	0.1285	0.1924	0.2466	0.2795	0.2878	0.2696	0.2241	0.1554	0.0776	0.0551
148.65Hz	0.1389	0.2206	0.2757	0.268	0.1971	0.0882	0.0707	0.1669	0.2266	0.2339	0.1967	0.1374	0.0894	0.0801	0.0876	0.086	0.0771	0.0717	0.0748	0.0815	0.0862	0.0836	0.0685	0.0438	0.0523	0.103	0.1535	0.1841	0.1849	0.1548	0.1005	0.0454	0.0753	0.139	0.1856	0.2022	0.1857	0.1466	0.1203	0.1492	0.2085	0.2621	0.2956	0.3037	0.2841	0.2372	0.1684	0.095	0.0746
146.52Hz	0.171	0.2358	0.2819	0.2719	0.2046	0.1096	0.094	0.1733	0.229	0.2376	0.205	0.1519	0.1075	0.0929	0.095	0.093	0.0857	0.0811	0.0831	0.0886	0.0921	0.0884	0.0738	0.055	0.0659	0.1107	0.1566	0.184	0.1829	0.1512	0.0941	0.0279	0.0668	0.1356	0.1852	0.2055	0.1948	0.1645	0.1461	0.1722	0.2269	0.2791	0.3125	0.3202	0.2997	0.252	0.1842	0.1158	0.0972
144.42Hz	0.2046	0.2548	0.2916	0.2793	0.217	0.1362	0.122	0.1845	0.2344	0.2434	0.2148	0.1671	0.1254	0.107	0.1041	0.101	0.0948	0.0907	0.0919	0.0962	0.0984	0.094	0.0809	0.0677	0.0802	0.1197	0.1609	0.185	0.1819	0.1492	0.091	0.0164	0.0632	0.1345	0.1862	0.2101	0.2055	0.1838	0.1725	0.1972	0.2476	0.2976	0.3303	0.3375	0.3164	0.2686	0.2028	0.1397	0.1223
142.35Hz	0.239	0.2769	0.3046	0.2904	0.2336	0.1657	0.1522	0.2	0.2427	0.2511	0.2258	0.1828	0.1434	0.122	0.1148	0.1101	0.1043	0.1006	0.1011	0.1041	0.1053	0.1007	0.0896	0.0813	0.0947	0.1298	0.1662	0.1869	0.1821	0.149	0.0919	0.025	0.0661	0.1361	0.1888	0.216	0.2176	0.2042	0.1994	0.2236	0.2701	0.3175	0.349	0.3557	0.3343	0.2872	0.2241	0.1661	0.1497
140.31Hz	0.274	0.3018	0.321	0.3051	0.254	0.1969	0.1837	0.2191	0.254	0.2609	0.2381	0.1989	0.1614	0.1378	0.1268	0.1202	0.1143	0.1107	0.1106	0.1125	0.1128	0.1084	0.0997	0.0954	0.1095	0.1406	0.1725	0.1899	0.1835	0.1509	0.0971	0.0439	0.0754	0.1405	0.1932	0.2234	0.2309	0.2254	0.2266	0.251	0.2944	0.3389	0.3689	0.3748	0.3535	0.3078	0.2479	0.1949	0.1791
138.3Hz	0.3095	0.3289	0.3407	0.3233	0.2776	0.2293	0.216	0.2409	0.2681	0.2726	0.2516	0.2154	0.1794	0.154	0.1399	0.1313	0.1249	0.121	0.1203	0.1213	0.121	0.1171	0.1109	0.11	0.1243	0.152	0.1796	0.1939	0.1863	0.155	0.1061	0.0649	0.0894	0.148	0.1995	0.2323	0.2453	0.2472	0.2541	0.2793	0.3199	0.3616	0.3898	0.3951	0.3742	0.3303	0.2742	0.2258	0.2105
136.31Hz	0.3454	0.358	0.3634	0.3449	0.304	0.2625	0.2488	0.265	0.2846	0.2863	0.2661	0.2323	0.1974	0.1707	0.1538	0.1432	0.1359	0.1316	0.1302	0.1304	0.1298	0.1268	0.123	0.1248	0.1391	0.1637	0.1875	0.1989	0.1906	0.1612	0.1183	0.0867	0.1065	0.1582	0.2078	0.2426	0.2607	0.2694	0.2817	0.308	0.3466	0.3855	0.4119	0.4165	0.3963	0.3548	0.3026	0.2585	0.2435
134.36Hz	0.3818	0.389	0.3891	0.3696	0.3328	0.2966	0.2821	0.291	0.3034	0.3018	0.2818	0.2496	0.2155	0.1877	0.1685	0.1557	0.1473	0.1423	0.1402	0.1398	0.1392	0.1372	0.1357	0.1397	0.1538	0.1756	0.196	0.2049	0.1962	0.1695	0.1328	0.1089	0.1256	0.171	0.2181	0.2543	0.2771	0.2919	0.3092	0.3369	0.3739	0.4104	0.4349	0.439	0.4198	0.3809	0.3328	0.2927	0.278
132.43Hz	0.4186	0.4216	0.4173	0.3972	0.3637	0.3313	0.3159	0.3183	0.3241	0.3189	0.2984	0.2672	0.2336	0.2048	0.1835	0.1688	0.159	0.1531	0.1503	0.1495	0.1491	0.1483	0.1488	0.1545	0.1684	0.1877	0.205	0.2119	0.2033	0.1795	0.149	0.1312	0.1459	0.1858	0.2303	0.2675	0.2943	0.3146	0.3364	0.3658	0.4017	0.4361	0.459	0.4627	0.4447	0.4087	0.3647	0.3281	0.3136
130.53Hz	0.456	0.4557	0.448	0.4272	0.3963	0.3666	0.3499	0.3468	0.3464	0.3375	0.3159	0.2851	0.2517	0.2219	0.1987	0.182	0.1707	0.1638	0.1605	0.1594	0.1593	0.1598	0.1621	0.1692	0.1827	0.1999	0.2145	0.2198	0.2116	0.191	0.1662	0.1533	0.1669	0.2022	0.2441	0.2819	0.3121	0.3373	0.3633	0.3945	0.4297	0.4623	0.4838	0.4873	0.4707	0.4377	0.3978	0.3644	0.35
128.66Hz	0.494	0.4911	0.4807	0.4595	0.4303	0.4023	0.3841	0.376	0.37	0.3573	0.3342	0.3031	0.2696	0.2388	0.2139	0.1953	0.1824	0.1745	0.1705	0.1693	0.1697	0.1715	0.1754	0.1836	0.1966	0.212	0.2244	0.2284	0.221	0.2036	0.184	0.1753	0.1881	0.2199	0.2593	0.2973	0.3305	0.3599	0.3896	0.4226	0.4575	0.4888	0.5092	0.5127	0.4977	0.4678	0.4317	0.4013	0.3868
126.82Hz	0.5324	0.5276	0.5152	0.4935	0.4655	0.4383	0.4183	0.4057	0.3946	0.3781	0.353	0.3213	0.2872	0.2554	0.2287	0.2083	0.1939	0.1848	0.1802	0.179	0.1801	0.1831	0.1885	0.1975	0.2101	0.2239	0.2346	0.2377	0.2312	0.217	0.202	0.1967	0.2093	0.2383	0.2755	0.3137	0.3491	0.3822	0.4153	0.45	0.485	0.5153	0.5349	0.5387	0.5255	0.4987	0.4662	0.4383	0.4237
125Hz	0.5711	0.5649	0.551	0.5289	0.5014	0.4744	0.4524	0.4357	0.4198	0.3995	0.3722	0.3393	0.3044	0.2714	0.2431	0.2208	0.2048	0.1946	0.1895	0.1884	0.1902	0.1945	0.2012	0.2109	0.2231	0.2356	0.2448	0.2475	0.2421	0.2309	0.2199	0.2176	0.2301	0.257	0.2924	0.3305	0.3679	0.404	0.44	0.4764	0.5117	0.5416	0.5607	0.565	0.5536	0.5298	0.5006	0.475	0.4602
123.21Hz	0.6101	0.6028	0.5877	0.5651	0.5378	0.5103	0.4862	0.4656	0.4453	0.4212	0.3915	0.3571	0.321	0.2866	0.2566	0.2325	0.2149	0.2036	0.198	0.1971	0.1998	0.2053	0.2132	0.2235	0.2354	0.2469	0.2551	0.2575	0.2534	0.2449	0.2373	0.2375	0.2502	0.2756	0.3096	0.3476	0.3864	0.4251	0.4636	0.5017	0.5375	0.5672	0.5862	0.5913	0.5818	0.5609	0.5347	0.5109	0.4958
121.44Hz	0.649	0.641	0.6249	0.6017	0.5741	0.5458	0.5194	0.4951	0.4706	0.4429	0.4106	0.3745	0.3369	0.3009	0.2691	0.2431	0.2239	0.2115	0.2056	0.2051	0.2087	0.2153	0.2243	0.2352	0.2469	0.2576	0.2651	0.2675	0.2646	0.2586	0.254	0.2563	0.2694	0.2937	0.3265	0.3644	0.4045	0.4452	0.4859	0.5256	0.562	0.5918	0.6111	0.6171	0.6096	0.5913	0.5678	0.5456	0.5301
119.7Hz	0.6875	0.6789	0.662	0.6382	0.61	0.5804	0.5517	0.5239	0.4955	0.4643	0.4292	0.391	0.3517	0.314	0.2803	0.2524	0.2316	0.2182	0.2119	0.2118	0.2164	0.2243	0.2344	0.2458	0.2574	0.2677	0.2747	0.2773	0.2756	0.2718	0.2697	0.2737	0.2872	0.3108	0.3428	0.3806	0.4216	0.4641	0.5066	0.5478	0.585	0.6153	0.635	0.6422	0.6365	0.6207	0.5995	0.5786	0.5624
117.98Hz	0.7253	0.7162	0.6986	0.6741	0.645	0.6139	0.5827	0.5516	0.5194	0.4848	0.447	0.4066	0.3654	0.3257	0.29	0.2601	0.2376	0.2232	0.2168	0.2172	0.2228	0.232	0.2431	0.2552	0.2669	0.2768	0.2836	0.2865	0.286	0.284	0.2839	0.2895	0.3034	0.3265	0.358	0.3957	0.4375	0.4814	0.5256	0.568	0.6062	0.6371	0.6576	0.6659	0.6621	0.6485	0.6293	0.6092	0.5923
116.29Hz	0.762	0.7524	0.7342	0.7088	0.6785	0.6458	0.612	0.5777	0.5421	0.5043	0.4636	0.4209	0.3775	0.3358	0.2979	0.266	0.2418	0.2264	0.2198	0.2209	0.2277	0.2382	0.2505	0.2632	0.2751	0.285	0.2917	0.295	0.2954	0.2949	0.2965	0.3032	0.3175	0.3404	0.3715	0.4092	0.4517	0.4968	0.5424	0.5861	0.6253	0.6569	0.6783	0.688	0.6859	0.6743	0.6566	0.6371	0.6193
114.63Hz	0.7969	0.787	0.7681	0.7417	0.7102	0.6756	0.6394	0.602	0.5632	0.5222	0.4788	0.4336	0.388	0.344	0.3038	0.2697	0.2438	0.2273	0.2207	0.2226	0.2307	0.2426	0.2562	0.2697	0.282	0.2919	0.2987	0.3023	0.3035	0.3043	0.307	0.3146	0.3293	0.3521	0.3829	0.4208	0.4639	0.51	0.5569	0.6018	0.642	0.6745	0.6969	0.7078	0.7074	0.6974	0.681	0.6618	0.6429
112.98Hz	0.8298	0.8195	0.7998	0.7724	0.7395	0.703	0.6643	0.624	0.5821	0.5382	0.4922	0.4445	0.3966	0.3502	0.3076	0.2712	0.2433	0.2259	0.2192	0.2221	0.2318	0.2453	0.2601	0.2746	0.2873	0.2973	0.3043	0.3082	0.3101	0.3117	0.3153	0.3235	0.3384	0.3611	0.3919	0.4299	0.4736	0.5207	0.5687	0.6147	0.6559	0.6894	0.7129	0.7251	0.7261	0.7175	0.702	0.6827	0.6625
111.36Hz	0.8599	0.8492	0.8288	0.8004	0.7659	0.7274	0.6863	0.6434	0.5987	0.552	0.5034	0.4534	0.4031	0.3543	0.3091	0.2703	0.2404	0.2218	0.2152	0.2192	0.2306	0.2459	0.2622	0.2776	0.2909	0.3012	0.3083	0.3125	0.3148	0.3169	0.321	0.3295	0.3445	0.3672	0.398	0.4363	0.4806	0.5285	0.5776	0.6247	0.6669	0.7014	0.7259	0.7393	0.7416	0.734	0.7191	0.6995	0.6779
109.77Hz	0.8869	0.8758	0.8546	0.825	0.7889	0.7485	0.7052	0.6597	0.6124	0.5633	0.5123	0.46	0.4074	0.3561	0.3083	0.2668	0.2348	0.2149	0.2085	0.2139	0.2272	0.2444	0.2623	0.2789	0.2927	0.3033	0.3105	0.3148	0.3173	0.3196	0.3239	0.3324	0.3473	0.3699	0.4009	0.4396	0.4845	0.5333	0.5833	0.6315	0.6747	0.7101	0.7357	0.7502	0.7534	0.7467	0.732	0.7118	0.6886
108.19Hz	0.9102	0.8987	0.8766	0.8458	0.8082	0.7659	0.7204	0.6727	0.6232	0.5718	0.5187	0.4642	0.4094	0.3556	0.3052	0.2609	0.2264	0.2052	0.199	0.2059	0.2215	0.2408	0.2605	0.2782	0.2927	0.3036	0.3109	0.3152	0.3175	0.3197	0.3238	0.332	0.3467	0.3692	0.4003	0.4395	0.4851	0.5348	0.5858	0.6349	0.679	0.7154	0.7419	0.7573	0.7614	0.7551	0.7403	0.7193	0.6945
106.64Hz	0.9293	0.9174	0.8945	0.8624	0.8233	0.7792	0.7318	0.6821	0.6305	0.5773	0.5223	0.466	0.409	0.3529	0.2998	0.2526	0.2154	0.1926	0.1866	0.1955	0.2135	0.2353	0.2567	0.2757	0.2909	0.302	0.3093	0.3133	0.3153	0.317	0.3205	0.3282	0.3425	0.3649	0.3962	0.4358	0.4822	0.5328	0.5848	0.6348	0.6798	0.7171	0.7444	0.7605	0.7652	0.7591	0.744	0.722	0.6953
105.11Hz	0.9439	0.9315	0.9077	0.8745	0.8339	0.7881	0.739	0.6876	0.6344	0.5796	0.5231	0.4652	0.4065	0.3482	0.2924	0.2422	0.202	0.1772	0.1715	0.1826	0.2036	0.2279	0.2512	0.2713	0.2872	0.2985	0.3056	0.3091	0.3105	0.3114	0.314	0.3209	0.3346	0.3568	0.3883	0.4286	0.4758	0.5274	0.5802	0.6311	0.677	0.715	0.7429	0.7596	0.7646	0.7586	0.7429	0.7196	0.6911
103.61Hz	0.9535	0.9407	0.9161	0.8817	0.8397	0.7925	0.7418	0.6891	0.6347	0.5787	0.5212	0.462	0.4018	0.3416	0.2833	0.23	0.1864	0.1593	0.1538	0.1675	0.1918	0.2188	0.2441	0.2654	0.2818	0.2931	0.2998	0.3028	0.3032	0.303	0.3044	0.3102	0.323	0.345	0.3768	0.4178	0.4659	0.5185	0.5722	0.6239	0.6705	0.7091	0.7375	0.7546	0.7597	0.7534	0.7369	0.7123	0.6818
102.12Hz	0.9581	0.9448	0.9194	0.8839	0.8406	0.7921	0.7402	0.6864	0.6312	0.5746	0.5164	0.4565	0.3952	0.3334	0.2729	0.2165	0.1692	0.139	0.1337	0.1507	0.1787	0.2085	0.2357	0.258	0.2747	0.2859	0.2921	0.2942	0.2935	0.2918	0.2917	0.2961	0.308	0.3296	0.3618	0.4036	0.4527	0.5062	0.5608	0.6133	0.6604	0.6994	0.7282	0.7454	0.7504	0.7436	0.7263	0.7002	0.6677
100.66Hz	0.9573	0.9436	0.9175	0.8809	0.8365	0.7869	0.7341	0.6797	0.6241	0.5673	0.5089	0.4488	0.387	0.3242	0.2618	0.2026	0.1512	0.1169	0.1116	0.1327	0.1647	0.1974	0.2262	0.2494	0.2663	0.2772	0.2827	0.2836	0.2815	0.2781	0.2761	0.2788	0.2895	0.3109	0.3435	0.3861	0.4363	0.4908	0.5463	0.5993	0.6468	0.6861	0.7151	0.7322	0.7369	0.7296	0.7112	0.6835	0.6491
99.21Hz	0.9512	0.9371	0.9103	0.8728	0.8274	0.7769	0.7236	0.6689	0.6133	0.5569	0.499	0.4392	0.3775	0.3142	0.2507	0.1889	0.1333	0.0937	0.088	0.1143	0.1508	0.1861	0.2163	0.2399	0.2567	0.2671	0.2716	0.2713	0.2674	0.262	0.2578	0.2586	0.2681	0.2891	0.3222	0.3659	0.4172	0.4727	0.5289	0.5824	0.6301	0.6695	0.6983	0.7152	0.7195	0.7114	0.6919	0.6627	0.6263
97.79Hz	0.9398	0.9254	0.8979	0.8596	0.8134	0.7623	0.7087	0.6541	0.5992	0.5436	0.4868	0.428	0.367	0.3041	0.2401	0.1767	0.1171	0.0705	0.0635	0.0968	0.1377	0.1751	0.2061	0.2299	0.2463	0.2559	0.2592	0.2574	0.2516	0.2439	0.2373	0.2359	0.2439	0.2647	0.2986	0.3434	0.3959	0.4522	0.5089	0.5627	0.6105	0.6498	0.6783	0.6948	0.6985	0.6896	0.6689	0.6383	0.6001
96.39Hz	0.9233	0.9086	0.8805	0.8415	0.7947	0.7432	0.6897	0.6356	0.5817	0.5276	0.4725	0.4154	0.356	0.2943	0.2308	0.1669	0.1047	0.0497	0.0395	0.082	0.1265	0.1651	0.1963	0.2197	0.2354	0.2438	0.2459	0.2423	0.2345	0.2243	0.215	0.211	0.2176	0.2382	0.273	0.3192	0.3728	0.4299	0.487	0.5408	0.5884	0.6273	0.6554	0.6714	0.6744	0.6646	0.6428	0.6108	0.5708
95.01Hz	0.9021	0.8871	0.8585	0.8189	0.7716	0.72	0.6668	0.6137	0.5613	0.5092	0.4564	0.4018	0.3447	0.2851	0.2234	0.1605	0.098	0.0376	0.0211	0.0726	0.1184	0.1568	0.1873	0.2096	0.2242	0.2313	0.2318	0.2265	0.2165	0.2037	0.1914	0.1846	0.1895	0.2103	0.2463	0.294	0.3487	0.4064	0.4636	0.5172	0.5643	0.6026	0.63	0.6453	0.6475	0.6369	0.6141	0.5808	0.5394
93.64Hz	0.8764	0.8612	0.8322	0.7921	0.7446	0.693	0.6404	0.5886	0.5382	0.4887	0.4388	0.3873	0.3334	0.2768	0.218	0.158	0.0985	0.0426	0.0265	0.0709	0.114	0.1505	0.1793	0.2001	0.213	0.2186	0.2175	0.2103	0.1981	0.1825	0.167	0.1571	0.1604	0.1816	0.2193	0.2686	0.3242	0.3823	0.4393	0.4922	0.5386	0.5761	0.6027	0.6171	0.6185	0.6071	0.5834	0.5491	0.5064
92.3Hz	0.8468	0.8314	0.802	0.7617	0.7139	0.6626	0.6109	0.5607	0.5127	0.4662	0.4199	0.3722	0.3222	0.2696	0.2148	0.1592	0.1053	0.0596	0.0472	0.0768	0.1137	0.1465	0.1726	0.1912	0.2022	0.206	0.2032	0.1942	0.1798	0.1616	0.1426	0.1292	0.1307	0.153	0.1929	0.2438	0.3002	0.3582	0.4146	0.4666	0.5119	0.5482	0.5738	0.5873	0.588	0.5758	0.5514	0.5163	0.4728
90.98Hz	0.8139	0.7983	0.7686	0.728	0.6803	0.6294	0.5787	0.5304	0.4851	0.4421	0.3998	0.3565	0.3111	0.2632	0.2135	0.1635	0.1165	0.08	0.0693	0.088	0.117	0.1448	0.1673	0.1831	0.1919	0.1938	0.1893	0.1786	0.1623	0.1415	0.1189	0.1014	0.1012	0.1256	0.1683	0.2207	0.2774	0.3348	0.3901	0.4408	0.4846	0.5196	0.544	0.5565	0.5564	0.5436	0.5188	0.4833	0.4392
89.67Hz	0.7782	0.7624	0.7326	0.6918	0.6442	0.5938	0.5443	0.498	0.4557	0.4165	0.3787	0.3403	0.3	0.2575	0.2134	0.1696	0.1297	0.1002	0.0904	0.1014	0.1227	0.1448	0.1632	0.1759	0.1822	0.1822	0.1761	0.164	0.1461	0.123	0.097	0.0746	0.0726	0.1007	0.1465	0.2	0.2564	0.3126	0.3663	0.4152	0.4573	0.4907	0.5137	0.5252	0.5244	0.5112	0.4862	0.4506	0.4064
88.39Hz	0.7404	0.7245	0.6946	0.6537	0.6061	0.5563	0.5081	0.464	0.4249	0.3897	0.3566	0.3235	0.2888	0.2521	0.214	0.1765	0.1431	0.1189	0.1094	0.1151	0.1297	0.1462	0.1602	0.1695	0.1733	0.1714	0.1639	0.1507	0.1317	0.1072	0.0781	0.0497	0.0459	0.0802	0.129	0.1827	0.2379	0.2922	0.3437	0.3904	0.4304	0.4619	0.4835	0.4939	0.4924	0.479	0.4541	0.4188	0.3751
87.12Hz	0.7012	0.6852	0.6552	0.6143	0.5668	0.5175	0.4705	0.4286	0.3927	0.3618	0.3338	0.3061	0.2772	0.2465	0.2145	0.1831	0.1554	0.1353	0.1261	0.128	0.137	0.1482	0.1579	0.1638	0.1651	0.1615	0.1529	0.139	0.1198	0.0948	0.0642	0.0295	0.0239	0.0671	0.117	0.1693	0.2221	0.2738	0.3225	0.3665	0.4041	0.4336	0.4536	0.463	0.461	0.4476	0.4231	0.3886	0.3458
85.87Hz	0.6612	0.6452	0.6151	0.5742	0.5269	0.4781	0.4322	0.3924	0.3597	0.333	0.3101	0.288	0.265	0.2403	0.2142	0.1886	0.1659	0.1489	0.14	0.1391	0.1437	0.1503	0.1559	0.1587	0.1577	0.1526	0.1432	0.1293	0.1105	0.0866	0.0572	0.023	0.0203	0.0635	0.1107	0.1599	0.2093	0.2576	0.303	0.3439	0.3789	0.4062	0.4245	0.4329	0.4305	0.4173	0.3935	0.3602	0.319
84.64Hz	0.6211	0.6052	0.575	0.5341	0.4869	0.4384	0.3935	0.3555	0.3259	0.3035	0.2856	0.2692	0.252	0.2331	0.2128	0.1924	0.174	0.1597	0.1511	0.1482	0.1493	0.152	0.1541	0.154	0.151	0.1446	0.1349	0.1214	0.1041	0.0826	0.0577	0.0341	0.0361	0.0685	0.1098	0.1542	0.1993	0.2435	0.2852	0.3228	0.3548	0.3798	0.3965	0.4038	0.4012	0.3884	0.3657	0.334	0.2948
83.43Hz	0.5816	0.5656	0.5355	0.4946	0.4474	0.3991	0.3549	0.3185	0.2916	0.2733	0.2604	0.2495	0.238	0.2247	0.2097	0.1941	0.1795	0.1675	0.1594	0.155	0.1535	0.153	0.1521	0.1496	0.1448	0.1376	0.1278	0.1154	0.1002	0.0823	0.0635	0.0497	0.0538	0.0781	0.1126	0.1514	0.1916	0.2313	0.2689	0.303	0.332	0.3546	0.3697	0.3761	0.3733	0.3612	0.3398	0.3101	0.2734
82.23Hz	0.5431	0.5272	0.4972	0.4563	0.4091	0.3608	0.3168	0.2815	0.2571	0.2426	0.2346	0.2291	0.223	0.215	0.2049	0.1936	0.1824	0.1725	0.1649	0.1596	0.156	0.1531	0.1497	0.1452	0.1391	0.1313	0.1219	0.1109	0.0982	0.0844	0.0715	0.0643	0.0697	0.089	0.1174	0.1505	0.1856	0.2207	0.2541	0.2845	0.3105	0.3308	0.3442	0.3498	0.3471	0.3357	0.3159	0.2885	0.2546
81.05Hz	0.5062	0.4904	0.4605	0.4197	0.3724	0.3239	0.2798	0.2451	0.2227	0.2117	0.2084	0.2081	0.2072	0.2041	0.1985	0.191	0.1828	0.1748	0.1678	0.1619	0.1569	0.1521	0.1469	0.1407	0.1336	0.1256	0.1169	0.1074	0.0975	0.0876	0.0796	0.0768	0.0831	0.099	0.1225	0.1505	0.1807	0.2112	0.2405	0.2673	0.2903	0.3083	0.3202	0.3251	0.3225	0.312	0.294	0.269	0.2382
79.89Hz	0.4713	0.4557	0.426	0.3854	0.3381	0.2892	0.2445	0.2096	0.1885	0.1808	0.182	0.1867	0.1907	0.1921	0.1905	0.1864	0.1809	0.1746	0.1683	0.1622	0.1562	0.15	0.1434	0.1361	0.1283	0.1203	0.1123	0.1045	0.0971	0.0907	0.0866	0.0868	0.0936	0.1073	0.1269	0.1505	0.1761	0.2023	0.2277	0.2511	0.2712	0.2871	0.2976	0.3019	0.2995	0.2901	0.274	0.2515	0.2238
78.75Hz	0.4387	0.4234	0.3941	0.3538	0.3065	0.2571	0.2113	0.1755	0.1549	0.1501	0.1558	0.1653	0.1738	0.1793	0.1813	0.1802	0.177	0.1723	0.1667	0.1606	0.154	0.1469	0.1392	0.1311	0.1229	0.115	0.1079	0.1017	0.0966	0.0931	0.0918	0.0942	0.1013	0.1134	0.13	0.1498	0.1715	0.1938	0.2155	0.2357	0.2532	0.2671	0.2763	0.2801	0.2781	0.2699	0.2556	0.2357	0.2111
77.62Hz	0.4089	0.3938	0.3651	0.3254	0.2782	0.2283	0.1811	0.1434	0.1221	0.1199	0.1303	0.1445	0.1571	0.1661	0.1712	0.1728	0.1715	0.1682	0.1634	0.1575	0.1506	0.1428	0.1344	0.1257	0.1173	0.1096	0.1033	0.0985	0.0954	0.0942	0.0951	0.0989	0.1062	0.1172	0.1314	0.1481	0.1663	0.1852	0.2037	0.221	0.2361	0.2482	0.2563	0.2598	0.2582	0.2511	0.2387	0.2213	0.1997
76.5Hz	0.3818	0.3672	0.3393	0.3003	0.2537	0.2036	0.1548	0.1141	0.0907	0.0906	0.106	0.1248	0.1411	0.1532	0.1608	0.1644	0.1649	0.1628	0.1587	0.153	0.146	0.1378	0.1289	0.1199	0.1112	0.1038	0.0981	0.0946	0.0931	0.0937	0.0963	0.1012	0.1087	0.1187	0.131	0.1451	0.1604	0.1763	0.1919	0.2067	0.2197	0.2303	0.2375	0.2408	0.2396	0.2337	0.2231	0.2081	0.1892
75.41Hz	0.3577	0.3437	0.3167	0.2789	0.2334	0.1836	0.1337	0.0893	0.0611	0.0629	0.084	0.1072	0.1265	0.1409	0.1504	0.1557	0.1574	0.1563	0.1529	0.1475	0.1404	0.1321	0.1229	0.1135	0.1047	0.0974	0.0923	0.0897	0.0896	0.0916	0.0956	0.1013	0.1088	0.118	0.1287	0.1407	0.1536	0.1669	0.1802	0.1928	0.204	0.2133	0.2197	0.2229	0.2222	0.2175	0.2086	0.1958	0.1795
74.33Hz	0.3366	0.3233	0.2975	0.2614	0.2174	0.1688	0.1188	0.0714	0.0347	0.0378	0.066	0.0927	0.114	0.1298	0.1405	0.1469	0.1496	0.1493	0.1463	0.1412	0.1342	0.1257	0.1163	0.1066	0.0976	0.0903	0.0856	0.0838	0.0847	0.088	0.093	0.0993	0.1068	0.1154	0.1249	0.1351	0.146	0.1572	0.1684	0.1791	0.1889	0.197	0.2029	0.2061	0.2059	0.2023	0.1951	0.1843	0.1703
73.26Hz	0.3185	0.3059	0.2817	0.2475	0.2059	0.1595	0.1113	0.0638	0.0195	0.0207	0.0546	0.0825	0.1043	0.1205	0.1317	0.1385	0.1417	0.1419	0.1393	0.1344	0.1275	0.1189	0.1092	0.0993	0.09	0.0825	0.078	0.0767	0.0786	0.0829	0.0888	0.0956	0.1032	0.1112	0.1196	0.1284	0.1375	0.1469	0.1564	0.1657	0.1742	0.1815	0.187	0.1902	0.1906	0.1881	0.1824	0.1735	0.1616
72.21Hz	0.3033	0.2916	0.269	0.2372	0.1985	0.1554	0.1108	0.0676	0.0309	0.0266	0.0525	0.0776	0.0979	0.1132	0.124	0.1308	0.1341	0.1345	0.1321	0.1274	0.1205	0.1118	0.1019	0.0916	0.0819	0.0741	0.0695	0.0687	0.0714	0.0767	0.0833	0.0906	0.0981	0.1056	0.1131	0.1207	0.1284	0.1363	0.1444	0.1524	0.1599	0.1666	0.1718	0.1751	0.1762	0.1747	0.1704	0.1632	0.1533
71.17Hz	0.2908	0.28	0.2593	0.2301	0.1947	0.1557	0.1158	0.0789	0.0511	0.0446	0.0587	0.0777	0.0948	0.1082	0.1178	0.1239	0.127	0.1273	0.125	0.1203	0.1134	0.1047	0.0945	0.0838	0.0735	0.0651	0.0603	0.0598	0.0633	0.0695	0.0769	0.0846	0.0921	0.0991	0.1058	0.1123	0.1188	0.1254	0.1323	0.1393	0.1461	0.1523	0.1573	0.1609	0.1625	0.162	0.159	0.1535	0.1454
70.15Hz	0.2808	0.271	0.2522	0.2259	0.194	0.1592	0.1244	0.0933	0.071	0.0633	0.0694	0.0818	0.0945	0.1051	0.113	0.118	0.1205	0.1204	0.118	0.1133	0.1065	0.0976	0.0872	0.076	0.065	0.0559	0.0505	0.0502	0.0546	0.0618	0.0699	0.078	0.0854	0.092	0.0979	0.1034	0.1088	0.1144	0.1203	0.1265	0.1327	0.1385	0.1436	0.1473	0.1496	0.15	0.1483	0.1444	0.138
69.15Hz	0.2731	0.2643	0.2474	0.2238	0.1955	0.1649	0.1347	0.1083	0.0892	0.0804	0.0814	0.088	0.0963	0.1037	0.1094	0.113	0.1146	0.1141	0.1114	0.1067	0.0998	0.0909	0.0803	0.0686	0.0568	0.0465	0.0403	0.0402	0.0456	0.0539	0.0628	0.0711	0.0784	0.0845	0.0897	0.0943	0.0987	0.1034	0.1085	0.114	0.1198	0.1254	0.1304	0.1345	0.1373	0.1386	0.1381	0.1357	0.1311
68.16Hz	0.2674	0.2595	0.2445	0.2236	0.1986	0.1717	0.1454	0.1225	0.1054	0.0957	0.093	0.0951	0.0992	0.1035	0.1068	0.1088	0.1093	0.1082	0.1053	0.1005	0.0936	0.0847	0.074	0.0618	0.0492	0.0376	0.0301	0.0301	0.0369	0.0463	0.0559	0.0644	0.0714	0.077	0.0814	0.0851	0.0887	0.0925	0.0969	0.1019	0.1074	0.1128	0.1179	0.1223	0.1257	0.1278	0.1285	0.1275	0.1247
67.18Hz	0.2634	0.2564	0.2431	0.2246	0.2025	0.1789	0.1558	0.1353	0.1194	0.1089	0.1035	0.102	0.1026	0.1038	0.1049	0.1052	0.1046	0.1028	0.0996	0.0947	0.0879	0.0792	0.0684	0.0561	0.0428	0.0298	0.0201	0.0201	0.0289	0.0396	0.0497	0.0581	0.0648	0.0698	0.0734	0.0762	0.0789	0.0819	0.0857	0.0903	0.0954	0.1008	0.1061	0.1108	0.1147	0.1177	0.1195	0.1199	0.1187
66.22Hz	0.2608	0.2546	0.2428	0.2264	0.2069	0.1859	0.1652	0.1466	0.1312	0.1199	0.1125	0.1082	0.1058	0.1044	0.1032	0.102	0.1003	0.0979	0.0945	0.0896	0.083	0.0744	0.064	0.0518	0.0382	0.0241	0.0113	0.0111	0.0226	0.0344	0.0445	0.0527	0.0587	0.0629	0.0657	0.0676	0.0694	0.0717	0.0749	0.0791	0.0841	0.0895	0.0949	0.0999	0.1044	0.1081	0.1109	0.1127	0.1132
65.27Hz	0.2593	0.2538	0.2433	0.2287	0.2113	0.1924	0.1735	0.1561	0.1411	0.129	0.1199	0.1132	0.1083	0.1046	0.1016	0.099	0.0963	0.0934	0.0898	0.085	0.0787	0.0706	0.0607	0.049	0.0359	0.0219	0.0077	0.0066	0.0196	0.0311	0.0407	0.0482	0.0534	0.0567	0.0585	0.0594	0.0603	0.0619	0.0646	0.0685	0.0734	0.0789	0.0844	0.0897	0.0947	0.0991	0.1029	0.1059	0.108
64.33Hz	0.2586	0.2537	0.2443	0.2312	0.2154	0.1981	0.1806	0.1639	0.1489	0.1361	0.1255	0.117	0.11	0.1044	0.0998	0.0959	0.0925	0.0891	0.0855	0.0809	0.0751	0.0677	0.0586	0.0479	0.036	0.0237	0.0131	0.0118	0.0205	0.0301	0.0385	0.0448	0.0489	0.0512	0.0519	0.0518	0.0518	0.0526	0.0549	0.0586	0.0634	0.0689	0.0746	0.0802	0.0856	0.0906	0.0953	0.0995	0.1031
63.41Hz	0.2585	0.2541	0.2455	0.2336	0.219	0.2029	0.1863	0.1701	0.155	0.1415	0.1296	0.1194	0.1108	0.1036	0.0976	0.0927	0.0886	0.0851	0.0815	0.0774	0.0722	0.0657	0.0576	0.0483	0.0381	0.0282	0.0207	0.0193	0.0242	0.0311	0.0376	0.0424	0.0453	0.0463	0.0459	0.0447	0.0438	0.0439	0.0457	0.0493	0.0541	0.0597	0.0656	0.0714	0.0771	0.0828	0.0882	0.0935	0.0985
62.5Hz	0.2587	0.2547	0.2468	0.2357	0.2221	0.2069	0.1909	0.1749	0.1595	0.1452	0.1322	0.1206	0.1105	0.1019	0.0948	0.0891	0.0847	0.081	0.0778	0.0742	0.0698	0.0643	0.0576	0.0497	0.0414	0.0336	0.0281	0.0266	0.0291	0.0335	0.0378	0.041	0.0424	0.0422	0.0406	0.0383	0.0363	0.0357	0.0371	0.0406	0.0456	0.0513	0.0573	0.0633	0.0693	0.0754	0.0816	0.0878	0.0941
61.6Hz	0.2591	0.2553	0.2479	0.2375	0.2245	0.2099	0.1942	0.1782	0.1625	0.1475	0.1335	0.1207	0.1093	0.0996	0.0915	0.0852	0.0805	0.077	0.0741	0.0713	0.0679	0.0635	0.0581	0.0519	0.0453	0.0392	0.0349	0.0332	0.0341	0.0364	0.0388	0.0402	0.0403	0.0388	0.036	0.0325	0.0294	0.028	0.0291	0.0327	0.0378	0.0437	0.0498	0.056	0.0622	0.0687	0.0754	0.0825	0.0899
60.72Hz	0.2593	0.2557	0.2487	0.2387	0.2263	0.212	0.1965	0.1804	0.1643	0.1485	0.1336	0.1197	0.1073	0.0965	0.0876	0.0808	0.0759	0.0727	0.0705	0.0685	0.0662	0.0631	0.059	0.0543	0.0492	0.0445	0.041	0.0391	0.0389	0.0395	0.0402	0.04	0.0387	0.036	0.032	0.0274	0.0232	0.0208	0.0217	0.0255	0.031	0.0371	0.0433	0.0495	0.0558	0.0625	0.0697	0.0775	0.0858
59.85Hz	0.2594	0.256	0.2492	0.2395	0.2274	0.2133	0.1978	0.1815	0.165	0.1486	0.1327	0.1179	0.1044	0.0927	0.083	0.0758	0.071	0.0682	0.0666	0.0657	0.0645	0.0627	0.06	0.0567	0.0529	0.0493	0.0464	0.0443	0.0432	0.0425	0.0417	0.0403	0.0377	0.0338	0.0289	0.0232	0.0177	0.0142	0.0149	0.0193	0.0252	0.0315	0.0376	0.0437	0.0501	0.0569	0.0645	0.0728	0.082
58.99Hz	0.2592	0.2559	0.2493	0.2398	0.2278	0.2138	0.1983	0.1818	0.1648	0.1478	0.1311	0.1154	0.1009	0.0883	0.0779	0.0703	0.0655	0.0632	0.0625	0.0626	0.0627	0.0622	0.0609	0.0588	0.0563	0.0535	0.051	0.0488	0.0471	0.0454	0.0434	0.0408	0.0372	0.0324	0.0267	0.0201	0.0134	0.0081	0.0088	0.0143	0.0207	0.027	0.033	0.0389	0.0451	0.052	0.0598	0.0686	0.0784
58.15Hz	0.2587	0.2554	0.249	0.2396	0.2277	0.2138	0.1981	0.1814	0.164	0.1464	0.129	0.1124	0.097	0.0834	0.0723	0.0642	0.0594	0.0577	0.058	0.0593	0.0607	0.0615	0.0615	0.0607	0.0591	0.0571	0.055	0.0527	0.0505	0.0481	0.0452	0.0417	0.0372	0.0318	0.0256	0.0185	0.0111	0.0036	0.0043	0.0113	0.0178	0.0237	0.0293	0.0349	0.0409	0.0477	0.0556	0.0648	0.0752
57.31Hz	0.2578	0.2546	0.2482	0.2389	0.2271	0.2132	0.1975	0.1805	0.1627	0.1446	0.1265	0.1091	0.0928	0.0782	0.0662	0.0575	0.0527	0.0515	0.053	0.0556	0.0584	0.0606	0.0618	0.0621	0.0615	0.0602	0.0584	0.0562	0.0536	0.0506	0.0471	0.0429	0.0379	0.0321	0.0257	0.0187	0.0117	0.0055	0.0055	0.0109	0.0165	0.0218	0.0267	0.0317	0.0373	0.044	0.052	0.0614	0.0723
56.49Hz	0.2565	0.2533	0.247	0.2379	0.2261	0.2122	0.1964	0.1793	0.1612	0.1426	0.124	0.1058	0.0886	0.073	0.0599	0.0503	0.0452	0.0447	0.0474	0.0516	0.0558	0.0593	0.0618	0.0631	0.0634	0.0627	0.0613	0.0592	0.0565	0.0532	0.0492	0.0445	0.0392	0.0333	0.0269	0.0205	0.0145	0.0103	0.0098	0.0128	0.0168	0.0209	0.0249	0.0293	0.0344	0.0408	0.0489	0.0586	0.0698
55.68Hz	0.2549	0.2518	0.2456	0.2365	0.2248	0.2109	0.1951	0.1779	0.1596	0.1407	0.1216	0.1028	0.0848	0.0681	0.0536	0.0427	0.037	0.0372	0.0414	0.0472	0.0529	0.0578	0.0615	0.0639	0.065	0.0649	0.0639	0.0619	0.0592	0.0557	0.0515	0.0466	0.0411	0.0353	0.0292	0.0234	0.0184	0.0151	0.0142	0.0155	0.018	0.0207	0.0237	0.0273	0.032	0.0382	0.0463	0.0562	0.0677
54.88Hz	0.2531	0.2499	0.2438	0.2348	0.2233	0.2094	0.1937	0.1765	0.1581	0.1391	0.1197	0.1003	0.0816	0.0638	0.0479	0.0352	0.0282	0.029	0.035	0.0427	0.05	0.0562	0.061	0.0643	0.0662	0.0668	0.0662	0.0644	0.0618	0.0582	0.054	0.049	0.0436	0.0379	0.0322	0.027	0.0226	0.0196	0.0183	0.0184	0.0194	0.0209	0.0229	0.0257	0.0299	0.036	0.0441	0.0542	0.0661
54.1Hz	0.2509	0.2479	0.2418	0.233	0.2216	0.208	0.1924	0.1753	0.157	0.1379	0.1183	0.0987	0.0794	0.0608	0.0435	0.0285	0.0189	0.0202	0.0288	0.0385	0.0473	0.0548	0.0606	0.0648	0.0674	0.0685	0.0683	0.0669	0.0644	0.0609	0.0567	0.0519	0.0466	0.0411	0.0357	0.0308	0.0267	0.0237	0.0218	0.021	0.0208	0.0211	0.022	0.024	0.0279	0.034	0.0423	0.0528	0.0649
53.32Hz	0.2487	0.2457	0.2398	0.2311	0.2199	0.2065	0.1912	0.1743	0.1562	0.1373	0.1178	0.0982	0.0787	0.0596	0.0413	0.0243	0.0101	0.0117	0.0237	0.0352	0.0453	0.0537	0.0604	0.0653	0.0685	0.0702	0.0704	0.0693	0.067	0.0638	0.0597	0.055	0.0499	0.0446	0.0395	0.0347	0.0306	0.0274	0.0249	0.0231	0.0217	0.0209	0.0208	0.0222	0.0259	0.0322	0.0409	0.0517	0.0642
52.56Hz	0.2463	0.2434	0.2376	0.2292	0.2183	0.2052	0.1903	0.1738	0.156	0.1374	0.1183	0.0989	0.0796	0.0606	0.0422	0.0247	0.0085	0.0079	0.0215	0.0338	0.0445	0.0534	0.0606	0.0661	0.0698	0.0719	0.0725	0.0718	0.0698	0.0667	0.0629	0.0583	0.0534	0.0483	0.0433	0.0386	0.0343	0.0306	0.0274	0.0246	0.0221	0.0201	0.019	0.0199	0.0238	0.0305	0.0398	0.051	0.0639
51.8Hz	0.2439	0.241	0.2355	0.2273	0.2168	0.2041	0.1896	0.1736	0.1565	0.1384	0.1199	0.101	0.0823	0.064	0.0464	0.0302	0.0174	0.0151	0.024	0.035	0.0453	0.0542	0.0616	0.0673	0.0714	0.0739	0.0748	0.0744	0.0727	0.0699	0.0662	0.0619	0.0571	0.0521	0.0471	0.0422	0.0377	0.0334	0.0294	0.0256	0.022	0.0187	0.0165	0.0171	0.0215	0.0291	0.039	0.0508	0.064
51.06Hz	0.2414	0.2387	0.2334	0.2256	0.2154	0.2033	0.1894	0.174	0.1575	0.1402	0.1224	0.1045	0.0867	0.0694	0.0532	0.039	0.0288	0.0258	0.0306	0.039	0.048	0.0564	0.0636	0.0693	0.0735	0.0762	0.0774	0.0772	0.0757	0.0732	0.0697	0.0655	0.0609	0.0559	0.0508	0.0457	0.0407	0.0358	0.031	0.0262	0.0213	0.0166	0.0132	0.0137	0.0192	0.028	0.0388	0.0511	0.0646
50.33Hz	0.239	0.2365	0.2314	0.2239	0.2143	0.2027	0.1895	0.1749	0.1592	0.1428	0.126	0.1091	0.0925	0.0765	0.0619	0.0495	0.0408	0.0375	0.0396	0.0455	0.0527	0.06	0.0666	0.0721	0.0762	0.079	0.0803	0.0803	0.079	0.0766	0.0733	0.0693	0.0647	0.0597	0.0544	0.049	0.0436	0.0381	0.0324	0.0265	0.0204	0.0141	0.009	0.0099	0.0175	0.0276	0.0393	0.0521	0.0658
49.61Hz	0.2367	0.2343	0.2295	0.2224	0.2133	0.2024	0.1899	0.1762	0.1615	0.1461	0.1304	0.1147	0.0994	0.0849	0.0718	0.0609	0.0532	0.0495	0.05	0.0537	0.0592	0.0652	0.0709	0.0758	0.0797	0.0823	0.0836	0.0837	0.0825	0.0803	0.0771	0.0731	0.0685	0.0634	0.058	0.0523	0.0464	0.0402	0.0338	0.027	0.0198	0.012	0.0042	0.0071	0.0172	0.0284	0.0406	0.0538	0.0677
48.9Hz	0.2345	0.2322	0.2277	0.2211	0.2126	0.2023	0.1907	0.1778	0.1642	0.1499	0.1354	0.121	0.1071	0.094	0.0823	0.0726	0.0656	0.0617	0.0611	0.0631	0.0669	0.0716	0.0763	0.0805	0.0839	0.0862	0.0874	0.0875	0.0864	0.0842	0.081	0.0771	0.0725	0.0673	0.0616	0.0556	0.0492	0.0425	0.0355	0.0281	0.0202	0.0118	0.004	0.0087	0.0192	0.0307	0.0432	0.0563	0.0702
48.19Hz	0.2324	0.2303	0.226	0.2199	0.2119	0.2024	0.1916	0.1798	0.1672	0.1541	0.1409	0.1278	0.1152	0.1034	0.093	0.0843	0.0778	0.0739	0.0725	0.0733	0.0757	0.079	0.0827	0.0861	0.0889	0.0908	0.0918	0.0917	0.0905	0.0883	0.0852	0.0812	0.0765	0.0712	0.0653	0.059	0.0524	0.0453	0.0379	0.0302	0.0224	0.015	0.0107	0.0146	0.0237	0.0347	0.0469	0.0599	0.0734
47.5Hz	0.2303	0.2283	0.2244	0.2187	0.2114	0.2027	0.1927	0.1818	0.1703	0.1584	0.1465	0.1347	0.1234	0.1129	0.1036	0.0958	0.0898	0.0858	0.0839	0.0838	0.0851	0.0873	0.0899	0.0925	0.0946	0.0961	0.0967	0.0964	0.0951	0.0928	0.0896	0.0855	0.0808	0.0753	0.0693	0.0628	0.056	0.0488	0.0413	0.0338	0.0267	0.0209	0.0188	0.0223	0.0301	0.0403	0.0519	0.0644	0.0774
46.82Hz	0.2283	0.2264	0.2229	0.2176	0.2109	0.2029	0.1938	0.1839	0.1735	0.1628	0.152	0.1415	0.1314	0.1221	0.1139	0.1069	0.1014	0.0975	0.0952	0.0944	0.0949	0.0961	0.0978	0.0995	0.101	0.1019	0.1021	0.1015	0.1	0.0976	0.0943	0.0902	0.0853	0.0798	0.0737	0.0671	0.0602	0.0531	0.0459	0.039	0.0329	0.0287	0.0278	0.0311	0.038	0.0472	0.058	0.0698	0.0822
46.15Hz	0.2262	0.2245	0.2212	0.2164	0.2103	0.203	0.1948	0.1858	0.1764	0.1668	0.1573	0.1479	0.1391	0.1309	0.1236	0.1173	0.1123	0.1086	0.1062	0.105	0.1047	0.1052	0.1061	0.1071	0.1079	0.1083	0.1081	0.1071	0.1054	0.1027	0.0993	0.0951	0.0902	0.0846	0.0785	0.0721	0.0653	0.0584	0.0518	0.0456	0.0406	0.0376	0.0375	0.0407	0.0468	0.0551	0.065	0.0759	0.0875
45.49Hz	0.224	0.2225	0.2195	0.2151	0.2095	0.2029	0.1955	0.1874	0.179	0.1705	0.162	0.1538	0.146	0.1389	0.1325	0.127	0.1225	0.1191	0.1167	0.1152	0.1145	0.1144	0.1147	0.115	0.1152	0.1151	0.1145	0.1131	0.1111	0.1083	0.1048	0.1005	0.0955	0.09	0.084	0.0777	0.0712	0.0648	0.0587	0.0534	0.0494	0.0474	0.0478	0.0508	0.0563	0.0638	0.0727	0.0827	0.0934
44.84Hz	0.2216	0.2202	0.2175	0.2135	0.2084	0.2025	0.1958	0.1886	0.1811	0.1735	0.1661	0.159	0.1522	0.1461	0.1406	0.1358	0.1319	0.1288	0.1265	0.1249	0.124	0.1235	0.1233	0.1231	0.1228	0.1223	0.1212	0.1196	0.1173	0.1143	0.1106	0.1063	0.1013	0.0959	0.0901	0.084	0.078	0.0721	0.0667	0.0622	0.059	0.0576	0.0583	0.0612	0.0662	0.0729	0.0809	0.0899	0.0996
44.19Hz	0.219	0.2177	0.2152	0.2116	0.207	0.2016	0.1955	0.1891	0.1825	0.1758	0.1694	0.1632	0.1574	0.1522	0.1476	0.1436	0.1402	0.1375	0.1355	0.134	0.133	0.1323	0.1317	0.1312	0.1306	0.1296	0.1282	0.1263	0.1238	0.1207	0.1169	0.1125	0.1077	0.1024	0.0968	0.0911	0.0855	0.0802	0.0755	0.0717	0.0692	0.0682	0.0691	0.0718	0.0762	0.0821	0.0893	0.0973	0.106
43.56Hz	0.216	0.2148	0.2125	0.2092	0.205	0.2001	0.1947	0.1889	0.1831	0.1772	0.1716	0.1663	0.1615	0.1572	0.1534	0.1501	0.1474	0.1453	0.1436	0.1423	0.1414	0.1406	0.1399	0.1392	0.1383	0.1371	0.1354	0.1333	0.1306	0.1274	0.1236	0.1192	0.1145	0.1094	0.1041	0.0988	0.0936	0.0888	0.0847	0.0815	0.0795	0.0789	0.0798	0.0822	0.0862	0.0914	0.0977	0.1047	0.1124
42.94Hz	0.2126	0.2115	0.2094	0.2063	0.2025	0.198	0.1931	0.1879	0.1827	0.1776	0.1728	0.1683	0.1643	0.1609	0.1579	0.1554	0.1534	0.1519	0.1506	0.1497	0.149	0.1483	0.1477	0.1469	0.1458	0.1445	0.1427	0.1404	0.1377	0.1344	0.1306	0.1263	0.1217	0.1168	0.1118	0.1069	0.1022	0.0979	0.0943	0.0915	0.0899	0.0894	0.0903	0.0924	0.0958	0.1004	0.1058	0.1119	0.1185
42.32Hz	0.2086	0.2076	0.2056	0.2028	0.1992	0.1951	0.1906	0.1859	0.1813	0.1768	0.1727	0.169	0.1658	0.1632	0.161	0.1594	0.1581	0.1572	0.1566	0.1561	0.1557	0.1553	0.1548	0.1541	0.1531	0.1517	0.1499	0.1476	0.1448	0.1416	0.1378	0.1337	0.1293	0.1246	0.1199	0.1153	0.111	0.1071	0.1039	0.1015	0.1	0.0996	0.1003	0.1022	0.105	0.1089	0.1135	0.1187	0.1243
41.71Hz	0.2041	0.2031	0.2013	0.1986	0.1952	0.1914	0.1872	0.1829	0.1788	0.1748	0.1713	0.1684	0.1659	0.1641	0.1627	0.1619	0.1614	0.1613	0.1613	0.1614	0.1615	0.1615	0.1613	0.1608	0.16	0.1587	0.157	0.1548	0.152	0.1489	0.1452	0.1413	0.137	0.1326	0.1282	0.1239	0.1199	0.1163	0.1133	0.1111	0.1097	0.1093	0.1098	0.1112	0.1136	0.1167	0.1205	0.1249	0.1296
41.12Hz	0.1989	0.198	0.1962	0.1936	0.1904	0.1867	0.1828	0.1788	0.175	0.1716	0.1686	0.1663	0.1645	0.1634	0.1629	0.1629	0.1633	0.164	0.1647	0.1655	0.1663	0.1668	0.167	0.1669	0.1663	0.1653	0.1637	0.1617	0.1591	0.1561	0.1526	0.1488	0.1448	0.1406	0.1364	0.1323	0.1286	0.1252	0.1224	0.1202	0.1188	0.1182	0.1184	0.1194	0.1213	0.1238	0.1268	0.1304	0.1342
40.53Hz	0.1931	0.1922	0.1904	0.1879	0.1847	0.1811	0.1773	0.1736	0.1701	0.167	0.1645	0.1627	0.1616	0.1613	0.1616	0.1625	0.1637	0.1653	0.1669	0.1685	0.1699	0.1711	0.1718	0.1722	0.172	0.1713	0.1701	0.1683	0.1659	0.1631	0.1598	0.1562	0.1524	0.1484	0.1444	0.1405	0.1368	0.1336	0.1308	0.1286	0.127	0.1262	0.1261	0.1267	0.128	0.1298	0.1322	0.135	0.138
39.95Hz	0.1866	0.1857	0.1839	0.1813	0.1782	0.1746	0.1709	0.1672	0.1639	0.161	0.1589	0.1577	0.1572	0.1576	0.1588	0.1605	0.1627	0.1652	0.1677	0.1702	0.1724	0.1743	0.1758	0.1767	0.177	0.1768	0.1759	0.1744	0.1723	0.1698	0.1667	0.1633	0.1596	0.1558	0.1519	0.1481	0.1445	0.1412	0.1384	0.136	0.1343	0.1331	0.1326	0.1328	0.1336	0.1349	0.1366	0.1387	0.1409
39.37Hz	0.1795	0.1785	0.1767	0.174	0.1708	0.1671	0.1634	0.1597	0.1564	0.1538	0.152	0.1511	0.1513	0.1524	0.1544	0.1571	0.1603	0.1637	0.1673	0.1707	0.1738	0.1765	0.1787	0.1803	0.1812	0.1815	0.1811	0.1799	0.1782	0.1759	0.1731	0.1699	0.1663	0.1626	0.1588	0.155	0.1513	0.148	0.145	0.1424	0.1404	0.1389	0.138	0.1377	0.1379	0.1387	0.1399	0.1414	0.143
38.81Hz	0.1717	0.1707	0.1688	0.166	0.1626	0.1588	0.1549	0.1511	0.1478	0.1452	0.1436	0.1432	0.1439	0.1458	0.1486	0.1523	0.1565	0.161	0.1656	0.17	0.1741	0.1777	0.1807	0.183	0.1846	0.1854	0.1855	0.1848	0.1834	0.1814	0.1788	0.1758	0.1723	0.1687	0.1648	0.161	0.1572	0.1537	0.1504	0.1476	0.1452	0.1433	0.142	0.1413	0.141	0.1413	0.142	0.143	0.1441
38.25Hz	0.1635	0.1624	0.1603	0.1574	0.1537	0.1497	0.1454	0.1414	0.1379	0.1354	0.1339	0.1338	0.1351	0.1377	0.1415	0.1461	0.1514	0.157	0.1627	0.1682	0.1733	0.1778	0.1817	0.1848	0.1871	0.1885	0.1891	0.1889	0.1879	0.1862	0.1838	0.1809	0.1775	0.1738	0.1699	0.166	0.162	0.1582	0.1546	0.1514	0.1487	0.1464	0.1447	0.1435	0.1428	0.1427	0.1429	0.1435	0.1442
37.7Hz	0.1548	0.1537	0.1514	0.1482	0.1443	0.1398	0.1352	0.1308	0.1271	0.1243	0.1229	0.1231	0.1249	0.1283	0.133	0.1388	0.1452	0.152	0.1588	0.1654	0.1715	0.1771	0.1818	0.1857	0.1887	0.1908	0.1919	0.1922	0.1915	0.19	0.1879	0.1851	0.1817	0.178	0.174	0.1698	0.1656	0.1614	0.1575	0.1539	0.1507	0.148	0.1458	0.1443	0.1432	0.1427	0.1426	0.1429	0.1434
37.16Hz	0.146	0.1447	0.1423	0.1388	0.1344	0.1295	0.1244	0.1195	0.1153	0.1122	0.1108	0.1112	0.1136	0.1178	0.1235	0.1304	0.1381	0.1461	0.1541	0.1618	0.169	0.1755	0.1811	0.1859	0.1896	0.1923	0.1939	0.1946	0.1943	0.1931	0.191	0.1883	0.1849	0.1811	0.1769	0.1724	0.1679	0.1634	0.159	0.155	0.1513	0.1482	0.1456	0.1436	0.1422	0.1414	0.1411	0.1412	0.1416
36.63Hz	0.1371	0.1357	0.133	0.1291	0.1243	0.1188	0.113	0.1075	0.1026	0.0991	0.0975	0.0982	0.1011	0.1063	0.1132	0.1213	0.1303	0.1395	0.1487	0.1576	0.1658	0.1733	0.1798	0.1853	0.1897	0.193	0.1951	0.1962	0.1962	0.1952	0.1933	0.1905	0.1871	0.1831	0.1786	0.1739	0.1689	0.164	0.1592	0.1546	0.1505	0.1469	0.1439	0.1415	0.1399	0.1389	0.1385	0.1385	0.1388
36.1Hz	0.1283	0.1268	0.1238	0.1196	0.1142	0.108	0.1015	0.0951	0.0894	0.0852	0.0833	0.0842	0.0878	0.094	0.1023	0.1118	0.1221	0.1327	0.1431	0.153	0.1623	0.1706	0.178	0.1842	0.1892	0.1931	0.1957	0.1971	0.1973	0.1965	0.1946	0.1918	0.1883	0.184	0.1793	0.1741	0.1687	0.1633	0.1579	0.1529	0.1482	0.1441	0.1407	0.1381	0.1362	0.1351	0.1346	0.1347	0.1351
35.59Hz	0.1199	0.1183	0.115	0.1104	0.1044	0.0975	0.09	0.0825	0.0758	0.0707	0.0683	0.0694	0.0739	0.0815	0.0913	0.1023	0.1141	0.1259	0.1375	0.1484	0.1586	0.1678	0.1759	0.1828	0.1884	0.1926	0.1956	0.1973	0.1977	0.197	0.1951	0.1922	0.1885	0.184	0.1788	0.1732	0.1673	0.1613	0.1554	0.1498	0.1446	0.14	0.1362	0.1332	0.1312	0.13	0.1296	0.1299	0.1306
35.08Hz	0.1122	0.1104	0.1069	0.1018	0.0953	0.0876	0.0791	0.0703	0.0621	0.0557	0.0526	0.054	0.0599	0.0693	0.0808	0.0935	0.1067	0.1197	0.1323	0.1442	0.1552	0.1651	0.1738	0.1812	0.1872	0.1919	0.1951	0.197	0.1975	0.1968	0.1949	0.1918	0.1878	0.183	0.1774	0.1713	0.1649	0.1583	0.1517	0.1455	0.1397	0.1346	0.1303	0.1271	0.1249	0.1237	0.1235	0.124	0.1251
34.57Hz	0.1053	0.1034	0.0997	0.0943	0.0872	0.0787	0.0692	0.059	0.049	0.0406	0.0363	0.0384	0.0465	0.0583	0.0719	0.0862	0.1006	0.1147	0.1281	0.1408	0.1524	0.1628	0.1719	0.1797	0.1861	0.191	0.1944	0.1964	0.1969	0.1961	0.1941	0.1908	0.1865	0.1812	0.1752	0.1686	0.1615	0.1542	0.147	0.14	0.1336	0.1279	0.1232	0.1196	0.1173	0.1162	0.1162	0.1172	0.1188
34.08Hz	0.0996	0.0976	0.0938	0.0881	0.0807	0.0716	0.0612	0.0497	0.0377	0.0263	0.0196	0.0237	0.0356	0.0502	0.0657	0.0813	0.0966	0.1114	0.1254	0.1384	0.1504	0.1612	0.1706	0.1786	0.1851	0.1901	0.1936	0.1956	0.1961	0.1951	0.1929	0.1893	0.1846	0.1789	0.1724	0.1651	0.1574	0.1494	0.1414	0.1337	0.1265	0.1202	0.1149	0.111	0.1085	0.1075	0.1079	0.1094	0.1117
33.59Hz	0.0953	0.0933	0.0894	0.0837	0.0762	0.067	0.0562	0.0441	0.0308	0.0165	0.0027	0.0148	0.0309	0.0472	0.0636	0.0796	0.0953	0.1103	0.1244	0.1376	0.1497	0.1605	0.17	0.178	0.1845	0.1895	0.1929	0.1948	0.1951	0.194	0.1914	0.1875	0.1824	0.1762	0.1691	0.1612	0.1528	0.144	0.1352	0.1266	0.1186	0.1114	0.1056	0.1012	0.0986	0.0977	0.0985	0.1007	0.1038
33.11Hz	0.0926	0.0907	0.0869	0.0814	0.0741	0.0653	0.0551	0.0437	0.0317	0.0203	0.0147	0.0221	0.0356	0.0507	0.0663	0.0818	0.097	0.1117	0.1256	0.1386	0.1504	0.1611	0.1704	0.1782	0.1846	0.1894	0.1926	0.1942	0.1943	0.1929	0.19	0.1857	0.1801	0.1734	0.1656	0.1571	0.1479	0.1383	0.1286	0.119	0.11	0.102	0.0953	0.0904	0.0875	0.0868	0.0881	0.0911	0.0952
32.63Hz	0.0917	0.09	0.0865	0.0814	0.0749	0.067	0.0582	0.049	0.0402	0.0336	0.0322	0.0372	0.0472	0.0597	0.0735	0.0877	0.1019	0.1158	0.129	0.1414	0.1528	0.163	0.1719	0.1794	0.1854	0.1899	0.1928	0.1941	0.1938	0.192	0.1887	0.1839	0.1779	0.1706	0.1622	0.153	0.143	0.1326	0.1219	0.1113	0.1012	0.092	0.0843	0.0786	0.0754	0.0749	0.0768	0.0807	0.0861
32.17Hz	0.0929	0.0913	0.0883	0.084	0.0785	0.072	0.0651	0.0584	0.0527	0.0494	0.0498	0.0541	0.062	0.0724	0.0842	0.0968	0.1097	0.1224	0.1346	0.1462	0.1568	0.1663	0.1746	0.1816	0.1871	0.1911	0.1936	0.1945	0.1938	0.1915	0.1878	0.1826	0.176	0.1682	0.1592	0.1493	0.1385	0.1272	0.1155	0.1038	0.0925	0.082	0.0729	0.0661	0.0622	0.0618	0.0646	0.0698	0.0766
31.7Hz	0.0962	0.0949	0.0925	0.089	0.0847	0.0799	0.075	0.0705	0.0673	0.0661	0.0675	0.0716	0.0784	0.0871	0.0973	0.1083	0.1197	0.1311	0.1422	0.1527	0.1624	0.1711	0.1787	0.185	0.1899	0.1933	0.1952	0.1956	0.1944	0.1917	0.1874	0.1818	0.1747	0.1663	0.1568	0.1463	0.1348	0.1227	0.11	0.0972	0.0845	0.0724	0.0616	0.0531	0.0481	0.0477	0.0516	0.0585	0.0671
31.25Hz	0.1018	0.1008	0.099	0.0965	0.0934	0.0901	0.0869	0.0844	0.083	0.0832	0.0853	0.0895	0.0955	0.1031	0.1119	0.1215	0.1315	0.1416	0.1515	0.1609	0.1695	0.1773	0.184	0.1895	0.1936	0.1964	0.1977	0.1975	0.1958	0.1926	0.1879	0.1818	0.1742	0.1654	0.1554	0.1443	0.1322	0.1194	0.1059	0.092	0.078	0.0642	0.0513	0.0403	0.0332	0.0326	0.0383	0.0477	0.0584
30.8Hz	0.1097	0.109	0.1078	0.1061	0.1042	0.1023	0.1006	0.0996	0.0995	0.1007	0.1034	0.1075	0.1131	0.1198	0.1276	0.136	0.1447	0.1536	0.1622	0.1705	0.178	0.1848	0.1905	0.1952	0.1985	0.2006	0.2013	0.2005	0.1982	0.1945	0.1893	0.1828	0.1748	0.1656	0.1552	0.1437	0.1312	0.1179	0.1038	0.0892	0.0742	0.059	0.044	0.0297	0.0184	0.0168	0.0262	0.0388	0.0518
30.36Hz	0.1199	0.1195	0.1188	0.1179	0.117	0.1161	0.1157	0.1158	0.1167	0.1187	0.1217	0.1258	0.131	0.1371	0.144	0.1514	0.159	0.1667	0.1742	0.1813	0.1877	0.1935	0.1983	0.202	0.2046	0.2059	0.2059	0.2045	0.2017	0.1975	0.1919	0.185	0.1768	0.1673	0.1566	0.1449	0.1322	0.1186	0.1043	0.0894	0.074	0.0583	0.0424	0.0265	0.0107	0.0053	0.0203	0.0351	0.0492
29.93Hz	0.1324	0.1322	0.132	0.1317	0.1315	0.1316	0.132	0.133	0.1346	0.1371	0.1403	0.1444	0.1493	0.1549	0.161	0.1674	0.1741	0.1807	0.1871	0.1931	0.1985	0.2033	0.2071	0.2099	0.2117	0.2123	0.2116	0.2096	0.2064	0.2018	0.1958	0.1886	0.1802	0.1705	0.1598	0.148	0.1354	0.1219	0.1078	0.0932	0.0782	0.0631	0.0483	0.0343	0.0233	0.0203	0.0276	0.0394	0.0523
29.5Hz	0.147	0.1471	0.1472	0.1474	0.1478	0.1485	0.1496	0.1511	0.1533	0.156	0.1594	0.1634	0.168	0.173	0.1784	0.1841	0.1898	0.1955	0.2009	0.2059	0.2103	0.2141	0.217	0.219	0.22	0.2199	0.2186	0.2161	0.2123	0.2074	0.2012	0.1938	0.1853	0.1756	0.165	0.1534	0.1411	0.128	0.1145	0.1006	0.0867	0.0731	0.0603	0.0493	0.0416	0.0393	0.0429	0.0508	0.0611
29.07Hz	0.1638	0.1639	0.1643	0.1648	0.1656	0.1668	0.1683	0.1702	0.1726	0.1755	0.1789	0.1827	0.187	0.1915	0.1963	0.2013	0.2062	0.2109	0.2154	0.2195	0.223	0.2258	0.2279	0.2291	0.2294	0.2286	0.2268	0.2238	0.2197	0.2145	0.2081	0.2007	0.1921	0.1827	0.1723	0.1611	0.1493	0.1369	0.1243	0.1115	0.0989	0.087	0.0763	0.0675	0.0616	0.0595	0.0614	0.0667	0.0744
28.66Hz	0.1823	0.1826	0.1831	0.1839	0.1849	0.1863	0.1881	0.1902	0.1927	0.1956	0.1989	0.2025	0.2064	0.2105	0.2147	0.2189	0.2231	0.227	0.2306	0.2339	0.2365	0.2386	0.2399	0.2404	0.24	0.2386	0.2363	0.2329	0.2285	0.2231	0.2167	0.2092	0.2009	0.1917	0.1817	0.1711	0.16	0.1485	0.1369	0.1253	0.1142	0.1039	0.0949	0.0877	0.0828	0.0808	0.0817	0.0853	0.0911
28.25Hz	0.2026	0.2029	0.2035	0.2044	0.2056	0.2071	0.2089	0.2111	0.2136	0.2164	0.2195	0.2228	0.2263	0.2299	0.2335	0.2371	0.2405	0.2437	0.2465	0.249	0.2509	0.2522	0.2528	0.2526	0.2517	0.2498	0.2471	0.2434	0.2388	0.2333	0.2269	0.2196	0.2115	0.2027	0.1933	0.1834	0.173	0.1625	0.152	0.1417	0.1319	0.123	0.1153	0.1092	0.1051	0.1031	0.1034	0.1058	0.1101
27.84Hz	0.2243	0.2246	0.2252	0.2261	0.2273	0.2289	0.2307	0.2328	0.2351	0.2377	0.2405	0.2435	0.2466	0.2496	0.2527	0.2557	0.2584	0.2609	0.2631	0.2648	0.266	0.2667	0.2667	0.266	0.2645	0.2623	0.2592	0.2554	0.2507	0.2451	0.2388	0.2318	0.2241	0.2157	0.2069	0.1977	0.1882	0.1787	0.1692	0.1601	0.1515	0.1438	0.1372	0.1319	0.1283	0.1264	0.1262	0.1278	0.131
27.44Hz	0.2471	0.2474	0.248	0.2489	0.25	0.2515	0.2532	0.2551	0.2573	0.2596	0.2621	0.2647	0.2673	0.2699	0.2724	0.2747	0.2769	0.2788	0.2803	0.2814	0.282	0.2821	0.2815	0.2804	0.2785	0.276	0.2727	0.2687	0.2639	0.2585	0.2524	0.2456	0.2383	0.2305	0.2224	0.2139	0.2053	0.1967	0.1883	0.1802	0.1727	0.166	0.1602	0.1556	0.1523	0.1505	0.1501	0.1511	0.1534
27.05Hz	0.2708	0.271	0.2716	0.2724	0.2735	0.2748	0.2763	0.278	0.2799	0.2819	0.284	0.2862	0.2883	0.2904	0.2924	0.2942	0.2958	0.2971	0.298	0.2986	0.2987	0.2982	0.2973	0.2957	0.2936	0.2908	0.2874	0.2833	0.2786	0.2733	0.2675	0.2611	0.2542	0.247	0.2395	0.2318	0.2241	0.2164	0.2089	0.2018	0.1952	0.1893	0.1842	0.1802	0.1772	0.1754	0.1748	0.1754	0.177
26.66Hz	0.295	0.2953	0.2958	0.2965	0.2974	0.2985	0.2998	0.3013	0.3029	0.3045	0.3063	0.308	0.3097	0.3113	0.3128	0.3141	0.3151	0.3159	0.3163	0.3164	0.316	0.3152	0.3139	0.312	0.3096	0.3067	0.3032	0.2992	0.2946	0.2895	0.2839	0.278	0.2716	0.265	0.2581	0.2512	0.2442	0.2374	0.2307	0.2244	0.2187	0.2135	0.209	0.2054	0.2027	0.201	0.2002	0.2005	0.2017
26.28Hz	0.3196	0.3198	0.3202	0.3207	0.3215	0.3224	0.3235	0.3247	0.326	0.3273	0.3286	0.3299	0.3312	0.3323	0.3333	0.3342	0.3347	0.335	0.335	0.3347	0.3339	0.3328	0.3312	0.3291	0.3266	0.3236	0.3201	0.3161	0.3117	0.3069	0.3017	0.2961	0.2903	0.2842	0.278	0.2718	0.2655	0.2594	0.2536	0.248	0.2429	0.2384	0.2344	0.2312	0.2288	0.2271	0.2263	0.2263	0.2271
25.9Hz	0.344	0.3442	0.3445	0.345	0.3456	0.3463	0.3471	0.348	0.349	0.3499	0.3509	0.3518	0.3527	0.3534	0.354	0.3544	0.3545	0.3545	0.3541	0.3534	0.3523	0.3509	0.3491	0.3469	0.3443	0.3412	0.3378	0.334	0.3298	0.3252	0.3204	0.3152	0.3099	0.3044	0.2988	0.2932	0.2877	0.2823	0.2771	0.2722	0.2677	0.2637	0.2602	0.2574	0.2551	0.2536	0.2527	0.2525	0.2531
25.53Hz	0.3681	0.3682	0.3685	0.3688	0.3692	0.3698	0.3704	0.371	0.3716	0.3723	0.3729	0.3735	0.374	0.3743	0.3745	0.3745	0.3744	0.3739	0.3732	0.3723	0.371	0.3694	0.3674	0.3651	0.3625	0.3595	0.3562	0.3525	0.3485	0.3443	0.3398	0.3351	0.3303	0.3253	0.3203	0.3153	0.3104	0.3056	0.3011	0.2968	0.2928	0.2893	0.2862	0.2836	0.2816	0.2801	0.2793	0.279	0.2793
25.16Hz	0.3915	0.3916	0.3917	0.392	0.3922	0.3926	0.393	0.3933	0.3937	0.3941	0.3944	0.3947	0.3948	0.3948	0.3947	0.3944	0.394	0.3933	0.3923	0.3911	0.3897	0.3879	0.3859	0.3836	0.381	0.3781	0.3749	0.3714	0.3677	0.3638	0.3597	0.3554	0.3511	0.3466	0.3422	0.3377	0.3334	0.3292	0.3251	0.3214	0.3179	0.3148	0.3121	0.3098	0.3079	0.3066	0.3057	0.3054	0.3055
24.8Hz	0.4139	0.4139	0.414	0.4141	0.4143	0.4144	0.4146	0.4148	0.415	0.4151	0.4151	0.4151	0.415	0.4147	0.4144	0.4138	0.4131	0.4122	0.4111	0.4098	0.4082	0.4064	0.4043	0.402	0.3995	0.3967	0.3937	0.3904	0.387	0.3834	0.3797	0.3758	0.3719	0.3679	0.364	0.36	0.3562	0.3525	0.349	0.3457	0.3426	0.3399	0.3375	0.3355	0.3338	0.3326	0.3318	0.3314	0.3314
24.45Hz	0.4349	0.4349	0.4349	0.4349	0.435	0.435	0.435	0.435	0.435	0.4349	0.4348	0.4345	0.4342	0.4337	0.4331	0.4324	0.4315	0.4305	0.4292	0.4278	0.4262	0.4243	0.4223	0.42	0.4176	0.415	0.4121	0.4092	0.406	0.4028	0.3994	0.3959	0.3924	0.3889	0.3854	0.3819	0.3786	0.3753	0.3722	0.3694	0.3667	0.3643	0.3622	0.3604	0.3589	0.3578	0.3571	0.3567	0.3566
24.1Hz	0.4542	0.4542	0.4541	0.4541	0.4541	0.454	0.4539	0.4537	0.4536	0.4533	0.453	0.4526	0.4521	0.4515	0.4507	0.4499	0.4489	0.4477	0.4464	0.4449	0.4433	0.4415	0.4395	0.4373	0.435	0.4326	0.43	0.4272	0.4244	0.4214	0.4184	0.4153	0.4122	0.4091	0.406	0.403	0.4	0.3972	0.3945	0.392	0.3897	0.3876	0.3858	0.3842	0.3829	0.3819	0.3812	0.3808	0.3807
23.75Hz	0.4715	0.4714	0.4714	0.4713	0.4712	0.471	0.4708	0.4706	0.4703	0.4699	0.4695	0.4689	0.4683	0.4676	0.4668	0.4658	0.4648	0.4636	0.4622	0.4608	0.4592	0.4574	0.4555	0.4535	0.4514	0.4491	0.4467	0.4442	0.4416	0.439	0.4363	0.4336	0.4308	0.4281	0.4254	0.4228	0.4202	0.4178	0.4154	0.4133	0.4113	0.4095	0.4079	0.4065	0.4054	0.4045	0.4039	0.4035	0.4034
23.41Hz	0.4864	0.4864	0.4863	0.4862	0.486	0.4858	0.4856	0.4852	0.4849	0.4844	0.4839	0.4833	0.4826	0.4818	0.481	0.48	0.4789	0.4777	0.4764	0.475	0.4734	0.4718	0.47	0.4681	0.4662	0.4641	0.4619	0.4597	0.4574	0.4551	0.4527	0.4503	0.4479	0.4455	0.4432	0.4409	0.4387	0.4365	0.4345	0.4327	0.431	0.4294	0.428	0.4269	0.4259	0.4251	0.4246	0.4243	0.4242
23.08Hz	0.4988	0.4987	0.4986	0.4985	0.4983	0.498	0.4977	0.4974	0.497	0.4965	0.4959	0.4953	0.4946	0.4938	0.4929	0.4919	0.4909	0.4897	0.4885	0.4871	0.4857	0.4841	0.4825	0.4808	0.479	0.4772	0.4752	0.4732	0.4712	0.4692	0.4671	0.465	0.4629	0.4608	0.4588	0.4568	0.4549	0.4531	0.4514	0.4498	0.4484	0.4471	0.4459	0.4449	0.4441	0.4434	0.443	0.4427	0.4426
22.74Hz	0.5082	0.5081	0.508	0.5079	0.5077	0.5074	0.5071	0.5067	0.5063	0.5058	0.5052	0.5046	0.5039	0.5031	0.5023	0.5013	0.5003	0.4992	0.4981	0.4968	0.4955	0.4941	0.4926	0.4911	0.4895	0.4879	0.4862	0.4844	0.4827	0.4809	0.479	0.4772	0.4755	0.4737	0.472	0.4703	0.4687	0.4671	0.4657	0.4643	0.4631	0.462	0.461	0.4602	0.4595	0.459	0.4586	0.4584	0.4584
22.42Hz	0.5144	0.5143	0.5142	0.5141	0.5139	0.5136	0.5133	0.5129	0.5125	0.512	0.5115	0.5109	0.5102	0.5095	0.5087	0.5078	0.5069	0.5059	0.5049	0.5038	0.5026	0.5013	0.5	0.4987	0.4973	0.4958	0.4943	0.4928	0.4913	0.4898	0.4882	0.4867	0.4851	0.4836	0.4822	0.4808	0.4794	0.4781	0.4769	0.4758	0.4748	0.4739	0.4731	0.4724	0.4719	0.4714	0.4712	0.471	0.471
22.1Hz	0.5172	0.5171	0.517	0.5169	0.5167	0.5164	0.5162	0.5158	0.5154	0.515	0.5145	0.5139	0.5133	0.5127	0.512	0.5112	0.5104	0.5095	0.5085	0.5076	0.5065	0.5054	0.5043	0.5031	0.5019	0.5007	0.4994	0.4981	0.4968	0.4955	0.4942	0.4929	0.4916	0.4904	0.4891	0.488	0.4868	0.4858	0.4848	0.4839	0.483	0.4823	0.4817	0.4811	0.4807	0.4804	0.4802	0.4802	0.4802
21.78Hz	0.5163	0.5163	0.5162	0.5161	0.5159	0.5157	0.5154	0.5151	0.5148	0.5144	0.514	0.5135	0.513	0.5124	0.5118	0.5111	0.5104	0.5096	0.5088	0.508	0.5071	0.5062	0.5052	0.5042	0.5032	0.5021	0.5011	0.5	0.4989	0.4978	0.4967	0.4956	0.4946	0.4935	0.4925	0.4916	0.4906	0.4898	0.489	0.4882	0.4876	0.487	0.4865	0.4861	0.4858	0.4856	0.4856	0.4856	0.4857
21.47Hz	0.5118	0.5118	0.5117	0.5116	0.5114	0.5113	0.511	0.5108	0.5105	0.5102	0.5098	0.5094	0.5089	0.5085	0.5079	0.5074	0.5068	0.5061	0.5055	0.5048	0.504	0.5033	0.5025	0.5017	0.5008	0.4999	0.4991	0.4982	0.4973	0.4964	0.4955	0.4946	0.4937	0.4929	0.4921	0.4913	0.4906	0.4899	0.4893	0.4887	0.4882	0.4878	0.4874	0.4871	0.487	0.4869	0.4869	0.487	0.4872
21.16Hz	0.5035	0.5034	0.5034	0.5033	0.5032	0.503	0.5029	0.5027	0.5024	0.5022	0.5019	0.5015	0.5012	0.5008	0.5004	0.4999	0.4994	0.4989	0.4984	0.4978	0.4973	0.4966	0.496	0.4953	0.4947	0.494	0.4933	0.4925	0.4918	0.4911	0.4904	0.4897	0.489	0.4883	0.4877	0.4871	0.4865	0.486	0.4855	0.4851	0.4847	0.4844	0.4842	0.484	0.484	0.484	0.4841	0.4843	0.4846
20.86Hz	0.4914	0.4914	0.4913	0.4912	0.4912	0.4911	0.4909	0.4908	0.4906	0.4904	0.4902	0.4899	0.4897	0.4894	0.4891	0.4887	0.4884	0.488	0.4876	0.4871	0.4867	0.4862	0.4857	0.4852	0.4847	0.4842	0.4836	0.483	0.4825	0.4819	0.4814	0.4808	0.4803	0.4797	0.4792	0.4788	0.4783	0.478	0.4776	0.4773	0.4771	0.4769	0.4768	0.4767	0.4768	0.4769	0.4771	0.4773	0.4777
20.56Hz	0.4756	0.4756	0.4756	0.4755	0.4755	0.4754	0.4753	0.4752	0.4751	0.475	0.4748	0.4747	0.4745	0.4743	0.4741	0.4738	0.4736	0.4733	0.473	0.4727	0.4724	0.4721	0.4717	0.4713	0.4709	0.4705	0.4701	0.4697	0.4693	0.4688	0.4684	0.468	0.4676	0.4672	0.4668	0.4665	0.4662	0.4659	0.4656	0.4655	0.4653	0.4652	0.4652	0.4653	0.4654	0.4656	0.4659	0.4662	0.4667
20.26Hz	0.4564	0.4564	0.4564	0.4563	0.4563	0.4563	0.4562	0.4562	0.4561	0.4561	0.456	0.4559	0.4558	0.4557	0.4556	0.4555	0.4553	0.4551	0.455	0.4548	0.4546	0.4543	0.4541	0.4538	0.4536	0.4533	0.453	0.4527	0.4524	0.452	0.4517	0.4514	0.4511	0.4508	0.4506	0.4503	0.4501	0.4499	0.4498	0.4497	0.4496	0.4496	0.4497	0.4498	0.45	0.4503	0.4506	0.4511	0.4516
19.97Hz	0.4339	0.4339	0.434	0.434	0.434	0.434	0.434	0.434	0.434	0.434	0.4339	0.4339	0.4339	0.4339	0.4339	0.4338	0.4338	0.4337	0.4336	0.4335	0.4334	0.4333	0.4331	0.433	0.4328	0.4326	0.4324	0.4322	0.432	0.4318	0.4316	0.4313	0.4311	0.4309	0.4307	0.4306	0.4304	0.4303	0.4302	0.4302	0.4302	0.4303	0.4304	0.4306	0.4309	0.4312	0.4316	0.4321	0.4327
19.69Hz	0.4087	0.4087	0.4087	0.4087	0.4088	0.4088	0.4089	0.4089	0.4089	0.409	0.409	0.4091	0.4092	0.4092	0.4092	0.4093	0.4093	0.4093	0.4093	0.4093	0.4093	0.4093	0.4092	0.4091	0.409	0.4089	0.4088	0.4087	0.4086	0.4084	0.4083	0.4081	0.4079	0.4078	0.4077	0.4075	0.4075	0.4074	0.4074	0.4074	0.4074	0.4075	0.4077	0.408	0.4083	0.4087	0.4091	0.4097	0.4103
19.4Hz	0.3811	0.3811	0.3811	0.3812	0.3812	0.3813	0.3814	0.3814	0.3815	0.3816	0.3817	0.3819	0.382	0.3821	0.3822	0.3823	0.3824	0.3825	0.3826	0.3826	0.3827	0.3827	0.3827	0.3827	0.3827	0.3827	0.3826	0.3826	0.3825	0.3824	0.3823	0.3822	0.382	0.3819	0.3818	0.3817	0.3817	0.3816	0.3816	0.3817	0.3818	0.3819	0.3821	0.3824	0.3827	0.3831	0.3836	0.3842	0.3849
19.13Hz	0.3516	0.3516	0.3516	0.3517	0.3518	0.3519	0.352	0.3521	0.3523	0.3524	0.3526	0.3527	0.3529	0.3531	0.3532	0.3534	0.3536	0.3537	0.3539	0.354	0.3541	0.3542	0.3543	0.3543	0.3544	0.3544	0.3544	0.3543	0.3543	0.3542	0.3541	0.354	0.3539	0.3538	0.3537	0.3537	0.3536	0.3536	0.3536	0.3536	0.3537	0.3538	0.3541	0.3543	0.3547	0.3551	0.3557	0.3563	0.357
18.85Hz	0.3208	0.3208	0.3209	0.321	0.3211	0.3212	0.3213	0.3215	0.3217	0.3219	0.3221	0.3223	0.3225	0.3227	0.3229	0.3232	0.3234	0.3236	0.3238	0.324	0.3241	0.3243	0.3244	0.3245	0.3246	0.3246	0.3246	0.3246	0.3246	0.3245	0.3244	0.3243	0.3242	0.3241	0.324	0.3239	0.3239	0.3238	0.3238	0.3238	0.3239	0.324	0.3242	0.3245	0.3248	0.3252	0.3258	0.3264	0.3271
18.58Hz	0.2893	0.2894	0.2894	0.2895	0.2896	0.2898	0.2899	0.2901	0.2903	0.2906	0.2908	0.2911	0.2914	0.2916	0.2919	0.2922	0.2925	0.2927	0.293	0.2932	0.2934	0.2936	0.2937	0.2938	0.2939	0.294	0.294	0.294	0.2939	0.2939	0.2938	0.2937	0.2936	0.2934	0.2933	0.2932	0.293	0.2929	0.2929	0.2929	0.2929	0.293	0.2931	0.2934	0.2937	0.2941	0.2946	0.2952	0.2959
18.31Hz	0.2577	0.2578	0.2578	0.2579	0.2581	0.2583	0.2585	0.2587	0.2589	0.2592	0.2595	0.2598	0.2601	0.2604	0.2608	0.2611	0.2614	0.2617	0.262	0.2622	0.2625	0.2627	0.2628	0.263	0.2631	0.2631	0.2632	0.2631	0.2631	0.263	0.2629	0.2627	0.2626	0.2624	0.2622	0.262	0.2618	0.2617	0.2615	0.2614	0.2614	0.2614	0.2615	0.2617	0.2619	0.2623	0.2628	0.2634	0.2641
18.05Hz	0.2266	0.2267	0.2267	0.2269	0.227	0.2272	0.2274	0.2277	0.228	0.2283	0.2286	0.229	0.2293	0.2297	0.2301	0.2304	0.2308	0.2311	0.2315	0.2317	0.232	0.2322	0.2324	0.2326	0.2327	0.2327	0.2327	0.2327	0.2326	0.2325	0.2323	0.2321	0.2319	0.2316	0.2313	0.2311	0.2308	0.2306	0.2303	0.2302	0.23	0.23	0.23	0.2301	0.2303	0.2306	0.231	0.2316	0.2322
17.79Hz	0.1965	0.1966	0.1967	0.1968	0.197	0.1972	0.1975	0.1978	0.1981	0.1984	0.1988	0.1992	0.1996	0.2	0.2004	0.2008	0.2012	0.2016	0.202	0.2023	0.2026	0.2028	0.203	0.2031	0.2032	0.2033	0.2033	0.2032	0.2031	0.2029	0.2027	0.2024	0.2021	0.2017	0.2014	0.201	0.2006	0.2003	0.2	0.1997	0.1994	0.1993	0.1992	0.1992	0.1993	0.1995	0.1998	0.2003	0.201
17.54Hz	0.1679	0.168	0.1681	0.1682	0.1684	0.1687	0.169	0.1693	0.1697	0.1701	0.1705	0.171	0.1714	0.1719	0.1723	0.1728	0.1732	0.1736	0.174	0.1744	0.1747	0.1749	0.1751	0.1753	0.1753	0.1754	0.1753	0.1752	0.175	0.1748	0.1745	0.1741	0.1737	0.1733	0.1728	0.1723	0.1719	0.1714	0.1709	0.1705	0.1701	0.1698	0.1696	0.1695	0.1695	0.1696	0.1698	0.1702	0.1708
17.29Hz	0.1412	0.1413	0.1414	0.1416	0.1418	0.1421	0.1424	0.1428	0.1432	0.1437	0.1441	0.1446	0.1451	0.1456	0.1462	0.1467	0.1471	0.1476	0.148	0.1484	0.1487	0.149	0.1492	0.1493	0.1494	0.1494	0.1493	0.1492	0.1489	0.1486	0.1483	0.1478	0.1473	0.1468	0.1462	0.1455	0.1449	0.1443	0.1437	0.1431	0.1426	0.1421	0.1417	0.1415	0.1413	0.1413	0.1415	0.1418	0.1423
17.04Hz	0.1168	0.1168	0.117	0.1172	0.1174	0.1177	0.1181	0.1185	0.119	0.1195	0.12	0.1206	0.1211	0.1217	0.1223	0.1228	0.1233	0.1238	0.1243	0.1247	0.1251	0.1254	0.1256	0.1257	0.1258	0.1258	0.1256	0.1254	0.1251	0.1248	0.1243	0.1238	0.1232	0.1225	0.1218	0.121	0.1202	0.1194	0.1186	0.1179	0.1172	0.1166	0.116	0.1156	0.1153	0.1152	0.1152	0.1154	0.1158
16.79Hz	0.0947	0.0948	0.0949	0.0951	0.0954	0.0958	0.0962	0.0967	0.0972	0.0978	0.0983	0.099	0.0996	0.1002	0.1009	0.1015	0.1021	0.1026	0.1031	0.1036	0.104	0.1043	0.1045	0.1047	0.1047	0.1047	0.1045	0.1043	0.1039	0.1035	0.1029	0.1023	0.1016	0.1008	0.0999	0.099	0.098	0.0971	0.0961	0.0951	0.0943	0.0934	0.0927	0.0921	0.0916	0.0913	0.0912	0.0913	0.0916
16.55Hz	0.0751	0.0752	0.0754	0.0756	0.076	0.0764	0.0768	0.0774	0.078	0.0786	0.0793	0.08	0.0807	0.0814	0.0821	0.0828	0.0834	0.084	0.0846	0.0851	0.0855	0.0858	0.0861	0.0863	0.0863	0.0862	0.0861	0.0858	0.0854	0.0849	0.0843	0.0835	0.0827	0.0818	0.0808	0.0797	0.0786	0.0774	0.0762	0.0751	0.074	0.0729	0.072	0.0712	0.0705	0.07	0.0697	0.0697	0.0699
16.32Hz	0.0581	0.0582	0.0584	0.0587	0.0591	0.0595	0.0601	0.0607	0.0613	0.062	0.0628	0.0636	0.0644	0.0652	0.0659	0.0667	0.0674	0.0681	0.0687	0.0693	0.0697	0.0701	0.0704	0.0706	0.0706	0.0706	0.0704	0.0701	0.0696	0.0691	0.0684	0.0676	0.0666	0.0656	0.0644	0.0632	0.0619	0.0606	0.0592	0.0578	0.0565	0.0552	0.054	0.0529	0.052	0.0513	0.0509	0.0507	0.0508
16.08Hz	0.0435	0.0436	0.0438	0.0442	0.0446	0.0451	0.0458	0.0465	0.0472	0.048	0.0489	0.0498	0.0506	0.0515	0.0524	0.0532	0.054	0.0548	0.0555	0.0561	0.0566	0.057	0.0573	0.0575	0.0576	0.0576	0.0574	0.0571	0.0566	0.056	0.0553	0.0544	0.0534	0.0523	0.051	0.0496	0.0482	0.0467	0.0451	0.0435	0.0418	0.0403	0.0388	0.0374	0.0362	0.0352	0.0346	0.0342	0.0343
15.85Hz	0.0312	0.0313	0.0316	0.032	0.0325	0.0331	0.0339	0.0347	0.0355	0.0364	0.0374	0.0384	0.0394	0.0404	0.0413	0.0422	0.0431	0.0439	0.0447	0.0453	0.0459	0.0464	0.0467	0.047	0.0471	0.0471	0.0469	0.0466	0.0462	0.0456	0.0448	0.0439	0.0429	0.0417	0.0404	0.039	0.0374	0.0357	0.034	0.0321	0.0302	0.0284	0.0265	0.0247	0.0231	0.0218	0.0208	0.0202	0.0202
15.62Hz	0.0209	0.0211	0.0215	0.0219	0.0226	0.0233	0.0242	0.0251	0.0261	0.0272	0.0283	0.0293	0.0304	0.0315	0.0325	0.0335	0.0345	0.0354	0.0362	0.0369	0.0375	0.038	0.0384	0.0387	0.0389	0.0389	0.0388	0.0386	0.0382	0.0376	0.0369	0.0361	0.0351	0.0339	0.0326	0.0312	0.0296	0.0279	0.026	0.024	0.022	0.0198	0.0176	0.0154	0.0133	0.0113	0.0096	0.0085	0.0084
15.4Hz	0.0125	0.0128	0.0132	0.0139	0.0147	0.0156	0.0167	0.0178	0.0189	0.0201	0.0213	0.0225	0.0237	0.0248	0.0259	0.027	0.028	0.0289	0.0297	0.0305	0.0312	0.0317	0.0322	0.0325	0.0327	0.0328	0.0328	0.0326	0.0323	0.0318	0.0313	0.0305	0.0296	0.0286	0.0274	0.0261	0.0247	0.0231	0.0214	0.0196	0.0176	0.0155	0.0134	0.0111	0.0088	0.0064	0.0039	0.0017	0.0021
15.18Hz	0.0057	0.0061	0.0069	0.0078	0.0089	0.0101	0.0114	0.0127	0.014	0.0153	0.0166	0.0178	0.019	0.0202	0.0213	0.0224	0.0234	0.0243	0.0252	0.0259	0.0266	0.0272	0.0277	0.0281	0.0284	0.0285	0.0286	0.0285	0.0283	0.028	0.0276	0.027	0.0263	0.0255	0.0246	0.0236	0.0224	0.0212	0.0199	0.0185	0.017	0.0155	0.0141	0.0126	0.0113	0.0102	0.0095	0.0092	0.0095
14.96Hz	0.0007	0.0021	0.0034	0.0048	0.0062	0.0075	0.0088	0.0101	0.0114	0.0127	0.0139	0.0151	0.0163	0.0174	0.0185	0.0195	0.0204	0.0213	0.0221	0.0229	0.0236	0.0242	0.0247	0.0251	0.0255	0.0257	0.0258	0.0259	0.0258	0.0257	0.0254	0.0251	0.0247	0.0241	0.0235	0.0229	0.0221	0.0213	0.0205	0.0196	0.0188	0.018	0.0172	0.0165	0.016	0.0156	0.0155	0.0156	0.0159
14.75Hz	0.0044	0.0047	0.0053	0.0061	0.007	0.008	0.009	0.01	0.0111	0.0121	0.0131	0.0142	0.0152	0.0161	0.0171	0.018	0.0189	0.0197	0.0204	0.0212	0.0218	0.0224	0.0229	0.0234	0.0238	0.0241	0.0243	0.0245	0.0246	0.0246	0.0245	0.0244	0.0242	0.024	0.0237	0.0233	0.023	0.0226	0.0221	0.0217	0.0213	0.021	0.0207	0.0205	0.0203	0.0203	0.0204	0.0206	0.021
14.54Hz	0.008	0.0081	0.0084	0.0088	0.0093	0.0099	0.0106	0.0113	0.0121	0.0129	0.0137	0.0145	0.0153	0.0161	0.0169	0.0176	0.0184	0.0191	0.0198	0.0204	0.021	0.0216	0.0221	0.0226	0.023	0.0234	0.0237	0.024	0.0242	0.0243	0.0245	0.0245	0.0245	0.0245	0.0245	0.0244	0.0243	0.0242	0.0241	0.024	0.0239	0.0239	0.0239	0.0239	0.024	0.0242	0.0244	0.0247	0.025
14.33Hz	0.011	0.0111	0.0112	0.0115	0.0118	0.0122	0.0126	0.0131	0.0137	0.0142	0.0148	0.0154	0.0161	0.0167	0.0174	0.018	0.0186	0.0193	0.0199	0.0204	0.021	0.0215	0.0221	0.0225	0.023	0.0234	0.0238	0.0241	0.0244	0.0247	0.0249	0.0252	0.0253	0.0255	0.0257	0.0258	0.0259	0.026	0.0261	0.0262	0.0263	0.0265	0.0266	0.0268	0.027	0.0273	0.0276	0.0279	0.0283
14.12Hz	0.0134	0.0135	0.0136	0.0138	0.014	0.0143	0.0146	0.015	0.0154	0.0158	0.0162	0.0167	0.0172	0.0178	0.0183	0.0188	0.0194	0.0199	0.0205	0.021	0.0215	0.022	0.0225	0.023	0.0235	0.0239	0.0243	0.0247	0.0251	0.0255	0.0258	0.0261	0.0264	0.0267	0.027	0.0272	0.0275	0.0277	0.028	0.0282	0.0285	0.0287	0.029	0.0293	0.0295	0.0298	0.0302	0.0305	0.0309
13.92Hz	0.0155	0.0155	0.0156	0.0157	0.0159	0.0161	0.0164	0.0167	0.017	0.0173	0.0177	0.0181	0.0185	0.019	0.0195	0.0199	0.0204	0.0209	0.0214	0.0219	0.0224	0.0229	0.0234	0.0239	0.0243	0.0248	0.0252	0.0257	0.0261	0.0265	0.0269	0.0273	0.0277	0.028	0.0284	0.0287	0.0291	0.0294	0.0297	0.03	0.0304	0.0307	0.031	0.0313	0.0316	0.0319	0.0323	0.0326	0.0329
13.72Hz	0.0172	0.0172	0.0173	0.0174	0.0176	0.0177	0.018	0.0182	0.0185	0.0188	0.0191	0.0195	0.0199	0.0203	0.0207	0.0211	0.0216	0.022	0.0225	0.023	0.0235	0.0239	0.0244	0.0249	0.0254	0.0259	0.0263	0.0268	0.0273	0.0277	0.0281	0.0286	0.029	0.0294	0.0298	0.0302	0.0306	0.031	0.0313	0.0317	0.032	0.0324	0.0327	0.0331	0.0334	0.0337	0.034	0.0343	0.0346
13.52Hz	0.0186	0.0186	0.0187	0.0188	0.0189	0.0191	0.0193	0.0195	0.0198	0.0201	0.0204	0.0207	0.0211	0.0215	0.0219	0.0223	0.0227	0.0232	0.0237	0.0241	0.0246	0.0251	0.0256	0.0261	0.0265	0.027	0.0275	0.028	0.0285	0.0289	0.0294	0.0299	0.0303	0.0308	0.0312	0.0316	0.032	0.0324	0.0328	0.0332	0.0335	0.0339	0.0342	0.0346	0.0349	0.0352	0.0355	0.0358	0.036
13.33Hz	0.0197	0.0197	0.0198	0.0199	0.02	0.0202	0.0204	0.0206	0.0209	0.0212	0.0215	0.0218	0.0222	0.0226	0.023	0.0234	0.0239	0.0243	0.0248	0.0252	0.0257	0.0262	0.0267	0.0272	0.0277	0.0282	0.0287	0.0292	0.0297	0.0302	0.0307	0.0311	0.0316	0.032	0.0325	0.0329	0.0333	0.0337	0.0341	0.0345	0.0349	0.0352	0.0355	0.0359	0.0362	0.0364	0.0367	0.037	0.0372
13.14Hz	0.0205	0.0205	0.0206	0.0207	0.0209	0.021	0.0212	0.0215	0.0218	0.0221	0.0224	0.0227	0.0231	0.0235	0.0239	0.0244	0.0248	0.0253	0.0258	0.0263	0.0268	0.0273	0.0278	0.0283	0.0288	0.0293	0.0298	0.0303	0.0309	0.0313	0.0318	0.0323	0.0328	0.0332	0.0337	0.0341	0.0345	0.0349	0.0353	0.0357	0.036	0.0364	0.0367	0.037	0.0373	0.0375	0.0378	0.038	0.0382
12.95Hz	0.021	0.021	0.0211	0.0212	0.0214	0.0216	0.0218	0.0221	0.0223	0.0227	0.023	0.0234	0.0238	0.0242	0.0247	0.0251	0.0256	0.0261	0.0266	0.0271	0.0277	0.0282	0.0287	0.0293	0.0298	0.0303	0.0309	0.0314	0.0319	0.0324	0.0329	0.0334	0.0339	0.0343	0.0348	0.0352	0.0356	0.036	0.0364	0.0367	0.0371	0.0374	0.0377	0.038	0.0382	0.0384	0.0386	0.0388	0.039
12.76Hz	0.0211	0.0212	0.0212	0.0214	0.0215	0.0218	0.022	0.0223	0.0226	0.023	0.0234	0.0238	0.0242	0.0247	0.0252	0.0257	0.0262	0.0267	0.0273	0.0278	0.0284	0.0289	0.0295	0.0301	0.0306	0.0312	0.0317	0.0323	0.0328	0.0333	0.0338	0.0343	0.0348	0.0353	0.0357	0.0361	0.0366	0.0369	0.0373	0.0377	0.038	0.0383	0.0385	0.0388	0.039	0.0392	0.0394	0.0395	0.0397
12.58Hz	0.0209	0.0209	0.021	0.0212	0.0214	0.0216	0.0219	0.0222	0.0226	0.023	0.0234	0.0239	0.0244	0.0249	0.0254	0.026	0.0265	0.0271	0.0277	0.0283	0.0289	0.0295	0.0301	0.0307	0.0313	0.0319	0.0324	0.033	0.0336	0.0341	0.0346	0.0351	0.0356	0.0361	0.0365	0.037	0.0374	0.0377	0.0381	0.0384	0.0387	0.039	0.0393	0.0395	0.0397	0.0398	0.04	0.0401	0.0402
12.4Hz	0.0202	0.0203	0.0204	0.0205	0.0208	0.0211	0.0214	0.0218	0.0222	0.0226	0.0231	0.0237	0.0242	0.0248	0.0254	0.026	0.0266	0.0273	0.0279	0.0285	0.0292	0.0298	0.0305	0.0311	0.0317	0.0324	0.033	0.0336	0.0341	0.0347	0.0352	0.0358	0.0363	0.0367	0.0372	0.0376	0.038	0.0384	0.0387	0.0391	0.0393	0.0396	0.0398	0.04	0.0402	0.0403	0.0405	0.0405	0.0406
12.22Hz	0.0191	0.0192	0.0193	0.0195	0.0198	0.0201	0.0205	0.021	0.0214	0.022	0.0225	0.0231	0.0238	0.0244	0.0251	0.0258	0.0265	0.0272	0.0279	0.0286	0.0293	0.03	0.0307	0.0314	0.032	0.0327	0.0333	0.034	0.0346	0.0351	0.0357	0.0362	0.0368	0.0372	0.0377	0.0381	0.0385	0.0389	0.0392	0.0396	0.0398	0.0401	0.0403	0.0405	0.0406	0.0407	0.0408	0.0408	0.0409
12.05Hz	0.0176	0.0177	0.0178	0.0181	0.0184	0.0188	0.0193	0.0198	0.0203	0.021	0.0216	0.0223	0.023	0.0238	0.0245	0.0253	0.0261	0.0268	0.0276	0.0284	0.0292	0.0299	0.0307	0.0314	0.0321	0.0329	0.0335	0.0342	0.0348	0.0355	0.036	0.0366	0.0371	0.0376	0.0381	0.0385	0.0389	0.0393	0.0396	0.0399	0.0402	0.0404	0.0406	0.0408	0.0409	0.041	0.041	0.041	0.041
11.88Hz	0.0156	0.0157	0.0159	0.0162	0.0166	0.0171	0.0176	0.0183	0.0189	0.0197	0.0204	0.0212	0.0221	0.0229	0.0238	0.0246	0.0255	0.0264	0.0272	0.0281	0.0289	0.0298	0.0306	0.0314	0.0321	0.0329	0.0336	0.0343	0.035	0.0356	0.0363	0.0368	0.0374	0.0379	0.0384	0.0388	0.0392	0.0396	0.0399	0.0402	0.0405	0.0407	0.0408	0.041	0.0411	0.0411	0.0412	0.0411	0.0411
11.71Hz	0.0131	0.0132	0.0135	0.0139	0.0144	0.015	0.0157	0.0165	0.0173	0.0182	0.0191	0.02	0.0209	0.0219	0.0229	0.0239	0.0248	0.0258	0.0267	0.0277	0.0286	0.0295	0.0304	0.0312	0.0321	0.0329	0.0336	0.0344	0.0351	0.0358	0.0364	0.037	0.0376	0.0381	0.0386	0.039	0.0394	0.0398	0.0401	0.0404	0.0406	0.0408	0.041	0.0411	0.0412	0.0412	0.0412	0.0412	0.0411
11.54Hz	0.0102	0.0104	0.0108	0.0113	0.012	0.0127	0.0136	0.0146	0.0156	0.0166	0.0176	0.0187	0.0198	0.0209	0.022	0.0231	0.0241	0.0252	0.0262	0.0273	0.0283	0.0292	0.0302	0.0311	0.032	0.0328	0.0336	0.0344	0.0351	0.0358	0.0365	0.0371	0.0377	0.0382	0.0387	0.0392	0.0396	0.04	0.0403	0.0405	0.0408	0.041	0.0411	0.0412	0.0412	0.0412	0.0412	0.0411	0.041
11.37Hz	0.0068	0.0071	0.0077	0.0085	0.0094	0.0105	0.0116	0.0127	0.0139	0.0152	0.0164	0.0176	0.0188	0.0201	0.0213	0.0225	0.0236	0.0248	0.0259	0.027	0.028	0.0291	0.0301	0.031	0.0319	0.0328	0.0337	0.0345	0.0353	0.036	0.0367	0.0373	0.0379	0.0384	0.0389	0.0394	0.0398	0.0401	0.0404	0.0407	0.0409	0.0411	0.0412	0.0413	0.0413	0.0412	0.0412	0.0411	0.0409
11.21Hz	0.0031	0.0038	0.0048	0.006	0.0073	0.0087	0.0101	0.0115	0.0129	0.0142	0.0156	0.017	0.0183	0.0196	0.0209	0.0222	0.0234	0.0246	0.0258	0.0269	0.028	0.0291	0.0301	0.0311	0.0321	0.033	0.0339	0.0347	0.0355	0.0362	0.0369	0.0375	0.0381	0.0387	0.0392	0.0396	0.04	0.0403	0.0406	0.0409	0.0411	0.0412	0.0413	0.0413	0.0413	0.0413	0.0412	0.041	0.0408
11.05Hz	0.0014	0.0026	0.004	0.0054	0.0069	0.0084	0.0099	0.0114	0.0128	0.0142	0.0157	0.0171	0.0184	0.0198	0.0211	0.0224	0.0237	0.0249	0.0261	0.0273	0.0284	0.0295	0.0305	0.0315	0.0325	0.0334	0.0343	0.0351	0.0359	0.0366	0.0373	0.0379	0.0385	0.0391	0.0395	0.04	0.0403	0.0407	0.0409	0.0411	0.0413	0.0414	0.0415	0.0415	0.0414	0.0414	0.0412	0.041	0.0408
10.89Hz	0.0058	0.0062	0.0069	0.0079	0.009	0.0102	0.0115	0.0128	0.0141	0.0155	0.0168	0.0182	0.0195	0.0208	0.0221	0.0233	0.0246	0.0258	0.027	0.0281	0.0292	0.0303	0.0313	0.0323	0.0333	0.0342	0.035	0.0358	0.0366	0.0373	0.038	0.0386	0.0391	0.0396	0.0401	0.0405	0.0408	0.0411	0.0414	0.0416	0.0417	0.0418	0.0418	0.0418	0.0417	0.0415	0.0414	0.0411	0.0408
10.73Hz	0.0107	0.011	0.0114	0.012	0.0128	0.0137	0.0146	0.0157	0.0168	0.018	0.0191	0.0203	0.0215	0.0227	0.0239	0.0251	0.0262	0.0274	0.0285	0.0296	0.0306	0.0316	0.0326	0.0336	0.0345	0.0353	0.0361	0.0369	0.0376	0.0383	0.0389	0.0395	0.04	0.0405	0.0409	0.0413	0.0416	0.0418	0.042	0.0422	0.0423	0.0423	0.0423	0.0422	0.0421	0.0419	0.0417	0.0414	0.0411
10.58Hz	0.016	0.0161	0.0164	0.0169	0.0174	0.0181	0.0188	0.0196	0.0205	0.0215	0.0225	0.0235	0.0245	0.0255	0.0266	0.0276	0.0287	0.0297	0.0307	0.0317	0.0326	0.0336	0.0345	0.0353	0.0362	0.037	0.0377	0.0384	0.0391	0.0397	0.0403	0.0408	0.0412	0.0417	0.042	0.0423	0.0426	0.0428	0.0429	0.043	0.0431	0.0431	0.043	0.0429	0.0427	0.0425	0.0422	0.0419	0.0415
10.43Hz	0.0216	0.0217	0.0219	0.0222	0.0226	0.0231	0.0237	0.0243	0.025	0.0258	0.0266	0.0274	0.0283	0.0291	0.03	0.0309	0.0318	0.0327	0.0336	0.0344	0.0353	0.0361	0.0369	0.0377	0.0384	0.0391	0.0398	0.0404	0.041	0.0415	0.042	0.0424	0.0428	0.0432	0.0435	0.0437	0.0439	0.0441	0.0442	0.0442	0.0442	0.0442	0.044	0.0439	0.0436	0.0434	0.043	0.0426	0.0422
10.28Hz	0.0275	0.0275	0.0277	0.0279	0.0282	0.0286	0.0291	0.0296	0.0301	0.0307	0.0313	0.032	0.0327	0.0334	0.0341	0.0349	0.0356	0.0364	0.0371	0.0378	0.0386	0.0392	0.0399	0.0406	0.0412	0.0418	0.0423	0.0429	0.0434	0.0438	0.0442	0.0446	0.0449	0.0452	0.0454	0.0456	0.0457	0.0458	0.0458	0.0458	0.0457	0.0456	0.0454	0.0452	0.0449	0.0446	0.0442	0.0438	0.0433
10.13Hz	0.0336	0.0337	0.0338	0.034	0.0342	0.0345	0.0348	0.0352	0.0356	0.0361	0.0366	0.0371	0.0377	0.0382	0.0388	0.0394	0.04	0.0406	0.0412	0.0418	0.0424	0.043	0.0435	0.044	0.0445	0.045	0.0455	0.0459	0.0463	0.0466	0.0469	0.0472	0.0474	0.0476	0.0477	0.0478	0.0479	0.0479	0.0478	0.0477	0.0476	0.0474	0.0472	0.0469	0.0466	0.0462	0.0458	0.0453	0.0447
9.99Hz	0.04	0.0401	0.0402	0.0403	0.0405	0.0407	0.041	0.0412	0.0416	0.0419	0.0423	0.0427	0.0431	0.0436	0.044	0.0445	0.0449	0.0454	0.0459	0.0463	0.0468	0.0472	0.0476	0.048	0.0484	0.0488	0.0491	0.0494	0.0497	0.0499	0.0501	0.0503	0.0504	0.0505	0.0506	0.0506	0.0505	0.0505	0.0503	0.0502	0.05	0.0497	0.0494	0.0491	0.0487	0.0483	0.0478	0.0472	0.0467
9.84Hz	0.0467	0.0468	0.0468	0.0469	0.0471	0.0472	0.0474	0.0476	0.0479	0.0481	0.0484	0.0487	0.049	0.0493	0.0497	0.05	0.0503	0.0507	0.051	0.0513	0.0517	0.052	0.0523	0.0525	0.0528	0.053	0.0533	0.0534	0.0536	0.0537	0.0538	0.0539	0.0539	0.0539	0.0539	0.0538	0.0537	0.0536	0.0534	0.0531	0.0528	0.0525	0.0522	0.0518	0.0513	0.0508	0.0503	0.0497	0.0491
9.7Hz	0.0537	0.0538	0.0538	0.0539	0.054	0.0541	0.0542	0.0543	0.0545	0.0547	0.0549	0.0551	0.0553	0.0555	0.0557	0.056	0.0562	0.0564	0.0566	0.0568	0.057	0.0572	0.0574	0.0576	0.0577	0.0578	0.0579	0.058	0.0581	0.0581	0.0581	0.0581	0.058	0.0579	0.0578	0.0576	0.0574	0.0572	0.0569	0.0566	0.0563	0.0559	0.0555	0.055	0.0545	0.054	0.0534	0.0528	0.0521
9.56Hz	0.061	0.061	0.0611	0.0611	0.0612	0.0612	0.0613	0.0614	0.0615	0.0616	0.0617	0.0618	0.062	0.0621	0.0622	0.0624	0.0625	0.0626	0.0627	0.0628	0.0629	0.063	0.0631	0.0631	0.0632	0.0632	0.0632	0.0632	0.0631	0.063	0.0629	0.0628	0.0626	0.0625	0.0622	0.062	0.0617	0.0614	0.0611	0.0607	0.0603	0.0598	0.0593	0.0588	0.0583	0.0577	0.0571	0.0564	0.0557
9.43Hz	0.0686	0.0686	0.0686	0.0687	0.0687	0.0687	0.0688	0.0688	0.0688	0.0689	0.0689	0.069	0.069	0.0691	0.0691	0.0692	0.0692	0.0693	0.0693	0.0693	0.0693	0.0693	0.0692	0.0692	0.0691	0.069	0.0689	0.0688	0.0687	0.0685	0.0683	0.0681	0.0679	0.0676	0.0673	0.067	0.0666	0.0662	0.0658	0.0653	0.0649	0.0644	0.0638	0.0633	0.0626	0.062	0.0614	0.0607	0.0599
9.29Hz	0.0766	0.0766	0.0766	0.0766	0.0766	0.0766	0.0766	0.0766	0.0766	0.0766	0.0766	0.0766	0.0765	0.0765	0.0765	0.0765	0.0764	0.0764	0.0763	0.0762	0.0761	0.076	0.0759	0.0758	0.0756	0.0755	0.0753	0.0751	0.0748	0.0746	0.0743	0.074	0.0737	0.0733	0.0729	0.0725	0.0721	0.0717	0.0712	0.0707	0.0701	0.0696	0.069	0.0683	0.0677	0.067	0.0663	0.0656	0.0648
9.16Hz	0.0849	0.0849	0.0849	0.0848	0.0848	0.0848	0.0848	0.0847	0.0847	0.0847	0.0846	0.0845	0.0845	0.0844	0.0843	0.0842	0.0841	0.084	0.0838	0.0837	0.0835	0.0833	0.0831	0.0829	0.0827	0.0825	0.0822	0.0819	0.0816	0.0812	0.0809	0.0805	0.0801	0.0797	0.0792	0.0788	0.0783	0.0777	0.0772	0.0766	0.076	0.0754	0.0748	0.0741	0.0734	0.0727	0.0719	0.0712	0.0704
9.03Hz	0.0936	0.0936	0.0936	0.0936	0.0935	0.0935	0.0934	0.0934	0.0933	0.0932	0.0931	0.093	0.0929	0.0927	0.0926	0.0924	0.0923	0.0921	0.0919	0.0917	0.0914	0.0912	0.0909	0.0906	0.0903	0.09	0.0897	0.0893	0.0889	0.0885	0.0881	0.0877	0.0872	0.0867	0.0862	0.0857	0.0851	0.0845	0.0839	0.0833	0.0826	0.0819	0.0812	0.0805	0.0798	0.079	0.0782	0.0774	0.0766
8.9Hz	0.1028	0.1028	0.1028	0.1027	0.1027	0.1026	0.1025	0.1024	0.1023	0.1022	0.1021	0.1019	0.1018	0.1016	0.1014	0.1012	0.101	0.1008	0.1005	0.1002	0.0999	0.0996	0.0993	0.099	0.0986	0.0982	0.0978	0.0974	0.0969	0.0965	0.096	0.0955	0.0949	0.0944	0.0938	0.0932	0.0926	0.092	0.0913	0.0906	0.0899	0.0892	0.0884	0.0877	0.0869	0.0861	0.0852	0.0844	0.0835
8.77Hz	0.1125	0.1125	0.1124	0.1124	0.1123	0.1122	0.1121	0.112	0.1119	0.1118	0.1116	0.1114	0.1112	0.111	0.1108	0.1105	0.1103	0.11	0.1097	0.1094	0.109	0.1086	0.1083	0.1079	0.1074	0.107	0.1065	0.1061	0.1056	0.105	0.1045	0.1039	0.1033	0.1027	0.1021	0.1015	0.1008	0.1001	0.0994	0.0986	0.0979	0.0971	0.0963	0.0955	0.0947	0.0938	0.093	0.0921	0.0912
8.64Hz	0.1227	0.1227	0.1226	0.1226	0.1225	0.1224	0.1223	0.1222	0.122	0.1218	0.1216	0.1214	0.1212	0.121	0.1207	0.1204	0.1201	0.1198	0.1194	0.1191	0.1187	0.1183	0.1179	0.1174	0.117	0.1165	0.116	0.1154	0.1149	0.1143	0.1137	0.1131	0.1124	0.1118	0.1111	0.1104	0.1097	0.109	0.1082	0.1074	0.1066	0.1058	0.1049	0.1041	0.1032	0.1023	0.1014	0.1005	0.0995
8.52Hz	0.1334	0.1334	0.1334	0.1333	0.1332	0.1331	0.133	0.1329	0.1327	0.1325	0.1323	0.1321	0.1318	0.1315	0.1312	0.1309	0.1306	0.1302	0.1298	0.1294	0.129	0.1286	0.1281	0.1276	0.1271	0.1266	0.126	0.1255	0.1249	0.1242	0.1236	0.1229	0.1223	0.1216	0.1208	0.1201	0.1193	0.1185	0.1177	0.1169	0.1161	0.1152	0.1143	0.1134	0.1125	0.1116	0.1106	0.1096	0.1086
8.4Hz	0.1448	0.1448	0.1447	0.1447	0.1446	0.1444	0.1443	0.1442	0.144	0.1438	0.1435	0.1433	0.143	0.1427	0.1424	0.1421	0.1417	0.1413	0.1409	0.1405	0.14	0.1395	0.139	0.1385	0.138	0.1374	0.1368	0.1362	0.1355	0.1349	0.1342	0.1335	0.1328	0.132	0.1313	0.1305	0.1297	0.1289	0.128	0.1271	0.1263	0.1254	0.1244	0.1235	0.1225	0.1216	0.1206	0.1195	0.1185
8.28Hz	0.1568	0.1567	0.1567	0.1566	0.1565	0.1564	0.1563	0.1561	0.1559	0.1557	0.1554	0.1552	0.1549	0.1545	0.1542	0.1538	0.1535	0.153	0.1526	0.1521	0.1517	0.1512	0.1506	0.1501	0.1495	0.1489	0.1483	0.1476	0.1469	0.1463	0.1455	0.1448	0.144	0.1433	0.1425	0.1416	0.1408	0.1399	0.1391	0.1382	0.1372	0.1363	0.1353	0.1344	0.1334	0.1323	0.1313	0.1303	0.1292
8.16Hz	0.1694	0.1693	0.1693	0.1692	0.1691	0.169	0.1688	0.1687	0.1684	0.1682	0.168	0.1677	0.1674	0.167	0.1667	0.1663	0.1659	0.1655	0.165	0.1645	0.164	0.1635	0.1629	0.1623	0.1617	0.1611	0.1605	0.1598	0.1591	0.1584	0.1576	0.1568	0.1561	0.1552	0.1544	0.1536	0.1527	0.1518	0.1509	0.1499	0.149	0.148	0.147	0.146	0.145	0.1439	0.1429	0.1418	0.1407
8.04Hz	0.1826	0.1826	0.1826	0.1825	0.1824	0.1822	0.1821	0.1819	0.1817	0.1814	0.1812	0.1809	0.1805	0.1802	0.1798	0.1794	0.179	0.1786	0.1781	0.1776	0.177	0.1765	0.1759	0.1753	0.1747	0.174	0.1734	0.1727	0.1719	0.1712	0.1704	0.1696	0.1688	0.168	0.1671	0.1662	0.1653	0.1644	0.1635	0.1625	0.1615	0.1605	0.1595	0.1585	0.1574	0.1563	0.1552	0.1541	0.153
7.93Hz	0.1965	0.1965	0.1965	0.1964	0.1963	0.1961	0.196	0.1958	0.1956	0.1953	0.195	0.1947	0.1944	0.194	0.1937	0.1932	0.1928	0.1923	0.1919	0.1913	0.1908	0.1902	0.1896	0.189	0.1884	0.1877	0.187	0.1863	0.1855	0.1848	0.184	0.1832	0.1823	0.1815	0.1806	0.1797	0.1788	0.1778	0.1769	0.1759	0.1749	0.1739	0.1728	0.1717	0.1707	0.1696	0.1684	0.1673	0.1662
7.81Hz	0.2111	0.2111	0.211	0.211	0.2108	0.2107	0.2105	0.2103	0.2101	0.2098	0.2096	0.2093	0.2089	0.2086	0.2082	0.2077	0.2073	0.2068	0.2063	0.2058	0.2052	0.2047	0.2041	0.2034	0.2028	0.2021	0.2014	0.2006	0.1999	0.1991	0.1983	0.1975	0.1966	0.1957	0.1948	0.1939	0.193	0.192	0.191	0.19	0.189	0.188	0.1869	0.1858	0.1847	0.1836	0.1825	0.1813	0.1802
7.7Hz	0.2263	0.2263	0.2263	0.2262	0.2261	0.2259	0.2257	0.2255	0.2253	0.225	0.2248	0.2244	0.2241	0.2237	0.2233	0.2229	0.2225	0.222	0.2215	0.2209	0.2204	0.2198	0.2192	0.2185	0.2179	0.2172	0.2165	0.2157	0.2149	0.2142	0.2133	0.2125	0.2116	0.2108	0.2099	0.2089	0.208	0.207	0.206	0.205	0.204	0.2029	0.2018	0.2007	0.1996	0.1985	0.1974	0.1962	0.195
7.59Hz	0.2422	0.2422	0.2421	0.242	0.2419	0.2417	0.2416	0.2414	0.2411	0.2409	0.2406	0.2403	0.2399	0.2396	0.2392	0.2387	0.2383	0.2378	0.2373	0.2367	0.2362	0.2356	0.235	0.2343	0.2336	0.233	0.2322	0.2315	0.2307	0.2299	0.2291	0.2283	0.2274	0.2265	0.2256	0.2247	0.2237	0.2227	0.2217	0.2207	0.2197	0.2186	0.2175	0.2164	0.2153	0.2142	0.213	0.2119	0.2107
7.48Hz	0.2586	0.2586	0.2585	0.2584	0.2583	0.2582	0.258	0.2578	0.2576	0.2573	0.257	0.2567	0.2564	0.256	0.2556	0.2552	0.2547	0.2542	0.2537	0.2532	0.2526	0.252	0.2514	0.2507	0.2501	0.2494	0.2487	0.2479	0.2471	0.2463	0.2455	0.2447	0.2438	0.2429	0.242	0.2411	0.2401	0.2392	0.2382	0.2371	0.2361	0.235	0.234	0.2329	0.2318	0.2306	0.2295	0.2283	0.2271
7.37Hz	0.2756	0.2756	0.2755	0.2754	0.2753	0.2752	0.275	0.2748	0.2745	0.2743	0.274	0.2737	0.2733	0.273	0.2726	0.2721	0.2717	0.2712	0.2707	0.2702	0.2696	0.269	0.2684	0.2678	0.2671	0.2664	0.2657	0.2649	0.2642	0.2634	0.2626	0.2617	0.2609	0.26	0.2591	0.2582	0.2572	0.2562	0.2552	0.2542	0.2532	0.2522	0.2511	0.25	0.2489	0.2478	0.2466	0.2455	0.2443
7.27Hz	0.293	0.293	0.2929	0.2929	0.2927	0.2926	0.2924	0.2922	0.292	0.2918	0.2915	0.2912	0.2908	0.2905	0.2901	0.2896	0.2892	0.2887	0.2882	0.2877	0.2871	0.2865	0.2859	0.2853	0.2846	0.284	0.2833	0.2825	0.2818	0.281	0.2802	0.2793	0.2785	0.2776	0.2767	0.2758	0.2749	0.2739	0.2729	0.2719	0.2709	0.2699	0.2688	0.2677	0.2666	0.2655	0.2644	0.2632	0.2621
7.16Hz	0.3109	0.3108	0.3108	0.3107	0.3106	0.3104	0.3103	0.3101	0.3099	0.3096	0.3093	0.309	0.3087	0.3083	0.3079	0.3075	0.3071	0.3066	0.3061	0.3056	0.3051	0.3045	0.3039	0.3033	0.3026	0.302	0.3013	0.3005	0.2998	0.299	0.2982	0.2974	0.2966	0.2957	0.2948	0.2939	0.293	0.2921	0.2911	0.2901	0.2891	0.2881	0.287	0.286	0.2849	0.2838	0.2827	0.2816	0.2804
7.06Hz	0.329	0.329	0.3289	0.3288	0.3287	0.3286	0.3284	0.3282	0.328	0.3278	0.3275	0.3272	0.3269	0.3265	0.3261	0.3257	0.3253	0.3248	0.3244	0.3238	0.3233	0.3228	0.3222	0.3216	0.3209	0.3203	0.3196	0.3189	0.3182	0.3174	0.3166	0.3158	0.315	0.3142	0.3133	0.3124	0.3115	0.3106	0.3097	0.3087	0.3077	0.3067	0.3057	0.3046	0.3036	0.3025	0.3014	0.3003	0.2992
6.96Hz	0.3473	0.3472	0.3472	0.3471	0.347	0.3469	0.3467	0.3465	0.3463	0.3461	0.3458	0.3455	0.3452	0.3449	0.3445	0.3441	0.3437	0.3432	0.3428	0.3423	0.3418	0.3412	0.3406	0.3401	0.3394	0.3388	0.3381	0.3374	0.3367	0.336	0.3353	0.3345	0.3337	0.3329	0.332	0.3312	0.3303	0.3294	0.3285	0.3275	0.3266	0.3256	0.3246	0.3236	0.3225	0.3215	0.3204	0.3193	0.3182
6.86Hz	0.3655	0.3655	0.3655	0.3654	0.3653	0.3652	0.365	0.3648	0.3646	0.3644	0.3641	0.3639	0.3636	0.3632	0.3629	0.3625	0.3621	0.3617	0.3612	0.3607	0.3602	0.3597	0.3591	0.3586	0.358	0.3574	0.3567	0.3561	0.3554	0.3547	0.3539	0.3532	0.3524	0.3516	0.3508	0.35	0.3491	0.3482	0.3473	0.3464	0.3455	0.3445	0.3436	0.3426	0.3416	0.3405	0.3395	0.3384	0.3374
6.76Hz	0.3837	0.3836	0.3836	0.3835	0.3834	0.3833	0.3831	0.383	0.3828	0.3826	0.3823	0.382	0.3817	0.3814	0.3811	0.3807	0.3803	0.3799	0.3795	0.379	0.3785	0.378	0.3775	0.377	0.3764	0.3758	0.3752	0.3745	0.3739	0.3732	0.3725	0.3718	0.371	0.3703	0.3695	0.3687	0.3678	0.367	0.3661	0.3652	0.3643	0.3634	0.3625	0.3615	0.3605	0.3595	0.3585	0.3575	0.3565
6.67Hz	0.4014	0.4014	0.4014	0.4013	0.4012	0.4011	0.4009	0.4008	0.4006	0.4004	0.4001	0.3999	0.3996	0.3993	0.399	0.3986	0.3982	0.3978	0.3974	0.397	0.3965	0.396	0.3955	0.395	0.3945	0.3939	0.3933	0.3927	0.3921	0.3914	0.3907	0.39	0.3893	0.3886	0.3878	0.3871	0.3863	0.3854	0.3846	0.3838	0.3829	0.382	0.3811	0.3802	0.3792	0.3783	0.3773	0.3763	0.3753
6.57Hz	0.4186	0.4186	0.4185	0.4185	0.4184	0.4183	0.4181	0.418	0.4178	0.4176	0.4174	0.4171	0.4169	0.4166	0.4163	0.4159	0.4156	0.4152	0.4148	0.4144	0.414	0.4135	0.413	0.4125	0.412	0.4115	0.4109	0.4103	0.4097	0.4091	0.4084	0.4078	0.4071	0.4064	0.4057	0.4049	0.4042	0.4034	0.4026	0.4018	0.401	0.4001	0.3992	0.3984	0.3975	0.3965	0.3956	0.3947	0.3937
6.48Hz	0.435	0.435	0.4349	0.4349	0.4348	0.4347	0.4346	0.4344	0.4342	0.434	0.4338	0.4336	0.4334	0.4331	0.4328	0.4325	0.4321	0.4318	0.4314	0.431	0.4306	0.4302	0.4297	0.4292	0.4287	0.4282	0.4277	0.4272	0.4266	0.426	0.4254	0.4248	0.4241	0.4234	0.4228	0.4221	0.4213	0.4206	0.4198	0.4191	0.4183	0.4175	0.4167	0.4158	0.415	0.4141	0.4132	0.4123	0.4114
6.38Hz	0.4503	0.4503	0.4503	0.4502	0.4501	0.45	0.4499	0.4498	0.4496	0.4494	0.4492	0.449	0.4488	0.4485	0.4483	0.448	0.4477	0.4473	0.447	0.4466	0.4462	0.4458	0.4454	0.4449	0.4445	0.444	0.4435	0.443	0.4424	0.4419	0.4413	0.4407	0.4401	0.4395	0.4388	0.4382	0.4375	0.4368	0.4361	0.4354	0.4346	0.4339	0.4331	0.4323	0.4315	0.4307	0.4298	0.429	0.4281
6.29Hz	0.4643	0.4643	0.4643	0.4642	0.4642	0.4641	0.4639	0.4638	0.4637	0.4635	0.4633	0.4631	0.4629	0.4627	0.4624	0.4621	0.4619	0.4615	0.4612	0.4609	0.4605	0.4601	0.4597	0.4593	0.4589	0.4585	0.458	0.4575	0.457	0.4565	0.456	0.4554	0.4549	0.4543	0.4537	0.4531	0.4524	0.4518	0.4511	0.4504	0.4498	0.449	0.4483	0.4476	0.4468	0.4461	0.4453	0.4445	0.4437
6.2Hz	0.4768	0.4767	0.4767	0.4767	0.4766	0.4765	0.4764	0.4763	0.4762	0.476	0.4758	0.4757	0.4755	0.4752	0.475	0.4748	0.4745	0.4742	0.4739	0.4736	0.4733	0.4729	0.4726	0.4722	0.4718	0.4714	0.4709	0.4705	0.47	0.4696	0.4691	0.4686	0.4681	0.4675	0.467	0.4664	0.4658	0.4652	0.4646	0.464	0.4634	0.4627	0.462	0.4614	0.4607	0.46	0.4592	0.4585	0.4577
6.11Hz	0.4873	0.4873	0.4873	0.4872	0.4872	0.4871	0.487	0.4869	0.4868	0.4866	0.4865	0.4863	0.4861	0.486	0.4857	0.4855	0.4853	0.485	0.4848	0.4845	0.4842	0.4839	0.4835	0.4832	0.4828	0.4825	0.4821	0.4817	0.4812	0.4808	0.4804	0.4799	0.4794	0.479	0.4785	0.478	0.4774	0.4769	0.4763	0.4758	0.4752	0.4746	0.474	0.4734	0.4727	0.4721	0.4714	0.4708	0.4701
6.02Hz	0.4958	0.4958	0.4957	0.4957	0.4956	0.4956	0.4955	0.4954	0.4953	0.4952	0.495	0.4949	0.4947	0.4946	0.4944	0.4942	0.4939	0.4937	0.4935	0.4932	0.493	0.4927	0.4924	0.4921	0.4918	0.4914	0.4911	0.4907	0.4904	0.49	0.4896	0.4892	0.4888	0.4883	0.4879	0.4874	0.487	0.4865	0.486	0.4855	0.485	0.4844	0.4839	0.4833	0.4828	0.4822	0.4816	0.481	0.4804
5.94Hz	0.5018	0.5018	0.5018	0.5018	0.5017	0.5017	0.5016	0.5015	0.5014	0.5013	0.5012	0.5011	0.5009	0.5008	0.5006	0.5004	0.5002	0.5001	0.4998	0.4996	0.4994	0.4991	0.4989	0.4986	0.4984	0.4981	0.4978	0.4975	0.4971	0.4968	0.4965	0.4961	0.4957	0.4954	0.495	0.4946	0.4942	0.4937	0.4933	0.4929	0.4924	0.492	0.4915	0.491	0.4905	0.49	0.4895	0.489	0.4884
5.85Hz	0.5053	0.5052	0.5052	0.5052	0.5052	0.5051	0.5051	0.505	0.5049	0.5048	0.5047	0.5046	0.5045	0.5044	0.5042	0.5041	0.5039	0.5038	0.5036	0.5034	0.5032	0.503	0.5028	0.5026	0.5023	0.5021	0.5018	0.5016	0.5013	0.501	0.5007	0.5004	0.5001	0.4998	0.4995	0.4991	0.4988	0.4984	0.4981	0.4977	0.4973	0.4969	0.4965	0.4961	0.4957	0.4953	0.4948	0.4944	0.4939
5.77Hz	0.5058	0.5058	0.5058	0.5058	0.5058	0.5057	0.5057	0.5056	0.5056	0.5055	0.5054	0.5053	0.5052	0.5051	0.505	0.5049	0.5048	0.5046	0.5045	0.5043	0.5042	0.504	0.5038	0.5037	0.5035	0.5033	0.5031	0.5029	0.5026	0.5024	0.5022	0.5019	0.5017	0.5014	0.5012	0.5009	0.5006	0.5003	0.5	0.4997	0.4994	0.4991	0.4988	0.4984	0.4981	0.4977	0.4974	0.497	0.4966
5.69Hz	0.5034	0.5034	0.5034	0.5033	0.5033	0.5033	0.5033	0.5032	0.5032	0.5031	0.5031	0.503	0.5029	0.5028	0.5028	0.5027	0.5026	0.5025	0.5024	0.5023	0.5021	0.502	0.5019	0.5017	0.5016	0.5014	0.5013	0.5011	0.501	0.5008	0.5006	0.5004	0.5002	0.5	0.4998	0.4996	0.4994	0.4992	0.499	0.4987	0.4985	0.4983	0.498	0.4978	0.4975	0.4972	0.497	0.4967	0.4964
5.6Hz	0.4977	0.4977	0.4977	0.4977	0.4977	0.4977	0.4977	0.4976	0.4976	0.4976	0.4975	0.4975	0.4974	0.4974	0.4973	0.4973	0.4972	0.4971	0.4971	0.497	0.4969	0.4968	0.4967	0.4966	0.4965	0.4964	0.4963	0.4962	0.4961	0.496	0.4959	0.4958	0.4956	0.4955	0.4953	0.4952	0.4951	0.4949	0.4948	0.4946	0.4944	0.4943	0.4941	0.4939	0.4937	0.4936	0.4934	0.4932	0.493
5.52Hz	0.4888	0.4888	0.4888	0.4888	0.4888	0.4888	0.4888	0.4888	0.4887	0.4887	0.4887	0.4887	0.4887	0.4886	0.4886	0.4886	0.4885	0.4885	0.4885	0.4884	0.4884	0.4883	0.4883	0.4882	0.4882	0.4881	0.4881	0.488	0.488	0.4879	0.4879	0.4878	0.4877	0.4876	0.4876	0.4875	0.4874	0.4873	0.4873	0.4872	0.4871	0.487	0.4869	0.4868	0.4867	0.4866	0.4865	0.4864	0.4863
5.45Hz	0.4766	0.4766	0.4766	0.4766	0.4766	0.4766	0.4766	0.4766	0.4766	0.4766	0.4766	0.4765	0.4765	0.4765	0.4765	0.4765	0.4765	0.4765	0.4765	0.4765	0.4765	0.4765	0.4765	0.4765	0.4765	0.4765	0.4765	0.4765	0.4765	0.4765	0.4765	0.4765	0.4765	0.4765	0.4765	0.4765	0.4764	0.4764	0.4764	0.4764	0.4764	0.4764	0.4764	0.4763	0.4763	0.4763	0.4763	0.4763	0.4762
5.37Hz	0.461	0.461	0.461	0.461	0.461	0.461	0.461	0.461	0.4611	0.4611	0.4611	0.4611	0.4611	0.4612	0.4612	0.4612	0.4612	0.4613	0.4613	0.4613	0.4614	0.4614	0.4615	0.4615	0.4615	0.4616	0.4616	0.4617	0.4617	0.4618	0.4618	0.4619	0.4619	0.462	0.462	0.4621	0.4621	0.4622	0.4623	0.4623	0.4624	0.4624	0.4625	0.4626	0.4626	0.4627	0.4627	0.4628	0.4629
5.29Hz	0.4422	0.4422	0.4422	0.4422	0.4422	0.4423	0.4423	0.4423	0.4423	0.4424	0.4424	0.4425	0.4425	0.4425	0.4426	0.4427	0.4427	0.4428	0.4428	0.4429	0.443	0.4431	0.4431	0.4432	0.4433	0.4434	0.4435	0.4436	0.4437	0.4438	0.4439	0.444	0.4441	0.4442	0.4443	0.4445	0.4446	0.4447	0.4448	0.445	0.4451	0.4452	0.4454	0.4455	0.4456	0.4458	0.4459	0.4461	0.4462
5.21Hz	0.4204	0.4204	0.4204	0.4204	0.4204	0.4205	0.4205	0.4205	0.4206	0.4206	0.4207	0.4207	0.4208	0.4209	0.421	0.421	0.4211	0.4212	0.4213	0.4214	0.4215	0.4216	0.4218	0.4219	0.422	0.4222	0.4223	0.4224	0.4226	0.4227	0.4229	0.4231	0.4232	0.4234	0.4236	0.4238	0.4239	0.4241	0.4243	0.4245	0.4247	0.4249	0.4251	0.4254	0.4256	0.4258	0.426	0.4262	0.4265
5.14Hz	0.3957	0.3957	0.3957	0.3958	0.3958	0.3958	0.3959	0.3959	0.396	0.3961	0.3961	0.3962	0.3963	0.3964	0.3965	0.3966	0.3967	0.3968	0.397	0.3971	0.3973	0.3974	0.3976	0.3977	0.3979	0.3981	0.3983	0.3985	0.3986	0.3989	0.3991	0.3993	0.3995	0.3997	0.4	0.4002	0.4004	0.4007	0.401	0.4012	0.4015	0.4018	0.402	0.4023	0.4026	0.4029	0.4032	0.4035	0.4038
5.07Hz	0.3686	0.3686	0.3686	0.3686	0.3687	0.3687	0.3688	0.3688	0.3689	0.369	0.3691	0.3692	0.3693	0.3694	0.3695	0.3697	0.3698	0.37	0.3701	0.3703	0.3705	0.3707	0.3708	0.371	0.3713	0.3715	0.3717	0.3719	0.3722	0.3724	0.3727	0.373	0.3732	0.3735	0.3738	0.3741	0.3744	0.3747	0.375	0.3754	0.3757	0.376	0.3764	0.3767	0.3771	0.3774	0.3778	0.3782	0.3786
4.99Hz	0.3393	0.3393	0.3394	0.3394	0.3394	0.3395	0.3396	0.3396	0.3397	0.3398	0.3399	0.34	0.3402	0.3403	0.3405	0.3406	0.3408	0.341	0.3411	0.3413	0.3416	0.3418	0.342	0.3422	0.3425	0.3427	0.343	0.3433	0.3436	0.3439	0.3442	0.3445	0.3448	0.3452	0.3455	0.3458	0.3462	0.3466	0.3469	0.3473	0.3477	0.3481	0.3485	0.3489	0.3494	0.3498	0.3502	0.3507	0.3511
4.92Hz	0.3084	0.3084	0.3085	0.3085	0.3086	0.3086	0.3087	0.3088	0.3089	0.309	0.3091	0.3092	0.3094	0.3095	0.3097	0.3099	0.3101	0.3103	0.3105	0.3107	0.311	0.3112	0.3115	0.3118	0.312	0.3123	0.3126	0.313	0.3133	0.3136	0.314	0.3143	0.3147	0.3151	0.3155	0.3159	0.3163	0.3167	0.3171	0.3176	0.318	0.3185	0.319	0.3194	0.3199	0.3204	0.3209	0.3214	0.322
4.85Hz	0.2764	0.2764	0.2764	0.2765	0.2765	0.2766	0.2767	0.2768	0.2769	0.277	0.2771	0.2773	0.2775	0.2776	0.2778	0.278	0.2782	0.2785	0.2787	0.279	0.2792	0.2795	0.2798	0.2801	0.2804	0.2808	0.2811	0.2815	0.2818	0.2822	0.2826	0.283	0.2834	0.2839	0.2843	0.2847	0.2852	0.2857	0.2862	0.2867	0.2872	0.2877	0.2882	0.2887	0.2893	0.2898	0.2904	0.291	0.2915
4.78Hz	0.2437	0.2437	0.2438	0.2438	0.2439	0.244	0.244	0.2442	0.2443	0.2444	0.2446	0.2447	0.2449	0.2451	0.2453	0.2455	0.2458	0.246	0.2463	0.2466	0.2469	0.2472	0.2475	0.2479	0.2482	0.2486	0.249	0.2493	0.2498	0.2502	0.2506	0.2511	0.2515	0.252	0.2525	0.253	0.2535	0.254	0.2545	0.2551	0.2556	0.2562	0.2568	0.2574	0.258	0.2586	0.2592	0.2598	0.2605
4.71Hz	0.211	0.211	0.2111	0.2111	0.2112	0.2113	0.2114	0.2115	0.2116	0.2118	0.2119	0.2121	0.2123	0.2125	0.2128	0.213	0.2133	0.2136	0.2138	0.2142	0.2145	0.2148	0.2152	0.2155	0.2159	0.2163	0.2168	0.2172	0.2176	0.2181	0.2186	0.219	0.2195	0.2201	0.2206	0.2211	0.2217	0.2223	0.2228	0.2234	0.224	0.2247	0.2253	0.2259	0.2266	0.2272	0.2279	0.2286	0.2293
4.65Hz	0.1789	0.1789	0.1789	0.179	0.179	0.1791	0.1792	0.1794	0.1795	0.1797	0.1799	0.1801	0.1803	0.1805	0.1808	0.181	0.1813	0.1816	0.1819	0.1823	0.1826	0.183	0.1834	0.1838	0.1842	0.1846	0.1851	0.1856	0.186	0.1865	0.1871	0.1876	0.1881	0.1887	0.1893	0.1898	0.1904	0.1911	0.1917	0.1923	0.193	0.1937	0.1943	0.195	0.1957	0.1965	0.1972	0.1979	0.1987
4.58Hz	0.1478	0.1478	0.1478	0.1479	0.148	0.1481	0.1482	0.1483	0.1485	0.1487	0.1489	0.1491	0.1493	0.1496	0.1498	0.1501	0.1504	0.1508	0.1511	0.1515	0.1519	0.1523	0.1527	0.1531	0.1536	0.1541	0.1546	0.1551	0.1556	0.1561	0.1567	0.1573	0.1578	0.1584	0.1591	0.1597	0.1603	0.161	0.1617	0.1624	0.1631	0.1638	0.1645	0.1653	0.166	0.1668	0.1676	0.1684	0.1692
4.51Hz	0.1183	0.1183	0.1183	0.1184	0.1185	0.1186	0.1187	0.1189	0.1191	0.1193	0.1195	0.1197	0.12	0.1202	0.1205	0.1209	0.1212	0.1216	0.122	0.1224	0.1228	0.1232	0.1237	0.1242	0.1246	0.1252	0.1257	0.1262	0.1268	0.1274	0.128	0.1286	0.1293	0.1299	0.1306	0.1313	0.132	0.1327	0.1334	0.1341	0.1349	0.1357	0.1365	0.1373	0.1381	0.1389	0.1397	0.1406	0.1414
4.45Hz	0.0908	0.0908	0.0909	0.091	0.0911	0.0912	0.0913	0.0915	0.0917	0.0919	0.0922	0.0924	0.0927	0.093	0.0934	0.0937	0.0941	0.0945	0.0949	0.0954	0.0958	0.0963	0.0968	0.0974	0.0979	0.0985	0.0991	0.0997	0.1003	0.1009	0.1016	0.1022	0.1029	0.1036	0.1044	0.1051	0.1059	0.1066	0.1074	0.1082	0.109	0.1099	0.1107	0.1116	0.1124	0.1133	0.1142	0.1151	0.116
4.38Hz	0.0658	0.0658	0.0659	0.066	0.0661	0.0662	0.0664	0.0666	0.0668	0.0671	0.0674	0.0677	0.068	0.0683	0.0687	0.0691	0.0696	0.07	0.0705	0.071	0.0715	0.0721	0.0727	0.0732	0.0739	0.0745	0.0751	0.0758	0.0765	0.0772	0.0779	0.0787	0.0794	0.0802	0.081	0.0818	0.0826	0.0835	0.0843	0.0852	0.086	0.0869	0.0878	0.0887	0.0897	0.0906	0.0915	0.0925	0.0935
4.32Hz	0.0435	0.0435	0.0436	0.0437	0.0439	0.044	0.0442	0.0445	0.0448	0.0451	0.0454	0.0458	0.0462	0.0466	0.0471	0.0476	0.0481	0.0486	0.0492	0.0498	0.0504	0.0511	0.0517	0.0524	0.0531	0.0538	0.0546	0.0553	0.0561	0.0569	0.0577	0.0585	0.0594	0.0602	0.0611	0.062	0.0629	0.0638	0.0647	0.0656	0.0666	0.0675	0.0685	0.0694	0.0704	0.0714	0.0724	0.0734	0.0744
4.26Hz	0.0242	0.0242	0.0243	0.0245	0.0247	0.0249	0.0252	0.0255	0.0259	0.0264	0.0268	0.0273	0.0279	0.0284	0.029	0.0297	0.0303	0.031	0.0317	0.0325	0.0332	0.034	0.0348	0.0356	0.0365	0.0373	0.0382	0.039	0.0399	0.0408	0.0417	0.0426	0.0436	0.0445	0.0455	0.0464	0.0474	0.0484	0.0493	0.0503	0.0513	0.0523	0.0533	0.0543	0.0553	0.0563	0.0574	0.0584	0.0594
4.2Hz	0.0078	0.008	0.0082	0.0085	0.009	0.0095	0.0101	0.0108	0.0115	0.0122	0.013	0.0138	0.0146	0.0154	0.0163	0.0172	0.0181	0.019	0.0199	0.0208	0.0217	0.0226	0.0236	0.0245	0.0255	0.0264	0.0274	0.0283	0.0293	0.0303	0.0312	0.0322	0.0332	0.0341	0.0351	0.0361	0.0371	0.038	0.039	0.04	0.041	0.042	0.043	0.044	0.045	0.046	0.047	0.0479	0.0489
4.14Hz	0.0055	0.0056	0.0059	0.0062	0.0067	0.0072	0.0078	0.0085	0.0092	0.0099	0.0106	0.0114	0.0121	0.0129	0.0137	0.0145	0.0153	0.0161	0.017	0.0178	0.0186	0.0195	0.0203	0.0212	0.022	0.0229	0.0237	0.0246	0.0254	0.0263	0.0271	0.028	0.0289	0.0297	0.0306	0.0315	0.0324	0.0332	0.0341	0.035	0.0359	0.0368	0.0376	0.0385	0.0394	0.0403	0.0412	0.0421	0.043
4.08Hz	0.0158	0.0158	0.0159	0.016	0.0162	0.0163	0.0165	0.0168	0.0171	0.0174	0.0177	0.018	0.0184	0.0188	0.0192	0.0197	0.0201	0.0206	0.0211	0.0216	0.0222	0.0227	0.0233	0.0238	0.0244	0.025	0.0256	0.0262	0.0268	0.0275	0.0281	0.0287	0.0294	0.03	0.0307	0.0314	0.0321	0.0327	0.0334	0.0341	0.0348	0.0355	0.0362	0.0369	0.0376	0.0384	0.0391	0.0398	0.0405
4.02Hz	0.0234	0.0234	0.0234	0.0235	0.0235	0.0236	0.0237	0.0239	0.024	0.0242	0.0244	0.0245	0.0248	0.025	0.0252	0.0255	0.0258	0.026	0.0263	0.0267	0.027	0.0273	0.0277	0.028	0.0284	0.0288	0.0292	0.0296	0.03	0.0305	0.0309	0.0313	0.0318	0.0323	0.0327	0.0332	0.0337	0.0342	0.0347	0.0352	0.0357	0.0363	0.0368	0.0373	0.0379	0.0384	0.039	0.0395	0.0401
3.96Hz	0.0284	0.0284	0.0284	0.0284	0.0285	0.0285	0.0286	0.0287	0.0288	0.0289	0.029	0.0291	0.0292	0.0294	0.0295	0.0297	0.0299	0.0301	0.0303	0.0305	0.0307	0.0309	0.0312	0.0314	0.0317	0.0319	0.0322	0.0325	0.0328	0.0331	0.0334	0.0337	0.034	0.0344	0.0347	0.0351	0.0354	0.0358	0.0361	0.0365	0.0369	0.0373	0.0377	0.0381	0.0385	0.0389	0.0393	0.0397	0.0402
3.91Hz	0.0311	0.0311	0.0311	0.0311	0.0312	0.0312	0.0312	0.0313	0.0314	0.0314	0.0315	0.0316	0.0317	0.0318	0.0319	0.0321	0.0322	0.0323	0.0325	0.0326	0.0328	0.0329	0.0331	0.0333	0.0335	0.0337	0.0339	0.0341	0.0343	0.0345	0.0348	0.035	0.0352	0.0355	0.0357	0.036	0.0363	0.0366	0.0368	0.0371	0.0374	0.0377	0.038	0.0383	0.0386	0.039	0.0393	0.0396	0.0399
3.85Hz	0.0318	0.0318	0.0319	0.0319	0.0319	0.0319	0.032	0.032	0.0321	0.0321	0.0322	0.0323	0.0323	0.0324	0.0325	0.0326	0.0327	0.0328	0.0329	0.0331	0.0332	0.0333	0.0335	0.0336	0.0338	0.0339	0.0341	0.0342	0.0344	0.0346	0.0348	0.035	0.0352	0.0354	0.0356	0.0358	0.036	0.0362	0.0365	0.0367	0.0369	0.0372	0.0374	0.0377	0.0379	0.0382	0.0384	0.0387	0.039
3.8Hz	0.031	0.031	0.031	0.031	0.031	0.031	0.0311	0.0311	0.0312	0.0312	0.0313	0.0313	0.0314	0.0315	0.0316	0.0316	0.0317	0.0318	0.0319	0.032	0.0321	0.0323	0.0324	0.0325	0.0326	0.0328	0.0329	0.0331	0.0332	0.0334	0.0335	0.0337	0.0339	0.0341	0.0342	0.0344	0.0346	0.0348	0.035	0.0352	0.0354	0.0356	0.0358	0.0361	0.0363	0.0365	0.0367	0.037	0.0372
3.74Hz	0.0288	0.0288	0.0288	0.0288	0.0288	0.0289	0.0289	0.0289	0.029	0.029	0.0291	0.0291	0.0292	0.0293	0.0294	0.0294	0.0295	0.0296	0.0297	0.0298	0.0299	0.03	0.0301	0.0303	0.0304	0.0305	0.0307	0.0308	0.0309	0.0311	0.0312	0.0314	0.0316	0.0317	0.0319	0.0321	0.0323	0.0324	0.0326	0.0328	0.033	0.0332	0.0334	0.0336	0.0338	0.034	0.0342	0.0345	0.0347
3.69Hz	0.0256	0.0256	0.0256	0.0256	0.0257	0.0257	0.0257	0.0258	0.0258	0.0259	0.0259	0.026	0.0261	0.0261	0.0262	0.0263	0.0264	0.0265	0.0266	0.0267	0.0268	0.0269	0.027	0.0272	0.0273	0.0274	0.0276	0.0277	0.0278	0.028	0.0282	0.0283	0.0285	0.0287	0.0288	0.029	0.0292	0.0294	0.0296	0.0297	0.0299	0.0301	0.0303	0.0305	0.0307	0.0309	0.0312	0.0314	0.0316
3.63Hz	0.0217	0.0217	0.0217	0.0218	0.0218	0.0218	0.0219	0.0219	0.022	0.022	0.0221	0.0222	0.0222	0.0223	0.0224	0.0225	0.0226	0.0227	0.0228	0.0229	0.0231	0.0232	0.0233	0.0234	0.0236	0.0237	0.0239	0.024	0.0242	0.0244	0.0245	0.0247	0.0249	0.0251	0.0253	0.0254	0.0256	0.0258	0.026	0.0262	0.0264	0.0266	0.0269	0.0271	0.0273	0.0275	0.0277	0.0279	0.0282
3.58Hz	0.0174	0.0174	0.0174	0.0174	0.0175	0.0175	0.0176	0.0176	0.0177	0.0177	0.0178	0.0179	0.018	0.0181	0.0182	0.0183	0.0184	0.0186	0.0187	0.0188	0.019	0.0191	0.0193	0.0194	0.0196	0.0198	0.0199	0.0201	0.0203	0.0205	0.0207	0.0209	0.0211	0.0213	0.0215	0.0217	0.0219	0.0221	0.0223	0.0226	0.0228	0.023	0.0232	0.0235	0.0237	0.0239	0.0242	0.0244	0.0246
3.53Hz	0.0128	0.0128	0.0129	0.0129	0.0129	0.013	0.0131	0.0131	0.0132	0.0133	0.0134	0.0135	0.0136	0.0137	0.0139	0.014	0.0142	0.0143	0.0145	0.0146	0.0148	0.015	0.0152	0.0154	0.0156	0.0158	0.016	0.0162	0.0164	0.0166	0.0168	0.0171	0.0173	0.0175	0.0178	0.018	0.0182	0.0185	0.0187	0.019	0.0192	0.0195	0.0197	0.02	0.0202	0.0205	0.0208	0.021	0.0213
3.48Hz	0.0082	0.0082	0.0083	0.0083	0.0084	0.0085	0.0085	0.0086	0.0088	0.0089	0.009	0.0092	0.0093	0.0095	0.0097	0.0099	0.0101	0.0103	0.0105	0.0107	0.0109	0.0111	0.0114	0.0116	0.0119	0.0121	0.0124	0.0126	0.0129	0.0131	0.0134	0.0137	0.0139	0.0142	0.0145	0.0147	0.015	0.0153	0.0156	0.0158	0.0161	0.0164	0.0167	0.0169	0.0172	0.0175	0.0178	0.0181	0.0183
3.43Hz	0.0037	0.0037	0.0038	0.0039	0.004	0.0041	0.0043	0.0045	0.0047	0.0049	0.0051	0.0054	0.0056	0.0059	0.0061	0.0064	0.0067	0.007	0.0072	0.0075	0.0078	0.0081	0.0084	0.0087	0.009	0.0093	0.0096	0.0099	0.0102	0.0105	0.0108	0.0111	0.0114	0.0117	0.012	0.0123	0.0126	0.0129	0.0132	0.0135	0.0138	0.0141	0.0144	0.0147	0.015	0.0153	0.0156	0.0158	0.0161
3.38Hz	0.0006	0.0008	0.001	0.0013	0.0016	0.0019	0.0022	0.0025	0.0028	0.0031	0.0034	0.0037	0.0041	0.0044	0.0047	0.005	0.0053	0.0056	0.0059	0.0063	0.0066	0.0069	0.0072	0.0075	0.0078	0.0081	0.0084	0.0087	0.0091	0.0094	0.0097	0.01	0.0103	0.0106	0.0109	0.0112	0.0115	0.0118	0.012	0.0123	0.0126	0.0129	0.0132	0.0135	0.0138	0.0141	0.0143	0.0146	0.0149
3.33Hz	0.0047	0.0047	0.0047	0.0048	0.0049	0.005	0.0051	0.0052	0.0053	0.0055	0.0057	0.0058	0.006	0.0062	0.0064	0.0066	0.0068	0.007	0.0073	0.0075	0.0077	0.008	0.0082	0.0084	0.0087	0.0089	0.0092	0.0094	0.0097	0.0099	0.0102	0.0104	0.0107	0.0109	0.0112	0.0115	0.0117	0.012	0.0122	0.0125	0.0127	0.013	0.0132	0.0135	0.0137	0.014	0.0142	0.0145	0.0147
3.28Hz	0.0084	0.0085	0.0085	0.0085	0.0085	0.0086	0.0086	0.0087	0.0088	0.0089	0.0089	0.009	0.0091	0.0092	0.0094	0.0095	0.0096	0.0097	0.0099	0.01	0.0102	0.0103	0.0105	0.0107	0.0108	0.011	0.0112	0.0113	0.0115	0.0117	0.0119	0.0121	0.0123	0.0124	0.0126	0.0128	0.013	0.0132	0.0134	0.0136	0.0138	0.014	0.0142	0.0144	0.0146	0.0148	0.015	0.0152	0.0154
3.24Hz	0.0119	0.0119	0.0119	0.0119	0.0119	0.012	0.012	0.012	0.0121	0.0121	0.0122	0.0122	0.0123	0.0124	0.0124	0.0125	0.0126	0.0127	0.0128	0.0129	0.013	0.0131	0.0132	0.0133	0.0134	0.0135	0.0136	0.0137	0.0139	0.014	0.0141	0.0142	0.0144	0.0145	0.0146	0.0148	0.0149	0.015	0.0152	0.0153	0.0155	0.0156	0.0158	0.0159	0.0161	0.0162	0.0164	0.0165	0.0167
3.19Hz	0.015	0.015	0.015	0.015	0.015	0.015	0.0151	0.0151	0.0151	0.0151	0.0152	0.0152	0.0152	0.0153	0.0153	0.0154	0.0154	0.0155	0.0156	0.0156	0.0157	0.0157	0.0158	0.0159	0.016	0.016	0.0161	0.0162	0.0163	0.0164	0.0164	0.0165	0.0166	0.0167	0.0168	0.0169	0.017	0.0171	0.0172	0.0173	0.0174	0.0175	0.0176	0.0177	0.0178	0.0179	0.018	0.0181	0.0182
3.15Hz	0.0178	0.0178	0.0178	0.0178	0.0178	0.0178	0.0178	0.0178	0.0178	0.0179	0.0179	0.0179	0.0179	0.018	0.018	0.018	0.0181	0.0181	0.0181	0.0182	0.0182	0.0183	0.0183	0.0183	0.0184	0.0184	0.0185	0.0185	0.0186	0.0187	0.0187	0.0188	0.0188	0.0189	0.0189	0.019	0.0191	0.0191	0.0192	0.0193	0.0193	0.0194	0.0195	0.0195	0.0196	0.0197	0.0198	0.0198	0.0199
3.1Hz	0.0202	0.0202	0.0202	0.0203	0.0203	0.0203	0.0203	0.0203	0.0203	0.0203	0.0203	0.0203	0.0203	0.0204	0.0204	0.0204	0.0204	0.0204	0.0205	0.0205	0.0205	0.0205	0.0206	0.0206	0.0206	0.0207	0.0207	0.0207	0.0208	0.0208	0.0208	0.0209	0.0209	0.0209	0.021	0.021	0.0211	0.0211	0.0211	0.0212	0.0212	0.0213	0.0213	0.0213	0.0214	0.0214	0.0215	0.0215	0.0216
3.06Hz	0.0225	0.0225	0.0225	0.0225	0.0225	0.0225	0.0225	0.0225	0.0225	0.0225	0.0225	0.0225	0.0225	0.0225	0.0225	0.0225	0.0226	0.0226	0.0226	0.0226	0.0226	0.0226	0.0226	0.0226	0.0227	0.0227	0.0227	0.0227	0.0227	0.0227	0.0228	0.0228	0.0228	0.0228	0.0228	0.0229	0.0229	0.0229	0.0229	0.0229	0.023	0.023	0.023	0.023	0.0231	0.0231	0.0231	0.0231	0.0231
3.01Hz	0.0244	0.0244	0.0244	0.0244	0.0244	0.0244	0.0244	0.0244	0.0244	0.0244	0.0244	0.0244	0.0244	0.0244	0.0244	0.0244	0.0245	0.0245	0.0245	0.0245	0.0245	0.0245	0.0245	0.0245	0.0245	0.0245	0.0245	0.0245	0.0245	0.0245	0.0245	0.0245	0.0245	0.0245	0.0246	0.0246	0.0246	0.0246	0.0246	0.0246	0.0246	0.0246	0.0246	0.0246	0.0246	0.0246	0.0246	0.0246	0.0246
2.97Hz	0.0262	0.0262	0.0262	0.0262	0.0262	0.0262	0.0262	0.0262	0.0262	0.0262	0.0262	0.0262	0.0262	0.0262	0.0262	0.0262	0.0262	0.0262	0.0262	0.0262	0.0262	0.0261	0.0261	0.0261	0.0261	0.0261	0.0261	0.0261	0.0261	0.0261	0.0261	0.0261	0.0261	0.0261	0.0261	0.0261	0.0261	0.0261	0.0261	0.0261	0.0261	0.0261	0.0261	0.026	0.026	0.026	0.026	0.026	0.026
2.93Hz	0.0277	0.0277	0.0277	0.0277	0.0277	0.0277	0.0277	0.0277	0.0277	0.0277	0.0277	0.0277	0.0277	0.0277	0.0277	0.0277	0.0277	0.0277	0.0277	0.0277	0.0277	0.0277	0.0276	0.0276	0.0276	0.0276	0.0276	0.0276	0.0276	0.0276	0.0276	0.0276	0.0275	0.0275	0.0275	0.0275	0.0275	0.0275	0.0275	0.0274	0.0274	0.0274	0.0274	0.0274	0.0274	0.0273	0.0273	0.0273	0.0273
2.88Hz	0.0292	0.0292	0.0292	0.0292	0.0292	0.0291	0.0291	0.0291	0.0291	0.0291	0.0291	0.0291	0.0291	0.0291	0.0291	0.0291	0.0291	0.0291	0.0291	0.0291	0.029	0.029	0.029	0.029	0.029	0.029	0.029	0.0289	0.0289	0.0289	0.0289	0.0289	0.0289	0.0288	0.0288	0.0288	0.0288	0.0288	0.0287	0.0287	0.0287	0.0287	0.0286	0.0286	0.0286	0.0286	0.0285	0.0285	0.0285
2.84Hz	0.0305	0.0305	0.0305	0.0304	0.0304	0.0304	0.0304	0.0304	0.0304	0.0304	0.0304	0.0304	0.0304	0.0304	0.0304	0.0304	0.0304	0.0303	0.0303	0.0303	0.0303	0.0303	0.0303	0.0303	0.0302	0.0302	0.0302	0.0302	0.0302	0.0301	0.0301	0.0301	0.0301	0.0301	0.03	0.03	0.03	0.03	0.0299	0.0299	0.0299	0.0298	0.0298	0.0298	0.0297	0.0297	0.0297	0.0296	0.0296
2.8Hz	0.0317	0.0317	0.0317	0.0317	0.0317	0.0316	0.0316	0.0316	0.0316	0.0316	0.0316	0.0316	0.0316	0.0316	0.0316	0.0316	0.0315	0.0315	0.0315	0.0315	0.0315	0.0315	0.0315	0.0314	0.0314	0.0314	0.0314	0.0313	0.0313	0.0313	0.0313	0.0313	0.0312	0.0312	0.0312	0.0311	0.0311	0.0311	0.0311	0.031	0.031	0.031	0.0309	0.0309	0.0308	0.0308	0.0308	0.0307	0.0307
2.76Hz	0.0328	0.0328	0.0328	0.0328	0.0328	0.0328	0.0328	0.0328	0.0328	0.0328	0.0327	0.0327	0.0327	0.0327	0.0327	0.0327	0.0327	0.0327	0.0326	0.0326	0.0326	0.0326	0.0326	0.0326	0.0325	0.0325	0.0325	0.0325	0.0324	0.0324	0.0324	0.0324	0.0323	0.0323	0.0323	0.0322	0.0322	0.0322	0.0321	0.0321	0.0321	0.032	0.032	0.0319	0.0319	0.0319	0.0318	0.0318	0.0317
2.72Hz	0.0339	0.0339	0.0339	0.0339	0.0339	0.0339	0.0339	0.0339	0.0339	0.0339	0.0338	0.0338	0.0338	0.0338	0.0338	0.0338	0.0338	0.0338	0.0337	0.0337	0.0337	0.0337	0.0337	0.0336	0.0336	0.0336	0.0336	0.0335	0.0335	0.0335	0.0335	0.0334	0.0334	0.0334	0.0333	0.0333	0.0333	0.0332	0.0332	0.0332	0.0331	0.0331	0.033	0.033	0.033	0.0329	0.0329	0.0328	0.0328
2.68Hz	0.035	0.035	0.035	0.035	0.035	0.035	0.035	0.0349	0.0349	0.0349	0.0349	0.0349	0.0349	0.0349	0.0349	0.0349	0.0348	0.0348	0.0348	0.0348	0.0348	0.0347	0.0347	0.0347	0.0347	0.0347	0.0346	0.0346	0.0346	0.0346	0.0345	0.0345	0.0345	0.0344	0.0344	0.0344	0.0343	0.0343	0.0343	0.0342	0.0342	0.0341	0.0341	0.0341	0.034	0.034	0.0339	0.0339	0.0338
2.65Hz	0.036	0.036	0.036	0.036	0.036	0.036	0.036	0.036	0.036	0.036	0.036	0.036	0.036	0.036	0.0359	0.0359	0.0359	0.0359	0.0359	0.0359	0.0358	0.0358	0.0358	0.0358	0.0358	0.0357	0.0357	0.0357	0.0357	0.0356	0.0356	0.0356	0.0355	0.0355	0.0355	0.0354	0.0354	0.0354	0.0353	0.0353	0.0353	0.0352	0.0352	0.0351	0.0351	0.0351	0.035	0.035	0.0349
2.61Hz	0.0371	0.0371	0.0371	0.0371	0.0371	0.0371	0.0371	0.0371	0.0371	0.0371	0.0371	0.0371	0.0371	0.037	0.037	0.037	0.037	0.037	0.037	0.0369	0.0369	0.0369	0.0369	0.0369	0.0368	0.0368	0.0368	0.0368	0.0367	0.0367	0.0367	0.0367	0.0366	0.0366	0.0366	0.0365	0.0365	0.0365	0.0364	0.0364	0.0364	0.0363	0.0363	0.0362	0.0362	0.0362	0.0361	0.0361	0.036
2.57Hz	0.0382	0.0382	0.0382	0.0382	0.0382	0.0382	0.0382	0.0382	0.0382	0.0382	0.0382	0.0382	0.0382	0.0381	0.0381	0.0381	0.0381	0.0381	0.0381	0.0381	0.038	0.038	0.038	0.038	0.038	0.0379	0.0379	0.0379	0.0379	0.0378	0.0378	0.0378	0.0378	0.0377	0.0377	0.0377	0.0376	0.0376	0.0376	0.0375	0.0375	0.0375	0.0374	0.0374	0.0373	0.0373	0.0373	0.0372	0.0372
2.53Hz	0.0394	0.0394	0.0393	0.0393	0.0393	0.0393	0.0393	0.0393	0.0393	0.0393	0.0393	0.0393	0.0393	0.0393	0.0393	0.0392	0.0392	0.0392	0.0392	0.0392	0.0392	0.0392	0.0391	0.0391	0.0391	0.0391	0.0391	0.039	0.039	0.039	0.039	0.0389	0.0389	0.0389	0.0388	0.0388	0.0388	0.0388	0.0387	0.0387	0.0387	0.0386	0.0386	0.0386	0.0385	0.0385	0.0384	0.0384	0.0384
2.5Hz	0.0405	0.0405	0.0405	0.0405	0.0405	0.0405	0.0405	0.0405	0.0405	0.0405	0.0405	0.0404	0.0404	0.0404	0.0404	0.0404	0.0404	0.0404	0.0404	0.0403	0.0403	0.0403	0.0403	0.0403	0.0403	0.0402	0.0402	0.0402	0.0402	0.0402	0.0401	0.0401	0.0401	0.0401	0.04	0.04	0.04	0.0399	0.0399	0.0399	0.0398	0.0398	0.0398	0.0398	0.0397	0.0397	0.0396	0.0396	0.0396
2.46Hz	0.0417	0.0417	0.0417	0.0417	0.0417	0.0416	0.0416	0.0416	0.0416	0.0416	0.0416	0.0416	0.0416	0.0416	0.0416	0.0416	0.0416	0.0415	0.0415	0.0415	0.0415	0.0415	0.0415	0.0415	0.0414	0.0414	0.0414	0.0414	0.0414	0.0413	0.0413	0.0413	0.0413	0.0412	0.0412	0.0412	0.0412	0.0411	0.0411	0.0411	0.0411	0.041	0.041	0.041	0.0409	0.0409	0.0409	0.0408	0.0408
2.43Hz	0.0428	0.0428	0.0428	0.0428	0.0428	0.0428	0.0428	0.0428	0.0428	0.0428	0.0428	0.0428	0.0428	0.0428	0.0427	0.0427	0.0427	0.0427	0.0427	0.0427	0.0427	0.0427	0.0426	0.0426	0.0426	0.0426	0.0426	0.0426	0.0425	0.0425	0.0425	0.0425	0.0425	0.0424	0.0424	0.0424	0.0424	0.0423	0.0423	0.0423	0.0423	0.0422	0.0422	0.0422	0.0422	0.0421	0.0421	0.0421	0.042
2.39Hz	0.044	0.044	0.044	0.044	0.044	0.044	0.0439	0.0439	0.0439	0.0439	0.0439	0.0439	0.0439	0.0439	0.0439	0.0439	0.0439	0.0439	0.0439	0.0438	0.0438	0.0438	0.0438	0.0438	0.0438	0.0438	0.0437	0.0437	0.0437	0.0437	0.0437	0.0437	0.0436	0.0436	0.0436	0.0436	0.0436	0.0435	0.0435	0.0435	0.0435	0.0434	0.0434	0.0434	0.0434	0.0433	0.0433	0.0433	0.0433
2.36Hz	0.0451	0.0451	0.0451	0.0451	0.0451	0.0451	0.0451	0.0451	0.045	0.045	0.045	0.045	0.045	0.045	0.045	0.045	0.045	0.045	0.045	0.045	0.0449	0.0449	0.0449	0.0449	0.0449	0.0449	0.0449	0.0449	0.0448	0.0448	0.0448	0.0448	0.0448	0.0448	0.0447	0.0447	0.0447	0.0447	0.0447	0.0446	0.0446	0.0446	0.0446	0.0445	0.0445	0.0445	0.0445	0.0444	0.0444
2.32Hz	0.0461	0.0461	0.0461	0.0461	0.0461	0.0461	0.0461	0.0461	0.0461	0.0461	0.0461	0.0461	0.0461	0.0461	0.0461	0.046	0.046	0.046	0.046	0.046	0.046	0.046	0.046	0.046	0.046	0.0459	0.0459	0.0459	0.0459	0.0459	0.0459	0.0459	0.0458	0.0458	0.0458	0.0458	0.0458	0.0457	0.0457	0.0457	0.0457	0.0457	0.0457	0.0456	0.0456	0.0456	0.0456	0.0455	0.0455
2.29Hz	0.047	0.047	0.047	0.047	0.047	0.047	0.047	0.047	0.047	0.047	0.047	0.047	0.047	0.047	0.047	0.047	0.047	0.047	0.047	0.047	0.0469	0.0469	0.0469	0.0469	0.0469	0.0469	0.0469	0.0469	0.0469	0.0468	0.0468	0.0468	0.0468	0.0468	0.0468	0.0468	0.0467	0.0467	0.0467	0.0467	0.0467	0.0466	0.0466	0.0466	0.0466	0.0466	0.0466	0.0465	0.0465
2.26Hz	0.0479	0.0479	0.0479	0.0479	0.0479	0.0479	0.0479	0.0479	0.0478	0.0478	0.0478	0.0478	0.0478	0.0478	0.0478	0.0478	0.0478	0.0478	0.0478	0.0478	0.0478	0.0478	0.0478	0.0477	0.0477	0.0477	0.0477	0.0477	0.0477	0.0477	0.0477	0.0477	0.0476	0.0476	0.0476	0.0476	0.0476	0.0476	0.0475	0.0475	0.0475	0.0475	0.0475	0.0475	0.0474	0.0474	0.0474	0.0474	0.0474
2.22Hz	0.0485	0.0485	0.0485	0.0485	0.0485	0.0485	0.0485	0.0485	0.0485	0.0485	0.0485	0.0485	0.0485	0.0485	0.0485	0.0485	0.0485	0.0485	0.0485	0.0484	0.0484	0.0484	0.0484	0.0484	0.0484	0.0484	0.0484	0.0484	0.0484	0.0483	0.0483	0.0483	0.0483	0.0483	0.0483	0.0483	0.0483	0.0482	0.0482	0.0482	0.0482	0.0482	0.0482	0.0481	0.0481	0.0481	0.0481	0.0481	0.0481
2.19Hz	0.049	0.049	0.049	0.049	0.049	0.049	0.049	0.049	0.049	0.049	0.049	0.049	0.049	0.049	0.049	0.049	0.0489	0.0489	0.0489	0.0489	0.0489	0.0489	0.0489	0.0489	0.0489	0.0489	0.0489	0.0489	0.0488	0.0488	0.0488	0.0488	0.0488	0.0488	0.0488	0.0488	0.0487	0.0487	0.0487	0.0487	0.0487	0.0487	0.0487	0.0486	0.0486	0.0486	0.0486	0.0486	0.0486
2.16Hz	0.0493	0.0493	0.0493	0.0493	0.0493	0.0493	0.0493	0.0493	0.0493	0.0493	0.0492	0.0492	0.0492	0.0492	0.0492	0.0492	0.0492	0.0492	0.0492	0.0492	0.0492	0.0492	0.0492	0.0492	0.0492	0.0491	0.0491	0.0491	0.0491	0.0491	0.0491	0.0491	0.0491	0.0491	0.049	0.049	0.049	0.049	0.049	0.049	0.049	0.049	0.0489	0.0489	0.0489	0.0489	0.0489	0.0489	0.0488
2.13Hz	0.0493	0.0493	0.0493	0.0493	0.0493	0.0493	0.0493	0.0493	0.0493	0.0493	0.0493	0.0493	0.0493	0.0493	0.0493	0.0493	0.0493	0.0492	0.0492	0.0492	0.0492	0.0492	0.0492	0.0492	0.0492	0.0492	0.0492	0.0492	0.0492	0.0491	0.0491	0.0491	0.0491	0.0491	0.0491	0.0491	0.0491	0.049	0.049	0.049	0.049	0.049	0.049	0.049	0.0489	0.0489	0.0489	0.0489	0.0489
2.1Hz	0.0491	0.0491	0.0491	0.0491	0.0491	0.0491	0.0491	0.0491	0.0491	0.0491	0.0491	0.0491	0.0491	0.0491	0.0491	0.0491	0.049	0.049	0.049	0.049	0.049	0.049	0.049	0.049	0.049	0.049	0.049	0.049	0.0489	0.0489	0.0489	0.0489	0.0489	0.0489	0.0489	0.0489	0.0489	0.0488	0.0488	0.0488	0.0488	0.0488	0.0488	0.0488	0.0487	0.0487	0.0487	0.0487	0.0487
2.07Hz	0.0486	0.0486	0.0486	0.0486	0.0486	0.0486	0.0486	0.0486	0.0486	0.0486	0.0486	0.0486	0.0486	0.0486	0.0486	0.0486	0.0486	0.0486	0.0486	0.0486	0.0486	0.0485	0.0485	0.0485	0.0485	0.0485	0.0485	0.0485	0.0485	0.0485	0.0485	0.0485	0.0484	0.0484	0.0484	0.0484	0.0484	0.0484	0.0484	0.0483	0.0483	0.0483	0.0483	0.0483	0.0483	0.0483	0.0482	0.0482	0.0482
2.04Hz	0.0479	0.0479	0.0479	0.0479	0.0479	0.0479	0.0479	0.0479	0.0479	0.0479	0.0479	0.0479	0.0479	0.0479	0.0479	0.0479	0.0479	0.0479	0.0479	0.0478	0.0478	0.0478	0.0478	0.0478	0.0478	0.0478	0.0478	0.0478	0.0478	0.0478	0.0477	0.0477	0.0477	0.0477	0.0477	0.0477	0.0477	0.0477	0.0476	0.0476	0.0476	0.0476	0.0476	0.0476	0.0475	0.0475	0.0475	0.0475	0.0475
2.01Hz	0.047	0.047	0.047	0.047	0.047	0.0469	0.0469	0.0469	0.0469	0.0469	0.0469	0.0469	0.0469	0.0469	0.0469	0.0469	0.0469	0.0469	0.0469	0.0469	0.0469	0.0469	0.0469	0.0468	0.0468	0.0468	0.0468	0.0468	0.0468	0.0468	0.0468	0.0468	0.0467	0.0467	0.0467	0.0467	0.0467	0.0467	0.0467	0.0467	0.0466	0.0466	0.0466	0.0466	0.0466	0.0466	0.0465	0.0465	0.0465
1.98Hz	0.0458	0.0458	0.0458	0.0458	0.0458	0.0457	0.0457	0.0457	0.0457	0.0457	0.0457	0.0457	0.0457	0.0457	0.0457	0.0457	0.0457	0.0457	0.0457	0.0457	0.0457	0.0457	0.0457	0.0456	0.0456	0.0456	0.0456	0.0456	0.0456	0.0456	0.0456	0.0456	0.0455	0.0455	0.0455	0.0455	0.0455	0.0455	0.0455	0.0454	0.0454	0.0454	0.0454	0.0454	0.0454	0.0453	0.0453	0.0453	0.0453
1.95Hz	0.0443	0.0443	0.0443	0.0443	0.0443	0.0443	0.0443	0.0443	0.0443	0.0443	0.0443	0.0443	0.0443	0.0443	0.0443	0.0443	0.0443	0.0443	0.0443	0.0443	0.0443	0.0442	0.0442	0.0442	0.0442	0.0442	0.0442	0.0442	0.0442	0.0442	0.0441	0.0441	0.0441	0.0441	0.0441	0.0441	0.0441	0.044	0.044	0.044	0.044	0.044	0.044	0.0439	0.0439	0.0439	0.0439	0.0439	0.0439
1.93Hz	0.0427	0.0427	0.0427	0.0427	0.0427	0.0427	0.0427	0.0427	0.0427	0.0427	0.0427	0.0427	0.0427	0.0427	0.0427	0.0427	0.0427	0.0427	0.0427	0.0427	0.0427	0.0426	0.0426	0.0426	0.0426	0.0426	0.0426	0.0426	0.0426	0.0426	0.0425	0.0425	0.0425	0.0425	0.0425	0.0425	0.0425	0.0424	0.0424	0.0424	0.0424	0.0424	0.0424	0.0423	0.0423	0.0423	0.0423	0.0423	0.0422
1.9Hz	0.041	0.041	0.041	0.041	0.041	0.041	0.041	0.041	0.041	0.041	0.041	0.041	0.041	0.041	0.0409	0.0409	0.0409	0.0409	0.0409	0.0409	0.0409	0.0409	0.0409	0.0409	0.0409	0.0408	0.0408	0.0408	0.0408	0.0408	0.0408	0.0408	0.0408	0.0407	0.0407	0.0407	0.0407	0.0407	0.0407	0.0406	0.0406	0.0406	0.0406	0.0406	0.0405	0.0405	0.0405	0.0405	0.0405
1.87Hz	0.0391	0.0391	0.0391	0.0391	0.0391	0.0391	0.0391	0.0391	0.0391	0.0391	0.0391	0.0391	0.0391	0.0391	0.0391	0.0391	0.0391	0.0391	0.039	0.039	0.039	0.039	0.039	0.039	0.039	0.039	0.039	0.0389	0.0389	0.0389	0.0389	0.0389	0.0389	0.0389	0.0388	0.0388	0.0388	0.0388	0.0388	0.0388	0.0387	0.0387	0.0387	0.0387	0.0387	0.0386	0.0386	0.0386	0.0386
1.84Hz	0.0372	0.0372	0.0372	0.0372	0.0372	0.0372	0.0372	0.0372	0.0372	0.0372	0.0372	0.0371	0.0371	0.0371	0.0371	0.0371	0.0371	0.0371	0.0371	0.0371	0.0371	0.0371	0.0371	0.037	0.037	0.037	0.037	0.037	0.037	0.037	0.037	0.0369	0.0369	0.0369	0.0369	0.0369	0.0369	0.0368	0.0368	0.0368	0.0368	0.0368	0.0367	0.0367	0.0367	0.0367	0.0367	0.0366	0.0366
1.82Hz	0.0352	0.0352	0.0352	0.0352	0.0352	0.0352	0.0352	0.0352	0.0352	0.0352	0.0352	0.0352	0.0352	0.0352	0.0351	0.0351	0.0351	0.0351	0.0351	0.0351	0.0351	0.0351	0.0351	0.0351	0.035	0.035	0.035	0.035	0.035	0.035	0.035	0.0349	0.0349	0.0349	0.0349	0.0349	0.0349	0.0348	0.0348	0.0348	0.0348	0.0348	0.0347	0.0347	0.0347	0.0347	0.0347	0.0346	0.0346
1.79Hz	0.0332	0.0332	0.0332	0.0332	0.0332	0.0332	0.0332	0.0332	0.0332	0.0332	0.0332	0.0332	0.0332	0.0332	0.0332	0.0332	0.0332	0.0331	0.0331	0.0331	0.0331	0.0331	0.0331	0.0331	0.0331	0.0331	0.033	0.033	0.033	0.033	0.033	0.033	0.0329	0.0329	0.0329	0.0329	0.0329	0.0329	0.0328	0.0328	0.0328	0.0328	0.0328	0.0327	0.0327	0.0327	0.0327	0.0326	0.0326
1.77Hz	0.0313	0.0313	0.0313	0.0313	0.0313	0.0313	0.0313	0.0313	0.0313	0.0313	0.0313	0.0313	0.0312	0.0312	0.0312	0.0312	0.0312	0.0312	0.0312	0.0312	0.0312	0.0312	0.0312	0.0311	0.0311	0.0311	0.0311	0.0311	0.0311	0.0311	0.031	0.031	0.031	0.031	0.031	0.031	0.0309	0.0309	0.0309	0.0309	0.0309	0.0308	0.0308	0.0308	0.0308	0.0307	0.0307	0.0307	0.0307
1.74Hz	0.0294	0.0294	0.0294	0.0294	0.0294	0.0294	0.0294	0.0294	0.0294	0.0294	0.0294	0.0294	0.0294	0.0294	0.0294	0.0294	0.0294	0.0294	0.0293	0.0293	0.0293	0.0293	0.0293	0.0293	0.0293	0.0293	0.0292	0.0292	0.0292	0.0292	0.0292	0.0292	0.0291	0.0291	0.0291	0.0291	0.0291	0.0291	0.029	0.029	0.029	0.029	0.0289	0.0289	0.0289	0.0289	0.0288	0.0288	0.0288
1.72Hz	0.0277	0.0277	0.0277	0.0277	0.0277	0.0277	0.0277	0.0277	0.0277	0.0277	0.0277	0.0277	0.0277	0.0276	0.0276	0.0276	0.0276	0.0276	0.0276	0.0276	0.0276	0.0276	0.0276	0.0275	0.0275	0.0275	0.0275	0.0275	0.0275	0.0275	0.0274	0.0274	0.0274	0.0274	0.0274	0.0273	0.0273	0.0273	0.0273	0.0273	0.0272	0.0272	0.0272	0.0272	0.0272	0.0271	0.0271	0.0271	0.0271
1.69Hz	0.0261	0.0261	0.0261	0.0261	0.0261	0.0261	0.0261	0.0261	0.0261	0.0261	0.0261	0.0261	0.0261	0.026	0.026	0.026	0.026	0.026	0.026	0.026	0.026	0.026	0.026	0.0259	0.0259	0.0259	0.0259	0.0259	0.0259	0.0259	0.0258	0.0258	0.0258	0.0258	0.0258	0.0258	0.0257	0.0257	0.0257	0.0257	0.0256	0.0256	0.0256	0.0256	0.0256	0.0255	0.0255	0.0255	0.0255
1.67Hz	0.0247	0.0247	0.0247	0.0247	0.0247	0.0247	0.0247	0.0247	0.0246	0.0246	0.0246	0.0246	0.0246	0.0246	0.0246	0.0246	0.0246	0.0246	0.0246	0.0246	0.0246	0.0245	0.0245	0.0245	0.0245	0.0245	0.0245	0.0245	0.0244	0.0244	0.0244	0.0244	0.0244	0.0244	0.0243	0.0243	0.0243	0.0243	0.0243	0.0242	0.0242	0.0242	0.0242	0.0241	0.0241	0.0241	0.0241	0.024	0.024
1.64Hz	0.0234	0.0234	0.0234	0.0234	0.0234	0.0234	0.0234	0.0234	0.0234	0.0234	0.0234	0.0234	0.0234	0.0234	0.0234	0.0234	0.0233	0.0233	0.0233	0.0233	0.0233	0.0233	0.0233	0.0233	0.0233	0.0232	0.0232	0.0232	0.0232	0.0232	0.0232	0.0232	0.0231	0.0231	0.0231	0.0231	0.0231	0.023	0.023	0.023	0.023	0.023	0.0229	0.0229	0.0229	0.0229	0.0228	0.0228	0.0228
1.62Hz	0.0224	0.0224	0.0224	0.0224	0.0224	0.0224	0.0224	0.0224	0.0223	0.0223	0.0223	0.0223	0.0223	0.0223	0.0223	0.0223	0.0223	0.0223	0.0223	0.0223	0.0223	0.0222	0.0222	0.0222	0.0222	0.0222	0.0222	0.0222	0.0222	0.0221	0.0221	0.0221	0.0221	0.0221	0.0221	0.022	0.022	0.022	0.022	0.022	0.0219	0.0219	0.0219	0.0219	0.0218	0.0218	0.0218	0.0218	0.0218
1.6Hz	0.0215	0.0215	0.0215	0.0215	0.0215	0.0215	0.0215	0.0215	0.0215	0.0215	0.0215	0.0215	0.0215	0.0215	0.0215	0.0215	0.0214	0.0214	0.0214	0.0214	0.0214	0.0214	0.0214	0.0214	0.0214	0.0214	0.0213	0.0213	0.0213	0.0213	0.0213	0.0213	0.0213	0.0212	0.0212	0.0212	0.0212	0.0212	0.0211	0.0211	0.0211	0.0211	0.0211	0.021	0.021	0.021	0.021	0.021	0.0209
1.57Hz	0.0209	0.0209	0.0209	0.0209	0.0209	0.0209	0.0209	0.0209	0.0209	0.0208	0.0208	0.0208	0.0208	0.0208	0.0208	0.0208	0.0208	0.0208	0.0208	0.0208	0.0208	0.0208	0.0207	0.0207	0.0207	0.0207	0.0207	0.0207	0.0207	0.0207	0.0206	0.0206	0.0206	0.0206	0.0206	0.0206	0.0206	0.0205	0.0205	0.0205	0.0205	0.0205	0.0204	0.0204	0.0204	0.0204	0.0204	0.0203	0.0203
1.55Hz	0.0204	0.0204	0.0204	0.0204	0.0204	0.0204	0.0204	0.0204	0.0204	0.0204	0.0204	0.0204	0.0204	0.0204	0.0204	0.0204	0.0204	0.0204	0.0203	0.0203	0.0203	0.0203	0.0203	0.0203	0.0203	0.0203	0.0203	0.0203	0.0202	0.0202	0.0202	0.0202	0.0202	0.0202	0.0202	0.0202	0.0201	0.0201	0.0201	0.0201	0.0201	0.0201	0.02	0.02	0.02	0.02	0.02	0.0199	0.0199
1.53Hz	0.0202	0.0202	0.0202	0.0202	0.0202	0.0202	0.0202	0.0202	0.0202	0.0202	0.0202	0.0201	0.0201	0.0201	0.0201	0.0201	0.0201	0.0201	0.0201	0.0201	0.0201	0.0201	0.0201	0.0201	0.0201	0.02	0.02	0.02	0.02	0.02	0.02	0.02	0.02	0.02	0.0199	0.0199	0.0199	0.0199	0.0199	0.0199	0.0199	0.0198	0.0198	0.0198	0.0198	0.0198	0.0197	0.0197	0.0197
1.51Hz	0.0201	0.0201	0.0201	0.0201	0.0201	0.0201	0.0201	0.0201	0.0201	0.0201	0.0201	0.0201	0.0201	0.0201	0.0201	0.0201	0.0201	0.0201	0.0201	0.02	0.02	0.02	0.02	0.02	0.02	0.02	0.02	0.02	0.02	0.02	0.0199	0.0199	0.0199	0.0199	0.0199	0.0199	0.0199	0.0199	0.0198	0.0198	0.0198	0.0198	0.0198	0.0198	0.0198	0.0197	0.0197	0.0197	0.0197
1.48Hz	0.0202	0.0202	0.0202	0.0202	0.0202	0.0202	0.0202	0.0202	0.0202	0.0202	0.0202	0.0202	0.0202	0.0202	0.0202	0.0202	0.0202	0.0202	0.0202	0.0202	0.0202	0.0201	0.0201	0.0201	0.0201	0.0201	0.0201	0.0201	0.0201	0.0201	0.0201	0.0201	0.0201	0.02	0.02	0.02	0.02	0.02	0.02	0.02	0.02	0.0199	0.0199	0.0199	0.0199	0.0199	0.0199	0.0199	0.0198
1.46Hz	0.0205	0.0205	0.0205	0.0205	0.0205	0.0205	0.0205	0.0205	0.0205	0.0205	0.0205	0.0205	0.0205	0.0205	0.0204	0.0204	0.0204	0.0204	0.0204	0.0204	0.0204	0.0204	0.0204	0.0204	0.0204	0.0204	0.0204	0.0204	0.0204	0.0204	0.0203	0.0203	0.0203	0.0203	0.0203	0.0203	0.0203	0.0203	0.0203	0.0203	0.0203	0.0202	0.0202	0.0202	0.0202	0.0202	0.0202	0.0202	0.0202
1.44Hz	0.0209	0.0209	0.0209	0.0209	0.0209	0.0209	0.0209	0.0209	0.0209	0.0209	0.0209	0.0209	0.0209	0.0209	0.0208	0.0208	0.0208	0.0208	0.0208	0.0208	0.0208	0.0208	0.0208	0.0208	0.0208	0.0208	0.0208	0.0208	0.0208	0.0208	0.0208	0.0208	0.0207	0.0207	0.0207	0.0207	0.0207	0.0207	0.0207	0.0207	0.0207	0.0207	0.0207	0.0206	0.0206	0.0206	0.0206	0.0206	0.0206
1.42Hz	0.0214	0.0214	0.0214	0.0214	0.0214	0.0214	0.0214	0.0214	0.0214	0.0214	0.0214	0.0214	0.0214	0.0214	0.0214	0.0214	0.0214	0.0214	0.0214	0.0213	0.0213	0.0213	0.0213	0.0213	0.0213	0.0213	0.0213	0.0213	0.0213	0.0213	0.0213	0.0213	0.0213	0.0213	0.0213	0.0213	0.0212	0.0212	0.0212	0.0212	0.0212	0.0212	0.0212	0.0212	0.0212	0.0212	0.0212	0.0212	0.0211
1.4Hz	0.022	0.022	0.022	0.022	0.022	0.022	0.022	0.022	0.022	0.022	0.022	0.022	0.022	0.022	0.022	0.022	0.022	0.022	0.022	0.022	0.022	0.022	0.0219	0.0219	0.0219	0.0219	0.0219	0.0219	0.0219	0.0219	0.0219	0.0219	0.0219	0.0219	0.0219	0.0219	0.0219	0.0219	0.0219	0.0219	0.0218	0.0218	0.0218	0.0218	0.0218	0.0218	0.0218	0.0218	0.0218
1.38Hz	0.0227	0.0227	0.0227	0.0227	0.0227	0.0227	0.0227	0.0227	0.0227	0.0227	0.0227	0.0227	0.0227	0.0227	0.0227	0.0227	0.0227	0.0227	0.0227	0.0226	0.0226	0.0226	0.0226	0.0226	0.0226	0.0226	0.0226	0.0226	0.0226	0.0226	0.0226	0.0226	0.0226	0.0226	0.0226	0.0226	0.0226	0.0226	0.0226	0.0226	0.0225	0.0225	0.0225	0.0225	0.0225	0.0225	0.0225	0.0225	0.0225
1.36Hz	0.0234	0.0234	0.0234	0.0234	0.0234	0.0234	0.0234	0.0234	0.0234	0.0234	0.0234	0.0234	0.0234	0.0234	0.0234	0.0234	0.0234	0.0234	0.0234	0.0234	0.0234	0.0234	0.0234	0.0234	0.0234	0.0234	0.0234	0.0234	0.0234	0.0234	0.0233	0.0233	0.0233	0.0233	0.0233	0.0233	0.0233	0.0233	0.0233	0.0233	0.0233	0.0233	0.0233	0.0233	0.0233	0.0233	0.0233	0.0233	0.0232
1.34Hz	0.0242	0.0242	0.0242	0.0242	0.0242	0.0242	0.0242	0.0242	0.0242	0.0242	0.0242	0.0242	0.0242	0.0242	0.0242	0.0242	0.0242	0.0242	0.0242	0.0242	0.0242	0.0242	0.0241	0.0241	0.0241	0.0241	0.0241	0.0241	0.0241	0.0241	0.0241	0.0241	0.0241	0.0241	0.0241	0.0241	0.0241	0.0241	0.0241	0.0241	0.0241	0.0241	0.0241	0.0241	0.0241	0.024	0.024	0.024	0.024
1.32Hz	0.025	0.025	0.025	0.025	0.025	0.025	0.025	0.025	0.025	0.025	0.025	0.0249	0.0249	0.0249	0.0249	0.0249	0.0249	0.0249	0.0249	0.0249	0.0249	0.0249	0.0249	0.0249	0.0249	0.0249	0.0249	0.0249	0.0249	0.0249	0.0249	0.0249	0.0249	0.0249	0.0249	0.0249	0.0249	0.0249	0.0249	0.0249	0.0249	0.0249	0.0248	0.0248	0.0248	0.0248	0.0248	0.0248	0.0248
1.3Hz	0.0257	0.0257	0.0257	0.0257	0.0257	0.0257	0.0257	0.0257	0.0257	0.0257	0.0257	0.0257	0.0257	0.0257	0.0257	0.0257	0.0257	0.0257	0.0257	0.0257	0.0257	0.0257	0.0257	0.0257	0.0257	0.0257	0.0257	0.0257	0.0257	0.0257	0.0257	0.0257	0.0257	0.0257	0.0257	0.0257	0.0256	0.0256	0.0256	0.0256	0.0256	0.0256	0.0256	0.0256	0.0256	0.0256	0.0256	0.0256	0.0256
1.28Hz	0.0265	0.0265	0.0265	0.0265	0.0265	0.0265	0.0265	0.0265	0.0265	0.0265	0.0265	0.0265	0.0265	0.0265	0.0265	0.0264	0.0264	0.0264	0.0264	0.0264	0.0264	0.0264	0.0264	0.0264	0.0264	0.0264	0.0264	0.0264	0.0264	0.0264	0.0264	0.0264	0.0264	0.0264	0.0264	0.0264	0.0264	0.0264	0.0264	0.0264	0.0264	0.0264	0.0264	0.0264	0.0264	0.0264	0.0263	0.0263	0.0263
1.27Hz	0.0272	0.0272	0.0272	0.0272	0.0272	0.0272	0.0272	0.0271	0.0271	0.0271	0.0271	0.0271	0.0271	0.0271	0.0271	0.0271	0.0271	0.0271	0.0271	0.0271	0.0271	0.0271	0.0271	0.0271	0.0271	0.0271	0.0271	0.0271	0.0271	0.0271	0.0271	0.0271	0.0271	0.0271	0.0271	0.0271	0.0271	0.0271	0.0271	0.0271	0.0271	0.0271	0.0271	0.0271	0.027	0.027	0.027	0.027	0.027
1.25Hz	0.0278	0.0278	0.0278	0.0278	0.0278	0.0278	0.0278	0.0278	0.0278	0.0278	0.0278	0.0278	0.0278	0.0278	0.0278	0.0278	0.0278	0.0278	0.0278	0.0278	0.0278	0.0278	0.0278	0.0278	0.0277	0.0277	0.0277	0.0277	0.0277	0.0277	0.0277	0.0277	0.0277	0.0277	0.0277	0.0277	0.0277	0.0277	0.0277	0.0277	0.0277	0.0277	0.0277	0.0277	0.0277	0.0277	0.0277	0.0277	0.0277
1.23Hz	0.0283	0.0283	0.0283	0.0283	0.0283	0.0283	0.0283	0.0283	0.0283	0.0283	0.0283	0.0283	0.0283	0.0283	0.0283	0.0283	0.0283	0.0283	0.0283	0.0283	0.0283	0.0283	0.0283	0.0283	0.0283	0.0283	0.0283	0.0283	0.0283	0.0283	0.0283	0.0283	0.0283	0.0283	0.0283	0.0283	0.0283	0.0283	0.0283	0.0283	0.0282	0.0282	0.0282	0.0282	0.0282	0.0282	0.0282	0.0282	0.0282
1.21Hz	0.0288	0.0288	0.0288	0.0288	0.0288	0.0288	0.0288	0.0288	0.0288	0.0288	0.0288	0.0288	0.0288	0.0288	0.0288	0.0288	0.0288	0.0288	0.0288	0.0288	0.0288	0.0288	0.0288	0.0288	0.0288	0.0288	0.0288	0.0288	0.0288	0.0287	0.0287	0.0287	0.0287	0.0287	0.0287	0.0287	0.0287	0.0287	0.0287	0.0287	0.0287	0.0287	0.0287	0.0287	0.0287	0.0287	0.0287	0.0287	0.0287
1.2Hz	0.0292	0.0292	0.0292	0.0292	0.0292	0.0292	0.0292	0.0292	0.0292	0.0292	0.0292	0.0291	0.0291	0.0291	0.0291	0.0291	0.0291	0.0291	0.0291	0.0291	0.0291	0.0291	0.0291	0.0291	0.0291	0.0291	0.0291	0.0291	0.0291	0.0291	0.0291	0.0291	0.0291	0.0291	0.0291	0.0291	0.0291	0.0291	0.0291	0.0291	0.0291	0.0291	0.0291	0.0291	0.0291	0.029	0.029	0.029	0.029
1.18Hz	0.0294	0.0294	0.0294	0.0294	0.0294	0.0294	0.0294	0.0294	0.0294	0.0294	0.0294	0.0294	0.0294	0.0294	0.0294	0.0294	0.0294	0.0294	0.0294	0.0294	0.0294	0.0294	0.0294	0.0294	0.0294	0.0294	0.0294	0.0294	0.0294	0.0294	0.0294	0.0294	0.0294	0.0294	0.0293	0.0293	0.0293	0.0293	0.0293	0.0293	0.0293	0.0293	0.0293	0.0293	0.0293	0.0293	0.0293	0.0293	0.0293
1.16Hz	0.0296	0.0296	0.0296	0.0296	0.0296	0.0296	0.0296	0.0296	0.0296	0.0296	0.0296	0.0296	0.0296	0.0296	0.0296	0.0296	0.0296	0.0295	0.0295	0.0295	0.0295	0.0295	0.0295	0.0295	0.0295	0.0295	0.0295	0.0295	0.0295	0.0295	0.0295	0.0295	0.0295	0.0295	0.0295	0.0295	0.0295	0.0295	0.0295	0.0295	0.0295	0.0295	0.0295	0.0295	0.0295	0.0294	0.0294	0.0294	0.0294
1.14Hz	0.0296	0.0296	0.0296	0.0296	0.0296	0.0296	0.0296	0.0296	0.0296	0.0296	0.0296	0.0296	0.0296	0.0296	0.0296	0.0296	0.0296	0.0296	0.0296	0.0296	0.0296	0.0296	0.0296	0.0296	0.0296	0.0296	0.0296	0.0296	0.0296	0.0296	0.0296	0.0295	0.0295	0.0295	0.0295	0.0295	0.0295	0.0295	0.0295	0.0295	0.0295	0.0295	0.0295	0.0295	0.0295	0.0295	0.0295	0.0295	0.0295
1.13Hz	0.0295	0.0295	0.0295	0.0295	0.0295	0.0295	0.0295	0.0295	0.0295	0.0295	0.0295	0.0295	0.0295	0.0295	0.0295	0.0295	0.0295	0.0295	0.0295	0.0295	0.0295	0.0295	0.0295	0.0295	0.0295	0.0295	0.0295	0.0295	0.0295	0.0295	0.0295	0.0295	0.0295	0.0295	0.0295	0.0295	0.0295	0.0295	0.0295	0.0294	0.0294	0.0294	0.0294	0.0294	0.0294	0.0294	0.0294	0.0294	0.0294
1.11Hz	0.0294	0.0294	0.0294	0.0294	0.0294	0.0294	0.0294	0.0294	0.0294	0.0294	0.0294	0.0294	0.0294	0.0294	0.0294	0.0294	0.0294	0.0294	0.0294	0.0294	0.0294	0.0293	0.0293	0.0293	0.0293	0.0293	0.0293	0.0293	0.0293	0.0293	0.0293	0.0293	0.0293	0.0293	0.0293	0.0293	0.0293	0.0293	0.0293	0.0293	0.0293	0.0293	0.0293	0.0293	0.0293	0.0292	0.0292	0.0292	0.0292
1.1Hz	0.0291	0.0291	0.0291	0.0291	0.0291	0.0291	0.0291	0.0291	0.0291	0.0291	0.0291	0.0291	0.0291	0.0291	0.0291	0.0291	0.0291	0.0291	0.0291	0.0291	0.0291	0.0291	0.0291	0.0291	0.0291	0.0291	0.0291	0.0291	0.0291	0.0291	0.0291	0.0291	0.0291	0.029	0.029	0.029	0.029	0.029	0.029	0.029	0.029	0.029	0.029	0.029	0.029	0.029	0.029	0.029	0.029
1.08Hz	0.0288	0.0288	0.0288	0.0288	0.0288	0.0288	0.0288	0.0288	0.0288	0.0288	0.0288	0.0288	0.0288	0.0288	0.0288	0.0288	0.0288	0.0288	0.0288	0.0288	0.0288	0.0288	0.0288	0.0287	0.0287	0.0287	0.0287	0.0287	0.0287	0.0287	0.0287	0.0287	0.0287	0.0287	0.0287	0.0287	0.0287	0.0287	0.0287	0.0287	0.0287	0.0287	0.0287	0.0287	0.0286	0.0286	0.0286	0.0286	0.0286
1.06Hz	0.0284	0.0284	0.0284	0.0284	0.0284	0.0284	0.0284	0.0284	0.0284	0.0284	0.0284	0.0284	0.0284	0.0284	0.0284	0.0284	0.0284	0.0284	0.0284	0.0284	0.0284	0.0283	0.0283	0.0283	0.0283	0.0283	0.0283	0.0283	0.0283	0.0283	0.0283	0.0283	0.0283	0.0283	0.0283	0.0283	0.0283	0.0283	0.0283	0.0283	0.0283	0.0283	0.0283	0.0282	0.0282	0.0282	0.0282	0.0282	0.0282
1.05Hz	0.0279	0.0279	0.0279	0.0279	0.0279	0.0279	0.0279	0.0279	0.0279	0.0279	0.0279	0.0279	0.0279	0.0279	0.0279	0.0279	0.0279	0.0279	0.0279	0.0279	0.0279	0.0279	0.0279	0.0279	0.0279	0.0279	0.0279	0.0279	0.0279	0.0279	0.0279	0.0279	0.0279	0.0278	0.0278	0.0278	0.0278	0.0278	0.0278	0.0278	0.0278	0.0278	0.0278	0.0278	0.0278	0.0278	0.0278	0.0278	0.0278
1.03Hz	0.0274	0.0274	0.0274	0.0274	0.0274	0.0274	0.0274	0.0274	0.0274	0.0274	0.0274	0.0274	0.0274	0.0274	0.0274	0.0274	0.0274	0.0274	0.0274	0.0274	0.0274	0.0274	0.0274	0.0274	0.0274	0.0274	0.0274	0.0274	0.0274	0.0274	0.0274	0.0274	0.0274	0.0274	0.0274	0.0274	0.0273	0.0273	0.0273	0.0273	0.0273	0.0273	0.0273	0.0273	0.0273	0.0273	0.0273	0.0273	0.0273
1.02Hz	0.027	0.027	0.027	0.027	0.027	0.027	0.0269	0.0269	0.0269	0.0269	0.0269	0.0269	0.0269	0.0269	0.0269	0.0269	0.0269	0.0269	0.0269	0.0269	0.0269	0.0269	0.0269	0.0269	0.0269	0.0269	0.0269	0.0269	0.0269	0.0269	0.0269	0.0269	0.0269	0.0269	0.0269	0.0269	0.0269	0.0268	0.0268	0.0268	0.0268	0.0268	0.0268	0.0268	0.0268	0.0268	0.0268	0.0268	0.0268
1.01Hz	0.0265	0.0265	0.0265	0.0265	0.0265	0.0265	0.0265	0.0265	0.0265	0.0265	0.0265	0.0265	0.0265	0.0264	0.0264	0.0264	0.0264	0.0264	0.0264	0.0264	0.0264	0.0264	0.0264	0.0264	0.0264	0.0264	0.0264	0.0264	0.0264	0.0264	0.0264	0.0264	0.0264	0.0264	0.0264	0.0264	0.0264	0.0264	0.0264	0.0263	0.0263	0.0263	0.0263	0.0263	0.0263	0.0263	0.0263	0.0263	0.0263
0.99Hz	0.026	0.026	0.026	0.026	0.026	0.026	0.026	0.026	0.026	0.026	0.026	0.026	0.026	0.026	0.026	0.026	0.026	0.026	0.026	0.026	0.026	0.026	0.026	0.026	0.026	0.026	0.0259	0.0259	0.0259	0.0259	0.0259	0.0259	0.0259	0.0259	0.0259	0.0259	0.0259	0.0259	0.0259	0.0259	0.0259	0.0259	0.0259	0.0259	0.0259	0.0258	0.0258	0.0258	0.0258
0.98Hz	0.0256	0.0256	0.0256	0.0256	0.0256	0.0256	0.0256	0.0256	0.0256	0.0256	0.0256	0.0256	0.0256	0.0256	0.0256	0.0256	0.0256	0.0256	0.0256	0.0256	0.0256	0.0255	0.0255	0.0255	0.0255	0.0255	0.0255	0.0255	0.0255	0.0255	0.0255	0.0255	0.0255	0.0255	0.0255	0.0255	0.0255	0.0255	0.0255	0.0255	0.0255	0.0255	0.0254	0.0254	0.0254	0.0254	0.0254	0.0254	0.0254
0.96Hz	0.0252	0.0252	0.0252	0.0252	0.0252	0.0252	0.0252	0.0252	0.0252	0.0252	0.0252	0.0252	0.0252	0.0252	0.0252	0.0252	0.0252	0.0252	0.0252	0.0252	0.0252	0.0252	0.0252	0.0252	0.0252	0.0252	0.0252	0.0252	0.0252	0.0252	0.0252	0.0252	0.0252	0.0251	0.0251	0.0251	0.0251	0.0251	0.0251	0.0251	0.0251	0.0251	0.0251	0.0251	0.0251	0.0251	0.0251	0.0251	0.0251
0.95Hz	0.025	0.025	0.025	0.0249	0.0249	0.0249	0.0249	0.0249	0.0249	0.0249	0.0249	0.0249	0.0249	0.0249	0.0249	0.0249	0.0249	0.0249	0.0249	0.0249	0.0249	0.0249	0.0249	0.0249	0.0249	0.0249	0.0249	0.0249	0.0249	0.0249	0.0249	0.0249	0.0249	0.0249	0.0249	0.0249	0.0249	0.0249	0.0248	0.0248	0.0248	0.0248	0.0248	0.0248	0.0248	0.0248	0.0248	0.0248	0.0248
0.94Hz	0.0248	0.0248	0.0248	0.0248	0.0248	0.0248	0.0248	0.0248	0.0248	0.0248	0.0248	0.0248	0.0248	0.0248	0.0247	0.0247	0.0247	0.0247	0.0247	0.0247	0.0247	0.0247	0.0247	0.0247	0.0247	0.0247	0.0247	0.0247	0.0247	0.0247	0.0247	0.0247	0.0247	0.0247	0.0247	0.0247	0.0247	0.0247	0.0247	0.0247	0.0247	0.0246	0.0246	0.0246	0.0246	0.0246	0.0246	0.0246	0.0246
0.92Hz	0.0247	0.0247	0.0247	0.0247	0.0247	0.0247	0.0247	0.0247	0.0247	0.0247	0.0247	0.0247	0.0247	0.0247	0.0247	0.0247	0.0247	0.0247	0.0247	0.0247	0.0246	0.0246	0.0246	0.0246	0.0246	0.0246	0.0246	0.0246	0.0246	0.0246	0.0246	0.0246	0.0246	0.0246	0.0246	0.0246	0.0246	0.0246	0.0246	0.0246	0.0246	0.0246	0.0246	0.0246	0.0245	0.0245	0.0245	0.0245	0.0245
0.91Hz	0.0247	0.0247	0.0247	0.0247	0.0247	0.0247	0.0247	0.0247	0.0247	0.0247	0.0247	0.0247	0.0247	0.0247	0.0247	0.0247	0.0247	0.0247	0.0247	0.0247	0.0247	0.0247	0.0247	0.0247	0.0247	0.0247	0.0247	0.0246	0.0246	0.0246	0.0246	0.0246	0.0246	0.0246	0.0246	0.0246	0.0246	0.0246	0.0246	0.0246	0.0246	0.0246	0.0246	0.0246	0.0246	0.0246	0.0246	0.0246	0.0246
0.9Hz	0.0248	0.0248	0.0248	0.0248	0.0248	0.0248	0.0248	0.0248	0.0248	0.0248	0.0248	0.0248	0.0248	0.0248	0.0248	0.0248	0.0248	0.0248	0.0248	0.0248	0.0248	0.0248	0.0248	0.0248	0.0248	0.0248	0.0248	0.0248	0.0248	0.0248	0.0248	0.0248	0.0248	0.0248	0.0248	0.0248	0.0247	0.0247	0.0247	0.0247	0.0247	0.0247	0.0247	0.0247	0.0247	0.0247	0.0247	0.0247	0.0247
0.88Hz	0.0251	0.0251	0.0251	0.0251	0.0251	0.025	0.025	0.025	0.025	0.025	0.025	0.025	0.025	0.025	0.025	0.025	0.025	0.025	0.025	0.025	0.025	0.025	0.025	0.025	0.025	0.025	0.025	0.025	0.025	0.025	0.025	0.025	0.025	0.025	0.025	0.025	0.025	0.025	0.025	0.025	0.025	0.025	0.025	0.025	0.025	0.025	0.0249	0.0249	0.0249
0.87Hz	0.0254	0.0254	0.0254	0.0254	0.0254	0.0254	0.0254	0.0254	0.0254	0.0254	0.0254	0.0254	0.0254	0.0254	0.0254	0.0254	0.0254	0.0254	0.0254	0.0254	0.0254	0.0254	0.0254	0.0254	0.0254	0.0254	0.0254	0.0254	0.0253	0.0253	0.0253	0.0253	0.0253	0.0253	0.0253	0.0253	0.0253	0.0253	0.0253	0.0253	0.0253	0.0253	0.0253	0.0253	0.0253	0.0253	0.0253	0.0253	0.0253
0.86Hz	0.0258	0.0258	0.0258	0.0258	0.0258	0.0258	0.0258	0.0258	0.0258	0.0258	0.0258	0.0258	0.0258	0.0258	0.0258	0.0258	0.0258	0.0258	0.0258	0.0258	0.0258	0.0258	0.0258	0.0258	0.0258	0.0258	0.0258	0.0258	0.0258	0.0258	0.0258	0.0258	0.0258	0.0258	0.0258	0.0258	0.0258	0.0257	0.0257	0.0257	0.0257	0.0257	0.0257	0.0257	0.0257	0.0257	0.0257	0.0257	0.0257
0.85Hz	0.0263	0.0263	0.0263	0.0263	0.0263	0.0263	0.0263	0.0263	0.0263	0.0263	0.0263	0.0263	0.0263	0.0263	0.0263	0.0263	0.0263	0.0263	0.0263	0.0263	0.0263	0.0263	0.0263	0.0263	0.0263	0.0263	0.0263	0.0263	0.0263	0.0263	0.0263	0.0263	0.0263	0.0263	0.0262	0.0262	0.0262	0.0262	0.0262	0.0262	0.0262	0.0262	0.0262	0.0262	0.0262	0.0262	0.0262	0.0262	0.0262
0.83Hz	0.0268	0.0268	0.0268	0.0268	0.0268	0.0268	0.0268	0.0268	0.0268	0.0268	0.0268	0.0268	0.0268	0.0268	0.0268	0.0268	0.0268	0.0268	0.0268	0.0268	0.0268	0.0268	0.0268	0.0268	0.0268	0.0268	0.0268	0.0268	0.0268	0.0268	0.0268	0.0268	0.0268	0.0268	0.0268	0.0268	0.0268	0.0268	0.0268	0.0268	0.0268	0.0268	0.0268	0.0268	0.0268	0.0268	0.0268	0.0268	0.0268
0.82Hz	0.0274	0.0274	0.0274	0.0274	0.0274	0.0274	0.0274	0.0274	0.0274	0.0274	0.0274	0.0274	0.0274	0.0274	0.0274	0.0274	0.0274	0.0274	0.0274	0.0274	0.0274	0.0274	0.0274	0.0274	0.0274	0.0274	0.0274	0.0274	0.0274	0.0274	0.0274	0.0274	0.0274	0.0274	0.0274	0.0274	0.0274	0.0274	0.0274	0.0274	0.0274	0.0274	0.0273	0.0273	0.0273	0.0273	0.0273	0.0273	0.0273
0.81Hz	0.0279	0.0279	0.0279	0.0279	0.0279	0.0279	0.0279	0.0279	0.0279	0.0279	0.0279	0.0279	0.0279	0.0279	0.0279	0.0279	0.0279	0.0279	0.0279	0.0279	0.0279	0.0279	0.0279	0.0279	0.0279	0.0279	0.0279	0.0279	0.0279	0.0279	0.0279	0.0279	0.0279	0.0279	0.0279	0.0279	0.0279	0.0279	0.0279	0.0279	0.0279	0.0279	0.0279	0.0279	0.0279	0.0279	0.0279	0.0279	0.0279
0.8Hz	0.0285	0.0285	0.0285	0.0285	0.0285	0.0285	0.0285	0.0285	0.0285	0.0285	0.0285	0.0285	0.0285	0.0285	0.0285	0.0285	0.0285	0.0285	0.0285	0.0285	0.0285	0.0285	0.0285	0.0285	0.0285	0.0285	0.0285	0.0285	0.0285	0.0285	0.0285	0.0285	0.0285	0.0285	0.0285	0.0285	0.0285	0.0285	0.0285	0.0285	0.0285	0.0284	0.0284	0.0284	0.0284	0.0284	0.0284	0.0284	0.0284
0.79Hz	0.0289	0.0289	0.0289	0.0289	0.0289	0.0289	0.0289	0.0289	0.0289	0.0289	0.0289	0.0289	0.0289	0.0289	0.0289	0.0289	0.0289	0.0289	0.0289	0.0289	0.0289	0.0289	0.0289	0.0289	0.0289	0.0289	0.0289	0.0289	0.0289	0.0289	0.0289	0.0289	0.0289	0.0289	0.0289	0.0289	0.0289	0.0289	0.0289	0.0289	0.0289	0.0289	0.0289	0.0289	0.0289	0.0289	0.0289	0.0289	0.0289
0.78Hz	0.0293	0.0293	0.0293	0.0293	0.0293	0.0293	0.0293	0.0293	0.0293	0.0293	0.0293	0.0293	0.0293	0.0293	0.0293	0.0293	0.0293	0.0293	0.0293	0.0293	0.0293	0.0293	0.0293	0.0293	0.0293	0.0293	0.0293	0.0293	0.0293	0.0293	0.0293	0.0293	0.0293	0.0293	0.0293	0.0293	0.0293	0.0293	0.0293	0.0293	0.0293	0.0293	0.0293	0.0293	0.0293	0.0293	0.0293	0.0293	0.0293
0.76Hz	0.0295	0.0295	0.0295	0.0295	0.0295	0.0295	0.0295	0.0295	0.0295	0.0295	0.0295	0.0295	0.0295	0.0295	0.0295	0.0295	0.0295	0.0295	0.0295	0.0295	0.0295	0.0295	0.0295	0.0295	0.0295	0.0295	0.0295	0.0295	0.0295	0.0295	0.0295	0.0295	0.0295	0.0295	0.0295	0.0295	0.0295	0.0295	0.0295	0.0295	0.0295	0.0295	0.0295	0.0295	0.0295	0.0295	0.0295	0.0295	0.0295
0.75Hz	0.0296	0.0296	0.0296	0.0296	0.0296	0.0296	0.0296	0.0296	0.0296	0.0296	0.0296	0.0296	0.0296	0.0296	0.0296	0.0296	0.0296	0.0296	0.0296	0.0296	0.0296	0.0296	0.0296	0.0296	0.0296	0.0296	0.0296	0.0296	0.0296	0.0296	0.0296	0.0296	0.0296	0.0296	0.0296	0.0296	0.0296	0.0296	0.0296	0.0296	0.0296	0.0296	0.0296	0.0296	0.0296	0.0296	0.0296	0.0296	0.0296
0.74Hz	0.0295	0.0295	0.0295	0.0295	0.0295	0.0295	0.0295	0.0295	0.0295	0.0295	0.0295	0.0295	0.0295	0.0295	0.0295	0.0295	0.0295	0.0295	0.0295	0.0295	0.0295	0.0295	0.0295	0.0295	0.0295	0.0295	0.0295	0.0295	0.0295	0.0295	0.0295	0.0295	0.0295	0.0295	0.0295	0.0295	0.0295	0.0295	0.0295	0.0295	0.0295	0.0295	0.0295	0.0295	0.0295	0.0295	0.0295	0.0295	0.0295
0.73Hz	0.0292	0.0292	0.0292	0.0292	0.0292	0.0292	0.0292	0.0292	0.0292	0.0292	0.0292	0.0292	0.0292	0.0292	0.0292	0.0292	0.0292	0.0292	0.0292	0.0292	0.0292	0.0292	0.0292	0.0292	0.0292	0.0292	0.0292	0.0292	0.0292	0.0292	0.0292	0.0292	0.0292	0.0292	0.0292	0.0292	0.0292	0.0292	0.0292	0.0292	0.0292	0.0292	0.0292	0.0292	0.0292	0.0292	0.0292	0.0292	0.0292
0.72Hz	0.0287	0.0287	0.0287	0.0287	0.0287	0.0287	0.0287	0.0287	0.0287	0.0287	0.0287	0.0287	0.0287	0.0287	0.0287	0.0287	0.0287	0.0287	0.0287	0.0287	0.0287	0.0287	0.0287	0.0287	0.0287	0.0287	0.0287	0.0287	0.0287	0.0287	0.0287	0.0287	0.0287	0.0287	0.0287	0.0287	0.0287	0.0287	0.0287	0.0287	0.0287	0.0287	0.0287	0.0287	0.0287	0.0287	0.0287	0.0287	0.0287
0.71Hz	0.0279	0.0279	0.0279	0.0279	0.0279	0.0279	0.0279	0.0279	0.0279	0.0279	0.0279	0.0279	0.0279	0.0279	0.0279	0.0279	0.0279	0.0279	0.0279	0.0279	0.0279	0.0279	0.0279	0.0279	0.0279	0.0279	0.0279	0.0279	0.0279	0.0279	0.0279	0.0279	0.0279	0.0279	0.0279	0.0279	0.0279	0.0279	0.0279	0.0279	0.0279	0.0279	0.0279	0.0279	0.0279	0.0279	0.0279	0.0279	0.0279
0.7Hz	0.0269	0.0269	0.0269	0.0269	0.0269	0.0269	0.0269	0.0269	0.0269	0.0269	0.0269	0.0269	0.0269	0.0269	0.0269	0.0269	0.0269	0.0269	0.0269	0.0269	0.0269	0.0269	0.0269	0.0269	0.0269	0.027	0.027	0.027	0.027	0.027	0.027	0.027	0.027	0.027	0.027	0.027	0.027	0.027	0.027	0.027	0.027	0.027	0.027	0.027	0.027	0.027	0.027	0.027	0.027
0.69Hz	0.0257	0.0257	0.0257	0.0257	0.0257	0.0257	0.0257	0.0257	0.0257	0.0257	0.0257	0.0257	0.0257	0.0257	0.0257	0.0257	0.0257	0.0257	0.0257	0.0257	0.0257	0.0257	0.0257	0.0257	0.0257	0.0257	0.0257	0.0257	0.0257	0.0257	0.0258	0.0258	0.0258	0.0258	0.0258	0.0258	0.0258	0.0258	0.0258	0.0258	0.0258	0.0258	0.0258	0.0258	0.0258	0.0258	0.0258	0.0258	0.0258
0.68Hz	0.0243	0.0243	0.0243	0.0243	0.0243	0.0243	0.0243	0.0243	0.0243	0.0243	0.0243	0.0243	0.0243	0.0243	0.0243	0.0243	0.0243	0.0243	0.0243	0.0243	0.0243	0.0243	0.0243	0.0243	0.0243	0.0243	0.0243	0.0243	0.0243	0.0243	0.0243	0.0243	0.0243	0.0243	0.0243	0.0243	0.0243	0.0243	0.0243	0.0243	0.0243	0.0243	0.0243	0.0243	0.0243	0.0243	0.0244	0.0244	0.0244
0.67Hz	0.0227	0.0227	0.0227	0.0227	0.0227	0.0227	0.0227	0.0227	0.0227	0.0227	0.0227	0.0227	0.0227	0.0227	0.0227	0.0227	0.0227	0.0227	0.0227	0.0227	0.0227	0.0227	0.0227	0.0227	0.0227	0.0227	0.0227	0.0227	0.0227	0.0227	0.0227	0.0227	0.0227	0.0227	0.0227	0.0227	0.0227	0.0227	0.0227	0.0227	0.0227	0.0227	0.0227	0.0227	0.0227	0.0227	0.0227	0.0227	0.0227
0.66Hz	0.0209	0.0209	0.0209	0.0209	0.0209	0.0209	0.0209	0.0209	0.0209	0.0209	0.0209	0.0209	0.0209	0.0209	0.0209	0.0209	0.0209	0.0209	0.0209	0.0209	0.0209	0.0209	0.0209	0.0209	0.0209	0.0209	0.0209	0.0209	0.0209	0.0209	0.0209	0.0209	0.0209	0.0209	0.0209	0.0209	0.0209	0.0209	0.0209	0.0209	0.0209	0.0209	0.021	0.021	0.021	0.021	0.021	0.021	0.021
0.65Hz	0.019	0.019	0.019	0.019	0.019	0.019	0.019	0.019	0.019	0.019	0.019	0.019	0.019	0.019	0.019	0.019	0.019	0.019	0.019	0.019	0.019	0.019	0.019	0.019	0.019	0.019	0.019	0.019	0.019	0.019	0.019	0.019	0.019	0.019	0.019	0.019	0.019	0.019	0.019	0.019	0.019	0.019	0.019	0.019	0.019	0.019	0.019	0.019	0.019
0.64Hz	0.0169	0.0169	0.0169	0.0169	0.0169	0.0169	0.0169	0.0169	0.0169	0.0169	0.0169	0.0169	0.0169	0.0169	0.0169	0.0169	0.0169	0.0169	0.0169	0.0169	0.0169	0.0169	0.0169	0.0169	0.0169	0.0169	0.0169	0.0169	0.0169	0.0169	0.0169	0.0169	0.017	0.017	0.017	0.017	0.017	0.017	0.017	0.017	0.017	0.017	0.017	0.017	0.017	0.017	0.017	0.017	0.017
0.63Hz	0.0148	0.0148	0.0148	0.0148	0.0148	0.0148	0.0148	0.0148	0.0148	0.0148	0.0148	0.0148	0.0148	0.0148	0.0148	0.0148	0.0148	0.0148	0.0148	0.0148	0.0148	0.0148	0.0148	0.0148	0.0148	0.0148	0.0148	0.0148	0.0148	0.0148	0.0148	0.0148	0.0148	0.0148	0.0148	0.0148	0.0148	0.0148	0.0148	0.0148	0.0148	0.0148	0.0148	0.0148	0.0148	0.0148	0.0148	0.0148	0.0148
0.62Hz	0.0126	0.0126	0.0126	0.0126	0.0126	0.0126	0.0126	0.0126	0.0126	0.0126	0.0126	0.0126	0.0126	0.0126	0.0126	0.0126	0.0126	0.0126	0.0126	0.0126	0.0126	0.0126	0.0126	0.0126	0.0126	0.0126	0.0126	0.0126	0.0126	0.0126	0.0126	0.0126	0.0126	0.0126	0.0126	0.0126	0.0126	0.0126	0.0126	0.0126	0.0126	0.0126	0.0126	0.0126	0.0126	0.0126	0.0127	0.0127	0.0127
0.62Hz	0.0103	0.0103	0.0103	0.0104	0.0104	0.0104	0.0104	0.0104	0.0104	0.0104	0.0104	0.0104	0.0104	0.0104	0.0104	0.0104	0.0104	0.0104	0.0104	0.0104	0.0104	0.0104	0.0104	0.0104	0.0104	0.0104	0.0104	0.0104	0.0104	0.0104	0.0104	0.0104	0.0104	0.0104	0.0104	0.0104	0.0104	0.0104	0.0104	0.0104	0.0104	0.0104	0.0104	0.0104	0.0104	0.0104	0.0104	0.0104	0.0104
0.61Hz	0.0081	0.0081	0.0081	0.0081	0.0081	0.0081	0.0081	0.0081	0.0081	0.0081	0.0081	0.0081	0.0081	0.0081	0.0081	0.0081	0.0081	0.0081	0.0081	0.0081	0.0081	0.0081	0.0081	0.0082	0.0082	0.0082	0.0082	0.0082	0.0082	0.0082	0.0082	0.0082	0.0082	0.0082	0.0082	0.0082	0.0082	0.0082	0.0082	0.0082	0.0082	0.0082	0.0082	0.0082	0.0082	0.0082	0.0082	0.0082	0.0082
0.6Hz	0.0059	0.0059	0.0059	0.0059	0.0059	0.0059	0.0059	0.0059	0.0059	0.0059	0.0059	0.0059	0.0059	0.0059	0.0059	0.0059	0.0059	0.0059	0.0059	0.006	0.006	0.006	0.006	0.006	0.006	0.006	0.006	0.006	0.006	0.006	0.006	0.006	0.006	0.006	0.006	0.006	0.006	0.006	0.006	0.006	0.006	0.006	0.006	0.0061	0.0061	0.0061	0.0061	0.0061	0.0061
0.59Hz	0.0038	0.0038	0.0038	0.0038	0.0038	0.0038	0.0038	0.0038	0.0038	0.0038	0.0038	0.0038	0.0038	0.0038	0.0038	0.0038	0.0038	0.0038	0.0038	0.0038	0.0038	0.0038	0.0038	0.0038	0.0038	0.0038	0.0038	0.0039	0.0039	0.0039	0.0039	0.0039	0.0039	0.0039	0.0039	0.0039	0.0039	0.0039	0.0039	0.0039	0.0039	0.0039	0.004	0.004	0.004	0.004	0.004	0.004	0.004
0.58Hz	0.0017	0.0017	0.0017	0.0017	0.0017	0.0017	0.0017	0.0017	0.0017	0.0017	0.0017	0.0017	0.0017	0.0017	0.0017	0.0018	0.0018	0.0018	0.0018	0.0018	0.0018	0.0018	0.0018	0.0018	0.0018	0.0018	0.0018	0.0019	0.0019	0.0019	0.0019	0.0019	0.0019	0.0019	0.0019	0.0019	0.002	0.002	0.002	0.002	0.002	0.002	0.002	0.0021	0.0021	0.0021	0.0021	0.0021	0.0021
0.57Hz	0.0003	0.0003	0.0003	0.0003	0.0003	0.0003	0.0003	0.0003	0.0003	0.0004	0.0004	0.0004	0.0004	0.0004	0.0005	0.0005	0.0005	0.0005	0.0005	0.0006	0.0006	0.0006	0.0006	0.0006	0.0007	0.0007	0.0007	0.0007	0.0008	0.0008	0.0008	0.0008	0.0009	0.0009	0.0009	0.0009	0.001	0.001	0.001	0.001	0.0011	0.0011	0.0011	0.0011	0.0012	0.0012	0.0012	0.0012	0.0013
0.56Hz	0.0022	0.0022	0.0022	0.0022	0.0022	0.0022	0.0022	0.0022	0.0022	0.0022	0.0022	0.0022	0.0022	0.0022	0.0022	0.0022	0.0022	0.0022	0.0022	0.0022	0.0022	0.0022	0.0022	0.0022	0.0022	0.0022	0.0022	0.0023	0.0023	0.0023	0.0023	0.0023	0.0023	0.0023	0.0023	0.0023	0.0023	0.0023	0.0023	0.0024	0.0024	0.0024	0.0024	0.0024	0.0024	0.0024	0.0024	0.0024	0.0024
0.56Hz	0.0039	0.0039	0.0039	0.0039	0.0039	0.0039	0.0039	0.0039	0.0039	0.0039	0.0039	0.0039	0.0039	0.0039	0.0039	0.0039	0.0039	0.0039	0.004	0.004	0.004	0.004	0.004	0.004	0.004	0.004	0.004	0.004	0.004	0.004	0.004	0.004	0.004	0.004	0.004	0.004	0.004	0.004	0.004	0.004	0.004	0.004	0.004	0.0041	0.0041	0.0041	0.0041	0.0041	0.0041
0.55Hz	0.0056	0.0056	0.0056	0.0056	0.0056	0.0056	0.0056	0.0056	0.0056	0.0056	0.0056	0.0056	0.0056	0.0056	0.0056	0.0056	0.0056	0.0056	0.0056	0.0056	0.0056	0.0056	0.0056	0.0056	0.0056	0.0056	0.0056	0.0056	0.0056	0.0056	0.0056	0.0056	0.0056	0.0056	0.0056	0.0056	0.0056	0.0056	0.0056	0.0057	0.0057	0.0057	0.0057	0.0057	0.0057	0.0057	0.0057	0.0057	0.0057
0.54Hz	0.0071	0.0071	0.0071	0.0071	0.0071	0.0071	0.0071	0.0071	0.0071	0.0071	0.0071	0.0071	0.0071	0.0071	0.0071	0.0071	0.0071	0.0071	0.0071	0.0071	0.0071	0.0071	0.0071	0.0071	0.0071	0.0071	0.0072	0.0072	0.0072	0.0072	0.0072	0.0072	0.0072	0.0072	0.0072	0.0072	0.0072	0.0072	0.0072	0.0072	0.0072	0.0072	0.0072	0.0072	0.0072	0.0072	0.0072	0.0072	0.0072
0.53Hz	0.0086	0.0086	0.0086	0.0086	0.0086	0.0086	0.0086	0.0086	0.0086	0.0086	0.0086	0.0086	0.0086	0.0086	0.0086	0.0086	0.0086	0.0086	0.0086	0.0086	0.0086	0.0086	0.0086	0.0086	0.0086	0.0086	0.0086	0.0086	0.0086	0.0086	0.0086	0.0086	0.0086	0.0086	0.0086	0.0086	0.0086	0.0086	0.0086	0.0086	0.0086	0.0086	0.0086	0.0086	0.0086	0.0086	0.0086	0.0086	0.0086
0.52Hz	0.0099	0.0099	0.0099	0.0099	0.0099	0.0099	0.0099	0.0099	0.0099	0.0099	0.0099	0.0099	0.0099	0.0099	0.0099	0.0099	0.0099	0.0099	0.0099	0.0099	0.0099	0.0099	0.0099	0.0099	0.0099	0.0099	0.0099	0.0099	0.0099	0.0099	0.0099	0.0099	0.0099	0.0099	0.0099	0.0099	0.0099	0.0099	0.0099	0.0099	0.0099	0.0099	0.0099	0.0099	0.0099	0.0099	0.0099	0.0099	0.0099
0.52Hz	0.011	0.011	0.011	0.011	0.011	0.011	0.011	0.011	0.011	0.011	0.011	0.011	0.011	0.011	0.011	0.011	0.011	0.011	0.011	0.011	0.011	0.011	0.011	0.011	0.011	0.011	0.011	0.011	0.011	0.011	0.011	0.011	0.011	0.011	0.011	0.011	0.011	0.011	0.011	0.011	0.011	0.011	0.011	0.011	0.011	0.011	0.011	0.011	0.0111
0.51Hz	0.0121	0.0121	0.0121	0.0121	0.0121	0.0121	0.0121	0.0121	0.0121	0.0121	0.0121	0.0121	0.0121	0.0121	0.0121	0.0121	0.0121	0.0121	0.0121	0.0121	0.0121	0.0121	0.0121	0.0121	0.0121	0.0121	0.0121	0.0121	0.0121	0.0121	0.0121	0.0121	0.0121	0.0121	0.0121	0.0121	0.0121	0.0121	0.0121	0.0121	0.0121	0.0121	0.0121	0.0121	0.0121	0.0121	0.0121	0.0121	0.0121
0.5Hz	0.013	0.013	0.013	0.013	0.013	0.013	0.013	0.013	0.013	0.013	0.013	0.013	0.013	0.013	0.013	0.013	0.013	0.013	0.013	0.013	0.013	0.013	0.013	0.013	0.013	0.013	0.013	0.013	0.013	0.013	0.013	0.013	0.013	0.013	0.013	0.013	0.013	0.013	0.013	0.013	0.013	0.013	0.013	0.013	0.013	0.013	0.013	0.013	0.013
0.5Hz	0.0139	0.0139	0.0139	0.0139	0.0139	0.0139	0.0139	0.0139	0.0139	0.0139	0.0139	0.0139	0.0139	0.0139	0.0139	0.0139	0.0139	0.0139	0.0139	0.0139	0.0139	0.0139	0.0139	0.0139	0.0139	0.0139	0.0139	0.0139	0.0139	0.0139	0.0139	0.0139	0.0139	0.0139	0.0139	0.0139	0.0139	0.0139	0.0139	0.0139	0.0139	0.0139	0.0139	0.0139	0.0139	0.0139	0.0139	0.0139	0.0139
0.49Hz	0.0146	0.0146	0.0146	0.0146	0.0146	0.0146	0.0146	0.0146	0.0146	0.0146	0.0146	0.0146	0.0146	0.0146	0.0146	0.0146	0.0146	0.0146	0.0146	0.0146	0.0146	0.0146	0.0146	0.0146	0.0146	0.0146	0.0146	0.0146	0.0146	0.0146	0.0146	0.0146	0.0146	0.0146	0.0146	0.0146	0.0146	0.0146	0.0146	0.0146	0.0146	0.0146	0.0146	0.0146	0.0146	0.0146	0.0146	0.0146	0.0146
0.48Hz	0.0152	0.0152	0.0152	0.0152	0.0152	0.0152	0.0152	0.0152	0.0152	0.0152	0.0152	0.0152	0.0152	0.0152	0.0152	0.0152	0.0152	0.0152	0.0152	0.0152	0.0152	0.0152	0.0152	0.0152	0.0152	0.0152	0.0152	0.0152	0.0152	0.0152	0.0152	0.0152	0.0152	0.0152	0.0152	0.0152	0.0152	0.0152	0.0152	0.0152	0.0152	0.0152	0.0152	0.0152	0.0152	0.0152	0.0152	0.0152	0.0152
0.47Hz	0.0156	0.0156	0.0156	0.0156	0.0156	0.0156	0.0156	0.0156	0.0156	0.0156	0.0156	0.0156	0.0156	0.0156	0.0156	0.0156	0.0156	0.0156	0.0156	0.0156	0.0156	0.0156	0.0156	0.0156	0.0156	0.0156	0.0156	0.0156	0.0156	0.0156	0.0156	0.0156	0.0156	0.0156	0.0156	0.0156	0.0156	0.0156	0.0156	0.0156	0.0156	0.0156	0.0156	0.0156	0.0156	0.0156	0.0156	0.0156	0.0156
0.47Hz	0.016	0.016	0.016	0.016	0.016	0.016	0.016	0.016	0.016	0.016	0.016	0.016	0.016	0.016	0.016	0.016	0.016	0.016	0.016	0.016	0.016	0.016	0.016	0.016	0.016	0.016	0.016	0.016	0.016	0.016	0.016	0.016	0.016	0.016	0.016	0.016	0.016	0.016	0.016	0.016	0.016	0.016	0.016	0.016	0.016	0.016	0.016	0.016	0.016
0.46Hz	0.0163	0.0163	0.0163	0.0163	0.0163	0.0163	0.0163	0.0163	0.0163	0.0163	0.0163	0.0163	0.0163	0.0163	0.0163	0.0163	0.0163	0.0163	0.0163	0.0163	0.0163	0.0163	0.0163	0.0163	0.0163	0.0163	0.0163	0.0163	0.0163	0.0163	0.0163	0.0163	0.0163	0.0163	0.0163	0.0163	0.0163	0.0163	0.0163	0.0163	0.0163	0.0163	0.0163	0.0163	0.0163	0.0163	0.0163	0.0163	0.0163
0.45Hz	0.0164	0.0164	0.0164	0.0164	0.0164	0.0164	0.0164	0.0164	0.0164	0.0164	0.0164	0.0164	0.0164	0.0164	0.0164	0.0164	0.0164	0.0164	0.0164	0.0164	0.0164	0.0164	0.0164	0.0164	0.0164	0.0164	0.0164	0.0164	0.0164	0.0164	0.0164	0.0164	0.0164	0.0164	0.0164	0.0164	0.0164	0.0164	0.0164	0.0164	0.0164	0.0164	0.0164	0.0164	0.0164	0.0164	0.0164	0.0164	0.0164
0.45Hz	0.0165	0.0165	0.0165	0.0165	0.0165	0.0165	0.0165	0.0165	0.0165	0.0165	0.0165	0.0165	0.0165	0.0165	0.0165	0.0165	0.0165	0.0165	0.0165	0.0165	0.0165	0.0165	0.0165	0.0165	0.0165	0.0165	0.0165	0.0165	0.0165	0.0165	0.0165	0.0165	0.0165	0.0165	0.0165	0.0165	0.0165	0.0165	0.0165	0.0165	0.0165	0.0165	0.0165	0.0165	0.0165	0.0165	0.0165	0.0165	0.0165
0.44Hz	0.0164	0.0164	0.0164	0.0164	0.0164	0.0164	0.0164	0.0164	0.0164	0.0164	0.0164	0.0164	0.0164	0.0164	0.0164	0.0164	0.0164	0.0164	0.0164	0.0164	0.0164	0.0164	0.0164	0.0164	0.0164	0.0164	0.0164	0.0164	0.0164	0.0164	0.0164	0.0164	0.0164	0.0164	0.0164	0.0164	0.0164	0.0164	0.0164	0.0164	0.0164	0.0164	0.0164	0.0164	0.0164	0.0164	0.0164	0.0164	0.0164
0.44Hz	0.0163	0.0163	0.0163	0.0163	0.0163	0.0163	0.0163	0.0163	0.0163	0.0163	0.0163	0.0163	0.0163	0.0163	0.0163	0.0163	0.0163	0.0163	0.0163	0.0163	0.0163	0.0163	0.0163	0.0163	0.0163	0.0163	0.0163	0.0163	0.0163	0.0163	0.0163	0.0163	0.0163	0.0163	0.0163	0.0163	0.0163	0.0163	0.0163	0.0163	0.0163	0.0163	0.0163	0.0163	0.0163	0.0163	0.0163	0.0163	0.0163
0.43Hz	0.016	0.016	0.016	0.016	0.016	0.016	0.016	0.016	0.016	0.016	0.016	0.016	0.016	0.016	0.016	0.016	0.016	0.016	0.016	0.016	0.016	0.016	0.016	0.016	0.016	0.016	0.016	0.016	0.016	0.016	0.016	0.016	0.016	0.016	0.016	0.016	0.016	0.016	0.016	0.016	0.016	0.016	0.016	0.016	0.016	0.016	0.016	0.016	0.016
0.42Hz	0.0157	0.0157	0.0157	0.0157	0.0157	0.0157	0.0157	0.0157	0.0157	0.0157	0.0157	0.0157	0.0157	0.0157	0.0157	0.0157	0.0157	0.0157	0.0157	0.0157	0.0157	0.0157	0.0157	0.0157	0.0157	0.0157	0.0157	0.0157	0.0157	0.0157	0.0157	0.0157	0.0157	0.0157	0.0157	0.0157	0.0157	0.0157	0.0157	0.0157	0.0157	0.0157	0.0157	0.0157	0.0157	0.0157	0.0157	0.0157	0.0157
0.42Hz	0.0153	0.0153	0.0153	0.0153	0.0153	0.0153	0.0153	0.0153	0.0153	0.0153	0.0153	0.0153	0.0153	0.0153	0.0153	0.0153	0.0153	0.0153	0.0153	0.0153	0.0153	0.0153	0.0153	0.0153	0.0153	0.0153	0.0153	0.0153	0.0153	0.0153	0.0153	0.0153	0.0153	0.0153	0.0153	0.0153	0.0153	0.0153	0.0153	0.0153	0.0153	0.0153	0.0153	0.0153	0.0153	0.0153	0.0153	0.0153	0.0153
0.41Hz	0.0147	0.0147	0.0147	0.0147	0.0147	0.0147	0.0147	0.0147	0.0147	0.0147	0.0147	0.0147	0.0147	0.0147	0.0147	0.0147	0.0147	0.0147	0.0147	0.0147	0.0147	0.0147	0.0147	0.0147	0.0147	0.0147	0.0147	0.0147	0.0147	0.0147	0.0147	0.0147	0.0147	0.0147	0.0147	0.0147	0.0147	0.0147	0.0147	0.0147	0.0147	0.0147	0.0147	0.0147	0.0147	0.0147	0.0147	0.0147	0.0147
0.4Hz	0.0141	0.0141	0.0141	0.0141	0.0141	0.0141	0.0141	0.0141	0.0141	0.0141	0.0141	0.0141	0.0141	0.0141	0.0141	0.0141	0.0141	0.0141	0.0141	0.0141	0.0141	0.0141	0.0141	0.0141	0.0141	0.0141	0.0141	0.0141	0.0141	0.0141	0.0141	0.0141	0.0141	0.0141	0.0141	0.0141	0.0141	0.0141	0.0141	0.0141	0.0141	0.0141	0.0141	0.0141	0.0141	0.0141	0.0141	0.0141	0.0141
0.4Hz	0.0135	0.0135	0.0135	0.0135	0.0135	0.0135	0.0135	0.0135	0.0135	0.0135	0.0135	0.0135	0.0135	0.0135	0.0135	0.0135	0.0135	0.0135	0.0135	0.0135	0.0135	0.0135	0.0135	0.0135	0.0135	0.0135	0.0135	0.0135	0.0135	0.0135	0.0135	0.0135	0.0135	0.0135	0.0135	0.0135	0.0135	0.0135	0.0135	0.0135	0.0135	0.0135	0.0135	0.0135	0.0135	0.0135	0.0135	0.0135	0.0135
0.39Hz	0.0127	0.0127	0.0127	0.0127	0.0127	0.0127	0.0127	0.0127	0.0127	0.0127	0.0127	0.0127	0.0127	0.0127	0.0127	0.0127	0.0127	0.0127	0.0127	0.0127	0.0127	0.0127	0.0127	0.0127	0.0127	0.0127	0.0127	0.0127	0.0127	0.0127	0.0127	0.0127	0.0127	0.0127	0.0127	0.0127	0.0127	0.0127	0.0127	0.0127	0.0127	0.0127	0.0127	0.0127	0.0127	0.0127	0.0127	0.0127	0.0127
0.39Hz	0.0119	0.0119	0.0119	0.0119	0.0119	0.0119	0.0119	0.0119	0.0119	0.0119	0.0119	0.0119	0.0119	0.0119	0.0119	0.0119	0.0119	0.0119	0.0119	0.0119	0.0119	0.0119	0.0119	0.0119	0.0119	0.0119	0.0119	0.0119	0.0119	0.0119	0.0119	0.0119	0.0119	0.0119	0.0119	0.0119	0.0119	0.0119	0.0119	0.0119	0.0119	0.0119	0.0119	0.0119	0.0119	0.0119	0.0119	0.0119	0.0119
0.38Hz	0.0111	0.0111	0.0111	0.0111	0.0111	0.0111	0.0111	0.0111	0.0111	0.0111	0.0111	0.0111	0.0111	0.0111	0.0111	0.0111	0.0111	0.0111	0.0111	0.0111	0.0111	0.0111	0.0111	0.0111	0.0111	0.0111	0.0111	0.0111	0.0111	0.0111	0.0111	0.0111	0.0111	0.0111	0.0111	0.0111	0.0111	0.0111	0.0111	0.0111	0.0111	0.0111	0.0111	0.0111	0.0111	0.0111	0.0111	0.0111	0.0111
0.38Hz	0.0102	0.0102	0.0102	0.0102	0.0102	0.0102	0.0102	0.0102	0.0102	0.0102	0.0102	0.0102	0.0102	0.0102	0.0102	0.0102	0.0102	0.0102	0.0102	0.0102	0.0102	0.0102	0.0102	0.0102	0.0102	0.0102	0.0102	0.0102	0.0102	0.0102	0.0102	0.0102	0.0102	0.0102	0.0102	0.0102	0.0102	0.0102	0.0102	0.0102	0.0102	0.0102	0.0102	0.0102	0.0102	0.0102	0.0102	0.0102	0.0102
0.37Hz	0.0093	0.0093	0.0093	0.0093	0.0093	0.0093	0.0093	0.0093	0.0093	0.0093	0.0093	0.0093	0.0093	0.0093	0.0093	0.0093	0.0093	0.0093	0.0093	0.0093	0.0093	0.0093	0.0093	0.0093	0.0093	0.0093	0.0093	0.0093	0.0093	0.0093	0.0093	0.0093	0.0093	0.0093	0.0093	0.0093	0.0093	0.0093	0.0093	0.0093	0.0093	0.0093	0.0093	0.0093	0.0093	0.0093	0.0093	0.0093	0.0093
0.37Hz	0.0083	0.0083	0.0083	0.0083	0.0083	0.0083	0.0083	0.0083	0.0083	0.0083	0.0083	0.0083	0.0083	0.0083	0.0083	0.0083	0.0083	0.0083	0.0083	0.0083	0.0083	0.0083	0.0083	0.0083	0.0083	0.0083	0.0083	0.0083	0.0083	0.0083	0.0083	0.0083	0.0083	0.0083	0.0083	0.0083	0.0083	0.0083	0.0083	0.0083	0.0083	0.0083	0.0083	0.0083	0.0083	0.0083	0.0083	0.0083	0.0083
0.36Hz	0.0074	0.0074	0.0074	0.0074	0.0074	0.0074	0.0074	0.0074	0.0074	0.0074	0.0074	0.0074	0.0074	0.0074	0.0074	0.0074	0.0074	0.0074	0.0074	0.0074	0.0074	0.0074	0.0074	0.0074	0.0074	0.0074	0.0074	0.0074	0.0074	0.0074	0.0074	0.0074	0.0074	0.0074	0.0074	0.0074	0.0074	0.0074	0.0074	0.0074	0.0074	0.0074	0.0074	0.0074	0.0074	0.0074	0.0074	0.0074	0.0074
0.36Hz	0.0065	0.0065	0.0065	0.0065	0.0065	0.0065	0.0065	0.0065	0.0065	0.0065	0.0065	0.0065	0.0065	0.0065	0.0065	0.0065	0.0065	0.0065	0.0065	0.0065	0.0065	0.0065	0.0065	0.0065	0.0065	0.0065	0.0065	0.0065	0.0065	0.0065	0.0065	0.0065	0.0065	0.0065	0.0065	0.0065	0.0065	0.0065	0.0065	0.0065	0.0065	0.0065	0.0065	0.0065	0.0065	0.0065	0.0065	0.0065	0.0065
0.35Hz	0.0055	0.0055	0.0055	0.0055	0.0055	0.0055	0.0055	0.0055	0.0055	0.0055	0.0055	0.0055	0.0055	0.0055	0.0055	0.0055	0.0055	0.0055	0.0055	0.0055	0.0055	0.0055	0.0055	0.0055	0.0055	0.0055	0.0055	0.0055	0.0055	0.0055	0.0055	0.0055	0.0055	0.0055	0.0055	0.0055	0.0055	0.0055	0.0055	0.0055	0.0055	0.0055	0.0055	0.0055	0.0055	0.0055	0.0055	0.0055	0.0055
0.35Hz	0.0047	0.0047	0.0047	0.0047	0.0047	0.0047	0.0047	0.0047	0.0047	0.0047	0.0047	0.0047	0.0047	0.0047	0.0047	0.0047	0.0047	0.0047	0.0047	0.0047	0.0047	0.0047	0.0047	0.0047	0.0047	0.0047	0.0047	0.0047	0.0047	0.0047	0.0047	0.0047	0.0047	0.0047	0.0047	0.0047	0.0047	0.0047	0.0047	0.0047	0.0047	0.0047	0.0047	0.0047	0.0047	0.0047	0.0047	0.0047	0.0047
0.34Hz	0.0038	0.0038	0.0038	0.0038	0.0038	0.0038	0.0038	0.0038	0.0038	0.0038	0.0038	0.0038	0.0038	0.0038	0.0038	0.0038	0.0038	0.0038	0.0038	0.0038	0.0038	0.0038	0.0038	0.0038	0.0038	0.0038	0.0038	0.0038	0.0038	0.0038	0.0038	0.0038	0.0038	0.0038	0.0038	0.0038	0.0038	0.0038	0.0038	0.0038	0.0038	0.0038	0.0038	0.0038	0.0038	0.0038	0.0038	0.0038	0.0038
0.34Hz	0.003	0.003	0.003	0.003	0.003	0.003	0.003	0.003	0.003	0.003	0.003	0.003	0.003	0.003	0.003	0.003	0.003	0.003	0.003	0.003	0.003	0.003	0.003	0.003	0.003	0.003	0.003	0.003	0.003	0.003	0.003	0.003	0.003	0.003	0.003	0.003	0.003	0.003	0.003	0.003	0.003	0.003	0.003	0.003	0.003	0.003	0.003	0.003	0.003
0.33Hz	0.0023	0.0023	0.0023	0.0023	0.0023	0.0023	0.0023	0.0023	0.0023	0.0023	0.0023	0.0023	0.0023	0.0023	0.0023	0.0023	0.0023	0.0023	0.0023	0.0023	0.0023	0.0023	0.0023	0.0023	0.0023	0.0023	0.0023	0.0023	0.0023	0.0023	0.0023	0.0023	0.0023	0.0023	0.0023	0.0023	0.0023	0.0023	0.0023	0.0023	0.0023	0.0023	0.0023	0.0023	0.0023	0.0023	0.0023	0.0023	0.0023
0.33Hz	0.0016	0.0016	0.0016	0.0016	0.0016	0.0016	0.0016	0.0016	0.0016	0.0016	0.0016	0.0016	0.0016	0.0016	0.0016	0.0016	0.0016	0.0016	0.0016	0.0016	0.0016	0.0016	0.0016	0.0016	0.0016	0.0016	0.0016	0.0016	0.0016	0.0016	0.0016	0.0016	0.0016	0.0016	0.0016	0.0016	0.0016	0.0016	0.0016	0.0016	0.0016	0.0016	0.0016	0.0016	0.0016	0.0016	0.0016	0.0016	0.0016
0.32Hz	0.001	0.001	0.001	0.001	0.001	0.001	0.001	0.001	0.001	0.001	0.001	0.001	0.001	0.001	0.001	0.001	0.001	0.001	0.001	0.001	0.001	0.001	0.001	0.001	0.001	0.001	0.001	0.001	0.001	0.001	0.001	0.001	0.001	0.001	0.001	0.001	0.001	0.001	0.001	0.001	0.001	0.001	0.001	0.001	0.001	0.001	0.001	0.001	0.001
0.32Hz	0.0004	0.0004	0.0004	0.0004	0.0004	0.0004	0.0004	0.0004	0.0004	0.0004	0.0004	0.0004	0.0004	0.0004	0.0004	0.0004	0.0004	0.0004	0.0004	0.0004	0.0004	0.0004	0.0004	0.0004	0.0004	0.0004	0.0004	0.0004	0.0004	0.0004	0.0004	0.0004	0.0004	0.0004	0.0004	0.0004	0.0004	0.0004	0.0004	0.0004	0.0004	0.0004	0.0004	0.0004	0.0004	0.0004	0.0004	0.0004	0.0004
0.31Hz	0.0001	0.0001	0.0001	0.0001	0.0001	0.0001	0.0001	0.0001	0.0001	0.0001	0.0001	0.0001	0.0001	0.0001	0.0001	0.0001	0.0001	0.0001	0.0001	0.0001	0.0001	0.0001	0.0001	0.0001	0.0001	0.0001	0.0001	0.0001	0.0001	0.0001	0.0001	0.0001	0.0001	0.0001	0.0001	0.0001	0.0001	0.0001	0.0002	0.0002	0.0002	0.0002	0.0002	0.0002	0.0002	0.0002	0.0002	0.0002	0.0002
0.31Hz	0.0005	0.0005	0.0005	0.0005	0.0005	0.0005	0.0005	0.0005	0.0005	0.0005	0.0005	0.0005	0.0005	0.0005	0.0005	0.0005	0.0005	0.0005	0.0005	0.0005	0.0005	0.0005	0.0005	0.0005	0.0005	0.0005	0.0005	0.0005	0.0005	0.0005	0.0005	0.0005	0.0005	0.0005	0.0005	0.0005	0.0005	0.0005	0.0005	0.0005	0.0005	0.0005	0.0005	0.0006	0.0006	0.0006	0.0006	0.0006	0.0006
0.3Hz	0.0009	0.0009	0.0009	0.0009	0.0009	0.0009	0.0009	0.0009	0.0009	0.0009	0.0009	0.0009	0.0009	0.0009	0.0009	0.0009	0.0009	0.0009	0.0009	0.0009	0.0009	0.0009	0.0009	0.0009	0.0009	0.0009	0.0009	0.0009	0.0009	0.0009	0.0009	0.0009	0.0009	0.0009	0.0009	0.0009	0.0009	0.0009	0.0009	0.0009	0.0009	0.0009	0.0009	0.0009	0.0009	0.0009	0.0009	0.0009	0.0009
0.3Hz	0.0012	0.0012	0.0012	0.0012	0.0012	0.0012	0.0012	0.0012	0.0012	0.0012	0.0012	0.0012	0.0012	0.0012	0.0012	0.0012	0.0012	0.0012	0.0012	0.0012	0.0012	0.0012	0.0012	0.0012	0.0012	0.0012	0.0012	0.0012	0.0012	0.0012	0.0012	0.0012	0.0012	0.0012	0.0012	0.0012	0.0012	0.0012	0.0012	0.0012	0.0012	0.0012	0.0012	0.0012	0.0012	0.0012	0.0012	0.0012	0.0013
0.29Hz	0.0015	0.0015	0.0015	0.0015	0.0015	0.0015	0.0015	0.0015	0.0015	0.0015	0.0015	0.0015	0.0015	0.0015	0.0015	0.0015	0.0015	0.0015	0.0015	0.0015	0.0015	0.0015	0.0015	0.0015	0.0015	0.0015	0.0015	0.0015	0.0015	0.0015	0.0015	0.0015	0.0015	0.0015	0.0015	0.0015	0.0015	0.0015	0.0015	0.0015	0.0015	0.0015	0.0015	0.0015	0.0015	0.0015	0.0015	0.0015	0.0015
0.29Hz	0.0017	0.0017	0.0017	0.0017	0.0017	0.0017	0.0017	0.0017	0.0017	0.0017	0.0017	0.0017	0.0017	0.0017	0.0017	0.0017	0.0017	0.0017	0.0017	0.0017	0.0017	0.0017	0.0017	0.0017	0.0017	0.0017	0.0017	0.0017	0.0017	0.0017	0.0017	0.0017	0.0017	0.0017	0.0017	0.0017	0.0017	0.0017	0.0017	0.0017	0.0017	0.0017	0.0017	0.0017	0.0017	0.0017	0.0017	0.0017	0.0017
0.29Hz	0.0019	0.0019	0.0019	0.0019	0.0019	0.0019	0.0019	0.0019	0.0019	0.0019	0.0019	0.0019	0.0019	0.0019	0.0019	0.0019	0.0019	0.0019	0.0019	0.0019	0.0019	0.0019	0.0019	0.0019	0.0019	0.0019	0.0019	0.0019	0.0019	0.0019	0.0019	0.0019	0.0019	0.0019	0.0019	0.0019	0.0019	0.0019	0.0019	0.0019	0.0019	0.0019	0.0019	0.0019	0.0019	0.0019	0.0019	0.0019	0.0019
0.28Hz	0.0021	0.0021	0.0021	0.0021	0.0021	0.0021	0.0021	0.0021	0.0021	0.0021	0.0021	0.0021	0.0021	0.0021	0.0021	0.0021	0.0021	0.0021	0.0021	0.0021	0.0021	0.0021	0.0021	0.0021	0.0021	0.0021	0.0021	0.0021	0.0021	0.0021	0.0021	0.0021	0.0021	0.0021	0.0021	0.0021	0.0021	0.0021	0.0021	0.0021	0.0021	0.0021	0.0021	0.0021	0.0021	0.0021	0.0021	0.0021	0.0021
0.28Hz	0.0022	0.0022	0.0022	0.0022	0.0022	0.0022	0.0022	0.0022	0.0022	0.0022	0.0022	0.0022	0.0022	0.0022	0.0022	0.0022	0.0022	0.0022	0.0022	0.0022	0.0022	0.0022	0.0022	0.0022	0.0022	0.0022	0.0022	0.0022	0.0022	0.0022	0.0022	0.0022	0.0022	0.0022	0.0022	0.0022	0.0022	0.0022	0.0022	0.0022	0.0022	0.0022	0.0022	0.0022	0.0022	0.0022	0.0022	0.0022	0.0022
0.27Hz	0.0022	0.0022	0.0022	0.0022	0.0022	0.0022	0.0022	0.0022	0.0022	0.0022	0.0022	0.0022	0.0022	0.0022	0.0022	0.0022	0.0022	0.0022	0.0022	0.0022	0.0022	0.0022	0.0022	0.0022	0.0022	0.0022	0.0022	0.0022	0.0022	0.0022	0.0022	0.0022	0.0022	0.0022	0.0022	0.0022	0.0022	0.0022	0.0022	0.0022	0.0022	0.0022	0.0022	0.0022	0.0022	0.0022	0.0022	0.0022	0.0022
0.27Hz	0.0023	0.0023	0.0023	0.0023	0.0023	0.0023	0.0023	0.0023	0.0023	0.0023	0.0023	0.0023	0.0023	0.0023	0.0023	0.0023	0.0023	0.0023	0.0023	0.0023	0.0023	0.0023	0.0023	0.0023	0.0023	0.0023	0.0023	0.0023	0.0023	0.0023	0.0023	0.0023	0.0023	0.0023	0.0023	0.0023	0.0023	0.0023	0.0023	0.0023	0.0023	0.0023	0.0023	0.0023	0.0023	0.0023	0.0023	0.0023	0.0023
0.27Hz	0.0024	0.0024	0.0024	0.0024	0.0024	0.0024	0.0024	0.0024	0.0024	0.0024	0.0024	0.0024	0.0024	0.0024	0.0024	0.0024	0.0024	0.0024	0.0024	0.0024	0.0024	0.0024	0.0024	0.0024	0.0024	0.0024	0.0024	0.0024	0.0023	0.0023	0.0023	0.0023	0.0023	0.0023	0.0023	0.0023	0.0023	0.0023	0.0023	0.0023	0.0023	0.0023	0.0023	0.0023	0.0023	0.0023	0.0023	0.0023	0.0023
0.26Hz	0.0024	0.0024	0.0024	0.0024	0.0024	0.0024	0.0024	0.0024	0.0024	0.0024	0.0024	0.0024	0.0024	0.0024	0.0024	0.0024	0.0024	0.0024	0.0024	0.0024	0.0024	0.0024	0.0024	0.0024	0.0024	0.0024	0.0024	0.0024	0.0024	0.0024	0.0024	0.0024	0.0024	0.0024	0.0024	0.0024	0.0024	0.0024	0.0024	0.0024	0.0024	0.0024	0.0024	0.0024	0.0024	0.0024	0.0024	0.0024	0.0024
0.26Hz	0.0025	0.0025	0.0025	0.0025	0.0025	0.0025	0.0025	0.0025	0.0025	0.0025	0.0025	0.0025	0.0025	0.0025	0.0025	0.0025	0.0025	0.0025	0.0025	0.0025	0.0025	0.0025	0.0025	0.0025	0.0025	0.0025	0.0025	0.0025	0.0025	0.0025	0.0025	0.0025	0.0025	0.0025	0.0025	0.0025	0.0025	0.0025	0.0025	0.0025	0.0025	0.0025	0.0025	0.0025	0.0025	0.0025	0.0025	0.0025	0.0025
0.25Hz	0.0027	0.0027	0.0027	0.0027	0.0027	0.0027	0.0027	0.0027	0.0027	0.0027	0.0027	0.0027	0.0027	0.0027	0.0027	0.0027	0.0027	0.0027	0.0027	0.0027	0.0027	0.0027	0.0027	0.0027	0.0027	0.0027	0.0027	0.0027	0.0027	0.0027	0.0027	0.0027	0.0027	0.0027	0.0027	0.0027	0.0027	0.0027	0.0027	0.0027	0.0027	0.0027	0.0027	0.0027	0.0027	0.0027	0.0027	0.0027	0.0027
0.25Hz	0.0029	0.0029	0.0029	0.0029	0.0029	0.0029	0.0029	0.0029	0.0029	0.0029	0.0029	0.0029	0.0029	0.0029	0.0029	0.0029	0.0029	0.0029	0.0029	0.0029	0.0029	0.0029	0.0029	0.0029	0.0029	0.0029	0.0029	0.0029	0.0029	0.0029	0.0029	0.0029	0.0029	0.0029	0.0029	0.0029	0.0029	0.0029	0.0029	0.0029	0.0029	0.0029	0.0029	0.0029	0.0029	0.0029	0.0029	0.0029	0.0029
[truncated: 5,000 more columns]
