# Supplementary material for: The fast continuous wavelet transformation (fCWT) for real-time, high-quality, noise-resistant time–frequency analysis
Source: Nat Comput Sci. 2022 Jan 27;2(1):47–58. doi: 10.1038/s43588-021-00183-z (PMC10766549; doi:10.1038/s43588-021-00183-z)
Supplement: Supplementary file 4 — Zipped statistical and heatmap source data. [file 43588_2021_183_MOESM4_ESM.zip › Figure 4/figure_4_wvd_source_clean.csv]

Freq(Hz)\Time(s)	0s	0.001s	0.002s	0.003s	0.004s	0.005s	0.006s	0.007s	0.008s	0.009s	0.01s	0.011s	0.012s	0.013s	0.014s	0.015s	0.016s	0.017s	0.018s	0.019s	0.02s	0.021s	0.022s	0.023s	0.024s	0.025s	0.026s	0.027s	0.028s	0.029s	0.03s	0.031s	0.032s	0.033s	0.034s	0.035s	0.036s	0.037s	0.038s	0.039s	0.04s	0.041s	0.042s	0.043s	0.044s	0.045s	0.046s	0.047s	0.048s
0Hz	0.0027	0.0021	0.0021	0.0026	0.004	0.0037	0.0026	0.0019	0.0027	0.0028	0.0019	0.0005	0.0008	0.0016	0.0017	0.0006	0.0005	0.0016	0.0028	0.0025	0.002	0.0025	0.004	0.0043	0.0035	0.0028	0.0035	0.0039	0.0031	0.0014	0.0009	0.0012	0.0009	0.0007	0.002	0.0019	0.0013	0.0018	0.003	0.0031	0.0019	0.0012	0.0017	0.0023	0.0015	0.0002	0.0001	0.0011	0.0015
0.24Hz	0.0027	0.0021	0.0021	0.0027	0.004	0.0037	0.0027	0.002	0.0027	0.0029	0.002	0.0006	0.0008	0.0016	0.0017	0.0007	0.0005	0.0016	0.0028	0.0026	0.0021	0.0026	0.0041	0.0045	0.0037	0.0031	0.0037	0.0043	0.0035	0.0019	0.0013	0.0016	0.0014	0.0001	0.0015	0.0015	0.0009	0.0014	0.0026	0.0029	0.0018	0.001	0.0015	0.0021	0.0015	0.0002	0.0002	0.0008	0.0013
0.48Hz	0.0027	0.0021	0.0021	0.0027	0.0041	0.0038	0.0027	0.002	0.0028	0.003	0.0021	0.0007	0.0008	0.0017	0.0018	0.0008	0.0005	0.0016	0.0028	0.0027	0.0021	0.0026	0.0041	0.0047	0.004	0.0033	0.0039	0.0046	0.004	0.0024	0.0018	0.0021	0.002	0.0005	0.001	0.0011	0.0005	0.0009	0.0022	0.0027	0.0017	0.0008	0.0012	0.0019	0.0014	0.0001	0.0004	0.0004	0.001
0.71Hz	0.0027	0.0021	0.0021	0.0027	0.0041	0.0038	0.0028	0.0021	0.0028	0.0031	0.0022	0.0008	0.0009	0.0017	0.0019	0.0009	0.0005	0.0015	0.0028	0.0027	0.0022	0.0026	0.0041	0.0048	0.0042	0.0035	0.0042	0.0049	0.0045	0.003	0.0022	0.0026	0.0026	0.0011	0.0004	0.0006	0	0.0004	0.0017	0.0023	0.0015	0.0006	0.0009	0.0017	0.0013	0	0.0007	0.0001	0.0007
0.95Hz	0.0027	0.0021	0.0021	0.0027	0.0041	0.0039	0.0029	0.0021	0.0029	0.0031	0.0023	0.0009	0.0009	0.0018	0.002	0.001	0.0006	0.0015	0.0028	0.0028	0.0023	0.0026	0.0042	0.005	0.0044	0.0038	0.0044	0.0052	0.0049	0.0035	0.0027	0.003	0.0032	0.0018	0.0002	0.0001	0.0004	0.0002	0.0011	0.0019	0.0012	0.0003	0.0005	0.0013	0.0011	0.0002	0.001	0.0003	0.0003
1.19Hz	0.0027	0.0021	0.0022	0.0027	0.0041	0.0039	0.0029	0.0022	0.0029	0.0032	0.0024	0.001	0.001	0.0018	0.0021	0.001	0.0006	0.0015	0.0028	0.0029	0.0023	0.0026	0.0042	0.0051	0.0046	0.004	0.0046	0.0055	0.0054	0.004	0.0032	0.0035	0.0037	0.0025	0.0009	0.0004	0.0009	0.0008	0.0005	0.0015	0.0009	0	0.0001	0.001	0.0009	0.0003	0.0013	0.0008	0.0001
1.43Hz	0.0027	0.0021	0.0022	0.0027	0.0041	0.004	0.003	0.0022	0.003	0.0033	0.0025	0.0011	0.001	0.0018	0.0021	0.0011	0.0006	0.0015	0.0028	0.0029	0.0024	0.0026	0.0042	0.0052	0.0048	0.0042	0.0047	0.0058	0.0058	0.0045	0.0036	0.004	0.0043	0.0032	0.0016	0.001	0.0015	0.0014	0.0001	0.0009	0.0006	0.0004	0.0004	0.0005	0.0006	0.0005	0.0016	0.0013	0.0005
1.67Hz	0.0027	0.0022	0.0022	0.0027	0.0041	0.004	0.0031	0.0023	0.003	0.0034	0.0026	0.0012	0.0011	0.0019	0.0022	0.0012	0.0007	0.0015	0.0028	0.003	0.0024	0.0026	0.0042	0.0052	0.005	0.0044	0.0049	0.006	0.0062	0.005	0.0041	0.0044	0.0048	0.0039	0.0023	0.0015	0.002	0.002	0.0008	0.0004	0.0001	0.0008	0.0009	0	0.0003	0.0008	0.0019	0.0018	0.001
1.9Hz	0.0027	0.0022	0.0022	0.0027	0.0042	0.0041	0.0031	0.0023	0.003	0.0034	0.0027	0.0013	0.0012	0.0019	0.0023	0.0013	0.0007	0.0014	0.0028	0.003	0.0025	0.0026	0.0041	0.0053	0.0052	0.0045	0.005	0.0062	0.0065	0.0054	0.0046	0.0048	0.0054	0.0046	0.003	0.0022	0.0026	0.0027	0.0016	0.0003	0.0003	0.0012	0.0014	0.0005	0.0001	0.001	0.0023	0.0023	0.0015
2.14Hz	0.0027	0.0022	0.0022	0.0027	0.0042	0.0041	0.0032	0.0024	0.0031	0.0035	0.0028	0.0014	0.0012	0.002	0.0024	0.0014	0.0008	0.0014	0.0028	0.0031	0.0025	0.0026	0.0041	0.0054	0.0053	0.0047	0.0052	0.0064	0.0069	0.0059	0.005	0.0053	0.0059	0.0053	0.0037	0.0028	0.0032	0.0034	0.0023	0.0009	0.0008	0.0017	0.002	0.0011	0.0005	0.0014	0.0026	0.0028	0.0021
2.38Hz	0.0027	0.0022	0.0022	0.0027	0.0042	0.0042	0.0032	0.0024	0.0031	0.0036	0.0029	0.0015	0.0013	0.002	0.0024	0.0015	0.0008	0.0014	0.0028	0.0031	0.0026	0.0026	0.004	0.0054	0.0054	0.0048	0.0053	0.0066	0.0072	0.0063	0.0054	0.0057	0.0064	0.0059	0.0044	0.0034	0.0038	0.004	0.0031	0.0016	0.0014	0.0022	0.0026	0.0017	0.001	0.0017	0.003	0.0034	0.0027
2.62Hz	0.0027	0.0022	0.0022	0.0027	0.0042	0.0042	0.0033	0.0025	0.0032	0.0037	0.003	0.0016	0.0013	0.0021	0.0025	0.0016	0.0008	0.0014	0.0027	0.0031	0.0026	0.0026	0.004	0.0054	0.0055	0.0049	0.0053	0.0067	0.0074	0.0067	0.0058	0.0061	0.0069	0.0066	0.0051	0.0041	0.0043	0.0047	0.0039	0.0024	0.002	0.0027	0.0032	0.0024	0.0016	0.0021	0.0034	0.0039	0.0033
2.86Hz	0.0027	0.0022	0.0022	0.0027	0.0042	0.0043	0.0034	0.0025	0.0032	0.0037	0.0032	0.0017	0.0014	0.0021	0.0026	0.0017	0.0009	0.0013	0.0027	0.0032	0.0026	0.0025	0.0039	0.0054	0.0056	0.0051	0.0054	0.0068	0.0077	0.0071	0.0062	0.0064	0.0073	0.0072	0.0058	0.0047	0.0049	0.0054	0.0047	0.0032	0.0026	0.0033	0.0038	0.0031	0.0021	0.0025	0.0038	0.0044	0.0039
3.1Hz	0.0027	0.0022	0.0022	0.0027	0.0042	0.0043	0.0034	0.0026	0.0033	0.0038	0.0033	0.0018	0.0015	0.0022	0.0026	0.0018	0.0009	0.0013	0.0027	0.0032	0.0027	0.0025	0.0038	0.0053	0.0057	0.0051	0.0054	0.0068	0.0078	0.0074	0.0065	0.0067	0.0077	0.0077	0.0065	0.0053	0.0055	0.006	0.0054	0.004	0.0032	0.0038	0.0044	0.0038	0.0028	0.003	0.0042	0.005	0.0045
3.33Hz	0.0027	0.0022	0.0022	0.0027	0.0042	0.0043	0.0035	0.0027	0.0033	0.0039	0.0034	0.0019	0.0015	0.0022	0.0027	0.0019	0.001	0.0013	0.0026	0.0032	0.0027	0.0025	0.0037	0.0053	0.0057	0.0052	0.0055	0.0069	0.008	0.0077	0.0069	0.007	0.008	0.0083	0.0071	0.006	0.0061	0.0067	0.0062	0.0047	0.0039	0.0044	0.005	0.0045	0.0034	0.0034	0.0046	0.0055	0.0051
3.57Hz	0.0027	0.0022	0.0022	0.0027	0.0043	0.0044	0.0035	0.0027	0.0033	0.0039	0.0035	0.002	0.0016	0.0022	0.0028	0.002	0.001	0.0013	0.0026	0.0032	0.0027	0.0024	0.0036	0.0052	0.0057	0.0052	0.0054	0.0068	0.0081	0.0079	0.0072	0.0073	0.0083	0.0087	0.0077	0.0066	0.0066	0.0073	0.0069	0.0055	0.0046	0.005	0.0057	0.0052	0.0041	0.0039	0.005	0.006	0.0057
3.81Hz	0.0027	0.0022	0.0022	0.0027	0.0043	0.0044	0.0036	0.0028	0.0034	0.004	0.0036	0.0021	0.0016	0.0023	0.0028	0.0021	0.0011	0.0013	0.0025	0.0032	0.0027	0.0024	0.0035	0.0051	0.0057	0.0053	0.0054	0.0068	0.0082	0.0082	0.0074	0.0075	0.0086	0.0092	0.0083	0.0071	0.0071	0.0078	0.0077	0.0063	0.0052	0.0055	0.0063	0.0059	0.0048	0.0044	0.0054	0.0064	0.0063
4.05Hz	0.0027	0.0022	0.0022	0.0027	0.0043	0.0045	0.0037	0.0028	0.0034	0.0041	0.0037	0.0023	0.0017	0.0023	0.0029	0.0022	0.0011	0.0012	0.0025	0.0032	0.0027	0.0023	0.0033	0.005	0.0056	0.0053	0.0054	0.0067	0.0082	0.0083	0.0076	0.0077	0.0088	0.0095	0.0088	0.0077	0.0076	0.0084	0.0083	0.0071	0.0059	0.0061	0.0068	0.0066	0.0055	0.005	0.0058	0.0069	0.0068
4.29Hz	0.0027	0.0022	0.0022	0.0027	0.0043	0.0045	0.0037	0.0029	0.0035	0.0041	0.0038	0.0024	0.0018	0.0024	0.003	0.0023	0.0012	0.0012	0.0024	0.0031	0.0027	0.0023	0.0032	0.0048	0.0056	0.0052	0.0053	0.0066	0.0082	0.0084	0.0078	0.0078	0.009	0.0098	0.0093	0.0082	0.008	0.0088	0.0089	0.0078	0.0066	0.0067	0.0074	0.0073	0.0062	0.0055	0.0062	0.0073	0.0073
4.52Hz	0.0027	0.0023	0.0022	0.0027	0.0043	0.0045	0.0038	0.0029	0.0035	0.0042	0.0039	0.0025	0.0018	0.0024	0.003	0.0024	0.0013	0.0012	0.0024	0.0031	0.0027	0.0022	0.003	0.0047	0.0055	0.0052	0.0052	0.0065	0.0081	0.0085	0.0079	0.0079	0.0091	0.0101	0.0097	0.0086	0.0084	0.0092	0.0095	0.0085	0.0072	0.0072	0.0079	0.008	0.0068	0.006	0.0065	0.0077	0.0078
4.76Hz	0.0027	0.0023	0.0022	0.0027	0.0043	0.0046	0.0038	0.003	0.0035	0.0043	0.004	0.0026	0.0019	0.0025	0.0031	0.0025	0.0013	0.0012	0.0023	0.0031	0.0027	0.0021	0.0029	0.0045	0.0054	0.0051	0.0051	0.0063	0.008	0.0085	0.008	0.008	0.0091	0.0103	0.01	0.009	0.0087	0.0096	0.01	0.0091	0.0078	0.0077	0.0084	0.0086	0.0075	0.0065	0.0069	0.008	0.0083
5Hz	0.0027	0.0023	0.0023	0.0027	0.0043	0.0046	0.0039	0.003	0.0036	0.0043	0.0041	0.0027	0.002	0.0025	0.0031	0.0025	0.0014	0.0012	0.0022	0.003	0.0026	0.002	0.0027	0.0043	0.0053	0.005	0.0049	0.0061	0.0078	0.0085	0.008	0.008	0.0091	0.0104	0.0103	0.0093	0.009	0.0099	0.0104	0.0097	0.0084	0.0081	0.0088	0.0091	0.0081	0.007	0.0072	0.0083	0.0086
5.24Hz	0.0027	0.0023	0.0023	0.0027	0.0043	0.0047	0.004	0.0031	0.0036	0.0044	0.0042	0.0028	0.0021	0.0025	0.0032	0.0026	0.0014	0.0012	0.0022	0.003	0.0026	0.002	0.0025	0.0041	0.0051	0.0049	0.0047	0.0058	0.0076	0.0084	0.008	0.0079	0.009	0.0104	0.0105	0.0096	0.0093	0.0101	0.0108	0.0102	0.0089	0.0085	0.0092	0.0096	0.0087	0.0075	0.0075	0.0085	0.009
5.48Hz	0.0027	0.0023	0.0023	0.0027	0.0043	0.0047	0.004	0.0031	0.0037	0.0044	0.0043	0.0029	0.0021	0.0026	0.0033	0.0027	0.0015	0.0012	0.0021	0.0029	0.0026	0.0019	0.0023	0.0039	0.0049	0.0048	0.0045	0.0056	0.0073	0.0083	0.0079	0.0078	0.0089	0.0103	0.0106	0.0098	0.0094	0.0102	0.0111	0.0107	0.0094	0.0089	0.0095	0.01	0.0092	0.008	0.0078	0.0087	0.0092
5.71Hz	0.0027	0.0023	0.0023	0.0027	0.0043	0.0047	0.0041	0.0032	0.0037	0.0045	0.0044	0.003	0.0022	0.0026	0.0033	0.0028	0.0016	0.0011	0.002	0.0029	0.0026	0.0018	0.0021	0.0036	0.0047	0.0046	0.0043	0.0053	0.007	0.0081	0.0078	0.0077	0.0087	0.0102	0.0106	0.01	0.0095	0.0103	0.0113	0.011	0.0098	0.0092	0.0098	0.0104	0.0097	0.0084	0.008	0.0088	0.0094
5.95Hz	0.0027	0.0023	0.0023	0.0027	0.0043	0.0048	0.0041	0.0033	0.0037	0.0046	0.0045	0.0031	0.0023	0.0027	0.0034	0.0029	0.0016	0.0011	0.002	0.0028	0.0025	0.0017	0.0019	0.0034	0.0045	0.0044	0.0041	0.0049	0.0067	0.0078	0.0076	0.0075	0.0084	0.01	0.0106	0.01	0.0095	0.0103	0.0113	0.0113	0.0101	0.0094	0.01	0.0106	0.0101	0.0088	0.0082	0.0089	0.0096
6.19Hz	0.0027	0.0023	0.0023	0.0028	0.0044	0.0048	0.0042	0.0033	0.0038	0.0046	0.0046	0.0033	0.0024	0.0027	0.0034	0.003	0.0017	0.0011	0.0019	0.0028	0.0025	0.0016	0.0017	0.0031	0.0043	0.0042	0.0038	0.0046	0.0063	0.0075	0.0074	0.0072	0.0081	0.0097	0.0105	0.01	0.0095	0.0102	0.0113	0.0115	0.0104	0.0096	0.0101	0.0108	0.0104	0.0091	0.0084	0.009	0.0097
6.43Hz	0.0027	0.0023	0.0023	0.0028	0.0044	0.0048	0.0042	0.0034	0.0038	0.0047	0.0046	0.0034	0.0024	0.0027	0.0035	0.0031	0.0018	0.0011	0.0018	0.0027	0.0024	0.0015	0.0015	0.0028	0.004	0.004	0.0035	0.0042	0.0059	0.0072	0.0071	0.0069	0.0077	0.0094	0.0103	0.0099	0.0094	0.01	0.0112	0.0115	0.0105	0.0097	0.0101	0.0109	0.0107	0.0094	0.0085	0.0089	0.0097
6.67Hz	0.0027	0.0023	0.0023	0.0028	0.0044	0.0049	0.0043	0.0034	0.0038	0.0047	0.0047	0.0035	0.0025	0.0028	0.0035	0.0032	0.0019	0.0011	0.0017	0.0026	0.0024	0.0014	0.0013	0.0025	0.0037	0.0038	0.0032	0.0038	0.0054	0.0068	0.0068	0.0065	0.0072	0.0089	0.01	0.0097	0.0092	0.0098	0.011	0.0115	0.0106	0.0098	0.01	0.0109	0.0108	0.0096	0.0086	0.0089	0.0096
6.91Hz	0.0027	0.0023	0.0023	0.0028	0.0044	0.0049	0.0043	0.0035	0.0039	0.0048	0.0048	0.0036	0.0026	0.0028	0.0035	0.0032	0.0019	0.0011	0.0017	0.0025	0.0023	0.0013	0.0011	0.0022	0.0034	0.0035	0.0029	0.0033	0.0049	0.0063	0.0064	0.0061	0.0067	0.0084	0.0096	0.0094	0.0089	0.0094	0.0107	0.0113	0.0106	0.0097	0.0099	0.0108	0.0109	0.0097	0.0086	0.0087	0.0095
7.14Hz	0.0027	0.0023	0.0023	0.0028	0.0044	0.005	0.0044	0.0035	0.0039	0.0048	0.0049	0.0037	0.0027	0.0029	0.0036	0.0033	0.002	0.0011	0.0016	0.0024	0.0022	0.0012	0.0009	0.0019	0.0031	0.0032	0.0026	0.0029	0.0043	0.0058	0.006	0.0057	0.0062	0.0078	0.0091	0.0091	0.0085	0.009	0.0103	0.0111	0.0105	0.0096	0.0097	0.0106	0.0108	0.0098	0.0086	0.0085	0.0093
7.38Hz	0.0027	0.0024	0.0023	0.0028	0.0044	0.005	0.0045	0.0036	0.0039	0.0049	0.005	0.0038	0.0028	0.0029	0.0036	0.0034	0.0021	0.0011	0.0015	0.0024	0.0022	0.0011	0.0006	0.0016	0.0027	0.0029	0.0022	0.0024	0.0038	0.0053	0.0055	0.0052	0.0056	0.0072	0.0085	0.0086	0.0081	0.0085	0.0098	0.0107	0.0103	0.0094	0.0094	0.0103	0.0107	0.0098	0.0085	0.0083	0.009
7.62Hz	0.0027	0.0024	0.0023	0.0028	0.0044	0.005	0.0045	0.0036	0.004	0.0049	0.0051	0.0039	0.0028	0.0029	0.0037	0.0035	0.0021	0.0011	0.0014	0.0023	0.0021	0.001	0.0004	0.0013	0.0024	0.0026	0.0019	0.0019	0.0032	0.0047	0.005	0.0046	0.0049	0.0065	0.0079	0.0081	0.0076	0.0079	0.0092	0.0103	0.01	0.0091	0.009	0.0099	0.0105	0.0097	0.0084	0.008	0.0087
7.86Hz	0.0027	0.0024	0.0023	0.0028	0.0044	0.005	0.0046	0.0037	0.004	0.0049	0.0052	0.004	0.0029	0.003	0.0037	0.0035	0.0022	0.0012	0.0013	0.0022	0.002	0.0009	0.0002	0.0009	0.002	0.0023	0.0015	0.0014	0.0025	0.0041	0.0044	0.004	0.0042	0.0057	0.0072	0.0075	0.007	0.0072	0.0085	0.0097	0.0096	0.0087	0.0085	0.0095	0.0102	0.0095	0.0082	0.0077	0.0083
8.1Hz	0.0027	0.0024	0.0023	0.0028	0.0044	0.0051	0.0046	0.0037	0.004	0.005	0.0052	0.0041	0.003	0.003	0.0037	0.0036	0.0023	0.0012	0.0013	0.0021	0.0019	0.0008	0	0.0006	0.0017	0.0019	0.0011	0.0009	0.0019	0.0034	0.0038	0.0034	0.0035	0.0048	0.0064	0.0069	0.0064	0.0064	0.0077	0.009	0.0091	0.0082	0.008	0.0089	0.0097	0.0093	0.008	0.0074	0.0079
8.33Hz	0.0027	0.0024	0.0023	0.0028	0.0044	0.0051	0.0047	0.0038	0.0041	0.005	0.0053	0.0042	0.0031	0.0031	0.0037	0.0037	0.0024	0.0012	0.0012	0.002	0.0018	0.0007	0.0002	0.0003	0.0013	0.0015	0.0007	0.0003	0.0012	0.0027	0.0032	0.0028	0.0027	0.004	0.0055	0.0061	0.0056	0.0056	0.0068	0.0082	0.0085	0.0077	0.0074	0.0082	0.0092	0.0089	0.0077	0.007	0.0075
8.57Hz	0.0027	0.0024	0.0023	0.0028	0.0044	0.0051	0.0047	0.0038	0.0041	0.0051	0.0054	0.0044	0.0032	0.0031	0.0038	0.0037	0.0024	0.0012	0.0011	0.0018	0.0018	0.0006	0.0004	0.0001	0.0009	0.0012	0.0003	0.0002	0.0005	0.002	0.0025	0.0021	0.0019	0.003	0.0046	0.0053	0.0049	0.0048	0.0059	0.0074	0.0078	0.0071	0.0067	0.0075	0.0086	0.0085	0.0074	0.0066	0.007
8.81Hz	0.0027	0.0024	0.0023	0.0028	0.0044	0.0052	0.0048	0.0039	0.0041	0.0051	0.0054	0.0045	0.0032	0.0031	0.0038	0.0038	0.0025	0.0012	0.001	0.0017	0.0017	0.0005	0.0006	0.0004	0.0005	0.0008	0.0001	0.0008	0.0001	0.0012	0.0018	0.0013	0.001	0.0021	0.0037	0.0044	0.004	0.0038	0.0049	0.0064	0.007	0.0064	0.006	0.0067	0.0079	0.008	0.007	0.0061	0.0064
9.05Hz	0.0027	0.0024	0.0023	0.0028	0.0044	0.0052	0.0048	0.0039	0.0041	0.0051	0.0055	0.0046	0.0033	0.0032	0.0038	0.0039	0.0026	0.0012	0.001	0.0016	0.0016	0.0004	0.0008	0.0008	0.0001	0.0004	0.0005	0.0013	0.0008	0.0005	0.0011	0.0006	0.0002	0.001	0.0026	0.0035	0.0031	0.0029	0.0038	0.0054	0.0061	0.0056	0.0051	0.0058	0.0071	0.0074	0.0065	0.0056	0.0059
9.29Hz	0.0027	0.0024	0.0024	0.0028	0.0044	0.0052	0.0049	0.004	0.0042	0.0052	0.0056	0.0047	0.0034	0.0032	0.0038	0.0039	0.0027	0.0013	0.0009	0.0015	0.0015	0.0003	0.001	0.0011	0.0003	0	0.001	0.0018	0.0016	0.0003	0.0003	0.0002	0.0007	0	0.0016	0.0025	0.0022	0.0018	0.0027	0.0043	0.0052	0.0048	0.0043	0.0049	0.0062	0.0068	0.0061	0.0051	0.0053
9.52Hz	0.0027	0.0024	0.0024	0.0028	0.0044	0.0052	0.0049	0.004	0.0042	0.0052	0.0056	0.0048	0.0035	0.0033	0.0039	0.004	0.0027	0.0013	0.0008	0.0014	0.0014	0.0002	0.0012	0.0014	0.0007	0.0004	0.0014	0.0024	0.0023	0.0011	0.0005	0.0009	0.0016	0.001	0.0004	0.0014	0.0012	0.0008	0.0015	0.0031	0.0041	0.0039	0.0034	0.0039	0.0053	0.0061	0.0055	0.0046	0.0048
9.76Hz	0.0027	0.0024	0.0024	0.0028	0.0044	0.0053	0.0049	0.0041	0.0042	0.0052	0.0057	0.0049	0.0036	0.0033	0.0039	0.004	0.0028	0.0013	0.0008	0.0013	0.0013	0.0001	0.0014	0.0018	0.0011	0.0008	0.0018	0.0029	0.003	0.0019	0.0013	0.0017	0.0025	0.0021	0.0007	0.0004	0.0002	0.0003	0.0003	0.0019	0.003	0.0029	0.0024	0.0029	0.0043	0.0053	0.005	0.0041	0.0042
10Hz	0.0027	0.0024	0.0024	0.0028	0.0044	0.0053	0.005	0.0041	0.0042	0.0052	0.0058	0.005	0.0036	0.0033	0.0039	0.0041	0.0029	0.0013	0.0007	0.0012	0.0012	0	0.0016	0.0021	0.0015	0.0013	0.0022	0.0035	0.0037	0.0027	0.0021	0.0025	0.0034	0.0032	0.0018	0.0008	0.0008	0.0014	0.0009	0.0006	0.0019	0.0019	0.0015	0.0018	0.0033	0.0045	0.0044	0.0036	0.0036
10.24Hz	0.0027	0.0024	0.0024	0.0028	0.0044	0.0053	0.005	0.0042	0.0043	0.0053	0.0058	0.005	0.0037	0.0034	0.0039	0.0041	0.0029	0.0014	0.0007	0.0011	0.0011	0.0001	0.0018	0.0024	0.002	0.0017	0.0026	0.004	0.0044	0.0035	0.0029	0.0033	0.0043	0.0042	0.003	0.0019	0.0019	0.0025	0.0022	0.0007	0.0007	0.0009	0.0005	0.0008	0.0022	0.0036	0.0037	0.0031	0.0031
10.48Hz	0.0027	0.0025	0.0024	0.0028	0.0044	0.0053	0.0051	0.0042	0.0043	0.0053	0.0059	0.0051	0.0038	0.0034	0.0039	0.0042	0.003	0.0014	0.0006	0.001	0.001	0.0002	0.0019	0.0027	0.0024	0.0021	0.003	0.0045	0.005	0.0043	0.0037	0.0041	0.0052	0.0053	0.0042	0.003	0.003	0.0036	0.0034	0.002	0.0005	0.0001	0.0005	0.0003	0.0011	0.0027	0.0031	0.0025	0.0025
10.72Hz	0.0027	0.0025	0.0024	0.0028	0.0044	0.0053	0.0051	0.0043	0.0043	0.0053	0.0059	0.0052	0.0039	0.0034	0.0039	0.0042	0.0031	0.0014	0.0006	0.0008	0.0009	0.0003	0.0021	0.003	0.0027	0.0025	0.0035	0.005	0.0057	0.0051	0.0045	0.0049	0.006	0.0063	0.0053	0.0042	0.0041	0.0047	0.0046	0.0033	0.0017	0.0012	0.0015	0.0014	0.0001	0.0017	0.0024	0.002	0.002
10.95Hz	0.0027	0.0025	0.0024	0.0028	0.0044	0.0054	0.0052	0.0043	0.0043	0.0053	0.006	0.0053	0.004	0.0035	0.0039	0.0042	0.0032	0.0015	0.0005	0.0007	0.0008	0.0003	0.0022	0.0032	0.0031	0.0029	0.0038	0.0054	0.0063	0.0059	0.0053	0.0057	0.0069	0.0074	0.0065	0.0053	0.0051	0.0058	0.0058	0.0046	0.003	0.0023	0.0025	0.0024	0.001	0.0008	0.0017	0.0015	0.0015
11.19Hz	0.0027	0.0025	0.0024	0.0028	0.0044	0.0054	0.0052	0.0043	0.0044	0.0054	0.006	0.0054	0.004	0.0035	0.0039	0.0043	0.0032	0.0015	0.0005	0.0006	0.0007	0.0004	0.0024	0.0035	0.0035	0.0033	0.0042	0.0059	0.0069	0.0067	0.0061	0.0065	0.0077	0.0083	0.0076	0.0065	0.0062	0.0069	0.007	0.0059	0.0042	0.0034	0.0035	0.0035	0.0021	0.0002	0.001	0.001	0.0011
11.43Hz	0.0027	0.0025	0.0024	0.0028	0.0044	0.0054	0.0052	0.0044	0.0044	0.0054	0.0061	0.0055	0.0041	0.0035	0.0039	0.0043	0.0033	0.0016	0.0004	0.0005	0.0005	0.0005	0.0025	0.0038	0.0039	0.0037	0.0046	0.0063	0.0075	0.0074	0.0068	0.0072	0.0085	0.0093	0.0087	0.0076	0.0072	0.0079	0.0082	0.0072	0.0054	0.0044	0.0045	0.0045	0.0032	0.0011	0.0003	0.0006	0.0007
11.67Hz	0.0027	0.0025	0.0024	0.0028	0.0044	0.0054	0.0053	0.0044	0.0044	0.0054	0.0061	0.0056	0.0042	0.0036	0.0039	0.0043	0.0033	0.0016	0.0004	0.0004	0.0004	0.0006	0.0026	0.004	0.0042	0.0041	0.005	0.0067	0.0081	0.0081	0.0076	0.0079	0.0092	0.0102	0.0098	0.0087	0.0082	0.0089	0.0092	0.0084	0.0066	0.0055	0.0054	0.0054	0.0042	0.002	0.0003	0.0001	0.0003
11.91Hz	0.0027	0.0025	0.0024	0.0028	0.0044	0.0054	0.0053	0.0045	0.0044	0.0054	0.0061	0.0056	0.0043	0.0036	0.0039	0.0043	0.0034	0.0017	0.0004	0.0003	0.0003	0.0007	0.0027	0.0042	0.0045	0.0044	0.0053	0.0071	0.0086	0.0088	0.0083	0.0086	0.0099	0.011	0.0108	0.0097	0.0092	0.0098	0.0103	0.0095	0.0078	0.0065	0.0063	0.0063	0.0051	0.0029	0.001	0.0003	0
12.14Hz	0.0027	0.0025	0.0024	0.0028	0.0043	0.0055	0.0054	0.0045	0.0044	0.0054	0.0062	0.0057	0.0043	0.0036	0.0039	0.0044	0.0035	0.0017	0.0003	0.0002	0.0002	0.0007	0.0028	0.0044	0.0048	0.0048	0.0056	0.0075	0.0091	0.0094	0.009	0.0093	0.0106	0.0118	0.0117	0.0107	0.0101	0.0107	0.0112	0.0106	0.0089	0.0075	0.0071	0.0071	0.006	0.0038	0.0017	0.0007	0.0003
12.38Hz	0.0027	0.0025	0.0024	0.0028	0.0043	0.0055	0.0054	0.0046	0.0045	0.0054	0.0062	0.0058	0.0044	0.0037	0.0039	0.0044	0.0035	0.0018	0.0003	0.0001	0.0001	0.0008	0.0028	0.0046	0.0051	0.0051	0.0059	0.0078	0.0095	0.01	0.0096	0.0099	0.0112	0.0125	0.0126	0.0116	0.011	0.0115	0.0121	0.0116	0.0099	0.0084	0.0079	0.0078	0.0068	0.0046	0.0023	0.001	0.0005
12.62Hz	0.0027	0.0025	0.0024	0.0027	0.0043	0.0055	0.0054	0.0046	0.0045	0.0054	0.0062	0.0059	0.0045	0.0037	0.0039	0.0044	0.0036	0.0018	0.0003	0	0.0001	0.0008	0.0029	0.0047	0.0054	0.0054	0.0062	0.0081	0.0099	0.0105	0.0103	0.0105	0.0117	0.0132	0.0134	0.0125	0.0118	0.0122	0.0129	0.0125	0.0109	0.0092	0.0086	0.0085	0.0076	0.0053	0.0028	0.0013	0.0007
12.86Hz	0.0027	0.0025	0.0024	0.0027	0.0043	0.0055	0.0055	0.0046	0.0045	0.0054	0.0063	0.0059	0.0046	0.0037	0.0039	0.0044	0.0036	0.0019	0.0003	0	0	0.0009	0.003	0.0049	0.0057	0.0057	0.0065	0.0083	0.0103	0.011	0.0108	0.011	0.0122	0.0138	0.0141	0.0133	0.0126	0.0129	0.0136	0.0134	0.0118	0.01	0.0092	0.0091	0.0082	0.006	0.0034	0.0016	0.0008
13.1Hz	0.0027	0.0025	0.0024	0.0027	0.0043	0.0055	0.0055	0.0047	0.0045	0.0054	0.0063	0.006	0.0046	0.0038	0.0039	0.0044	0.0037	0.0019	0.0003	0.0001	0.0001	0.0009	0.003	0.005	0.0059	0.006	0.0067	0.0086	0.0106	0.0115	0.0113	0.0115	0.0127	0.0143	0.0148	0.0141	0.0132	0.0135	0.0142	0.0141	0.0126	0.0107	0.0097	0.0095	0.0087	0.0066	0.0038	0.0018	0.0009
13.33Hz	0.0027	0.0025	0.0024	0.0027	0.0043	0.0055	0.0055	0.0047	0.0045	0.0054	0.0063	0.0061	0.0047	0.0038	0.0039	0.0044	0.0037	0.002	0.0003	0.0002	0.0002	0.001	0.003	0.0051	0.0061	0.0062	0.0069	0.0087	0.0108	0.0119	0.0118	0.0119	0.013	0.0147	0.0153	0.0147	0.0138	0.0139	0.0146	0.0147	0.0132	0.0113	0.0102	0.0099	0.0092	0.0071	0.0042	0.002	0.0009
13.57Hz	0.0027	0.0026	0.0024	0.0027	0.0043	0.0055	0.0056	0.0048	0.0045	0.0054	0.0063	0.0061	0.0048	0.0038	0.0039	0.0044	0.0038	0.0021	0.0003	0.0003	0.0003	0.001	0.003	0.0052	0.0063	0.0065	0.0071	0.0089	0.011	0.0122	0.0122	0.0123	0.0133	0.015	0.0158	0.0152	0.0143	0.0143	0.015	0.0151	0.0138	0.0118	0.0105	0.0101	0.0095	0.0075	0.0046	0.0022	0.0008
13.81Hz	0.0027	0.0026	0.0024	0.0027	0.0043	0.0055	0.0056	0.0048	0.0045	0.0054	0.0063	0.0062	0.0048	0.0039	0.0039	0.0044	0.0038	0.0021	0.0003	0.0003	0.0004	0.0011	0.003	0.0052	0.0064	0.0067	0.0072	0.009	0.0112	0.0125	0.0126	0.0126	0.0136	0.0152	0.0161	0.0157	0.0147	0.0146	0.0153	0.0155	0.0143	0.0122	0.0108	0.0103	0.0097	0.0078	0.0049	0.0023	0.0008
14.05Hz	0.0027	0.0026	0.0024	0.0027	0.0043	0.0055	0.0056	0.0048	0.0046	0.0054	0.0063	0.0062	0.0049	0.0039	0.0039	0.0044	0.0038	0.0022	0.0003	0.0004	0.0005	0.0011	0.003	0.0053	0.0066	0.0069	0.0074	0.0091	0.0113	0.0127	0.0128	0.0128	0.0137	0.0154	0.0164	0.016	0.0151	0.0148	0.0154	0.0157	0.0146	0.0126	0.0109	0.0103	0.0098	0.008	0.0051	0.0023	0.0006
14.29Hz	0.0027	0.0026	0.0025	0.0027	0.0043	0.0055	0.0056	0.0049	0.0046	0.0054	0.0063	0.0063	0.005	0.0039	0.0039	0.0044	0.0039	0.0022	0.0003	0.0004	0.0005	0.0011	0.003	0.0053	0.0067	0.007	0.0075	0.0091	0.0113	0.0129	0.0131	0.013	0.0138	0.0155	0.0166	0.0163	0.0153	0.0149	0.0154	0.0158	0.0148	0.0127	0.011	0.0103	0.0097	0.0081	0.0052	0.0023	0.0005
14.53Hz	0.0027	0.0026	0.0025	0.0027	0.0043	0.0056	0.0057	0.0049	0.0046	0.0054	0.0064	0.0063	0.005	0.0039	0.0038	0.0044	0.0039	0.0023	0.0004	0.0005	0.0006	0.0011	0.003	0.0053	0.0068	0.0072	0.0076	0.0091	0.0113	0.013	0.0132	0.0131	0.0138	0.0154	0.0166	0.0164	0.0154	0.0149	0.0153	0.0157	0.0149	0.0128	0.011	0.0101	0.0096	0.008	0.0052	0.0023	0.0003
14.76Hz	0.0027	0.0026	0.0025	0.0027	0.0042	0.0056	0.0057	0.0049	0.0046	0.0054	0.0064	0.0064	0.0051	0.004	0.0038	0.0043	0.0039	0.0024	0.0004	0.0005	0.0006	0.0011	0.0029	0.0053	0.0068	0.0073	0.0076	0.0091	0.0113	0.013	0.0133	0.0132	0.0138	0.0153	0.0165	0.0165	0.0154	0.0148	0.0151	0.0156	0.0148	0.0128	0.0108	0.0098	0.0093	0.0079	0.0052	0.0021	0
15Hz	0.0027	0.0026	0.0025	0.0027	0.0042	0.0056	0.0057	0.005	0.0046	0.0054	0.0064	0.0064	0.0051	0.004	0.0038	0.0043	0.004	0.0024	0.0004	0.0006	0.0007	0.0011	0.0029	0.0052	0.0068	0.0073	0.0076	0.009	0.0112	0.013	0.0134	0.0132	0.0136	0.0151	0.0164	0.0164	0.0154	0.0146	0.0148	0.0152	0.0146	0.0126	0.0106	0.0094	0.0089	0.0076	0.0051	0.002	0.0002
15.24Hz	0.0027	0.0026	0.0025	0.0027	0.0042	0.0056	0.0058	0.005	0.0046	0.0054	0.0064	0.0064	0.0052	0.004	0.0038	0.0043	0.004	0.0025	0.0005	0.0006	0.0007	0.0011	0.0028	0.0051	0.0068	0.0074	0.0076	0.0089	0.011	0.0129	0.0133	0.0131	0.0134	0.0148	0.0161	0.0162	0.0152	0.0143	0.0144	0.0148	0.0143	0.0124	0.0102	0.0089	0.0084	0.0073	0.0049	0.0018	0.0006
15.48Hz	0.0027	0.0026	0.0025	0.0027	0.0042	0.0056	0.0058	0.005	0.0046	0.0054	0.0063	0.0065	0.0052	0.0041	0.0038	0.0043	0.004	0.0025	0.0005	0.0006	0.0008	0.0011	0.0027	0.005	0.0068	0.0074	0.0076	0.0087	0.0108	0.0127	0.0132	0.013	0.0132	0.0144	0.0158	0.0159	0.0149	0.0139	0.0138	0.0142	0.0138	0.012	0.0098	0.0083	0.0078	0.0068	0.0046	0.0015	0.0009
15.72Hz	0.0027	0.0026	0.0025	0.0027	0.0042	0.0056	0.0058	0.0051	0.0046	0.0053	0.0063	0.0065	0.0053	0.0041	0.0037	0.0042	0.004	0.0026	0.0006	0.0006	0.0008	0.0011	0.0026	0.0049	0.0067	0.0074	0.0075	0.0086	0.0106	0.0125	0.013	0.0128	0.0128	0.014	0.0153	0.0155	0.0145	0.0134	0.0132	0.0136	0.0132	0.0115	0.0092	0.0077	0.0071	0.0062	0.0042	0.0013	0.0012
15.95Hz	0.0027	0.0026	0.0025	0.0027	0.0042	0.0056	0.0058	0.0051	0.0046	0.0053	0.0063	0.0065	0.0053	0.0041	0.0037	0.0042	0.004	0.0027	0.0006	0.0006	0.0009	0.0011	0.0025	0.0048	0.0066	0.0073	0.0074	0.0083	0.0103	0.0122	0.0128	0.0125	0.0124	0.0134	0.0147	0.015	0.014	0.0128	0.0124	0.0128	0.0125	0.0109	0.0086	0.0069	0.0063	0.0056	0.0038	0.0009	0.0016
16.19Hz	0.0027	0.0026	0.0025	0.0027	0.0042	0.0056	0.0058	0.0051	0.0046	0.0053	0.0063	0.0065	0.0054	0.0041	0.0037	0.0042	0.0041	0.0027	0.0007	0.0006	0.0009	0.0011	0.0024	0.0046	0.0065	0.0072	0.0073	0.0081	0.0099	0.0118	0.0125	0.0122	0.012	0.0128	0.0141	0.0144	0.0135	0.0121	0.0116	0.0119	0.0117	0.0102	0.0079	0.0061	0.0054	0.0048	0.0032	0.0005	0.002
16.43Hz	0.0027	0.0026	0.0025	0.0027	0.0041	0.0056	0.0059	0.0052	0.0046	0.0053	0.0063	0.0066	0.0054	0.0041	0.0037	0.0041	0.0041	0.0028	0.0008	0.0006	0.0009	0.0011	0.0023	0.0045	0.0064	0.0071	0.0071	0.0078	0.0095	0.0114	0.0121	0.0118	0.0114	0.0121	0.0133	0.0137	0.0128	0.0113	0.0107	0.0109	0.0108	0.0094	0.0071	0.0052	0.0045	0.004	0.0026	0.0001	0.0024
16.67Hz	0.0027	0.0026	0.0025	0.0027	0.0041	0.0056	0.0059	0.0052	0.0046	0.0053	0.0063	0.0066	0.0055	0.0042	0.0036	0.0041	0.0041	0.0029	0.0008	0.0006	0.0009	0.001	0.0021	0.0043	0.0062	0.007	0.007	0.0075	0.0091	0.0109	0.0117	0.0113	0.0109	0.0114	0.0125	0.0129	0.012	0.0105	0.0097	0.0098	0.0098	0.0085	0.0063	0.0043	0.0035	0.0031	0.002	0.0004	0.0028
16.91Hz	0.0027	0.0027	0.0025	0.0027	0.0041	0.0056	0.0059	0.0052	0.0046	0.0052	0.0062	0.0066	0.0055	0.0042	0.0036	0.004	0.0041	0.0029	0.0009	0.0006	0.0009	0.001	0.002	0.0041	0.006	0.0068	0.0068	0.0072	0.0086	0.0104	0.0112	0.0108	0.0102	0.0105	0.0116	0.0121	0.0112	0.0096	0.0086	0.0086	0.0087	0.0075	0.0054	0.0033	0.0024	0.0021	0.0012	0.0008	0.0032
17.14Hz	0.0027	0.0027	0.0025	0.0027	0.0041	0.0056	0.0059	0.0052	0.0046	0.0052	0.0062	0.0066	0.0055	0.0042	0.0036	0.004	0.0041	0.003	0.001	0.0005	0.0009	0.0009	0.0018	0.0038	0.0058	0.0066	0.0065	0.0068	0.0081	0.0099	0.0107	0.0103	0.0095	0.0097	0.0106	0.0111	0.0103	0.0087	0.0075	0.0074	0.0075	0.0065	0.0044	0.0023	0.0013	0.0011	0.0005	0.0014	0.0036
17.38Hz	0.0027	0.0027	0.0025	0.0027	0.0041	0.0055	0.0059	0.0053	0.0046	0.0052	0.0062	0.0066	0.0056	0.0042	0.0036	0.0039	0.0041	0.003	0.0011	0.0005	0.0009	0.0009	0.0017	0.0036	0.0055	0.0064	0.0063	0.0064	0.0075	0.0092	0.0101	0.0097	0.0088	0.0088	0.0096	0.0101	0.0093	0.0076	0.0064	0.0061	0.0062	0.0054	0.0034	0.0013	0.0002	0.0001	0.0004	0.0019	0.004
17.62Hz	0.0027	0.0027	0.0025	0.0027	0.0041	0.0055	0.0059	0.0053	0.0046	0.0052	0.0061	0.0066	0.0056	0.0042	0.0035	0.0039	0.004	0.0031	0.0011	0.0004	0.0009	0.0008	0.0015	0.0033	0.0053	0.0062	0.006	0.006	0.007	0.0086	0.0094	0.009	0.008	0.0078	0.0085	0.009	0.0083	0.0066	0.0052	0.0048	0.0049	0.0042	0.0024	0.0003	0.0009	0.001	0.0012	0.0025	0.0045
17.86Hz	0.0027	0.0027	0.0025	0.0027	0.004	0.0055	0.0059	0.0053	0.0046	0.0051	0.0061	0.0066	0.0056	0.0043	0.0035	0.0038	0.004	0.0031	0.0012	0.0004	0.0009	0.0008	0.0013	0.0031	0.005	0.0059	0.0057	0.0055	0.0064	0.0079	0.0087	0.0083	0.0072	0.0068	0.0074	0.0079	0.0072	0.0055	0.004	0.0034	0.0036	0.003	0.0013	0.0008	0.002	0.0021	0.0021	0.0031	0.0049
18.1Hz	0.0027	0.0027	0.0025	0.0027	0.004	0.0055	0.006	0.0053	0.0046	0.0051	0.0061	0.0066	0.0057	0.0043	0.0035	0.0038	0.004	0.0032	0.0013	0.0003	0.0008	0.0007	0.0011	0.0028	0.0046	0.0056	0.0053	0.0051	0.0057	0.0071	0.008	0.0076	0.0064	0.0058	0.0062	0.0067	0.0061	0.0044	0.0027	0.0021	0.0022	0.0018	0.0002	0.0018	0.0031	0.0032	0.003	0.0037	0.0053
18.34Hz	0.0027	0.0027	0.0025	0.0027	0.004	0.0055	0.006	0.0054	0.0046	0.0051	0.006	0.0066	0.0057	0.0043	0.0034	0.0037	0.004	0.0032	0.0014	0.0003	0.0008	0.0006	0.001	0.0025	0.0043	0.0053	0.005	0.0046	0.0051	0.0064	0.0072	0.0068	0.0055	0.0047	0.005	0.0054	0.0049	0.0032	0.0015	0.0007	0.0008	0.0005	0.0008	0.0029	0.0042	0.0042	0.0039	0.0043	0.0056
18.57Hz	0.0027	0.0027	0.0025	0.0026	0.004	0.0055	0.006	0.0054	0.0046	0.005	0.006	0.0066	0.0057	0.0043	0.0034	0.0037	0.004	0.0033	0.0015	0.0002	0.0007	0.0006	0.0008	0.0022	0.0039	0.0049	0.0046	0.0041	0.0044	0.0056	0.0064	0.006	0.0047	0.0037	0.0038	0.0042	0.0038	0.0021	0.0003	0.0007	0.0006	0.0007	0.0019	0.0038	0.0052	0.0053	0.0048	0.0049	0.006
18.81Hz	0.0027	0.0027	0.0025	0.0026	0.004	0.0055	0.006	0.0054	0.0046	0.005	0.0059	0.0065	0.0057	0.0043	0.0034	0.0036	0.0039	0.0033	0.0016	0.0001	0.0007	0.0005	0.0006	0.0019	0.0036	0.0046	0.0042	0.0036	0.0037	0.0048	0.0056	0.0052	0.0038	0.0026	0.0025	0.0029	0.0026	0.0009	0.001	0.002	0.002	0.002	0.003	0.0048	0.0062	0.0063	0.0057	0.0055	0.0064
19.05Hz	0.0027	0.0027	0.0025	0.0026	0.0039	0.0055	0.006	0.0054	0.0046	0.005	0.0059	0.0065	0.0057	0.0043	0.0034	0.0035	0.0039	0.0034	0.0017	0	0.0006	0.0004	0.0004	0.0015	0.0032	0.0042	0.0039	0.0031	0.003	0.0039	0.0047	0.0043	0.0029	0.0016	0.0013	0.0016	0.0014	0.0002	0.0021	0.0033	0.0033	0.0032	0.004	0.0057	0.0071	0.0073	0.0065	0.0061	0.0067
19.29Hz	0.0027	0.0027	0.0025	0.0026	0.0039	0.0055	0.006	0.0054	0.0046	0.0049	0.0058	0.0065	0.0057	0.0043	0.0033	0.0035	0.0039	0.0034	0.0018	0.0001	0.0006	0.0003	0.0002	0.0012	0.0028	0.0038	0.0034	0.0026	0.0023	0.0031	0.0038	0.0034	0.002	0.0005	0.0001	0.0004	0.0001	0.0013	0.0033	0.0046	0.0046	0.0044	0.005	0.0066	0.008	0.0082	0.0073	0.0067	0.007
19.53Hz	0.0027	0.0027	0.0025	0.0026	0.0039	0.0054	0.006	0.0054	0.0046	0.0049	0.0058	0.0065	0.0058	0.0043	0.0033	0.0034	0.0038	0.0034	0.0019	0.0002	0.0005	0.0002	0	0.0009	0.0024	0.0034	0.003	0.002	0.0016	0.0022	0.0029	0.0026	0.0011	0.0005	0.0011	0.0009	0.0011	0.0024	0.0044	0.0058	0.0059	0.0056	0.006	0.0074	0.0088	0.009	0.0081	0.0072	0.0073
19.76Hz	0.0027	0.0027	0.0025	0.0026	0.0039	0.0054	0.006	0.0055	0.0046	0.0048	0.0057	0.0064	0.0058	0.0044	0.0033	0.0033	0.0038	0.0035	0.002	0.0003	0.0004	0.0001	0.0002	0.0005	0.002	0.0029	0.0026	0.0015	0.0009	0.0014	0.002	0.0017	0.0002	0.0016	0.0023	0.0022	0.0022	0.0035	0.0054	0.0069	0.0071	0.0067	0.0069	0.0081	0.0095	0.0097	0.0089	0.0078	0.0076
20Hz	0.0027	0.0027	0.0025	0.0026	0.0039	0.0054	0.006	0.0055	0.0046	0.0048	0.0057	0.0064	0.0058	0.0044	0.0032	0.0033	0.0038	0.0035	0.0021	0.0004	0.0003	0	0.0004	0.0002	0.0015	0.0025	0.0021	0.001	0.0002	0.0005	0.0011	0.0008	0.0007	0.0025	0.0034	0.0034	0.0034	0.0045	0.0064	0.008	0.0082	0.0078	0.0078	0.0088	0.0101	0.0104	0.0095	0.0083	0.0079
20.24Hz	0.0027	0.0028	0.0025	0.0026	0.0038	0.0054	0.006	0.0055	0.0046	0.0047	0.0056	0.0064	0.0058	0.0044	0.0032	0.0032	0.0037	0.0035	0.0022	0.0005	0.0003	0.0001	0.0006	0.0001	0.0011	0.002	0.0017	0.0005	0.0005	0.0003	0.0002	0.0001	0.0016	0.0035	0.0045	0.0046	0.0045	0.0055	0.0074	0.0089	0.0093	0.0088	0.0086	0.0094	0.0106	0.011	0.0101	0.0088	0.0081
20.48Hz	0.0027	0.0028	0.0025	0.0026	0.0038	0.0054	0.006	0.0055	0.0046	0.0047	0.0055	0.0063	0.0058	0.0044	0.0032	0.0031	0.0037	0.0035	0.0023	0.0006	0.0002	0.0002	0.0008	0.0005	0.0006	0.0016	0.0012	0.0001	0.0011	0.0012	0.0007	0.001	0.0024	0.0044	0.0056	0.0057	0.0056	0.0064	0.0082	0.0098	0.0102	0.0097	0.0093	0.0099	0.011	0.0115	0.0106	0.0092	0.0084
20.72Hz	0.0027	0.0028	0.0026	0.0026	0.0038	0.0054	0.006	0.0055	0.0046	0.0047	0.0055	0.0063	0.0058	0.0044	0.0032	0.0031	0.0036	0.0036	0.0024	0.0007	0.0001	0.0003	0.001	0.0008	0.0002	0.0011	0.0008	0.0006	0.0018	0.002	0.0016	0.0018	0.0032	0.0053	0.0065	0.0068	0.0066	0.0073	0.009	0.0106	0.0111	0.0105	0.0099	0.0103	0.0114	0.0118	0.0111	0.0096	0.0086
20.95Hz	0.0027	0.0028	0.0026	0.0026	0.0038	0.0053	0.006	0.0055	0.0046	0.0046	0.0054	0.0062	0.0057	0.0044	0.0031	0.003	0.0036	0.0036	0.0025	0.0008	0	0.0004	0.0012	0.0011	0.0002	0.0006	0.0003	0.0011	0.0024	0.0028	0.0025	0.0026	0.004	0.0061	0.0075	0.0078	0.0076	0.0081	0.0096	0.0113	0.0118	0.0112	0.0105	0.0106	0.0116	0.0121	0.0114	0.0099	0.0087
21.19Hz	0.0027	0.0028	0.0026	0.0026	0.0037	0.0053	0.006	0.0055	0.0046	0.0046	0.0053	0.0062	0.0057	0.0044	0.0031	0.0029	0.0035	0.0036	0.0026	0.001	0.0001	0.0005	0.0014	0.0015	0.0007	0.0002	0.0001	0.0016	0.003	0.0036	0.0033	0.0035	0.0047	0.0068	0.0083	0.0087	0.0085	0.0088	0.0102	0.0118	0.0125	0.0118	0.011	0.0109	0.0117	0.0123	0.0117	0.0102	0.0089
21.43Hz	0.0027	0.0028	0.0026	0.0026	0.0037	0.0053	0.006	0.0055	0.0046	0.0045	0.0053	0.0061	0.0057	0.0044	0.0031	0.0029	0.0034	0.0036	0.0027	0.0011	0.0003	0.0006	0.0015	0.0018	0.0011	0.0003	0.0006	0.0021	0.0036	0.0043	0.0041	0.0042	0.0055	0.0075	0.0091	0.0096	0.0093	0.0095	0.0107	0.0123	0.013	0.0124	0.0114	0.0111	0.0118	0.0123	0.0119	0.0104	0.009
21.67Hz	0.0027	0.0028	0.0026	0.0026	0.0037	0.0053	0.006	0.0055	0.0045	0.0045	0.0052	0.006	0.0057	0.0044	0.0031	0.0028	0.0034	0.0036	0.0028	0.0012	0.0004	0.0007	0.0017	0.0021	0.0016	0.0008	0.0011	0.0025	0.0042	0.005	0.0049	0.005	0.0061	0.0081	0.0098	0.0103	0.01	0.0101	0.0111	0.0126	0.0134	0.0128	0.0117	0.0112	0.0117	0.0123	0.012	0.0105	0.009
21.91Hz	0.0027	0.0028	0.0026	0.0025	0.0037	0.0052	0.0059	0.0055	0.0045	0.0044	0.0051	0.006	0.0057	0.0044	0.003	0.0027	0.0033	0.0036	0.0029	0.0014	0.0005	0.0008	0.0019	0.0024	0.002	0.0013	0.0015	0.003	0.0047	0.0057	0.0057	0.0057	0.0067	0.0087	0.0104	0.011	0.0107	0.0106	0.0114	0.0129	0.0136	0.0131	0.0119	0.0112	0.0115	0.0122	0.012	0.0106	0.0091
22.14Hz	0.0027	0.0028	0.0026	0.0025	0.0036	0.0052	0.0059	0.0055	0.0045	0.0044	0.005	0.0059	0.0056	0.0044	0.003	0.0027	0.0032	0.0036	0.0029	0.0015	0.0006	0.0009	0.0021	0.0027	0.0024	0.0017	0.0019	0.0034	0.0052	0.0063	0.0064	0.0064	0.0073	0.0092	0.011	0.0116	0.0112	0.011	0.0117	0.013	0.0138	0.0133	0.012	0.0111	0.0113	0.0119	0.0119	0.0106	0.0091
22.38Hz	0.0027	0.0028	0.0026	0.0025	0.0036	0.0052	0.0059	0.0055	0.0045	0.0043	0.005	0.0058	0.0056	0.0044	0.003	0.0026	0.0032	0.0036	0.003	0.0016	0.0007	0.001	0.0022	0.003	0.0028	0.0022	0.0024	0.0038	0.0057	0.0069	0.007	0.007	0.0078	0.0096	0.0114	0.0121	0.0117	0.0113	0.0118	0.013	0.0138	0.0133	0.012	0.011	0.011	0.0116	0.0117	0.0106	0.009
22.62Hz	0.0027	0.0028	0.0026	0.0025	0.0036	0.0052	0.0059	0.0055	0.0045	0.0043	0.0049	0.0058	0.0056	0.0044	0.003	0.0025	0.0031	0.0036	0.0031	0.0018	0.0009	0.0011	0.0024	0.0033	0.0032	0.0027	0.0028	0.0042	0.0061	0.0075	0.0077	0.0076	0.0082	0.01	0.0117	0.0125	0.0121	0.0115	0.0118	0.0129	0.0137	0.0133	0.012	0.0108	0.0106	0.0112	0.0114	0.0105	0.009
22.86Hz	0.0027	0.0028	0.0026	0.0025	0.0035	0.0051	0.0059	0.0055	0.0045	0.0042	0.0048	0.0057	0.0055	0.0043	0.0029	0.0025	0.003	0.0036	0.0032	0.0019	0.001	0.0013	0.0025	0.0035	0.0036	0.0031	0.0032	0.0045	0.0065	0.008	0.0082	0.0081	0.0086	0.0102	0.012	0.0128	0.0124	0.0117	0.0118	0.0127	0.0135	0.0132	0.0118	0.0105	0.0102	0.0107	0.011	0.0103	0.0089
23.1Hz	0.0027	0.0028	0.0026	0.0025	0.0035	0.0051	0.0059	0.0055	0.0045	0.0041	0.0047	0.0056	0.0055	0.0043	0.0029	0.0024	0.003	0.0035	0.0033	0.002	0.0011	0.0014	0.0027	0.0038	0.004	0.0035	0.0036	0.0049	0.0069	0.0084	0.0087	0.0086	0.009	0.0104	0.0122	0.013	0.0126	0.0118	0.0116	0.0124	0.0132	0.0129	0.0116	0.0101	0.0096	0.0101	0.0106	0.0101	0.0087
23.34Hz	0.0027	0.0028	0.0026	0.0025	0.0035	0.0051	0.0059	0.0055	0.0044	0.0041	0.0046	0.0055	0.0055	0.0043	0.0029	0.0023	0.0029	0.0035	0.0033	0.0022	0.0013	0.0015	0.0028	0.004	0.0043	0.0039	0.0039	0.0052	0.0072	0.0088	0.0092	0.009	0.0092	0.0105	0.0122	0.0131	0.0127	0.0117	0.0114	0.012	0.0127	0.0126	0.0113	0.0097	0.0091	0.0095	0.0101	0.0097	0.0086
23.57Hz	0.0027	0.0028	0.0026	0.0025	0.0035	0.005	0.0058	0.0055	0.0044	0.004	0.0045	0.0054	0.0054	0.0043	0.0029	0.0023	0.0028	0.0035	0.0034	0.0023	0.0014	0.0016	0.0029	0.0042	0.0047	0.0043	0.0043	0.0055	0.0074	0.0091	0.0096	0.0094	0.0095	0.0106	0.0122	0.0131	0.0127	0.0116	0.0111	0.0115	0.0122	0.0121	0.0109	0.0093	0.0085	0.0088	0.0095	0.0094	0.0083
23.81Hz	0.0027	0.0028	0.0026	0.0025	0.0034	0.005	0.0058	0.0055	0.0044	0.004	0.0044	0.0054	0.0054	0.0043	0.0028	0.0022	0.0027	0.0035	0.0035	0.0024	0.0015	0.0017	0.003	0.0044	0.005	0.0047	0.0046	0.0057	0.0076	0.0094	0.0099	0.0097	0.0096	0.0106	0.0121	0.013	0.0126	0.0115	0.0107	0.0109	0.0116	0.0116	0.0104	0.0088	0.0078	0.0081	0.0088	0.009	0.0081
24.05Hz	0.0027	0.0029	0.0026	0.0025	0.0034	0.005	0.0058	0.0055	0.0044	0.0039	0.0043	0.0053	0.0053	0.0043	0.0028	0.0021	0.0026	0.0034	0.0035	0.0026	0.0017	0.0018	0.0031	0.0046	0.0053	0.005	0.0049	0.0059	0.0078	0.0096	0.0102	0.0099	0.0097	0.0105	0.0119	0.0128	0.0125	0.0112	0.0103	0.0103	0.0109	0.011	0.0099	0.0082	0.0072	0.0074	0.0081	0.0085	0.0078
24.29Hz	0.0027	0.0029	0.0026	0.0025	0.0034	0.0049	0.0058	0.0055	0.0044	0.0039	0.0043	0.0052	0.0053	0.0042	0.0028	0.0021	0.0026	0.0034	0.0036	0.0027	0.0018	0.0019	0.0032	0.0048	0.0055	0.0054	0.0052	0.0061	0.0079	0.0098	0.0104	0.0101	0.0098	0.0103	0.0116	0.0125	0.0122	0.0109	0.0098	0.0096	0.0101	0.0103	0.0093	0.0077	0.0065	0.0066	0.0074	0.0079	0.0075
24.53Hz	0.0027	0.0029	0.0026	0.0025	0.0033	0.0049	0.0057	0.0055	0.0044	0.0038	0.0042	0.0051	0.0052	0.0042	0.0028	0.002	0.0025	0.0033	0.0036	0.0028	0.002	0.002	0.0033	0.0049	0.0058	0.0057	0.0055	0.0063	0.008	0.0099	0.0106	0.0102	0.0097	0.0101	0.0113	0.0122	0.0119	0.0105	0.0092	0.0088	0.0093	0.0095	0.0087	0.0071	0.0058	0.0058	0.0067	0.0074	0.0071
24.76Hz	0.0027	0.0029	0.0026	0.0024	0.0033	0.0049	0.0057	0.0055	0.0043	0.0038	0.0041	0.005	0.0052	0.0042	0.0028	0.002	0.0024	0.0033	0.0036	0.0029	0.0021	0.0021	0.0034	0.005	0.006	0.006	0.0057	0.0064	0.0081	0.0099	0.0107	0.0103	0.0097	0.0098	0.0108	0.0117	0.0114	0.01	0.0086	0.0081	0.0084	0.0087	0.008	0.0065	0.0052	0.005	0.0059	0.0068	0.0067
25Hz	0.0027	0.0029	0.0026	0.0024	0.0033	0.0048	0.0057	0.0055	0.0043	0.0037	0.004	0.0049	0.0051	0.0042	0.0027	0.0019	0.0023	0.0032	0.0037	0.0031	0.0022	0.0022	0.0034	0.0051	0.0062	0.0062	0.0059	0.0065	0.0081	0.0099	0.0107	0.0103	0.0095	0.0095	0.0103	0.0112	0.0109	0.0095	0.008	0.0072	0.0075	0.0079	0.0073	0.0059	0.0045	0.0042	0.0051	0.0061	0.0063
25.24Hz	0.0027	0.0029	0.0026	0.0024	0.0032	0.0048	0.0057	0.0055	0.0043	0.0036	0.0039	0.0048	0.005	0.0042	0.0027	0.0018	0.0022	0.0032	0.0037	0.0032	0.0023	0.0023	0.0035	0.0052	0.0064	0.0065	0.0061	0.0066	0.008	0.0098	0.0106	0.0102	0.0094	0.0091	0.0098	0.0106	0.0104	0.009	0.0073	0.0064	0.0066	0.007	0.0066	0.0052	0.0038	0.0035	0.0043	0.0054	0.0058
25.48Hz	0.0027	0.0029	0.0026	0.0024	0.0032	0.0048	0.0056	0.0055	0.0043	0.0036	0.0038	0.0047	0.005	0.0041	0.0027	0.0018	0.0021	0.0031	0.0037	0.0033	0.0025	0.0024	0.0035	0.0053	0.0065	0.0067	0.0063	0.0066	0.008	0.0097	0.0105	0.0101	0.0091	0.0087	0.0092	0.0099	0.0098	0.0084	0.0066	0.0055	0.0056	0.0061	0.0058	0.0046	0.0032	0.0028	0.0035	0.0048	0.0053
25.72Hz	0.0027	0.0029	0.0026	0.0024	0.0032	0.0047	0.0056	0.0055	0.0043	0.0035	0.0037	0.0046	0.0049	0.0041	0.0027	0.0017	0.0021	0.0031	0.0037	0.0034	0.0026	0.0024	0.0035	0.0053	0.0066	0.0068	0.0064	0.0067	0.0078	0.0095	0.0104	0.01	0.0089	0.0082	0.0085	0.0092	0.0091	0.0077	0.0059	0.0047	0.0046	0.0051	0.005	0.004	0.0026	0.0021	0.0028	0.0041	0.0048
25.95Hz	0.0027	0.0029	0.0026	0.0024	0.0031	0.0047	0.0056	0.0054	0.0042	0.0035	0.0036	0.0044	0.0048	0.0041	0.0027	0.0017	0.002	0.003	0.0038	0.0035	0.0027	0.0025	0.0036	0.0054	0.0067	0.007	0.0066	0.0066	0.0077	0.0093	0.0101	0.0097	0.0085	0.0077	0.0078	0.0084	0.0083	0.0071	0.0052	0.0038	0.0037	0.0042	0.0043	0.0034	0.002	0.0014	0.002	0.0034	0.0042
26.19Hz	0.0027	0.0029	0.0026	0.0024	0.0031	0.0046	0.0055	0.0054	0.0042	0.0034	0.0035	0.0043	0.0047	0.004	0.0026	0.0016	0.0019	0.0029	0.0038	0.0036	0.0028	0.0026	0.0036	0.0054	0.0068	0.0071	0.0066	0.0066	0.0075	0.009	0.0099	0.0095	0.0082	0.0072	0.0071	0.0076	0.0076	0.0063	0.0045	0.003	0.0027	0.0033	0.0035	0.0028	0.0015	0.0008	0.0013	0.0027	0.0037
26.43Hz	0.0027	0.0029	0.0026	0.0024	0.0031	0.0046	0.0055	0.0054	0.0042	0.0033	0.0034	0.0042	0.0047	0.004	0.0026	0.0016	0.0018	0.0028	0.0038	0.0036	0.0029	0.0027	0.0036	0.0054	0.0068	0.0072	0.0067	0.0065	0.0073	0.0087	0.0095	0.0091	0.0078	0.0066	0.0063	0.0067	0.0068	0.0056	0.0038	0.0022	0.0018	0.0023	0.0027	0.0022	0.001	0.0003	0.0007	0.002	0.0031
26.67Hz	0.0027	0.0029	0.0026	0.0024	0.003	0.0046	0.0055	0.0054	0.0042	0.0033	0.0033	0.0041	0.0046	0.004	0.0026	0.0015	0.0017	0.0028	0.0037	0.0037	0.003	0.0027	0.0036	0.0053	0.0068	0.0072	0.0067	0.0064	0.007	0.0083	0.0091	0.0088	0.0074	0.006	0.0056	0.0058	0.0059	0.0049	0.0031	0.0014	0.0009	0.0015	0.002	0.0017	0.0006	0.0002	0	0.0013	0.0026
26.91Hz	0.0027	0.0029	0.0026	0.0024	0.003	0.0045	0.0054	0.0054	0.0041	0.0032	0.0032	0.004	0.0045	0.0039	0.0026	0.0015	0.0017	0.0027	0.0037	0.0038	0.0031	0.0028	0.0036	0.0053	0.0068	0.0073	0.0067	0.0063	0.0067	0.0079	0.0087	0.0084	0.0069	0.0054	0.0048	0.005	0.0051	0.0042	0.0024	0.0007	0.0001	0.0006	0.0013	0.0012	0.0002	0.0007	0.0005	0.0007	0.002
27.15Hz	0.0027	0.0029	0.0026	0.0023	0.003	0.0045	0.0054	0.0053	0.0041	0.0032	0.0031	0.0039	0.0044	0.0039	0.0026	0.0015	0.0016	0.0026	0.0037	0.0038	0.0032	0.0028	0.0035	0.0052	0.0067	0.0073	0.0067	0.0062	0.0064	0.0074	0.0082	0.0079	0.0064	0.0048	0.004	0.0041	0.0042	0.0034	0.0017	0	0.0007	0.0002	0.0006	0.0007	0.0001	0.001	0.001	0.0001	0.0015
27.38Hz	0.0027	0.0029	0.0026	0.0023	0.0029	0.0044	0.0054	0.0053	0.0041	0.0031	0.003	0.0037	0.0043	0.0038	0.0026	0.0014	0.0015	0.0025	0.0037	0.0039	0.0033	0.0029	0.0035	0.0051	0.0067	0.0072	0.0067	0.006	0.0061	0.007	0.0077	0.0074	0.0059	0.0041	0.0032	0.0032	0.0034	0.0027	0.0011	0.0006	0.0014	0.0009	0.0001	0.0003	0.0004	0.0013	0.0015	0.0005	0.0009
27.62Hz	0.0027	0.0029	0.0026	0.0023	0.0029	0.0044	0.0053	0.0053	0.0041	0.0031	0.0029	0.0036	0.0042	0.0038	0.0026	0.0014	0.0014	0.0024	0.0036	0.0039	0.0034	0.0029	0.0034	0.005	0.0066	0.0072	0.0066	0.0058	0.0057	0.0064	0.0072	0.0069	0.0054	0.0035	0.0024	0.0023	0.0025	0.002	0.0005	0.0012	0.0021	0.0016	0.0007	0.0002	0.0007	0.0016	0.0018	0.001	0.0004
27.86Hz	0.0027	0.003	0.0026	0.0023	0.0029	0.0043	0.0053	0.0053	0.004	0.003	0.0028	0.0035	0.0041	0.0038	0.0025	0.0014	0.0013	0.0023	0.0036	0.004	0.0035	0.003	0.0034	0.0049	0.0064	0.0071	0.0065	0.0056	0.0053	0.0059	0.0066	0.0063	0.0049	0.0029	0.0016	0.0014	0.0017	0.0013	0	0.0017	0.0027	0.0023	0.0012	0.0005	0.0009	0.0017	0.0021	0.0014	0.0001
28.1Hz	0.0027	0.003	0.0026	0.0023	0.0028	0.0043	0.0052	0.0052	0.004	0.0029	0.0027	0.0034	0.004	0.0037	0.0025	0.0013	0.0013	0.0022	0.0035	0.004	0.0036	0.003	0.0033	0.0047	0.0063	0.007	0.0064	0.0054	0.0049	0.0054	0.006	0.0058	0.0043	0.0023	0.0009	0.0006	0.0008	0.0006	0.0006	0.0022	0.0032	0.0028	0.0017	0.0009	0.001	0.0018	0.0024	0.0018	0.0006
28.34Hz	0.0027	0.003	0.0026	0.0023	0.0028	0.0042	0.0052	0.0052	0.004	0.0029	0.0026	0.0033	0.0039	0.0037	0.0025	0.0013	0.0012	0.0022	0.0035	0.004	0.0036	0.003	0.0033	0.0046	0.0061	0.0068	0.0062	0.0051	0.0045	0.0048	0.0054	0.0052	0.0038	0.0017	0.0002	0.0002	0.0001	0	0.001	0.0026	0.0036	0.0033	0.0022	0.0012	0.0011	0.0019	0.0025	0.0022	0.001
28.57Hz	0.0027	0.003	0.0026	0.0023	0.0028	0.0042	0.0051	0.0052	0.004	0.0028	0.0025	0.0031	0.0038	0.0036	0.0025	0.0013	0.0011	0.0021	0.0034	0.004	0.0037	0.0031	0.0032	0.0044	0.0059	0.0066	0.0061	0.0049	0.0041	0.0042	0.0047	0.0046	0.0032	0.0011	0.0005	0.001	0.0007	0.0006	0.0014	0.0029	0.0039	0.0037	0.0026	0.0014	0.0012	0.0019	0.0026	0.0025	0.0014
28.81Hz	0.0027	0.003	0.0026	0.0023	0.0027	0.0041	0.0051	0.0052	0.0039	0.0028	0.0024	0.003	0.0037	0.0036	0.0025	0.0012	0.001	0.002	0.0033	0.004	0.0037	0.0031	0.0031	0.0042	0.0057	0.0064	0.0059	0.0046	0.0037	0.0036	0.0041	0.0039	0.0027	0.0006	0.0011	0.0017	0.0014	0.0012	0.0018	0.0031	0.0042	0.0041	0.0029	0.0016	0.0012	0.0018	0.0027	0.0027	0.0018
29.05Hz	0.0027	0.003	0.0026	0.0022	0.0027	0.0041	0.005	0.0051	0.0039	0.0027	0.0023	0.0029	0.0036	0.0035	0.0025	0.0012	0.001	0.0019	0.0033	0.004	0.0038	0.0031	0.003	0.004	0.0054	0.0062	0.0057	0.0043	0.0032	0.003	0.0034	0.0033	0.0021	0.0001	0.0017	0.0024	0.0021	0.0017	0.0021	0.0033	0.0044	0.0043	0.0032	0.0018	0.0012	0.0017	0.0026	0.0029	0.0021
29.29Hz	0.0027	0.003	0.0026	0.0022	0.0026	0.004	0.005	0.0051	0.0039	0.0027	0.0022	0.0028	0.0035	0.0034	0.0025	0.0012	0.0009	0.0018	0.0032	0.004	0.0038	0.0031	0.0029	0.0038	0.0052	0.006	0.0054	0.004	0.0028	0.0024	0.0027	0.0027	0.0016	0.0004	0.0023	0.003	0.0027	0.0022	0.0024	0.0034	0.0045	0.0045	0.0034	0.0019	0.0012	0.0016	0.0025	0.003	0.0024
29.53Hz	0.0027	0.003	0.0026	0.0022	0.0026	0.004	0.005	0.0051	0.0039	0.0026	0.0021	0.0026	0.0034	0.0034	0.0025	0.0012	0.0008	0.0017	0.0031	0.004	0.0038	0.0031	0.0028	0.0036	0.0049	0.0057	0.0052	0.0037	0.0024	0.0018	0.0021	0.0021	0.0011	0.0009	0.0028	0.0036	0.0033	0.0026	0.0026	0.0035	0.0045	0.0046	0.0036	0.002	0.0012	0.0014	0.0024	0.003	0.0026
29.76Hz	0.0027	0.003	0.0026	0.0022	0.0026	0.0039	0.0049	0.005	0.0038	0.0026	0.002	0.0025	0.0033	0.0033	0.0024	0.0012	0.0008	0.0016	0.003	0.0039	0.0038	0.0031	0.0027	0.0034	0.0046	0.0054	0.0049	0.0034	0.0019	0.0013	0.0014	0.0015	0.0006	0.0013	0.0032	0.0041	0.0038	0.003	0.0028	0.0034	0.0044	0.0046	0.0036	0.0021	0.0011	0.0012	0.0022	0.003	0.0028
30Hz	0.0027	0.003	0.0026	0.0022	0.0025	0.0039	0.0048	0.005	0.0038	0.0025	0.0019	0.0024	0.0032	0.0033	0.0024	0.0012	0.0007	0.0015	0.0029	0.0039	0.0038	0.0031	0.0026	0.0032	0.0043	0.0051	0.0046	0.0031	0.0015	0.0007	0.0008	0.0008	0.0001	0.0017	0.0036	0.0045	0.0042	0.0033	0.0029	0.0034	0.0043	0.0045	0.0037	0.0021	0.001	0.001	0.002	0.0029	0.0029
30.24Hz	0.0027	0.003	0.0026	0.0022	0.0025	0.0038	0.0048	0.0049	0.0038	0.0024	0.0018	0.0022	0.0031	0.0032	0.0024	0.0011	0.0007	0.0014	0.0028	0.0039	0.0038	0.0031	0.0025	0.0029	0.004	0.0048	0.0044	0.0028	0.0011	0.0001	0.0001	0.0003	0.0004	0.002	0.0039	0.0049	0.0046	0.0036	0.003	0.0032	0.0041	0.0044	0.0037	0.0021	0.0009	0.0008	0.0017	0.0027	0.0029
30.48Hz	0.0027	0.003	0.0026	0.0022	0.0025	0.0037	0.0047	0.0049	0.0037	0.0024	0.0017	0.0021	0.003	0.0031	0.0024	0.0011	0.0006	0.0013	0.0027	0.0038	0.0038	0.003	0.0024	0.0027	0.0036	0.0044	0.0041	0.0025	0.0007	0.0004	0.0005	0.0003	0.0008	0.0023	0.0041	0.0052	0.0049	0.0038	0.003	0.0031	0.0038	0.0042	0.0036	0.0021	0.0008	0.0005	0.0014	0.0025	0.0029
30.72Hz	0.0027	0.003	0.0026	0.0022	0.0024	0.0037	0.0047	0.0049	0.0037	0.0023	0.0016	0.002	0.0029	0.0031	0.0024	0.0011	0.0006	0.0011	0.0026	0.0037	0.0038	0.003	0.0022	0.0024	0.0033	0.0041	0.0037	0.0022	0.0003	0.0009	0.0011	0.0009	0.0012	0.0026	0.0043	0.0054	0.0052	0.004	0.003	0.0029	0.0035	0.004	0.0035	0.002	0.0007	0.0003	0.0011	0.0023	0.0029
30.96Hz	0.0027	0.003	0.0026	0.0022	0.0024	0.0036	0.0046	0.0048	0.0037	0.0023	0.0015	0.0019	0.0027	0.003	0.0024	0.0011	0.0005	0.001	0.0024	0.0036	0.0038	0.003	0.0021	0.0022	0.0029	0.0037	0.0034	0.0019	0.0001	0.0014	0.0016	0.0014	0.0016	0.0028	0.0045	0.0055	0.0053	0.0041	0.0029	0.0026	0.0031	0.0036	0.0033	0.002	0.0006	0.0001	0.0008	0.002	0.0028
31.19Hz	0.0027	0.003	0.0026	0.0021	0.0023	0.0036	0.0046	0.0048	0.0037	0.0022	0.0014	0.0017	0.0026	0.0029	0.0024	0.0011	0.0005	0.0009	0.0023	0.0035	0.0037	0.0029	0.002	0.0019	0.0026	0.0033	0.0031	0.0016	0.0004	0.0019	0.0022	0.0019	0.002	0.003	0.0045	0.0056	0.0054	0.0042	0.0028	0.0023	0.0027	0.0033	0.0031	0.0019	0.0004	0.0002	0.0004	0.0017	0.0026
31.43Hz	0.0027	0.003	0.0026	0.0021	0.0023	0.0035	0.0045	0.0047	0.0036	0.0022	0.0014	0.0016	0.0025	0.0029	0.0023	0.0011	0.0004	0.0008	0.0022	0.0035	0.0037	0.0029	0.0019	0.0016	0.0022	0.0029	0.0027	0.0013	0.0007	0.0023	0.0027	0.0024	0.0023	0.0031	0.0046	0.0056	0.0055	0.0042	0.0027	0.002	0.0023	0.0029	0.0028	0.0018	0.0003	0.0004	0.0001	0.0014	0.0024
31.67Hz	0.0027	0.003	0.0026	0.0021	0.0022	0.0034	0.0044	0.0047	0.0036	0.0022	0.0013	0.0015	0.0024	0.0028	0.0023	0.0011	0.0004	0.0007	0.0021	0.0033	0.0036	0.0028	0.0018	0.0014	0.0019	0.0026	0.0024	0.001	0.001	0.0027	0.0031	0.0028	0.0026	0.0032	0.0045	0.0055	0.0055	0.0042	0.0026	0.0017	0.0018	0.0024	0.0025	0.0016	0.0002	0.0006	0.0002	0.001	0.0022
31.91Hz	0.0027	0.003	0.0026	0.0021	0.0022	0.0034	0.0044	0.0047	0.0036	0.0021	0.0012	0.0014	0.0023	0.0027	0.0023	0.0011	0.0003	0.0006	0.0019	0.0032	0.0035	0.0028	0.0016	0.0011	0.0015	0.0022	0.0021	0.0007	0.0013	0.003	0.0036	0.0032	0.0028	0.0033	0.0044	0.0054	0.0054	0.0041	0.0024	0.0013	0.0014	0.002	0.0022	0.0015	0.0001	0.0008	0.0006	0.0007	0.0019
32.15Hz	0.0027	0.0031	0.0026	0.0021	0.0022	0.0033	0.0043	0.0046	0.0035	0.0021	0.0011	0.0013	0.0022	0.0027	0.0023	0.0011	0.0003	0.0005	0.0018	0.0031	0.0035	0.0027	0.0015	0.0009	0.0011	0.0018	0.0017	0.0004	0.0016	0.0033	0.0039	0.0036	0.003	0.0033	0.0043	0.0052	0.0052	0.004	0.0022	0.001	0.0009	0.0015	0.0019	0.0013	0.0001	0.0009	0.0008	0.0003	0.0016
32.38Hz	0.0027	0.0031	0.0026	0.0021	0.0021	0.0033	0.0043	0.0046	0.0035	0.002	0.001	0.0011	0.002	0.0026	0.0023	0.0011	0.0003	0.0004	0.0016	0.003	0.0034	0.0027	0.0014	0.0006	0.0008	0.0014	0.0014	0.0002	0.0018	0.0036	0.0043	0.0039	0.0032	0.0032	0.0041	0.005	0.005	0.0038	0.002	0.0006	0.0004	0.001	0.0015	0.0012	0	0.001	0.0011	0.0001	0.0012
32.62Hz	0.0027	0.0031	0.0026	0.0021	0.0021	0.0032	0.0042	0.0045	0.0035	0.002	0.0009	0.001	0.0019	0.0025	0.0022	0.0011	0.0003	0.0004	0.0015	0.0028	0.0033	0.0026	0.0013	0.0004	0.0004	0.001	0.001	0.0001	0.002	0.0039	0.0046	0.0042	0.0034	0.0032	0.0038	0.0047	0.0048	0.0036	0.0018	0.0003	0.0001	0.0005	0.0011	0.001	0	0.0011	0.0013	0.0004	0.0009
32.86Hz	0.0027	0.0031	0.0026	0.002	0.002	0.0031	0.0041	0.0045	0.0034	0.0019	0.0009	0.0009	0.0018	0.0024	0.0022	0.0011	0.0002	0.0003	0.0014	0.0027	0.0032	0.0025	0.0011	0.0002	0.0001	0.0006	0.0007	0.0003	0.0022	0.004	0.0048	0.0044	0.0035	0.0031	0.0036	0.0043	0.0045	0.0034	0.0015	0.0001	0.0006	0	0.0007	0.0008	0.0001	0.0012	0.0015	0.0008	0.0005
33.1Hz	0.0027	0.0031	0.0026	0.002	0.002	0.0031	0.0041	0.0044	0.0034	0.0019	0.0008	0.0008	0.0017	0.0023	0.0022	0.0012	0.0002	0.0002	0.0012	0.0026	0.0031	0.0024	0.001	0.0001	0.0003	0.0002	0.0003	0.0006	0.0023	0.0042	0.005	0.0046	0.0036	0.003	0.0032	0.0039	0.0041	0.0031	0.0013	0.0004	0.001	0.0005	0.0004	0.0006	0.0001	0.0012	0.0017	0.0011	0.0001
33.34Hz	0.0027	0.0031	0.0026	0.002	0.002	0.003	0.004	0.0044	0.0034	0.0018	0.0007	0.0007	0.0016	0.0023	0.0022	0.0012	0.0002	0.0001	0.0011	0.0024	0.003	0.0024	0.0009	0.0003	0.0006	0.0002	0	0.0008	0.0025	0.0043	0.0052	0.0048	0.0036	0.0028	0.0029	0.0035	0.0037	0.0028	0.0011	0.0007	0.0014	0.0009	0	0.0004	0.0001	0.0012	0.0018	0.0014	0.0003
33.57Hz	0.0027	0.0031	0.0026	0.002	0.0019	0.0029	0.0039	0.0043	0.0034	0.0018	0.0006	0.0006	0.0014	0.0022	0.0022	0.0012	0.0002	0	0.0009	0.0022	0.0028	0.0023	0.0008	0.0005	0.0009	0.0006	0.0003	0.001	0.0026	0.0044	0.0053	0.0049	0.0036	0.0026	0.0025	0.003	0.0033	0.0025	0.0008	0.0009	0.0018	0.0014	0.0004	0.0003	0.0001	0.0011	0.0019	0.0017	0.0006
33.81Hz	0.0027	0.0031	0.0026	0.002	0.0019	0.0029	0.0039	0.0043	0.0033	0.0018	0.0006	0.0004	0.0013	0.0021	0.0021	0.0012	0.0002	0.0001	0.0007	0.0021	0.0027	0.0022	0.0007	0.0007	0.0012	0.0009	0.0006	0.0012	0.0026	0.0044	0.0053	0.0049	0.0036	0.0024	0.0021	0.0025	0.0028	0.0022	0.0006	0.0012	0.0021	0.0018	0.0007	0.0001	0.0001	0.0011	0.0019	0.0019	0.001
34.05Hz	0.0027	0.0031	0.0026	0.002	0.0018	0.0028	0.0038	0.0042	0.0033	0.0017	0.0005	0.0003	0.0012	0.002	0.0021	0.0012	0.0001	0.0002	0.0006	0.0019	0.0026	0.0021	0.0006	0.0009	0.0015	0.0013	0.0009	0.0013	0.0027	0.0044	0.0053	0.0049	0.0036	0.0022	0.0017	0.002	0.0024	0.0019	0.0004	0.0014	0.0024	0.0022	0.0011	0.0001	0.0001	0.001	0.0019	0.0021	0.0013
34.29Hz	0.0027	0.0031	0.0026	0.002	0.0018	0.0027	0.0037	0.0042	0.0033	0.0017	0.0004	0.0002	0.0011	0.0019	0.0021	0.0012	0.0001	0.0002	0.0004	0.0017	0.0024	0.002	0.0005	0.0011	0.0018	0.0016	0.0012	0.0015	0.0027	0.0043	0.0053	0.0049	0.0035	0.002	0.0013	0.0015	0.0019	0.0015	0.0002	0.0016	0.0027	0.0025	0.0014	0.0003	0.0001	0.0008	0.0019	0.0022	0.0016
34.53Hz	0.0027	0.0031	0.0026	0.0019	0.0017	0.0027	0.0036	0.0041	0.0032	0.0017	0.0004	0.0001	0.001	0.0018	0.002	0.0012	0.0001	0.0003	0.0003	0.0015	0.0023	0.0019	0.0004	0.0012	0.0021	0.0019	0.0015	0.0016	0.0027	0.0042	0.0052	0.0049	0.0034	0.0018	0.0009	0.001	0.0014	0.0012	0	0.0017	0.0029	0.0028	0.0017	0.0004	0	0.0007	0.0018	0.0023	0.0018
34.77Hz	0.0027	0.0031	0.0026	0.0019	0.0017	0.0026	0.0036	0.004	0.0032	0.0016	0.0003	0	0.0008	0.0017	0.002	0.0012	0.0001	0.0004	0.0001	0.0014	0.0021	0.0018	0.0003	0.0014	0.0023	0.0022	0.0017	0.0017	0.0026	0.0041	0.0051	0.0048	0.0033	0.0015	0.0005	0.0004	0.0009	0.0008	0.0002	0.0018	0.003	0.003	0.0019	0.0006	0	0.0005	0.0016	0.0023	0.0021
35Hz	0.0027	0.0031	0.0026	0.0019	0.0016	0.0025	0.0035	0.004	0.0032	0.0016	0.0003	0.0001	0.0007	0.0017	0.002	0.0013	0.0001	0.0004	0	0.0012	0.002	0.0017	0.0002	0.0015	0.0025	0.0025	0.002	0.0018	0.0026	0.0039	0.0049	0.0046	0.0032	0.0013	0.0001	0.0001	0.0004	0.0004	0.0004	0.0019	0.0031	0.0032	0.0021	0.0007	0	0.0004	0.0015	0.0023	0.0022
35.24Hz	0.0027	0.0031	0.0026	0.0019	0.0016	0.0025	0.0034	0.0039	0.0031	0.0016	0.0002	0.0002	0.0006	0.0016	0.0019	0.0013	0.0001	0.0005	0.0001	0.001	0.0018	0.0016	0.0001	0.0016	0.0027	0.0028	0.0022	0.0019	0.0025	0.0037	0.0047	0.0044	0.003	0.001	0.0003	0.0006	0.0001	0.0001	0.0005	0.0019	0.0031	0.0033	0.0023	0.0009	0	0.0002	0.0013	0.0023	0.0024
35.48Hz	0.0027	0.0031	0.0026	0.0019	0.0016	0.0024	0.0034	0.0039	0.0031	0.0015	0.0002	0.0003	0.0005	0.0015	0.0019	0.0013	0.0001	0.0006	0.0003	0.0008	0.0016	0.0015	0.0001	0.0017	0.0029	0.003	0.0024	0.002	0.0024	0.0035	0.0044	0.0042	0.0028	0.0008	0.0007	0.0011	0.0006	0.0002	0.0007	0.0019	0.0031	0.0034	0.0025	0.001	0.0001	0	0.001	0.0022	0.0025
35.72Hz	0.0027	0.0031	0.0026	0.0019	0.0015	0.0023	0.0033	0.0038	0.0031	0.0015	0.0001	0.0004	0.0004	0.0014	0.0019	0.0013	0.0001	0.0006	0.0004	0.0006	0.0015	0.0013	0	0.0018	0.0031	0.0033	0.0026	0.002	0.0023	0.0033	0.0041	0.004	0.0026	0.0006	0.001	0.0015	0.0011	0.0006	0.0008	0.0018	0.003	0.0034	0.0026	0.0011	0.0001	0.0001	0.0008	0.002	0.0025
35.96Hz	0.0027	0.0031	0.0026	0.0019	0.0015	0.0023	0.0032	0.0038	0.003	0.0015	0.0001	0.0005	0.0003	0.0013	0.0018	0.0013	0.0002	0.0007	0.0006	0.0004	0.0013	0.0012	0.0001	0.0019	0.0032	0.0034	0.0027	0.0021	0.0021	0.003	0.0038	0.0037	0.0024	0.0003	0.0014	0.002	0.0015	0.0009	0.0009	0.0018	0.0029	0.0034	0.0027	0.0012	0.0001	0.0003	0.0006	0.0018	0.0025
36.19Hz	0.0027	0.0031	0.0026	0.0018	0.0014	0.0022	0.0031	0.0037	0.003	0.0015	0	0.0005	0.0001	0.0012	0.0018	0.0013	0.0002	0.0007	0.0007	0.0002	0.0011	0.0011	0.0001	0.002	0.0033	0.0036	0.0029	0.0021	0.002	0.0027	0.0035	0.0034	0.0022	0.0001	0.0017	0.0024	0.0019	0.0012	0.001	0.0016	0.0027	0.0033	0.0027	0.0013	0.0001	0.0005	0.0003	0.0016	0.0024
36.43Hz	0.0027	0.0031	0.0026	0.0018	0.0014	0.0021	0.003	0.0036	0.003	0.0014	0	0.0006	0	0.0011	0.0018	0.0013	0.0002	0.0007	0.0008	0	0.0009	0.001	0.0002	0.002	0.0034	0.0038	0.003	0.0021	0.0018	0.0024	0.0031	0.0031	0.0019	0.0001	0.0019	0.0027	0.0023	0.0014	0.001	0.0015	0.0025	0.0031	0.0027	0.0013	0.0001	0.0006	0	0.0013	0.0023
36.67Hz	0.0027	0.0032	0.0026	0.0018	0.0013	0.002	0.003	0.0036	0.0029	0.0014	0.0001	0.0007	0.0001	0.001	0.0017	0.0013	0.0002	0.0008	0.001	0.0001	0.0007	0.0009	0.0002	0.002	0.0035	0.0039	0.0031	0.0021	0.0016	0.002	0.0027	0.0028	0.0017	0.0003	0.0022	0.003	0.0027	0.0017	0.0011	0.0013	0.0023	0.0029	0.0027	0.0014	0.0001	0.0008	0.0003	0.001	0.0021
36.91Hz	0.0027	0.0032	0.0026	0.0018	0.0013	0.002	0.0029	0.0035	0.0029	0.0014	0.0001	0.0008	0.0002	0.0009	0.0017	0.0014	0.0002	0.0008	0.0011	0.0003	0.0006	0.0008	0.0003	0.002	0.0035	0.004	0.0032	0.0021	0.0015	0.0017	0.0023	0.0024	0.0015	0.0005	0.0024	0.0033	0.003	0.0019	0.0011	0.0012	0.002	0.0027	0.0026	0.0014	0.0001	0.0009	0.0005	0.0007	0.0019
37.15Hz	0.0027	0.0032	0.0026	0.0018	0.0012	0.0019	0.0028	0.0034	0.0029	0.0014	0.0001	0.0009	0.0003	0.0008	0.0016	0.0014	0.0002	0.0008	0.0012	0.0005	0.0004	0.0006	0.0003	0.002	0.0035	0.0041	0.0033	0.0021	0.0013	0.0013	0.0019	0.0021	0.0012	0.0006	0.0025	0.0035	0.0033	0.0021	0.0011	0.001	0.0017	0.0024	0.0025	0.0015	0	0.0009	0.0008	0.0004	0.0016
37.38Hz	0.0027	0.0032	0.0026	0.0018	0.0012	0.0018	0.0027	0.0034	0.0028	0.0014	0.0002	0.0009	0.0004	0.0007	0.0016	0.0014	0.0003	0.0009	0.0013	0.0007	0.0002	0.0005	0.0003	0.002	0.0035	0.0041	0.0034	0.0021	0.0011	0.001	0.0015	0.0017	0.001	0.0008	0.0026	0.0037	0.0035	0.0023	0.0011	0.0008	0.0013	0.0021	0.0023	0.0015	0	0.001	0.001	0.0001	0.0013
37.62Hz	0.0027	0.0032	0.0026	0.0018	0.0012	0.0017	0.0026	0.0033	0.0028	0.0014	0.0002	0.001	0.0005	0.0006	0.0015	0.0014	0.0003	0.0009	0.0014	0.0009	0	0.0004	0.0003	0.002	0.0035	0.0041	0.0034	0.002	0.0009	0.0006	0.001	0.0013	0.0007	0.0009	0.0027	0.0038	0.0037	0.0024	0.0011	0.0006	0.001	0.0018	0.0021	0.0014	0.0001	0.001	0.0012	0.0003	0.001
37.86Hz	0.0027	0.0032	0.0026	0.0017	0.0011	0.0017	0.0026	0.0032	0.0028	0.0013	0.0002	0.0011	0.0006	0.0005	0.0015	0.0014	0.0003	0.0009	0.0015	0.0011	0.0002	0.0003	0.0004	0.0019	0.0035	0.0041	0.0034	0.002	0.0007	0.0002	0.0006	0.0009	0.0005	0.001	0.0028	0.0039	0.0038	0.0025	0.0011	0.0003	0.0006	0.0015	0.0019	0.0014	0.0001	0.0011	0.0014	0.0006	0.0007
38.1Hz	0.0027	0.0032	0.0026	0.0017	0.0011	0.0016	0.0025	0.0032	0.0028	0.0013	0.0002	0.0011	0.0007	0.0004	0.0014	0.0014	0.0003	0.0009	0.0016	0.0012	0.0004	0.0002	0.0004	0.0019	0.0034	0.0041	0.0034	0.0019	0.0005	0.0001	0.0002	0.0005	0.0003	0.001	0.0028	0.0039	0.0039	0.0026	0.0011	0.0001	0.0003	0.0011	0.0017	0.0014	0.0002	0.001	0.0015	0.0009	0.0003
38.34Hz	0.0027	0.0032	0.0026	0.0017	0.001	0.0015	0.0024	0.0031	0.0027	0.0013	0.0003	0.0012	0.0008	0.0003	0.0013	0.0014	0.0004	0.0009	0.0017	0.0014	0.0005	0	0.0004	0.0018	0.0033	0.004	0.0034	0.0018	0.0003	0.0005	0.0002	0.0002	0	0.0011	0.0027	0.0039	0.0039	0.0027	0.001	0.0001	0.0001	0.0007	0.0014	0.0013	0.0003	0.001	0.0016	0.0012	0
38.58Hz	0.0027	0.0032	0.0026	0.0017	0.001	0.0014	0.0023	0.003	0.0027	0.0013	0.0003	0.0012	0.0009	0.0002	0.0013	0.0014	0.0004	0.0009	0.0018	0.0015	0.0007	0.0001	0.0004	0.0017	0.0032	0.0039	0.0033	0.0017	0.0001	0.0008	0.0007	0.0002	0.0002	0.0011	0.0027	0.0038	0.0039	0.0027	0.001	0.0003	0.0004	0.0003	0.0011	0.0012	0.0003	0.0009	0.0017	0.0015	0.0004
38.81Hz	0.0027	0.0032	0.0026	0.0017	0.0009	0.0014	0.0022	0.003	0.0027	0.0013	0.0003	0.0013	0.001	0.0001	0.0012	0.0014	0.0004	0.0009	0.0018	0.0017	0.0009	0.0002	0.0004	0.0016	0.003	0.0038	0.0033	0.0017	0.0001	0.0011	0.0011	0.0006	0.0004	0.0011	0.0025	0.0037	0.0039	0.0027	0.0009	0.0005	0.0008	0.0001	0.0008	0.0011	0.0004	0.0008	0.0018	0.0017	0.0007
39.05Hz	0.0027	0.0032	0.0026	0.0017	0.0009	0.0013	0.0021	0.0029	0.0026	0.0013	0.0003	0.0013	0.001	0	0.0012	0.0014	0.0005	0.0009	0.0019	0.0018	0.001	0.0003	0.0004	0.0015	0.0029	0.0037	0.0032	0.0016	0.0003	0.0014	0.0014	0.0009	0.0006	0.0011	0.0024	0.0036	0.0038	0.0027	0.0009	0.0006	0.0011	0.0005	0.0005	0.001	0.0005	0.0007	0.0018	0.0019	0.0011
39.29Hz	0.0027	0.0032	0.0026	0.0016	0.0008	0.0012	0.002	0.0028	0.0026	0.0013	0.0003	0.0014	0.0011	0.0001	0.0011	0.0014	0.0005	0.0009	0.002	0.002	0.0012	0.0004	0.0004	0.0014	0.0027	0.0036	0.0031	0.0015	0.0004	0.0017	0.0018	0.0013	0.0008	0.0011	0.0022	0.0033	0.0036	0.0026	0.0008	0.0008	0.0014	0.0008	0.0002	0.0009	0.0005	0.0006	0.0017	0.0021	0.0014
39.53Hz	0.0027	0.0032	0.0026	0.0016	0.0008	0.0011	0.002	0.0028	0.0026	0.0013	0.0003	0.0014	0.0012	0.0002	0.001	0.0014	0.0005	0.0009	0.002	0.0021	0.0014	0.0005	0.0003	0.0012	0.0025	0.0034	0.003	0.0014	0.0006	0.0019	0.0022	0.0016	0.001	0.0011	0.002	0.0031	0.0034	0.0025	0.0008	0.0009	0.0017	0.0012	0.0001	0.0008	0.0006	0.0005	0.0017	0.0022	0.0017
39.77Hz	0.0027	0.0032	0.0026	0.0016	0.0007	0.0011	0.0019	0.0027	0.0025	0.0013	0.0003	0.0014	0.0013	0.0003	0.0009	0.0014	0.0006	0.0008	0.002	0.0022	0.0015	0.0006	0.0003	0.0011	0.0023	0.0032	0.0028	0.0013	0.0007	0.0022	0.0025	0.0019	0.0011	0.001	0.0018	0.0028	0.0032	0.0024	0.0008	0.001	0.0019	0.0015	0.0004	0.0006	0.0006	0.0003	0.0016	0.0023	0.0019
40Hz	0.0027	0.0032	0.0026	0.0016	0.0007	0.001	0.0018	0.0026	0.0025	0.0013	0.0003	0.0015	0.0014	0.0003	0.0009	0.0013	0.0006	0.0008	0.0021	0.0023	0.0017	0.0007	0.0003	0.0009	0.0021	0.003	0.0027	0.0012	0.0008	0.0024	0.0028	0.0021	0.0013	0.001	0.0015	0.0025	0.003	0.0023	0.0007	0.0011	0.0021	0.0018	0.0007	0.0005	0.0007	0.0001	0.0014	0.0023	0.0022
40.24Hz	0.0027	0.0032	0.0026	0.0016	0.0006	0.0009	0.0017	0.0025	0.0025	0.0013	0.0003	0.0015	0.0014	0.0004	0.0008	0.0013	0.0006	0.0008	0.0021	0.0024	0.0018	0.0008	0.0003	0.0008	0.0019	0.0028	0.0026	0.0011	0.0009	0.0026	0.003	0.0024	0.0014	0.0009	0.0013	0.0021	0.0027	0.0022	0.0007	0.0011	0.0022	0.0021	0.001	0.0003	0.0007	0	0.0013	0.0023	0.0023
40.48Hz	0.0027	0.0032	0.0026	0.0016	0.0006	0.0008	0.0016	0.0025	0.0024	0.0013	0.0003	0.0015	0.0015	0.0005	0.0007	0.0013	0.0006	0.0007	0.0021	0.0025	0.0019	0.0009	0.0003	0.0006	0.0016	0.0025	0.0024	0.001	0.001	0.0027	0.0032	0.0026	0.0015	0.0008	0.001	0.0018	0.0024	0.002	0.0006	0.0011	0.0023	0.0023	0.0012	0.0001	0.0007	0.0002	0.0011	0.0022	0.0025
40.72Hz	0.0027	0.0032	0.0026	0.0015	0.0005	0.0008	0.0015	0.0024	0.0024	0.0013	0.0003	0.0015	0.0016	0.0006	0.0006	0.0013	0.0007	0.0007	0.0021	0.0026	0.0021	0.001	0.0002	0.0005	0.0014	0.0023	0.0022	0.0009	0.0011	0.0028	0.0034	0.0028	0.0016	0.0007	0.0007	0.0014	0.002	0.0018	0.0006	0.0011	0.0024	0.0025	0.0015	0.0001	0.0007	0.0004	0.0009	0.0021	0.0025
40.96Hz	0.0027	0.0032	0.0026	0.0015	0.0005	0.0007	0.0014	0.0023	0.0024	0.0013	0.0002	0.0015	0.0016	0.0007	0.0006	0.0013	0.0007	0.0007	0.0021	0.0027	0.0022	0.0011	0.0002	0.0003	0.0011	0.002	0.002	0.0008	0.0011	0.0029	0.0036	0.003	0.0017	0.0006	0.0004	0.001	0.0017	0.0016	0.0006	0.0011	0.0024	0.0026	0.0017	0.0003	0.0007	0.0005	0.0006	0.0019	0.0025
41.19Hz	0.0027	0.0032	0.0026	0.0015	0.0004	0.0006	0.0013	0.0023	0.0024	0.0013	0.0002	0.0016	0.0017	0.0008	0.0005	0.0012	0.0007	0.0006	0.0021	0.0028	0.0023	0.0012	0.0002	0.0001	0.0008	0.0017	0.0018	0.0007	0.0011	0.003	0.0037	0.0031	0.0018	0.0005	0.0001	0.0006	0.0013	0.0014	0.0005	0.001	0.0024	0.0028	0.0019	0.0005	0.0006	0.0007	0.0004	0.0017	0.0025
41.43Hz	0.0027	0.0032	0.0026	0.0015	0.0004	0.0005	0.0012	0.0022	0.0023	0.0013	0.0002	0.0016	0.0018	0.0009	0.0004	0.0012	0.0008	0.0006	0.0021	0.0028	0.0024	0.0012	0.0001	0.0001	0.0006	0.0014	0.0016	0.0006	0.0012	0.003	0.0038	0.0032	0.0018	0.0004	0.0002	0.0002	0.001	0.0012	0.0005	0.0009	0.0024	0.0028	0.0021	0.0007	0.0006	0.0008	0.0001	0.0015	0.0024
41.67Hz	0.0027	0.0032	0.0026	0.0015	0.0004	0.0004	0.0012	0.0021	0.0023	0.0013	0.0002	0.0016	0.0018	0.001	0.0003	0.0012	0.0008	0.0005	0.0021	0.0028	0.0025	0.0013	0.0001	0.0002	0.0003	0.0011	0.0014	0.0006	0.0012	0.003	0.0038	0.0033	0.0019	0.0003	0.0004	0.0002	0.0006	0.001	0.0005	0.0008	0.0023	0.0028	0.0023	0.0008	0.0005	0.0009	0.0002	0.0012	0.0022
41.91Hz	0.0027	0.0033	0.0026	0.0015	0.0003	0.0004	0.0011	0.002	0.0023	0.0014	0.0001	0.0016	0.0019	0.0011	0.0002	0.0011	0.0008	0.0004	0.002	0.0029	0.0025	0.0014	0.0001	0.0004	0	0.0008	0.0012	0.0005	0.0011	0.0029	0.0038	0.0034	0.0019	0.0002	0.0007	0.0006	0.0002	0.0008	0.0005	0.0007	0.0021	0.0028	0.0024	0.001	0.0004	0.001	0.0004	0.0009	0.002
42.15Hz	0.0027	0.0033	0.0026	0.0014	0.0003	0.0003	0.001	0.002	0.0022	0.0014	0.0001	0.0016	0.0019	0.0012	0.0001	0.0011	0.0008	0.0004	0.002	0.0029	0.0026	0.0014	0.0001	0.0006	0.0003	0.0006	0.001	0.0004	0.0011	0.0028	0.0038	0.0034	0.0019	0.0001	0.001	0.001	0.0002	0.0005	0.0004	0.0006	0.0019	0.0027	0.0025	0.0012	0.0003	0.0011	0.0007	0.0006	0.0018
42.38Hz	0.0027	0.0033	0.0026	0.0014	0.0002	0.0002	0.0009	0.0019	0.0022	0.0014	0.0001	0.0015	0.002	0.0013	0	0.001	0.0009	0.0003	0.0019	0.0029	0.0027	0.0015	0	0.0007	0.0005	0.0003	0.0008	0.0003	0.001	0.0027	0.0037	0.0034	0.0019	0	0.0012	0.0013	0.0005	0.0003	0.0004	0.0004	0.0017	0.0026	0.0025	0.0014	0.0002	0.0011	0.0009	0.0002	0.0015
42.62Hz	0.0027	0.0033	0.0026	0.0014	0.0002	0.0001	0.0008	0.0018	0.0022	0.0014	0	0.0015	0.002	0.0014	0.0001	0.001	0.0009	0.0002	0.0019	0.0029	0.0027	0.0016	0	0.0009	0.0008	0	0.0006	0.0003	0.0009	0.0026	0.0036	0.0034	0.0019	0	0.0014	0.0016	0.0009	0.0001	0.0004	0.0002	0.0015	0.0025	0.0025	0.0015	0	0.0011	0.0011	0.0001	0.0012
42.86Hz	0.0027	0.0033	0.0026	0.0014	0.0001	0	0.0007	0.0017	0.0022	0.0014	0	0.0015	0.002	0.0014	0.0002	0.0009	0.0009	0.0002	0.0018	0.0029	0.0028	0.0016	0	0.001	0.0011	0.0003	0.0004	0.0002	0.0008	0.0024	0.0035	0.0033	0.0019	0.0001	0.0016	0.0019	0.0012	0.0001	0.0004	0	0.0012	0.0023	0.0025	0.0016	0.0001	0.0011	0.0013	0.0005	0.0008
43.1Hz	0.0027	0.0033	0.0026	0.0014	0.0001	0	0.0006	0.0017	0.0021	0.0014	0.0001	0.0015	0.0021	0.0015	0.0003	0.0009	0.0009	0.0001	0.0017	0.0028	0.0028	0.0016	0	0.0012	0.0013	0.0006	0.0001	0.0002	0.0007	0.0022	0.0033	0.0032	0.0019	0.0001	0.0017	0.0022	0.0015	0.0004	0.0004	0.0001	0.0009	0.0021	0.0025	0.0017	0.0003	0.0011	0.0015	0.0008	0.0004
43.34Hz	0.0027	0.0033	0.0026	0.0014	0	0.0001	0.0005	0.0016	0.0021	0.0015	0.0001	0.0014	0.0021	0.0016	0.0004	0.0008	0.0009	0	0.0016	0.0028	0.0028	0.0017	0	0.0013	0.0016	0.0009	0.0001	0.0001	0.0006	0.002	0.0031	0.0031	0.0018	0.0002	0.0018	0.0024	0.0018	0.0006	0.0003	0.0003	0.0007	0.0018	0.0024	0.0018	0.0004	0.001	0.0016	0.0012	0
43.58Hz	0.0027	0.0033	0.0026	0.0013	0	0.0002	0.0004	0.0015	0.0021	0.0015	0.0001	0.0014	0.0021	0.0017	0.0005	0.0007	0.0009	0	0.0015	0.0027	0.0028	0.0017	0.0001	0.0014	0.0018	0.0012	0.0003	0.0001	0.0005	0.0018	0.0028	0.0029	0.0018	0.0002	0.0019	0.0026	0.0021	0.0008	0.0003	0.0005	0.0004	0.0015	0.0022	0.0019	0.0006	0.0009	0.0018	0.0015	0.0004
43.81Hz	0.0027	0.0033	0.0026	0.0013	0.0001	0.0003	0.0003	0.0014	0.002	0.0015	0.0002	0.0014	0.0021	0.0018	0.0006	0.0007	0.0009	0.0001	0.0014	0.0027	0.0028	0.0017	0.0001	0.0015	0.002	0.0015	0.0005	0	0.0003	0.0015	0.0026	0.0028	0.0017	0.0002	0.002	0.0028	0.0023	0.001	0.0002	0.0006	0.0001	0.0013	0.0021	0.0019	0.0007	0.0008	0.0018	0.0018	0.0008
44.05Hz	0.0027	0.0033	0.0026	0.0013	0.0001	0.0004	0.0002	0.0013	0.002	0.0015	0.0003	0.0013	0.0022	0.0018	0.0007	0.0006	0.0009	0.0002	0.0013	0.0026	0.0028	0.0018	0.0001	0.0016	0.0022	0.0017	0.0007	0	0.0002	0.0012	0.0023	0.0026	0.0017	0.0002	0.002	0.0029	0.0025	0.0012	0.0002	0.0008	0.0002	0.0009	0.0019	0.002	0.0009	0.0007	0.0019	0.002	0.0012
44.29Hz	0.0027	0.0033	0.0026	0.0013	0.0002	0.0004	0.0001	0.0013	0.002	0.0016	0.0003	0.0013	0.0022	0.0019	0.0008	0.0005	0.0009	0.0003	0.0012	0.0025	0.0027	0.0018	0.0001	0.0017	0.0024	0.002	0.0009	0	0	0.0009	0.002	0.0024	0.0016	0.0001	0.002	0.003	0.0027	0.0014	0.0001	0.0009	0.0005	0.0006	0.0017	0.0019	0.001	0.0005	0.0019	0.0023	0.0016
44.53Hz	0.0027	0.0033	0.0026	0.0013	0.0002	0.0005	0.0001	0.0012	0.002	0.0016	0.0004	0.0012	0.0022	0.002	0.0009	0.0004	0.0009	0.0003	0.0011	0.0024	0.0027	0.0018	0.0001	0.0018	0.0026	0.0022	0.001	0.0001	0.0001	0.0006	0.0017	0.0022	0.0016	0.0001	0.0019	0.003	0.0028	0.0015	0.0001	0.001	0.0008	0.0003	0.0015	0.0019	0.0012	0.0004	0.0018	0.0024	0.0019
44.77Hz	0.0027	0.0033	0.0026	0.0013	0.0003	0.0006	0	0.0011	0.0019	0.0016	0.0004	0.0012	0.0022	0.0021	0.001	0.0003	0.0009	0.0004	0.0009	0.0023	0.0026	0.0018	0.0001	0.0018	0.0027	0.0024	0.0012	0.0001	0.0003	0.0003	0.0013	0.0019	0.0015	0	0.0018	0.003	0.0029	0.0017	0	0.0011	0.0011	0.0001	0.0012	0.0018	0.0013	0.0002	0.0017	0.0026	0.0022
45Hz	0.0027	0.0033	0.0026	0.0012	0.0003	0.0007	0.0001	0.001	0.0019	0.0017	0.0005	0.0011	0.0022	0.0021	0.0011	0.0002	0.0009	0.0005	0.0008	0.0021	0.0026	0.0018	0.0001	0.0019	0.0029	0.0026	0.0014	0.0001	0.0005	0	0.001	0.0017	0.0014	0.0001	0.0017	0.0029	0.003	0.0018	0.0001	0.0012	0.0013	0.0004	0.0009	0.0017	0.0014	0	0.0016	0.0026	0.0025
45.24Hz	0.0027	0.0033	0.0026	0.0012	0.0004	0.0008	0.0002	0.001	0.0019	0.0017	0.0006	0.0011	0.0022	0.0022	0.0012	0.0002	0.0009	0.0006	0.0006	0.002	0.0025	0.0018	0	0.0019	0.003	0.0028	0.0015	0.0001	0.0006	0.0003	0.0006	0.0014	0.0013	0.0002	0.0015	0.0028	0.003	0.0019	0.0002	0.0012	0.0015	0.0007	0.0006	0.0016	0.0014	0.0002	0.0015	0.0027	0.0027
45.48Hz	0.0027	0.0033	0.0026	0.0012	0.0004	0.0008	0.0003	0.0009	0.0019	0.0017	0.0007	0.001	0.0022	0.0023	0.0013	0.0001	0.0009	0.0007	0.0005	0.0018	0.0024	0.0017	0	0.0019	0.0031	0.0029	0.0016	0.0001	0.0008	0.0006	0.0003	0.0011	0.0013	0.0003	0.0013	0.0027	0.003	0.002	0.0004	0.0012	0.0017	0.001	0.0003	0.0014	0.0015	0.0004	0.0013	0.0026	0.0029
45.72Hz	0.0027	0.0033	0.0026	0.0012	0.0004	0.0009	0.0004	0.0008	0.0018	0.0018	0.0007	0.0009	0.0022	0.0023	0.0015	0	0.0008	0.0007	0.0003	0.0017	0.0023	0.0017	0	0.0019	0.0031	0.003	0.0018	0.0002	0.0009	0.001	0.0001	0.0009	0.0012	0.0004	0.0011	0.0025	0.003	0.0021	0.0005	0.0011	0.0018	0.0013	0	0.0012	0.0015	0.0005	0.0011	0.0025	0.0029
45.96Hz	0.0027	0.0033	0.0026	0.0012	0.0005	0.001	0.0005	0.0007	0.0018	0.0018	0.0008	0.0009	0.0022	0.0024	0.0016	0.0002	0.0008	0.0008	0.0002	0.0015	0.0022	0.0017	0	0.0019	0.0032	0.0031	0.0019	0.0002	0.0011	0.0013	0.0004	0.0006	0.0011	0.0005	0.0009	0.0023	0.0029	0.0022	0.0006	0.0011	0.0019	0.0016	0.0003	0.001	0.0014	0.0007	0.0009	0.0024	0.003
46.19Hz	0.0027	0.0033	0.0026	0.0012	0.0005	0.0011	0.0006	0.0007	0.0018	0.0018	0.0009	0.0008	0.0021	0.0025	0.0017	0.0003	0.0008	0.0009	0	0.0013	0.002	0.0016	0.0001	0.0019	0.0032	0.0032	0.002	0.0002	0.0012	0.0015	0.0008	0.0003	0.001	0.0006	0.0006	0.002	0.0028	0.0023	0.0008	0.001	0.002	0.0018	0.0007	0.0007	0.0014	0.0008	0.0006	0.0022	0.0029
46.43Hz	0.0027	0.0033	0.0026	0.0011	0.0006	0.0012	0.0007	0.0006	0.0018	0.0019	0.001	0.0007	0.0021	0.0025	0.0018	0.0004	0.0007	0.001	0.0002	0.0011	0.0019	0.0016	0.0001	0.0018	0.0032	0.0033	0.002	0.0002	0.0013	0.0018	0.0011	0.0001	0.0009	0.0008	0.0003	0.0018	0.0026	0.0023	0.0009	0.0008	0.002	0.002	0.001	0.0004	0.0013	0.001	0.0003	0.0019	0.0028
46.67Hz	0.0027	0.0033	0.0026	0.0011	0.0006	0.0012	0.0008	0.0005	0.0017	0.0019	0.0011	0.0006	0.0021	0.0026	0.0019	0.0005	0.0007	0.001	0.0003	0.0009	0.0018	0.0016	0.0002	0.0017	0.0031	0.0033	0.0021	0.0002	0.0014	0.0021	0.0014	0.0002	0.0008	0.0009	0.0001	0.0014	0.0024	0.0023	0.0011	0.0007	0.002	0.0022	0.0013	0.0001	0.0012	0.0011	0.0001	0.0016	0.0027
46.91Hz	0.0027	0.0033	0.0026	0.0011	0.0007	0.0013	0.0009	0.0004	0.0017	0.002	0.0011	0.0005	0.0021	0.0026	0.002	0.0006	0.0007	0.0011	0.0005	0.0007	0.0016	0.0015	0.0002	0.0016	0.0031	0.0033	0.0022	0.0002	0.0015	0.0023	0.0017	0.0004	0.0008	0.001	0.0002	0.0011	0.0022	0.0023	0.0012	0.0005	0.0019	0.0023	0.0016	0.0002	0.001	0.0012	0.0002	0.0013	0.0024
47.15Hz	0.0027	0.0033	0.0026	0.0011	0.0007	0.0014	0.001	0.0003	0.0017	0.002	0.0012	0.0004	0.002	0.0027	0.0022	0.0007	0.0006	0.0012	0.0007	0.0005	0.0014	0.0014	0.0003	0.0015	0.003	0.0033	0.0022	0.0003	0.0016	0.0025	0.002	0.0007	0.0007	0.0012	0.0005	0.0008	0.002	0.0023	0.0014	0.0003	0.0018	0.0024	0.0019	0.0005	0.0008	0.0012	0.0005	0.0009	0.0021
47.39Hz	0.0027	0.0033	0.0026	0.0011	0.0008	0.0015	0.001	0.0003	0.0017	0.0021	0.0013	0.0004	0.002	0.0027	0.0023	0.0009	0.0006	0.0012	0.0009	0.0003	0.0012	0.0014	0.0003	0.0014	0.0028	0.0033	0.0022	0.0003	0.0017	0.0027	0.0023	0.0009	0.0006	0.0013	0.0008	0.0004	0.0018	0.0023	0.0016	0	0.0017	0.0025	0.0021	0.0008	0.0006	0.0012	0.0008	0.0005	0.0017
47.62Hz	0.0027	0.0033	0.0026	0.001	0.0008	0.0016	0.0011	0.0002	0.0017	0.0021	0.0014	0.0003	0.002	0.0028	0.0024	0.001	0.0005	0.0013	0.001	0	0.0011	0.0013	0.0004	0.0012	0.0027	0.0032	0.0022	0.0003	0.0017	0.0028	0.0025	0.0011	0.0005	0.0014	0.0011	0.0001	0.0015	0.0022	0.0017	0.0002	0.0015	0.0025	0.0024	0.0012	0.0003	0.0012	0.0011	0.0001	0.0013
47.86Hz	0.0027	0.0033	0.0026	0.001	0.0009	0.0016	0.0012	0.0001	0.0016	0.0021	0.0015	0.0002	0.0019	0.0028	0.0025	0.0011	0.0004	0.0014	0.0012	0.0002	0.0009	0.0012	0.0005	0.0011	0.0025	0.0031	0.0022	0.0003	0.0017	0.0029	0.0027	0.0013	0.0004	0.0015	0.0014	0.0003	0.0013	0.0022	0.0019	0.0005	0.0013	0.0025	0.0026	0.0015	0	0.0012	0.0013	0.0004	0.0009
48.1Hz	0.0027	0.0034	0.0026	0.001	0.0009	0.0017	0.0013	0	0.0016	0.0022	0.0016	0.0001	0.0019	0.0029	0.0026	0.0013	0.0004	0.0014	0.0014	0.0004	0.0006	0.0011	0.0005	0.0009	0.0023	0.003	0.0022	0.0004	0.0017	0.003	0.0028	0.0015	0.0003	0.0016	0.0017	0.0006	0.001	0.0021	0.002	0.0008	0.001	0.0024	0.0027	0.0018	0.0002	0.0011	0.0015	0.0009	0.0004
48.34Hz	0.0027	0.0034	0.0026	0.001	0.001	0.0018	0.0014	0	0.0016	0.0022	0.0017	0.0001	0.0018	0.0029	0.0028	0.0014	0.0003	0.0015	0.0016	0.0007	0.0004	0.0011	0.0006	0.0007	0.0021	0.0028	0.0022	0.0004	0.0016	0.003	0.003	0.0017	0.0002	0.0017	0.0019	0.0009	0.0007	0.002	0.0021	0.001	0.0008	0.0023	0.0029	0.0021	0.0005	0.001	0.0017	0.0013	0.0002
48.58Hz	0.0027	0.0034	0.0025	0.001	0.001	0.0019	0.0015	0.0001	0.0016	0.0023	0.0018	0.0002	0.0018	0.0029	0.0029	0.0015	0.0002	0.0015	0.0018	0.001	0.0002	0.001	0.0007	0.0005	0.0019	0.0026	0.0021	0.0005	0.0015	0.003	0.0031	0.0018	0.0001	0.0017	0.0021	0.0013	0.0004	0.0019	0.0022	0.0013	0.0005	0.0022	0.003	0.0024	0.0009	0.0008	0.0019	0.0017	0.0007
48.81Hz	0.0027	0.0034	0.0025	0.001	0.0011	0.0019	0.0016	0.0002	0.0015	0.0023	0.0019	0.0003	0.0017	0.003	0.003	0.0017	0.0001	0.0016	0.002	0.0012	0	0.0009	0.0008	0.0003	0.0016	0.0024	0.002	0.0005	0.0014	0.0029	0.0031	0.0019	0	0.0017	0.0023	0.0016	0.0001	0.0017	0.0023	0.0016	0.0002	0.0021	0.0031	0.0027	0.0012	0.0007	0.002	0.0022	0.0013
49.05Hz	0.0027	0.0034	0.0025	0.0009	0.0011	0.002	0.0017	0.0002	0.0015	0.0024	0.002	0.0004	0.0017	0.003	0.0031	0.0018	0.0001	0.0016	0.0022	0.0015	0.0003	0.0008	0.0009	0	0.0013	0.0022	0.002	0.0006	0.0013	0.0028	0.0031	0.002	0.0001	0.0017	0.0025	0.0018	0.0002	0.0016	0.0024	0.0018	0.0001	0.0019	0.0031	0.003	0.0015	0.0005	0.0021	0.0026	0.0018
49.29Hz	0.0027	0.0034	0.0025	0.0009	0.0011	0.0021	0.0018	0.0003	0.0015	0.0024	0.0021	0.0005	0.0016	0.003	0.0032	0.002	0	0.0016	0.0023	0.0018	0.0005	0.0006	0.001	0.0002	0.001	0.0019	0.0019	0.0006	0.0012	0.0027	0.0031	0.0021	0.0002	0.0017	0.0026	0.0021	0.0004	0.0014	0.0024	0.002	0.0004	0.0017	0.0031	0.0032	0.0018	0.0003	0.0021	0.0029	0.0023
49.53Hz	0.0027	0.0034	0.0025	0.0009	0.0012	0.0022	0.0019	0.0004	0.0015	0.0025	0.0022	0.0006	0.0015	0.0031	0.0034	0.0021	0.0001	0.0017	0.0025	0.002	0.0008	0.0005	0.001	0.0005	0.0006	0.0017	0.0018	0.0007	0.001	0.0025	0.003	0.0022	0.0003	0.0016	0.0026	0.0022	0.0007	0.0012	0.0024	0.0022	0.0007	0.0014	0.003	0.0033	0.0021	0.0001	0.0022	0.0032	0.0028
49.77Hz	0.0027	0.0034	0.0025	0.0009	0.0012	0.0022	0.0019	0.0005	0.0015	0.0025	0.0023	0.0007	0.0015	0.0031	0.0035	0.0023	0.0002	0.0017	0.0027	0.0023	0.001	0.0004	0.0011	0.0008	0.0003	0.0014	0.0016	0.0008	0.0008	0.0023	0.0029	0.0022	0.0004	0.0015	0.0026	0.0024	0.0009	0.001	0.0024	0.0024	0.0009	0.0012	0.0029	0.0034	0.0023	0.0001	0.0021	0.0034	0.0032
50Hz	0.0027	0.0034	0.0025	0.0009	0.0013	0.0023	0.002	0.0005	0.0014	0.0026	0.0025	0.0009	0.0014	0.0031	0.0036	0.0024	0.0003	0.0017	0.0029	0.0026	0.0013	0.0003	0.0012	0.001	0.0001	0.0011	0.0015	0.0009	0.0005	0.002	0.0027	0.0022	0.0006	0.0014	0.0026	0.0025	0.0011	0.0008	0.0023	0.0025	0.0012	0.0009	0.0028	0.0035	0.0025	0.0004	0.002	0.0036	0.0036
50.24Hz	0.0027	0.0034	0.0025	0.0008	0.0013	0.0024	0.0021	0.0006	0.0014	0.0027	0.0026	0.001	0.0013	0.0031	0.0037	0.0026	0.0004	0.0017	0.003	0.0028	0.0015	0.0002	0.0013	0.0013	0.0005	0.0007	0.0014	0.001	0.0002	0.0017	0.0025	0.0022	0.0007	0.0012	0.0025	0.0026	0.0013	0.0006	0.0022	0.0025	0.0014	0.0006	0.0026	0.0035	0.0027	0.0006	0.0019	0.0037	0.0039
50.48Hz	0.0027	0.0034	0.0025	0.0008	0.0014	0.0025	0.0022	0.0007	0.0014	0.0027	0.0027	0.0011	0.0012	0.0031	0.0038	0.0028	0.0006	0.0017	0.0032	0.0031	0.0018	0	0.0014	0.0016	0.0009	0.0004	0.0012	0.0011	0.0001	0.0014	0.0023	0.0021	0.0008	0.001	0.0023	0.0026	0.0015	0.0004	0.002	0.0025	0.0016	0.0003	0.0024	0.0034	0.0028	0.0008	0.0018	0.0038	0.0042
50.72Hz	0.0027	0.0034	0.0025	0.0008	0.0014	0.0025	0.0023	0.0008	0.0014	0.0028	0.0028	0.0013	0.0011	0.0031	0.0039	0.0029	0.0007	0.0018	0.0034	0.0034	0.0021	0.0001	0.0015	0.002	0.0013	0	0.0011	0.0012	0.0004	0.001	0.002	0.002	0.001	0.0007	0.0021	0.0025	0.0016	0.0001	0.0018	0.0025	0.0018	0.0001	0.0021	0.0033	0.0029	0.001	0.0016	0.0037	0.0043
50.96Hz	0.0027	0.0034	0.0025	0.0008	0.0015	0.0026	0.0024	0.0008	0.0014	0.0028	0.0029	0.0014	0.0011	0.0032	0.004	0.0031	0.0008	0.0018	0.0035	0.0037	0.0023	0.0002	0.0016	0.0023	0.0017	0.0004	0.0009	0.0013	0.0007	0.0005	0.0017	0.0019	0.0011	0.0004	0.0018	0.0024	0.0018	0.0002	0.0015	0.0024	0.0019	0.0002	0.0018	0.0031	0.0029	0.0012	0.0014	0.0036	0.0044
51.2Hz	0.0027	0.0034	0.0025	0.0008	0.0015	0.0027	0.0025	0.0009	0.0014	0.0029	0.003	0.0015	0.001	0.0032	0.0041	0.0032	0.0009	0.0017	0.0037	0.0039	0.0026	0.0004	0.0017	0.0026	0.0022	0.0008	0.0007	0.0014	0.0011	0.0001	0.0013	0.0018	0.0013	0.0001	0.0015	0.0023	0.0018	0.0004	0.0012	0.0022	0.0019	0.0005	0.0014	0.0028	0.0028	0.0013	0.0011	0.0034	0.0043
51.43Hz	0.0027	0.0034	0.0025	0.0008	0.0015	0.0028	0.0025	0.001	0.0013	0.0029	0.0031	0.0017	0.0009	0.0032	0.0042	0.0034	0.0011	0.0017	0.0038	0.0042	0.0029	0.0005	0.0018	0.0029	0.0026	0.0012	0.0005	0.0016	0.0015	0.0004	0.0009	0.0017	0.0015	0.0003	0.0011	0.002	0.0019	0.0007	0.0008	0.0019	0.0019	0.0008	0.001	0.0025	0.0027	0.0014	0.0008	0.0031	0.0042
51.67Hz	0.0027	0.0034	0.0025	0.0007	0.0016	0.0028	0.0026	0.001	0.0013	0.003	0.0033	0.0018	0.0008	0.0032	0.0043	0.0036	0.0012	0.0017	0.004	0.0045	0.0032	0.0007	0.0018	0.0032	0.0031	0.0016	0.0004	0.0017	0.0019	0.001	0.0005	0.0015	0.0017	0.0007	0.0007	0.0018	0.0019	0.001	0.0004	0.0016	0.0019	0.001	0.0006	0.002	0.0025	0.0015	0.0005	0.0027	0.0039
51.91Hz	0.0027	0.0034	0.0025	0.0007	0.0016	0.0029	0.0027	0.0011	0.0013	0.003	0.0034	0.0019	0.0007	0.0032	0.0044	0.0037	0.0013	0.0017	0.0041	0.0047	0.0034	0.0008	0.0019	0.0035	0.0035	0.002	0.0002	0.0018	0.0023	0.0015	0	0.0014	0.0018	0.0012	0.0002	0.0014	0.0019	0.0013	0.0001	0.0012	0.0018	0.0012	0.0001	0.0015	0.0022	0.0015	0.0002	0.0022	0.0035
52.15Hz	0.0027	0.0034	0.0025	0.0007	0.0017	0.003	0.0028	0.0012	0.0013	0.0031	0.0035	0.0021	0.0006	0.0032	0.0045	0.0039	0.0015	0.0017	0.0042	0.005	0.0037	0.001	0.002	0.0039	0.004	0.0024	0	0.002	0.0028	0.0021	0.0005	0.0012	0.002	0.0017	0.0004	0.001	0.0019	0.0017	0.0006	0.0008	0.0016	0.0014	0.0004	0.001	0.0018	0.0015	0.0001	0.0017	0.0029
52.39Hz	0.0027	0.0034	0.0025	0.0007	0.0017	0.0031	0.0029	0.0012	0.0013	0.0032	0.0036	0.0022	0.0005	0.0032	0.0046	0.0041	0.0016	0.0016	0.0043	0.0052	0.004	0.0011	0.0021	0.0042	0.0044	0.0029	0.0002	0.0021	0.0033	0.0027	0.001	0.001	0.0022	0.0022	0.001	0.0006	0.0018	0.002	0.0012	0.0002	0.0013	0.0016	0.0009	0.0003	0.0013	0.0014	0.0005	0.001	0.0023
52.62Hz	0.0027	0.0034	0.0025	0.0007	0.0018	0.0031	0.003	0.0013	0.0013	0.0032	0.0037	0.0024	0.0004	0.0031	0.0047	0.0042	0.0018	0.0016	0.0044	0.0055	0.0042	0.0013	0.0021	0.0045	0.0049	0.0033	0.0004	0.0023	0.0037	0.0034	0.0015	0.0008	0.0025	0.0028	0.0017	0.0001	0.0017	0.0023	0.0018	0.0004	0.001	0.0017	0.0014	0.0004	0.0007	0.0012	0.0008	0.0004	0.0015
52.86Hz	0.0027	0.0034	0.0025	0.0006	0.0018	0.0032	0.003	0.0014	0.0013	0.0033	0.0038	0.0025	0.0003	0.0031	0.0048	0.0044	0.0019	0.0015	0.0045	0.0057	0.0045	0.0015	0.0022	0.0048	0.0054	0.0037	0.0006	0.0024	0.0042	0.004	0.0021	0.0005	0.0027	0.0033	0.0024	0.0004	0.0016	0.0027	0.0024	0.0011	0.0006	0.0018	0.002	0.0012	0.0001	0.001	0.0011	0.0004	0.0007
53.1Hz	0.0027	0.0034	0.0025	0.0006	0.0018	0.0033	0.0031	0.0014	0.0012	0.0033	0.004	0.0026	0.0002	0.0031	0.0049	0.0046	0.0021	0.0015	0.0046	0.0059	0.0047	0.0016	0.0022	0.0051	0.0058	0.0041	0.0008	0.0026	0.0047	0.0047	0.0026	0.0003	0.0029	0.0039	0.0031	0.001	0.0015	0.003	0.0032	0.0018	0.0002	0.0019	0.0026	0.002	0.0007	0.0007	0.0015	0.0012	0.0003
53.34Hz	0.0027	0.0034	0.0025	0.0006	0.0019	0.0033	0.0032	0.0015	0.0012	0.0034	0.0041	0.0028	0.0001	0.0031	0.005	0.0047	0.0022	0.0014	0.0047	0.0061	0.005	0.0018	0.0023	0.0054	0.0062	0.0046	0.001	0.0027	0.0052	0.0053	0.0032	0.0001	0.0031	0.0046	0.0039	0.0016	0.0013	0.0034	0.0039	0.0026	0.0003	0.0019	0.0032	0.0029	0.0015	0.0004	0.0017	0.0021	0.0014
53.58Hz	0.0027	0.0034	0.0025	0.0006	0.0019	0.0034	0.0033	0.0016	0.0012	0.0034	0.0042	0.0029	0	0.0031	0.0051	0.0049	0.0024	0.0013	0.0048	0.0063	0.0052	0.0019	0.0023	0.0056	0.0067	0.005	0.0012	0.0029	0.0057	0.006	0.0038	0.0002	0.0034	0.0052	0.0047	0.0022	0.0011	0.0038	0.0047	0.0035	0.0009	0.002	0.0038	0.0039	0.0024	0	0.002	0.003	0.0025
53.81Hz	0.0027	0.0034	0.0025	0.0006	0.002	0.0035	0.0033	0.0016	0.0012	0.0035	0.0043	0.0031	0.0001	0.0031	0.0052	0.005	0.0025	0.0013	0.0049	0.0065	0.0055	0.0021	0.0024	0.0059	0.0071	0.0054	0.0014	0.003	0.0061	0.0066	0.0044	0.0004	0.0036	0.0059	0.0056	0.0029	0.0009	0.0041	0.0055	0.0044	0.0015	0.0019	0.0044	0.0049	0.0033	0.0005	0.0023	0.0039	0.0037
54.05Hz	0.0027	0.0034	0.0025	0.0006	0.002	0.0035	0.0034	0.0017	0.0012	0.0036	0.0044	0.0032	0.0003	0.003	0.0053	0.0052	0.0027	0.0012	0.0049	0.0067	0.0057	0.0023	0.0024	0.0061	0.0075	0.0058	0.0016	0.0031	0.0066	0.0073	0.005	0.0007	0.0038	0.0065	0.0064	0.0036	0.0007	0.0045	0.0063	0.0054	0.0021	0.0019	0.005	0.0059	0.0043	0.0011	0.0025	0.0048	0.005
54.29Hz	0.0027	0.0034	0.0025	0.0005	0.002	0.0036	0.0035	0.0017	0.0012	0.0036	0.0046	0.0034	0.0004	0.003	0.0053	0.0054	0.0029	0.0011	0.005	0.0069	0.006	0.0024	0.0024	0.0064	0.0079	0.0061	0.0018	0.0033	0.0071	0.0079	0.0055	0.0009	0.0041	0.0072	0.0073	0.0043	0.0005	0.0049	0.0071	0.0063	0.0028	0.0018	0.0056	0.007	0.0054	0.0016	0.0027	0.0058	0.0064
54.53Hz	0.0027	0.0034	0.0025	0.0005	0.0021	0.0037	0.0036	0.0018	0.0012	0.0037	0.0047	0.0035	0.0005	0.003	0.0054	0.0055	0.003	0.001	0.005	0.0071	0.0062	0.0026	0.0024	0.0066	0.0082	0.0065	0.002	0.0034	0.0075	0.0086	0.0061	0.0011	0.0043	0.0079	0.0081	0.005	0.0002	0.0053	0.008	0.0073	0.0035	0.0017	0.0062	0.008	0.0065	0.0023	0.0028	0.0067	0.0077
54.77Hz	0.0027	0.0034	0.0025	0.0005	0.0021	0.0037	0.0036	0.0019	0.0011	0.0037	0.0048	0.0037	0.0006	0.0029	0.0055	0.0057	0.0032	0.0009	0.005	0.0072	0.0064	0.0028	0.0024	0.0068	0.0086	0.0069	0.0022	0.0035	0.008	0.0092	0.0066	0.0013	0.0046	0.0086	0.009	0.0057	0	0.0056	0.0089	0.0084	0.0043	0.0016	0.0068	0.0091	0.0076	0.003	0.0029	0.0076	0.0091
55.01Hz	0.0027	0.0034	0.0024	0.0005	0.0022	0.0038	0.0037	0.0019	0.0011	0.0038	0.0049	0.0038	0.0007	0.0029	0.0055	0.0058	0.0034	0.0008	0.005	0.0074	0.0066	0.0029	0.0024	0.007	0.0089	0.0072	0.0023	0.0036	0.0084	0.0098	0.0071	0.0016	0.0048	0.0092	0.0098	0.0064	0.0003	0.006	0.0097	0.0094	0.0051	0.0014	0.0073	0.0102	0.0088	0.0037	0.003	0.0085	0.0105
55.24Hz	0.0027	0.0034	0.0024	0.0005	0.0022	0.0039	0.0038	0.002	0.0011	0.0038	0.005	0.0039	0.0008	0.0029	0.0056	0.006	0.0035	0.0007	0.005	0.0075	0.0068	0.0031	0.0023	0.0071	0.0092	0.0075	0.0025	0.0038	0.0087	0.0103	0.0076	0.0018	0.005	0.0098	0.0106	0.0071	0.0005	0.0063	0.0106	0.0104	0.0058	0.0012	0.0078	0.0112	0.0099	0.0044	0.0031	0.0094	0.0118
55.48Hz	0.0027	0.0034	0.0024	0.0004	0.0022	0.0039	0.0039	0.002	0.0011	0.0039	0.0051	0.0041	0.0009	0.0028	0.0057	0.0061	0.0037	0.0006	0.005	0.0076	0.007	0.0032	0.0023	0.0073	0.0094	0.0078	0.0027	0.0038	0.0091	0.0108	0.0081	0.0019	0.0052	0.0104	0.0114	0.0077	0.0007	0.0067	0.0114	0.0114	0.0066	0.001	0.0084	0.0123	0.0111	0.0051	0.0031	0.0102	0.0131
55.72Hz	0.0027	0.0034	0.0024	0.0004	0.0023	0.004	0.0039	0.0021	0.0011	0.004	0.0052	0.0042	0.0011	0.0028	0.0057	0.0063	0.0039	0.0004	0.005	0.0077	0.0072	0.0034	0.0023	0.0074	0.0097	0.008	0.0028	0.0039	0.0094	0.0113	0.0085	0.0021	0.0054	0.011	0.0122	0.0083	0.0009	0.007	0.0122	0.0124	0.0073	0.0009	0.0088	0.0133	0.0122	0.0059	0.003	0.0109	0.0144
55.96Hz	0.0027	0.0035	0.0024	0.0004	0.0023	0.0041	0.004	0.0021	0.0011	0.004	0.0054	0.0044	0.0012	0.0027	0.0058	0.0064	0.0041	0.0003	0.005	0.0078	0.0073	0.0036	0.0022	0.0075	0.0099	0.0083	0.0029	0.004	0.0097	0.0117	0.0089	0.0023	0.0057	0.0116	0.0129	0.0089	0.0011	0.0073	0.0129	0.0133	0.0081	0.0007	0.0093	0.0142	0.0133	0.0066	0.003	0.0116	0.0156
56.2Hz	0.0027	0.0035	0.0024	0.0004	0.0024	0.0041	0.0041	0.0022	0.0011	0.0041	0.0055	0.0045	0.0013	0.0027	0.0058	0.0065	0.0042	0.0002	0.0049	0.0079	0.0075	0.0037	0.0021	0.0075	0.0101	0.0085	0.0031	0.0041	0.01	0.0121	0.0093	0.0024	0.0058	0.0121	0.0135	0.0095	0.0013	0.0076	0.0137	0.0142	0.0087	0.0005	0.0097	0.0151	0.0143	0.0074	0.0029	0.0123	0.0167
56.43Hz	0.0027	0.0035	0.0024	0.0004	0.0024	0.0042	0.0041	0.0022	0.0011	0.0041	0.0056	0.0047	0.0014	0.0026	0.0059	0.0067	0.0044	0	0.0049	0.0079	0.0076	0.0039	0.002	0.0076	0.0102	0.0087	0.0032	0.0041	0.0102	0.0125	0.0096	0.0025	0.006	0.0125	0.0141	0.0099	0.0015	0.0079	0.0143	0.015	0.0094	0.0003	0.0101	0.016	0.0152	0.008	0.0028	0.0128	0.0177
56.67Hz	0.0027	0.0035	0.0024	0.0004	0.0024	0.0042	0.0042	0.0023	0.0011	0.0042	0.0057	0.0048	0.0015	0.0026	0.0059	0.0068	0.0046	0.0001	0.0048	0.008	0.0077	0.004	0.0019	0.0076	0.0104	0.0089	0.0033	0.0041	0.0104	0.0128	0.0099	0.0026	0.0062	0.0129	0.0146	0.0104	0.0016	0.0082	0.0149	0.0157	0.01	0.0001	0.0105	0.0167	0.0161	0.0087	0.0027	0.0133	0.0186
56.91Hz	0.0027	0.0035	0.0024	0.0003	0.0025	0.0043	0.0043	0.0023	0.0011	0.0042	0.0058	0.0049	0.0017	0.0025	0.0059	0.0069	0.0047	0.0003	0.0047	0.008	0.0079	0.0042	0.0018	0.0076	0.0104	0.009	0.0034	0.0041	0.0106	0.013	0.0101	0.0027	0.0063	0.0133	0.0151	0.0107	0.0017	0.0084	0.0155	0.0164	0.0105	0	0.0108	0.0174	0.0169	0.0093	0.0025	0.0137	0.0194
57.15Hz	0.0027	0.0035	0.0024	0.0003	0.0025	0.0044	0.0043	0.0024	0.001	0.0043	0.0059	0.0051	0.0018	0.0025	0.006	0.007	0.0049	0.0004	0.0047	0.008	0.008	0.0043	0.0017	0.0075	0.0105	0.0091	0.0035	0.0041	0.0107	0.0132	0.0102	0.0027	0.0064	0.0136	0.0154	0.011	0.0018	0.0087	0.0159	0.0169	0.0109	0.0001	0.011	0.018	0.0176	0.0098	0.0024	0.014	0.0201
57.39Hz	0.0027	0.0035	0.0024	0.0003	0.0025	0.0044	0.0044	0.0024	0.001	0.0043	0.006	0.0052	0.0019	0.0024	0.006	0.0072	0.0051	0.0006	0.0046	0.008	0.0081	0.0044	0.0016	0.0075	0.0105	0.0092	0.0036	0.0041	0.0107	0.0133	0.0103	0.0028	0.0065	0.0138	0.0157	0.0112	0.0018	0.0089	0.0163	0.0174	0.0113	0.0002	0.0113	0.0185	0.0182	0.0103	0.0022	0.0142	0.0206
57.62Hz	0.0027	0.0035	0.0024	0.0003	0.0026	0.0045	0.0045	0.0025	0.001	0.0044	0.0061	0.0053	0.002	0.0024	0.006	0.0073	0.0052	0.0007	0.0045	0.008	0.0082	0.0046	0.0014	0.0074	0.0105	0.0092	0.0037	0.0041	0.0107	0.0133	0.0104	0.0028	0.0066	0.014	0.0159	0.0114	0.0018	0.009	0.0167	0.0178	0.0115	0.0003	0.0115	0.0189	0.0186	0.0106	0.0021	0.0144	0.0209
57.86Hz	0.0027	0.0035	0.0024	0.0003	0.0026	0.0045	0.0045	0.0025	0.001	0.0044	0.0062	0.0055	0.0021	0.0023	0.0061	0.0074	0.0054	0.0009	0.0043	0.008	0.0082	0.0047	0.0013	0.0073	0.0105	0.0093	0.0037	0.004	0.0107	0.0133	0.0104	0.0028	0.0067	0.0141	0.016	0.0114	0.0018	0.0092	0.0169	0.018	0.0117	0.0003	0.0116	0.0191	0.019	0.0109	0.002	0.0144	0.0211
58.1Hz	0.0027	0.0035	0.0024	0.0002	0.0027	0.0046	0.0046	0.0026	0.001	0.0045	0.0063	0.0056	0.0023	0.0022	0.0061	0.0075	0.0056	0.0011	0.0042	0.008	0.0083	0.0049	0.0011	0.0071	0.0104	0.0092	0.0038	0.0039	0.0106	0.0133	0.0104	0.0027	0.0067	0.0141	0.016	0.0114	0.0017	0.0093	0.017	0.0181	0.0118	0.0003	0.0117	0.0193	0.0191	0.011	0.0019	0.0144	0.0212
58.34Hz	0.0027	0.0035	0.0024	0.0002	0.0027	0.0046	0.0046	0.0026	0.001	0.0045	0.0064	0.0057	0.0024	0.0022	0.0061	0.0076	0.0057	0.0013	0.0041	0.0079	0.0083	0.005	0.001	0.007	0.0102	0.0092	0.0038	0.0038	0.0104	0.0131	0.0102	0.0027	0.0067	0.014	0.0159	0.0113	0.0016	0.0094	0.017	0.0181	0.0117	0.0002	0.0118	0.0193	0.0192	0.011	0.0018	0.0143	0.0211
58.58Hz	0.0027	0.0035	0.0024	0.0002	0.0027	0.0047	0.0047	0.0027	0.001	0.0046	0.0065	0.0058	0.0025	0.0021	0.0061	0.0077	0.0059	0.0014	0.0039	0.0079	0.0084	0.0051	0.0008	0.0068	0.0101	0.0091	0.0038	0.0037	0.0103	0.0129	0.0101	0.0026	0.0067	0.0139	0.0157	0.0111	0.0014	0.0094	0.017	0.0179	0.0115	0.0001	0.0118	0.0192	0.019	0.0109	0.0018	0.0141	0.0208
58.82Hz	0.0027	0.0035	0.0024	0.0002	0.0028	0.0047	0.0048	0.0027	0.001	0.0046	0.0066	0.006	0.0026	0.002	0.0061	0.0078	0.006	0.0016	0.0038	0.0078	0.0084	0.0052	0.0006	0.0065	0.0099	0.009	0.0039	0.0035	0.01	0.0126	0.0098	0.0025	0.0066	0.0137	0.0154	0.0108	0.0013	0.0094	0.0168	0.0176	0.0113	0.0001	0.0117	0.019	0.0187	0.0107	0.0018	0.0139	0.0204
59.05Hz	0.0027	0.0035	0.0024	0.0002	0.0028	0.0048	0.0048	0.0027	0.001	0.0046	0.0067	0.0061	0.0027	0.002	0.0061	0.0079	0.0062	0.0018	0.0036	0.0077	0.0084	0.0053	0.0004	0.0063	0.0097	0.0089	0.0039	0.0034	0.0097	0.0123	0.0096	0.0023	0.0065	0.0134	0.015	0.0104	0.001	0.0094	0.0165	0.0172	0.0108	0.0003	0.0117	0.0187	0.0183	0.0104	0.0019	0.0136	0.0199
59.29Hz	0.0027	0.0035	0.0024	0.0002	0.0028	0.0048	0.0049	0.0028	0.001	0.0047	0.0068	0.0062	0.0028	0.0019	0.0061	0.0079	0.0063	0.002	0.0035	0.0076	0.0084	0.0055	0.0001	0.006	0.0094	0.0087	0.0039	0.0032	0.0094	0.0119	0.0092	0.0022	0.0064	0.013	0.0145	0.0099	0.0008	0.0093	0.0161	0.0166	0.0103	0.0005	0.0116	0.0182	0.0177	0.0099	0.002	0.0133	0.0192
59.53Hz	0.0027	0.0035	0.0024	0.0001	0.0029	0.0049	0.0049	0.0028	0.001	0.0047	0.0068	0.0063	0.0029	0.0018	0.0061	0.008	0.0065	0.0022	0.0033	0.0074	0.0084	0.0056	0.0001	0.0057	0.0091	0.0085	0.0039	0.003	0.009	0.0114	0.0088	0.002	0.0063	0.0126	0.0139	0.0093	0.0005	0.0093	0.0157	0.0159	0.0097	0.0009	0.0114	0.0177	0.0169	0.0093	0.0022	0.0129	0.0184
59.77Hz	0.0027	0.0035	0.0024	0.0001	0.0029	0.0049	0.005	0.0029	0.001	0.0048	0.0069	0.0064	0.0031	0.0018	0.0061	0.0081	0.0066	0.0023	0.0031	0.0073	0.0083	0.0057	0.0003	0.0054	0.0088	0.0083	0.0039	0.0027	0.0085	0.0109	0.0084	0.0018	0.0061	0.0121	0.0132	0.0087	0.0001	0.0091	0.0151	0.0151	0.0089	0.0012	0.0112	0.017	0.016	0.0085	0.0025	0.0125	0.0175
60.01Hz	0.0027	0.0035	0.0023	0.0001	0.0029	0.005	0.005	0.0029	0.001	0.0048	0.007	0.0065	0.0032	0.0017	0.0061	0.0081	0.0068	0.0025	0.0029	0.0072	0.0083	0.0058	0.0006	0.0051	0.0085	0.0081	0.0038	0.0025	0.008	0.0103	0.0079	0.0016	0.0059	0.0115	0.0124	0.0079	0.0003	0.009	0.0144	0.0141	0.008	0.0017	0.011	0.0162	0.0149	0.0076	0.0028	0.0121	0.0165
60.24Hz	0.0027	0.0035	0.0023	0.0001	0.003	0.005	0.0051	0.0029	0.001	0.0049	0.0071	0.0066	0.0033	0.0016	0.006	0.0082	0.0069	0.0027	0.0027	0.007	0.0082	0.0059	0.0008	0.0047	0.0081	0.0078	0.0038	0.0022	0.0075	0.0096	0.0073	0.0014	0.0057	0.0108	0.0115	0.0071	0.0007	0.0087	0.0136	0.0131	0.007	0.0022	0.0108	0.0153	0.0137	0.0066	0.0032	0.0117	0.0154
60.48Hz	0.0027	0.0035	0.0023	0.0001	0.003	0.0051	0.0051	0.003	0.0009	0.0049	0.0072	0.0067	0.0034	0.0015	0.006	0.0082	0.007	0.0029	0.0025	0.0068	0.0082	0.0059	0.0011	0.0043	0.0077	0.0075	0.0038	0.0019	0.0069	0.0089	0.0068	0.0012	0.0054	0.01	0.0105	0.0062	0.0011	0.0085	0.0128	0.0119	0.006	0.0027	0.0105	0.0143	0.0124	0.0055	0.0036	0.0112	0.0143
60.72Hz	0.0027	0.0035	0.0023	0.0001	0.003	0.0051	0.0052	0.003	0.0009	0.0049	0.0072	0.0068	0.0035	0.0015	0.006	0.0083	0.0071	0.0031	0.0023	0.0066	0.0081	0.006	0.0013	0.0039	0.0072	0.0072	0.0037	0.0016	0.0063	0.0082	0.0061	0.0009	0.0051	0.0092	0.0094	0.0053	0.0015	0.0082	0.0118	0.0105	0.0048	0.0033	0.0102	0.0132	0.011	0.0042	0.0041	0.0108	0.013
60.96Hz	0.0027	0.0035	0.0023	0	0.0031	0.0052	0.0052	0.003	0.0009	0.005	0.0073	0.0069	0.0036	0.0014	0.006	0.0083	0.0073	0.0033	0.002	0.0064	0.008	0.0061	0.0016	0.0035	0.0068	0.0069	0.0037	0.0013	0.0057	0.0074	0.0055	0.0007	0.0048	0.0084	0.0083	0.0043	0.002	0.0079	0.0108	0.0091	0.0035	0.0039	0.0099	0.0121	0.0094	0.0029	0.0047	0.0104	0.0118
61.2Hz	0.0027	0.0035	0.0023	0	0.0031	0.0052	0.0052	0.0031	0.0009	0.005	0.0074	0.007	0.0037	0.0013	0.0059	0.0083	0.0074	0.0035	0.0018	0.0062	0.0079	0.0062	0.0019	0.003	0.0063	0.0065	0.0036	0.001	0.005	0.0065	0.0048	0.0004	0.0044	0.0074	0.0071	0.0032	0.0025	0.0076	0.0097	0.0076	0.0022	0.0045	0.0096	0.0109	0.0078	0.0015	0.0054	0.01	0.0105
61.43Hz	0.0027	0.0035	0.0023	0	0.0031	0.0053	0.0053	0.0031	0.0009	0.005	0.0074	0.0071	0.0038	0.0012	0.0059	0.0084	0.0075	0.0036	0.0016	0.006	0.0078	0.0062	0.0022	0.0026	0.0058	0.0061	0.0036	0.0006	0.0042	0.0056	0.004	0.0002	0.004	0.0064	0.0058	0.0021	0.003	0.0072	0.0085	0.0061	0.0008	0.0052	0.0093	0.0096	0.0061	0	0.0061	0.0096	0.0092
61.67Hz	0.0027	0.0035	0.0023	0	0.0031	0.0053	0.0053	0.0031	0.0009	0.0051	0.0075	0.0072	0.0039	0.0011	0.0058	0.0084	0.0076	0.0038	0.0013	0.0058	0.0076	0.0063	0.0025	0.0021	0.0052	0.0057	0.0035	0.0002	0.0035	0.0047	0.0033	0.0001	0.0036	0.0054	0.0045	0.001	0.0035	0.0068	0.0073	0.0044	0.0007	0.0059	0.0089	0.0083	0.0043	0.0016	0.0068	0.0092	0.008
61.91Hz	0.0027	0.0035	0.0023	0	0.0032	0.0054	0.0054	0.0031	0.0009	0.0051	0.0076	0.0073	0.004	0.0011	0.0058	0.0084	0.0077	0.004	0.0011	0.0056	0.0075	0.0063	0.0028	0.0016	0.0047	0.0053	0.0034	0.0002	0.0027	0.0037	0.0025	0.0004	0.0032	0.0043	0.0031	0.0002	0.004	0.0064	0.006	0.0027	0.0022	0.0066	0.0085	0.007	0.0025	0.0032	0.0076	0.0089	0.0067
62.15Hz	0.0027	0.0035	0.0023	0.0001	0.0032	0.0054	0.0054	0.0032	0.0009	0.0051	0.0076	0.0073	0.004	0.001	0.0057	0.0084	0.0078	0.0042	0.0008	0.0053	0.0074	0.0064	0.003	0.0011	0.0041	0.0049	0.0034	0.0006	0.0019	0.0028	0.0017	0.0006	0.0027	0.0032	0.0017	0.0014	0.0045	0.0059	0.0047	0.001	0.0037	0.0073	0.0082	0.0056	0.0006	0.0048	0.0084	0.0087	0.0055
62.39Hz	0.0027	0.0035	0.0023	0.0001	0.0032	0.0054	0.0054	0.0032	0.0009	0.0051	0.0077	0.0074	0.0041	0.0009	0.0057	0.0084	0.0078	0.0044	0.0006	0.0051	0.0072	0.0064	0.0033	0.0006	0.0035	0.0045	0.0033	0.001	0.0011	0.0018	0.0009	0.0009	0.0022	0.0021	0.0002	0.0026	0.005	0.0054	0.0033	0.0008	0.0052	0.008	0.0078	0.0043	0.0012	0.0065	0.0093	0.0085	0.0044
62.63Hz	0.0027	0.0035	0.0023	0.0001	0.0033	0.0055	0.0055	0.0032	0.0009	0.0052	0.0077	0.0075	0.0042	0.0008	0.0056	0.0084	0.0079	0.0045	0.0003	0.0048	0.007	0.0065	0.0036	0.0001	0.003	0.004	0.0032	0.0014	0.0002	0.0007	0.0001	0.0011	0.0017	0.0009	0.0012	0.0039	0.0055	0.005	0.002	0.0026	0.0068	0.0088	0.0074	0.0029	0.0031	0.0081	0.0102	0.0083	0.0033
62.86Hz	0.0027	0.0035	0.0023	0.0001	0.0033	0.0055	0.0055	0.0032	0.0009	0.0052	0.0078	0.0075	0.0043	0.0007	0.0056	0.0084	0.008	0.0047	0.0001	0.0045	0.0069	0.0065	0.0039	0.0004	0.0024	0.0036	0.0031	0.0018	0.0006	0.0003	0.0008	0.0014	0.0012	0.0002	0.0027	0.0051	0.006	0.0044	0.0006	0.0043	0.0083	0.0095	0.007	0.0016	0.0049	0.0097	0.0111	0.0082	0.0023
63.1Hz	0.0027	0.0035	0.0023	0.0001	0.0033	0.0055	0.0056	0.0033	0.0009	0.0052	0.0078	0.0076	0.0044	0.0007	0.0055	0.0084	0.0081	0.0049	0.0002	0.0043	0.0067	0.0065	0.0042	0.001	0.0017	0.0031	0.0031	0.0022	0.0015	0.0013	0.0016	0.0016	0.0007	0.0014	0.0041	0.0063	0.0064	0.0039	0.0008	0.0061	0.0098	0.0102	0.0067	0.0003	0.0066	0.0113	0.012	0.0082	0.0014
63.34Hz	0.0027	0.0035	0.0023	0.0001	0.0033	0.0056	0.0056	0.0033	0.0009	0.0052	0.0078	0.0077	0.0044	0.0006	0.0054	0.0083	0.0081	0.005	0.0004	0.004	0.0065	0.0065	0.0045	0.0015	0.0011	0.0026	0.003	0.0027	0.0023	0.0024	0.0024	0.0019	0.0002	0.0026	0.0056	0.0074	0.0069	0.0034	0.0021	0.0078	0.0113	0.0108	0.0063	0.001	0.0083	0.0129	0.0129	0.0082	0.0006
63.58Hz	0.0027	0.0035	0.0023	0.0002	0.0034	0.0056	0.0056	0.0033	0.0009	0.0053	0.0079	0.0077	0.0045	0.0005	0.0053	0.0083	0.0082	0.0052	0.0007	0.0037	0.0063	0.0065	0.0048	0.002	0.0005	0.0022	0.0029	0.0031	0.0032	0.0034	0.0032	0.0021	0.0004	0.0038	0.007	0.0086	0.0073	0.0028	0.0034	0.0094	0.0127	0.0115	0.0059	0.0022	0.0099	0.0143	0.0137	0.0082	0.0001
63.82Hz	0.0027	0.0035	0.0023	0.0002	0.0034	0.0056	0.0056	0.0033	0.0009	0.0053	0.0079	0.0078	0.0046	0.0004	0.0053	0.0083	0.0082	0.0053	0.0009	0.0034	0.0061	0.0065	0.0051	0.0026	0.0001	0.0017	0.0028	0.0035	0.0041	0.0044	0.004	0.0023	0.0009	0.0049	0.0084	0.0097	0.0076	0.0023	0.0047	0.011	0.014	0.0121	0.0056	0.0033	0.0114	0.0157	0.0145	0.0083	0.0007
64.05Hz	0.0027	0.0035	0.0023	0.0002	0.0034	0.0057	0.0057	0.0033	0.0009	0.0053	0.0079	0.0078	0.0047	0.0003	0.0052	0.0082	0.0083	0.0055	0.0012	0.0031	0.0059	0.0065	0.0054	0.0031	0.0007	0.0012	0.0028	0.0039	0.0049	0.0054	0.0047	0.0025	0.0015	0.0061	0.0097	0.0107	0.008	0.0018	0.006	0.0126	0.0152	0.0126	0.0053	0.0044	0.0128	0.017	0.0153	0.0084	0.0012
64.29Hz	0.0027	0.0035	0.0022	0.0002	0.0034	0.0057	0.0057	0.0033	0.0009	0.0053	0.008	0.0079	0.0047	0.0003	0.0051	0.0082	0.0083	0.0056	0.0014	0.0028	0.0057	0.0065	0.0056	0.0036	0.0013	0.0008	0.0027	0.0044	0.0058	0.0064	0.0055	0.0026	0.002	0.0072	0.011	0.0117	0.0083	0.0012	0.0072	0.014	0.0164	0.0131	0.0049	0.0054	0.0141	0.0182	0.0161	0.0086	0.0016
64.53Hz	0.0027	0.0035	0.0022	0.0002	0.0035	0.0057	0.0057	0.0034	0.0009	0.0053	0.008	0.0079	0.0048	0.0002	0.005	0.0081	0.0083	0.0058	0.0017	0.0025	0.0055	0.0065	0.0059	0.0041	0.0019	0.0003	0.0026	0.0048	0.0066	0.0073	0.0062	0.0028	0.0025	0.0083	0.0123	0.0127	0.0085	0.0007	0.0083	0.0153	0.0175	0.0135	0.0046	0.0063	0.0153	0.0192	0.0167	0.0088	0.0019
64.77Hz	0.0027	0.0035	0.0022	0.0002	0.0035	0.0058	0.0057	0.0034	0.0009	0.0053	0.008	0.0079	0.0048	0.0001	0.0049	0.0081	0.0083	0.0059	0.0019	0.0022	0.0052	0.0065	0.0062	0.0046	0.0025	0.0001	0.0026	0.0052	0.0074	0.0083	0.0069	0.0029	0.0031	0.0093	0.0134	0.0135	0.0088	0.0002	0.0094	0.0166	0.0184	0.0139	0.0043	0.007	0.0163	0.0201	0.0173	0.009	0.002
65.01Hz	0.0027	0.0035	0.0022	0.0003	0.0035	0.0058	0.0058	0.0034	0.0009	0.0053	0.008	0.0079	0.0049	0	0.0048	0.008	0.0083	0.006	0.0022	0.0019	0.005	0.0065	0.0064	0.0051	0.0031	0.0005	0.0025	0.0056	0.0082	0.0091	0.0075	0.003	0.0036	0.0103	0.0145	0.0143	0.0089	0.0003	0.0104	0.0177	0.0192	0.0142	0.0041	0.0077	0.0171	0.0209	0.0178	0.0092	0.0021
65.24Hz	0.0027	0.0035	0.0022	0.0003	0.0035	0.0058	0.0058	0.0034	0.0009	0.0053	0.008	0.008	0.0049	0.0001	0.0047	0.0079	0.0083	0.0062	0.0024	0.0016	0.0048	0.0064	0.0066	0.0056	0.0037	0.001	0.0024	0.006	0.0089	0.01	0.0081	0.0031	0.0041	0.0112	0.0155	0.015	0.0091	0.0008	0.0113	0.0186	0.0199	0.0144	0.0038	0.0083	0.0178	0.0214	0.0182	0.0094	0.0021
65.48Hz	0.0027	0.0035	0.0022	0.0003	0.0036	0.0059	0.0058	0.0034	0.0009	0.0053	0.008	0.008	0.005	0.0001	0.0046	0.0078	0.0083	0.0063	0.0027	0.0013	0.0046	0.0064	0.0069	0.0061	0.0042	0.0014	0.0024	0.0064	0.0096	0.0108	0.0086	0.0031	0.0046	0.0121	0.0165	0.0156	0.0091	0.0013	0.0121	0.0194	0.0205	0.0146	0.0036	0.0088	0.0183	0.0219	0.0186	0.0096	0.0019
65.72Hz	0.0027	0.0035	0.0022	0.0003	0.0036	0.0059	0.0058	0.0034	0.0009	0.0053	0.008	0.008	0.005	0.0002	0.0045	0.0077	0.0083	0.0064	0.0029	0.0011	0.0043	0.0064	0.0071	0.0065	0.0047	0.0018	0.0023	0.0067	0.0103	0.0115	0.0091	0.0032	0.005	0.0129	0.0173	0.0161	0.0092	0.0017	0.0128	0.0201	0.0209	0.0146	0.0033	0.0091	0.0187	0.0222	0.0188	0.0098	0.0017
65.96Hz	0.0027	0.0035	0.0022	0.0003	0.0036	0.0059	0.0058	0.0034	0.0009	0.0053	0.008	0.008	0.0051	0.0003	0.0044	0.0077	0.0083	0.0065	0.0031	0.0008	0.0041	0.0063	0.0073	0.007	0.0053	0.0021	0.0023	0.0071	0.0109	0.0122	0.0096	0.0032	0.0055	0.0136	0.018	0.0165	0.0091	0.0021	0.0134	0.0207	0.0212	0.0146	0.0031	0.0094	0.0188	0.0223	0.0189	0.01	0.0015
66.2Hz	0.0027	0.0035	0.0022	0.0003	0.0036	0.0059	0.0059	0.0034	0.0009	0.0053	0.008	0.008	0.0051	0.0004	0.0043	0.0076	0.0083	0.0066	0.0033	0.0005	0.0039	0.0062	0.0075	0.0074	0.0058	0.0025	0.0022	0.0074	0.0115	0.0128	0.01	0.0032	0.0059	0.0142	0.0186	0.0169	0.0091	0.0025	0.0139	0.021	0.0213	0.0145	0.003	0.0095	0.0188	0.0222	0.0189	0.0102	0.0011
66.43Hz	0.0027	0.0035	0.0022	0.0004	0.0037	0.006	0.0059	0.0034	0.0009	0.0053	0.008	0.008	0.0051	0.0004	0.0042	0.0075	0.0083	0.0067	0.0036	0.0002	0.0036	0.0062	0.0077	0.0078	0.0062	0.0028	0.0022	0.0077	0.0121	0.0134	0.0103	0.0032	0.0063	0.0148	0.0191	0.0171	0.0089	0.0029	0.0143	0.0213	0.0213	0.0144	0.0028	0.0095	0.0187	0.022	0.0187	0.0103	0.0007
66.67Hz	0.0027	0.0035	0.0022	0.0004	0.0037	0.006	0.0059	0.0034	0.0009	0.0053	0.008	0.008	0.0051	0.0005	0.0041	0.0073	0.0082	0.0067	0.0038	0.0001	0.0034	0.0061	0.0079	0.0082	0.0067	0.0032	0.0021	0.008	0.0126	0.0139	0.0106	0.0031	0.0066	0.0153	0.0195	0.0172	0.0088	0.0032	0.0145	0.0213	0.0212	0.0141	0.0026	0.0095	0.0184	0.0216	0.0185	0.0104	0.0003
66.91Hz	0.0027	0.0035	0.0022	0.0004	0.0037	0.006	0.0059	0.0034	0.0009	0.0053	0.008	0.008	0.0052	0.0006	0.004	0.0072	0.0082	0.0068	0.004	0.0004	0.0032	0.0061	0.008	0.0085	0.0071	0.0035	0.0021	0.0083	0.013	0.0143	0.0109	0.003	0.0069	0.0157	0.0197	0.0172	0.0086	0.0035	0.0147	0.0212	0.0209	0.0138	0.0025	0.0093	0.0179	0.021	0.0181	0.0104	0.0001
67.15Hz	0.0027	0.0035	0.0022	0.0004	0.0037	0.006	0.0059	0.0034	0.0009	0.0053	0.008	0.008	0.0052	0.0006	0.0039	0.0071	0.0081	0.0069	0.0042	0.0006	0.0029	0.006	0.0082	0.0089	0.0075	0.0037	0.0021	0.0085	0.0134	0.0147	0.011	0.0029	0.0072	0.016	0.0199	0.0171	0.0083	0.0037	0.0147	0.021	0.0205	0.0134	0.0024	0.009	0.0173	0.0204	0.0177	0.0104	0.0006
67.39Hz	0.0027	0.0035	0.0022	0.0004	0.0037	0.006	0.0059	0.0034	0.0009	0.0053	0.008	0.008	0.0052	0.0007	0.0038	0.007	0.0081	0.0069	0.0043	0.0009	0.0027	0.0059	0.0083	0.0092	0.0078	0.004	0.002	0.0087	0.0138	0.015	0.0112	0.0028	0.0075	0.0162	0.0199	0.0169	0.008	0.0039	0.0147	0.0206	0.0199	0.013	0.0023	0.0086	0.0166	0.0195	0.0171	0.0103	0.001
67.63Hz	0.0027	0.0035	0.0022	0.0004	0.0038	0.0061	0.0059	0.0034	0.0009	0.0053	0.0079	0.008	0.0052	0.0008	0.0037	0.0069	0.008	0.007	0.0045	0.0012	0.0025	0.0058	0.0084	0.0095	0.0082	0.0042	0.002	0.0089	0.0141	0.0152	0.0112	0.0027	0.0077	0.0163	0.0198	0.0166	0.0077	0.0041	0.0145	0.0201	0.0192	0.0124	0.0022	0.0082	0.0157	0.0186	0.0164	0.0102	0.0015
67.86Hz	0.0027	0.0035	0.0022	0.0004	0.0038	0.0061	0.0059	0.0034	0.0009	0.0053	0.0079	0.0079	0.0052	0.0008	0.0036	0.0067	0.0079	0.007	0.0047	0.0014	0.0022	0.0057	0.0085	0.0097	0.0085	0.0044	0.002	0.0091	0.0143	0.0154	0.0112	0.0025	0.0078	0.0163	0.0196	0.0162	0.0073	0.0042	0.0142	0.0194	0.0184	0.0118	0.0021	0.0077	0.0147	0.0175	0.0157	0.01	0.0019
68.1Hz	0.0027	0.0035	0.0021	0.0005	0.0038	0.0061	0.0059	0.0034	0.0009	0.0053	0.0079	0.0079	0.0052	0.0009	0.0034	0.0066	0.0078	0.0071	0.0049	0.0017	0.002	0.0056	0.0086	0.01	0.0087	0.0046	0.002	0.0092	0.0145	0.0155	0.0111	0.0024	0.008	0.0163	0.0193	0.0158	0.0069	0.0043	0.0138	0.0187	0.0175	0.0112	0.002	0.0071	0.0137	0.0164	0.0148	0.0097	0.0023
68.34Hz	0.0027	0.0035	0.0021	0.0005	0.0038	0.0061	0.0059	0.0034	0.0009	0.0053	0.0079	0.0079	0.0052	0.001	0.0033	0.0065	0.0077	0.0071	0.005	0.0019	0.0018	0.0055	0.0087	0.0102	0.009	0.0047	0.002	0.0093	0.0146	0.0155	0.011	0.0022	0.0081	0.0161	0.0189	0.0152	0.0065	0.0043	0.0133	0.0178	0.0165	0.0105	0.002	0.0064	0.0125	0.0151	0.0139	0.0094	0.0027
68.58Hz	0.0027	0.0035	0.0021	0.0005	0.0038	0.0061	0.0059	0.0034	0.0009	0.0053	0.0078	0.0078	0.0052	0.001	0.0032	0.0063	0.0076	0.0071	0.0051	0.0021	0.0016	0.0054	0.0087	0.0103	0.0092	0.0049	0.002	0.0094	0.0146	0.0154	0.0108	0.002	0.0081	0.0159	0.0184	0.0146	0.006	0.0043	0.0128	0.0168	0.0154	0.0098	0.0019	0.0057	0.0113	0.0138	0.0129	0.009	0.003
68.82Hz	0.0027	0.0035	0.0021	0.0005	0.0038	0.0061	0.0059	0.0034	0.0009	0.0052	0.0078	0.0078	0.0052	0.0011	0.0031	0.0062	0.0076	0.0071	0.0053	0.0023	0.0014	0.0053	0.0088	0.0105	0.0093	0.005	0.002	0.0094	0.0146	0.0153	0.0106	0.0018	0.0081	0.0155	0.0177	0.0139	0.0055	0.0043	0.0121	0.0157	0.0143	0.009	0.0018	0.005	0.0101	0.0124	0.0118	0.0086	0.0032
69.05Hz	0.0027	0.0035	0.0021	0.0005	0.0039	0.0061	0.0059	0.0034	0.0009	0.0052	0.0077	0.0077	0.0052	0.0011	0.003	0.006	0.0074	0.0071	0.0054	0.0025	0.0012	0.0052	0.0088	0.0106	0.0095	0.005	0.002	0.0094	0.0145	0.0151	0.0103	0.0016	0.0081	0.0151	0.017	0.0131	0.005	0.0042	0.0114	0.0145	0.0131	0.0082	0.0018	0.0043	0.0088	0.011	0.0107	0.0081	0.0034
69.29Hz	0.0027	0.0035	0.0021	0.0005	0.0039	0.0061	0.0059	0.0034	0.0009	0.0052	0.0077	0.0077	0.0052	0.0012	0.0028	0.0059	0.0073	0.0071	0.0055	0.0027	0.001	0.0051	0.0088	0.0107	0.0096	0.0051	0.002	0.0094	0.0144	0.0148	0.01	0.0013	0.008	0.0146	0.0162	0.0122	0.0045	0.0041	0.0106	0.0132	0.0118	0.0074	0.0018	0.0035	0.0075	0.0096	0.0096	0.0075	0.0036
69.53Hz	0.0027	0.0035	0.0021	0.0006	0.0039	0.0062	0.0059	0.0034	0.0009	0.0052	0.0076	0.0076	0.0052	0.0012	0.0027	0.0057	0.0072	0.0071	0.0056	0.0029	0.0008	0.005	0.0088	0.0107	0.0096	0.0051	0.002	0.0094	0.0142	0.0145	0.0096	0.0011	0.0079	0.0141	0.0153	0.0114	0.004	0.0039	0.0097	0.0119	0.0105	0.0066	0.0017	0.0028	0.0062	0.0081	0.0084	0.0069	0.0037
69.77Hz	0.0027	0.0035	0.0021	0.0006	0.0039	0.0062	0.0059	0.0033	0.0009	0.0051	0.0076	0.0076	0.0052	0.0013	0.0026	0.0056	0.0071	0.0071	0.0057	0.0031	0.0006	0.0049	0.0087	0.0108	0.0096	0.0051	0.002	0.0093	0.014	0.0141	0.0092	0.0009	0.0077	0.0135	0.0144	0.0104	0.0035	0.0037	0.0088	0.0106	0.0092	0.0058	0.0017	0.002	0.0049	0.0067	0.0072	0.0063	0.0037
70.01Hz	0.0027	0.0035	0.0021	0.0006	0.0039	0.0062	0.0059	0.0033	0.0009	0.0051	0.0075	0.0075	0.0051	0.0013	0.0025	0.0054	0.007	0.007	0.0058	0.0033	0.0005	0.0047	0.0087	0.0107	0.0096	0.0051	0.002	0.0092	0.0137	0.0136	0.0087	0.0006	0.0075	0.0128	0.0134	0.0094	0.003	0.0035	0.0079	0.0092	0.0078	0.0049	0.0016	0.0013	0.0036	0.0053	0.0061	0.0056	0.0036
70.24Hz	0.0027	0.0035	0.0021	0.0006	0.0039	0.0062	0.0059	0.0033	0.0009	0.0051	0.0075	0.0074	0.0051	0.0014	0.0023	0.0052	0.0068	0.007	0.0059	0.0034	0.0003	0.0046	0.0086	0.0107	0.0096	0.005	0.002	0.009	0.0134	0.0131	0.0082	0.0004	0.0073	0.012	0.0123	0.0084	0.0025	0.0033	0.0069	0.0078	0.0065	0.0041	0.0016	0.0006	0.0024	0.0039	0.0049	0.0049	0.0035
70.48Hz	0.0027	0.0035	0.0021	0.0006	0.0039	0.0062	0.0059	0.0033	0.0009	0.005	0.0074	0.0074	0.0051	0.0014	0.0022	0.0051	0.0067	0.0069	0.0059	0.0036	0.0001	0.0045	0.0085	0.0106	0.0095	0.0049	0.002	0.0089	0.013	0.0126	0.0077	0.0002	0.007	0.0112	0.0112	0.0074	0.002	0.003	0.0059	0.0064	0.0052	0.0033	0.0016	0.0001	0.0012	0.0026	0.0038	0.0042	0.0033
70.72Hz	0.0027	0.0035	0.0021	0.0006	0.0039	0.0062	0.0059	0.0033	0.0009	0.005	0.0073	0.0073	0.005	0.0015	0.0021	0.0049	0.0066	0.0069	0.006	0.0037	0	0.0044	0.0084	0.0105	0.0094	0.0048	0.002	0.0087	0.0125	0.0119	0.0071	0.0001	0.0067	0.0103	0.01	0.0064	0.0015	0.0027	0.0049	0.005	0.0039	0.0025	0.0015	0.0007	0.0001	0.0014	0.0027	0.0034	0.0031
70.96Hz	0.0027	0.0035	0.0021	0.0006	0.004	0.0062	0.0059	0.0033	0.0009	0.005	0.0073	0.0072	0.005	0.0015	0.002	0.0047	0.0064	0.0068	0.006	0.0038	0.0002	0.0042	0.0083	0.0104	0.0092	0.0047	0.002	0.0084	0.012	0.0113	0.0065	0.0003	0.0064	0.0094	0.0088	0.0054	0.001	0.0024	0.0039	0.0036	0.0026	0.0018	0.0015	0.0013	0.0009	0.0003	0.0017	0.0027	0.0028
71.2Hz	0.0027	0.0035	0.0021	0.0007	0.004	0.0062	0.0059	0.0032	0.0009	0.0049	0.0072	0.0071	0.005	0.0015	0.0019	0.0046	0.0063	0.0067	0.006	0.0039	0.0003	0.0041	0.0081	0.0103	0.0091	0.0045	0.002	0.0082	0.0115	0.0106	0.0059	0.0005	0.006	0.0085	0.0076	0.0043	0.0005	0.0021	0.0029	0.0023	0.0014	0.0011	0.0014	0.0019	0.0018	0.0008	0.0007	0.002	0.0025
71.44Hz	0.0027	0.0035	0.0021	0.0007	0.004	0.0062	0.0058	0.0032	0.0009	0.0049	0.0071	0.007	0.0049	0.0016	0.0017	0.0044	0.0061	0.0067	0.006	0.004	0.0004	0.004	0.008	0.0101	0.0089	0.0044	0.002	0.0079	0.0109	0.0098	0.0053	0.0007	0.0056	0.0076	0.0064	0.0033	0.0001	0.0017	0.0019	0.001	0.0003	0.0004	0.0014	0.0023	0.0026	0.0018	0.0002	0.0012	0.0021
71.67Hz	0.0027	0.0035	0.002	0.0007	0.004	0.0062	0.0058	0.0032	0.0009	0.0049	0.007	0.0069	0.0049	0.0016	0.0016	0.0042	0.0059	0.0066	0.006	0.0041	0.0005	0.0038	0.0078	0.0099	0.0086	0.0042	0.002	0.0076	0.0103	0.0091	0.0047	0.0009	0.0052	0.0066	0.0052	0.0023	0.0003	0.0014	0.0009	0.0002	0.0008	0.0002	0.0013	0.0028	0.0033	0.0026	0.0011	0.0006	0.0017
71.91Hz	0.0027	0.0035	0.002	0.0007	0.004	0.0062	0.0058	0.0032	0.0009	0.0048	0.007	0.0068	0.0048	0.0016	0.0015	0.004	0.0058	0.0065	0.006	0.0041	0.0007	0.0037	0.0076	0.0096	0.0084	0.004	0.002	0.0073	0.0097	0.0083	0.004	0.0011	0.0047	0.0056	0.004	0.0014	0.0007	0.001	0	0.0013	0.0017	0.0007	0.0012	0.0031	0.0039	0.0034	0.0018	0.0001	0.0013
72.15Hz	0.0027	0.0035	0.002	0.0007	0.004	0.0062	0.0058	0.0031	0.0009	0.0048	0.0069	0.0067	0.0047	0.0017	0.0014	0.0039	0.0056	0.0064	0.006	0.0042	0.0008	0.0036	0.0075	0.0094	0.0081	0.0038	0.002	0.0069	0.009	0.0075	0.0034	0.0013	0.0043	0.0046	0.0028	0.0004	0.001	0.0007	0.0009	0.0024	0.0026	0.0012	0.0012	0.0034	0.0044	0.004	0.0025	0.0007	0.0009
72.39Hz	0.0027	0.0035	0.002	0.0007	0.004	0.0062	0.0058	0.0031	0.0009	0.0047	0.0068	0.0066	0.0047	0.0017	0.0013	0.0037	0.0054	0.0063	0.006	0.0042	0.0008	0.0034	0.0072	0.0091	0.0077	0.0035	0.002	0.0066	0.0083	0.0066	0.0027	0.0014	0.0038	0.0036	0.0017	0.0004	0.0013	0.0003	0.0017	0.0033	0.0034	0.0017	0.0011	0.0036	0.0048	0.0045	0.0031	0.0013	0.0004
72.63Hz	0.0027	0.0035	0.002	0.0007	0.004	0.0062	0.0057	0.0031	0.0009	0.0047	0.0067	0.0065	0.0046	0.0017	0.0012	0.0035	0.0053	0.0061	0.0059	0.0042	0.0009	0.0033	0.007	0.0088	0.0074	0.0033	0.002	0.0062	0.0076	0.0058	0.0021	0.0015	0.0033	0.0027	0.0006	0.0013	0.0016	0	0.0024	0.0042	0.0041	0.0021	0.001	0.0037	0.0051	0.0049	0.0035	0.0018	0
72.86Hz	0.0027	0.0035	0.002	0.0008	0.004	0.0062	0.0057	0.0031	0.0009	0.0046	0.0066	0.0064	0.0046	0.0017	0.001	0.0033	0.0051	0.006	0.0059	0.0043	0.001	0.0031	0.0068	0.0084	0.007	0.003	0.002	0.0058	0.0069	0.0049	0.0015	0.0017	0.0028	0.0017	0.0005	0.002	0.0018	0.0004	0.0031	0.005	0.0047	0.0024	0.0009	0.0038	0.0052	0.0051	0.0039	0.0023	0.0004
73.1Hz	0.0027	0.0035	0.002	0.0008	0.004	0.0062	0.0057	0.003	0.0009	0.0046	0.0065	0.0063	0.0045	0.0017	0.0009	0.0032	0.0049	0.0059	0.0058	0.0043	0.0011	0.003	0.0065	0.0081	0.0067	0.0028	0.0019	0.0054	0.0061	0.0041	0.0008	0.0018	0.0023	0.0008	0.0015	0.0028	0.002	0.0007	0.0038	0.0056	0.0052	0.0026	0.0008	0.0038	0.0053	0.0053	0.0042	0.0027	0.0008
73.34Hz	0.0027	0.0035	0.002	0.0008	0.004	0.0061	0.0057	0.003	0.0009	0.0045	0.0064	0.0062	0.0044	0.0018	0.0008	0.003	0.0047	0.0058	0.0057	0.0042	0.0011	0.0029	0.0063	0.0077	0.0063	0.0025	0.0019	0.005	0.0054	0.0033	0.0002	0.0018	0.0018	0.0001	0.0024	0.0034	0.0021	0.001	0.0043	0.0062	0.0056	0.0028	0.0007	0.0037	0.0052	0.0053	0.0044	0.003	0.0012
73.58Hz	0.0027	0.0035	0.002	0.0008	0.0041	0.0061	0.0056	0.003	0.0009	0.0045	0.0063	0.0061	0.0044	0.0018	0.0007	0.0028	0.0046	0.0056	0.0056	0.0042	0.0012	0.0027	0.006	0.0073	0.0058	0.0022	0.0019	0.0045	0.0046	0.0024	0.0003	0.0019	0.0013	0.001	0.0033	0.004	0.0022	0.0013	0.0048	0.0066	0.0058	0.003	0.0006	0.0036	0.0051	0.0053	0.0045	0.0032	0.0015
73.82Hz	0.0027	0.0035	0.002	0.0008	0.0041	0.0061	0.0056	0.0029	0.0009	0.0044	0.0062	0.006	0.0043	0.0018	0.0006	0.0027	0.0044	0.0055	0.0055	0.0042	0.0012	0.0026	0.0057	0.0069	0.0054	0.0019	0.0018	0.0041	0.0038	0.0016	0.0009	0.002	0.0008	0.0018	0.0041	0.0045	0.0023	0.0016	0.0052	0.0069	0.006	0.0031	0.0005	0.0034	0.0049	0.0051	0.0045	0.0034	0.0018
74.05Hz	0.0027	0.0035	0.002	0.0008	0.0041	0.0061	0.0056	0.0029	0.0009	0.0044	0.0061	0.0059	0.0042	0.0018	0.0005	0.0025	0.0042	0.0053	0.0054	0.0041	0.0012	0.0024	0.0055	0.0065	0.005	0.0016	0.0018	0.0036	0.0031	0.0008	0.0014	0.002	0.0004	0.0026	0.0049	0.0049	0.0023	0.0018	0.0055	0.0071	0.0061	0.0031	0.0004	0.0031	0.0045	0.0048	0.0044	0.0035	0.002
74.29Hz	0.0027	0.0035	0.002	0.0008	0.0041	0.0061	0.0056	0.0029	0.0009	0.0043	0.006	0.0057	0.0041	0.0018	0.0004	0.0023	0.004	0.0052	0.0053	0.0041	0.0013	0.0023	0.0052	0.0061	0.0045	0.0013	0.0018	0.0032	0.0023	0	0.0019	0.002	0.0001	0.0033	0.0055	0.0052	0.0023	0.002	0.0058	0.0072	0.006	0.003	0.0003	0.0028	0.0042	0.0045	0.0043	0.0036	0.0022
74.53Hz	0.0027	0.0035	0.002	0.0009	0.0041	0.0061	0.0055	0.0028	0.0009	0.0043	0.0059	0.0056	0.004	0.0018	0.0003	0.0022	0.0038	0.005	0.0052	0.004	0.0013	0.0022	0.0049	0.0056	0.0041	0.001	0.0017	0.0027	0.0016	0.0007	0.0024	0.002	0.0006	0.004	0.0061	0.0055	0.0023	0.0022	0.0059	0.0072	0.0059	0.003	0.0002	0.0025	0.0037	0.0041	0.004	0.0036	0.0024
74.77Hz	0.0027	0.0035	0.002	0.0009	0.0041	0.0061	0.0055	0.0028	0.0009	0.0042	0.0058	0.0055	0.0039	0.0018	0.0002	0.002	0.0036	0.0048	0.0051	0.0039	0.0013	0.002	0.0046	0.0052	0.0036	0.0007	0.0017	0.0023	0.0009	0.0015	0.0028	0.0019	0.001	0.0046	0.0066	0.0057	0.0022	0.0024	0.006	0.0071	0.0057	0.0028	0.0001	0.0022	0.0032	0.0036	0.0037	0.0035	0.0025
75.01Hz	0.0027	0.0035	0.0019	0.0009	0.0041	0.0061	0.0055	0.0028	0.0009	0.0042	0.0057	0.0053	0.0039	0.0018	0.0001	0.0018	0.0035	0.0047	0.0049	0.0038	0.0013	0.0019	0.0042	0.0047	0.0031	0.0004	0.0016	0.0018	0.0002	0.0021	0.0032	0.0019	0.0014	0.0051	0.007	0.0058	0.0021	0.0025	0.0059	0.0069	0.0054	0.0026	0	0.0018	0.0027	0.0031	0.0034	0.0033	0.0025
75.25Hz	0.0027	0.0035	0.0019	0.0009	0.0041	0.006	0.0054	0.0027	0.0009	0.0041	0.0056	0.0052	0.0038	0.0018	0	0.0017	0.0033	0.0045	0.0048	0.0037	0.0013	0.0018	0.0039	0.0043	0.0027	0.0002	0.0015	0.0014	0.0005	0.0028	0.0035	0.0018	0.0018	0.0056	0.0073	0.0059	0.002	0.0026	0.0059	0.0066	0.005	0.0024	0.0001	0.0014	0.0021	0.0026	0.003	0.0031	0.0025
75.48Hz	0.0027	0.0035	0.0019	0.0009	0.0041	0.006	0.0054	0.0027	0.0009	0.004	0.0054	0.0051	0.0037	0.0018	0.0001	0.0015	0.0031	0.0043	0.0046	0.0036	0.0012	0.0016	0.0036	0.0038	0.0022	0.0001	0.0015	0.0009	0.0012	0.0034	0.0038	0.0017	0.0022	0.006	0.0075	0.0058	0.0018	0.0027	0.0057	0.0062	0.0046	0.0022	0.0002	0.001	0.0015	0.002	0.0026	0.0029	0.0024
75.72Hz	0.0027	0.0035	0.0019	0.0009	0.0041	0.006	0.0053	0.0026	0.0009	0.004	0.0053	0.0049	0.0036	0.0018	0.0001	0.0014	0.0029	0.0041	0.0045	0.0035	0.0012	0.0015	0.0033	0.0033	0.0017	0.0004	0.0014	0.0005	0.0018	0.0039	0.0041	0.0016	0.0025	0.0063	0.0076	0.0057	0.0016	0.0027	0.0055	0.0057	0.0041	0.0019	0.0003	0.0005	0.0009	0.0014	0.0021	0.0026	0.0023
75.96Hz	0.0027	0.0035	0.0019	0.0009	0.0041	0.006	0.0053	0.0026	0.0009	0.0039	0.0052	0.0048	0.0035	0.0018	0.0002	0.0012	0.0027	0.004	0.0043	0.0034	0.0012	0.0014	0.003	0.0029	0.0013	0.0007	0.0013	0.0001	0.0024	0.0045	0.0043	0.0015	0.0029	0.0066	0.0077	0.0056	0.0014	0.0027	0.0052	0.0052	0.0036	0.0016	0.0003	0.0001	0.0003	0.0008	0.0016	0.0022	0.0022
76.2Hz	0.0027	0.0035	0.0019	0.0009	0.0041	0.006	0.0053	0.0026	0.0009	0.0039	0.0051	0.0047	0.0034	0.0018	0.0003	0.0011	0.0025	0.0038	0.0041	0.0033	0.0012	0.0012	0.0027	0.0024	0.0008	0.0009	0.0012	0.0004	0.003	0.0049	0.0045	0.0013	0.0031	0.0067	0.0076	0.0053	0.0012	0.0027	0.0048	0.0046	0.003	0.0013	0.0004	0.0003	0.0002	0.0003	0.0011	0.0019	0.002
76.44Hz	0.0027	0.0035	0.0019	0.001	0.0041	0.0059	0.0052	0.0025	0.0009	0.0038	0.005	0.0045	0.0033	0.0018	0.0004	0.0009	0.0024	0.0036	0.004	0.0031	0.0011	0.0011	0.0023	0.002	0.0004	0.0012	0.0011	0.0007	0.0035	0.0053	0.0046	0.0012	0.0034	0.0069	0.0075	0.005	0.001	0.0027	0.0044	0.0039	0.0024	0.001	0.0005	0.0007	0.0008	0.0003	0.0007	0.0015	0.0017
76.67Hz	0.0027	0.0035	0.0019	0.001	0.0041	0.0059	0.0052	0.0025	0.0009	0.0037	0.0048	0.0044	0.0032	0.0018	0.0005	0.0008	0.0022	0.0034	0.0038	0.003	0.0011	0.001	0.002	0.0015	0.0001	0.0014	0.001	0.0011	0.004	0.0057	0.0047	0.001	0.0036	0.0069	0.0073	0.0047	0.0007	0.0026	0.0039	0.0033	0.0018	0.0007	0.0006	0.001	0.0013	0.0008	0.0002	0.0011	0.0015
76.91Hz	0.0027	0.0035	0.0019	0.001	0.0041	0.0059	0.0051	0.0024	0.0009	0.0037	0.0047	0.0042	0.0031	0.0017	0.0005	0.0006	0.002	0.0032	0.0036	0.0028	0.001	0.0009	0.0017	0.001	0.0005	0.0016	0.0009	0.0015	0.0044	0.006	0.0047	0.0008	0.0038	0.0069	0.007	0.0043	0.0005	0.0025	0.0034	0.0026	0.0011	0.0004	0.0006	0.0014	0.0018	0.0013	0.0003	0.0007	0.0012
77.15Hz	0.0027	0.0035	0.0019	0.001	0.0041	0.0059	0.0051	0.0024	0.0009	0.0036	0.0046	0.0041	0.003	0.0017	0.0006	0.0005	0.0018	0.003	0.0034	0.0027	0.001	0.0008	0.0014	0.0006	0.0009	0.0018	0.0008	0.0018	0.0048	0.0062	0.0047	0.0007	0.0039	0.0068	0.0067	0.0039	0.0002	0.0023	0.0029	0.0019	0.0005	0.0001	0.0007	0.0017	0.0022	0.0018	0.0007	0.0003	0.0009
77.39Hz	0.0027	0.0035	0.0019	0.001	0.0041	0.0058	0.005	0.0023	0.0009	0.0035	0.0045	0.004	0.0029	0.0017	0.0007	0.0004	0.0017	0.0028	0.0032	0.0025	0.0009	0.0007	0.0011	0.0002	0.0013	0.002	0.0007	0.0022	0.0052	0.0064	0.0046	0.0005	0.004	0.0066	0.0063	0.0034	0	0.0022	0.0024	0.0011	0.0001	0.0002	0.0007	0.002	0.0026	0.0022	0.0011	0.0001	0.0006
77.63Hz	0.0027	0.0035	0.0019	0.001	0.0041	0.0058	0.005	0.0023	0.0009	0.0034	0.0043	0.0038	0.0028	0.0017	0.0007	0.0002	0.0015	0.0026	0.003	0.0023	0.0008	0.0006	0.0008	0.0003	0.0017	0.0021	0.0006	0.0025	0.0055	0.0065	0.0045	0.0003	0.0041	0.0064	0.0058	0.0029	0.0003	0.002	0.0018	0.0004	0.0007	0.0005	0.0007	0.0022	0.0029	0.0025	0.0015	0.0005	0.0002
77.86Hz	0.0027	0.0035	0.0019	0.001	0.0041	0.0058	0.0049	0.0022	0.0009	0.0034	0.0042	0.0037	0.0027	0.0017	0.0008	0.0001	0.0013	0.0025	0.0028	0.0022	0.0008	0.0004	0.0005	0.0007	0.002	0.0023	0.0005	0.0028	0.0058	0.0066	0.0044	0.0001	0.0041	0.0062	0.0053	0.0024	0.0005	0.0018	0.0012	0.0003	0.0013	0.0008	0.0008	0.0024	0.0031	0.0028	0.0018	0.0009	0.0001
78.1Hz	0.0027	0.0035	0.0018	0.001	0.0041	0.0058	0.0049	0.0022	0.0009	0.0033	0.0041	0.0035	0.0026	0.0016	0.0008	0	0.0012	0.0023	0.0026	0.002	0.0007	0.0003	0.0002	0.0011	0.0024	0.0024	0.0004	0.003	0.006	0.0066	0.0042	0.0001	0.0041	0.0058	0.0047	0.0018	0.0008	0.0016	0.0006	0.001	0.0018	0.001	0.0008	0.0025	0.0033	0.003	0.0021	0.0012	0.0004
78.34Hz	0.0027	0.0035	0.0018	0.001	0.0041	0.0057	0.0048	0.0022	0.0009	0.0032	0.0039	0.0034	0.0025	0.0016	0.0009	0.0001	0.001	0.0021	0.0024	0.0018	0.0006	0.0002	0.0001	0.0014	0.0027	0.0025	0.0003	0.0033	0.0061	0.0066	0.004	0.0003	0.0041	0.0055	0.0041	0.0013	0.001	0.0013	0	0.0016	0.0023	0.0012	0.0008	0.0026	0.0034	0.0031	0.0023	0.0015	0.0007
78.58Hz	0.0027	0.0035	0.0018	0.0011	0.0041	0.0057	0.0048	0.0021	0.0009	0.0032	0.0038	0.0032	0.0024	0.0016	0.0009	0.0002	0.0009	0.0019	0.0022	0.0016	0.0006	0.0001	0.0004	0.0018	0.003	0.0026	0.0002	0.0035	0.0063	0.0065	0.0038	0.0005	0.004	0.005	0.0035	0.0007	0.0012	0.0011	0.0005	0.0022	0.0027	0.0014	0.0008	0.0027	0.0035	0.0032	0.0025	0.0017	0.0009
78.82Hz	0.0027	0.0035	0.0018	0.0011	0.0041	0.0057	0.0047	0.0021	0.0009	0.0031	0.0037	0.0031	0.0022	0.0016	0.001	0.0003	0.0007	0.0017	0.002	0.0015	0.0005	0.0001	0.0006	0.0021	0.0033	0.0027	0	0.0037	0.0063	0.0063	0.0035	0.0007	0.0039	0.0046	0.0028	0.0002	0.0013	0.0008	0.0011	0.0028	0.0031	0.0016	0.0008	0.0027	0.0035	0.0032	0.0026	0.002	0.0012
79.06Hz	0.0027	0.0035	0.0018	0.0011	0.0041	0.0056	0.0047	0.002	0.0009	0.003	0.0035	0.0029	0.0021	0.0015	0.001	0.0004	0.0006	0.0015	0.0018	0.0013	0.0004	0	0.0009	0.0025	0.0035	0.0028	0.0001	0.0038	0.0064	0.0062	0.0032	0.0009	0.0038	0.0041	0.0022	0.0003	0.0015	0.0006	0.0016	0.0033	0.0034	0.0017	0.0008	0.0027	0.0034	0.0032	0.0026	0.0021	0.0014
79.29Hz	0.0027	0.0035	0.0018	0.0011	0.004	0.0056	0.0046	0.002	0.0009	0.0029	0.0034	0.0028	0.002	0.0015	0.0011	0.0005	0.0004	0.0013	0.0016	0.0011	0.0003	0.0001	0.0011	0.0028	0.0037	0.0028	0.0002	0.004	0.0063	0.0059	0.0029	0.001	0.0036	0.0036	0.0015	0.0009	0.0016	0.0003	0.0021	0.0038	0.0036	0.0018	0.0007	0.0026	0.0033	0.0031	0.0026	0.0022	0.0016
79.53Hz	0.0027	0.0035	0.0018	0.0011	0.004	0.0056	0.0046	0.0019	0.0009	0.0029	0.0033	0.0026	0.0019	0.0015	0.0011	0.0006	0.0003	0.0012	0.0014	0.0009	0.0002	0.0002	0.0014	0.0031	0.0039	0.0028	0.0003	0.0041	0.0063	0.0057	0.0026	0.0012	0.0034	0.003	0.0008	0.0013	0.0017	0	0.0025	0.0041	0.0038	0.0018	0.0007	0.0025	0.0031	0.0029	0.0026	0.0023	0.0017
79.77Hz	0.0027	0.0035	0.0018	0.0011	0.004	0.0055	0.0045	0.0018	0.0009	0.0028	0.0031	0.0025	0.0018	0.0014	0.0011	0.0007	0.0001	0.001	0.0012	0.0007	0.0002	0.0003	0.0016	0.0033	0.0041	0.0028	0.0004	0.0041	0.0062	0.0053	0.0022	0.0014	0.0032	0.0024	0.0001	0.0018	0.0018	0.0002	0.0029	0.0044	0.004	0.0018	0.0007	0.0023	0.0028	0.0027	0.0025	0.0023	0.0018
80.01Hz	0.0027	0.0035	0.0018	0.0011	0.004	0.0055	0.0044	0.0018	0.0009	0.0027	0.003	0.0023	0.0017	0.0014	0.0012	0.0008	0	0.0008	0.001	0.0005	0.0001	0.0004	0.0018	0.0036	0.0042	0.0028	0.0005	0.0042	0.006	0.005	0.0018	0.0015	0.0029	0.0019	0.0005	0.0023	0.0019	0.0005	0.0033	0.0047	0.004	0.0018	0.0006	0.0021	0.0025	0.0025	0.0024	0.0023	0.0018
80.25Hz	0.0027	0.0035	0.0018	0.0011	0.004	0.0054	0.0044	0.0017	0.0009	0.0026	0.0029	0.0022	0.0016	0.0013	0.0012	0.0009	0.0001	0.0006	0.0008	0.0004	0	0.0004	0.002	0.0038	0.0043	0.0027	0.0007	0.0042	0.0058	0.0046	0.0014	0.0016	0.0027	0.0013	0.0012	0.0027	0.0019	0.0007	0.0036	0.0049	0.004	0.0017	0.0006	0.0019	0.0022	0.0022	0.0022	0.0023	0.0019
80.48Hz	0.0027	0.0035	0.0018	0.0011	0.004	0.0054	0.0043	0.0017	0.0009	0.0026	0.0027	0.0021	0.0015	0.0013	0.0012	0.0009	0.0002	0.0005	0.0006	0.0002	0.0001	0.0005	0.0022	0.004	0.0044	0.0027	0.0008	0.0042	0.0056	0.0042	0.0011	0.0018	0.0024	0.0007	0.0018	0.003	0.0019	0.001	0.0038	0.005	0.0039	0.0017	0.0005	0.0016	0.0018	0.0018	0.002	0.0021	0.0018
80.72Hz	0.0027	0.0035	0.0018	0.0012	0.004	0.0054	0.0043	0.0016	0.0009	0.0025	0.0026	0.0019	0.0014	0.0013	0.0012	0.001	0.0003	0.0003	0.0004	0	0.0001	0.0006	0.0023	0.0041	0.0045	0.0026	0.0009	0.0042	0.0054	0.0038	0.0007	0.0018	0.0021	0.0001	0.0024	0.0033	0.0019	0.0012	0.004	0.005	0.0038	0.0015	0.0005	0.0014	0.0015	0.0015	0.0017	0.002	0.0018
80.96Hz	0.0027	0.0035	0.0018	0.0012	0.004	0.0053	0.0042	0.0016	0.0009	0.0024	0.0025	0.0018	0.0013	0.0012	0.0013	0.0011	0.0005	0.0002	0.0002	0.0002	0.0002	0.0006	0.0025	0.0043	0.0045	0.0025	0.001	0.0042	0.0051	0.0033	0.0003	0.0019	0.0018	0.0004	0.0029	0.0036	0.0018	0.0014	0.0042	0.0049	0.0036	0.0014	0.0004	0.0011	0.0011	0.0011	0.0014	0.0018	0.0017
81.2Hz	0.0027	0.0035	0.0017	0.0012	0.004	0.0053	0.0041	0.0015	0.0009	0.0023	0.0024	0.0016	0.0012	0.0012	0.0013	0.0011	0.0006	0	0	0.0003	0.0003	0.0007	0.0026	0.0044	0.0045	0.0024	0.0011	0.0041	0.0047	0.0028	0.0001	0.002	0.0015	0.001	0.0034	0.0038	0.0018	0.0016	0.0043	0.0048	0.0034	0.0012	0.0003	0.0008	0.0007	0.0007	0.0012	0.0016	0.0015
81.44Hz	0.0027	0.0035	0.0017	0.0012	0.004	0.0052	0.0041	0.0015	0.0009	0.0023	0.0022	0.0015	0.0011	0.0011	0.0013	0.0012	0.0007	0.0001	0.0002	0.0005	0.0004	0.0007	0.0028	0.0045	0.0045	0.0023	0.0012	0.004	0.0044	0.0023	0.0005	0.002	0.0011	0.0015	0.0038	0.004	0.0017	0.0018	0.0043	0.0046	0.0031	0.0011	0.0002	0.0005	0.0002	0.0003	0.0008	0.0014	0.0014
81.67Hz	0.0027	0.0035	0.0017	0.0012	0.004	0.0052	0.004	0.0014	0.0009	0.0022	0.0021	0.0013	0.001	0.0011	0.0013	0.0012	0.0008	0.0003	0.0003	0.0006	0.0004	0.0008	0.0029	0.0046	0.0045	0.0022	0.0013	0.0039	0.004	0.0018	0.0009	0.0021	0.0008	0.002	0.0042	0.0041	0.0015	0.0019	0.0043	0.0044	0.0028	0.0009	0.0002	0.0002	0.0002	0.0001	0.0005	0.0011	0.0012
81.91Hz	0.0027	0.0035	0.0017	0.0012	0.0039	0.0052	0.0039	0.0014	0.0009	0.0021	0.002	0.0012	0.0009	0.0011	0.0013	0.0013	0.0008	0.0004	0.0005	0.0008	0.0005	0.0008	0.003	0.0046	0.0044	0.002	0.0013	0.0037	0.0036	0.0013	0.0012	0.0021	0.0005	0.0025	0.0046	0.0042	0.0014	0.002	0.0042	0.0041	0.0024	0.0007	0.0001	0.0001	0.0006	0.0004	0.0002	0.0008	0.001
82.15Hz	0.0027	0.0035	0.0017	0.0012	0.0039	0.0051	0.0039	0.0013	0.0009	0.002	0.0018	0.0011	0.0008	0.001	0.0013	0.0013	0.0009	0.0006	0.0007	0.0009	0.0005	0.0009	0.0031	0.0047	0.0043	0.0018	0.0014	0.0036	0.0032	0.0008	0.0016	0.0021	0.0001	0.003	0.0049	0.0042	0.0012	0.0021	0.004	0.0037	0.002	0.0005	0	0.0004	0.0009	0.0008	0.0001	0.0005	0.0007
82.39Hz	0.0027	0.0035	0.0017	0.0012	0.0039	0.0051	0.0038	0.0013	0.0009	0.002	0.0017	0.0009	0.0007	0.001	0.0013	0.0013	0.001	0.0007	0.0008	0.0011	0.0006	0.0009	0.0031	0.0047	0.0042	0.0017	0.0015	0.0034	0.0028	0.0003	0.0019	0.002	0.0002	0.0034	0.0051	0.0041	0.001	0.0022	0.0039	0.0033	0.0016	0.0002	0	0.0007	0.0013	0.0011	0.0004	0.0003	0.0005
82.63Hz	0.0027	0.0035	0.0017	0.0012	0.0039	0.005	0.0037	0.0012	0.0009	0.0019	0.0016	0.0008	0.0006	0.0009	0.0013	0.0014	0.0011	0.0008	0.001	0.0012	0.0007	0.001	0.0032	0.0047	0.0041	0.0015	0.0016	0.0032	0.0023	0.0002	0.0022	0.002	0.0005	0.0037	0.0053	0.004	0.0009	0.0023	0.0036	0.0028	0.0011	0	0.0001	0.001	0.0016	0.0014	0.0006	0	0.0002
82.87Hz	0.0027	0.0035	0.0017	0.0012	0.0039	0.005	0.0037	0.0011	0.0009	0.0018	0.0015	0.0007	0.0005	0.0009	0.0013	0.0014	0.0011	0.0009	0.0011	0.0013	0.0007	0.001	0.0032	0.0046	0.0039	0.0013	0.0016	0.003	0.0019	0.0007	0.0025	0.0019	0.0009	0.004	0.0054	0.0039	0.0006	0.0023	0.0034	0.0024	0.0007	0.0002	0.0002	0.0012	0.0019	0.0016	0.0009	0.0003	0
83.1Hz	0.0027	0.0035	0.0017	0.0012	0.0039	0.0049	0.0036	0.0011	0.0009	0.0017	0.0013	0.0006	0.0004	0.0008	0.0013	0.0014	0.0012	0.001	0.0013	0.0014	0.0007	0.001	0.0033	0.0045	0.0037	0.0011	0.0017	0.0027	0.0014	0.0011	0.0027	0.0018	0.0012	0.0043	0.0054	0.0037	0.0004	0.0023	0.003	0.0019	0.0002	0.0004	0.0002	0.0014	0.0021	0.0018	0.0011	0.0006	0.0002
83.34Hz	0.0027	0.0035	0.0017	0.0013	0.0039	0.0049	0.0035	0.001	0.0009	0.0016	0.0012	0.0004	0.0003	0.0008	0.0013	0.0014	0.0013	0.0011	0.0014	0.0015	0.0008	0.0011	0.0033	0.0045	0.0035	0.0009	0.0017	0.0025	0.001	0.0016	0.0029	0.0017	0.0015	0.0045	0.0054	0.0035	0.0002	0.0023	0.0027	0.0014	0.0002	0.0006	0.0003	0.0016	0.0023	0.002	0.0013	0.0008	0.0005
83.58Hz	0.0027	0.0035	0.0017	0.0013	0.0039	0.0048	0.0035	0.001	0.0009	0.0016	0.0011	0.0003	0.0002	0.0008	0.0013	0.0014	0.0013	0.0012	0.0015	0.0016	0.0008	0.0011	0.0033	0.0044	0.0033	0.0007	0.0017	0.0022	0.0005	0.002	0.0031	0.0016	0.0017	0.0047	0.0053	0.0032	0	0.0022	0.0023	0.0008	0.0006	0.0008	0.0004	0.0017	0.0024	0.0021	0.0015	0.001	0.0007
83.82Hz	0.0027	0.0035	0.0017	0.0013	0.0038	0.0048	0.0034	0.0009	0.0009	0.0015	0.001	0.0002	0.0001	0.0007	0.0013	0.0015	0.0014	0.0013	0.0016	0.0017	0.0008	0.0011	0.0033	0.0042	0.0031	0.0005	0.0017	0.002	0.0001	0.0024	0.0033	0.0015	0.002	0.0048	0.0052	0.0029	0.0002	0.0021	0.0019	0.0003	0.001	0.0009	0.0004	0.0019	0.0025	0.0022	0.0016	0.0012	0.0009
84.06Hz	0.0027	0.0035	0.0016	0.0013	0.0038	0.0047	0.0033	0.0009	0.0009	0.0014	0.0008	0.0001	0	0.0007	0.0012	0.0015	0.0014	0.0014	0.0017	0.0018	0.0009	0.0011	0.0032	0.0041	0.0028	0.0003	0.0017	0.0017	0.0004	0.0028	0.0034	0.0013	0.0022	0.0049	0.005	0.0026	0.0005	0.002	0.0015	0.0002	0.0014	0.0011	0.0005	0.002	0.0026	0.0023	0.0017	0.0014	0.001
84.29Hz	0.0027	0.0035	0.0016	0.0013	0.0038	0.0047	0.0032	0.0008	0.0009	0.0014	0.0007	0.0001	0	0.0006	0.0012	0.0015	0.0014	0.0015	0.0018	0.0019	0.0009	0.0011	0.0032	0.0039	0.0026	0.0001	0.0017	0.0014	0.0008	0.0032	0.0035	0.0012	0.0024	0.0049	0.0048	0.0022	0.0007	0.0019	0.0011	0.0007	0.0018	0.0012	0.0005	0.002	0.0026	0.0023	0.0017	0.0015	0.0012
84.53Hz	0.0027	0.0035	0.0016	0.0013	0.0038	0.0046	0.0032	0.0007	0.0009	0.0013	0.0006	0.0002	0.0001	0.0006	0.0012	0.0014	0.0015	0.0015	0.0019	0.0019	0.0009	0.0012	0.0031	0.0037	0.0023	0.0002	0.0017	0.0012	0.0012	0.0035	0.0036	0.001	0.0026	0.0049	0.0045	0.0018	0.0009	0.0018	0.0006	0.0012	0.0021	0.0013	0.0005	0.002	0.0025	0.0022	0.0018	0.0016	0.0013
84.77Hz	0.0027	0.0035	0.0016	0.0013	0.0038	0.0046	0.0031	0.0007	0.0009	0.0012	0.0005	0.0003	0.0002	0.0005	0.0012	0.0014	0.0015	0.0016	0.002	0.002	0.0009	0.0012	0.0031	0.0036	0.0021	0.0004	0.0017	0.0009	0.0016	0.0038	0.0036	0.0008	0.0028	0.0048	0.0041	0.0014	0.0011	0.0016	0.0002	0.0017	0.0024	0.0013	0.0006	0.002	0.0024	0.0021	0.0017	0.0016	0.0014
85.01Hz	0.0027	0.0035	0.0016	0.0013	0.0038	0.0045	0.003	0.0006	0.0009	0.0011	0.0004	0.0004	0.0003	0.0005	0.0011	0.0014	0.0015	0.0017	0.0021	0.0021	0.0009	0.0012	0.003	0.0033	0.0018	0.0006	0.0017	0.0006	0.002	0.004	0.0036	0.0006	0.0029	0.0047	0.0038	0.001	0.0013	0.0014	0.0002	0.0021	0.0026	0.0014	0.0006	0.002	0.0023	0.002	0.0017	0.0017	0.0014
85.25Hz	0.0027	0.0035	0.0016	0.0013	0.0037	0.0045	0.0029	0.0006	0.0009	0.0011	0.0003	0.0005	0.0004	0.0004	0.0011	0.0014	0.0015	0.0017	0.0021	0.0021	0.0009	0.0012	0.0029	0.0031	0.0015	0.0008	0.0017	0.0003	0.0024	0.0042	0.0035	0.0004	0.003	0.0046	0.0033	0.0006	0.0014	0.0012	0.0006	0.0025	0.0028	0.0014	0.0006	0.0019	0.0021	0.0018	0.0016	0.0016	0.0014
85.48Hz	0.0027	0.0035	0.0016	0.0013	0.0037	0.0044	0.0029	0.0005	0.0009	0.001	0.0002	0.0006	0.0004	0.0004	0.0011	0.0014	0.0015	0.0018	0.0022	0.0021	0.0009	0.0012	0.0028	0.0029	0.0012	0.001	0.0016	0	0.0027	0.0044	0.0035	0.0002	0.0031	0.0044	0.0029	0.0002	0.0016	0.001	0.001	0.0028	0.003	0.0014	0.0006	0.0018	0.0019	0.0016	0.0015	0.0016	0.0014
85.72Hz	0.0027	0.0035	0.0016	0.0013	0.0037	0.0043	0.0028	0.0004	0.0009	0.0009	0.0001	0.0007	0.0005	0.0004	0.0011	0.0014	0.0015	0.0018	0.0022	0.0021	0.0009	0.0012	0.0027	0.0027	0.0009	0.0011	0.0016	0.0002	0.003	0.0046	0.0034	0	0.0032	0.0041	0.0024	0.0003	0.0017	0.0008	0.0014	0.0031	0.0031	0.0013	0.0006	0.0017	0.0017	0.0014	0.0013	0.0015	0.0013
85.96Hz	0.0027	0.0035	0.0016	0.0013	0.0037	0.0043	0.0027	0.0004	0.0009	0.0009	0	0.0008	0.0006	0.0003	0.001	0.0013	0.0015	0.0018	0.0023	0.0022	0.0008	0.0012	0.0026	0.0024	0.0006	0.0013	0.0015	0.0005	0.0033	0.0047	0.0032	0.0002	0.0032	0.0038	0.002	0.0007	0.0018	0.0006	0.0018	0.0034	0.0031	0.0013	0.0006	0.0015	0.0014	0.0011	0.0012	0.0014	0.0013
86.2Hz	0.0027	0.0035	0.0016	0.0014	0.0037	0.0042	0.0026	0.0003	0.0009	0.0008	0.0001	0.0009	0.0006	0.0003	0.001	0.0013	0.0015	0.0019	0.0023	0.0022	0.0008	0.0012	0.0025	0.0021	0.0003	0.0015	0.0014	0.0008	0.0035	0.0047	0.0031	0.0004	0.0032	0.0035	0.0015	0.0011	0.0019	0.0004	0.0021	0.0036	0.0031	0.0012	0.0006	0.0013	0.0011	0.0009	0.001	0.0013	0.0012
86.44Hz	0.0027	0.0035	0.0016	0.0014	0.0036	0.0042	0.0026	0.0003	0.0009	0.0007	0.0002	0.001	0.0007	0.0002	0.001	0.0013	0.0015	0.0019	0.0023	0.0021	0.0008	0.0012	0.0024	0.0019	0	0.0016	0.0014	0.001	0.0038	0.0047	0.0029	0.0006	0.0032	0.0032	0.0009	0.0014	0.0019	0.0001	0.0024	0.0037	0.003	0.0011	0.0006	0.0011	0.0008	0.0006	0.0008	0.0011	0.001
86.67Hz	0.0027	0.0035	0.0016	0.0014	0.0036	0.0041	0.0025	0.0002	0.0009	0.0007	0.0003	0.001	0.0007	0.0002	0.0009	0.0012	0.0015	0.0019	0.0023	0.0021	0.0008	0.0011	0.0022	0.0016	0.0003	0.0018	0.0013	0.0013	0.004	0.0047	0.0027	0.0008	0.0031	0.0028	0.0004	0.0018	0.002	0.0001	0.0027	0.0038	0.0029	0.001	0.0006	0.0009	0.0005	0.0003	0.0006	0.0009	0.0009
86.91Hz	0.0027	0.0035	0.0015	0.0014	0.0036	0.004	0.0024	0.0002	0.0009	0.0006	0.0004	0.0011	0.0008	0.0002	0.0009	0.0012	0.0015	0.0019	0.0023	0.0021	0.0007	0.0011	0.0021	0.0013	0.0006	0.0019	0.0012	0.0015	0.0041	0.0046	0.0024	0.001	0.0031	0.0024	0.0001	0.0021	0.002	0.0003	0.0029	0.0038	0.0028	0.0008	0.0006	0.0007	0.0002	0	0.0004	0.0007	0.0007
87.15Hz	0.0027	0.0035	0.0015	0.0014	0.0036	0.004	0.0023	0.0001	0.0009	0.0005	0.0005	0.0012	0.0009	0.0001	0.0009	0.0012	0.0015	0.0019	0.0023	0.0021	0.0007	0.0011	0.0019	0.0011	0.0008	0.002	0.0011	0.0017	0.0043	0.0045	0.0022	0.0012	0.003	0.002	0.0006	0.0024	0.0019	0.0005	0.0031	0.0038	0.0026	0.0006	0.0005	0.0005	0.0001	0.0002	0.0002	0.0005	0.0005
87.39Hz	0.0027	0.0035	0.0015	0.0014	0.0036	0.0039	0.0023	0	0.0009	0.0005	0.0006	0.0013	0.0009	0.0001	0.0008	0.0011	0.0014	0.0019	0.0023	0.002	0.0006	0.0011	0.0018	0.0008	0.0011	0.0021	0.001	0.0019	0.0044	0.0044	0.0019	0.0014	0.0028	0.0016	0.001	0.0027	0.0019	0.0008	0.0032	0.0037	0.0023	0.0005	0.0005	0.0003	0.0004	0.0005	0.0001	0.0003	0.0003
87.63Hz	0.0027	0.0035	0.0015	0.0014	0.0035	0.0039	0.0022	0	0.0009	0.0004	0.0007	0.0013	0.0009	0.0001	0.0008	0.0011	0.0014	0.0019	0.0023	0.002	0.0006	0.0011	0.0016	0.0005	0.0013	0.0022	0.0008	0.0021	0.0044	0.0042	0.0016	0.0015	0.0027	0.0011	0.0015	0.0029	0.0018	0.001	0.0033	0.0036	0.0021	0.0003	0.0005	0	0.0007	0.0007	0.0003	0.0001	0.0001
87.87Hz	0.0027	0.0035	0.0015	0.0014	0.0035	0.0038	0.0021	0.0001	0.0009	0.0003	0.0008	0.0014	0.001	0	0.0007	0.001	0.0014	0.0019	0.0023	0.0019	0.0005	0.0011	0.0015	0.0003	0.0016	0.0023	0.0007	0.0023	0.0045	0.004	0.0013	0.0017	0.0025	0.0007	0.002	0.0031	0.0017	0.0012	0.0033	0.0034	0.0018	0.0001	0.0004	0.0002	0.0009	0.0009	0.0004	0.0001	0
88.1Hz	0.0027	0.0035	0.0015	0.0014	0.0035	0.0037	0.002	0.0001	0.0009	0.0003	0.0008	0.0015	0.001	0	0.0007	0.001	0.0013	0.0019	0.0022	0.0019	0.0005	0.001	0.0013	0	0.0018	0.0024	0.0006	0.0024	0.0045	0.0038	0.001	0.0018	0.0023	0.0003	0.0024	0.0033	0.0016	0.0013	0.0033	0.0031	0.0015	0.0001	0.0004	0.0004	0.0012	0.0011	0.0006	0.0003	0.0002
88.34Hz	0.0027	0.0035	0.0015	0.0014	0.0035	0.0037	0.0019	0.0002	0.0009	0.0002	0.0009	0.0015	0.0011	0	0.0007	0.0009	0.0013	0.0018	0.0022	0.0018	0.0004	0.001	0.0011	0.0003	0.002	0.0024	0.0005	0.0026	0.0044	0.0035	0.0007	0.0019	0.0021	0.0002	0.0027	0.0034	0.0015	0.0015	0.0033	0.0029	0.0011	0.0003	0.0003	0.0006	0.0014	0.0013	0.0008	0.0005	0.0004
88.58Hz	0.0027	0.0035	0.0015	0.0014	0.0034	0.0036	0.0019	0.0002	0.0009	0.0002	0.001	0.0016	0.0011	0.0001	0.0006	0.0009	0.0013	0.0018	0.0022	0.0017	0.0003	0.001	0.001	0.0005	0.0022	0.0024	0.0003	0.0027	0.0043	0.0032	0.0003	0.002	0.0019	0.0006	0.0031	0.0034	0.0013	0.0016	0.0032	0.0026	0.0008	0.0004	0.0002	0.0008	0.0015	0.0014	0.0009	0.0006	0.0006
88.82Hz	0.0027	0.0035	0.0015	0.0014	0.0034	0.0035	0.0018	0.0003	0.0009	0.0001	0.0011	0.0016	0.0011	0.0001	0.0006	0.0008	0.0012	0.0018	0.0021	0.0016	0.0003	0.001	0.0008	0.0008	0.0024	0.0024	0.0002	0.0028	0.0043	0.0029	0	0.0021	0.0017	0.001	0.0034	0.0034	0.0011	0.0018	0.0031	0.0022	0.0004	0.0006	0.0002	0.001	0.0017	0.0015	0.001	0.0008	0.0007
89.06Hz	0.0027	0.0035	0.0015	0.0014	0.0034	0.0035	0.0017	0.0004	0.0009	0	0.0011	0.0017	0.0012	0.0001	0.0005	0.0008	0.0012	0.0017	0.002	0.0015	0.0002	0.0009	0.0006	0.001	0.0026	0.0024	0.0001	0.0029	0.0041	0.0026	0.0003	0.0022	0.0014	0.0014	0.0036	0.0034	0.0009	0.0019	0.0029	0.0018	0	0.0008	0.0001	0.0011	0.0018	0.0016	0.0011	0.0009	0.0008
89.29Hz	0.0027	0.0035	0.0015	0.0014	0.0034	0.0034	0.0016	0.0004	0.0009	0	0.0012	0.0017	0.0012	0.0001	0.0005	0.0007	0.0011	0.0017	0.002	0.0015	0.0001	0.0009	0.0005	0.0012	0.0027	0.0024	0.0001	0.003	0.004	0.0023	0.0006	0.0023	0.0012	0.0017	0.0039	0.0033	0.0007	0.002	0.0027	0.0015	0.0003	0.0009	0.0001	0.0012	0.0019	0.0016	0.0011	0.001	0.0009
89.53Hz	0.0027	0.0035	0.0015	0.0014	0.0033	0.0033	0.0015	0.0005	0.0009	0.0001	0.0013	0.0018	0.0012	0.0002	0.0005	0.0007	0.0011	0.0017	0.0019	0.0014	0.0001	0.0009	0.0003	0.0015	0.0029	0.0023	0.0002	0.003	0.0038	0.0019	0.001	0.0023	0.0009	0.0021	0.004	0.0032	0.0005	0.002	0.0025	0.0011	0.0007	0.001	0	0.0013	0.0019	0.0016	0.0012	0.0011	0.001
89.77Hz	0.0027	0.0035	0.0014	0.0014	0.0033	0.0033	0.0014	0.0005	0.0009	0.0001	0.0013	0.0018	0.0012	0.0002	0.0004	0.0006	0.001	0.0016	0.0018	0.0012	0	0.0008	0.0002	0.0017	0.003	0.0023	0.0003	0.0031	0.0036	0.0015	0.0013	0.0023	0.0006	0.0024	0.0041	0.0031	0.0002	0.0021	0.0023	0.0006	0.001	0.0011	0.0001	0.0014	0.0019	0.0016	0.0012	0.0011	0.001
90.01Hz	0.0027	0.0035	0.0014	0.0014	0.0033	0.0032	0.0014	0.0006	0.0009	0.0002	0.0014	0.0018	0.0012	0.0002	0.0004	0.0006	0.001	0.0016	0.0018	0.0011	0.0001	0.0008	0	0.0019	0.0031	0.0022	0.0005	0.0031	0.0034	0.0011	0.0016	0.0023	0.0003	0.0027	0.0042	0.0029	0	0.0021	0.002	0.0002	0.0013	0.0012	0.0001	0.0015	0.0019	0.0015	0.0011	0.0012	0.0011
90.25Hz	0.0027	0.0035	0.0014	0.0015	0.0033	0.0031	0.0013	0.0006	0.0009	0.0002	0.0014	0.0019	0.0012	0.0002	0.0004	0.0005	0.0009	0.0015	0.0017	0.001	0.0002	0.0008	0.0001	0.002	0.0031	0.0021	0.0006	0.0031	0.0031	0.0008	0.0018	0.0023	0.0001	0.003	0.0042	0.0027	0.0002	0.0021	0.0017	0.0002	0.0016	0.0013	0.0002	0.0015	0.0018	0.0014	0.0011	0.0012	0.0011
90.48Hz	0.0027	0.0035	0.0014	0.0015	0.0032	0.0031	0.0012	0.0007	0.0009	0.0003	0.0015	0.0019	0.0012	0.0002	0.0003	0.0005	0.0009	0.0014	0.0016	0.0009	0.0002	0.0007	0.0003	0.0022	0.0032	0.002	0.0008	0.003	0.0028	0.0004	0.0021	0.0022	0.0002	0.0032	0.0042	0.0024	0.0005	0.0021	0.0014	0.0006	0.0018	0.0013	0.0003	0.0015	0.0017	0.0013	0.001	0.0011	0.001
90.72Hz	0.0027	0.0035	0.0014	0.0015	0.0032	0.003	0.0011	0.0007	0.0009	0.0003	0.0015	0.0019	0.0012	0.0002	0.0003	0.0004	0.0008	0.0014	0.0015	0.0008	0.0003	0.0007	0.0004	0.0024	0.0032	0.0019	0.0009	0.003	0.0026	0	0.0023	0.0022	0.0005	0.0034	0.0041	0.0021	0.0007	0.002	0.0011	0.001	0.0021	0.0013	0.0003	0.0015	0.0016	0.0011	0.0009	0.0011	0.001
90.96Hz	0.0027	0.0035	0.0014	0.0015	0.0032	0.0029	0.001	0.0008	0.0009	0.0003	0.0016	0.0019	0.0012	0.0002	0.0002	0.0004	0.0008	0.0013	0.0014	0.0007	0.0004	0.0007	0.0006	0.0025	0.0032	0.0018	0.001	0.0029	0.0023	0.0004	0.0025	0.0021	0.0007	0.0035	0.004	0.0018	0.0009	0.002	0.0007	0.0013	0.0022	0.0013	0.0004	0.0014	0.0014	0.001	0.0008	0.001	0.0009
91.2Hz	0.0027	0.0035	0.0014	0.0015	0.0031	0.0029	0.001	0.0009	0.0009	0.0004	0.0016	0.0019	0.0012	0.0003	0.0002	0.0003	0.0007	0.0012	0.0013	0.0006	0.0005	0.0006	0.0007	0.0026	0.0032	0.0016	0.0011	0.0029	0.002	0.0008	0.0027	0.002	0.001	0.0037	0.0038	0.0015	0.0011	0.0019	0.0004	0.0017	0.0024	0.0013	0.0005	0.0014	0.0012	0.0008	0.0007	0.0009	0.0008
91.44Hz	0.0027	0.0035	0.0014	0.0015	0.0031	0.0028	0.0009	0.0009	0.0009	0.0004	0.0017	0.0019	0.0012	0.0003	0.0002	0.0003	0.0007	0.0012	0.0012	0.0004	0.0005	0.0006	0.0008	0.0027	0.0032	0.0015	0.0013	0.0028	0.0016	0.0011	0.0029	0.0018	0.0012	0.0037	0.0036	0.0012	0.0014	0.0018	0	0.002	0.0025	0.0012	0.0005	0.0013	0.001	0.0006	0.0006	0.0008	0.0007
91.68Hz	0.0027	0.0035	0.0014	0.0015	0.0031	0.0027	0.0008	0.001	0.0009	0.0005	0.0017	0.0019	0.0012	0.0003	0.0002	0.0002	0.0006	0.0011	0.0011	0.0003	0.0006	0.0005	0.001	0.0028	0.0031	0.0013	0.0014	0.0027	0.0013	0.0015	0.003	0.0017	0.0014	0.0038	0.0034	0.0008	0.0015	0.0016	0.0003	0.0022	0.0025	0.0011	0.0006	0.0012	0.0008	0.0004	0.0004	0.0007	0.0005
91.91Hz	0.0027	0.0035	0.0014	0.0015	0.0031	0.0027	0.0007	0.001	0.0009	0.0005	0.0017	0.0019	0.0012	0.0003	0.0001	0.0002	0.0006	0.001	0.001	0.0002	0.0007	0.0005	0.0011	0.0029	0.0031	0.0011	0.0015	0.0025	0.001	0.0018	0.0031	0.0015	0.0017	0.0038	0.0031	0.0004	0.0017	0.0015	0.0006	0.0025	0.0026	0.001	0.0006	0.0011	0.0006	0.0002	0.0003	0.0005	0.0004
92.15Hz	0.0027	0.0035	0.0014	0.0015	0.003	0.0026	0.0006	0.0011	0.0009	0.0005	0.0018	0.0019	0.0012	0.0003	0.0001	0.0001	0.0005	0.001	0.0009	0.0001	0.0007	0.0005	0.0012	0.0029	0.003	0.0009	0.0016	0.0024	0.0007	0.0021	0.0032	0.0014	0.0019	0.0037	0.0028	0.0001	0.0019	0.0013	0.0009	0.0027	0.0025	0.0009	0.0007	0.001	0.0004	0	0.0001	0.0004	0.0002
92.39Hz	0.0027	0.0035	0.0013	0.0015	0.003	0.0025	0.0006	0.0011	0.0009	0.0006	0.0018	0.0019	0.0012	0.0003	0.0001	0.0001	0.0004	0.0009	0.0008	0.0001	0.0008	0.0004	0.0013	0.003	0.0029	0.0008	0.0017	0.0023	0.0003	0.0024	0.0032	0.0012	0.002	0.0037	0.0025	0.0003	0.002	0.0011	0.0012	0.0028	0.0025	0.0007	0.0007	0.0008	0.0002	0.0002	0	0.0002	0.0001
92.63Hz	0.0027	0.0035	0.0013	0.0015	0.003	0.0025	0.0005	0.0012	0.0009	0.0006	0.0018	0.0019	0.0011	0.0003	0	0.0001	0.0004	0.0008	0.0006	0.0002	0.0008	0.0004	0.0014	0.003	0.0028	0.0006	0.0018	0.0021	0	0.0027	0.0032	0.001	0.0022	0.0036	0.0021	0.0007	0.0021	0.001	0.0015	0.0029	0.0023	0.0006	0.0007	0.0007	0.0001	0.0004	0.0002	0.0001	0.0001
92.87Hz	0.0027	0.0035	0.0013	0.0015	0.0029	0.0024	0.0004	0.0012	0.0009	0.0006	0.0018	0.0019	0.0011	0.0003	0	0	0.0003	0.0007	0.0005	0.0003	0.0009	0.0003	0.0015	0.003	0.0026	0.0004	0.0019	0.0019	0.0003	0.0029	0.0032	0.0007	0.0024	0.0034	0.0017	0.001	0.0022	0.0008	0.0017	0.003	0.0022	0.0004	0.0007	0.0005	0.0003	0.0006	0.0003	0.0001	0.0002
93.1Hz	0.0027	0.0035	0.0013	0.0015	0.0029	0.0023	0.0003	0.0013	0.0009	0.0007	0.0018	0.0019	0.0011	0.0003	0	0	0.0003	0.0007	0.0004	0.0004	0.0009	0.0003	0.0015	0.003	0.0025	0.0002	0.0019	0.0018	0.0006	0.0031	0.0032	0.0005	0.0025	0.0033	0.0013	0.0014	0.0022	0.0006	0.0019	0.003	0.002	0.0002	0.0008	0.0004	0.0005	0.0007	0.0004	0.0002	0.0003
93.34Hz	0.0027	0.0035	0.0013	0.0015	0.0029	0.0022	0.0002	0.0013	0.0009	0.0007	0.0019	0.0019	0.001	0.0002	0	0	0.0002	0.0006	0.0003	0.0005	0.001	0.0002	0.0016	0.003	0.0023	0.0001	0.002	0.0016	0.0009	0.0033	0.0031	0.0003	0.0026	0.0031	0.0009	0.0017	0.0023	0.0004	0.0021	0.0029	0.0018	0	0.0008	0.0002	0.0007	0.0009	0.0005	0.0003	0.0005
93.58Hz	0.0027	0.0034	0.0013	0.0015	0.0028	0.0022	0.0002	0.0014	0.0009	0.0007	0.0019	0.0018	0.001	0.0002	0	0.0001	0.0002	0.0005	0.0002	0.0006	0.001	0.0002	0.0017	0.0029	0.0021	0.0003	0.002	0.0014	0.0012	0.0034	0.003	0.0001	0.0027	0.0028	0.0005	0.002	0.0023	0.0001	0.0023	0.0029	0.0015	0.0002	0.0008	0.0001	0.0008	0.001	0.0006	0.0004	0.0006
93.82Hz	0.0027	0.0034	0.0013	0.0015	0.0028	0.0021	0.0001	0.0014	0.0009	0.0007	0.0019	0.0018	0.001	0.0002	0	0.0001	0.0002	0.0005	0.0001	0.0007	0.0011	0.0001	0.0017	0.0029	0.0019	0.0005	0.0021	0.0012	0.0015	0.0035	0.0028	0.0002	0.0027	0.0026	0.0001	0.0022	0.0022	0.0001	0.0024	0.0027	0.0013	0.0004	0.0008	0.0001	0.001	0.001	0.0006	0.0005	0.0007
94.06Hz	0.0027	0.0034	0.0013	0.0015	0.0028	0.002	0	0.0014	0.0009	0.0008	0.0019	0.0018	0.0009	0.0002	0.0001	0.0001	0.0001	0.0004	0	0.0008	0.0011	0.0001	0.0018	0.0028	0.0017	0.0007	0.0021	0.001	0.0017	0.0036	0.0027	0.0004	0.0028	0.0023	0.0003	0.0025	0.0022	0.0003	0.0025	0.0026	0.001	0.0006	0.0007	0.0002	0.0011	0.0011	0.0007	0.0006	0.0007
94.29Hz	0.0027	0.0034	0.0013	0.0015	0.0027	0.0019	0.0001	0.0015	0.0009	0.0008	0.0019	0.0017	0.0009	0.0002	0.0001	0.0002	0.0001	0.0003	0.0001	0.0009	0.0011	0	0.0018	0.0027	0.0015	0.0009	0.0021	0.0008	0.002	0.0037	0.0025	0.0006	0.0028	0.002	0.0007	0.0027	0.0021	0.0005	0.0025	0.0024	0.0007	0.0008	0.0007	0.0004	0.0012	0.0011	0.0007	0.0007	0.0008
94.53Hz	0.0027	0.0034	0.0013	0.0015	0.0027	0.0019	0.0002	0.0015	0.0009	0.0008	0.0019	0.0017	0.0008	0.0002	0.0001	0.0002	0	0.0003	0.0002	0.001	0.0011	0	0.0018	0.0026	0.0013	0.0011	0.0021	0.0006	0.0022	0.0037	0.0023	0.0009	0.0028	0.0017	0.0011	0.0028	0.002	0.0007	0.0026	0.0022	0.0003	0.0009	0.0007	0.0005	0.0012	0.0011	0.0007	0.0007	0.0008
94.77Hz	0.0027	0.0034	0.0013	0.0015	0.0027	0.0018	0.0002	0.0016	0.0009	0.0008	0.0019	0.0016	0.0008	0.0001	0.0001	0.0002	0	0.0002	0.0003	0.0011	0.0012	0.0001	0.0018	0.0025	0.0011	0.0013	0.0021	0.0004	0.0024	0.0037	0.002	0.0011	0.0028	0.0014	0.0014	0.003	0.0018	0.0009	0.0026	0.0019	0	0.0011	0.0006	0.0006	0.0013	0.0011	0.0007	0.0007	0.0008
95.01Hz	0.0027	0.0034	0.0013	0.0015	0.0026	0.0017	0.0003	0.0016	0.0009	0.0008	0.0019	0.0016	0.0007	0.0001	0.0001	0.0002	0	0.0001	0.0004	0.0012	0.0012	0.0001	0.0019	0.0024	0.0008	0.0015	0.0021	0.0002	0.0026	0.0036	0.0018	0.0013	0.0027	0.0011	0.0018	0.0031	0.0016	0.0011	0.0025	0.0016	0.0003	0.0012	0.0006	0.0007	0.0013	0.001	0.0006	0.0007	0.0008
95.25Hz	0.0027	0.0034	0.0012	0.0015	0.0026	0.0017	0.0004	0.0017	0.0009	0.0008	0.0018	0.0015	0.0007	0.0001	0.0001	0.0002	0	0.0001	0.0004	0.0012	0.0012	0.0002	0.0019	0.0023	0.0006	0.0016	0.0021	0	0.0027	0.0035	0.0015	0.0016	0.0026	0.0008	0.0021	0.0031	0.0014	0.0013	0.0025	0.0013	0.0006	0.0014	0.0005	0.0008	0.0013	0.0009	0.0006	0.0007	0.0007
95.49Hz	0.0027	0.0034	0.0012	0.0015	0.0026	0.0016	0.0005	0.0017	0.0009	0.0009	0.0018	0.0015	0.0006	0.0001	0.0001	0.0002	0.0001	0	0.0005	0.0013	0.0012	0.0002	0.0019	0.0021	0.0004	0.0018	0.002	0.0002	0.0028	0.0034	0.0012	0.0018	0.0025	0.0004	0.0024	0.0031	0.0012	0.0014	0.0024	0.001	0.0009	0.0015	0.0005	0.0008	0.0012	0.0008	0.0005	0.0006	0.0007
95.72Hz	0.0027	0.0034	0.0012	0.0015	0.0025	0.0015	0.0006	0.0017	0.0009	0.0009	0.0018	0.0014	0.0006	0	0.0001	0.0002	0.0001	0	0.0006	0.0013	0.0011	0.0003	0.0018	0.002	0.0001	0.0019	0.002	0.0004	0.003	0.0033	0.0009	0.002	0.0024	0.0001	0.0026	0.0031	0.001	0.0016	0.0022	0.0007	0.0012	0.0015	0.0004	0.0009	0.0012	0.0007	0.0004	0.0006	0.0006
95.96Hz	0.0027	0.0034	0.0012	0.0015	0.0025	0.0014	0.0006	0.0018	0.0009	0.0009	0.0018	0.0014	0.0005	0	0.0001	0.0002	0.0001	0.0001	0.0007	0.0014	0.0011	0.0003	0.0018	0.0018	0.0001	0.0021	0.0019	0.0005	0.003	0.0031	0.0006	0.0021	0.0023	0.0002	0.0028	0.003	0.0007	0.0017	0.0021	0.0004	0.0014	0.0016	0.0003	0.0009	0.0011	0.0006	0.0003	0.0005	0.0005
96.2Hz	0.0027	0.0034	0.0012	0.0015	0.0025	0.0014	0.0007	0.0018	0.0009	0.0009	0.0018	0.0013	0.0004	0	0.0001	0.0002	0.0001	0.0001	0.0007	0.0014	0.0011	0.0004	0.0018	0.0016	0.0003	0.0022	0.0019	0.0007	0.0031	0.0029	0.0003	0.0023	0.0022	0.0005	0.003	0.0029	0.0005	0.0018	0.0019	0.0001	0.0016	0.0016	0.0002	0.0009	0.001	0.0004	0.0002	0.0004	0.0003
96.44Hz	0.0027	0.0034	0.0012	0.0015	0.0024	0.0013	0.0008	0.0019	0.0009	0.0009	0.0017	0.0012	0.0004	0.0001	0	0.0002	0.0001	0.0001	0.0008	0.0015	0.0011	0.0005	0.0018	0.0015	0.0005	0.0023	0.0018	0.0009	0.0031	0.0027	0.0001	0.0024	0.002	0.0008	0.0031	0.0027	0.0002	0.0019	0.0017	0.0003	0.0018	0.0016	0.0001	0.0009	0.0008	0.0003	0.0001	0.0003	0.0002
96.68Hz	0.0027	0.0034	0.0012	0.0015	0.0024	0.0012	0.0009	0.0019	0.0009	0.0009	0.0017	0.0012	0.0003	0.0001	0	0.0002	0.0001	0.0002	0.0008	0.0015	0.001	0.0005	0.0018	0.0013	0.0008	0.0024	0.0017	0.001	0.0031	0.0024	0.0004	0.0026	0.0019	0.0011	0.0032	0.0026	0.0001	0.002	0.0015	0.0006	0.002	0.0015	0	0.0009	0.0007	0.0001	0	0.0002	0.0001
96.91Hz	0.0027	0.0034	0.0012	0.0015	0.0024	0.0011	0.0009	0.0019	0.0009	0.0009	0.0017	0.0011	0.0002	0.0002	0	0.0002	0.0001	0.0002	0.0009	0.0015	0.001	0.0006	0.0017	0.0011	0.001	0.0025	0.0016	0.0012	0.0031	0.0022	0.0007	0.0027	0.0017	0.0013	0.0033	0.0023	0.0004	0.0021	0.0013	0.0009	0.0021	0.0014	0.0001	0.0009	0.0006	0	0.0001	0.0001	0.0001
97.15Hz	0.0027	0.0034	0.0012	0.0015	0.0023	0.0011	0.001	0.002	0.0009	0.0009	0.0016	0.001	0.0001	0.0002	0	0.0002	0.0001	0.0002	0.0009	0.0015	0.0009	0.0006	0.0017	0.0009	0.0012	0.0026	0.0015	0.0013	0.0031	0.0019	0.001	0.0028	0.0015	0.0016	0.0033	0.0021	0.0007	0.0021	0.0011	0.0011	0.0022	0.0013	0.0002	0.0009	0.0004	0.0002	0.0002	0	0.0002
97.39Hz	0.0027	0.0034	0.0012	0.0015	0.0023	0.001	0.0011	0.002	0.0009	0.0009	0.0016	0.0009	0.0001	0.0002	0	0.0002	0.0001	0.0003	0.0009	0.0015	0.0009	0.0007	0.0016	0.0008	0.0014	0.0026	0.0013	0.0015	0.003	0.0016	0.0014	0.0028	0.0013	0.0018	0.0033	0.0018	0.001	0.0022	0.0009	0.0014	0.0022	0.0012	0.0003	0.0008	0.0003	0.0003	0.0003	0.0001	0.0003
97.63Hz	0.0027	0.0034	0.0012	0.0015	0.0023	0.0009	0.0011	0.0021	0.0009	0.0009	0.0015	0.0009	0	0.0003	0.0001	0.0002	0.0001	0.0003	0.001	0.0015	0.0008	0.0008	0.0016	0.0006	0.0016	0.0027	0.0012	0.0016	0.0029	0.0013	0.0017	0.0029	0.0011	0.002	0.0032	0.0015	0.0012	0.0022	0.0006	0.0016	0.0022	0.001	0.0005	0.0008	0.0001	0.0004	0.0004	0.0002	0.0005
97.87Hz	0.0027	0.0034	0.0011	0.0015	0.0022	0.0008	0.0012	0.0021	0.0009	0.0009	0.0015	0.0008	0.0001	0.0003	0.0001	0.0001	0.0001	0.0003	0.001	0.0015	0.0007	0.0008	0.0015	0.0004	0.0017	0.0027	0.0011	0.0017	0.0028	0.001	0.0019	0.0029	0.0009	0.0022	0.0031	0.0011	0.0015	0.0021	0.0004	0.0018	0.0022	0.0009	0.0006	0.0007	0	0.0006	0.0005	0.0003	0.0006
98.1Hz	0.0027	0.0034	0.0011	0.0015	0.0022	0.0008	0.0013	0.0021	0.0009	0.0009	0.0014	0.0007	0.0002	0.0004	0.0001	0.0001	0.0001	0.0003	0.001	0.0014	0.0006	0.0009	0.0015	0.0002	0.0019	0.0027	0.0009	0.0018	0.0027	0.0006	0.0022	0.0029	0.0006	0.0023	0.0029	0.0008	0.0018	0.0021	0.0002	0.0019	0.0021	0.0007	0.0007	0.0007	0.0002	0.0007	0.0005	0.0004	0.0007
98.34Hz	0.0027	0.0034	0.0011	0.0015	0.0022	0.0007	0.0014	0.0022	0.0009	0.0009	0.0014	0.0006	0.0003	0.0004	0.0001	0.0001	0.0001	0.0003	0.001	0.0014	0.0006	0.0009	0.0014	0.0001	0.002	0.0026	0.0007	0.0019	0.0025	0.0003	0.0025	0.0029	0.0004	0.0024	0.0028	0.0004	0.002	0.0021	0.0001	0.002	0.002	0.0004	0.0008	0.0006	0.0003	0.0007	0.0005	0.0005	0.0007
98.58Hz	0.0027	0.0034	0.0011	0.0015	0.0021	0.0006	0.0014	0.0022	0.0009	0.0009	0.0013	0.0005	0.0003	0.0005	0.0002	0	0.0001	0.0003	0.001	0.0013	0.0005	0.001	0.0014	0.0001	0.0022	0.0026	0.0006	0.002	0.0024	0	0.0027	0.0028	0.0002	0.0025	0.0026	0	0.0022	0.002	0.0003	0.0021	0.0018	0.0002	0.0009	0.0006	0.0004	0.0008	0.0006	0.0005	0.0008
98.82Hz	0.0027	0.0034	0.0011	0.0015	0.0021	0.0005	0.0015	0.0022	0.0009	0.0008	0.0013	0.0004	0.0004	0.0005	0.0002	0	0	0.0003	0.001	0.0013	0.0004	0.0011	0.0013	0.0003	0.0023	0.0025	0.0004	0.0021	0.0022	0.0003	0.0029	0.0027	0	0.0026	0.0023	0.0003	0.0024	0.0019	0.0005	0.0021	0.0016	0.0001	0.001	0.0005	0.0005	0.0008	0.0005	0.0005	0.0008
99.06Hz	0.0027	0.0034	0.0011	0.0015	0.002	0.0005	0.0016	0.0022	0.0009	0.0008	0.0012	0.0003	0.0005	0.0006	0.0003	0	0	0.0003	0.001	0.0012	0.0003	0.0011	0.0013	0.0004	0.0024	0.0024	0.0002	0.0022	0.002	0.0006	0.0031	0.0026	0.0002	0.0026	0.002	0.0007	0.0026	0.0018	0.0006	0.0021	0.0014	0.0003	0.0011	0.0005	0.0005	0.0008	0.0005	0.0005	0.0008
99.3Hz	0.0027	0.0034	0.0011	0.0015	0.002	0.0004	0.0016	0.0023	0.0009	0.0008	0.0012	0.0002	0.0006	0.0006	0.0003	0.0001	0	0.0003	0.0009	0.0011	0.0001	0.0012	0.0012	0.0006	0.0024	0.0023	0	0.0022	0.0018	0.001	0.0032	0.0025	0.0005	0.0026	0.0017	0.0011	0.0028	0.0017	0.0008	0.0021	0.0011	0.0006	0.0012	0.0004	0.0006	0.0007	0.0004	0.0005	0.0008
99.53Hz	0.0027	0.0034	0.0011	0.0015	0.002	0.0003	0.0017	0.0023	0.0009	0.0008	0.0011	0.0001	0.0007	0.0007	0.0003	0.0001	0.0001	0.0002	0.0009	0.0011	0	0.0013	0.0012	0.0007	0.0025	0.0022	0.0002	0.0023	0.0016	0.0012	0.0033	0.0023	0.0007	0.0026	0.0014	0.0014	0.0029	0.0015	0.001	0.002	0.0008	0.0009	0.0013	0.0004	0.0006	0.0007	0.0004	0.0004	0.0007
99.77Hz	0.0027	0.0034	0.0011	0.0015	0.0019	0.0002	0.0018	0.0023	0.0009	0.0008	0.001	0	0.0008	0.0008	0.0004	0.0002	0.0001	0.0002	0.0009	0.001	0.0001	0.0014	0.0011	0.0008	0.0025	0.0021	0.0004	0.0023	0.0014	0.0015	0.0034	0.0022	0.0009	0.0025	0.0011	0.0018	0.003	0.0014	0.0011	0.0019	0.0005	0.0011	0.0014	0.0004	0.0006	0.0006	0.0003	0.0004	0.0006
100.01Hz	0.0027	0.0034	0.0011	0.0015	0.0019	0.0002	0.0018	0.0024	0.001	0.0008	0.001	0.0001	0.0009	0.0008	0.0004	0.0002	0.0002	0.0002	0.0008	0.0009	0.0002	0.0014	0.0011	0.0009	0.0025	0.0019	0.0006	0.0023	0.0012	0.0018	0.0034	0.002	0.0011	0.0025	0.0008	0.0021	0.003	0.0012	0.0012	0.0017	0.0002	0.0014	0.0014	0.0003	0.0006	0.0005	0.0002	0.0003	0.0005
100.25Hz	0.0027	0.0034	0.0011	0.0015	0.0019	0.0001	0.0019	0.0024	0.001	0.0007	0.0009	0.0002	0.0009	0.0009	0.0005	0.0003	0.0002	0.0001	0.0007	0.0007	0.0004	0.0015	0.001	0.001	0.0025	0.0017	0.0008	0.0023	0.001	0.002	0.0035	0.0017	0.0013	0.0024	0.0004	0.0024	0.003	0.001	0.0013	0.0015	0.0001	0.0016	0.0015	0.0003	0.0005	0.0004	0	0.0002	0.0003
100.49Hz	0.0027	0.0034	0.0011	0.0015	0.0018	0	0.002	0.0024	0.001	0.0007	0.0008	0.0003	0.001	0.0009	0.0005	0.0004	0.0003	0.0001	0.0007	0.0006	0.0005	0.0016	0.001	0.0011	0.0025	0.0015	0.001	0.0024	0.0008	0.0022	0.0034	0.0015	0.0015	0.0023	0.0001	0.0026	0.003	0.0008	0.0014	0.0014	0.0004	0.0018	0.0015	0.0003	0.0004	0.0002	0.0001	0	0.0002
100.72Hz	0.0027	0.0034	0.001	0.0015	0.0018	0	0.002	0.0024	0.001	0.0007	0.0008	0.0004	0.0011	0.001	0.0006	0.0004	0.0004	0	0.0006	0.0005	0.0006	0.0016	0.0009	0.0012	0.0024	0.0013	0.0012	0.0024	0.0006	0.0024	0.0034	0.0012	0.0017	0.0021	0.0002	0.0028	0.0029	0.0006	0.0014	0.0011	0.0008	0.002	0.0015	0.0002	0.0004	0	0.0003	0.0001	0
100.96Hz	0.0027	0.0034	0.001	0.0015	0.0017	0.0001	0.0021	0.0024	0.001	0.0007	0.0007	0.0005	0.0012	0.0011	0.0006	0.0005	0.0004	0	0.0005	0.0004	0.0008	0.0017	0.0009	0.0012	0.0024	0.0011	0.0014	0.0024	0.0004	0.0026	0.0033	0.0009	0.0018	0.002	0.0006	0.003	0.0028	0.0004	0.0015	0.0009	0.0011	0.0022	0.0015	0.0002	0.0003	0.0001	0.0005	0.0003	0.0002
101.2Hz	0.0027	0.0034	0.001	0.0015	0.0017	0.0002	0.0022	0.0025	0.001	0.0006	0.0006	0.0006	0.0013	0.0011	0.0007	0.0006	0.0005	0.0001	0.0004	0.0002	0.0009	0.0018	0.0009	0.0013	0.0023	0.0008	0.0016	0.0023	0.0002	0.0027	0.0031	0.0006	0.002	0.0018	0.0009	0.0032	0.0027	0.0002	0.0015	0.0007	0.0014	0.0023	0.0015	0.0002	0.0001	0.0003	0.0006	0.0004	0.0004
101.44Hz	0.0027	0.0033	0.001	0.0015	0.0017	0.0003	0.0022	0.0025	0.001	0.0006	0.0005	0.0007	0.0014	0.0012	0.0008	0.0006	0.0006	0.0001	0.0003	0.0001	0.0011	0.0019	0.0008	0.0013	0.0021	0.0006	0.0018	0.0023	0	0.0028	0.003	0.0003	0.0022	0.0017	0.0012	0.0033	0.0025	0.0001	0.0015	0.0004	0.0016	0.0024	0.0014	0.0002	0	0.0005	0.0008	0.0006	0.0006
101.68Hz	0.0027	0.0033	0.001	0.0015	0.0016	0.0003	0.0023	0.0025	0.001	0.0006	0.0005	0.0008	0.0015	0.0012	0.0008	0.0007	0.0006	0.0002	0.0002	0.0001	0.0013	0.0019	0.0008	0.0013	0.002	0.0003	0.002	0.0023	0.0001	0.0028	0.0028	0	0.0023	0.0015	0.0014	0.0033	0.0023	0.0003	0.0015	0.0002	0.0019	0.0024	0.0013	0.0002	0.0001	0.0007	0.0009	0.0007	0.0008
101.91Hz	0.0027	0.0033	0.001	0.0015	0.0016	0.0004	0.0023	0.0025	0.001	0.0005	0.0004	0.0009	0.0016	0.0013	0.0009	0.0008	0.0007	0.0003	0.0001	0.0002	0.0014	0.002	0.0008	0.0013	0.0018	0	0.0022	0.0023	0.0003	0.0028	0.0025	0.0003	0.0024	0.0014	0.0017	0.0033	0.002	0.0005	0.0015	0.0001	0.0021	0.0024	0.0012	0.0001	0.0002	0.0009	0.0011	0.0009	0.001
102.15Hz	0.0027	0.0033	0.001	0.0015	0.0015	0.0005	0.0024	0.0025	0.001	0.0005	0.0003	0.001	0.0017	0.0014	0.001	0.0009	0.0008	0.0004	0	0.0004	0.0016	0.0021	0.0008	0.0013	0.0017	0.0003	0.0024	0.0023	0.0004	0.0028	0.0022	0.0007	0.0026	0.0012	0.0019	0.0033	0.0017	0.0008	0.0014	0.0003	0.0023	0.0024	0.0011	0.0001	0.0003	0.001	0.0012	0.001	0.0012
102.39Hz	0.0027	0.0033	0.001	0.0015	0.0015	0.0006	0.0025	0.0026	0.001	0.0005	0.0002	0.0011	0.0017	0.0014	0.001	0.001	0.0009	0.0004	0.0001	0.0006	0.0017	0.0022	0.0008	0.0012	0.0015	0.0006	0.0026	0.0022	0.0005	0.0028	0.0019	0.0011	0.0027	0.001	0.002	0.0032	0.0014	0.001	0.0014	0.0005	0.0024	0.0023	0.0009	0.0001	0.0004	0.0011	0.0013	0.0011	0.0014
102.63Hz	0.0027	0.0033	0.001	0.0015	0.0015	0.0006	0.0025	0.0026	0.001	0.0004	0.0001	0.0012	0.0018	0.0015	0.0011	0.001	0.001	0.0005	0.0002	0.0008	0.0019	0.0022	0.0008	0.0012	0.0012	0.0009	0.0028	0.0022	0.0006	0.0027	0.0016	0.0014	0.0028	0.0009	0.0022	0.003	0.0011	0.0013	0.0014	0.0007	0.0025	0.0022	0.0007	0	0.0005	0.0012	0.0013	0.0012	0.0015
102.87Hz	0.0027	0.0033	0.001	0.0015	0.0014	0.0007	0.0026	0.0026	0.001	0.0004	0	0.0013	0.0019	0.0016	0.0012	0.0011	0.001	0.0006	0.0004	0.0009	0.0021	0.0023	0.0008	0.0011	0.001	0.0012	0.003	0.0022	0.0007	0.0026	0.0012	0.0018	0.0029	0.0007	0.0023	0.0028	0.0007	0.0015	0.0013	0.0009	0.0025	0.002	0.0005	0	0.0006	0.0013	0.0014	0.0013	0.0016
103.11Hz	0.0027	0.0033	0.001	0.0015	0.0014	0.0008	0.0026	0.0026	0.001	0.0003	0.0001	0.0014	0.002	0.0016	0.0012	0.0012	0.0011	0.0007	0.0005	0.0011	0.0022	0.0024	0.0008	0.001	0.0007	0.0015	0.0032	0.0022	0.0008	0.0024	0.0008	0.0021	0.003	0.0006	0.0023	0.0026	0.0002	0.0018	0.0013	0.001	0.0025	0.0018	0.0003	0.0001	0.0006	0.0013	0.0014	0.0013	0.0016
103.34Hz	0.0027	0.0033	0.0009	0.0015	0.0013	0.0008	0.0027	0.0026	0.001	0.0003	0.0001	0.0015	0.0021	0.0017	0.0013	0.0013	0.0012	0.0008	0.0006	0.0013	0.0024	0.0025	0.0008	0.0009	0.0005	0.0019	0.0034	0.0021	0.0008	0.0022	0.0004	0.0025	0.0031	0.0005	0.0023	0.0023	0.0002	0.002	0.0012	0.0011	0.0024	0.0015	0	0.0002	0.0007	0.0013	0.0013	0.0013	0.0016
103.58Hz	0.0027	0.0033	0.0009	0.0015	0.0013	0.0009	0.0027	0.0026	0.001	0.0003	0.0002	0.0016	0.0022	0.0018	0.0014	0.0014	0.0013	0.0009	0.0008	0.0015	0.0026	0.0025	0.0009	0.0007	0.0002	0.0022	0.0036	0.0021	0.0008	0.002	0	0.0029	0.0031	0.0004	0.0022	0.0019	0.0007	0.0023	0.0012	0.0012	0.0022	0.0012	0.0002	0.0003	0.0006	0.0013	0.0012	0.0012	0.0016
103.82Hz	0.0027	0.0033	0.0009	0.0015	0.0013	0.001	0.0028	0.0026	0.001	0.0002	0.0003	0.0017	0.0023	0.0018	0.0014	0.0015	0.0014	0.001	0.0009	0.0017	0.0027	0.0026	0.0009	0.0006	0.0001	0.0025	0.0038	0.0021	0.0008	0.0017	0.0005	0.0032	0.0032	0.0003	0.0021	0.0015	0.0011	0.0025	0.0012	0.0012	0.002	0.0008	0.0005	0.0004	0.0006	0.0012	0.001	0.0011	0.0015
104.06Hz	0.0027	0.0033	0.0009	0.0015	0.0012	0.001	0.0028	0.0026	0.001	0.0002	0.0004	0.0018	0.0023	0.0019	0.0015	0.0016	0.0015	0.0011	0.0011	0.0019	0.0029	0.0027	0.001	0.0005	0.0004	0.0029	0.0039	0.0021	0.0008	0.0014	0.001	0.0036	0.0033	0.0002	0.002	0.0011	0.0016	0.0028	0.0012	0.0011	0.0017	0.0004	0.0009	0.0006	0.0005	0.001	0.0008	0.0009	0.0013
104.3Hz	0.0027	0.0033	0.0009	0.0015	0.0012	0.0011	0.0029	0.0027	0.001	0.0001	0.0005	0.0019	0.0024	0.0019	0.0016	0.0017	0.0016	0.0012	0.0012	0.0021	0.0031	0.0028	0.001	0.0003	0.0008	0.0032	0.0041	0.0021	0.0007	0.0011	0.0015	0.0039	0.0033	0.0002	0.0018	0.0006	0.0021	0.003	0.0012	0.001	0.0014	0.0001	0.0012	0.0008	0.0003	0.0008	0.0006	0.0007	0.0011
104.53Hz	0.0027	0.0033	0.0009	0.0015	0.0011	0.0012	0.0029	0.0027	0.001	0.0001	0.0006	0.002	0.0025	0.002	0.0017	0.0018	0.0017	0.0013	0.0014	0.0023	0.0032	0.0028	0.0011	0.0001	0.0011	0.0035	0.0042	0.0021	0.0006	0.0007	0.002	0.0043	0.0034	0.0002	0.0015	0	0.0026	0.0033	0.0013	0.0009	0.001	0.0006	0.0016	0.001	0.0001	0.0005	0.0003	0.0004	0.0008
104.77Hz	0.0027	0.0033	0.0009	0.0015	0.0011	0.0012	0.003	0.0027	0.001	0	0.0007	0.0021	0.0026	0.0021	0.0017	0.0019	0.0018	0.0015	0.0016	0.0025	0.0034	0.0029	0.0011	0.0001	0.0014	0.0038	0.0044	0.0021	0.0005	0.0003	0.0025	0.0046	0.0034	0.0002	0.0012	0.0005	0.0032	0.0035	0.0013	0.0007	0.0006	0.0011	0.002	0.0012	0.0001	0.0002	0.0001	0.0001	0.0004
105.01Hz	0.0027	0.0033	0.0009	0.0015	0.0011	0.0013	0.003	0.0027	0.001	0	0.0008	0.0022	0.0027	0.0021	0.0018	0.002	0.0019	0.0016	0.0017	0.0027	0.0035	0.003	0.0012	0.0003	0.0018	0.0042	0.0045	0.0021	0.0004	0.0001	0.003	0.0049	0.0035	0.0003	0.0009	0.0011	0.0037	0.0037	0.0014	0.0005	0.0001	0.0016	0.0024	0.0015	0.0004	0.0002	0.0005	0.0003	0
105.25Hz	0.0027	0.0033	0.0009	0.0015	0.001	0.0014	0.0031	0.0027	0.001	0.0001	0.0009	0.0023	0.0027	0.0022	0.0019	0.0021	0.002	0.0017	0.0019	0.0029	0.0037	0.003	0.0013	0.0005	0.0021	0.0045	0.0046	0.0021	0.0002	0.0006	0.0035	0.0052	0.0035	0.0004	0.0005	0.0017	0.0042	0.0039	0.0015	0.0002	0.0005	0.0022	0.0028	0.0018	0.0007	0.0006	0.0009	0.0007	0.0005
105.49Hz	0.0027	0.0033	0.0009	0.0015	0.001	0.0014	0.0031	0.0027	0.001	0.0001	0.001	0.0024	0.0028	0.0023	0.002	0.0022	0.0021	0.0018	0.0021	0.0031	0.0038	0.0031	0.0014	0.0008	0.0025	0.0048	0.0047	0.0021	0	0.001	0.004	0.0055	0.0036	0.0005	0.0001	0.0023	0.0047	0.0041	0.0016	0.0002	0.0011	0.0028	0.0032	0.0021	0.0011	0.0011	0.0014	0.0012	0.001
105.72Hz	0.0027	0.0033	0.0009	0.0015	0.0009	0.0015	0.0032	0.0027	0.001	0.0002	0.0011	0.0025	0.0029	0.0023	0.002	0.0022	0.0022	0.0019	0.0022	0.0033	0.004	0.0032	0.0015	0.001	0.0029	0.0051	0.0048	0.0022	0.0002	0.0015	0.0045	0.0057	0.0036	0.0007	0.0004	0.003	0.0052	0.0043	0.0018	0.0006	0.0017	0.0034	0.0036	0.0024	0.0015	0.0017	0.002	0.0018	0.0016
105.96Hz	0.0027	0.0033	0.0009	0.0015	0.0009	0.0016	0.0032	0.0027	0.001	0.0002	0.0012	0.0026	0.003	0.0024	0.0021	0.0023	0.0023	0.0021	0.0024	0.0035	0.0041	0.0033	0.0016	0.0013	0.0032	0.0054	0.0049	0.0022	0.0005	0.002	0.005	0.006	0.0037	0.0008	0.0009	0.0036	0.0056	0.0045	0.002	0.001	0.0024	0.004	0.004	0.0028	0.002	0.0022	0.0026	0.0023	0.0022
106.2Hz	0.0027	0.0033	0.0008	0.0014	0.0009	0.0016	0.0033	0.0027	0.001	0.0003	0.0013	0.0027	0.003	0.0024	0.0022	0.0024	0.0024	0.0022	0.0026	0.0036	0.0042	0.0033	0.0017	0.0016	0.0036	0.0056	0.005	0.0023	0.0007	0.0025	0.0055	0.0062	0.0037	0.001	0.0014	0.0043	0.0061	0.0047	0.0022	0.0015	0.0031	0.0046	0.0045	0.0032	0.0025	0.0028	0.0032	0.003	0.0029
106.44Hz	0.0027	0.0033	0.0008	0.0014	0.0008	0.0017	0.0033	0.0027	0.001	0.0003	0.0014	0.0028	0.0031	0.0025	0.0023	0.0025	0.0025	0.0023	0.0027	0.0038	0.0044	0.0034	0.0018	0.0018	0.0039	0.0059	0.0051	0.0023	0.001	0.003	0.006	0.0064	0.0037	0.0013	0.002	0.0049	0.0065	0.0049	0.0025	0.002	0.0038	0.0052	0.0049	0.0036	0.0031	0.0035	0.0038	0.0036	0.0036
106.68Hz	0.0027	0.0033	0.0008	0.0014	0.0008	0.0018	0.0033	0.0027	0.001	0.0004	0.0014	0.0029	0.0031	0.0025	0.0023	0.0026	0.0026	0.0024	0.0029	0.004	0.0045	0.0034	0.0019	0.0021	0.0043	0.0061	0.0052	0.0024	0.0013	0.0035	0.0065	0.0066	0.0038	0.0016	0.0026	0.0056	0.0069	0.0051	0.0027	0.0026	0.0045	0.0058	0.0053	0.004	0.0036	0.0041	0.0045	0.0043	0.0043
106.91Hz	0.0027	0.0033	0.0008	0.0014	0.0007	0.0018	0.0034	0.0027	0.001	0.0004	0.0015	0.003	0.0032	0.0026	0.0024	0.0027	0.0027	0.0025	0.0031	0.0042	0.0046	0.0035	0.0021	0.0024	0.0046	0.0063	0.0052	0.0025	0.0016	0.0041	0.0069	0.0067	0.0039	0.0018	0.0032	0.0062	0.0072	0.0053	0.003	0.0032	0.0052	0.0064	0.0057	0.0045	0.0042	0.0048	0.0051	0.0049	0.0051
107.15Hz	0.0027	0.0033	0.0008	0.0014	0.0007	0.0019	0.0034	0.0027	0.001	0.0005	0.0016	0.0031	0.0033	0.0027	0.0025	0.0028	0.0028	0.0027	0.0032	0.0043	0.0047	0.0036	0.0022	0.0027	0.005	0.0065	0.0052	0.0025	0.002	0.0046	0.0073	0.0069	0.0039	0.0022	0.0038	0.0068	0.0076	0.0054	0.0033	0.0038	0.0059	0.007	0.0061	0.0049	0.0048	0.0055	0.0058	0.0056	0.0058
107.39Hz	0.0027	0.0033	0.0008	0.0014	0.0006	0.002	0.0035	0.0027	0.001	0.0005	0.0017	0.0031	0.0033	0.0027	0.0026	0.0029	0.0029	0.0028	0.0034	0.0045	0.0048	0.0036	0.0023	0.003	0.0053	0.0067	0.0053	0.0026	0.0023	0.0051	0.0077	0.007	0.004	0.0025	0.0044	0.0074	0.0079	0.0056	0.0037	0.0044	0.0066	0.0075	0.0065	0.0054	0.0055	0.0062	0.0064	0.0063	0.0066
107.63Hz	0.0027	0.0032	0.0008	0.0014	0.0006	0.002	0.0035	0.0027	0.001	0.0006	0.0018	0.0032	0.0034	0.0028	0.0026	0.003	0.003	0.0029	0.0035	0.0047	0.0049	0.0037	0.0025	0.0032	0.0056	0.0069	0.0053	0.0027	0.0027	0.0056	0.008	0.0071	0.004	0.0029	0.0051	0.0079	0.0081	0.0058	0.004	0.0051	0.0073	0.008	0.0069	0.0059	0.0061	0.0068	0.0071	0.007	0.0073
107.87Hz	0.0027	0.0032	0.0008	0.0014	0.0006	0.0021	0.0035	0.0027	0.001	0.0006	0.0019	0.0033	0.0034	0.0028	0.0027	0.0031	0.0031	0.003	0.0037	0.0048	0.005	0.0037	0.0026	0.0035	0.0059	0.0071	0.0053	0.0028	0.0031	0.0061	0.0083	0.0071	0.0041	0.0032	0.0057	0.0085	0.0084	0.0059	0.0044	0.0057	0.0079	0.0084	0.0072	0.0063	0.0067	0.0075	0.0077	0.0076	0.008
108.11Hz	0.0027	0.0032	0.0008	0.0014	0.0005	0.0021	0.0036	0.0027	0.001	0.0007	0.002	0.0034	0.0035	0.0028	0.0028	0.0031	0.0032	0.0031	0.0038	0.005	0.005	0.0038	0.0028	0.0038	0.0062	0.0072	0.0053	0.003	0.0034	0.0066	0.0086	0.0071	0.0042	0.0036	0.0063	0.0089	0.0085	0.006	0.0048	0.0063	0.0085	0.0089	0.0076	0.0068	0.0073	0.0081	0.0083	0.0083	0.0087
108.34Hz	0.0027	0.0032	0.0008	0.0014	0.0005	0.0022	0.0036	0.0027	0.001	0.0008	0.0021	0.0035	0.0035	0.0029	0.0028	0.0032	0.0033	0.0032	0.004	0.0051	0.0051	0.0038	0.0029	0.0041	0.0065	0.0073	0.0053	0.0031	0.0038	0.007	0.0089	0.0072	0.0043	0.004	0.0069	0.0094	0.0087	0.0061	0.0052	0.0069	0.0091	0.0092	0.0079	0.0072	0.0079	0.0087	0.0089	0.0089	0.0093
108.58Hz	0.0027	0.0032	0.0008	0.0014	0.0004	0.0023	0.0036	0.0026	0.001	0.0008	0.0022	0.0035	0.0036	0.0029	0.0029	0.0033	0.0034	0.0034	0.0041	0.0052	0.0052	0.0038	0.003	0.0044	0.0068	0.0074	0.0053	0.0032	0.0042	0.0075	0.0091	0.0071	0.0044	0.0045	0.0074	0.0097	0.0088	0.0063	0.0056	0.0075	0.0096	0.0095	0.0081	0.0076	0.0084	0.0093	0.0094	0.0094	0.0099
108.82Hz	0.0027	0.0032	0.0008	0.0014	0.0004	0.0023	0.0037	0.0026	0.001	0.0009	0.0023	0.0036	0.0036	0.003	0.003	0.0034	0.0035	0.0035	0.0043	0.0053	0.0052	0.0039	0.0032	0.0047	0.007	0.0075	0.0053	0.0033	0.0046	0.0079	0.0092	0.0071	0.0044	0.0049	0.008	0.0101	0.0088	0.0064	0.006	0.0081	0.0101	0.0098	0.0084	0.008	0.009	0.0098	0.0098	0.0099	0.0104
109.06Hz	0.0027	0.0032	0.0007	0.0014	0.0004	0.0024	0.0037	0.0026	0.001	0.0009	0.0024	0.0037	0.0036	0.003	0.003	0.0035	0.0035	0.0036	0.0044	0.0054	0.0053	0.0039	0.0033	0.0049	0.0072	0.0075	0.0052	0.0035	0.0049	0.0082	0.0094	0.0071	0.0045	0.0053	0.0085	0.0103	0.0089	0.0064	0.0064	0.0087	0.0105	0.01	0.0086	0.0084	0.0094	0.0102	0.0102	0.0103	0.0109
109.3Hz	0.0027	0.0032	0.0007	0.0014	0.0003	0.0024	0.0037	0.0026	0.001	0.001	0.0025	0.0037	0.0037	0.0031	0.0031	0.0035	0.0036	0.0037	0.0045	0.0055	0.0053	0.0039	0.0035	0.0052	0.0074	0.0075	0.0052	0.0036	0.0053	0.0086	0.0095	0.007	0.0046	0.0057	0.009	0.0105	0.0088	0.0065	0.0067	0.0092	0.0108	0.0101	0.0087	0.0087	0.0098	0.0106	0.0105	0.0107	0.0112
109.53Hz	0.0027	0.0032	0.0007	0.0014	0.0003	0.0025	0.0037	0.0026	0.001	0.001	0.0025	0.0038	0.0037	0.0031	0.0031	0.0036	0.0037	0.0038	0.0046	0.0056	0.0053	0.004	0.0036	0.0054	0.0076	0.0075	0.0052	0.0038	0.0057	0.0089	0.0095	0.0069	0.0047	0.0061	0.0094	0.0107	0.0088	0.0066	0.0071	0.0096	0.0111	0.0102	0.0088	0.009	0.0102	0.0109	0.0108	0.011	0.0115
109.77Hz	0.0027	0.0032	0.0007	0.0014	0.0002	0.0026	0.0038	0.0026	0.001	0.0011	0.0026	0.0038	0.0037	0.0031	0.0032	0.0037	0.0038	0.0039	0.0047	0.0057	0.0054	0.004	0.0038	0.0057	0.0078	0.0075	0.0051	0.0039	0.006	0.0092	0.0095	0.0068	0.0048	0.0065	0.0098	0.0108	0.0087	0.0066	0.0074	0.01	0.0112	0.0102	0.0089	0.0093	0.0105	0.0111	0.011	0.0112	0.0117
110.01Hz	0.0027	0.0032	0.0007	0.0014	0.0002	0.0026	0.0038	0.0026	0.001	0.0012	0.0027	0.0039	0.0038	0.0032	0.0032	0.0037	0.0038	0.004	0.0049	0.0058	0.0054	0.004	0.0039	0.0059	0.0079	0.0075	0.005	0.0041	0.0064	0.0094	0.0095	0.0066	0.0049	0.0069	0.0101	0.0108	0.0085	0.0067	0.0078	0.0104	0.0114	0.0101	0.009	0.0095	0.0107	0.0112	0.0111	0.0113	0.0118
110.25Hz	0.0027	0.0032	0.0007	0.0014	0.0002	0.0027	0.0038	0.0026	0.001	0.0012	0.0028	0.004	0.0038	0.0032	0.0033	0.0038	0.0039	0.004	0.005	0.0059	0.0054	0.004	0.004	0.0061	0.0081	0.0074	0.005	0.0042	0.0067	0.0096	0.0094	0.0065	0.005	0.0072	0.0104	0.0108	0.0083	0.0067	0.0081	0.0106	0.0114	0.01	0.009	0.0096	0.0109	0.0113	0.0111	0.0114	0.0118
110.49Hz	0.0027	0.0032	0.0007	0.0013	0.0001	0.0027	0.0038	0.0025	0.001	0.0013	0.0029	0.004	0.0038	0.0032	0.0033	0.0038	0.004	0.0041	0.005	0.0059	0.0054	0.004	0.0042	0.0063	0.0081	0.0073	0.0049	0.0043	0.007	0.0098	0.0093	0.0063	0.0051	0.0075	0.0106	0.0107	0.0081	0.0067	0.0083	0.0108	0.0113	0.0099	0.0089	0.0097	0.011	0.0113	0.011	0.0113	0.0117
110.72Hz	0.0027	0.0032	0.0007	0.0013	0.0001	0.0028	0.0038	0.0025	0.0011	0.0013	0.0029	0.0041	0.0038	0.0032	0.0034	0.0039	0.004	0.0042	0.0051	0.006	0.0053	0.0041	0.0043	0.0065	0.0082	0.0072	0.0048	0.0045	0.0073	0.0099	0.0091	0.0061	0.0052	0.0078	0.0108	0.0105	0.0079	0.0067	0.0086	0.011	0.0112	0.0096	0.0088	0.0098	0.011	0.0112	0.0109	0.0112	0.0115
110.96Hz	0.0027	0.0032	0.0007	0.0013	0	0.0028	0.0039	0.0025	0.0011	0.0014	0.003	0.0041	0.0038	0.0033	0.0034	0.0039	0.0041	0.0043	0.0052	0.006	0.0053	0.0041	0.0044	0.0067	0.0083	0.0071	0.0047	0.0046	0.0075	0.01	0.0089	0.0059	0.0053	0.0081	0.0109	0.0103	0.0076	0.0067	0.0088	0.0111	0.011	0.0094	0.0087	0.0098	0.0109	0.011	0.0107	0.011	0.0112
111.2Hz	0.0027	0.0032	0.0007	0.0013	0	0.0029	0.0039	0.0025	0.0011	0.0015	0.0031	0.0041	0.0039	0.0033	0.0035	0.004	0.0041	0.0043	0.0053	0.006	0.0053	0.0041	0.0045	0.0068	0.0083	0.0069	0.0046	0.0048	0.0077	0.01	0.0087	0.0057	0.0053	0.0084	0.011	0.01	0.0073	0.0067	0.0089	0.0111	0.0107	0.009	0.0085	0.0097	0.0108	0.0107	0.0104	0.0107	0.0109
111.44Hz	0.0027	0.0032	0.0007	0.0013	0	0.0029	0.0039	0.0025	0.0011	0.0015	0.0032	0.0042	0.0039	0.0033	0.0035	0.004	0.0042	0.0044	0.0053	0.006	0.0052	0.0041	0.0047	0.007	0.0083	0.0068	0.0045	0.0049	0.008	0.01	0.0084	0.0055	0.0054	0.0086	0.0109	0.0097	0.007	0.0066	0.009	0.011	0.0104	0.0086	0.0083	0.0095	0.0105	0.0103	0.01	0.0103	0.0104
111.68Hz	0.0027	0.0032	0.0007	0.0013	0.0001	0.003	0.0039	0.0025	0.0011	0.0016	0.0032	0.0042	0.0039	0.0033	0.0035	0.0041	0.0042	0.0045	0.0054	0.006	0.0052	0.0041	0.0048	0.0071	0.0082	0.0066	0.0044	0.005	0.0081	0.0099	0.0081	0.0053	0.0055	0.0087	0.0108	0.0093	0.0066	0.0065	0.0091	0.0108	0.0099	0.0082	0.0081	0.0094	0.0102	0.0099	0.0096	0.0098	0.0098
111.92Hz	0.0027	0.0032	0.0006	0.0013	0.0001	0.003	0.0039	0.0024	0.0011	0.0016	0.0033	0.0042	0.0039	0.0033	0.0036	0.0041	0.0042	0.0045	0.0054	0.006	0.0051	0.004	0.0049	0.0072	0.0082	0.0064	0.0043	0.0051	0.0083	0.0098	0.0078	0.005	0.0055	0.0089	0.0107	0.0089	0.0062	0.0065	0.0091	0.0106	0.0095	0.0077	0.0078	0.0091	0.0098	0.0094	0.009	0.0093	0.0092
112.15Hz	0.0027	0.0032	0.0006	0.0013	0.0002	0.0031	0.0039	0.0024	0.0011	0.0017	0.0034	0.0043	0.0039	0.0033	0.0036	0.0041	0.0043	0.0046	0.0055	0.006	0.0051	0.004	0.0049	0.0073	0.0081	0.0062	0.0042	0.0052	0.0084	0.0097	0.0074	0.0048	0.0056	0.0089	0.0105	0.0084	0.0059	0.0064	0.009	0.0103	0.0089	0.0072	0.0074	0.0088	0.0093	0.0088	0.0085	0.0087	0.0085
112.39Hz	0.0027	0.0032	0.0006	0.0013	0.0002	0.0031	0.004	0.0024	0.0011	0.0017	0.0034	0.0043	0.0039	0.0034	0.0036	0.0041	0.0043	0.0046	0.0055	0.0059	0.005	0.004	0.005	0.0074	0.008	0.006	0.0041	0.0053	0.0085	0.0095	0.007	0.0046	0.0056	0.009	0.0102	0.0079	0.0055	0.0062	0.0089	0.0099	0.0083	0.0067	0.0071	0.0084	0.0088	0.0082	0.0078	0.008	0.0078
112.63Hz	0.0027	0.0032	0.0006	0.0013	0.0002	0.0032	0.004	0.0024	0.0011	0.0018	0.0035	0.0043	0.0038	0.0034	0.0037	0.0042	0.0043	0.0046	0.0055	0.0059	0.0049	0.004	0.0051	0.0074	0.0079	0.0057	0.004	0.0054	0.0085	0.0093	0.0066	0.0043	0.0056	0.009	0.0099	0.0073	0.0051	0.0061	0.0088	0.0094	0.0077	0.0062	0.0067	0.008	0.0082	0.0075	0.0072	0.0073	0.007
112.87Hz	0.0027	0.0031	0.0006	0.0013	0.0003	0.0032	0.004	0.0023	0.0011	0.0018	0.0036	0.0043	0.0038	0.0034	0.0037	0.0042	0.0043	0.0047	0.0055	0.0058	0.0048	0.004	0.0052	0.0074	0.0077	0.0055	0.0038	0.0055	0.0085	0.009	0.0062	0.0041	0.0057	0.0089	0.0095	0.0067	0.0046	0.006	0.0086	0.0089	0.007	0.0056	0.0063	0.0075	0.0076	0.0068	0.0065	0.0066	0.0062
113.11Hz	0.0027	0.0031	0.0006	0.0013	0.0003	0.0033	0.004	0.0023	0.0011	0.0019	0.0036	0.0043	0.0038	0.0034	0.0037	0.0042	0.0043	0.0047	0.0055	0.0058	0.0047	0.0039	0.0052	0.0074	0.0075	0.0052	0.0037	0.0055	0.0085	0.0087	0.0057	0.0038	0.0057	0.0088	0.009	0.0061	0.0042	0.0058	0.0083	0.0084	0.0062	0.005	0.0059	0.007	0.0069	0.006	0.0057	0.0058	0.0053
113.34Hz	0.0027	0.0031	0.0006	0.0013	0.0004	0.0033	0.004	0.0023	0.0011	0.002	0.0037	0.0044	0.0038	0.0034	0.0037	0.0042	0.0043	0.0047	0.0055	0.0057	0.0046	0.0039	0.0053	0.0074	0.0073	0.0049	0.0036	0.0056	0.0085	0.0083	0.0053	0.0036	0.0056	0.0087	0.0085	0.0055	0.0038	0.0056	0.008	0.0077	0.0055	0.0044	0.0054	0.0065	0.0061	0.0052	0.005	0.005	0.0045
113.58Hz	0.0027	0.0031	0.0006	0.0012	0.0004	0.0034	0.004	0.0023	0.0011	0.002	0.0037	0.0044	0.0038	0.0034	0.0037	0.0042	0.0043	0.0047	0.0055	0.0056	0.0045	0.0038	0.0053	0.0074	0.0071	0.0046	0.0035	0.0056	0.0084	0.0079	0.0048	0.0033	0.0056	0.0085	0.008	0.0048	0.0034	0.0054	0.0076	0.0071	0.0047	0.0038	0.0049	0.0059	0.0054	0.0044	0.0042	0.0042	0.0036
113.82Hz	0.0027	0.0031	0.0006	0.0012	0.0004	0.0034	0.004	0.0022	0.0011	0.0021	0.0038	0.0044	0.0038	0.0034	0.0037	0.0042	0.0043	0.0047	0.0055	0.0055	0.0044	0.0038	0.0053	0.0073	0.0069	0.0043	0.0033	0.0056	0.0083	0.0075	0.0043	0.0031	0.0056	0.0082	0.0074	0.0042	0.003	0.0052	0.0072	0.0063	0.004	0.0032	0.0044	0.0053	0.0046	0.0036	0.0034	0.0033	0.0027
114.06Hz	0.0027	0.0031	0.0006	0.0012	0.0005	0.0034	0.004	0.0022	0.0011	0.0021	0.0039	0.0044	0.0037	0.0034	0.0037	0.0042	0.0043	0.0047	0.0054	0.0054	0.0043	0.0037	0.0053	0.0072	0.0066	0.004	0.0032	0.0057	0.0081	0.0071	0.0038	0.0028	0.0055	0.008	0.0068	0.0035	0.0026	0.0049	0.0068	0.0056	0.0032	0.0027	0.004	0.0046	0.0038	0.0028	0.0027	0.0025	0.0019
114.3Hz	0.0027	0.0031	0.0006	0.0012	0.0005	0.0035	0.004	0.0022	0.0011	0.0022	0.0039	0.0044	0.0037	0.0033	0.0037	0.0042	0.0043	0.0047	0.0054	0.0053	0.0041	0.0037	0.0053	0.0071	0.0063	0.0037	0.0031	0.0056	0.0079	0.0066	0.0033	0.0026	0.0054	0.0076	0.0061	0.0029	0.0023	0.0047	0.0063	0.0048	0.0024	0.0021	0.0035	0.004	0.003	0.002	0.0019	0.0017	0.0011
114.53Hz	0.0027	0.0031	0.0006	0.0012	0.0005	0.0035	0.004	0.0022	0.0011	0.0022	0.0039	0.0044	0.0037	0.0033	0.0037	0.0041	0.0043	0.0047	0.0053	0.0052	0.004	0.0036	0.0053	0.007	0.006	0.0034	0.003	0.0056	0.0077	0.0061	0.0028	0.0024	0.0053	0.0073	0.0054	0.0022	0.0019	0.0044	0.0058	0.004	0.0017	0.0016	0.003	0.0033	0.0022	0.0013	0.0012	0.001	0.0003
114.77Hz	0.0027	0.0031	0.0005	0.0012	0.0006	0.0036	0.004	0.0021	0.0011	0.0023	0.004	0.0043	0.0036	0.0033	0.0037	0.0041	0.0042	0.0046	0.0053	0.005	0.0038	0.0036	0.0053	0.0069	0.0057	0.0031	0.0028	0.0056	0.0074	0.0055	0.0023	0.0022	0.0052	0.0069	0.0047	0.0016	0.0016	0.0041	0.0052	0.0032	0.0009	0.0011	0.0025	0.0026	0.0014	0.0005	0.0005	0.0003	0.0004
115.01Hz	0.0027	0.0031	0.0005	0.0012	0.0006	0.0036	0.004	0.0021	0.0011	0.0023	0.004	0.0043	0.0036	0.0033	0.0037	0.0041	0.0042	0.0046	0.0052	0.0049	0.0037	0.0035	0.0053	0.0067	0.0054	0.0028	0.0027	0.0055	0.0072	0.005	0.0018	0.002	0.005	0.0064	0.004	0.001	0.0012	0.0038	0.0046	0.0024	0.0003	0.0006	0.002	0.002	0.0006	0.0002	0.0001	0.0004	0.0011
115.25Hz	0.0027	0.0031	0.0005	0.0012	0.0007	0.0036	0.004	0.0021	0.0011	0.0024	0.0041	0.0043	0.0036	0.0033	0.0037	0.0041	0.0042	0.0046	0.0051	0.0047	0.0036	0.0034	0.0052	0.0065	0.005	0.0025	0.0026	0.0054	0.0068	0.0044	0.0014	0.0018	0.0049	0.0059	0.0032	0.0004	0.0009	0.0035	0.004	0.0016	0.0004	0.0001	0.0015	0.0013	0.0001	0.0008	0.0007	0.001	0.0017
115.49Hz	0.0027	0.0031	0.0005	0.0012	0.0007	0.0037	0.004	0.002	0.0011	0.0024	0.0041	0.0043	0.0035	0.0033	0.0037	0.004	0.0041	0.0045	0.005	0.0046	0.0034	0.0034	0.0051	0.0063	0.0047	0.0022	0.0025	0.0053	0.0065	0.0039	0.0009	0.0016	0.0047	0.0054	0.0025	0.0002	0.0007	0.0032	0.0034	0.0008	0.001	0.0003	0.0011	0.0007	0.0008	0.0014	0.0013	0.0016	0.0022
115.73Hz	0.0027	0.0031	0.0005	0.0012	0.0007	0.0037	0.004	0.002	0.0011	0.0025	0.0041	0.0043	0.0035	0.0032	0.0037	0.004	0.0041	0.0045	0.005	0.0044	0.0032	0.0033	0.0051	0.0061	0.0043	0.0019	0.0023	0.0052	0.0061	0.0033	0.0005	0.0014	0.0045	0.0049	0.0018	0.0007	0.0004	0.0029	0.0028	0.0001	0.0016	0.0006	0.0006	0	0.0014	0.0019	0.0018	0.0021	0.0026
115.96Hz	0.0027	0.0031	0.0005	0.0012	0.0008	0.0038	0.004	0.002	0.0011	0.0025	0.0042	0.0042	0.0034	0.0032	0.0037	0.004	0.004	0.0044	0.0048	0.0043	0.0031	0.0032	0.005	0.0059	0.004	0.0016	0.0022	0.0051	0.0057	0.0027	0	0.0013	0.0043	0.0043	0.001	0.0012	0.0002	0.0026	0.0021	0.0007	0.0021	0.001	0.0002	0.0006	0.002	0.0024	0.0022	0.0025	0.003
116.2Hz	0.0027	0.0031	0.0005	0.0011	0.0008	0.0038	0.004	0.002	0.0011	0.0026	0.0042	0.0042	0.0034	0.0032	0.0036	0.0039	0.004	0.0044	0.0047	0.0041	0.0029	0.0031	0.0049	0.0056	0.0036	0.0013	0.0021	0.0049	0.0053	0.0021	0.0004	0.0011	0.0041	0.0038	0.0003	0.0017	0	0.0022	0.0015	0.0013	0.0025	0.0013	0.0002	0.0011	0.0025	0.0028	0.0025	0.0029	0.0033
116.44Hz	0.0027	0.0031	0.0005	0.0011	0.0008	0.0038	0.004	0.0019	0.0011	0.0026	0.0042	0.0042	0.0033	0.0031	0.0036	0.0039	0.0039	0.0043	0.0046	0.0039	0.0027	0.003	0.0048	0.0053	0.0032	0.001	0.002	0.0048	0.0049	0.0015	0.0008	0.001	0.0038	0.0032	0.0004	0.0021	0.0002	0.0019	0.0008	0.002	0.0029	0.0015	0.0006	0.0016	0.003	0.0031	0.0028	0.0032	0.0035
116.68Hz	0.0027	0.0031	0.0005	0.0011	0.0009	0.0039	0.004	0.0019	0.0011	0.0026	0.0042	0.0041	0.0033	0.0031	0.0036	0.0038	0.0038	0.0042	0.0045	0.0037	0.0026	0.003	0.0047	0.0051	0.0028	0.0007	0.0019	0.0046	0.0044	0.001	0.0011	0.0009	0.0036	0.0026	0.001	0.0025	0.0003	0.0016	0.0002	0.0026	0.0032	0.0017	0.0009	0.0021	0.0034	0.0034	0.003	0.0034	0.0036
116.92Hz	0.0027	0.0031	0.0005	0.0011	0.0009	0.0039	0.004	0.0019	0.0011	0.0027	0.0043	0.0041	0.0032	0.0031	0.0036	0.0037	0.0038	0.0041	0.0044	0.0035	0.0024	0.0029	0.0046	0.0048	0.0024	0.0004	0.0018	0.0044	0.0039	0.0004	0.0015	0.0007	0.0033	0.002	0.0017	0.0028	0.0005	0.0012	0.0004	0.0031	0.0035	0.0018	0.0012	0.0025	0.0037	0.0035	0.0032	0.0035	0.0036
117.15Hz	0.0027	0.0031	0.0005	0.0011	0.001	0.0039	0.004	0.0018	0.0011	0.0027	0.0043	0.0041	0.0031	0.003	0.0035	0.0037	0.0037	0.0041	0.0042	0.0033	0.0022	0.0028	0.0044	0.0045	0.002	0.0002	0.0017	0.0042	0.0035	0.0001	0.0018	0.0006	0.003	0.0014	0.0023	0.0031	0.0006	0.0009	0.001	0.0036	0.0037	0.002	0.0015	0.0028	0.0039	0.0036	0.0033	0.0036	0.0036
117.39Hz	0.0027	0.003	0.0005	0.0011	0.001	0.004	0.004	0.0018	0.0011	0.0028	0.0043	0.004	0.0031	0.003	0.0035	0.0036	0.0036	0.004	0.0041	0.0031	0.0021	0.0027	0.0043	0.0042	0.0016	0.0001	0.0016	0.004	0.003	0.0007	0.002	0.0005	0.0027	0.0008	0.0028	0.0033	0.0007	0.0006	0.0016	0.0041	0.0038	0.002	0.0017	0.0031	0.0041	0.0037	0.0033	0.0035	0.0034
117.63Hz	0.0027	0.003	0.0005	0.0011	0.001	0.004	0.0039	0.0017	0.0011	0.0028	0.0043	0.004	0.003	0.003	0.0034	0.0035	0.0035	0.0039	0.0039	0.0029	0.0019	0.0026	0.0041	0.0038	0.0012	0.0003	0.0015	0.0038	0.0025	0.0012	0.0023	0.0005	0.0024	0.0002	0.0033	0.0034	0.0007	0.0003	0.0021	0.0044	0.0038	0.002	0.0019	0.0034	0.0041	0.0036	0.0032	0.0034	0.0032
117.87Hz	0.0027	0.003	0.0004	0.0011	0.0011	0.004	0.0039	0.0017	0.0011	0.0028	0.0043	0.0039	0.0029	0.0029	0.0034	0.0035	0.0034	0.0038	0.0038	0.0027	0.0017	0.0025	0.004	0.0035	0.0008	0.0005	0.0014	0.0035	0.002	0.0017	0.0025	0.0004	0.0021	0.0004	0.0038	0.0036	0.0007	0	0.0026	0.0047	0.0038	0.002	0.0021	0.0036	0.0041	0.0035	0.0031	0.0033	0.003
118.11Hz	0.0027	0.003	0.0004	0.0011	0.0011	0.004	0.0039	0.0017	0.0011	0.0029	0.0043	0.0039	0.0029	0.0029	0.0033	0.0034	0.0033	0.0037	0.0036	0.0025	0.0016	0.0024	0.0038	0.0032	0.0005	0.0007	0.0013	0.0032	0.0015	0.0021	0.0026	0.0003	0.0018	0.001	0.0042	0.0036	0.0008	0.0003	0.003	0.0049	0.0038	0.002	0.0022	0.0037	0.0041	0.0033	0.0029	0.0031	0.0027
118.34Hz	0.0027	0.003	0.0004	0.0011	0.0011	0.0041	0.0039	0.0016	0.0011	0.0029	0.0043	0.0038	0.0028	0.0028	0.0033	0.0033	0.0032	0.0036	0.0034	0.0023	0.0014	0.0023	0.0036	0.0028	0.0001	0.0009	0.0012	0.003	0.001	0.0026	0.0028	0.0003	0.0015	0.0015	0.0046	0.0036	0.0007	0.0006	0.0034	0.005	0.0036	0.0019	0.0023	0.0037	0.0039	0.0031	0.0027	0.0028	0.0023
118.58Hz	0.0027	0.003	0.0004	0.001	0.0012	0.0041	0.0039	0.0016	0.0011	0.0029	0.0043	0.0037	0.0027	0.0028	0.0032	0.0032	0.0031	0.0034	0.0033	0.0021	0.0012	0.0022	0.0034	0.0025	0.0003	0.0011	0.0011	0.0027	0.0005	0.003	0.0029	0.0002	0.0011	0.002	0.0049	0.0036	0.0007	0.0009	0.0038	0.0051	0.0034	0.0018	0.0024	0.0037	0.0037	0.0028	0.0024	0.0025	0.0019
118.82Hz	0.0027	0.003	0.0004	0.001	0.0012	0.0041	0.0039	0.0016	0.0011	0.003	0.0043	0.0037	0.0026	0.0027	0.0032	0.0031	0.003	0.0033	0.0031	0.0018	0.0011	0.002	0.0033	0.0021	0.0006	0.0013	0.001	0.0024	0	0.0034	0.003	0.0002	0.0008	0.0025	0.0051	0.0035	0.0007	0.0012	0.0041	0.0051	0.0032	0.0016	0.0024	0.0037	0.0034	0.0024	0.0021	0.0021	0.0015
[truncated: 5,000 more columns]
