# Supplementary material for: The fast continuous wavelet transformation (fCWT) for real-time, high-quality, noise-resistant time–frequency analysis
Source: Nat Comput Sci. 2022 Jan 27;2(1):47–58. doi: 10.1038/s43588-021-00183-z (PMC10766549; doi:10.1038/s43588-021-00183-z)
Supplement: Supplementary file 4 — Zipped statistical and heatmap source data. [file 43588_2021_183_MOESM4_ESM.zip › Figure 4/figure_4_stft_source_clean.csv]

Freq(Hz)\Time(s)	0.256s	0.368s	0.48s	0.592s	0.704s	0.816s	0.928s	1.04s	1.152s	1.264s	1.376s	1.488s	1.6s	1.712s	1.824s	1.936s	2.048s	2.16s	2.272s	2.384s	2.496s	2.608s	2.72s	2.832s	2.944s	3.056s	3.168s	3.28s	3.392s	3.504s	3.616s	3.728s	3.84s	3.952s	4.064s	4.176s	4.288s	4.4s	4.512s	4.624s	4.736s	4.848s	4.96s	5.072s	5.184s	5.296s	5.408s	5.52s	5.632s
0Hz	0.0009	0.0019	0.0037	0.0045	0.0036	0.002	0.0009	0.0005	0.0002	0.0001	0.0008	0.0024	0.0034	0.0028	0.0015	0.0006	0.0002	0.0003	0.0008	0.0005	0.001	0.0023	0.0021	0.001	0.0003	0.0002	0.0009	0.0017	0.0017	0.0003	0.0011	0.0012	0.0005	0	0.0005	0.0014	0.0025	0.0033	0.0044	0.0015	0.003	0.0021	0.0008	0.0001	0.0002	0.0001	0.0007	0.0013	0.0003
0.24Hz	0.0018	0.0033	0.005	0.0054	0.004	0.0021	0.0009	0.0006	0.0009	0.0016	0.0028	0.0041	0.0045	0.0033	0.0017	0.0007	0.0005	0.0009	0.0018	0.0028	0.0035	0.0037	0.0027	0.0013	0.0005	0.0005	0.0012	0.0024	0.0033	0.0034	0.003	0.002	0.0009	0.0004	0.0007	0.0016	0.0031	0.0045	0.006	0.0042	0.0038	0.0024	0.0009	0.0003	0.0002	0.0001	0.0007	0.0013	0.0004
0.49Hz	0.0035	0.006	0.008	0.0078	0.0053	0.0026	0.001	0.0007	0.0017	0.0035	0.0059	0.0075	0.0071	0.0047	0.0023	0.0009	0.0007	0.0018	0.0037	0.006	0.0072	0.0065	0.0042	0.002	0.0007	0.0008	0.002	0.0042	0.0064	0.0072	0.006	0.0037	0.0017	0.0007	0.0009	0.0023	0.0047	0.0072	0.0098	0.0082	0.0059	0.0032	0.0012	0.0005	0.0002	0.0001	0.0008	0.0015	0.0007
0.73Hz	0.0059	0.0097	0.0122	0.0113	0.0076	0.0038	0.0013	0.0007	0.0029	0.0061	0.0098	0.0119	0.0108	0.0071	0.0035	0.0012	0.0008	0.0031	0.0063	0.01	0.0118	0.0103	0.0067	0.0032	0.0009	0.001	0.0033	0.0067	0.0103	0.0117	0.0099	0.0062	0.003	0.0008	0.0012	0.0036	0.0072	0.0111	0.0146	0.0128	0.0085	0.0043	0.0017	0.0007	0.0002	0.0001	0.0009	0.0018	0.0011
0.98Hz	0.0092	0.0145	0.0176	0.0161	0.011	0.0058	0.0023	0.0011	0.0047	0.0095	0.0147	0.0175	0.0156	0.0106	0.0056	0.002	0.0014	0.005	0.0099	0.015	0.0174	0.0152	0.0101	0.0052	0.0017	0.0018	0.0054	0.0103	0.0153	0.0173	0.0148	0.0097	0.0049	0.0014	0.0021	0.0057	0.0107	0.0161	0.0205	0.0182	0.0117	0.0057	0.0022	0.0009	0.0002	0.0001	0.001	0.0021	0.0015
1.22Hz	0.0135	0.0206	0.0245	0.0224	0.0158	0.0089	0.0042	0.003	0.0073	0.014	0.0209	0.0244	0.0219	0.0153	0.0086	0.0038	0.0032	0.0079	0.0145	0.0213	0.0243	0.0215	0.0148	0.0082	0.0035	0.0036	0.0084	0.0151	0.0216	0.0243	0.0211	0.0143	0.0077	0.0031	0.0039	0.0088	0.0155	0.0225	0.0277	0.0244	0.0154	0.0075	0.0029	0.0012	0.0002	0.0001	0.0011	0.0026	0.002
1.46Hz	0.0192	0.0282	0.033	0.0303	0.022	0.0133	0.0073	0.006	0.0112	0.0199	0.0287	0.0329	0.0297	0.0214	0.0128	0.0069	0.0063	0.0119	0.0205	0.0291	0.0328	0.0292	0.0208	0.0123	0.0065	0.0066	0.0125	0.0212	0.0295	0.0328	0.0288	0.0202	0.0117	0.0062	0.007	0.0131	0.0217	0.0304	0.0363	0.0317	0.0199	0.0095	0.0037	0.0014	0.0002	0.0001	0.0013	0.0032	0.0027
1.71Hz	0.0264	0.0374	0.0431	0.0398	0.0298	0.019	0.0117	0.0104	0.0166	0.0272	0.0379	0.043	0.0392	0.0291	0.0184	0.0113	0.0107	0.0173	0.028	0.0385	0.043	0.0386	0.0284	0.0177	0.0109	0.011	0.0181	0.0288	0.0389	0.0429	0.0381	0.0276	0.017	0.0106	0.0114	0.0187	0.0295	0.0399	0.0464	0.0401	0.025	0.0119	0.0046	0.0016	0.0002	0.0001	0.0014	0.0038	0.0035
1.95Hz	0.0351	0.0481	0.0548	0.051	0.0393	0.0263	0.0176	0.0164	0.0235	0.0361	0.0488	0.0548	0.0504	0.0384	0.0256	0.0172	0.0167	0.0243	0.0371	0.0495	0.0548	0.0497	0.0375	0.0248	0.0168	0.017	0.0252	0.0381	0.0501	0.0547	0.0491	0.0366	0.0239	0.0165	0.0173	0.026	0.0389	0.0511	0.0578	0.0496	0.0309	0.0146	0.0056	0.0019	0.0002	0.0001	0.0015	0.0046	0.0047
2.2Hz	0.0456	0.0604	0.068	0.0638	0.0506	0.0354	0.0252	0.024	0.0321	0.0467	0.0613	0.0681	0.0631	0.0494	0.0344	0.0248	0.0243	0.033	0.0478	0.0621	0.0681	0.0624	0.0484	0.0335	0.0244	0.0246	0.034	0.0489	0.0628	0.068	0.0616	0.0473	0.0326	0.0241	0.025	0.0349	0.05	0.0639	0.0706	0.0601	0.0375	0.0177	0.0067	0.0021	0.0002	0.0001	0.0017	0.0054	0.0061
2.44Hz	0.0576	0.0742	0.0826	0.0781	0.0633	0.0461	0.0345	0.0333	0.0425	0.0588	0.0751	0.0827	0.0773	0.062	0.045	0.0341	0.0336	0.0434	0.0602	0.0761	0.0827	0.0765	0.0608	0.044	0.0337	0.034	0.0445	0.0614	0.0769	0.0827	0.0756	0.0595	0.0429	0.0335	0.0344	0.0455	0.0627	0.078	0.0846	0.0716	0.0448	0.0212	0.0079	0.0023	0.0002	0.0001	0.0018	0.0063	0.0079
2.69Hz	0.0712	0.0891	0.0982	0.0935	0.0775	0.0585	0.0456	0.0444	0.0546	0.0725	0.0902	0.0983	0.0926	0.0761	0.0572	0.0452	0.0447	0.0556	0.074	0.0912	0.0984	0.0917	0.0747	0.0561	0.0448	0.0451	0.0567	0.0753	0.0921	0.0984	0.0907	0.0733	0.055	0.0445	0.0455	0.0578	0.0768	0.0933	0.0994	0.0838	0.0526	0.025	0.0092	0.0025	0.0002	0.0001	0.002	0.0073	0.0099
2.93Hz	0.086	0.105	0.1144	0.1096	0.0929	0.0724	0.0584	0.0571	0.0682	0.0875	0.1061	0.1146	0.1087	0.0913	0.071	0.058	0.0574	0.0693	0.089	0.1072	0.1147	0.1078	0.0898	0.0698	0.0575	0.0578	0.0705	0.0905	0.1082	0.1147	0.1067	0.0882	0.0686	0.0572	0.0583	0.0717	0.092	0.1093	0.1147	0.0964	0.061	0.029	0.0106	0.0028	0.0002	0.0001	0.0021	0.0083	0.0123
3.17Hz	0.1019	0.1213	0.1309	0.1261	0.109	0.0876	0.0727	0.0713	0.0832	0.1034	0.1225	0.131	0.1252	0.1074	0.0862	0.0723	0.0716	0.0843	0.1049	0.1236	0.1312	0.1242	0.1057	0.0849	0.0718	0.0721	0.0855	0.1065	0.1247	0.1312	0.1231	0.1041	0.0836	0.0714	0.0726	0.0868	0.1081	0.1257	0.1301	0.1093	0.0695	0.0332	0.012	0.003	0.0002	0.0001	0.0022	0.0093	0.0151
3.42Hz	0.1182	0.1376	0.147	0.1424	0.1254	0.1038	0.0883	0.0867	0.0991	0.1198	0.1388	0.1472	0.1415	0.1238	0.1023	0.0878	0.0871	0.1003	0.1213	0.1399	0.1474	0.1405	0.1222	0.1009	0.0872	0.0875	0.1016	0.1229	0.141	0.1473	0.1394	0.1206	0.0996	0.0868	0.0881	0.103	0.1245	0.1419	0.1451	0.1219	0.0782	0.0376	0.0135	0.0032	0.0002	0.0001	0.0023	0.0104	0.0181
3.66Hz	0.1347	0.1535	0.1624	0.158	0.1417	0.1204	0.1047	0.103	0.1156	0.1363	0.1546	0.1625	0.1571	0.1402	0.1189	0.1041	0.1034	0.1169	0.1377	0.1556	0.1627	0.1562	0.1385	0.1175	0.1036	0.1039	0.1182	0.1393	0.1567	0.1626	0.1552	0.137	0.1162	0.1031	0.1045	0.1196	0.1409	0.1574	0.1593	0.1339	0.0867	0.042	0.0149	0.0034	0.0002	0.0001	0.0024	0.0115	0.0214
3.91Hz	0.1507	0.1683	0.1763	0.1723	0.1573	0.137	0.1216	0.1197	0.1323	0.1522	0.1693	0.1764	0.1716	0.1559	0.1356	0.121	0.1202	0.1336	0.1536	0.1702	0.1766	0.1708	0.1544	0.1342	0.1204	0.1207	0.1349	0.1551	0.1711	0.1765	0.1698	0.1529	0.1329	0.1199	0.1213	0.1362	0.1566	0.1717	0.1721	0.1449	0.0947	0.0463	0.0163	0.0036	0.0002	0.0001	0.0025	0.0125	0.0249
4.15Hz	0.1658	0.1815	0.1883	0.1849	0.1717	0.153	0.1384	0.1364	0.1485	0.1672	0.1823	0.1884	0.1843	0.1705	0.1517	0.1377	0.1369	0.1498	0.1684	0.1831	0.1885	0.1836	0.1691	0.1504	0.1372	0.1374	0.151	0.1697	0.1839	0.1885	0.1827	0.1678	0.1492	0.1366	0.138	0.1524	0.1711	0.1843	0.1831	0.1546	0.1021	0.0503	0.0177	0.0037	0.0002	0.0001	0.0026	0.0135	0.0285
4.39Hz	0.1793	0.1926	0.198	0.1953	0.1843	0.168	0.1545	0.1526	0.1638	0.1805	0.1932	0.1981	0.1947	0.1833	0.1668	0.1538	0.153	0.1651	0.1816	0.1939	0.1981	0.1942	0.1822	0.1656	0.1533	0.1536	0.1662	0.1827	0.1945	0.1981	0.1936	0.1811	0.1645	0.1528	0.1541	0.1674	0.1838	0.1946	0.192	0.1627	0.1085	0.0541	0.019	0.0039	0.0002	0.0001	0.0027	0.0145	0.0322
4.64Hz	0.1908	0.2011	0.2049	0.203	0.1947	0.1813	0.1695	0.1676	0.1776	0.1918	0.2016	0.205	0.2026	0.194	0.1803	0.1688	0.1681	0.1787	0.1926	0.202	0.205	0.2022	0.1931	0.1792	0.1684	0.1686	0.1797	0.1935	0.2024	0.205	0.2018	0.1922	0.1783	0.1679	0.1691	0.1808	0.1944	0.2024	0.1982	0.1687	0.1139	0.0574	0.0202	0.0041	0.0002	0.0001	0.0028	0.0154	0.0359
4.88Hz	0.1997	0.2068	0.2088	0.2077	0.2025	0.1924	0.1827	0.1811	0.1894	0.2005	0.207	0.2088	0.2075	0.202	0.1917	0.1821	0.1814	0.1904	0.2011	0.2073	0.2088	0.2073	0.2014	0.1908	0.1817	0.1819	0.1912	0.2018	0.2075	0.2088	0.2071	0.2008	0.19	0.1813	0.1823	0.1921	0.2023	0.2072	0.2017	0.1726	0.1178	0.0602	0.0213	0.0042	0.0002	0.0001	0.0028	0.0162	0.0395
5.13Hz	0.2059	0.2093	0.2095	0.2094	0.2073	0.201	0.1937	0.1923	0.1988	0.2063	0.2094	0.2095	0.2093	0.2071	0.2005	0.1932	0.1926	0.1995	0.2067	0.2094	0.2094	0.2093	0.2068	0.1998	0.1929	0.193	0.2001	0.207	0.2093	0.2094	0.2093	0.2065	0.1992	0.1925	0.1933	0.2007	0.2073	0.2089	0.2023	0.1741	0.1203	0.0623	0.0222	0.0043	0.0002	0.0001	0.0029	0.0169	0.0428
5.37Hz	0.2089	0.2086	0.2069	0.2078	0.2091	0.2066	0.202	0.201	0.2053	0.209	0.2084	0.2069	0.2079	0.2091	0.2063	0.2016	0.2013	0.2057	0.2091	0.2083	0.2068	0.208	0.2091	0.206	0.2014	0.2015	0.2061	0.2092	0.208	0.2068	0.2083	0.2091	0.2056	0.2012	0.2017	0.2065	0.2091	0.2075	0.1999	0.1731	0.1213	0.0637	0.023	0.0045	0.0002	0.0001	0.0029	0.0175	0.0459
5.62Hz	0.2087	0.2047	0.2012	0.203	0.2076	0.2091	0.2073	0.2068	0.2087	0.2085	0.2043	0.2011	0.2033	0.2078	0.2091	0.2071	0.2069	0.2089	0.2083	0.2039	0.201	0.2036	0.2082	0.209	0.207	0.2071	0.209	0.2081	0.2035	0.201	0.2041	0.2084	0.2088	0.2069	0.2072	0.2091	0.2077	0.2028	0.1946	0.1698	0.1206	0.0644	0.0235	0.0046	0.0002	0.0001	0.003	0.0179	0.0486
5.86Hz	0.2053	0.1976	0.1925	0.1952	0.2029	0.2084	0.2095	0.2094	0.209	0.2047	0.1971	0.1925	0.1957	0.2034	0.2086	0.2095	0.2095	0.2088	0.2043	0.1966	0.1924	0.1962	0.204	0.2088	0.2095	0.2095	0.2087	0.2038	0.1959	0.1924	0.1968	0.2045	0.2089	0.2095	0.2095	0.2085	0.2031	0.1952	0.1866	0.1643	0.1183	0.0642	0.0238	0.0046	0.0002	0.0001	0.003	0.0183	0.0508
6.1Hz	0.1988	0.1878	0.1813	0.1848	0.1953	0.2044	0.2084	0.2088	0.206	0.1979	0.1871	0.1812	0.1854	0.196	0.2049	0.2086	0.2087	0.2055	0.1973	0.1865	0.1811	0.186	0.1969	0.2054	0.2087	0.2086	0.2052	0.1965	0.1857	0.1811	0.1868	0.1976	0.2057	0.2088	0.2085	0.2047	0.1956	0.1849	0.1763	0.1566	0.1146	0.0632	0.0239	0.0047	0.0002	0.0001	0.003	0.0184	0.0525
6.35Hz	0.1895	0.1756	0.1679	0.172	0.185	0.1975	0.2042	0.205	0.1999	0.1884	0.1748	0.1678	0.1728	0.1859	0.1982	0.2045	0.2048	0.1992	0.1875	0.174	0.1677	0.1735	0.1869	0.1989	0.2047	0.2046	0.1986	0.1864	0.1731	0.1677	0.1744	0.188	0.1995	0.2049	0.2044	0.1978	0.1854	0.1724	0.1639	0.1472	0.1094	0.0615	0.0238	0.0048	0.0002	0.0001	0.003	0.0184	0.0535
6.59Hz	0.1777	0.1615	0.1528	0.1575	0.1724	0.1878	0.1969	0.1981	0.191	0.1764	0.1605	0.1527	0.1583	0.1735	0.1887	0.1974	0.1978	0.19	0.1753	0.1596	0.1526	0.1591	0.1747	0.1897	0.1976	0.1975	0.1893	0.1741	0.1587	0.1526	0.1601	0.1759	0.1904	0.1979	0.1972	0.1883	0.1729	0.1579	0.1499	0.1362	0.1031	0.0591	0.0235	0.0048	0.0002	0.0001	0.003	0.0183	0.054
6.84Hz	0.164	0.1459	0.1366	0.1416	0.158	0.1758	0.1869	0.1885	0.1796	0.1625	0.1449	0.1364	0.1425	0.1592	0.1769	0.1875	0.1881	0.1785	0.1613	0.1439	0.1364	0.1434	0.1606	0.178	0.1878	0.1877	0.1775	0.1599	0.1429	0.1364	0.1444	0.1619	0.1789	0.1882	0.1873	0.1763	0.1585	0.1422	0.1349	0.1242	0.0957	0.056	0.023	0.0048	0.0002	0.0001	0.003	0.018	0.0539
7.08Hz	0.1488	0.1295	0.1198	0.125	0.1423	0.1619	0.1747	0.1764	0.1661	0.1473	0.1284	0.1196	0.1259	0.1437	0.1631	0.1753	0.176	0.1649	0.1458	0.1273	0.1196	0.1269	0.1451	0.1643	0.1757	0.1755	0.1638	0.1443	0.1264	0.1196	0.1279	0.1466	0.1654	0.1762	0.1751	0.1625	0.1429	0.1257	0.1192	0.1115	0.0876	0.0523	0.0222	0.0048	0.0002	0.0001	0.003	0.0176	0.0531
7.32Hz	0.1326	0.1128	0.1029	0.1082	0.1259	0.1466	0.1606	0.1625	0.1511	0.1311	0.1116	0.1027	0.1091	0.1274	0.1479	0.1613	0.162	0.1499	0.1296	0.1105	0.1028	0.1102	0.1288	0.1492	0.1617	0.1615	0.1486	0.128	0.1097	0.1028	0.1111	0.1303	0.1505	0.1622	0.161	0.1472	0.1266	0.1089	0.1034	0.0984	0.0791	0.0483	0.0213	0.0048	0.0002	0.0001	0.003	0.017	0.0517
7.57Hz	0.1161	0.0963	0.0865	0.0917	0.1093	0.1305	0.1452	0.1471	0.1352	0.1146	0.0951	0.0863	0.0926	0.1108	0.1318	0.1459	0.1466	0.1339	0.113	0.094	0.0864	0.0937	0.1123	0.1332	0.1464	0.1461	0.1325	0.1115	0.0932	0.0864	0.0946	0.1138	0.1345	0.1469	0.1456	0.1312	0.1101	0.0925	0.088	0.0854	0.0703	0.0438	0.0202	0.0048	0.0002	0.0001	0.0029	0.0162	0.0497
7.81Hz	0.0997	0.0804	0.0711	0.076	0.093	0.1141	0.129	0.1309	0.1188	0.0983	0.0793	0.0708	0.0769	0.0946	0.1155	0.1297	0.1305	0.1175	0.0967	0.0782	0.0709	0.0779	0.096	0.1168	0.1302	0.13	0.1161	0.0952	0.0774	0.0709	0.0787	0.0975	0.1182	0.1307	0.1294	0.1148	0.0938	0.0768	0.0733	0.0728	0.0614	0.0392	0.0189	0.0047	0.0002	0.0001	0.0029	0.0154	0.0473
8.06Hz	0.084	0.0656	0.0568	0.0615	0.0775	0.0979	0.1127	0.1144	0.1024	0.0827	0.0646	0.0566	0.0622	0.079	0.0993	0.1132	0.114	0.1012	0.081	0.0636	0.0567	0.0632	0.0804	0.1005	0.1138	0.1135	0.0998	0.0797	0.0628	0.0567	0.064	0.0818	0.1019	0.1142	0.1129	0.0986	0.0783	0.0622	0.0597	0.0608	0.0528	0.0346	0.0175	0.0047	0.0002	0.0001	0.0028	0.0145	0.0444
8.3Hz	0.0692	0.0522	0.0441	0.0483	0.0631	0.0824	0.0965	0.0981	0.0867	0.068	0.0512	0.0439	0.0491	0.0646	0.0837	0.097	0.0978	0.0855	0.0665	0.0503	0.0439	0.05	0.0659	0.0848	0.0976	0.0973	0.0842	0.0652	0.0496	0.044	0.0507	0.0672	0.0862	0.098	0.0967	0.083	0.0639	0.049	0.0474	0.0498	0.0447	0.03	0.016	0.0046	0.0002	0.0001	0.0028	0.0134	0.0412
8.54Hz	0.0558	0.0404	0.0331	0.0369	0.0502	0.0678	0.0811	0.0825	0.0718	0.0547	0.0395	0.033	0.0375	0.0515	0.0691	0.0815	0.0822	0.0708	0.0533	0.0387	0.0329	0.0383	0.0527	0.0701	0.0821	0.0818	0.0695	0.0521	0.0379	0.0329	0.0391	0.0539	0.0714	0.0824	0.0812	0.0685	0.0509	0.0374	0.0366	0.0398	0.037	0.0256	0.0145	0.0045	0.0002	0.0001	0.0027	0.0123	0.0378
8.79Hz	0.0439	0.0303	0.0238	0.0272	0.0389	0.0546	0.0667	0.068	0.0582	0.0429	0.0295	0.0238	0.0278	0.04	0.0558	0.067	0.0677	0.0573	0.0416	0.0288	0.0237	0.0284	0.0411	0.0567	0.0676	0.0674	0.0561	0.0406	0.0281	0.0237	0.0291	0.0422	0.0579	0.0679	0.0668	0.0553	0.0395	0.0276	0.0274	0.0311	0.0301	0.0214	0.0129	0.0044	0.0002	0.0001	0.0026	0.0111	0.0342
9.03Hz	0.0336	0.0218	0.0163	0.0192	0.0293	0.0429	0.0537	0.0548	0.0461	0.0327	0.0212	0.0163	0.0197	0.0302	0.044	0.0539	0.0546	0.0453	0.0317	0.0206	0.0161	0.0202	0.0312	0.0448	0.0544	0.0542	0.0443	0.0308	0.0199	0.0162	0.0209	0.0322	0.0458	0.0547	0.0537	0.0435	0.0298	0.0195	0.0198	0.0237	0.024	0.0176	0.0113	0.0043	0.0002	0.0001	0.0025	0.0099	0.0306
9.28Hz	0.0251	0.0151	0.0104	0.0129	0.0214	0.0329	0.0421	0.0431	0.0357	0.0242	0.0146	0.0105	0.0134	0.0221	0.0338	0.0423	0.0429	0.0349	0.0234	0.0141	0.0103	0.0137	0.023	0.0345	0.0428	0.0426	0.0341	0.0226	0.0135	0.0103	0.0144	0.0238	0.0353	0.0431	0.0422	0.0334	0.0218	0.0131	0.0137	0.0175	0.0186	0.0142	0.0097	0.0041	0.0002	0.0001	0.0025	0.0087	0.027
9.52Hz	0.0182	0.01	0.006	0.0082	0.0152	0.0245	0.0322	0.0331	0.0268	0.0174	0.0097	0.0061	0.0086	0.0157	0.0253	0.0324	0.0329	0.0262	0.0168	0.0092	0.0059	0.0088	0.0164	0.0259	0.0328	0.0326	0.0256	0.0161	0.0086	0.006	0.0094	0.0171	0.0265	0.033	0.0323	0.0249	0.0154	0.0083	0.0091	0.0125	0.0141	0.0112	0.0082	0.004	0.0002	0.0001	0.0024	0.0075	0.0237
9.77Hz	0.0127	0.0063	0.003	0.0048	0.0105	0.0178	0.0239	0.0247	0.0196	0.0121	0.0061	0.0031	0.0053	0.0108	0.0183	0.0242	0.0245	0.0191	0.0117	0.0057	0.0029	0.0054	0.0114	0.0189	0.0244	0.0243	0.0187	0.0111	0.0052	0.0029	0.0059	0.012	0.0193	0.0246	0.024	0.018	0.0106	0.0049	0.0057	0.0086	0.0104	0.0087	0.0067	0.0039	0.0002	0.0001	0.0023	0.0063	0.0205
10.01Hz	0.0087	0.0038	0.001	0.0027	0.007	0.0125	0.0172	0.0179	0.0139	0.0081	0.0037	0.0011	0.0031	0.0072	0.0129	0.0175	0.0177	0.0135	0.008	0.0034	0.0009	0.0032	0.0076	0.0134	0.0176	0.0175	0.0132	0.0074	0.003	0.0009	0.0035	0.0082	0.0136	0.0178	0.0174	0.0126	0.0071	0.0027	0.0034	0.0057	0.0074	0.0067	0.0054	0.0037	0.0002	0.0001	0.0022	0.0052	0.0176
10.25Hz	0.0058	0.0024	0.0004	0.0016	0.0047	0.0086	0.0119	0.0126	0.0096	0.0054	0.0024	0.0002	0.0019	0.0048	0.0087	0.0123	0.0124	0.0092	0.0054	0.002	0.0002	0.002	0.005	0.0093	0.0123	0.0122	0.0091	0.0048	0.0019	0.0002	0.0021	0.0055	0.0093	0.0125	0.0122	0.0086	0.0047	0.0017	0.002	0.0037	0.0051	0.005	0.0042	0.0036	0.0002	0.0001	0.0021	0.0041	0.0151
10.5Hz	0.0038	0.0017	0.0007	0.0012	0.0031	0.0058	0.008	0.0086	0.0063	0.0036	0.0017	0.0007	0.0014	0.0033	0.0057	0.0083	0.0083	0.0061	0.0036	0.0015	0.0007	0.0015	0.0033	0.0062	0.0083	0.0082	0.0061	0.0032	0.0014	0.0007	0.0015	0.0037	0.0062	0.0084	0.0083	0.0056	0.0032	0.0014	0.0014	0.0023	0.0034	0.0038	0.0033	0.0034	0.0002	0.0001	0.002	0.0031	0.0129
10.74Hz	0.0025	0.0013	0.0007	0.0011	0.0021	0.0039	0.0051	0.0057	0.0041	0.0025	0.0013	0.0008	0.0011	0.0023	0.0037	0.0055	0.0054	0.004	0.0024	0.0012	0.0007	0.0012	0.0022	0.0041	0.0053	0.0053	0.004	0.0022	0.0011	0.0007	0.0012	0.0025	0.0041	0.0054	0.0054	0.0036	0.0023	0.0013	0.0011	0.0014	0.0021	0.0029	0.0026	0.0033	0.0002	0.0001	0.0019	0.0022	0.011
10.99Hz	0.0017	0.001	0.0005	0.0008	0.0015	0.0026	0.0031	0.0036	0.0026	0.0017	0.0009	0.0007	0.0008	0.0016	0.0024	0.0035	0.0033	0.0026	0.0016	0.001	0.0006	0.0008	0.0016	0.0026	0.0033	0.0034	0.0026	0.0016	0.0008	0.0006	0.001	0.0017	0.0026	0.0034	0.0034	0.0024	0.0016	0.0011	0.001	0.0009	0.0014	0.0022	0.0022	0.0032	0.0002	0.0001	0.0018	0.0014	0.0094
11.23Hz	0.0011	0.0007	0.0002	0.0006	0.001	0.0017	0.0019	0.0023	0.0016	0.0012	0.0005	0.0005	0.0005	0.001	0.0016	0.0021	0.002	0.0017	0.0011	0.0007	0.0003	0.0005	0.0011	0.0017	0.002	0.0021	0.0016	0.0011	0.0004	0.0003	0.0007	0.0011	0.0017	0.002	0.0021	0.0016	0.001	0.0008	0.0008	0.0006	0.0009	0.0017	0.0021	0.003	0.0002	0.0001	0.0017	0.0009	0.008
11.47Hz	0.0008	0.0003	0.0001	0.0003	0.0006	0.001	0.0011	0.0014	0.001	0.0007	0.0003	0.0003	0.0003	0.0005	0.001	0.0013	0.0012	0.0011	0.0006	0.0005	0.0002	0.0002	0.0008	0.001	0.0013	0.0013	0.001	0.0008	0.0001	0.0002	0.0005	0.0006	0.0011	0.0012	0.0013	0.001	0.0005	0.0004	0.0006	0.0004	0.0007	0.0014	0.0023	0.0029	0.0002	0.0001	0.0017	0.0008	0.0069
11.72Hz	0.0005	0.0001	0.0003	0.0001	0.0004	0.0005	0.0008	0.0008	0.0007	0.0003	0.0002	0.0001	0.0003	0.0001	0.0007	0.0008	0.0008	0.0006	0.0003	0.0002	0.0003	0.0002	0.0005	0.0006	0.0008	0.0008	0.0006	0.0004	0.0002	0.0003	0.0002	0.0003	0.0007	0.0008	0.0008	0.0007	0.0001	0.0002	0.0005	0.0003	0.0006	0.0011	0.0025	0.0028	0.0002	0.0001	0.0016	0.0011	0.0058
11.96Hz	0.0003	0.0002	0.0004	0.0002	0.0002	0.0002	0.0006	0.0005	0.0005	0.0001	0.0003	0.0001	0.0003	0.0002	0.0005	0.0005	0.0006	0.0003	0.0002	0	0.0004	0.0004	0.0002	0.0003	0.0006	0.0005	0.0003	0.0002	0.0004	0.0004	0	0.0002	0.0004	0.0005	0.0005	0.0004	0.0002	0.0001	0.0004	0.0002	0.0005	0.0009	0.0026	0.0027	0.0002	0.0001	0.0015	0.0015	0.0048
12.21Hz	0.0001	0.0003	0.0004	0.0002	0.0002	0.0002	0.0005	0.0003	0.0004	0.0003	0.0004	0.0002	0.0003	0.0004	0.0004	0.0003	0.0005	0.0003	0.0003	0.0001	0.0004	0.0004	0.0001	0.0001	0.0005	0.0005	0.0001	0.0001	0.0004	0.0004	0.0001	0.0003	0.0003	0.0005	0.0003	0.0004	0.0004	0.0002	0.0004	0.0002	0.0004	0.0008	0.0027	0.0026	0.0002	0.0001	0.0014	0.0018	0.0039
12.45Hz	0	0.0003	0.0003	0.0003	0.0002	0.0003	0.0006	0.0002	0.0003	0.0004	0.0004	0.0003	0.0003	0.0004	0.0004	0.0002	0.0005	0.0004	0.0003	0.0002	0.0003	0.0004	0.0001	0.0001	0.0005	0.0004	0	0.0002	0.0004	0.0003	0.0002	0.0003	0.0004	0.0004	0.0002	0.0004	0.0004	0.0003	0.0005	0.0003	0.0003	0.0007	0.0028	0.0025	0.0002	0.0001	0.0013	0.002	0.003
12.7Hz	0.0001	0.0003	0.0001	0.0002	0.0002	0.0004	0.0005	0.0001	0.0003	0.0003	0.0002	0.0003	0.0002	0.0003	0.0004	0.0001	0.0004	0.0004	0.0002	0.0002	0.0002	0.0003	0.0002	0.0001	0.0005	0.0004	0	0.0002	0.0003	0.0002	0.0002	0.0003	0.0004	0.0004	0.0002	0.0004	0.0003	0.0003	0.0005	0.0003	0.0002	0.0007	0.0028	0.0024	0.0002	0.0001	0.0013	0.0022	0.0022
12.94Hz	0.0001	0.0002	0.0002	0.0002	0.0002	0.0003	0.0005	0.0001	0.0002	0.0002	0.0001	0.0003	0	0.0002	0.0003	0.0001	0.0004	0.0003	0.0002	0.0001	0.0002	0.0001	0.0002	0.0001	0.0004	0.0004	0	0.0001	0.0001	0.0002	0.0001	0.0002	0.0003	0.0004	0.0001	0.0003	0.0002	0.0003	0.0006	0.0004	0.0001	0.0007	0.0028	0.0023	0.0002	0.0001	0.0012	0.0023	0.0015
13.18Hz	0.0001	0.0001	0.0004	0.0001	0.0002	0.0001	0.0004	0.0001	0.0002	0	0.0001	0.0003	0.0002	0.0001	0.0002	0.0001	0.0003	0.0002	0.0002	0.0001	0.0004	0.0001	0.0001	0.0001	0.0003	0.0003	0.0001	0.0001	0.0002	0.0004	0.0001	0.0002	0.0002	0.0003	0.0001	0.0002	0.0001	0.0002	0.0007	0.0005	0.0001	0.0008	0.0027	0.0023	0.0002	0.0001	0.0012	0.0023	0.0009
13.43Hz	0.0001	0	0.0006	0.0001	0.0001	0.0001	0.0002	0.0001	0.0001	0.0002	0.0002	0.0003	0.0003	0.0002	0.0001	0.0001	0.0002	0	0.0002	0.0001	0.0006	0.0002	0.0002	0.0001	0.0002	0.0001	0.0001	0.0002	0.0003	0.0006	0.0001	0.0002	0	0.0002	0.0001	0.0001	0.0002	0.0002	0.0008	0.0006	0.0002	0.0008	0.0027	0.0022	0.0002	0.0001	0.0011	0.0023	0.0003
13.67Hz	0.0002	0	0.0009	0.0002	0.0001	0.0003	0	0	0.0001	0.0004	0.0004	0.0005	0.0005	0.0003	0.0002	0	0	0.0003	0.0001	0.0002	0.0008	0.0003	0.0003	0.0002	0	0.0001	0.0002	0.0003	0.0003	0.0008	0.0003	0.0002	0.0003	0	0	0.0003	0.0003	0.0003	0.001	0.0008	0.0004	0.0009	0.0028	0.0022	0.0002	0.0001	0.0011	0.0022	0.0002
13.92Hz	0.0004	0.0002	0.0011	0.0004	0.0003	0.0004	0.0003	0.0001	0.0003	0.0005	0.0006	0.0007	0.0008	0.0003	0.0004	0.0001	0.0002	0.0005	0.0001	0.0005	0.001	0.0004	0.0004	0.0002	0.0002	0.0002	0.0002	0.0005	0.0005	0.001	0.0005	0.0001	0.0005	0.0002	0.0001	0.0005	0.0002	0.0006	0.0013	0.0011	0.0006	0.0008	0.0028	0.0022	0.0002	0.0001	0.0011	0.0021	0.0005
14.16Hz	0.0005	0.0005	0.0014	0.0007	0.0005	0.0005	0.0005	0.0002	0.0005	0.0005	0.001	0.001	0.0011	0.0003	0.0006	0.0001	0.0004	0.0006	0.0003	0.0008	0.0013	0.0007	0.0006	0.0002	0.0004	0.0004	0.0002	0.0006	0.0008	0.0013	0.0009	0.0002	0.0006	0.0003	0.0002	0.0006	0.0002	0.0009	0.0018	0.0016	0.0008	0.0007	0.0029	0.0022	0.0002	0.0001	0.001	0.002	0.0007
14.4Hz	0.0008	0.0011	0.0019	0.0013	0.0009	0.0005	0.0006	0.0003	0.0006	0.0005	0.0015	0.0016	0.0016	0.0005	0.0007	0.0002	0.0005	0.0006	0.0006	0.0014	0.0018	0.0013	0.0009	0.0003	0.0005	0.0005	0.0003	0.0008	0.0014	0.0018	0.0014	0.0006	0.0006	0.0004	0.0002	0.0007	0.0005	0.0015	0.0025	0.0023	0.0012	0.0004	0.003	0.0022	0.0002	0.0001	0.001	0.0019	0.0009
14.65Hz	0.0011	0.0019	0.0026	0.0022	0.0014	0.0004	0.0006	0.0003	0.0006	0.0009	0.0022	0.0024	0.0023	0.001	0.0007	0.0003	0.0005	0.0005	0.0012	0.0021	0.0026	0.0021	0.0012	0.0004	0.0005	0.0005	0.0004	0.0012	0.0021	0.0025	0.0021	0.0011	0.0006	0.0005	0.0003	0.0007	0.0011	0.0022	0.0036	0.0032	0.0017	0.0001	0.0031	0.0022	0.0002	0.0001	0.001	0.0018	0.0009
14.89Hz	0.0016	0.003	0.0037	0.0033	0.0021	0.0006	0.0005	0.0002	0.0007	0.0015	0.0032	0.0037	0.0033	0.0018	0.0008	0.0003	0.0005	0.0005	0.0018	0.0032	0.0037	0.0032	0.0019	0.0006	0.0004	0.0004	0.0007	0.0019	0.0033	0.0037	0.0032	0.0017	0.0005	0.0004	0.0003	0.0008	0.0019	0.0033	0.0052	0.0046	0.0024	0.0005	0.0031	0.0023	0.0002	0.0001	0.001	0.0017	0.0008
15.14Hz	0.0024	0.0044	0.0054	0.005	0.003	0.0011	0.0004	0.0001	0.0009	0.0024	0.0045	0.0056	0.0048	0.0028	0.0011	0.0003	0.0003	0.0008	0.0027	0.0047	0.0055	0.0047	0.0027	0.001	0.0002	0.0002	0.0011	0.0028	0.0048	0.0055	0.0046	0.0026	0.0008	0.0003	0.0003	0.0011	0.0029	0.0048	0.0073	0.0064	0.0034	0.0011	0.0031	0.0023	0.0002	0.0001	0.001	0.0016	0.0007
15.38Hz	0.0033	0.0063	0.0079	0.0072	0.0043	0.0018	0.0005	0.0003	0.0013	0.0036	0.0064	0.0082	0.0068	0.0041	0.0016	0.0005	0.0004	0.0014	0.0038	0.0067	0.008	0.0068	0.0039	0.0016	0.0003	0.0004	0.0016	0.004	0.0068	0.008	0.0066	0.0037	0.0014	0.0004	0.0005	0.0017	0.0042	0.007	0.0103	0.0089	0.0046	0.0018	0.003	0.0024	0.0002	0.0001	0.001	0.0016	0.0006
15.63Hz	0.0046	0.0089	0.0114	0.0102	0.0059	0.0026	0.0009	0.0007	0.002	0.0051	0.009	0.0117	0.0097	0.0058	0.0024	0.0008	0.0007	0.0022	0.0052	0.0095	0.0115	0.0095	0.0054	0.0022	0.0008	0.0008	0.0023	0.0056	0.0096	0.0115	0.0093	0.0051	0.0021	0.0007	0.0009	0.0025	0.0059	0.0099	0.0141	0.012	0.0062	0.0026	0.0027	0.0025	0.0002	0.0001	0.001	0.0016	0.0004
15.87Hz	0.0064	0.0123	0.016	0.0141	0.0081	0.0036	0.0014	0.0012	0.0028	0.0069	0.0125	0.0163	0.0135	0.0078	0.0033	0.0013	0.0012	0.0031	0.0071	0.0131	0.0161	0.0132	0.0074	0.003	0.0013	0.0013	0.0031	0.0076	0.0134	0.0162	0.0129	0.0069	0.003	0.0012	0.0013	0.0035	0.008	0.0138	0.0191	0.0159	0.0082	0.0035	0.0024	0.0026	0.0002	0.0001	0.0009	0.0016	0.0004
16.11Hz	0.0086	0.0168	0.0219	0.0192	0.011	0.0048	0.002	0.0016	0.0037	0.0093	0.0171	0.0223	0.0185	0.0106	0.0045	0.0017	0.0017	0.0041	0.0096	0.0179	0.0221	0.0181	0.0101	0.004	0.0018	0.0018	0.0042	0.0104	0.0183	0.0221	0.0176	0.0093	0.004	0.0017	0.0018	0.0047	0.0108	0.019	0.0252	0.0208	0.0107	0.0045	0.0019	0.0027	0.0002	0.0001	0.0009	0.0016	0.0004
16.36Hz	0.0116	0.0225	0.0293	0.0257	0.0148	0.0063	0.0025	0.0019	0.0049	0.0124	0.023	0.0296	0.0248	0.0142	0.006	0.0021	0.0021	0.0053	0.0129	0.024	0.0295	0.0242	0.0135	0.0053	0.0022	0.0022	0.0055	0.0139	0.0245	0.0295	0.0236	0.0125	0.0052	0.002	0.0022	0.0062	0.0145	0.0254	0.0328	0.0267	0.0138	0.0056	0.0014	0.0028	0.0002	0.0001	0.0009	0.0016	0.0005
16.6Hz	0.0156	0.0295	0.0383	0.0336	0.0198	0.0083	0.0028	0.0019	0.0065	0.0165	0.0304	0.0385	0.0326	0.0189	0.0079	0.0024	0.0023	0.0069	0.0173	0.0314	0.0385	0.0318	0.018	0.007	0.0023	0.0024	0.0073	0.0185	0.0322	0.0385	0.031	0.0168	0.0067	0.0022	0.0025	0.0082	0.0193	0.0334	0.0417	0.0337	0.0174	0.0069	0.0011	0.0029	0.0002	0.0001	0.0009	0.0016	0.0005
16.85Hz	0.0207	0.0381	0.0488	0.043	0.0261	0.0111	0.0032	0.0019	0.0086	0.0218	0.0392	0.049	0.042	0.0248	0.0105	0.0027	0.0023	0.0092	0.0229	0.0404	0.0491	0.0409	0.0237	0.0095	0.0024	0.0025	0.0099	0.0243	0.0415	0.0491	0.0399	0.0223	0.0089	0.0022	0.0029	0.0109	0.0254	0.0428	0.0521	0.0418	0.0218	0.0084	0.0014	0.003	0.0002	0.0001	0.0009	0.0016	0.0006
17.09Hz	0.0271	0.0483	0.0609	0.054	0.0338	0.015	0.0042	0.0024	0.0116	0.0285	0.0497	0.061	0.0529	0.0323	0.0141	0.0037	0.003	0.0125	0.03	0.051	0.0612	0.0517	0.0308	0.013	0.0031	0.0033	0.0135	0.0316	0.0523	0.0611	0.0503	0.0292	0.012	0.0027	0.0039	0.0146	0.033	0.0539	0.0638	0.051	0.0268	0.0101	0.0023	0.0032	0.0002	0.0001	0.0009	0.0016	0.0006
17.33Hz	0.035	0.06	0.0744	0.0666	0.0431	0.0202	0.0065	0.0044	0.0159	0.0367	0.0617	0.0745	0.0653	0.0413	0.019	0.0059	0.005	0.017	0.0386	0.0631	0.0747	0.0639	0.0395	0.0177	0.0052	0.0055	0.0183	0.0404	0.0646	0.0747	0.0623	0.0377	0.0165	0.0047	0.0062	0.0196	0.0422	0.0663	0.0768	0.0612	0.0326	0.0122	0.0035	0.0033	0.0002	0.0001	0.0009	0.0015	0.0006
17.58Hz	0.0445	0.0731	0.0891	0.0804	0.054	0.027	0.0103	0.008	0.0217	0.0466	0.075	0.0892	0.0791	0.0519	0.0254	0.0096	0.0086	0.0231	0.0487	0.0766	0.0894	0.0775	0.0497	0.0239	0.0089	0.0092	0.0246	0.0508	0.0783	0.0894	0.0757	0.0477	0.0224	0.0083	0.0099	0.0261	0.053	0.0801	0.0908	0.0724	0.0391	0.0147	0.0048	0.0034	0.0002	0.0001	0.0009	0.0015	0.0005
17.82Hz	0.0557	0.0875	0.1047	0.0954	0.0664	0.0354	0.0158	0.0133	0.0291	0.058	0.0896	0.1047	0.094	0.064	0.0334	0.0149	0.0139	0.0308	0.0605	0.0912	0.105	0.0922	0.0615	0.0317	0.0143	0.0146	0.0326	0.0627	0.0931	0.105	0.0903	0.0593	0.03	0.0135	0.0153	0.0343	0.0652	0.095	0.1055	0.0842	0.0462	0.0176	0.0062	0.0035	0.0002	0.0001	0.0009	0.0015	0.0005
18.07Hz	0.0683	0.1028	0.1208	0.1111	0.0801	0.0455	0.023	0.0202	0.0382	0.0709	0.105	0.1208	0.1096	0.0775	0.0432	0.022	0.0209	0.0403	0.0736	0.1068	0.1211	0.1078	0.0748	0.0413	0.0213	0.0217	0.0423	0.0761	0.1087	0.121	0.1058	0.0723	0.0393	0.0205	0.0225	0.0443	0.0788	0.1106	0.1207	0.0965	0.0538	0.0209	0.0078	0.0037	0.0002	0.0001	0.0008	0.0014	0.0004
18.31Hz	0.0822	0.1187	0.1369	0.1272	0.0949	0.0573	0.0321	0.029	0.0492	0.0851	0.1209	0.137	0.1256	0.0922	0.0547	0.031	0.0297	0.0515	0.088	0.1227	0.1372	0.1238	0.0892	0.0525	0.0302	0.0307	0.0537	0.0906	0.1247	0.1372	0.1218	0.0866	0.0504	0.0293	0.0315	0.0559	0.0936	0.1266	0.1358	0.109	0.0618	0.0246	0.0094	0.0038	0.0002	0.0001	0.0008	0.0014	0.0004
18.55Hz	0.0973	0.1347	0.1526	0.1432	0.1105	0.0706	0.043	0.0396	0.0617	0.1003	0.1369	0.1527	0.1415	0.1076	0.0678	0.0418	0.0404	0.0643	0.1033	0.1387	0.1529	0.1397	0.1046	0.0654	0.0409	0.0414	0.0666	0.1061	0.1407	0.1529	0.1378	0.1018	0.063	0.0399	0.0423	0.0691	0.1091	0.1424	0.1504	0.1213	0.0701	0.0286	0.011	0.0039	0.0002	0.0001	0.0008	0.0013	0.0004
18.8Hz	0.113	0.1503	0.1673	0.1585	0.1264	0.0851	0.0556	0.0519	0.0758	0.1161	0.1524	0.1675	0.1569	0.1235	0.0823	0.0543	0.0528	0.0784	0.1191	0.1542	0.1676	0.1551	0.1205	0.0797	0.0534	0.0539	0.081	0.122	0.156	0.1676	0.1533	0.1176	0.0772	0.0524	0.0549	0.0836	0.125	0.1576	0.164	0.133	0.0784	0.0328	0.0127	0.004	0.0002	0.0001	0.0008	0.0013	0.0004
19.04Hz	0.129	0.165	0.1805	0.1726	0.1422	0.1007	0.0698	0.0659	0.0911	0.1321	0.1669	0.1807	0.1711	0.1393	0.0978	0.0685	0.0669	0.0938	0.135	0.1686	0.1808	0.1695	0.1364	0.0951	0.0674	0.068	0.0964	0.1379	0.1703	0.1807	0.1678	0.1335	0.0924	0.0664	0.0691	0.0992	0.1408	0.1716	0.1761	0.1439	0.0866	0.0372	0.0143	0.0041	0.0002	0.0001	0.0008	0.0013	0.0004
19.29Hz	0.1448	0.1783	0.1917	0.1849	0.1573	0.1168	0.0853	0.0813	0.1072	0.1477	0.1799	0.1919	0.1836	0.1546	0.114	0.0839	0.0822	0.1098	0.1505	0.1815	0.1919	0.1822	0.1519	0.1112	0.0828	0.0834	0.1125	0.1533	0.1829	0.1919	0.1808	0.1491	0.1085	0.0817	0.0846	0.1154	0.156	0.184	0.1864	0.1535	0.0944	0.0417	0.0158	0.0042	0.0002	0.0001	0.0008	0.0013	0.0005
19.53Hz	0.1598	0.1896	0.2004	0.1951	0.1713	0.1331	0.1017	0.0977	0.1236	0.1625	0.191	0.2007	0.194	0.1688	0.1303	0.1004	0.0986	0.1262	0.165	0.1923	0.2006	0.1929	0.1664	0.1276	0.0992	0.0997	0.1289	0.1676	0.1934	0.2006	0.1917	0.1637	0.1249	0.0981	0.101	0.1317	0.17	0.1942	0.1943	0.1615	0.1015	0.046	0.0173	0.0043	0.0002	0.0001	0.0008	0.0013	0.0005
19.78Hz	0.1735	0.1986	0.2063	0.2027	0.1835	0.1489	0.1186	0.1146	0.14	0.1759	0.1996	0.2066	0.2019	0.1814	0.1463	0.1173	0.1156	0.1424	0.1781	0.2007	0.2065	0.201	0.1793	0.1437	0.1161	0.1167	0.145	0.1804	0.2014	0.2065	0.2002	0.177	0.1411	0.1151	0.118	0.1476	0.1825	0.2019	0.1997	0.1677	0.1078	0.0502	0.0187	0.0044	0.0002	0	0.0007	0.0013	0.0005
20.02Hz	0.1855	0.2048	0.2092	0.2074	0.1936	0.1638	0.1355	0.1317	0.1556	0.1874	0.2054	0.2094	0.2068	0.1919	0.1615	0.1343	0.1326	0.1579	0.1893	0.2061	0.2093	0.2063	0.1903	0.1591	0.1331	0.1336	0.1603	0.1912	0.2066	0.2093	0.2058	0.1883	0.1567	0.1321	0.1349	0.1627	0.1928	0.2067	0.2022	0.1716	0.113	0.054	0.02	0.0044	0.0002	0	0.0007	0.0013	0.0005
20.26Hz	0.1951	0.208	0.2089	0.2089	0.2012	0.1772	0.1518	0.1483	0.1701	0.1966	0.2082	0.2089	0.2087	0.2	0.1752	0.1507	0.1491	0.172	0.198	0.2085	0.2089	0.2085	0.1988	0.1731	0.1495	0.1501	0.1742	0.1994	0.2086	0.2089	0.2084	0.1973	0.171	0.1487	0.1513	0.1763	0.2006	0.2084	0.2018	0.1733	0.1169	0.0573	0.0211	0.0045	0.0002	0	0.0007	0.0013	0.0004
20.51Hz	0.2022	0.208	0.2053	0.2072	0.2059	0.1887	0.167	0.1638	0.1828	0.2031	0.2078	0.2053	0.2074	0.2052	0.1871	0.166	0.1646	0.1844	0.204	0.2077	0.2052	0.2076	0.2045	0.1853	0.165	0.1654	0.1862	0.2049	0.2075	0.2052	0.2078	0.2035	0.1836	0.1642	0.1665	0.1879	0.2055	0.2069	0.1983	0.1727	0.1194	0.06	0.022	0.0045	0.0002	0	0.0007	0.0012	0.0004
20.75Hz	0.2063	0.2048	0.1986	0.2023	0.2075	0.1977	0.1805	0.1778	0.1933	0.2067	0.2043	0.1985	0.2029	0.2074	0.1965	0.1797	0.1784	0.1945	0.207	0.2038	0.1984	0.2035	0.2072	0.1952	0.1788	0.1792	0.1959	0.2073	0.2032	0.1984	0.204	0.2068	0.1939	0.1781	0.1801	0.1972	0.2074	0.2023	0.1921	0.1696	0.1204	0.0621	0.0228	0.0045	0.0002	0	0.0007	0.0012	0.0004
21Hz	0.2073	0.1986	0.189	0.1945	0.206	0.204	0.1918	0.1897	0.2012	0.2071	0.1977	0.1888	0.1954	0.2064	0.2033	0.1912	0.1902	0.202	0.2069	0.1968	0.1888	0.1963	0.2068	0.2025	0.1905	0.1908	0.2029	0.2066	0.1959	0.1888	0.1972	0.207	0.2016	0.1899	0.1915	0.2036	0.2062	0.1947	0.1832	0.1643	0.1199	0.0635	0.0233	0.0045	0.0002	0	0.0007	0.0012	0.0003
21.24Hz	0.2052	0.1896	0.1769	0.184	0.2014	0.2072	0.2005	0.1991	0.2061	0.2045	0.1883	0.1767	0.1852	0.2024	0.207	0.2001	0.1994	0.2065	0.2037	0.187	0.1766	0.1864	0.2033	0.2067	0.1996	0.1998	0.2069	0.2028	0.1858	0.1767	0.1876	0.2041	0.2063	0.1992	0.2003	0.2071	0.2019	0.1845	0.172	0.1569	0.1178	0.0641	0.0237	0.0045	0.0002	0	0.0007	0.0012	0.0003
21.48Hz	0.2001	0.1781	0.1628	0.1711	0.1939	0.2074	0.2063	0.2055	0.208	0.1988	0.1765	0.1625	0.1726	0.1954	0.2076	0.2061	0.2057	0.2079	0.1975	0.1748	0.1625	0.1741	0.1968	0.2079	0.2058	0.206	0.2078	0.1961	0.1734	0.1625	0.1756	0.1982	0.208	0.2056	0.2062	0.2075	0.1946	0.1719	0.1589	0.1477	0.1141	0.0639	0.0238	0.0045	0.0002	0	0.0007	0.0012	0.0004
21.73Hz	0.1921	0.1645	0.1471	0.1565	0.1837	0.2044	0.209	0.2089	0.2067	0.1904	0.1626	0.1468	0.1582	0.1857	0.2051	0.2089	0.2089	0.2062	0.1886	0.1607	0.1467	0.1599	0.1876	0.2058	0.209	0.209	0.2055	0.1866	0.1591	0.1467	0.1616	0.1895	0.2065	0.2089	0.2089	0.2047	0.1848	0.1575	0.1444	0.1369	0.1092	0.063	0.0237	0.0044	0.0002	0	0.0007	0.0011	0.0004
21.97Hz	0.1816	0.1494	0.1304	0.1406	0.1714	0.1984	0.2084	0.209	0.2023	0.1794	0.1473	0.1301	0.1424	0.1738	0.1996	0.2086	0.2089	0.2013	0.1772	0.1452	0.13	0.1443	0.176	0.2008	0.2088	0.2088	0.2002	0.1749	0.1434	0.13	0.1462	0.1784	0.2019	0.209	0.2085	0.1989	0.1726	0.1417	0.1289	0.125	0.103	0.0612	0.0234	0.0044	0.0002	0	0.0007	0.0011	0.0004
22.22Hz	0.169	0.1332	0.1133	0.124	0.1574	0.1896	0.2047	0.206	0.195	0.1665	0.1311	0.113	0.1259	0.16	0.1912	0.2051	0.2057	0.1936	0.1639	0.1288	0.1129	0.1279	0.1626	0.1928	0.2055	0.2053	0.192	0.1613	0.1269	0.1129	0.1299	0.1652	0.1944	0.2058	0.2048	0.1904	0.1587	0.1252	0.1129	0.1123	0.0958	0.0588	0.023	0.0043	0.0002	0	0.0006	0.0011	0.0004
22.46Hz	0.1547	0.1167	0.0963	0.1072	0.1421	0.1784	0.1979	0.1998	0.1851	0.152	0.1144	0.096	0.1091	0.1449	0.1804	0.1985	0.1994	0.1834	0.1492	0.1121	0.0959	0.1111	0.1477	0.1824	0.1992	0.1989	0.1814	0.1463	0.1101	0.0959	0.1132	0.1506	0.1843	0.1996	0.1982	0.1794	0.1435	0.1085	0.097	0.0992	0.0879	0.0558	0.0223	0.0042	0.0001	0	0.0006	0.0011	0.0004
22.71Hz	0.1394	0.1002	0.0799	0.0907	0.1261	0.1653	0.1884	0.1909	0.173	0.1365	0.0979	0.0796	0.0926	0.129	0.1676	0.1892	0.1903	0.171	0.1335	0.0956	0.0795	0.0946	0.132	0.1699	0.19	0.1897	0.1687	0.1305	0.0936	0.0796	0.0967	0.135	0.172	0.1906	0.1888	0.1665	0.1276	0.092	0.0816	0.0862	0.0794	0.0523	0.0214	0.0041	0.0001	0	0.0006	0.0011	0.0004
22.95Hz	0.1235	0.0842	0.0646	0.075	0.1099	0.1508	0.1766	0.1795	0.1592	0.1205	0.082	0.0643	0.0768	0.1129	0.1533	0.1776	0.1789	0.1569	0.1174	0.0798	0.0642	0.0788	0.1159	0.1557	0.1785	0.1781	0.1545	0.1144	0.0778	0.0642	0.0809	0.119	0.1581	0.1792	0.1771	0.152	0.1114	0.0763	0.067	0.0735	0.0707	0.0483	0.0205	0.004	0.0001	0	0.0006	0.0011	0.0004
23.19Hz	0.1075	0.0693	0.0507	0.0605	0.0941	0.1353	0.163	0.1662	0.1441	0.1045	0.0671	0.0504	0.0622	0.097	0.1379	0.164	0.1655	0.1417	0.1015	0.0651	0.0503	0.0641	0.1	0.1404	0.165	0.1646	0.1392	0.0985	0.0632	0.0503	0.0661	0.103	0.1429	0.1659	0.1635	0.1366	0.0955	0.0617	0.0537	0.0614	0.0619	0.0441	0.0193	0.0039	0.0001	0	0.0006	0.0011	0.0003
23.44Hz	0.092	0.0557	0.0383	0.0475	0.079	0.1193	0.148	0.1514	0.1284	0.089	0.0536	0.0382	0.0491	0.0818	0.122	0.1491	0.1506	0.1259	0.0861	0.0518	0.038	0.0508	0.0847	0.1246	0.1501	0.1497	0.1233	0.0833	0.05	0.038	0.0527	0.0876	0.1271	0.151	0.1486	0.1207	0.0804	0.0486	0.0417	0.0503	0.0533	0.0397	0.0181	0.0038	0.0001	0	0.0006	0.0011	0.0003
23.68Hz	0.0772	0.0436	0.0278	0.0362	0.0651	0.1035	0.1321	0.1357	0.1124	0.0744	0.0418	0.0277	0.0376	0.0677	0.1061	0.1333	0.1349	0.1099	0.0717	0.0401	0.0275	0.0392	0.0704	0.1087	0.1344	0.1339	0.1074	0.0691	0.0384	0.0275	0.0409	0.0731	0.1112	0.1353	0.1328	0.1048	0.0664	0.0371	0.0314	0.0402	0.0452	0.0352	0.0168	0.0036	0.0001	0	0.0006	0.001	0.0003
23.93Hz	0.0636	0.0333	0.0191	0.0267	0.0525	0.0882	0.116	0.1196	0.0968	0.0611	0.0316	0.019	0.028	0.0549	0.0908	0.1172	0.1187	0.0944	0.0586	0.0302	0.0188	0.0294	0.0574	0.0932	0.1182	0.1177	0.092	0.0562	0.0287	0.0189	0.0309	0.0598	0.0955	0.1192	0.1167	0.0895	0.0537	0.0274	0.0227	0.0315	0.0376	0.0308	0.0154	0.0035	0.0001	0	0.0006	0.001	0.0003
24.17Hz	0.0515	0.0248	0.0122	0.019	0.0416	0.0738	0.1001	0.1035	0.0818	0.0492	0.0233	0.0121	0.0201	0.0437	0.0762	0.1013	0.1027	0.0796	0.0469	0.022	0.0119	0.0214	0.0459	0.0785	0.1022	0.1017	0.0773	0.0448	0.0207	0.012	0.0227	0.048	0.0807	0.1031	0.1007	0.0751	0.0426	0.0195	0.0156	0.024	0.0307	0.0265	0.0139	0.0033	0.0001	0	0.0006	0.001	0.0003
24.41Hz	0.0408	0.018	0.007	0.0131	0.0323	0.0607	0.0848	0.088	0.0679	0.0389	0.0167	0.0068	0.014	0.0341	0.0628	0.0859	0.0873	0.0659	0.0369	0.0156	0.0067	0.0151	0.036	0.0649	0.0868	0.0864	0.0639	0.0351	0.0146	0.0067	0.0162	0.0379	0.0669	0.0877	0.0854	0.0618	0.0332	0.0133	0.0101	0.0177	0.0246	0.0224	0.0125	0.0032	0.0001	0	0.0006	0.001	0.0003
24.66Hz	0.0319	0.0128	0.0033	0.0088	0.0246	0.049	0.0705	0.0734	0.0554	0.0302	0.0118	0.0031	0.0096	0.0262	0.0509	0.0715	0.0728	0.0535	0.0285	0.0109	0.003	0.0105	0.0278	0.0527	0.0723	0.0719	0.0518	0.027	0.01	0.003	0.0114	0.0293	0.0544	0.0731	0.0711	0.0499	0.0254	0.0089	0.0061	0.0128	0.0193	0.0187	0.0111	0.003	0.0001	0	0.0006	0.001	0.0003
24.9Hz	0.0244	0.0092	0.0011	0.006	0.0186	0.0388	0.0575	0.0601	0.0443	0.0231	0.0084	0.0007	0.0066	0.0198	0.0404	0.0584	0.0595	0.0427	0.0217	0.0077	0.0005	0.0073	0.0211	0.0419	0.0591	0.0587	0.0412	0.0205	0.007	0.0006	0.008	0.0224	0.0435	0.0598	0.058	0.0396	0.0192	0.006	0.0034	0.0089	0.0148	0.0153	0.0097	0.0028	0.0001	0	0.0006	0.001	0.0003
25.15Hz	0.0185	0.0067	0.0012	0.0044	0.0139	0.0302	0.0459	0.0482	0.0347	0.0174	0.0061	0.0011	0.0049	0.0149	0.0315	0.0467	0.0476	0.0334	0.0164	0.0056	0.001	0.0053	0.0159	0.0328	0.0473	0.047	0.0322	0.0154	0.0051	0.001	0.0059	0.0169	0.0341	0.0479	0.0463	0.0309	0.0144	0.0044	0.002	0.0061	0.0111	0.0122	0.0084	0.0027	0.0001	0	0.0006	0.001	0.0003
25.39Hz	0.0139	0.0051	0.0017	0.0035	0.0104	0.0231	0.0359	0.0378	0.0267	0.0131	0.0047	0.0017	0.0038	0.0111	0.0241	0.0365	0.0373	0.0257	0.0123	0.0043	0.0016	0.0041	0.0119	0.0252	0.0371	0.0368	0.0247	0.0115	0.0039	0.0016	0.0045	0.0127	0.0262	0.0376	0.0362	0.0236	0.0107	0.0036	0.0017	0.0042	0.0082	0.0096	0.0071	0.0025	0.0001	0	0.0006	0.001	0.0003
25.63Hz	0.0104	0.0039	0.0018	0.0029	0.0078	0.0174	0.0275	0.029	0.0202	0.0098	0.0037	0.0018	0.0031	0.0083	0.0182	0.028	0.0286	0.0194	0.0092	0.0034	0.0017	0.0033	0.0089	0.019	0.0284	0.0282	0.0186	0.0086	0.0032	0.0017	0.0036	0.0095	0.0198	0.0288	0.0277	0.0178	0.0081	0.0031	0.0017	0.0029	0.006	0.0074	0.0059	0.0023	0.0001	0	0.0006	0.0009	0.0003
25.88Hz	0.0078	0.0031	0.0015	0.0023	0.0059	0.013	0.0206	0.0217	0.0151	0.0073	0.0029	0.0015	0.0025	0.0062	0.0135	0.0209	0.0214	0.0145	0.0069	0.0027	0.0015	0.0026	0.0067	0.0142	0.0213	0.0211	0.0139	0.0065	0.0025	0.0015	0.0028	0.0071	0.0148	0.0216	0.0208	0.0132	0.006	0.0026	0.0016	0.0021	0.0043	0.0056	0.0048	0.0022	0.0001	0	0.0005	0.0009	0.0003
26.12Hz	0.0058	0.0023	0.0011	0.0017	0.0044	0.0096	0.0151	0.0159	0.0111	0.0054	0.0021	0.0011	0.0018	0.0046	0.01	0.0153	0.0157	0.0106	0.0051	0.002	0.0011	0.0019	0.005	0.0104	0.0156	0.0155	0.0102	0.0048	0.0019	0.0011	0.0021	0.0053	0.0109	0.0158	0.0152	0.0097	0.0045	0.002	0.0014	0.0015	0.0032	0.0041	0.0038	0.002	0.0001	0	0.0005	0.0009	0.0003
26.37Hz	0.0043	0.0016	0.0006	0.0011	0.0032	0.007	0.0108	0.0114	0.008	0.004	0.0015	0.0006	0.0012	0.0034	0.0072	0.011	0.0112	0.0077	0.0038	0.0014	0.0006	0.0013	0.0036	0.0076	0.0112	0.0111	0.0074	0.0035	0.0013	0.0006	0.0015	0.0039	0.0079	0.0113	0.0109	0.0071	0.0033	0.0014	0.0011	0.0011	0.0023	0.003	0.003	0.0019	0.0001	0	0.0005	0.0009	0.0003
26.61Hz	0.003	0.001	0.0002	0.0007	0.0022	0.005	0.0076	0.0079	0.0057	0.0028	0.0009	0.0002	0.0007	0.0024	0.0052	0.0077	0.0079	0.0055	0.0027	0.0009	0.0002	0.0008	0.0026	0.0055	0.0078	0.0078	0.0053	0.0025	0.0008	0.0002	0.0009	0.0028	0.0056	0.0079	0.0076	0.0051	0.0023	0.0009	0.0007	0.0007	0.0017	0.0021	0.0022	0.0017	0.0001	0	0.0005	0.0009	0.0003
26.86Hz	0.0021	0.0006	0.0001	0.0004	0.0015	0.0035	0.0052	0.0055	0.004	0.0019	0.0006	0.0001	0.0005	0.0016	0.0037	0.0053	0.0054	0.0039	0.0018	0.0005	0.0001	0.0005	0.0018	0.0038	0.0054	0.0054	0.0038	0.0017	0.0005	0.0001	0.0005	0.0019	0.004	0.0054	0.0053	0.0036	0.0015	0.0004	0.0005	0.0005	0.0013	0.0015	0.0016	0.0016	0.0001	0	0.0005	0.0009	0.0003
27.1Hz	0.0013	0.0005	0.0003	0.0004	0.0009	0.0024	0.0036	0.0037	0.0028	0.0012	0.0005	0.0003	0.0004	0.001	0.0025	0.0036	0.0037	0.0027	0.0012	0.0004	0.0003	0.0004	0.0011	0.0026	0.0037	0.0036	0.0026	0.0011	0.0004	0.0003	0.0004	0.0012	0.0027	0.0037	0.0036	0.0024	0.001	0.0002	0.0004	0.0002	0.001	0.0011	0.0011	0.0014	0.0001	0	0.0005	0.0009	0.0003
27.34Hz	0.0008	0.0005	0.0004	0.0004	0.0006	0.0015	0.0024	0.0025	0.0018	0.0008	0.0005	0.0004	0.0005	0.0007	0.0016	0.0024	0.0025	0.0018	0.0007	0.0005	0.0004	0.0004	0.0007	0.0017	0.0025	0.0025	0.0017	0.0007	0.0004	0.0004	0.0005	0.0008	0.0018	0.0025	0.0024	0.0016	0.0007	0.0003	0.0004	0.0001	0.0007	0.0008	0.0008	0.0013	0.0001	0	0.0005	0.0009	0.0003
27.59Hz	0.0005	0.0004	0.0004	0.0004	0.0005	0.0009	0.0016	0.0017	0.0011	0.0005	0.0005	0.0004	0.0004	0.0005	0.001	0.0016	0.0017	0.0011	0.0005	0.0005	0.0004	0.0004	0.0005	0.001	0.0017	0.0017	0.001	0.0005	0.0004	0.0004	0.0005	0.0005	0.0011	0.0017	0.0016	0.0009	0.0005	0.0004	0.0003	0.0002	0.0005	0.0006	0.0007	0.0012	0.0001	0	0.0005	0.0009	0.0003
27.83Hz	0.0004	0.0004	0.0003	0.0004	0.0005	0.0005	0.0011	0.0012	0.0006	0.0004	0.0004	0.0003	0.0004	0.0004	0.0005	0.0011	0.0012	0.0006	0.0004	0.0004	0.0003	0.0003	0.0004	0.0005	0.0011	0.0011	0.0005	0.0004	0.0003	0.0003	0.0004	0.0004	0.0006	0.0012	0.0011	0.0005	0.0004	0.0004	0.0003	0.0002	0.0003	0.0005	0.0007	0.001	0.0001	0	0.0005	0.0009	0.0003
28.08Hz	0.0004	0.0003	0.0001	0.0002	0.0004	0.0002	0.0007	0.0008	0.0003	0.0003	0.0003	0.0002	0.0002	0.0004	0.0002	0.0008	0.0008	0.0003	0.0004	0.0003	0.0001	0.0002	0.0004	0.0002	0.0008	0.0008	0.0002	0.0004	0.0002	0.0001	0.0003	0.0004	0.0003	0.0008	0.0008	0.0002	0.0004	0.0003	0.0002	0.0002	0.0001	0.0005	0.0007	0.0009	0.0001	0	0.0005	0.0009	0.0003
28.32Hz	0.0003	0.0001	0	0.0001	0.0003	0.0001	0.0005	0.0006	0.0001	0.0003	0.0001	0	0.0001	0.0003	0.0001	0.0006	0.0006	0.0001	0.0003	0.0001	0	0.0001	0.0003	0.0001	0.0006	0.0005	0.0001	0.0003	0.0001	0	0.0001	0.0003	0.0001	0.0006	0.0005	0.0001	0.0003	0.0002	0.0001	0.0002	0	0.0004	0.0008	0.0008	0.0001	0	0.0005	0.0009	0.0003
28.56Hz	0.0002	0	0.0001	0.0001	0.0001	0.0001	0.0004	0.0005	0	0.0002	0	0.0001	0.0001	0.0001	0.0001	0.0004	0.0004	0.0001	0.0002	0	0.0001	0.0001	0.0002	0.0001	0.0004	0.0004	0.0001	0.0002	0.0001	0.0001	0	0.0002	0	0.0005	0.0004	0.0001	0.0001	0.0001	0.0001	0.0002	0.0001	0.0004	0.0008	0.0008	0.0001	0	0.0005	0.0008	0.0003
28.81Hz	0.0001	0.0001	0.0002	0.0002	0	0.0001	0.0002	0.0003	0	0.0001	0.0001	0.0002	0.0002	0	0.0001	0.0003	0.0003	0.0001	0.0001	0.0002	0.0002	0.0002	0	0.0001	0.0003	0.0003	0.0001	0	0.0002	0.0002	0.0001	0.0001	0	0.0003	0.0003	0.0001	0	0.0001	0.0001	0.0002	0.0001	0.0004	0.0008	0.0007	0.0001	0	0.0005	0.0008	0.0003
29.05Hz	0	0.0002	0.0003	0.0002	0.0001	0	0.0001	0.0002	0	0.0001	0.0002	0.0003	0.0002	0.0001	0	0.0002	0.0002	0	0.0001	0.0002	0.0003	0.0002	0.0001	0	0.0002	0.0002	0	0.0001	0.0002	0.0003	0.0002	0.0001	0	0.0002	0.0002	0	0.0001	0.0002	0.0002	0.0002	0.0001	0.0003	0.0007	0.0006	0.0001	0	0.0005	0.0008	0.0003
29.3Hz	0.0001	0.0002	0.0002	0.0003	0.0002	0.0001	0.0001	0.0001	0.0001	0.0001	0.0002	0.0003	0.0003	0.0002	0.0001	0.0001	0.0001	0.0001	0.0002	0.0003	0.0002	0.0002	0.0002	0.0001	0.0001	0.0001	0.0001	0.0002	0.0002	0.0002	0.0003	0.0002	0.0001	0.0001	0.0001	0.0001	0.0002	0.0002	0.0002	0.0002	0.0001	0.0003	0.0007	0.0006	0.0001	0	0.0005	0.0008	0.0003
29.54Hz	0.0002	0.0002	0.0002	0.0002	0.0002	0.0001	0.0001	0.0001	0.0001	0.0002	0.0002	0.0002	0.0002	0.0002	0.0001	0.0001	0.0001	0.0001	0.0002	0.0002	0.0002	0.0002	0.0002	0.0001	0.0001	0.0001	0.0001	0.0002	0.0002	0.0002	0.0002	0.0002	0.0001	0	0.0001	0.0001	0.0002	0.0002	0.0002	0.0002	0.0001	0.0002	0.0007	0.0006	0.0001	0	0.0005	0.0008	0.0003
29.79Hz	0.0002	0.0002	0.0001	0.0002	0.0002	0.0002	0.0001	0.0001	0.0002	0.0002	0.0002	0.0002	0.0002	0.0002	0.0002	0.0001	0.0001	0.0002	0.0002	0.0002	0.0001	0.0002	0.0002	0.0002	0.0001	0.0001	0.0002	0.0002	0.0002	0.0001	0.0002	0.0002	0.0002	0.0001	0.0001	0.0002	0.0002	0.0001	0.0002	0.0001	0.0001	0.0001	0.0006	0.0005	0.0001	0	0.0005	0.0008	0.0003
30.03Hz	0.0002	0.0001	0	0.0001	0.0002	0.0002	0.0002	0.0002	0.0002	0.0002	0.0001	0.0001	0.0001	0.0002	0.0002	0.0002	0.0002	0.0002	0.0002	0.0001	0	0.0001	0.0002	0.0002	0.0002	0.0002	0.0002	0.0002	0.0001	0	0.0001	0.0002	0.0002	0.0002	0.0002	0.0002	0.0002	0.0001	0.0001	0.0001	0.0001	0.0001	0.0006	0.0005	0.0001	0	0.0005	0.0008	0.0003
30.27Hz	0.0002	0.0001	0	0	0.0001	0.0002	0.0002	0.0002	0.0002	0.0001	0	0	0	0.0001	0.0002	0.0002	0.0002	0.0002	0.0001	0	0	0	0.0001	0.0002	0.0002	0.0002	0.0002	0.0001	0	0	0	0.0001	0.0002	0.0002	0.0002	0.0002	0.0001	0.0001	0.0001	0.0001	0.0001	0.0001	0.0006	0.0005	0.0001	0	0.0005	0.0008	0.0003
30.52Hz	0.0001	0.0001	0.0001	0.0001	0	0.0001	0.0002	0.0002	0.0002	0.0001	0.0001	0.0001	0.0001	0.0001	0.0002	0.0002	0.0002	0.0001	0.0001	0.0001	0.0001	0.0001	0.0001	0.0002	0.0002	0.0002	0.0002	0.0001	0.0001	0.0001	0.0001	0.0001	0.0001	0.0002	0.0002	0.0001	0	0.0001	0.0001	0.0001	0.0001	0.0002	0.0006	0.0005	0.0001	0	0.0005	0.0008	0.0003
30.76Hz	0	0.0001	0.0001	0.0001	0.0001	0.0001	0.0001	0.0002	0.0001	0	0.0001	0.0002	0.0001	0.0001	0.0001	0.0002	0.0002	0.0001	0	0.0001	0.0001	0.0001	0	0.0001	0.0002	0.0002	0.0001	0	0.0001	0.0001	0.0001	0	0.0001	0.0002	0.0002	0.0001	0.0001	0.0001	0.0002	0.0001	0.0001	0.0002	0.0006	0.0005	0.0001	0	0.0005	0.0008	0.0003
31.01Hz	0.0001	0.0001	0.0002	0.0002	0.0001	0	0.0001	0.0001	0.0001	0.0001	0.0002	0.0002	0.0002	0.0001	0	0.0001	0.0001	0	0.0001	0.0002	0.0002	0.0001	0.0001	0.0001	0.0001	0.0001	0	0.0001	0.0001	0.0002	0.0002	0.0001	0	0.0001	0.0001	0	0.0001	0.0002	0.0002	0.0001	0.0001	0.0002	0.0006	0.0005	0.0001	0	0.0004	0.0008	0.0002
31.25Hz	0.0001	0.0002	0.0002	0.0002	0.0001	0.0001	0	0	0	0.0001	0.0002	0.0002	0.0002	0.0001	0.0001	0	0	0	0.0001	0.0002	0.0002	0.0002	0.0001	0	0	0	0	0.0001	0.0002	0.0002	0.0002	0.0001	0	0	0	0.0001	0.0001	0.0002	0.0002	0.0001	0.0001	0.0002	0.0006	0.0004	0.0001	0	0.0004	0.0008	0.0002
31.49Hz	0.0002	0.0001	0.0001	0.0002	0.0002	0.0001	0	0	0.0001	0.0001	0.0001	0.0001	0.0001	0.0001	0.0001	0	0	0.0001	0.0002	0.0002	0.0001	0.0001	0.0002	0.0001	0	0	0.0001	0.0002	0.0001	0.0001	0.0002	0.0001	0.0001	0	0	0.0001	0.0001	0.0001	0.0001	0.0001	0.0001	0.0002	0.0006	0.0004	0.0001	0	0.0004	0.0008	0.0002
31.74Hz	0.0002	0.0001	0.0001	0.0001	0.0002	0.0001	0.0001	0.0001	0.0001	0.0001	0.0001	0.0001	0.0001	0.0001	0.0001	0.0001	0.0001	0.0001	0.0002	0.0001	0.0001	0.0001	0.0002	0.0001	0.0001	0.0001	0.0001	0.0002	0.0001	0.0001	0.0001	0.0001	0.0001	0.0001	0.0001	0.0001	0.0001	0.0001	0.0001	0.0001	0.0001	0.0002	0.0006	0.0004	0.0001	0	0.0004	0.0007	0.0002
31.98Hz	0.0001	0.0001	0	0.0001	0.0001	0.0001	0.0001	0.0001	0.0001	0.0001	0.0001	0	0.0001	0.0001	0.0001	0.0001	0.0001	0.0001	0.0001	0.0001	0	0.0001	0.0001	0.0001	0.0001	0.0001	0.0001	0.0001	0.0001	0	0.0001	0.0001	0.0001	0.0001	0.0001	0.0001	0.0001	0.0001	0.0001	0.0001	0.0001	0.0001	0.0006	0.0004	0.0001	0	0.0004	0.0007	0.0002
32.23Hz	0.0001	0	0	0	0.0001	0.0001	0.0001	0.0001	0.0001	0.0001	0	0	0	0.0001	0.0001	0.0001	0.0001	0.0001	0.0001	0	0	0	0.0001	0.0001	0.0001	0.0001	0.0001	0.0001	0	0	0	0.0001	0.0001	0.0001	0.0001	0.0001	0.0001	0	0	0.0001	0	0.0001	0.0005	0.0004	0	0	0.0004	0.0007	0.0002
32.47Hz	0.0001	0	0.0001	0	0	0.0001	0.0001	0.0001	0.0001	0	0	0.0001	0	0	0.0001	0.0001	0.0001	0.0001	0	0	0.0001	0	0.0001	0.0001	0.0001	0.0001	0.0001	0.0001	0	0.0001	0	0	0.0001	0.0001	0.0001	0.0001	0	0	0	0	0	0.0001	0.0005	0.0004	0	0	0.0004	0.0007	0.0002
32.71Hz	0	0.0001	0.0001	0.0001	0	0.0001	0.0001	0.0001	0.0001	0	0.0001	0.0001	0.0001	0	0.0001	0.0001	0.0001	0.0001	0	0.0001	0.0001	0.0001	0	0.0001	0.0001	0.0001	0.0001	0	0.0001	0.0001	0.0001	0	0.0001	0.0001	0.0001	0.0001	0	0.0001	0	0	0	0.0001	0.0005	0.0004	0	0	0.0004	0.0007	0.0002
32.96Hz	0	0.0001	0.0001	0.0001	0.0001	0	0.0001	0.0001	0	0.0001	0.0001	0.0001	0.0001	0.0001	0	0.0001	0.0001	0	0.0001	0.0001	0.0001	0.0001	0.0001	0	0.0001	0.0001	0	0.0001	0.0001	0.0001	0.0001	0.0001	0	0.0001	0.0001	0	0.0001	0.0001	0.0001	0	0	0.0001	0.0004	0.0003	0	0	0.0004	0.0007	0.0002
33.2Hz	0.0001	0.0001	0.0001	0.0001	0.0001	0	0	0	0	0.0001	0.0001	0.0001	0.0001	0.0001	0	0	0	0	0.0001	0.0001	0.0001	0.0001	0.0001	0	0	0	0	0.0001	0.0001	0.0001	0.0001	0.0001	0	0	0	0	0.0001	0.0001	0.0001	0	0	0.0001	0.0004	0.0003	0	0	0.0004	0.0007	0.0002
33.45Hz	0.0001	0.0001	0.0001	0.0001	0.0001	0.0001	0	0	0.0001	0.0001	0.0001	0.0001	0.0001	0.0001	0.0001	0	0	0.0001	0.0001	0.0001	0.0001	0.0001	0.0001	0.0001	0	0	0.0001	0.0001	0.0001	0.0001	0.0001	0.0001	0	0	0	0.0001	0.0001	0.0001	0.0001	0	0	0.0001	0.0004	0.0003	0	0	0.0004	0.0007	0.0002
33.69Hz	0.0001	0.0001	0	0.0001	0.0001	0.0001	0	0	0.0001	0.0001	0.0001	0.0001	0.0001	0.0001	0.0001	0.0001	0	0.0001	0.0001	0.0001	0	0.0001	0.0001	0.0001	0	0	0.0001	0.0001	0.0001	0.0001	0.0001	0.0001	0.0001	0	0.0001	0.0001	0.0001	0.0001	0.0001	0	0	0.0001	0.0004	0.0003	0	0	0.0004	0.0007	0.0002
33.94Hz	0.0001	0	0	0	0.0001	0.0001	0.0001	0.0001	0.0001	0.0001	0	0	0	0.0001	0.0001	0.0001	0.0001	0.0001	0.0001	0.0001	0	0	0.0001	0.0001	0.0001	0.0001	0.0001	0.0001	0	0	0.0001	0.0001	0.0001	0.0001	0.0001	0.0001	0.0001	0.0001	0	0	0	0.0001	0.0004	0.0003	0	0	0.0004	0.0007	0.0002
34.18Hz	0.0001	0	0	0	0.0001	0.0001	0.0001	0.0001	0.0001	0.0001	0	0	0	0	0.0001	0.0001	0.0001	0.0001	0.0001	0	0	0	0.0001	0.0001	0.0001	0.0001	0.0001	0.0001	0	0	0	0.0001	0.0001	0.0001	0.0001	0.0001	0	0	0	0	0	0.0001	0.0004	0.0003	0	0	0.0004	0.0007	0.0002
34.42Hz	0	0	0	0	0	0.0001	0.0001	0.0001	0.0001	0	0	0	0	0	0.0001	0.0001	0.0001	0.0001	0	0	0	0	0	0.0001	0.0001	0.0001	0.0001	0	0	0	0	0	0.0001	0.0001	0.0001	0.0001	0	0	0.0001	0	0	0.0001	0.0004	0.0003	0	0	0.0004	0.0007	0.0002
34.67Hz	0	0	0.0001	0.0001	0	0	0.0001	0.0001	0	0	0.0001	0.0001	0.0001	0	0	0.0001	0.0001	0	0	0	0.0001	0	0	0.0001	0.0001	0.0001	0.0001	0	0	0.0001	0	0	0	0.0001	0.0001	0	0	0	0.0001	0	0	0.0001	0.0004	0.0002	0	0	0.0004	0.0007	0.0002
34.91Hz	0	0.0001	0.0001	0.0001	0	0	0	0	0	0	0.0001	0.0001	0.0001	0	0	0	0	0	0	0.0001	0.0001	0.0001	0	0	0	0	0	0	0.0001	0.0001	0.0001	0	0	0	0	0	0	0.0001	0.0001	0	0	0.0001	0.0004	0.0002	0	0	0.0004	0.0007	0.0002
35.16Hz	0.0001	0.0001	0.0001	0.0001	0.0001	0	0	0	0	0	0.0001	0.0001	0.0001	0.0001	0	0	0	0	0.0001	0.0001	0.0001	0.0001	0.0001	0	0	0	0	0.0001	0.0001	0.0001	0.0001	0.0001	0	0	0	0	0.0001	0.0001	0.0001	0	0	0.0001	0.0004	0.0002	0	0	0.0004	0.0007	0.0002
35.4Hz	0.0001	0.0001	0.0001	0.0001	0.0001	0	0	0	0	0.0001	0.0001	0.0001	0.0001	0.0001	0	0	0	0	0.0001	0.0001	0.0001	0.0001	0.0001	0	0	0	0	0.0001	0.0001	0.0001	0.0001	0.0001	0	0	0	0	0.0001	0.0001	0.0001	0	0	0.0001	0.0003	0.0002	0	0	0.0004	0.0007	0.0002
35.64Hz	0.0001	0.0001	0	0.0001	0.0001	0.0001	0	0	0.0001	0.0001	0	0	0.0001	0.0001	0.0001	0	0	0	0.0001	0.0001	0	0	0.0001	0.0001	0	0	0.0001	0.0001	0	0	0.0001	0.0001	0	0	0	0.0001	0.0001	0	0.0001	0	0	0.0001	0.0003	0.0002	0	0	0.0004	0.0007	0.0002
35.89Hz	0.0001	0	0	0	0.0001	0.0001	0	0	0.0001	0	0	0	0	0	0.0001	0.0001	0	0.0001	0.0001	0	0	0	0.0001	0.0001	0	0	0.0001	0.0001	0	0	0	0.0001	0.0001	0	0.0001	0.0001	0	0	0	0	0	0.0001	0.0003	0.0002	0	0	0.0004	0.0006	0.0002
36.13Hz	0.0001	0	0	0	0	0	0	0.0001	0.0001	0	0	0	0	0	0.0001	0.0001	0.0001	0.0001	0	0	0	0	0	0.0001	0.0001	0.0001	0.0001	0	0	0	0	0	0.0001	0.0001	0.0001	0.0001	0	0	0	0	0	0.0001	0.0003	0.0002	0	0	0.0004	0.0006	0.0002
36.38Hz	0	0	0	0	0	0	0	0.0001	0	0	0	0	0	0	0	0.0001	0.0001	0	0	0	0	0	0	0.0001	0.0001	0.0001	0.0001	0	0	0	0	0	0	0.0001	0.0001	0	0	0	0	0	0	0.0001	0.0003	0.0002	0	0	0.0004	0.0006	0.0002
36.62Hz	0	0	0	0	0	0	0	0	0	0	0	0	0	0	0	0.0001	0	0	0	0	0	0	0	0	0	0	0	0	0	0	0	0	0	0	0	0	0	0	0	0	0	0.0001	0.0003	0.0002	0	0	0.0004	0.0006	0.0002
36.87Hz	0	0	0	0	0	0	0	0	0	0	0	0.0001	0	0	0	0	0	0	0	0	0	0	0	0	0	0	0	0	0	0	0	0	0	0	0	0	0	0	0	0	0	0.0001	0.0003	0.0002	0	0	0.0004	0.0006	0.0002
37.11Hz	0	0	0	0.0001	0	0	0	0	0	0	0	0.0001	0.0001	0	0	0	0	0	0	0	0	0	0	0	0	0	0	0	0	0	0.0001	0	0	0	0	0	0	0	0	0	0	0.0001	0.0003	0.0002	0	0	0.0004	0.0006	0.0002
37.35Hz	0	0	0	0	0.0001	0	0	0	0	0	0	0	0	0	0	0	0	0	0	0	0	0	0	0	0	0	0	0	0	0	0.0001	0	0	0	0	0	0	0	0	0	0	0.0001	0.0002	0.0002	0	0	0.0004	0.0006	0.0002
37.6Hz	0.0001	0	0	0	0.0001	0	0	0	0	0	0	0	0	0	0	0	0	0	0	0	0	0	0	0	0	0	0	0	0	0	0	0	0	0	0	0	0	0	0	0	0	0	0.0002	0.0002	0	0	0.0004	0.0006	0.0002
37.84Hz	0	0	0	0	0	0	0	0	0	0	0	0	0	0	0	0	0	0	0	0	0	0	0	0	0	0	0	0	0	0	0	0	0	0	0	0	0	0	0	0	0	0.0001	0.0002	0.0002	0	0	0.0004	0.0006	0.0002
38.09Hz	0	0	0	0	0	0	0	0	0	0	0	0	0	0	0	0	0	0	0	0	0	0	0	0	0	0	0	0	0	0	0	0	0	0	0	0	0	0	0	0	0	0.0001	0.0002	0.0002	0	0	0.0003	0.0006	0.0002
38.33Hz	0	0	0	0	0	0	0	0	0	0	0	0	0	0	0	0	0	0	0	0	0	0	0	0	0	0	0	0	0	0	0	0	0	0	0	0	0	0	0	0	0	0.0001	0.0002	0.0002	0	0	0.0003	0.0006	0.0002
38.57Hz	0	0	0	0	0	0	0	0	0	0	0	0	0	0	0	0	0	0	0	0	0	0	0	0	0	0	0	0	0	0	0	0	0	0	0	0	0	0	0	0	0	0.0001	0.0002	0.0002	0	0	0.0003	0.0006	0.0002
38.82Hz	0	0	0	0	0	0	0	0	0	0	0	0	0	0	0	0	0	0	0	0	0	0	0	0	0	0	0	0	0	0	0	0	0	0	0	0	0	0	0	0	0	0.0001	0.0002	0.0002	0	0	0.0003	0.0006	0.0002
39.06Hz	0	0	0	0	0	0	0	0	0	0	0	0	0	0	0	0	0	0	0	0	0	0	0	0	0	0	0	0	0	0	0	0	0	0	0	0	0	0	0	0	0	0.0001	0.0002	0.0001	0	0	0.0003	0.0006	0.0002
39.31Hz	0	0	0	0	0	0	0	0	0	0	0	0	0	0	0	0	0	0	0	0	0	0	0	0	0	0	0	0	0	0	0	0	0	0	0	0	0	0	0	0	0	0.0001	0.0002	0.0001	0	0	0.0003	0.0006	0.0002
39.55Hz	0	0	0	0	0	0	0	0	0	0	0	0	0	0	0	0	0	0	0	0	0	0	0	0	0	0	0	0	0	0	0	0	0	0	0	0	0	0	0	0	0	0.0001	0.0002	0.0001	0	0	0.0003	0.0006	0.0002
39.79Hz	0	0	0	0	0	0	0	0	0	0	0	0	0	0	0	0	0	0	0	0	0	0	0	0	0	0	0	0	0	0	0	0	0	0	0	0	0	0	0	0	0	0	0.0002	0.0001	0	0	0.0003	0.0006	0.0002
40.04Hz	0	0	0	0	0	0	0	0	0	0	0	0	0	0	0	0	0	0	0	0	0	0	0	0	0	0	0	0	0	0	0	0	0	0	0	0	0	0	0	0	0	0	0.0002	0.0001	0	0	0.0003	0.0006	0.0002
40.28Hz	0	0	0	0	0	0	0	0	0	0	0	0	0	0	0	0	0	0	0	0	0	0	0	0	0	0	0	0	0	0	0	0	0	0	0	0	0	0	0	0	0	0	0.0002	0.0001	0	0	0.0003	0.0006	0.0002
40.53Hz	0	0	0	0	0	0	0	0	0	0	0	0	0	0	0	0	0	0	0	0	0	0	0	0	0	0	0	0	0	0	0	0	0	0	0	0	0	0	0	0	0	0	0.0002	0.0001	0	0	0.0003	0.0006	0.0002
40.77Hz	0	0	0	0	0	0	0	0	0	0	0	0	0	0	0	0	0	0	0	0	0	0	0	0	0	0	0	0	0	0	0	0	0	0	0	0	0	0	0	0	0	0.0001	0.0002	0.0001	0	0	0.0003	0.0006	0.0002
41.02Hz	0	0	0	0	0	0	0	0	0	0	0	0	0	0	0	0	0	0	0	0	0	0	0	0	0	0	0	0	0	0	0	0	0	0	0	0	0	0	0	0	0	0.0001	0.0002	0.0001	0	0	0.0003	0.0005	0.0002
41.26Hz	0	0	0	0	0	0	0	0	0	0	0	0	0	0	0	0	0	0	0	0	0	0	0	0	0	0	0	0	0	0	0	0	0	0	0	0	0	0	0	0	0	0.0001	0.0002	0.0001	0	0	0.0003	0.0005	0.0002
41.5Hz	0	0	0	0	0	0	0	0	0	0	0	0	0	0	0	0	0	0	0	0	0	0	0	0	0	0	0	0	0	0	0	0	0	0	0	0	0	0	0	0	0	0.0001	0.0002	0.0001	0	0	0.0003	0.0005	0.0002
41.75Hz	0	0	0	0	0	0	0	0	0	0	0	0	0	0	0	0	0	0	0	0	0	0	0	0	0	0	0	0	0	0	0	0	0	0	0	0	0	0	0	0	0	0.0001	0.0002	0.0001	0	0	0.0003	0.0005	0.0002
41.99Hz	0	0	0	0	0	0	0	0	0	0	0	0	0	0	0	0	0	0	0	0	0	0	0	0	0	0	0	0	0	0	0	0	0	0	0	0	0	0	0	0	0	0	0.0002	0.0001	0	0	0.0003	0.0005	0.0002
42.24Hz	0	0	0	0	0	0	0	0	0	0	0	0	0	0	0	0	0	0	0	0	0	0	0	0	0	0	0	0	0	0	0	0	0	0	0	0	0	0	0	0	0	0	0.0002	0.0001	0	0	0.0003	0.0005	0.0002
42.48Hz	0	0	0	0	0	0	0	0	0	0	0	0	0	0	0	0	0	0	0	0	0	0	0	0	0	0	0	0	0	0	0	0	0	0	0	0	0	0	0	0	0	0	0.0002	0.0001	0	0	0.0003	0.0005	0.0002
42.72Hz	0	0	0	0	0	0	0	0	0	0	0	0	0	0	0	0	0	0	0	0	0	0	0	0	0	0	0	0	0	0	0	0	0	0	0	0	0	0	0	0	0	0	0.0002	0.0001	0	0	0.0003	0.0005	0.0002
42.97Hz	0	0	0	0	0	0	0	0	0	0	0	0	0	0	0	0	0	0	0	0	0	0	0	0	0	0	0	0	0	0	0	0	0	0	0	0	0	0	0	0	0	0	0.0002	0.0001	0	0	0.0003	0.0005	0.0002
43.21Hz	0	0	0	0	0	0	0	0	0	0	0	0	0	0	0	0	0	0	0	0	0	0	0	0	0	0	0	0	0	0	0	0	0	0	0	0	0	0	0	0	0	0	0.0002	0.0001	0	0	0.0003	0.0005	0.0002
43.46Hz	0	0	0	0	0	0	0	0	0	0	0	0	0	0	0	0	0	0	0	0	0	0	0	0	0	0	0	0	0	0	0	0	0	0	0	0	0	0	0	0	0	0	0.0002	0.0001	0	0	0.0003	0.0005	0.0002
43.7Hz	0	0	0	0	0	0	0	0	0	0	0	0	0	0	0	0	0	0	0	0	0	0	0	0	0	0	0	0	0	0	0	0	0	0	0	0	0	0	0	0	0	0.0001	0.0001	0.0001	0	0	0.0003	0.0005	0.0002
43.95Hz	0	0	0	0	0	0	0	0	0	0	0	0	0	0	0	0	0	0	0	0	0	0	0	0	0	0	0	0	0	0	0	0	0	0	0	0	0	0	0	0	0	0.0001	0.0001	0.0001	0	0	0.0003	0.0005	0.0002
44.19Hz	0	0	0	0	0	0	0	0	0	0	0	0	0	0	0	0	0	0	0	0	0	0	0	0	0	0	0	0	0	0	0	0	0	0	0	0	0	0	0	0	0	0	0.0001	0.0001	0	0	0.0003	0.0005	0.0002
44.43Hz	0	0	0	0	0	0	0	0	0	0	0	0	0	0	0	0	0	0	0	0	0	0	0	0	0	0	0	0	0	0	0	0	0	0	0	0	0	0	0	0	0	0	0.0001	0.0001	0	0	0.0003	0.0005	0.0002
44.68Hz	0	0	0	0	0	0	0	0	0	0	0	0	0	0	0	0	0	0	0	0	0	0	0	0	0	0	0	0	0	0	0	0	0	0	0	0	0	0	0	0	0	0	0.0001	0.0001	0	0	0.0003	0.0005	0.0002
44.92Hz	0	0	0	0	0	0	0	0	0	0	0	0	0	0	0	0	0	0	0	0	0	0	0	0	0	0	0	0	0	0	0	0	0	0	0	0	0	0	0	0	0	0	0.0001	0.0001	0	0	0.0003	0.0005	0.0002
45.17Hz	0	0	0	0	0	0	0	0	0	0	0	0	0	0	0	0	0	0	0	0	0	0	0	0	0	0	0	0	0	0	0	0	0	0	0	0	0	0	0	0	0	0	0.0001	0.0001	0	0	0.0003	0.0005	0.0002
45.41Hz	0	0	0	0	0	0	0	0	0	0	0	0	0	0	0	0	0	0	0	0	0	0	0	0	0	0	0	0	0	0	0	0	0	0	0	0	0	0	0	0	0	0	0.0001	0.0001	0	0	0.0003	0.0005	0.0002
45.65Hz	0	0	0	0	0	0	0	0	0	0	0	0	0	0	0	0	0	0	0	0	0	0	0	0	0	0	0	0	0	0	0	0	0	0	0	0	0	0	0	0	0	0	0.0001	0.0001	0	0	0.0003	0.0005	0.0002
45.9Hz	0	0	0	0	0	0	0	0	0	0	0	0	0	0	0	0	0	0	0	0	0	0	0	0	0	0	0	0	0	0	0	0	0	0	0	0	0	0	0	0	0	0	0.0001	0.0001	0	0	0.0003	0.0005	0.0002
46.14Hz	0	0	0	0	0	0	0	0	0	0	0	0	0	0	0	0	0	0	0	0	0	0	0	0	0	0	0	0	0	0	0	0	0	0	0	0	0	0	0	0	0	0	0.0001	0.0001	0	0	0.0003	0.0005	0.0002
46.39Hz	0	0	0	0	0	0	0	0	0	0	0	0	0	0	0	0	0	0	0	0	0	0	0	0	0	0	0	0	0	0	0	0	0	0	0	0	0	0	0	0	0	0	0.0001	0.0001	0	0	0.0003	0.0005	0.0002
46.63Hz	0	0	0	0	0	0	0	0	0	0	0	0	0	0	0	0	0	0	0	0	0	0	0	0	0	0	0	0	0	0	0	0	0	0	0	0	0	0	0	0	0	0	0.0001	0.0001	0	0	0.0003	0.0005	0.0002
46.88Hz	0	0	0	0	0	0	0	0	0	0	0	0	0	0	0	0	0	0	0	0	0	0	0	0	0	0	0	0	0	0	0	0	0	0	0	0	0	0	0	0	0	0	0.0001	0.0001	0	0	0.0003	0.0005	0.0002
47.12Hz	0	0	0	0	0	0	0	0	0	0	0	0	0	0	0	0	0	0	0	0	0	0	0	0	0	0	0	0	0	0	0	0	0	0	0	0	0	0	0	0	0	0	0.0001	0.0001	0	0	0.0003	0.0005	0.0002
47.36Hz	0	0	0	0	0	0	0	0	0	0	0	0	0	0	0	0	0	0	0	0	0	0	0	0	0	0	0	0	0	0	0	0	0	0	0	0	0	0	0	0	0	0	0.0001	0.0001	0	0	0.0003	0.0005	0.0002
47.61Hz	0	0	0	0	0	0	0	0	0	0	0	0	0	0	0	0	0	0	0	0	0	0	0	0	0	0	0	0	0	0	0	0	0	0	0	0	0	0	0	0	0	0	0.0001	0.0001	0	0	0.0003	0.0005	0.0002
47.85Hz	0	0	0	0	0	0	0	0	0	0	0	0	0	0	0	0	0	0	0	0	0	0	0	0	0	0	0	0	0	0	0	0	0	0	0	0	0	0	0	0	0	0	0.0001	0.0001	0	0	0.0003	0.0005	0.0002
48.1Hz	0	0	0	0	0	0	0	0	0	0	0	0	0	0	0	0	0	0	0	0	0	0	0	0	0	0	0	0	0	0	0	0	0	0	0	0	0	0	0	0	0	0	0.0001	0.0001	0	0	0.0003	0.0004	0.0002
48.34Hz	0	0	0	0	0	0	0	0	0	0	0	0	0	0	0	0	0	0	0	0	0	0	0	0	0	0	0	0	0	0	0	0	0	0	0	0	0	0	0	0	0	0	0.0001	0.0001	0	0	0.0003	0.0004	0.0002
48.58Hz	0	0	0	0	0	0	0	0	0	0	0	0	0	0	0	0	0	0	0	0	0	0	0	0	0	0	0	0	0	0	0	0	0	0	0	0	0	0	0	0	0	0	0.0001	0.0001	0	0	0.0003	0.0004	0.0002
48.83Hz	0	0	0	0	0	0	0	0	0	0	0	0	0	0	0	0	0	0	0	0	0	0	0	0	0	0	0	0	0	0	0	0	0	0	0	0	0	0	0	0	0	0	0.0001	0.0001	0	0	0.0003	0.0004	0.0001
49.07Hz	0	0	0	0	0	0	0	0	0	0	0	0	0	0	0	0	0	0	0	0	0	0	0	0	0	0	0	0	0	0	0	0	0	0	0	0	0	0	0	0	0	0	0.0001	0.0001	0	0	0.0002	0.0004	0.0001
49.32Hz	0	0	0	0	0	0	0	0	0	0	0	0	0	0	0	0	0	0	0	0	0	0	0	0	0	0	0	0	0	0	0	0	0	0	0	0	0	0	0	0	0	0	0.0001	0.0001	0	0	0.0002	0.0004	0.0001
49.56Hz	0	0	0	0	0	0	0	0	0	0	0	0	0	0	0	0	0	0	0	0	0	0	0	0	0	0	0	0	0	0	0	0	0	0	0	0	0	0	0	0	0	0	0.0001	0.0001	0	0	0.0002	0.0004	0.0001
49.8Hz	0	0	0	0	0	0	0	0	0	0	0	0	0	0	0	0	0	0	0	0	0	0	0	0	0	0	0	0	0	0	0	0	0	0	0	0	0	0	0	0	0	0	0.0001	0.0001	0	0	0.0002	0.0004	0.0001
50.05Hz	0	0	0	0	0	0	0	0	0	0	0	0	0	0	0	0	0	0	0	0	0	0	0	0	0	0	0	0	0	0	0	0	0	0	0	0	0	0	0	0	0	0	0.0001	0.0001	0	0	0.0002	0.0004	0.0001
50.29Hz	0	0	0	0	0	0	0	0	0	0	0	0	0	0	0	0	0	0	0	0	0	0	0	0	0	0	0	0	0	0	0	0	0	0	0	0	0	0	0	0	0	0	0.0001	0.0001	0	0	0.0002	0.0004	0.0001
50.54Hz	0	0	0	0	0	0	0	0	0	0	0	0	0	0	0	0	0	0	0	0	0	0	0	0	0	0	0	0	0	0	0	0	0	0	0	0	0	0	0	0	0	0	0.0001	0.0001	0	0	0.0002	0.0004	0.0001
50.78Hz	0	0	0	0	0	0	0	0	0	0	0	0	0	0	0	0	0	0	0	0	0	0	0	0	0	0	0	0	0	0	0	0	0	0	0	0	0	0	0	0	0	0	0.0001	0.0001	0	0	0.0002	0.0004	0.0001
51.03Hz	0	0	0	0	0	0	0	0	0	0	0	0	0	0	0	0	0	0	0	0	0	0	0	0	0	0	0	0	0	0	0	0	0	0	0	0	0	0	0	0	0	0	0.0001	0.0001	0	0	0.0002	0.0004	0.0001
51.27Hz	0	0	0	0	0	0	0	0	0	0	0	0	0	0	0	0	0	0	0	0	0	0	0	0	0	0	0	0	0	0	0	0	0	0	0	0	0	0	0	0	0	0	0.0001	0.0001	0	0	0.0002	0.0004	0.0001
51.51Hz	0	0	0	0	0	0	0	0	0	0	0	0	0	0	0	0	0	0	0	0	0	0	0	0	0	0	0	0	0	0	0	0	0	0	0	0	0	0	0	0	0	0	0.0001	0.0001	0	0	0.0002	0.0004	0.0001
51.76Hz	0	0	0	0	0	0	0	0	0	0	0	0	0	0	0	0	0	0	0	0	0	0	0	0	0	0	0	0	0	0	0	0	0	0	0	0	0	0	0	0	0	0	0.0001	0.0001	0	0	0.0002	0.0004	0.0001
52Hz	0	0	0	0	0	0	0	0	0	0	0	0	0	0	0	0	0	0	0	0	0	0	0	0	0	0	0	0	0	0	0	0	0	0	0	0	0	0	0	0	0	0	0.0001	0.0001	0	0	0.0002	0.0004	0.0001
52.25Hz	0	0	0	0	0	0	0	0	0	0	0	0	0	0	0	0	0	0	0	0	0	0	0	0	0	0	0	0	0	0	0	0	0	0	0	0	0	0	0	0	0	0	0.0001	0.0001	0	0	0.0002	0.0004	0.0001
52.49Hz	0	0	0	0	0	0	0	0	0	0	0	0	0	0	0	0	0	0	0	0	0	0	0	0	0	0	0	0	0	0	0	0	0	0	0	0	0	0	0	0	0	0	0.0002	0.0001	0	0	0.0002	0.0004	0.0001
52.73Hz	0	0	0	0	0	0	0	0	0	0	0	0	0	0	0	0	0	0	0	0	0	0	0	0	0	0	0	0	0	0	0	0	0	0	0	0	0	0	0	0	0	0	0.0002	0.0001	0	0	0.0002	0.0004	0.0001
52.98Hz	0	0	0	0	0	0	0	0	0	0	0	0	0	0	0	0	0	0	0	0	0	0	0	0	0	0	0	0	0	0	0	0	0	0	0	0	0	0	0	0	0	0	0.0002	0.0001	0	0	0.0002	0.0004	0.0001
53.22Hz	0	0	0	0	0	0	0	0	0	0	0	0	0	0	0	0	0	0	0	0	0	0	0	0	0	0	0	0	0	0	0	0	0	0	0	0	0	0	0	0	0	0	0.0002	0.0001	0	0	0.0002	0.0004	0.0001
53.47Hz	0	0	0	0	0	0	0	0	0	0	0	0	0	0	0	0	0	0	0	0	0	0	0	0	0	0	0	0	0	0	0	0	0	0	0	0	0	0	0	0	0	0	0.0002	0.0001	0	0	0.0002	0.0004	0.0001
53.71Hz	0	0	0	0	0	0	0	0	0	0	0	0	0	0	0	0	0	0	0	0	0	0	0	0	0	0	0	0	0	0	0	0	0	0	0	0	0	0	0	0	0	0	0.0002	0.0001	0	0	0.0002	0.0004	0.0001
53.96Hz	0	0	0	0	0	0	0	0	0	0	0	0	0	0	0	0	0	0	0	0	0	0	0	0	0	0	0	0	0	0	0	0	0	0	0	0	0	0	0	0	0	0	0.0002	0.0001	0	0	0.0002	0.0004	0.0001
54.2Hz	0	0	0	0	0	0	0	0	0	0	0	0	0	0	0	0	0	0	0	0	0	0	0	0	0	0	0	0	0	0	0	0	0	0	0	0	0	0	0	0	0	0	0.0002	0.0001	0	0	0.0002	0.0004	0.0001
54.44Hz	0	0	0	0	0	0	0	0	0	0	0	0	0	0	0	0	0	0	0	0	0	0	0	0	0	0	0	0	0	0	0	0	0	0	0	0	0	0	0	0	0	0	0.0002	0.0001	0	0	0.0002	0.0004	0.0001
54.69Hz	0	0	0	0	0	0	0	0	0	0	0	0	0	0	0	0	0	0	0	0	0	0	0	0	0	0	0	0	0	0	0	0	0	0	0	0	0	0	0	0	0	0	0.0002	0.0001	0	0	0.0002	0.0004	0.0001
54.93Hz	0	0	0	0	0	0	0	0	0	0	0	0	0	0	0	0	0	0	0	0	0	0	0	0	0	0	0	0	0	0	0	0	0	0	0	0	0	0	0	0	0	0	0.0002	0.0001	0	0	0.0002	0.0004	0.0001
55.18Hz	0	0	0	0	0	0	0	0	0	0	0	0	0	0	0	0	0	0	0	0	0	0	0	0	0	0	0	0	0	0	0	0	0	0	0	0	0	0	0	0	0	0	0.0002	0.0001	0	0	0.0002	0.0004	0.0001
55.42Hz	0	0	0	0	0	0	0	0	0	0	0	0	0	0	0	0	0	0	0	0	0	0	0	0	0	0	0	0	0	0	0	0	0	0	0	0	0	0	0	0	0	0	0.0002	0.0001	0	0	0.0002	0.0004	0.0001
55.66Hz	0	0	0	0	0	0	0	0	0	0	0	0	0	0	0	0	0	0	0	0	0	0	0	0	0	0	0	0	0	0	0	0	0	0	0	0	0	0	0	0	0	0	0.0002	0.0001	0	0	0.0002	0.0004	0.0001
55.91Hz	0	0	0	0	0	0	0	0	0	0	0	0	0	0	0	0	0	0	0	0	0	0	0	0	0	0	0	0	0	0	0	0	0	0	0	0	0	0	0	0	0	0	0.0002	0.0001	0	0	0.0002	0.0004	0.0001
56.15Hz	0	0	0	0	0	0	0	0	0	0	0	0	0	0	0	0	0	0	0	0	0	0	0	0	0	0	0	0	0	0	0	0	0	0	0	0	0	0	0	0	0	0	0.0002	0.0001	0	0	0.0002	0.0004	0.0001
56.4Hz	0	0	0	0	0	0	0	0	0	0	0	0	0	0	0	0	0	0	0	0	0	0	0	0	0	0	0	0	0	0	0	0	0	0	0	0	0	0	0	0	0	0	0.0002	0.0001	0	0	0.0002	0.0004	0.0001
56.64Hz	0	0	0	0	0	0	0	0	0	0	0	0	0	0	0	0	0	0	0	0	0	0	0	0	0	0	0	0	0	0	0	0	0	0	0	0	0	0	0	0	0	0	0.0002	0.0001	0	0	0.0002	0.0004	0.0001
56.88Hz	0	0	0	0	0	0	0	0	0	0	0	0	0	0	0	0	0	0	0	0	0	0	0	0	0	0	0	0	0	0	0	0	0	0	0	0	0	0	0	0	0	0	0.0002	0.0001	0	0	0.0002	0.0004	0.0001
57.13Hz	0	0	0	0	0	0	0	0	0	0	0	0	0	0	0	0	0	0	0	0	0	0	0	0	0	0	0	0	0	0	0	0	0	0	0	0	0	0	0	0	0	0	0.0002	0.0001	0	0	0.0002	0.0004	0.0001
57.37Hz	0	0	0	0	0	0	0	0	0	0	0	0	0	0	0	0	0	0	0	0	0	0	0	0	0	0	0	0	0	0	0	0	0	0	0	0	0	0	0	0	0	0	0.0002	0.0001	0	0	0.0002	0.0004	0.0001
57.62Hz	0	0	0	0	0	0	0	0	0	0	0	0	0	0	0	0	0	0	0	0	0	0	0	0	0	0	0	0	0	0	0	0	0	0	0	0	0	0	0	0	0	0	0.0002	0.0001	0	0	0.0002	0.0004	0.0001
57.86Hz	0	0	0	0	0	0	0	0	0	0	0	0	0	0	0	0	0	0	0	0	0	0	0	0	0	0	0	0	0	0	0	0	0	0	0	0	0	0	0	0	0	0	0.0002	0.0001	0	0	0.0002	0.0004	0.0001
58.11Hz	0	0	0	0	0	0	0	0	0	0	0	0	0	0	0	0	0	0	0	0	0	0	0	0	0	0	0	0	0	0	0	0	0	0	0	0	0	0	0	0	0	0	0.0002	0.0001	0	0	0.0002	0.0004	0.0001
58.35Hz	0	0	0	0	0	0	0	0	0	0	0	0	0	0	0	0	0	0	0	0	0	0	0	0	0	0	0	0	0	0	0	0	0	0	0	0	0	0	0	0	0	0	0.0002	0.0001	0	0	0.0002	0.0004	0.0001
58.59Hz	0	0	0	0	0	0	0	0	0	0	0	0	0	0	0	0	0	0	0	0	0	0	0	0	0	0	0	0	0	0	0	0	0	0	0	0	0	0	0	0	0	0	0.0002	0.0001	0	0	0.0002	0.0003	0.0001
58.84Hz	0	0	0	0	0	0	0	0	0	0	0	0	0	0	0	0	0	0	0	0	0	0	0	0	0	0	0	0	0	0	0	0	0	0	0	0	0	0	0	0	0	0	0.0002	0.0001	0	0	0.0002	0.0003	0.0001
59.08Hz	0	0	0	0	0	0	0	0	0	0	0	0	0	0	0	0	0	0	0	0	0	0	0	0	0	0	0	0	0	0	0	0	0	0	0	0	0	0	0	0	0	0	0.0002	0.0001	0	0	0.0002	0.0003	0.0001
59.33Hz	0	0	0	0	0	0	0	0	0	0	0	0	0	0	0	0	0	0	0	0	0	0	0	0	0	0	0	0	0	0	0	0	0	0	0	0	0	0	0	0	0	0	0.0002	0.0001	0	0	0.0002	0.0003	0.0001
59.57Hz	0	0	0	0	0	0	0	0	0	0	0	0	0	0	0	0	0	0	0	0	0	0	0	0	0	0	0	0	0	0	0	0	0	0	0	0	0	0	0	0	0	0	0.0002	0.0001	0	0	0.0002	0.0003	0.0001
59.81Hz	0	0	0	0	0	0	0	0	0	0	0	0	0	0	0	0	0	0	0	0	0	0	0	0	0	0	0	0	0	0	0	0	0	0	0	0	0	0	0	0	0	0	0.0002	0.0001	0	0	0.0002	0.0003	0.0001
60.06Hz	0	0	0	0	0	0	0	0	0	0	0	0	0	0	0	0	0	0	0	0	0	0	0	0	0	0	0	0	0	0	0	0	0	0	0	0	0	0	0	0	0	0	0.0002	0.0001	0	0	0.0002	0.0003	0.0001
60.3Hz	0	0	0	0	0	0	0	0	0	0	0	0	0	0	0	0	0	0	0	0	0	0	0	0	0	0	0	0	0	0	0	0	0	0	0	0	0	0	0	0	0	0	0.0002	0.0001	0	0	0.0002	0.0003	0.0001
60.55Hz	0	0	0	0	0	0	0	0	0	0	0	0	0	0	0	0	0	0	0	0	0	0	0	0	0	0	0	0	0	0	0	0	0	0	0	0	0	0	0	0	0	0	0.0002	0.0001	0	0	0.0002	0.0003	0.0001
60.79Hz	0	0	0	0	0	0	0	0	0	0	0	0	0	0	0	0	0	0	0	0	0	0	0	0	0	0	0	0	0	0	0	0	0	0	0	0	0	0	0	0	0	0	0.0002	0.0001	0	0	0.0002	0.0003	0.0001
61.04Hz	0	0	0	0	0	0	0	0	0	0	0	0	0	0	0	0	0	0	0	0	0	0	0	0	0	0	0	0	0	0	0	0	0	0	0	0	0	0	0	0	0	0	0.0002	0.0001	0	0	0.0002	0.0003	0.0001
61.28Hz	0	0	0	0	0	0	0	0	0	0	0	0	0	0	0	0	0	0	0	0	0	0	0	0	0	0	0	0	0	0	0	0	0	0	0	0	0	0	0	0	0	0	0.0002	0.0001	0	0	0.0002	0.0003	0.0001
61.52Hz	0	0	0	0	0	0	0	0	0	0	0	0	0	0	0	0	0	0	0	0	0	0	0	0	0	0	0	0	0	0	0	0	0	0	0	0	0	0	0	0	0	0	0.0002	0.0001	0	0	0.0002	0.0003	0.0001
61.77Hz	0	0	0	0	0	0	0	0	0	0	0	0	0	0	0	0	0	0	0	0	0	0	0	0	0	0	0	0	0	0	0	0	0	0	0	0	0	0	0	0	0	0	0.0002	0.0001	0	0	0.0002	0.0003	0.0001
62.01Hz	0	0	0	0	0	0	0	0	0	0	0	0	0	0	0	0	0	0	0	0	0	0	0	0	0	0	0	0	0	0	0	0	0	0	0	0	0	0	0	0	0	0	0.0002	0.0001	0	0	0.0002	0.0003	0.0001
62.26Hz	0	0	0	0	0	0	0	0	0	0	0	0	0	0	0	0	0	0	0	0	0	0	0	0	0	0	0	0	0	0	0	0	0	0	0	0	0	0	0	0	0	0	0.0002	0.0001	0	0	0.0002	0.0003	0.0001
62.5Hz	0	0	0	0	0	0	0	0	0	0	0	0	0	0	0	0	0	0	0	0	0	0	0	0	0	0	0	0	0	0	0	0	0	0	0	0	0	0	0	0	0	0	0.0002	0.0001	0	0	0.0002	0.0003	0.0001
62.74Hz	0	0	0	0	0	0	0	0	0	0	0	0	0	0	0	0	0	0	0	0	0	0	0	0	0	0	0	0	0	0	0	0	0	0	0	0	0	0	0	0	0	0	0.0002	0.0001	0	0	0.0002	0.0003	0.0001
62.99Hz	0	0	0	0	0	0	0	0	0	0	0	0	0	0	0	0	0	0	0	0	0	0	0	0	0	0	0	0	0	0	0	0	0	0	0	0	0	0	0	0	0	0	0.0002	0.0001	0	0	0.0002	0.0003	0.0001
63.23Hz	0	0	0	0	0	0	0	0	0	0	0	0	0	0	0	0	0	0	0	0	0	0	0	0	0	0	0	0	0	0	0	0	0	0	0	0	0	0	0	0	0	0	0.0002	0.0002	0	0	0.0002	0.0003	0.0001
63.48Hz	0	0	0	0	0	0	0	0	0	0	0	0	0	0	0	0	0	0	0	0	0	0	0	0	0	0	0	0	0	0	0	0	0	0	0	0	0	0	0	0	0	0	0.0002	0.0002	0	0	0.0002	0.0003	0.0001
63.72Hz	0	0	0	0	0	0	0	0	0	0	0	0	0	0	0	0	0	0	0	0	0	0	0	0	0	0	0	0	0	0	0	0	0	0	0	0	0	0	0	0	0	0.0001	0.0002	0.0002	0	0	0.0002	0.0003	0.0001
63.96Hz	0	0	0	0	0	0	0	0	0	0	0	0	0	0	0	0	0	0	0	0	0	0	0	0	0	0	0	0	0	0	0	0	0	0	0	0	0	0	0	0	0	0.0001	0.0002	0.0002	0	0	0.0002	0.0003	0.0001
64.21Hz	0	0	0	0	0	0	0	0	0	0	0	0	0	0	0	0	0	0	0	0	0	0	0	0	0	0	0	0	0	0	0	0	0	0	0	0	0	0	0	0	0	0.0001	0.0002	0.0002	0	0	0.0002	0.0003	0.0001
64.45Hz	0	0	0	0	0	0	0	0	0	0	0	0	0	0	0	0	0	0	0	0	0	0	0	0	0	0	0	0	0	0	0	0	0	0	0	0	0	0	0	0	0	0.0001	0.0002	0.0002	0	0	0.0002	0.0003	0.0001
64.7Hz	0	0	0	0	0	0	0	0	0	0	0	0	0	0	0	0	0	0	0	0	0	0	0	0	0	0	0	0	0	0	0	0	0	0	0	0	0	0	0	0	0	0.0001	0.0002	0.0002	0	0	0.0002	0.0003	0.0001
64.94Hz	0	0	0	0	0	0	0	0	0	0	0	0	0	0	0	0	0	0	0	0	0	0	0	0	0	0	0	0	0	0	0	0	0	0	0	0	0	0	0	0	0	0	0.0002	0.0002	0	0	0.0002	0.0003	0.0001
65.19Hz	0	0	0	0	0	0	0	0	0	0	0	0	0	0	0	0	0	0	0	0	0	0	0	0	0	0	0	0	0	0	0	0	0	0	0	0	0	0	0	0	0	0	0.0002	0.0002	0	0	0.0002	0.0003	0.0001
65.43Hz	0	0	0	0	0	0	0	0	0	0	0	0	0	0	0	0	0	0	0	0	0	0	0	0	0	0	0	0	0	0	0	0	0	0	0	0	0	0	0	0	0	0	0.0002	0.0002	0	0	0.0002	0.0003	0.0001
65.67Hz	0	0	0	0	0	0	0	0	0	0	0	0	0	0	0	0	0	0	0	0	0	0	0	0	0	0	0	0	0	0	0	0	0	0	0	0	0	0	0	0	0	0	0.0002	0.0002	0	0	0.0002	0.0003	0.0001
65.92Hz	0	0	0	0	0	0	0	0	0	0	0	0	0	0	0	0	0	0	0	0	0	0	0	0	0	0	0	0	0	0	0	0	0	0	0	0	0	0	0	0	0	0.0001	0.0002	0.0002	0	0	0.0002	0.0003	0.0001
66.16Hz	0	0	0	0	0	0	0	0	0	0	0	0	0	0	0	0	0	0	0	0	0	0	0	0	0	0	0	0	0	0	0	0	0	0	0	0	0	0	0	0	0	0.0001	0.0002	0.0002	0	0	0.0002	0.0003	0.0001
66.41Hz	0	0	0	0	0	0	0	0	0	0	0	0	0	0	0	0	0	0	0	0	0	0	0	0	0	0	0	0	0	0	0	0	0	0	0	0	0	0	0	0	0	0.0001	0.0002	0.0002	0	0	0.0002	0.0003	0.0001
66.65Hz	0	0	0	0	0	0	0	0	0	0	0	0	0	0	0	0	0	0	0	0	0	0	0	0	0	0	0	0	0	0	0	0	0	0	0	0	0	0	0	0	0	0.0001	0.0002	0.0002	0	0	0.0002	0.0003	0.0001
66.89Hz	0	0	0	0	0	0	0	0	0	0	0	0	0	0	0	0	0	0	0	0	0	0	0	0	0	0	0	0	0	0	0	0	0	0	0	0	0	0	0	0	0	0.0001	0.0002	0.0002	0	0	0.0002	0.0003	0.0001
67.14Hz	0	0	0	0	0	0	0	0	0	0	0	0	0	0	0	0	0	0	0	0	0	0	0	0	0	0	0	0	0	0	0	0	0	0	0	0	0	0	0	0	0	0.0001	0.0002	0.0002	0	0	0.0002	0.0003	0.0001
67.38Hz	0	0	0	0	0	0	0	0	0	0	0	0	0	0	0	0	0	0	0	0	0	0	0	0	0	0	0	0	0	0	0	0	0	0	0	0	0	0	0	0	0	0.0001	0.0002	0.0002	0	0	0.0002	0.0003	0.0001
67.63Hz	0	0	0	0	0	0	0	0	0	0	0	0	0	0	0	0	0	0	0	0	0	0	0	0	0	0	0	0	0	0	0	0	0	0	0	0	0	0	0	0	0	0.0001	0.0002	0.0002	0	0	0.0002	0.0003	0.0001
67.87Hz	0	0	0	0	0	0	0	0	0	0	0	0	0	0	0	0	0	0	0	0	0	0	0	0	0	0	0	0	0	0	0	0	0	0	0	0	0	0	0	0	0	0.0001	0.0002	0.0002	0	0	0.0002	0.0003	0.0001
68.12Hz	0	0	0	0	0	0	0	0	0	0	0	0	0	0	0	0	0	0	0	0	0	0	0	0	0	0	0	0	0	0	0	0	0	0	0	0	0	0	0	0	0	0.0001	0.0002	0.0002	0	0	0.0002	0.0003	0.0001
68.36Hz	0	0	0	0	0	0	0	0	0	0	0	0	0	0	0	0	0	0	0	0	0	0	0	0	0	0	0	0	0	0	0	0	0	0	0	0	0	0	0	0	0	0.0001	0.0002	0.0002	0	0	0.0002	0.0003	0.0001
68.6Hz	0	0	0	0	0	0	0	0	0	0	0	0	0	0	0	0	0	0	0	0	0	0	0	0	0	0	0	0	0	0	0	0	0	0	0	0	0	0	0	0	0	0.0001	0.0002	0.0002	0	0	0.0002	0.0003	0.0001
68.85Hz	0	0	0	0	0	0	0	0	0	0	0	0	0	0	0	0	0	0	0	0	0	0	0	0	0	0	0	0	0	0	0	0	0	0	0	0	0	0	0	0	0	0.0001	0.0002	0.0002	0	0	0.0002	0.0003	0.0001
69.09Hz	0	0	0	0	0	0	0	0	0	0	0	0	0	0	0	0	0	0	0	0	0	0	0	0	0	0	0	0	0	0	0	0	0	0	0	0	0	0	0	0	0	0.0001	0.0002	0.0002	0	0	0.0002	0.0003	0.0001
69.34Hz	0	0	0	0	0	0	0	0	0	0	0	0	0	0	0	0	0	0	0	0	0	0	0	0	0	0	0	0	0	0	0	0	0	0	0	0	0	0	0	0	0	0.0001	0.0002	0.0002	0	0	0.0002	0.0003	0.0001
69.58Hz	0	0	0	0	0	0	0	0	0	0	0	0	0	0	0	0	0	0	0	0	0	0	0	0	0	0	0	0	0	0	0	0	0	0	0	0	0	0	0	0	0	0.0001	0.0002	0.0002	0	0	0.0002	0.0003	0.0001
69.82Hz	0	0	0	0	0	0	0	0	0	0	0	0	0	0	0	0	0	0	0	0	0	0	0	0	0	0	0	0	0	0	0	0	0	0	0	0	0	0	0	0	0	0.0001	0.0002	0.0002	0	0	0.0002	0.0003	0.0001
70.07Hz	0	0	0	0	0	0	0	0	0	0	0	0	0	0	0	0	0	0	0	0	0	0	0	0	0	0	0	0	0	0	0	0	0	0	0	0	0	0	0	0	0	0.0001	0.0002	0.0002	0	0	0.0002	0.0003	0.0001
70.31Hz	0	0	0	0	0	0	0	0	0	0	0	0	0	0	0	0	0	0	0	0	0	0	0	0	0	0	0	0	0	0	0	0	0	0	0	0	0	0	0	0	0	0.0001	0.0003	0.0002	0	0	0.0002	0.0003	0.0001
70.56Hz	0	0	0	0	0	0	0	0	0	0	0	0	0	0	0	0	0	0	0	0	0	0	0	0	0	0	0	0	0	0	0	0	0	0	0	0	0	0	0	0	0	0.0001	0.0003	0.0002	0	0	0.0002	0.0003	0.0001
70.8Hz	0	0	0	0	0	0	0	0	0	0	0	0	0	0	0	0	0	0	0	0	0	0	0	0	0	0	0	0	0	0	0	0	0	0	0	0	0	0	0	0	0	0.0001	0.0003	0.0002	0	0	0.0002	0.0003	0.0001
71.04Hz	0	0	0	0	0	0	0	0	0	0	0	0	0	0	0	0	0	0	0	0	0	0	0	0	0	0	0	0	0	0	0	0	0	0	0	0	0	0	0	0	0	0.0001	0.0003	0.0002	0	0	0.0002	0.0003	0.0001
71.29Hz	0	0	0	0	0	0	0	0	0	0	0	0	0	0	0	0	0	0	0	0	0	0	0	0	0	0	0	0	0	0	0	0	0	0	0	0	0	0	0	0	0	0.0001	0.0003	0.0002	0	0	0.0002	0.0003	0.0001
71.53Hz	0	0	0	0	0	0	0	0	0	0	0	0	0	0	0	0	0	0	0	0	0	0	0	0	0	0	0	0	0	0	0	0	0	0	0	0	0	0	0	0	0	0.0001	0.0003	0.0002	0	0	0.0002	0.0003	0.0001
71.78Hz	0	0	0	0	0	0	0	0	0	0	0	0	0	0	0	0	0	0	0	0	0	0	0	0	0	0	0	0	0	0	0	0	0	0	0	0	0	0	0	0	0	0.0001	0.0003	0.0002	0	0	0.0002	0.0003	0.0001
72.02Hz	0	0	0	0	0	0	0	0	0	0	0	0	0	0	0	0	0	0	0	0	0	0	0	0	0	0	0	0	0	0	0	0	0	0	0	0	0	0	0	0	0	0.0001	0.0003	0.0002	0	0	0.0002	0.0003	0.0001
72.27Hz	0	0	0	0	0	0	0	0	0	0	0	0	0	0	0	0	0	0	0	0	0	0	0	0	0	0	0	0	0	0	0	0	0	0	0	0	0	0	0	0	0	0.0001	0.0003	0.0002	0	0	0.0002	0.0003	0.0001
72.51Hz	0	0	0	0	0	0	0	0	0	0	0	0	0	0	0	0	0	0	0	0	0	0	0	0	0	0	0	0	0	0	0	0	0	0	0	0	0	0	0	0	0	0.0001	0.0003	0.0002	0	0	0.0002	0.0003	0.0001
72.75Hz	0	0	0	0	0	0	0	0	0	0	0	0	0	0	0	0	0	0	0	0	0	0	0	0	0	0	0	0	0	0	0	0	0	0	0	0	0	0	0	0	0	0.0001	0.0003	0.0002	0	0	0.0002	0.0003	0.0001
73Hz	0	0	0	0	0	0	0	0	0	0	0	0	0	0	0	0	0	0	0	0	0	0	0	0	0	0	0	0	0	0	0	0	0	0	0	0	0	0	0	0	0	0.0001	0.0003	0.0002	0	0	0.0002	0.0003	0.0001
73.24Hz	0	0	0	0	0	0	0	0	0	0	0	0	0	0	0	0	0	0	0	0	0	0	0	0	0	0	0	0	0	0	0	0	0	0	0	0	0	0	0	0	0	0.0001	0.0003	0.0002	0	0	0.0002	0.0003	0.0001
73.49Hz	0	0	0	0	0	0	0	0	0	0	0	0	0	0	0	0	0	0	0	0	0	0	0	0	0	0	0	0	0	0	0	0	0	0	0	0	0	0	0	0	0	0.0001	0.0003	0.0002	0	0	0.0002	0.0003	0.0001
73.73Hz	0	0	0	0	0	0	0	0	0	0	0	0	0	0	0	0	0	0	0	0	0	0	0	0	0	0	0	0	0	0	0	0	0	0	0	0	0	0	0	0	0	0.0001	0.0003	0.0002	0	0	0.0002	0.0003	0.0001
73.97Hz	0	0	0	0	0	0	0	0	0	0	0	0	0	0	0	0	0	0	0	0	0	0	0	0	0	0	0	0	0	0	0	0	0	0	0	0	0	0	0	0	0	0.0001	0.0003	0.0002	0	0	0.0002	0.0003	0.0001
74.22Hz	0	0	0	0	0	0	0	0	0	0	0	0	0	0	0	0	0	0	0	0	0	0	0	0	0	0	0	0	0	0	0	0	0	0	0	0	0	0	0	0	0	0.0001	0.0003	0.0002	0	0	0.0002	0.0003	0.0001
74.46Hz	0	0	0	0	0	0	0	0	0	0	0	0	0	0	0	0	0	0	0	0	0	0	0	0	0	0	0	0	0	0	0	0	0	0	0	0	0	0	0	0	0	0.0001	0.0003	0.0002	0	0	0.0002	0.0003	0.0001
74.71Hz	0	0	0	0	0	0	0	0	0	0	0	0	0	0	0	0	0	0	0	0	0	0	0	0	0	0	0	0	0	0	0	0	0	0	0	0	0	0	0	0	0	0.0001	0.0003	0.0002	0	0	0.0002	0.0003	0.0001
74.95Hz	0	0	0	0	0	0	0	0	0	0	0	0	0	0	0	0	0	0	0	0	0	0	0	0	0	0	0	0	0	0	0	0	0	0	0	0	0	0	0	0	0	0.0001	0.0003	0.0002	0	0	0.0002	0.0003	0.0001
75.2Hz	0	0	0	0	0	0	0	0	0	0	0	0	0	0	0	0	0	0	0	0	0	0	0	0	0	0	0	0	0	0	0	0	0	0	0	0	0	0	0	0	0	0.0001	0.0003	0.0002	0	0	0.0002	0.0003	0.0001
75.44Hz	0	0	0	0	0	0	0	0	0	0	0	0	0	0	0	0	0	0	0	0	0	0	0	0	0	0	0	0	0	0	0	0	0	0	0	0	0	0	0	0	0	0.0001	0.0003	0.0002	0	0	0.0002	0.0003	0.0001
75.68Hz	0	0	0	0	0	0	0	0	0	0	0	0	0	0	0	0	0	0	0	0	0	0	0	0	0	0	0	0	0	0	0	0	0	0	0	0	0	0	0	0	0	0.0001	0.0003	0.0002	0	0	0.0002	0.0004	0.0001
75.93Hz	0	0	0	0	0	0	0	0	0	0	0	0	0	0	0	0	0	0	0	0	0	0	0	0	0	0	0	0	0	0	0	0	0	0	0	0	0	0	0	0	0	0.0001	0.0003	0.0002	0	0	0.0002	0.0004	0.0001
76.17Hz	0	0	0	0	0	0	0	0	0	0	0	0	0	0	0	0	0	0	0	0	0	0	0	0	0	0	0	0	0	0	0	0	0	0	0	0	0	0	0	0	0	0.0001	0.0003	0.0002	0	0	0.0002	0.0004	0.0001
76.42Hz	0	0	0	0	0	0	0	0	0	0	0	0	0	0	0	0	0	0	0	0	0	0	0	0	0	0	0	0	0	0	0	0	0	0	0	0	0	0	0	0	0	0.0001	0.0003	0.0002	0	0	0.0002	0.0004	0.0001
76.66Hz	0	0	0	0	0	0	0	0	0	0	0	0	0	0	0	0	0	0	0	0	0	0	0	0	0	0	0	0	0	0	0	0	0	0	0	0	0	0	0	0	0	0.0001	0.0003	0.0002	0	0	0.0002	0.0004	0.0001
76.9Hz	0	0	0	0	0	0	0	0	0	0	0	0	0	0	0	0	0	0	0	0	0	0	0	0	0	0	0	0	0	0	0	0	0	0	0	0	0	0	0	0	0	0.0001	0.0003	0.0002	0	0	0.0002	0.0004	0.0001
77.15Hz	0	0	0	0	0	0	0	0	0	0	0	0	0	0	0	0	0	0	0	0	0	0	0	0	0	0	0	0	0	0	0	0	0	0	0	0	0	0	0	0	0	0.0001	0.0003	0.0002	0	0	0.0002	0.0004	0.0001
77.39Hz	0	0	0	0	0	0	0	0	0	0	0	0	0	0	0	0	0	0	0	0	0	0	0	0	0	0	0	0	0	0	0	0	0	0	0	0	0	0	0	0	0	0.0001	0.0003	0.0002	0	0	0.0002	0.0004	0.0001
77.64Hz	0	0	0	0	0	0	0	0	0	0	0	0	0	0	0	0	0	0	0	0	0	0	0	0	0	0	0	0	0	0	0	0	0	0	0	0	0	0	0	0	0	0.0001	0.0003	0.0002	0	0	0.0002	0.0004	0.0001
77.88Hz	0	0	0	0	0	0	0	0	0	0	0	0	0	0	0	0	0	0	0	0	0	0	0	0	0	0	0	0	0	0	0	0	0	0	0	0	0	0	0	0	0	0.0001	0.0003	0.0002	0	0	0.0002	0.0004	0.0001
78.13Hz	0	0	0	0	0	0	0	0	0	0	0	0	0	0	0	0	0	0	0	0	0	0	0	0	0	0	0	0	0	0	0	0	0	0	0	0	0	0	0	0	0	0.0001	0.0003	0.0002	0	0	0.0002	0.0004	0.0001
78.37Hz	0	0	0	0	0	0	0	0	0	0	0	0	0	0	0	0	0	0	0	0	0	0	0	0	0	0	0	0	0	0	0	0	0	0	0	0	0	0	0	0	0	0.0001	0.0003	0.0003	0	0	0.0002	0.0004	0.0001
78.61Hz	0	0	0	0	0	0	0	0	0	0	0	0	0	0	0	0	0	0	0	0	0	0	0	0	0	0	0	0	0	0	0	0	0	0	0	0	0	0	0	0	0	0.0001	0.0003	0.0003	0	0	0.0002	0.0004	0.0001
78.86Hz	0	0	0	0	0	0	0	0	0	0	0	0	0	0	0	0	0	0	0	0	0	0	0	0	0	0	0	0	0	0	0	0	0	0	0	0	0	0	0	0	0	0.0001	0.0003	0.0003	0	0	0.0002	0.0004	0.0001
79.1Hz	0	0	0	0	0	0	0	0	0	0	0	0	0	0	0	0	0	0	0	0	0	0	0	0	0	0	0	0	0	0	0	0	0	0	0	0	0	0	0	0	0	0.0001	0.0003	0.0003	0	0	0.0002	0.0004	0.0002
79.35Hz	0	0	0	0	0	0	0	0	0	0	0	0	0	0	0	0	0	0	0	0	0	0	0	0	0	0	0	0	0	0	0	0	0	0	0	0	0	0	0	0	0	0.0001	0.0003	0.0003	0	0	0.0002	0.0004	0.0002
79.59Hz	0	0	0	0	0	0	0	0	0	0	0	0	0	0	0	0	0	0	0	0	0	0	0	0	0	0	0	0	0	0	0	0	0	0	0	0	0	0	0	0	0	0.0001	0.0003	0.0003	0	0	0.0002	0.0004	0.0002
79.83Hz	0	0	0	0	0	0	0	0	0	0	0	0	0	0	0	0	0	0	0	0	0	0	0	0	0	0	0	0	0	0	0	0	0	0	0	0	0	0	0	0	0	0.0001	0.0003	0.0003	0	0	0.0002	0.0004	0.0002
80.08Hz	0	0	0	0	0	0	0	0	0	0	0	0	0	0	0	0	0	0	0	0	0	0	0	0	0	0	0	0	0	0	0	0	0	0	0	0	0	0	0	0	0	0.0001	0.0003	0.0003	0	0	0.0002	0.0004	0.0002
80.32Hz	0	0	0	0	0	0	0	0	0	0	0	0	0	0	0	0	0	0	0	0	0	0	0	0	0	0	0	0	0	0	0	0	0	0	0	0	0	0	0	0	0	0.0001	0.0004	0.0003	0	0	0.0002	0.0004	0.0002
80.57Hz	0	0	0	0	0	0	0	0	0	0	0	0	0	0	0	0	0	0	0	0	0	0	0	0	0	0	0	0	0	0	0	0	0	0	0	0	0	0	0	0	0	0.0001	0.0004	0.0003	0	0	0.0002	0.0005	0.0001
80.81Hz	0	0	0	0	0	0	0	0	0	0	0	0	0	0	0	0	0	0	0	0	0	0	0	0	0	0	0	0	0	0	0	0	0	0	0	0	0	0	0	0	0	0.0001	0.0004	0.0003	0	0	0.0002	0.0005	0.0001
81.05Hz	0	0	0	0	0	0	0	0	0	0	0	0	0	0	0	0	0	0	0	0	0	0	0	0	0	0	0	0	0	0	0	0	0	0	0	0	0	0	0	0	0	0.0001	0.0004	0.0003	0	0	0.0002	0.0005	0.0001
81.3Hz	0	0	0	0	0	0	0	0	0	0	0	0	0	0	0	0	0	0	0	0	0	0	0	0	0	0	0	0	0	0	0	0	0	0	0	0	0	0	0	0	0	0.0001	0.0004	0.0003	0	0	0.0002	0.0005	0.0001
81.54Hz	0	0	0	0	0	0	0	0	0	0	0	0	0	0	0	0	0	0	0	0	0	0	0	0	0	0	0	0	0	0	0	0	0	0	0	0	0	0	0	0	0	0.0001	0.0004	0.0003	0	0	0.0002	0.0005	0.0002
81.79Hz	0	0	0	0	0	0	0	0	0	0	0	0	0	0	0	0	0	0	0	0	0	0	0	0	0	0	0	0	0	0	0	0	0	0	0	0	0	0	0	0	0	0.0001	0.0004	0.0003	0	0	0.0003	0.0005	0.0002
82.03Hz	0	0	0	0	0	0	0	0	0	0	0	0	0	0	0	0	0	0	0	0	0	0	0	0	0	0	0	0	0	0	0	0	0	0	0	0	0	0	0	0	0	0.0001	0.0004	0.0003	0	0	0.0003	0.0005	0.0002
82.28Hz	0	0	0	0	0	0	0	0	0	0	0	0	0	0	0	0	0	0	0	0	0	0	0	0	0	0	0	0	0	0	0	0	0	0	0	0	0	0	0	0	0	0.0001	0.0004	0.0003	0	0	0.0003	0.0005	0.0002
82.52Hz	0	0	0	0	0	0	0	0	0	0	0	0	0	0	0	0	0	0	0	0	0	0	0	0	0	0	0	0	0	0	0	0	0	0	0	0	0	0	0	0	0	0.0001	0.0004	0.0003	0	0	0.0003	0.0005	0.0002
82.76Hz	0	0	0	0	0	0	0	0	0	0	0	0	0	0	0	0	0	0	0	0	0	0	0	0	0	0	0	0	0	0	0	0	0	0	0	0	0	0	0	0	0	0.0001	0.0004	0.0003	0	0	0.0003	0.0005	0.0002
83.01Hz	0	0	0	0	0	0	0	0	0	0	0	0	0	0	0	0	0	0	0	0	0	0	0	0	0	0	0	0	0	0	0	0	0	0	0	0	0	0	0	0	0	0.0001	0.0004	0.0003	0	0	0.0003	0.0005	0.0002
83.25Hz	0	0	0	0	0	0	0	0	0	0	0	0	0	0	0	0	0	0	0	0	0	0	0	0	0	0	0	0	0	0	0	0	0	0	0	0	0	0	0	0	0	0.0001	0.0004	0.0003	0	0	0.0003	0.0005	0.0002
83.5Hz	0	0	0	0	0	0	0	0	0	0	0	0	0	0	0	0	0	0	0	0	0	0	0	0	0	0	0	0	0	0	0	0	0	0	0	0	0	0	0	0	0	0.0001	0.0004	0.0003	0	0	0.0003	0.0006	0.0001
83.74Hz	0	0	0	0	0	0	0	0	0	0	0	0	0	0	0	0	0	0	0	0	0	0	0	0	0	0	0	0	0	0	0	0	0	0	0	0	0	0	0	0	0	0.0001	0.0004	0.0003	0	0	0.0003	0.0006	0.0002
83.98Hz	0	0	0	0	0	0	0	0	0	0	0	0	0	0	0	0	0	0	0	0	0	0	0	0	0	0	0	0	0	0	0	0	0	0	0	0	0	0	0	0	0	0.0001	0.0004	0.0003	0	0	0.0003	0.0006	0.0002
84.23Hz	0	0	0	0	0	0	0	0	0	0	0	0	0	0	0	0	0	0	0	0	0	0	0	0	0	0	0	0	0	0	0	0	0	0	0	0	0	0	0	0	0	0.0001	0.0004	0.0003	0	0	0.0003	0.0006	0.0002
84.47Hz	0	0	0	0	0	0	0	0	0	0	0	0	0	0	0	0	0	0	0	0	0	0	0	0	0	0	0	0	0	0	0	0	0	0	0	0	0	0	0	0	0	0.0001	0.0004	0.0003	0	0	0.0003	0.0006	0.0002
84.72Hz	0	0	0	0	0	0	0	0	0	0	0	0	0	0	0	0	0	0	0	0	0	0	0	0	0	0	0	0	0	0	0	0	0	0	0	0	0	0	0	0	0	0.0001	0.0004	0.0003	0	0	0.0003	0.0006	0.0003
84.96Hz	0	0	0	0	0	0	0	0	0	0	0	0	0	0	0	0	0	0	0	0	0	0	0	0	0	0	0	0	0	0	0	0	0	0	0	0	0	0	0	0	0	0.0001	0.0004	0.0003	0	0	0.0003	0.0006	0.0003
85.21Hz	0	0	0	0	0	0	0	0	0	0	0	0	0	0	0	0	0	0	0	0	0	0	0	0	0	0	0	0	0	0	0	0	0	0	0	0	0	0	0	0	0	0.0001	0.0004	0.0003	0	0	0.0003	0.0006	0.0003
85.45Hz	0	0	0	0	0	0	0	0	0	0	0	0	0	0	0	0	0	0	0	0	0	0	0	0	0	0	0	0	0	0	0	0	0	0	0	0	0	0	0	0	0	0.0001	0.0004	0.0003	0	0	0.0003	0.0006	0.0002
85.69Hz	0	0	0	0	0	0	0	0	0	0	0	0	0	0	0	0	0	0	0	0	0	0	0	0	0	0	0	0	0	0	0	0	0	0	0	0	0	0	0	0	0	0.0001	0.0004	0.0003	0	0	0.0003	0.0006	0.0002
85.94Hz	0	0	0	0	0	0	0	0	0	0	0	0	0	0	0	0	0	0	0	0	0	0	0	0	0	0	0	0	0	0	0	0	0	0	0	0	0	0	0	0	0	0.0001	0.0004	0.0003	0	0	0.0004	0.0006	0.0002
86.18Hz	0	0	0	0	0	0	0	0	0	0	0	0	0	0	0	0	0	0	0	0	0	0	0	0	0	0	0	0	0	0	0	0	0	0	0	0	0	0	0	0	0	0.0001	0.0004	0.0003	0	0	0.0004	0.0006	0.0002
86.43Hz	0	0	0	0	0	0	0	0	0	0	0	0	0	0	0	0	0	0	0	0	0	0	0	0	0	0	0	0	0	0	0	0	0	0	0	0	0	0	0	0	0	0.0001	0.0004	0.0004	0	0	0.0004	0.0007	0.0002
86.67Hz	0	0	0	0	0	0	0	0	0	0	0	0	0	0	0	0	0	0	0	0	0	0	0	0	0	0	0	0	0	0	0	0	0	0	0	0	0	0	0.0001	0	0	0.0001	0.0005	0.0004	0	0	0.0004	0.0007	0.0002
86.91Hz	0	0	0	0	0	0	0	0	0	0	0	0	0	0	0	0	0	0	0	0	0	0	0	0	0	0	0	0	0	0	0	0	0	0	0	0	0	0	0.0001	0	0	0.0001	0.0005	0.0004	0	0	0.0004	0.0007	0.0003
87.16Hz	0	0	0	0	0	0	0	0	0	0	0	0	0	0	0	0	0	0	0	0	0	0	0	0	0	0	0	0	0	0	0	0	0	0	0	0	0	0	0.0001	0	0	0.0001	0.0005	0.0004	0	0	0.0004	0.0008	0.0003
87.4Hz	0	0	0	0	0.0001	0.0001	0	0	0	0	0	0	0	0.0001	0	0	0	0	0	0	0	0	0.0001	0	0	0	0	0.0001	0	0	0	0	0	0	0	0	0.0001	0.0001	0.0001	0	0	0.0001	0.0005	0.0004	0	0	0.0004	0.0008	0.0004
87.65Hz	0	0	0	0	0.0001	0.0001	0	0	0	0.0001	0	0	0	0.0001	0.0001	0	0	0	0.0001	0	0	0	0.0001	0.0001	0	0	0.0001	0.0001	0	0	0	0.0001	0	0	0	0.0001	0.0001	0.0001	0.0001	0	0.0001	0.0001	0.0005	0.0004	0	0	0.0004	0.0008	0.0004
87.89Hz	0.0001	0	0	0	0.0001	0.0001	0	0	0.0001	0.0001	0	0	0	0.0001	0.0001	0	0	0.0001	0.0001	0	0	0	0.0001	0.0001	0	0	0.0001	0.0001	0	0	0	0.0001	0.0001	0	0	0.0001	0.0001	0.0001	0.0001	0	0.0001	0.0001	0.0005	0.0004	0	0	0.0004	0.0008	0.0004
88.13Hz	0.0001	0.0001	0	0	0	0.0001	0	0	0.0001	0.0001	0.0001	0	0	0.0001	0.0001	0	0	0.0001	0.0001	0	0	0	0.0001	0.0001	0	0	0.0001	0.0001	0	0	0	0.0001	0.0001	0	0	0.0001	0.0001	0.0001	0.0001	0	0.0001	0.0001	0.0005	0.0004	0	0	0.0004	0.0008	0.0003
88.38Hz	0.0001	0.0001	0	0	0	0	0	0	0.0001	0.0001	0	0	0	0	0.0001	0	0	0.0001	0.0001	0	0	0	0.0001	0.0001	0	0	0.0001	0.0001	0	0	0	0.0001	0.0001	0	0	0.0001	0	0.0001	0.0001	0	0.0001	0.0001	0.0005	0.0004	0	0	0.0005	0.0008	0.0002
88.62Hz	0.0001	0	0	0	0	0	0	0	0.0001	0.0001	0	0	0	0	0	0	0	0.0001	0.0001	0	0	0	0.0001	0	0	0	0	0	0	0	0	0.0001	0.0001	0	0	0	0	0	0	0.0001	0.0001	0.0002	0.0005	0.0004	0	0	0.0005	0.0008	0.0001
88.87Hz	0.0001	0	0	0	0.0001	0.0001	0	0	0	0.0001	0	0	0	0.0001	0	0	0	0	0.0001	0	0	0	0.0001	0	0	0	0	0.0001	0	0	0	0.0001	0	0	0	0	0.0001	0	0	0.0001	0.0001	0.0002	0.0005	0.0004	0	0	0.0005	0.0008	0.0001
89.11Hz	0.0001	0	0	0	0.0001	0.0001	0.0001	0	0	0.0001	0	0	0	0.0001	0.0001	0.0001	0	0	0.0001	0	0	0	0.0001	0	0	0.0001	0.0001	0.0001	0	0	0	0.0001	0	0	0.0001	0.0001	0.0001	0.0001	0	0.0001	0.0001	0.0002	0.0005	0.0004	0	0	0.0005	0.0008	0.0002
89.36Hz	0.0001	0	0	0.0001	0.0001	0.0001	0.0001	0.0001	0.0001	0.0001	0.0001	0	0.0001	0.0001	0.0001	0.0001	0.0001	0.0001	0.0001	0.0001	0	0.0001	0.0001	0.0001	0.0001	0.0001	0.0001	0.0001	0.0001	0	0.0001	0.0001	0.0001	0.0001	0.0001	0.0001	0.0001	0.0001	0	0.0001	0.0001	0.0001	0.0005	0.0004	0	0	0.0005	0.0008	0.0004
89.6Hz	0.0001	0.0001	0	0.0001	0.0001	0.0001	0.0001	0.0001	0.0001	0.0001	0.0001	0	0.0001	0.0001	0.0001	0.0001	0.0001	0.0001	0.0001	0.0001	0	0.0001	0.0001	0.0001	0.0001	0.0001	0.0001	0.0001	0.0001	0	0.0001	0.0001	0.0001	0.0001	0.0001	0.0001	0.0001	0.0001	0.0001	0.0001	0.0001	0.0001	0.0005	0.0004	0	0	0.0005	0.0008	0.0005
89.84Hz	0.0001	0.0001	0	0.0001	0.0001	0.0001	0	0	0.0001	0.0001	0.0001	0	0.0001	0.0001	0.0001	0	0	0.0001	0.0001	0.0001	0	0.0001	0.0001	0.0001	0	0	0.0001	0.0001	0.0001	0	0.0001	0.0001	0.0001	0	0	0.0001	0.0001	0.0001	0.0001	0.0001	0.0001	0.0001	0.0005	0.0004	0	0	0.0005	0.0009	0.0006
90.09Hz	0.0001	0.0001	0	0	0.0001	0.0001	0	0	0.0001	0.0001	0.0001	0	0.0001	0.0001	0.0001	0	0	0.0001	0.0001	0.0001	0	0.0001	0.0001	0.0001	0	0	0.0001	0.0001	0.0001	0	0.0001	0.0001	0.0001	0	0	0.0001	0.0001	0.0001	0.0001	0.0001	0.0001	0.0001	0.0005	0.0004	0	0	0.0005	0.0009	0.0007
90.33Hz	0.0001	0.0001	0	0	0.0001	0.0001	0	0	0.0001	0.0001	0.0001	0.0001	0.0001	0.0001	0.0001	0	0	0.0001	0.0001	0.0001	0.0001	0.0001	0.0001	0.0001	0	0	0.0001	0.0001	0.0001	0.0001	0.0001	0.0001	0.0001	0	0	0.0001	0.0001	0.0001	0.0001	0.0001	0.0001	0.0001	0.0006	0.0004	0	0	0.0005	0.001	0.0007
90.58Hz	0.0001	0.0001	0.0001	0.0001	0.0001	0.0001	0	0	0.0001	0.0001	0.0001	0.0001	0.0001	0.0001	0.0001	0	0	0.0001	0.0001	0.0001	0.0001	0.0001	0.0001	0.0001	0	0	0.0001	0.0001	0.0001	0.0001	0.0001	0.0001	0.0001	0	0	0.0001	0.0001	0	0.0002	0.0002	0.0001	0.0001	0.0006	0.0004	0	0	0.0005	0.0011	0.0006
90.82Hz	0.0001	0.0001	0.0001	0.0001	0.0001	0.0001	0.0001	0	0.0001	0.0001	0.0001	0.0001	0.0001	0.0001	0.0001	0.0001	0	0.0001	0.0001	0.0001	0.0001	0.0001	0.0001	0.0001	0.0001	0.0001	0.0001	0.0001	0.0001	0.0001	0.0001	0.0001	0.0001	0	0.0001	0.0001	0.0001	0	0.0002	0.0002	0.0001	0.0002	0.0006	0.0004	0	0	0.0005	0.0012	0.0005
91.06Hz	0.0001	0.0001	0.0001	0.0001	0.0001	0.0001	0.0001	0.0001	0.0001	0.0001	0.0001	0.0001	0.0001	0.0001	0.0001	0.0001	0.0001	0.0001	0.0001	0.0001	0.0001	0.0001	0.0001	0.0001	0.0001	0.0001	0.0001	0.0001	0.0001	0.0001	0.0001	0.0001	0.0001	0.0001	0.0001	0.0001	0.0001	0.0001	0.0002	0.0002	0.0001	0.0002	0.0006	0.0004	0	0	0.0006	0.0013	0.0005
91.31Hz	0.0001	0.0001	0.0001	0.0002	0.0001	0.0001	0.0001	0.0001	0.0001	0.0001	0.0001	0.0002	0.0002	0.0001	0.0001	0.0001	0.0001	0.0001	0.0001	0.0002	0.0002	0.0002	0.0001	0.0001	0.0001	0.0001	0.0001	0.0001	0.0002	0.0002	0.0001	0.0001	0.0001	0.0001	0.0001	0.0001	0.0001	0.0001	0.0003	0.0002	0.0001	0.0002	0.0006	0.0004	0	0	0.0006	0.0014	0.0006
91.55Hz	0.0001	0.0002	0.0002	0.0002	0.0001	0.0001	0.0001	0.0001	0.0001	0.0001	0.0002	0.0002	0.0002	0.0001	0.0001	0.0001	0.0001	0.0001	0.0001	0.0002	0.0002	0.0002	0.0001	0.0001	0.0001	0.0001	0.0001	0.0001	0.0002	0.0002	0.0002	0.0001	0.0001	0.0001	0.0001	0.0001	0.0001	0.0001	0.0003	0.0003	0.0001	0.0002	0.0006	0.0005	0	0	0.0006	0.0014	0.001
91.8Hz	0.0001	0.0002	0.0002	0.0003	0.0001	0.0001	0.0001	0.0001	0.0001	0.0001	0.0002	0.0002	0.0003	0.0001	0.0001	0.0001	0.0001	0.0001	0.0001	0.0003	0.0002	0.0003	0.0001	0.0001	0.0001	0.0001	0.0001	0.0001	0.0003	0.0002	0.0002	0.0001	0.0001	0.0001	0.0001	0.0001	0.0001	0.0002	0.0004	0.0003	0.0001	0.0002	0.0006	0.0005	0.0001	0	0.0007	0.0014	0.0015
92.04Hz	0.0002	0.0002	0.0003	0.0003	0.0001	0.0001	0.0001	0.0001	0.0001	0.0001	0.0003	0.0003	0.0003	0.0001	0.0002	0.0001	0.0001	0.0002	0.0001	0.0003	0.0003	0.0003	0.0001	0.0002	0.0001	0.0001	0.0002	0.0001	0.0003	0.0003	0.0003	0.0001	0.0002	0.0001	0.0001	0.0002	0.0001	0.0002	0.0004	0.0004	0.0002	0.0002	0.0006	0.0005	0.0001	0	0.0007	0.0014	0.0021
92.29Hz	0.0002	0.0003	0.0004	0.0004	0.0001	0.0001	0	0	0.0002	0.0002	0.0003	0.0004	0.0004	0.0001	0.0002	0	0	0.0002	0.0001	0.0004	0.0004	0.0004	0.0001	0.0002	0	0	0.0002	0.0001	0.0004	0.0004	0.0004	0.0001	0.0002	0	0	0.0002	0.0001	0.0003	0.0005	0.0005	0.0002	0.0001	0.0006	0.0005	0.0001	0	0.0008	0.0013	0.0029
92.53Hz	0.0002	0.0004	0.0005	0.0005	0.0002	0.0002	0.0001	0	0.0002	0.0002	0.0004	0.0005	0.0005	0.0002	0.0002	0.0001	0	0.0002	0.0002	0.0005	0.0005	0.0005	0.0002	0.0002	0	0.0001	0.0002	0.0002	0.0005	0.0005	0.0004	0.0002	0.0002	0	0.0001	0.0002	0.0002	0.0004	0.0007	0.0006	0.0002	0	0.0006	0.0005	0.0001	0	0.0008	0.0011	0.0037
92.77Hz	0.0002	0.0005	0.0007	0.0007	0.0002	0.0002	0.0001	0.0001	0.0002	0.0002	0.0005	0.0007	0.0006	0.0002	0.0002	0.0001	0.0001	0.0002	0.0002	0.0006	0.0007	0.0006	0.0002	0.0002	0.0001	0.0001	0.0002	0.0002	0.0006	0.0007	0.0005	0.0002	0.0002	0.0001	0.0001	0.0002	0.0002	0.0005	0.0009	0.0007	0.0003	0.0001	0.0006	0.0005	0.0001	0	0.0009	0.0008	0.0045
93.02Hz	0.0003	0.0006	0.001	0.0009	0.0003	0.0002	0.0001	0.0001	0.0002	0.0003	0.0007	0.001	0.0008	0.0003	0.0002	0.0001	0.0001	0.0002	0.0003	0.0007	0.001	0.0007	0.0003	0.0002	0.0001	0.0001	0.0002	0.0003	0.0008	0.001	0.0007	0.0003	0.0002	0.0001	0.0001	0.0002	0.0003	0.0007	0.0012	0.0009	0.0004	0.0002	0.0006	0.0005	0.0001	0	0.0009	0.0005	0.0055
93.26Hz	0.0004	0.0008	0.0014	0.0011	0.0005	0.0003	0.0001	0.0001	0.0002	0.0004	0.0009	0.0013	0.001	0.0004	0.0002	0.0001	0.0001	0.0002	0.0004	0.0009	0.0013	0.001	0.0004	0.0002	0.0001	0.0001	0.0002	0.0004	0.001	0.0013	0.0009	0.0004	0.0002	0.0001	0.0001	0.0002	0.0005	0.001	0.0017	0.0012	0.0005	0.0003	0.0006	0.0005	0.0001	0	0.001	0.0001	0.0066
93.51Hz	0.0005	0.0011	0.0019	0.0015	0.0006	0.0003	0.0001	0.0001	0.0002	0.0005	0.0012	0.0018	0.0014	0.0006	0.0003	0.0001	0.0001	0.0002	0.0006	0.0012	0.0018	0.0013	0.0006	0.0003	0.0001	0.0001	0.0003	0.0006	0.0013	0.0018	0.0012	0.0005	0.0002	0.0001	0.0001	0.0003	0.0006	0.0014	0.0022	0.0015	0.0006	0.0003	0.0007	0.0005	0.0001	0	0.0011	0.0005	0.0078
93.75Hz	0.0006	0.0015	0.0025	0.002	0.0008	0.0003	0.0001	0.0001	0.0003	0.0007	0.0015	0.0025	0.0018	0.0007	0.0003	0.0001	0.0001	0.0003	0.0007	0.0016	0.0025	0.0017	0.0007	0.0003	0.0001	0.0001	0.0003	0.0007	0.0018	0.0025	0.0016	0.0007	0.0003	0.0001	0.0001	0.0003	0.0008	0.0018	0.0029	0.002	0.0007	0.0004	0.0007	0.0005	0.0001	0	0.0012	0.001	0.0092
93.99Hz	0.0008	0.0019	0.0033	0.0026	0.001	0.0004	0.0001	0.0001	0.0003	0.0008	0.0021	0.0034	0.0024	0.001	0.0003	0.0001	0.0001	0.0003	0.0009	0.0022	0.0034	0.0023	0.0009	0.0003	0.0001	0.0001	0.0003	0.0009	0.0023	0.0034	0.0021	0.0008	0.0003	0.0001	0.0001	0.0004	0.001	0.0025	0.0039	0.0026	0.0009	0.0004	0.0007	0.0005	0.0001	0	0.0013	0.0017	0.0109
94.24Hz	0.001	0.0026	0.0044	0.0034	0.0013	0.0004	0.0001	0.0001	0.0003	0.001	0.0027	0.0044	0.0032	0.0012	0.0004	0.0001	0.0001	0.0003	0.0011	0.0029	0.0045	0.003	0.0011	0.0004	0.0001	0.0001	0.0004	0.0012	0.0031	0.0044	0.0028	0.0011	0.0003	0.0001	0.0001	0.0004	0.0013	0.0033	0.005	0.0033	0.0012	0.0004	0.0007	0.0005	0.0001	0	0.0013	0.0025	0.0128
94.48Hz	0.0012	0.0034	0.0057	0.0043	0.0017	0.0005	0.0001	0.0001	0.0004	0.0013	0.0036	0.0058	0.0041	0.0016	0.0004	0.0001	0.0001	0.0004	0.0014	0.0038	0.0058	0.0039	0.0014	0.0004	0.0001	0.0001	0.0004	0.0015	0.004	0.0058	0.0037	0.0013	0.0004	0.0001	0.0001	0.0004	0.0017	0.0043	0.0065	0.0043	0.0014	0.0003	0.0008	0.0005	0.0001	0	0.0014	0.0033	0.0149
94.73Hz	0.0014	0.0044	0.0074	0.0056	0.0022	0.0005	0.0002	0.0001	0.0004	0.0016	0.0047	0.0075	0.0053	0.002	0.0005	0.0002	0.0001	0.0004	0.0017	0.0049	0.0075	0.0051	0.0018	0.0004	0.0001	0.0001	0.0005	0.0019	0.0052	0.0075	0.0048	0.0017	0.0004	0.0001	0.0002	0.0005	0.0021	0.0055	0.0083	0.0054	0.0018	0.0003	0.0007	0.0005	0.0001	0	0.0015	0.0042	0.0174
94.97Hz	0.0018	0.0057	0.0095	0.0071	0.0028	0.0007	0.0002	0.0002	0.0004	0.002	0.006	0.0096	0.0068	0.0026	0.0006	0.0002	0.0002	0.0005	0.0022	0.0063	0.0096	0.0065	0.0023	0.0005	0.0002	0.0002	0.0005	0.0024	0.0067	0.0096	0.0062	0.0021	0.0004	0.0002	0.0002	0.0006	0.0027	0.0071	0.0105	0.0069	0.0021	0.0003	0.0007	0.0005	0.0001	0	0.0016	0.0052	0.0201
95.21Hz	0.0022	0.0072	0.012	0.0091	0.0035	0.0008	0.0002	0.0002	0.0005	0.0025	0.0076	0.0121	0.0087	0.0032	0.0007	0.0002	0.0002	0.0006	0.0027	0.0081	0.0122	0.0083	0.0029	0.0006	0.0002	0.0002	0.0006	0.003	0.0085	0.0122	0.0079	0.0026	0.0005	0.0002	0.0002	0.0007	0.0033	0.009	0.0132	0.0086	0.0026	0.0003	0.0007	0.0005	0.0001	0	0.0017	0.0062	0.0231
95.46Hz	0.0027	0.0091	0.0151	0.0114	0.0043	0.0009	0.0002	0.0002	0.0006	0.003	0.0096	0.0153	0.0109	0.0039	0.0008	0.0002	0.0002	0.0007	0.0034	0.0102	0.0153	0.0104	0.0036	0.0007	0.0002	0.0002	0.0008	0.0037	0.0107	0.0153	0.0099	0.0032	0.0006	0.0002	0.0002	0.0009	0.0041	0.0114	0.0165	0.0107	0.0032	0.0005	0.0007	0.0006	0.0001	0	0.0018	0.0073	0.0264
95.7Hz	0.0033	0.0113	0.0189	0.0143	0.0053	0.0011	0.0002	0.0002	0.0007	0.0037	0.012	0.019	0.0137	0.0048	0.001	0.0002	0.0002	0.0008	0.0041	0.0127	0.0191	0.013	0.0044	0.0009	0.0002	0.0002	0.0009	0.0046	0.0133	0.019	0.0123	0.0039	0.0008	0.0002	0.0002	0.001	0.005	0.0142	0.0204	0.0131	0.0038	0.0007	0.0007	0.0006	0.0001	0	0.0019	0.0084	0.0297
95.95Hz	0.004	0.014	0.0233	0.0178	0.0064	0.0013	0.0002	0.0002	0.0008	0.0045	0.0148	0.0235	0.017	0.0058	0.0011	0.0002	0.0002	0.001	0.005	0.0157	0.0236	0.0161	0.0053	0.001	0.0002	0.0002	0.0011	0.0055	0.0165	0.0235	0.0153	0.0048	0.0009	0.0002	0.0002	0.0012	0.0061	0.0176	0.0251	0.016	0.0046	0.0008	0.0006	0.0006	0.0001	0	0.002	0.0095	0.0332
96.19Hz	0.0049	0.0171	0.0286	0.0219	0.0078	0.0015	0.0002	0.0001	0.001	0.0054	0.0182	0.0288	0.0208	0.0071	0.0013	0.0002	0.0001	0.0011	0.006	0.0193	0.0289	0.0198	0.0064	0.0012	0.0002	0.0002	0.0012	0.0067	0.0203	0.0289	0.0187	0.0057	0.001	0.0001	0.0002	0.0014	0.0074	0.0217	0.0306	0.0194	0.0054	0.001	0.0007	0.0006	0.0001	0	0.002	0.0106	0.0366
96.44Hz	0.0058	0.0208	0.0349	0.0267	0.0094	0.0017	0.0003	0.0001	0.0011	0.0065	0.0221	0.0351	0.0254	0.0085	0.0015	0.0002	0.0002	0.0012	0.0072	0.0235	0.0352	0.0241	0.0076	0.0013	0.0002	0.0002	0.0014	0.0081	0.0248	0.0352	0.0228	0.0069	0.0012	0.0001	0.0002	0.0016	0.0089	0.0264	0.037	0.0233	0.0065	0.0011	0.0007	0.0006	0.0001	0	0.0021	0.0116	0.0399
96.68Hz	0.0069	0.0251	0.0421	0.0323	0.0113	0.002	0.0003	0.0002	0.0013	0.0078	0.0267	0.0424	0.0307	0.0102	0.0017	0.0003	0.0002	0.0014	0.0087	0.0283	0.0425	0.0291	0.0091	0.0015	0.0003	0.0003	0.0016	0.0097	0.0299	0.0425	0.0275	0.0082	0.0013	0.0002	0.0003	0.0019	0.0107	0.0319	0.0444	0.0278	0.0076	0.0013	0.0008	0.0006	0.0001	0	0.0022	0.0127	0.0431
96.92Hz	0.0082	0.03	0.0505	0.0387	0.0135	0.0024	0.0004	0.0003	0.0014	0.0092	0.0319	0.0508	0.0369	0.0122	0.0021	0.0004	0.0003	0.0017	0.0103	0.0339	0.0509	0.0349	0.0109	0.0018	0.0003	0.0004	0.0019	0.0115	0.0359	0.0509	0.0329	0.0098	0.0015	0.0003	0.0004	0.0022	0.0128	0.0381	0.0529	0.0329	0.009	0.0013	0.0009	0.0006	0.0001	0	0.0023	0.0136	0.046
97.17Hz	0.0097	0.0356	0.0599	0.046	0.016	0.0028	0.0005	0.0004	0.0017	0.0109	0.0379	0.0603	0.0438	0.0144	0.0025	0.0005	0.0004	0.002	0.0123	0.0403	0.0604	0.0415	0.013	0.0021	0.0004	0.0004	0.0023	0.0137	0.0426	0.0604	0.0391	0.0116	0.0018	0.0004	0.0005	0.0026	0.0152	0.0452	0.0623	0.0386	0.0105	0.0014	0.001	0.0007	0.0001	0	0.0023	0.0146	0.0485
97.41Hz	0.0115	0.0419	0.0704	0.0541	0.0189	0.0034	0.0005	0.0004	0.002	0.0129	0.0446	0.0709	0.0515	0.0171	0.0029	0.0005	0.0005	0.0023	0.0145	0.0474	0.0711	0.0488	0.0153	0.0025	0.0005	0.0005	0.0027	0.0162	0.0502	0.071	0.046	0.0137	0.0021	0.0004	0.0005	0.0031	0.018	0.0531	0.0728	0.0449	0.0122	0.0016	0.001	0.0007	0.0001	0	0.0024	0.0154	0.0506
97.66Hz	0.0135	0.0489	0.082	0.0631	0.0222	0.004	0.0006	0.0004	0.0024	0.0152	0.0521	0.0825	0.06	0.02	0.0034	0.0005	0.0005	0.0028	0.017	0.0553	0.0828	0.0569	0.018	0.003	0.0005	0.0005	0.0032	0.019	0.0585	0.0827	0.0537	0.0161	0.0026	0.0005	0.0005	0.0037	0.0211	0.0618	0.0841	0.0518	0.0142	0.0018	0.0011	0.0007	0.0001	0	0.0025	0.0161	0.0522
97.9Hz	0.0159	0.0567	0.0944	0.0728	0.0259	0.0046	0.0005	0.0004	0.0028	0.0178	0.0603	0.0951	0.0693	0.0234	0.004	0.0005	0.0004	0.0032	0.0199	0.064	0.0954	0.0658	0.021	0.0035	0.0004	0.0005	0.0038	0.0222	0.0676	0.0953	0.0622	0.0188	0.003	0.0004	0.0005	0.0043	0.0246	0.0713	0.0963	0.0593	0.0164	0.0021	0.0011	0.0007	0.0001	0	0.0025	0.0168	0.0532
98.14Hz	0.0185	0.0651	0.1077	0.0832	0.03	0.0054	0.0006	0.0003	0.0033	0.0207	0.0692	0.1084	0.0793	0.0271	0.0047	0.0005	0.0004	0.0038	0.0232	0.0733	0.1087	0.0754	0.0244	0.0041	0.0004	0.0004	0.0044	0.0258	0.0774	0.1086	0.0713	0.0219	0.0035	0.0004	0.0005	0.005	0.0285	0.0815	0.1091	0.0673	0.0188	0.0025	0.0011	0.0007	0.0001	0	0.0026	0.0173	0.0536
98.39Hz	0.0215	0.0742	0.1214	0.0942	0.0346	0.0063	0.0007	0.0003	0.0038	0.024	0.0788	0.1222	0.09	0.0313	0.0054	0.0006	0.0004	0.0044	0.0268	0.0833	0.1226	0.0856	0.0282	0.0047	0.0005	0.0005	0.0051	0.0297	0.0878	0.1225	0.081	0.0254	0.0041	0.0004	0.0006	0.0058	0.0329	0.0923	0.1223	0.0758	0.0215	0.003	0.0011	0.0008	0.0001	0	0.0026	0.0177	0.0534
98.63Hz	0.0248	0.0838	0.1353	0.1057	0.0396	0.0072	0.0009	0.0004	0.0044	0.0277	0.0888	0.1362	0.1011	0.0359	0.0063	0.0007	0.0005	0.0051	0.0308	0.0938	0.1366	0.0963	0.0325	0.0055	0.0006	0.0007	0.0059	0.0342	0.0987	0.1365	0.0913	0.0292	0.0047	0.0005	0.0008	0.0067	0.0377	0.1035	0.1355	0.0846	0.0245	0.0035	0.001	0.0008	0.0001	0	0.0027	0.0179	0.0527
98.88Hz	0.0285	0.0938	0.1491	0.1175	0.0452	0.0084	0.0011	0.0006	0.0051	0.0317	0.0993	0.15	0.1125	0.041	0.0073	0.0009	0.0007	0.0059	0.0353	0.1047	0.1504	0.1073	0.0371	0.0063	0.0008	0.0009	0.0068	0.039	0.1099	0.1503	0.102	0.0335	0.0054	0.0007	0.001	0.0078	0.0431	0.115	0.1484	0.0936	0.0277	0.0041	0.0009	0.0008	0.0001	0	0.0027	0.018	0.0513
99.12Hz	0.0325	0.1042	0.1623	0.1294	0.0512	0.0097	0.0013	0.0009	0.0058	0.0362	0.11	0.1633	0.1241	0.0466	0.0084	0.0012	0.001	0.0068	0.0402	0.1158	0.1637	0.1186	0.0422	0.0073	0.001	0.0011	0.0078	0.0444	0.1213	0.1635	0.1129	0.0381	0.0063	0.0009	0.0012	0.0091	0.0489	0.1266	0.1607	0.1028	0.0313	0.0047	0.0007	0.0008	0.0001	0	0.0027	0.018	0.0494
99.37Hz	0.037	0.1148	0.1745	0.141	0.0578	0.0113	0.0015	0.001	0.0067	0.0411	0.1209	0.1754	0.1355	0.0527	0.0098	0.0013	0.0011	0.0078	0.0455	0.1269	0.1759	0.1298	0.0478	0.0084	0.0012	0.0013	0.0091	0.0502	0.1327	0.1757	0.1239	0.0433	0.0073	0.0011	0.0014	0.0105	0.0552	0.1381	0.172	0.1118	0.0351	0.0054	0.0006	0.0008	0.0001	0	0.0027	0.0178	0.047
99.61Hz	0.0419	0.1253	0.1852	0.1522	0.0648	0.0131	0.0016	0.0011	0.0078	0.0465	0.1316	0.1862	0.1466	0.0592	0.0113	0.0015	0.0012	0.0091	0.0513	0.1378	0.1865	0.1408	0.0539	0.0098	0.0013	0.0014	0.0106	0.0565	0.1437	0.1864	0.1347	0.0489	0.0084	0.0012	0.0016	0.0122	0.062	0.1492	0.1817	0.1206	0.0391	0.006	0.0005	0.0008	0.0001	0	0.0027	0.0175	0.0442
99.85Hz	0.0473	0.1356	0.1941	0.1626	0.0723	0.0151	0.0018	0.0011	0.0091	0.0523	0.1421	0.1949	0.1571	0.0662	0.0131	0.0015	0.0013	0.0106	0.0576	0.1483	0.1953	0.1513	0.0604	0.0114	0.0013	0.0014	0.0122	0.0633	0.1542	0.1952	0.1452	0.0549	0.0098	0.0012	0.0016	0.0141	0.0692	0.1595	0.1897	0.129	0.0434	0.0068	0.0006	0.0008	0.0001	0	0.0027	0.0171	0.041
100.1Hz	0.0531	0.1455	0.2007	0.1719	0.0801	0.0173	0.0019	0.0011	0.0106	0.0586	0.1519	0.2014	0.1666	0.0736	0.0151	0.0016	0.0013	0.0122	0.0644	0.158	0.2017	0.161	0.0674	0.0131	0.0014	0.0015	0.0141	0.0705	0.1638	0.2016	0.155	0.0614	0.0114	0.0012	0.0018	0.0162	0.0769	0.1689	0.1954	0.1367	0.0479	0.0076	0.0008	0.0008	0.0001	0	0.0027	0.0166	0.0375
100.34Hz	0.0593	0.1548	0.2046	0.1798	0.0883	0.0198	0.0022	0.0011	0.0122	0.0653	0.1609	0.2052	0.1749	0.0814	0.0173	0.0018	0.0013	0.0141	0.0715	0.1668	0.2054	0.1696	0.0748	0.0151	0.0015	0.0016	0.0162	0.0781	0.1723	0.2054	0.1639	0.0684	0.0131	0.0012	0.002	0.0186	0.0848	0.177	0.1987	0.1435	0.0526	0.0085	0.0011	0.0008	0.0001	0	0.0027	0.0159	0.0339
100.59Hz	0.066	0.1631	0.2057	0.1859	0.0966	0.0226	0.0026	0.0013	0.0141	0.0724	0.1689	0.2061	0.1816	0.0894	0.0198	0.0021	0.0016	0.0162	0.079	0.1743	0.2063	0.1769	0.0824	0.0173	0.0017	0.0019	0.0185	0.0859	0.1793	0.2062	0.1717	0.0757	0.0151	0.0014	0.0024	0.0211	0.093	0.1834	0.1993	0.1492	0.0575	0.0095	0.0015	0.0008	0.0001	0	0.0027	0.0152	0.0302
100.83Hz	0.073	0.1702	0.2038	0.1901	0.105	0.0256	0.0032	0.0017	0.0161	0.0798	0.1755	0.2039	0.1866	0.0976	0.0225	0.0027	0.002	0.0184	0.0868	0.1803	0.204	0.1825	0.0904	0.0197	0.0022	0.0024	0.0211	0.094	0.1846	0.204	0.178	0.0833	0.0172	0.0018	0.0029	0.024	0.1013	0.188	0.1971	0.1537	0.0624	0.0107	0.0018	0.0008	0.0001	0	0.0027	0.0144	0.0266
101.07Hz	0.0803	0.176	0.1988	0.1922	0.1134	0.0289	0.0039	0.0023	0.0183	0.0875	0.1805	0.1987	0.1895	0.1059	0.0255	0.0033	0.0026	0.0209	0.0947	0.1845	0.1986	0.1863	0.0984	0.0224	0.0028	0.0031	0.0239	0.1022	0.188	0.1987	0.1826	0.0911	0.0196	0.0024	0.0036	0.0272	0.1097	0.1905	0.192	0.1568	0.0674	0.012	0.0022	0.0008	0.0001	0	0.0026	0.0135	0.023
101.32Hz	0.0879	0.1802	0.1907	0.1918	0.1217	0.0327	0.0046	0.0029	0.0208	0.0953	0.1838	0.1904	0.1903	0.1142	0.0288	0.004	0.0033	0.0237	0.1028	0.1868	0.1903	0.1881	0.1066	0.0253	0.0035	0.0037	0.027	0.1104	0.1893	0.1903	0.1854	0.099	0.0222	0.0031	0.0043	0.0307	0.1179	0.1908	0.1841	0.1583	0.0723	0.0136	0.0025	0.0008	0.0001	0	0.0026	0.0125	0.0196
101.56Hz	0.0957	0.1826	0.1799	0.1892	0.1297	0.0368	0.0053	0.0034	0.0235	0.1032	0.1852	0.1793	0.1888	0.1222	0.0325	0.0047	0.0039	0.0269	0.1108	0.1871	0.1791	0.1878	0.1147	0.0287	0.0041	0.0044	0.0305	0.1185	0.1884	0.1792	0.1862	0.107	0.0252	0.0036	0.005	0.0346	0.126	0.1888	0.1738	0.1582	0.0771	0.0153	0.0027	0.0008	0.0001	0	0.0025	0.0116	0.0164
101.81Hz	0.1035	0.1831	0.1666	0.1842	0.1373	0.0414	0.006	0.0038	0.0267	0.1112	0.1845	0.1658	0.185	0.1301	0.0367	0.0052	0.0043	0.0304	0.1188	0.1852	0.1654	0.1853	0.1226	0.0324	0.0046	0.0049	0.0345	0.1263	0.1852	0.1656	0.1849	0.115	0.0285	0.0041	0.0056	0.039	0.1337	0.1846	0.1611	0.1564	0.0817	0.0171	0.0029	0.0008	0.0001	0	0.0025	0.0106	0.0134
102.05Hz	0.1113	0.1818	0.1513	0.177	0.1444	0.0464	0.0066	0.0041	0.0302	0.119	0.1818	0.1502	0.1791	0.1375	0.0412	0.0057	0.0046	0.0343	0.1265	0.1812	0.1498	0.1807	0.1302	0.0365	0.005	0.0053	0.0388	0.1339	0.1799	0.1499	0.1816	0.1227	0.0322	0.0043	0.0062	0.0437	0.141	0.1781	0.1466	0.153	0.0861	0.0191	0.0031	0.0009	0.0001	0	0.0024	0.0096	0.0108
102.29Hz	0.119	0.1785	0.1344	0.1678	0.1508	0.0518	0.0074	0.0042	0.0341	0.1265	0.1772	0.1331	0.1712	0.1443	0.0462	0.0063	0.0049	0.0387	0.1339	0.1753	0.1325	0.174	0.1374	0.0411	0.0053	0.0058	0.0436	0.1409	0.1727	0.1327	0.1763	0.1302	0.0364	0.0045	0.0068	0.0489	0.1476	0.1697	0.1307	0.148	0.09	0.0212	0.0031	0.0009	0.0001	0	0.0024	0.0086	0.0086
102.54Hz	0.1265	0.1734	0.1166	0.157	0.1564	0.0576	0.0083	0.0043	0.0385	0.1338	0.1708	0.115	0.1616	0.1505	0.0516	0.007	0.0053	0.0435	0.1408	0.1675	0.1144	0.1657	0.1442	0.0461	0.0058	0.0064	0.0488	0.1474	0.1637	0.1146	0.1692	0.1373	0.041	0.0048	0.0076	0.0546	0.1535	0.1596	0.1139	0.1417	0.0936	0.0234	0.0031	0.001	0.0001	0	0.0023	0.0076	0.0066
102.78Hz	0.1336	0.1666	0.0983	0.145	0.161	0.0638	0.0096	0.0048	0.0434	0.1406	0.1628	0.0966	0.1506	0.1559	0.0574	0.0081	0.006	0.0487	0.1471	0.1583	0.0958	0.1558	0.1502	0.0515	0.0067	0.0073	0.0544	0.1531	0.1533	0.0961	0.1606	0.1439	0.046	0.0054	0.0088	0.0606	0.1586	0.1481	0.0967	0.1341	0.0966	0.0256	0.0031	0.001	0.0001	0	0.0022	0.0067	0.005
103.03Hz	0.1404	0.1585	0.0803	0.1321	0.1646	0.0702	0.0115	0.006	0.0486	0.1468	0.1535	0.0784	0.1386	0.1604	0.0636	0.0097	0.0074	0.0543	0.1528	0.1479	0.0775	0.1449	0.1555	0.0573	0.0081	0.0089	0.0604	0.158	0.1418	0.0778	0.1507	0.1499	0.0514	0.0067	0.0105	0.0669	0.1626	0.1358	0.0797	0.1255	0.099	0.0279	0.003	0.0011	0.0001	0	0.0022	0.0059	0.0037
103.27Hz	0.1465	0.1493	0.063	0.119	0.167	0.077	0.0138	0.0079	0.0541	0.1524	0.1432	0.0609	0.1262	0.1639	0.0701	0.0118	0.0093	0.0602	0.1576	0.1366	0.06	0.1332	0.1599	0.0634	0.0101	0.0109	0.0667	0.162	0.1297	0.0603	0.14	0.1551	0.0571	0.0086	0.0128	0.0735	0.1655	0.123	0.0633	0.1162	0.1007	0.0302	0.0029	0.0012	0.0001	0	0.0021	0.0051	0.0026
103.52Hz	0.1521	0.1393	0.0471	0.1059	0.1682	0.0841	0.0164	0.0102	0.06	0.1571	0.1324	0.0448	0.1137	0.1662	0.0768	0.0143	0.0117	0.0665	0.1614	0.1251	0.0438	0.1213	0.1632	0.0698	0.0125	0.0134	0.0733	0.1648	0.1175	0.0441	0.1287	0.1594	0.0632	0.0109	0.0154	0.0804	0.1673	0.1102	0.0481	0.1065	0.1017	0.0326	0.003	0.0014	0.0001	0	0.002	0.0044	0.0018
103.76Hz	0.1568	0.1289	0.033	0.0935	0.1681	0.0913	0.0193	0.0127	0.0663	0.1609	0.1213	0.0304	0.1015	0.1673	0.0839	0.0171	0.0142	0.0731	0.1642	0.1135	0.0292	0.1095	0.1655	0.0766	0.0151	0.016	0.0802	0.1665	0.1055	0.0296	0.1174	0.1627	0.0696	0.0134	0.0182	0.0876	0.1678	0.0978	0.0343	0.0967	0.102	0.035	0.0032	0.0015	0.0001	0	0.0019	0.0038	0.0012
104Hz	0.1606	0.1184	0.0214	0.0822	0.1668	0.0989	0.0223	0.0151	0.0729	0.1637	0.1104	0.0182	0.0902	0.1672	0.0912	0.0198	0.0168	0.08	0.1659	0.1023	0.0167	0.0983	0.1666	0.0837	0.0177	0.0187	0.0874	0.167	0.0942	0.0172	0.1064	0.1649	0.0764	0.0159	0.021	0.095	0.1671	0.0863	0.0225	0.087	0.1015	0.0374	0.0037	0.0016	0.0001	0	0.0019	0.0033	0.0008
104.25Hz	0.1634	0.1082	0.013	0.072	0.1643	0.1066	0.0251	0.0173	0.0798	0.1654	0.1	0.0089	0.0798	0.1659	0.0988	0.0224	0.019	0.0873	0.1664	0.0919	0.0063	0.0878	0.1665	0.0911	0.0201	0.0212	0.0949	0.1664	0.0838	0.0073	0.096	0.1661	0.0835	0.0181	0.0237	0.1027	0.1652	0.0759	0.013	0.0777	0.1003	0.0398	0.0045	0.0018	0.0001	0	0.0018	0.0029	0.0004
104.49Hz	0.1651	0.0984	0.0098	0.0634	0.1606	0.1144	0.0278	0.0189	0.0872	0.166	0.0903	0.0056	0.0708	0.1635	0.1066	0.0248	0.0209	0.0949	0.1658	0.0824	0.0022	0.0784	0.1653	0.0988	0.0221	0.0234	0.1027	0.1645	0.0746	0.0037	0.0863	0.166	0.091	0.0198	0.0262	0.1106	0.1622	0.0669	0.007	0.0691	0.0984	0.0422	0.0055	0.0019	0.0001	0	0.0017	0.0027	0.0001
104.74Hz	0.1657	0.0894	0.0113	0.0561	0.156	0.1224	0.0306	0.0199	0.095	0.1654	0.0815	0.009	0.0629	0.1599	0.1147	0.027	0.0224	0.1029	0.164	0.0739	0.0079	0.0701	0.1629	0.1069	0.0238	0.0253	0.1108	0.1615	0.0665	0.0083	0.0776	0.1648	0.099	0.0211	0.0287	0.1186	0.1581	0.0592	0.0068	0.0613	0.0958	0.0446	0.0066	0.0021	0.0001	0	0.0016	0.0025	0.0001
104.98Hz	0.1652	0.0811	0.0135	0.05	0.1505	0.1303	0.0335	0.0205	0.1033	0.1637	0.0736	0.0123	0.0563	0.1554	0.1229	0.0293	0.0237	0.1113	0.1611	0.0664	0.0117	0.0629	0.1594	0.1152	0.0254	0.0273	0.1191	0.1576	0.0595	0.0119	0.0699	0.1625	0.1073	0.022	0.0313	0.1267	0.1531	0.0528	0.0094	0.0543	0.0926	0.0469	0.0079	0.0023	0.0001	0	0.0015	0.0023	0.0003
105.22Hz	0.1635	0.0735	0.0149	0.0449	0.1443	0.1381	0.0372	0.0212	0.112	0.1609	0.0664	0.0141	0.0505	0.1501	0.1311	0.0322	0.0253	0.1198	0.1572	0.0598	0.0137	0.0566	0.155	0.1237	0.0275	0.0298	0.1274	0.1527	0.0535	0.0139	0.0631	0.1591	0.1159	0.0232	0.0347	0.1346	0.1473	0.0474	0.0113	0.0481	0.0888	0.049	0.0092	0.0024	0.0001	0	0.0015	0.0022	0.0004
105.47Hz	0.1608	0.0666	0.015	0.0405	0.1376	0.1455	0.0422	0.0232	0.1209	0.157	0.0601	0.0144	0.0455	0.144	0.1391	0.0363	0.0282	0.1285	0.1524	0.0539	0.0142	0.051	0.1498	0.1322	0.0308	0.0335	0.1357	0.147	0.0482	0.0143	0.0569	0.1548	0.1248	0.0256	0.0392	0.1424	0.1409	0.0427	0.0121	0.0427	0.0847	0.0509	0.0107	0.0026	0.0001	0	0.0014	0.0022	0.0005
105.71Hz	0.157	0.0603	0.0141	0.0364	0.1305	0.1523	0.049	0.0275	0.13	0.1524	0.0542	0.0136	0.0409	0.1375	0.1468	0.0424	0.0332	0.1371	0.1469	0.0486	0.0134	0.0459	0.1439	0.1405	0.0362	0.0393	0.1437	0.1407	0.0434	0.0134	0.0513	0.1497	0.1336	0.0303	0.0457	0.1496	0.134	0.0385	0.0119	0.0379	0.0802	0.0525	0.0121	0.0028	0.0001	0	0.0013	0.0021	0.0006
105.96Hz	0.1524	0.0545	0.0123	0.0325	0.1231	0.1584	0.0577	0.0349	0.139	0.1469	0.0488	0.0119	0.0366	0.1305	0.1538	0.0508	0.041	0.1454	0.1407	0.0436	0.0117	0.0412	0.1374	0.1484	0.0441	0.0474	0.1512	0.134	0.0388	0.0117	0.0462	0.1439	0.1423	0.0379	0.0542	0.1562	0.1268	0.0345	0.0108	0.0337	0.0755	0.0539	0.0136	0.0029	0.0001	0	0.0013	0.0021	0.0006
106.2Hz	0.147	0.049	0.0101	0.0288	0.1156	0.1635	0.0685	0.0452	0.1476	0.1408	0.0438	0.0096	0.0325	0.1232	0.16	0.0614	0.0513	0.1532	0.1341	0.039	0.0094	0.0367	0.1305	0.1557	0.0546	0.0579	0.158	0.1269	0.0346	0.0095	0.0413	0.1375	0.1505	0.0482	0.0649	0.1619	0.1194	0.0307	0.0091	0.0298	0.0706	0.0548	0.015	0.0031	0.0001	0	0.0012	0.002	0.0006
106.45Hz	0.141	0.0439	0.0076	0.0252	0.1081	0.1675	0.0811	0.058	0.1555	0.1342	0.039	0.0071	0.0286	0.1158	0.1653	0.0739	0.064	0.1601	0.127	0.0346	0.0069	0.0325	0.1233	0.162	0.0672	0.0705	0.1638	0.1196	0.0305	0.0069	0.0367	0.1306	0.1579	0.061	0.0775	0.1665	0.1119	0.027	0.007	0.0263	0.0658	0.0554	0.0164	0.0033	0.0001	0	0.0012	0.0019	0.0006
106.69Hz	0.1344	0.039	0.0052	0.0218	0.1005	0.1703	0.095	0.0728	0.1626	0.1272	0.0345	0.0046	0.025	0.1083	0.1693	0.0881	0.0785	0.166	0.1197	0.0304	0.0044	0.0285	0.1159	0.1673	0.0816	0.0848	0.1684	0.1121	0.0267	0.0045	0.0324	0.1235	0.1644	0.0756	0.0915	0.1699	0.1044	0.0236	0.0049	0.023	0.0609	0.0555	0.0177	0.0034	0.0001	0	0.0011	0.0019	0.0006
106.93Hz	0.1274	0.0345	0.0031	0.0187	0.0931	0.1717	0.1098	0.089	0.1685	0.1199	0.0304	0.0024	0.0216	0.1007	0.172	0.1033	0.0943	0.1706	0.1123	0.0266	0.0021	0.0249	0.1084	0.1713	0.0972	0.1002	0.1717	0.1046	0.0232	0.0022	0.0284	0.1161	0.1697	0.0916	0.1065	0.1719	0.0969	0.0204	0.0029	0.02	0.0562	0.0552	0.0188	0.0036	0.0001	0	0.0011	0.0018	0.0005
107.18Hz	0.1201	0.0304	0.002	0.0161	0.0858	0.1716	0.1249	0.1059	0.173	0.1124	0.0266	0.0011	0.0187	0.0933	0.1732	0.119	0.1108	0.1738	0.1047	0.0232	0.0003	0.0216	0.1009	0.1738	0.1134	0.1162	0.1736	0.0971	0.0201	0.0007	0.0248	0.1086	0.1735	0.1083	0.1219	0.1725	0.0895	0.0175	0.0012	0.0172	0.0515	0.0544	0.0199	0.0037	0.0001	0	0.001	0.0017	0.0005
107.42Hz	0.1125	0.0267	0.0021	0.0139	0.0787	0.1702	0.1397	0.123	0.176	0.1049	0.0233	0.0016	0.0162	0.0859	0.173	0.1346	0.1273	0.1755	0.0972	0.0202	0.0013	0.0188	0.0934	0.1749	0.1297	0.1321	0.174	0.0896	0.0174	0.0014	0.0217	0.101	0.1758	0.1251	0.1371	0.1717	0.0823	0.0151	0.0004	0.0148	0.0471	0.0533	0.0208	0.0038	0.0001	0	0.001	0.0017	0.0005
107.67Hz	0.1049	0.0234	0.0026	0.0121	0.0717	0.1674	0.1538	0.1397	0.1774	0.0973	0.0203	0.0024	0.0141	0.0788	0.1713	0.1495	0.1434	0.1756	0.0897	0.0176	0.0022	0.0164	0.086	0.1743	0.1454	0.1474	0.1729	0.0824	0.0152	0.0023	0.0189	0.0935	0.1766	0.1415	0.1517	0.1695	0.0752	0.013	0.0013	0.0127	0.0428	0.0517	0.0215	0.0039	0.0001	0	0.001	0.0017	0.0005
107.91Hz	0.0973	0.0205	0.003	0.0106	0.0651	0.1634	0.1666	0.1553	0.1771	0.0897	0.0178	0.0028	0.0124	0.0718	0.1682	0.1632	0.1583	0.1741	0.0824	0.0154	0.0027	0.0143	0.0788	0.1723	0.1599	0.1616	0.1703	0.0753	0.0133	0.0028	0.0166	0.086	0.1757	0.1568	0.1649	0.1659	0.0684	0.0114	0.0019	0.0109	0.0387	0.0497	0.0221	0.004	0.0001	0	0.0009	0.0016	0.0005
108.15Hz	0.0897	0.0181	0.003	0.0094	0.0588	0.1581	0.1776	0.1694	0.1751	0.0823	0.0157	0.0029	0.0109	0.0651	0.1638	0.1752	0.1717	0.1711	0.0753	0.0136	0.0028	0.0126	0.0718	0.1688	0.1729	0.174	0.1664	0.0684	0.0117	0.0028	0.0146	0.0788	0.1732	0.1705	0.1764	0.161	0.0619	0.01	0.0022	0.0094	0.0348	0.0475	0.0225	0.0041	0.0001	0	0.0009	0.0016	0.0006
108.4Hz	0.0822	0.0159	0.0027	0.0083	0.0529	0.1519	0.1864	0.1815	0.1716	0.0752	0.0138	0.0026	0.0096	0.0588	0.1582	0.1851	0.1829	0.1667	0.0684	0.012	0.0025	0.0111	0.0651	0.164	0.1837	0.1844	0.1611	0.0619	0.0104	0.0026	0.0129	0.0717	0.1692	0.1822	0.1858	0.1551	0.0558	0.0088	0.0021	0.0082	0.0312	0.045	0.0227	0.0042	0.0001	0	0.0009	0.0016	0.0006
108.64Hz	0.075	0.014	0.0022	0.0073	0.0474	0.1448	0.1929	0.1911	0.1667	0.0682	0.0122	0.0021	0.0085	0.0529	0.1516	0.1926	0.1918	0.161	0.0618	0.0105	0.0021	0.0098	0.0588	0.158	0.1921	0.1924	0.1548	0.0558	0.0091	0.0021	0.0113	0.065	0.1639	0.1914	0.1928	0.1482	0.0501	0.0078	0.0018	0.0071	0.0277	0.0423	0.0227	0.0043	0.0001	0	0.0009	0.0016	0.0006
108.89Hz	0.068	0.0123	0.0016	0.0063	0.0423	0.137	0.1968	0.198	0.1605	0.0616	0.0106	0.0015	0.0074	0.0474	0.1441	0.1974	0.1979	0.1542	0.0557	0.0092	0.0014	0.0085	0.0528	0.1509	0.1978	0.1977	0.1475	0.05	0.0079	0.0015	0.0099	0.0586	0.1574	0.198	0.1971	0.1406	0.0448	0.0068	0.0014	0.0062	0.0245	0.0395	0.0225	0.0043	0.0001	0	0.0009	0.0016	0.0005
109.13Hz	0.0613	0.0107	0.001	0.0054	0.0377	0.1287	0.198	0.202	0.1532	0.0554	0.0092	0.0009	0.0063	0.0423	0.136	0.1995	0.2012	0.1465	0.0499	0.008	0.0008	0.0074	0.0472	0.143	0.2008	0.2002	0.1395	0.0447	0.0068	0.0008	0.0086	0.0526	0.1499	0.2017	0.1988	0.1323	0.0399	0.0058	0.0009	0.0053	0.0216	0.0366	0.0222	0.0043	0.0001	0	0.0009	0.0015	0.0005
109.38Hz	0.0551	0.0093	0.0005	0.0045	0.0334	0.12	0.1965	0.2031	0.145	0.0496	0.008	0.0003	0.0053	0.0376	0.1273	0.1989	0.2017	0.1381	0.0445	0.0068	0.0002	0.0063	0.0421	0.1345	0.2009	0.1999	0.1309	0.0398	0.0058	0.0003	0.0074	0.047	0.1416	0.2024	0.1978	0.1237	0.0355	0.005	0.0004	0.0045	0.0189	0.0337	0.0217	0.0044	0.0001	0	0.0008	0.0015	0.0005
109.62Hz	0.0493	0.008	0.0005	0.0038	0.0296	0.1111	0.1926	0.2013	0.1361	0.0443	0.0068	0.0004	0.0045	0.0333	0.1183	0.1957	0.1994	0.1291	0.0396	0.0058	0.0003	0.0053	0.0374	0.1255	0.1982	0.197	0.1219	0.0353	0.0049	0.0003	0.0063	0.0419	0.1326	0.2004	0.1942	0.1147	0.0314	0.0042	0.0001	0.0038	0.0165	0.0308	0.021	0.0044	0.0001	0	0.0008	0.0015	0.0004
109.86Hz	0.0439	0.0068	0.0007	0.0032	0.0261	0.1021	0.1865	0.1969	0.1268	0.0393	0.0058	0.0007	0.0038	0.0295	0.1091	0.19	0.1945	0.1198	0.0351	0.0049	0.0006	0.0045	0.0332	0.1162	0.1931	0.1916	0.1127	0.0313	0.0042	0.0006	0.0054	0.0372	0.1233	0.1957	0.1883	0.1056	0.0277	0.0036	0.0003	0.0031	0.0144	0.028	0.0202	0.0043	0.0001	0	0.0008	0.0014	0.0004
110.11Hz	0.0389	0.0058	0.0009	0.0028	0.0229	0.0931	0.1783	0.1899	0.1171	0.0348	0.005	0.0008	0.0033	0.026	0.0999	0.1822	0.1872	0.1102	0.031	0.0042	0.0008	0.0039	0.0293	0.1068	0.1857	0.184	0.1034	0.0276	0.0036	0.0008	0.0046	0.0329	0.1137	0.1886	0.1803	0.0965	0.0244	0.0031	0.0005	0.0026	0.0124	0.0253	0.0193	0.0043	0.0001	0	0.0008	0.0014	0.0004
110.35Hz	0.0344	0.005	0.0009	0.0025	0.0201	0.0844	0.1686	0.1809	0.1073	0.0307	0.0043	0.0009	0.0029	0.0228	0.0908	0.1727	0.178	0.1007	0.0273	0.0037	0.0009	0.0034	0.0257	0.0974	0.1763	0.1746	0.0941	0.0242	0.0032	0.0009	0.004	0.029	0.104	0.1795	0.1707	0.0876	0.0214	0.0027	0.0006	0.0021	0.0108	0.0227	0.0183	0.0043	0.0001	0	0.0008	0.0014	0.0004
110.6Hz	0.0303	0.0044	0.0008	0.0023	0.0175	0.0759	0.1576	0.1702	0.0976	0.027	0.0038	0.0008	0.0026	0.0199	0.082	0.1617	0.1672	0.0913	0.0239	0.0033	0.0008	0.003	0.0225	0.0882	0.1655	0.1636	0.0851	0.0212	0.0028	0.0008	0.0035	0.0254	0.0944	0.1688	0.1597	0.0789	0.0186	0.0024	0.0006	0.0018	0.0093	0.0202	0.0172	0.0042	0.0001	0	0.0008	0.0013	0.0004
110.84Hz	0.0265	0.0038	0.0007	0.002	0.0151	0.0678	0.1456	0.1582	0.088	0.0236	0.0033	0.0006	0.0023	0.0173	0.0735	0.1497	0.1551	0.0821	0.0209	0.0029	0.0006	0.0027	0.0196	0.0792	0.1534	0.1516	0.0763	0.0184	0.0025	0.0006	0.0031	0.0222	0.0851	0.1567	0.1477	0.0706	0.0162	0.0021	0.0005	0.0016	0.008	0.0179	0.016	0.0042	0.0001	0	0.0008	0.0013	0.0005
111.08Hz	0.0232	0.0034	0.0005	0.0018	0.0131	0.0602	0.1331	0.1453	0.0788	0.0205	0.0029	0.0004	0.002	0.0149	0.0654	0.1371	0.1423	0.0733	0.0181	0.0025	0.0004	0.0023	0.017	0.0706	0.1407	0.1389	0.068	0.0159	0.0022	0.0004	0.0027	0.0193	0.0761	0.1439	0.1352	0.0628	0.014	0.0019	0.0004	0.0014	0.0068	0.0158	0.0149	0.0041	0.0001	0	0.0008	0.0013	0.0005
111.33Hz	0.0201	0.0029	0.0002	0.0015	0.0112	0.0531	0.1205	0.1319	0.07	0.0178	0.0025	0.0002	0.0017	0.0129	0.0578	0.1242	0.1291	0.065	0.0157	0.0022	0.0002	0.002	0.0147	0.0626	0.1276	0.1259	0.0601	0.0138	0.0019	0.0002	0.0023	0.0167	0.0675	0.1305	0.1224	0.0554	0.012	0.0016	0.0002	0.0012	0.0058	0.0137	0.0137	0.004	0.0001	0	0.0008	0.0013	0.0004
111.57Hz	0.0173	0.0025	0.0001	0.0012	0.0097	0.0466	0.1079	0.1184	0.0617	0.0153	0.0022	0.0001	0.0014	0.0111	0.0507	0.1113	0.1158	0.0572	0.0135	0.0018	0	0.0017	0.0126	0.055	0.1144	0.1129	0.0528	0.0118	0.0016	0.0001	0.002	0.0144	0.0594	0.1172	0.1096	0.0486	0.0103	0.0013	0.0001	0.0011	0.0049	0.0119	0.0125	0.0039	0.0001	0	0.0007	0.0012	0.0004
111.82Hz	0.0149	0.0021	0.0002	0.001	0.0083	0.0406	0.0956	0.1051	0.054	0.0132	0.0018	0.0002	0.0012	0.0095	0.0442	0.0987	0.1028	0.05	0.0116	0.0015	0.0002	0.0014	0.0108	0.048	0.1015	0.1002	0.0461	0.0101	0.0013	0.0002	0.0017	0.0123	0.052	0.104	0.0972	0.0424	0.0089	0.0011	0.0001	0.0009	0.0041	0.0102	0.0114	0.0038	0.0001	0	0.0007	0.0012	0.0004
112.06Hz	0.0128	0.0018	0.0003	0.0008	0.0071	0.0351	0.0839	0.0924	0.0469	0.0113	0.0015	0.0003	0.001	0.0081	0.0383	0.0867	0.0903	0.0434	0.0099	0.0013	0.0003	0.0012	0.0093	0.0417	0.0892	0.088	0.04	0.0087	0.0011	0.0003	0.0014	0.0106	0.0451	0.0914	0.0853	0.0367	0.0076	0.0009	0.0002	0.0007	0.0034	0.0087	0.0102	0.0036	0.0001	0	0.0007	0.0012	0.0004
112.3Hz	0.0109	0.0015	0.0004	0.0008	0.0061	0.0303	0.0729	0.0803	0.0405	0.0096	0.0013	0.0004	0.0009	0.007	0.033	0.0753	0.0785	0.0374	0.0085	0.0011	0.0004	0.001	0.0079	0.0359	0.0775	0.0765	0.0345	0.0074	0.0009	0.0004	0.0012	0.009	0.0389	0.0794	0.0742	0.0316	0.0065	0.0008	0.0003	0.0005	0.0028	0.0073	0.0092	0.0035	0.0001	0	0.0007	0.0012	0.0004
112.55Hz	0.0093	0.0013	0.0004	0.0007	0.0052	0.0259	0.0628	0.0691	0.0347	0.0082	0.0011	0.0004	0.0008	0.006	0.0283	0.0649	0.0676	0.032	0.0072	0.001	0.0004	0.0009	0.0068	0.0308	0.0667	0.0658	0.0295	0.0064	0.0008	0.0004	0.001	0.0077	0.0333	0.0684	0.0638	0.0271	0.0056	0.0008	0.0003	0.0004	0.0023	0.0061	0.0082	0.0034	0.0001	0	0.0007	0.0012	0.0004
112.79Hz	0.0079	0.0011	0.0003	0.0007	0.0045	0.022	0.0535	0.0589	0.0295	0.007	0.001	0.0003	0.0007	0.0051	0.0241	0.0553	0.0576	0.0273	0.0062	0.0009	0.0003	0.0008	0.0058	0.0262	0.0569	0.0561	0.0251	0.0054	0.0008	0.0003	0.0009	0.0066	0.0284	0.0583	0.0544	0.023	0.0048	0.0007	0.0003	0.0003	0.0019	0.0051	0.0073	0.0032	0.0001	0	0.0007	0.0012	0.0004
113.04Hz	0.0067	0.001	0.0002	0.0006	0.0038	0.0186	0.0451	0.0497	0.0249	0.0059	0.0009	0.0002	0.0007	0.0043	0.0203	0.0467	0.0486	0.023	0.0052	0.0008	0.0002	0.0008	0.0049	0.0221	0.048	0.0474	0.0212	0.0046	0.0007	0.0002	0.0009	0.0056	0.024	0.0492	0.0459	0.0195	0.004	0.0007	0.0002	0.0003	0.0016	0.0042	0.0065	0.0031	0.0001	0	0.0007	0.0012	0.0004
113.28Hz	0.0056	0.0009	0.0001	0.0005	0.0032	0.0156	0.0377	0.0416	0.0209	0.005	0.0008	0.0001	0.0006	0.0036	0.017	0.039	0.0407	0.0193	0.0044	0.0007	0.0001	0.0007	0.0041	0.0186	0.0401	0.0396	0.0178	0.0039	0.0006	0.0001	0.0008	0.0047	0.0201	0.0411	0.0384	0.0163	0.0034	0.0006	0.0001	0.0003	0.0013	0.0034	0.0057	0.0029	0.0001	0	0.0007	0.0012	0.0004
113.53Hz	0.0048	0.0008	0	0.0004	0.0026	0.013	0.0312	0.0344	0.0174	0.0042	0.0007	0	0.0005	0.003	0.0142	0.0323	0.0337	0.0161	0.0037	0.0006	0	0.0006	0.0035	0.0154	0.0332	0.0328	0.0148	0.0032	0.0005	0	0.0007	0.0039	0.0167	0.0341	0.0318	0.0136	0.0028	0.0005	0	0.0003	0.0011	0.0027	0.005	0.0028	0.0001	0	0.0006	0.0011	0.0004
113.77Hz	0.004	0.0007	0.0001	0.0003	0.0022	0.0107	0.0256	0.0283	0.0144	0.0035	0.0006	0.0001	0.0004	0.0025	0.0117	0.0265	0.0276	0.0133	0.0031	0.0005	0.0001	0.0005	0.0029	0.0128	0.0273	0.0269	0.0122	0.0027	0.0004	0.0001	0.0006	0.0033	0.0138	0.028	0.026	0.0112	0.0024	0.0004	0	0.0002	0.0009	0.0022	0.0044	0.0026	0.0001	0	0.0006	0.0011	0.0004
114.01Hz	0.0033	0.0006	0.0002	0.0003	0.0019	0.0088	0.0208	0.023	0.0118	0.0029	0.0005	0.0002	0.0003	0.0021	0.0096	0.0215	0.0225	0.0109	0.0026	0.0004	0.0002	0.0004	0.0024	0.0104	0.0222	0.0218	0.01	0.0022	0.0004	0.0002	0.0005	0.0027	0.0113	0.0227	0.0211	0.0092	0.002	0.0003	0.0001	0.0002	0.0008	0.0017	0.0039	0.0025	0.0001	0	0.0006	0.0011	0.0004
114.26Hz	0.0027	0.0005	0.0002	0.0003	0.0016	0.0072	0.0167	0.0186	0.0095	0.0024	0.0004	0.0002	0.0003	0.0018	0.0078	0.0173	0.0181	0.0088	0.0021	0.0004	0.0002	0.0003	0.002	0.0085	0.0178	0.0176	0.0081	0.0019	0.0003	0.0002	0.0004	0.0022	0.0092	0.0183	0.017	0.0075	0.0017	0.0003	0.0001	0.0001	0.0006	0.0013	0.0034	0.0023	0.0001	0	0.0006	0.0011	0.0004
114.5Hz	0.0022	0.0004	0.0002	0.0003	0.0013	0.0058	0.0134	0.0148	0.0077	0.002	0.0003	0.0002	0.0003	0.0015	0.0063	0.0138	0.0145	0.0071	0.0018	0.0003	0.0002	0.0003	0.0017	0.0068	0.0143	0.014	0.0066	0.0016	0.0003	0.0002	0.0003	0.0019	0.0074	0.0147	0.0136	0.006	0.0014	0.0003	0.0001	0.0001	0.0005	0.001	0.003	0.0022	0.0001	0	0.0006	0.0011	0.0003
114.75Hz	0.0018	0.0004	0.0002	0.0003	0.0011	0.0047	0.0106	0.0118	0.0061	0.0016	0.0003	0.0002	0.0003	0.0013	0.005	0.0109	0.0115	0.0057	0.0015	0.0003	0.0002	0.0003	0.0014	0.0054	0.0113	0.0111	0.0052	0.0013	0.0003	0.0002	0.0003	0.0015	0.0059	0.0116	0.0108	0.0048	0.0012	0.0003	0.0001	0.0001	0.0004	0.0007	0.0027	0.0021	0.0001	0	0.0006	0.001	0.0003
114.99Hz	0.0015	0.0003	0.0001	0.0003	0.001	0.0037	0.0083	0.0093	0.0048	0.0014	0.0003	0.0001	0.0003	0.0011	0.004	0.0086	0.009	0.0045	0.0012	0.0003	0.0001	0.0003	0.0012	0.0043	0.0089	0.0088	0.0042	0.0011	0.0003	0.0001	0.0003	0.0013	0.0046	0.0092	0.0085	0.0039	0.001	0.0003	0.0001	0.0001	0.0003	0.0005	0.0024	0.0019	0.0001	0	0.0006	0.001	0.0003
115.23Hz	0.0012	0.0003	0.0001	0.0002	0.0008	0.003	0.0065	0.0073	0.0038	0.0011	0.0003	0.0001	0.0003	0.0009	0.0032	0.0068	0.0071	0.0035	0.001	0.0003	0.0001	0.0003	0.001	0.0034	0.007	0.0069	0.0033	0.0009	0.0003	0.0001	0.0003	0.0011	0.0036	0.0072	0.0066	0.0031	0.0008	0.0002	0.0001	0.0001	0.0002	0.0003	0.0021	0.0018	0.0001	0	0.0006	0.001	0.0003
115.48Hz	0.001	0.0003	0	0.0002	0.0007	0.0023	0.0051	0.0057	0.0029	0.0009	0.0003	0	0.0002	0.0007	0.0025	0.0053	0.0055	0.0027	0.0009	0.0003	0	0.0003	0.0008	0.0027	0.0054	0.0054	0.0026	0.0008	0.0002	0	0.0003	0.0009	0.0028	0.0056	0.0052	0.0024	0.0007	0.0002	0	0.0001	0.0002	0.0001	0.0019	0.0017	0.0001	0	0.0006	0.001	0.0003
115.72Hz	0.0008	0.0003	0.0001	0.0002	0.0005	0.0018	0.004	0.0044	0.0022	0.0008	0.0002	0.0001	0.0002	0.0006	0.0019	0.0041	0.0043	0.0021	0.0007	0.0002	0.0001	0.0002	0.0007	0.0021	0.0042	0.0042	0.002	0.0006	0.0002	0.0001	0.0002	0.0007	0.0022	0.0043	0.004	0.0019	0.0006	0.0002	0.0001	0.0001	0.0001	0	0.0018	0.0016	0.0001	0	0.0006	0.001	0.0003
115.97Hz	0.0007	0.0002	0.0001	0.0001	0.0004	0.0014	0.0031	0.0034	0.0017	0.0006	0.0002	0.0001	0.0001	0.0005	0.0015	0.0032	0.0033	0.0016	0.0006	0.0002	0.0001	0.0002	0.0005	0.0016	0.0033	0.0032	0.0015	0.0005	0.0002	0.0001	0.0002	0.0006	0.0017	0.0033	0.0031	0.0014	0.0005	0.0001	0.0001	0.0001	0.0001	0.0001	0.0016	0.0015	0.0001	0	0.0006	0.001	0.0003
116.21Hz	0.0006	0.0002	0.0001	0.0001	0.0004	0.001	0.0024	0.0026	0.0013	0.0005	0.0002	0.0001	0.0001	0.0004	0.0011	0.0025	0.0026	0.0012	0.0005	0.0001	0.0001	0.0001	0.0004	0.0012	0.0025	0.0025	0.0011	0.0004	0.0001	0.0001	0.0002	0.0005	0.0013	0.0026	0.0024	0.0011	0.0004	0.0001	0.0001	0	0.0001	0.0002	0.0015	0.0014	0.0001	0	0.0006	0.001	0.0003
[truncated: 134 more columns]
