# Supplementary material for: The fast continuous wavelet transformation (fCWT) for real-time, high-quality, noise-resistant time–frequency analysis
Source: Nat Comput Sci. 2022 Jan 27;2(1):47–58. doi: 10.1038/s43588-021-00183-z (PMC10766549; doi:10.1038/s43588-021-00183-z)
Supplement: Supplementary file 4 — Zipped statistical and heatmap source data. [file 43588_2021_183_MOESM4_ESM.zip › Figure 4/figure_4_stft_source_noise.csv]

Freq(Hz)\Time(s)	0.256s	0.368s	0.48s	0.592s	0.704s	0.816s	0.928s	1.04s	1.152s	1.264s	1.376s	1.488s	1.6s	1.712s	1.824s	1.936s	2.048s	2.16s	2.272s	2.384s	2.496s	2.608s	2.72s	2.832s	2.944s	3.056s	3.168s	3.28s	3.392s	3.504s	3.616s	3.728s	3.84s	3.952s	4.064s	4.176s	4.288s	4.4s	4.512s	4.624s	4.736s	4.848s	4.96s	5.072s	5.184s	5.296s	5.408s	5.52s	5.632s
0Hz	0.0412	0.0285	0.0288	0.0313	0.0354	0.0045	0.0286	0.0169	0.0042	0.0117	0.0235	0.0167	0.0053	0.0002	0.0253	0.0385	0.0613	0.0552	0.0389	0.028	0.0057	0.0086	0.0122	0.0111	0.0001	0.0058	0.0094	0.0266	0.0244	0.0066	0.0011	0.0036	0.0247	0.0297	0.008	0.0102	0.0132	0.0171	0.0193	0.0369	0.0242	0.0068	0.0213	0.0119	0.0129	0.0159	0.04	0.0054	0.0328
0.24Hz	0.0416	0.0277	0.029	0.031	0.0353	0.0056	0.0289	0.0173	0.0047	0.0121	0.0231	0.0176	0.0063	0.0047	0.0249	0.0384	0.061	0.0546	0.039	0.0275	0.0077	0.0087	0.0127	0.0111	0.0007	0.0061	0.0098	0.0263	0.0247	0.0066	0.0019	0.0031	0.025	0.0296	0.0079	0.0101	0.0135	0.0171	0.0191	0.0373	0.0243	0.0066	0.0215	0.0116	0.013	0.0165	0.0401	0.0079	0.0329
0.49Hz	0.0427	0.0252	0.0296	0.0302	0.0349	0.0079	0.0295	0.0182	0.0063	0.0133	0.0221	0.0202	0.0089	0.0098	0.0237	0.0381	0.0602	0.0526	0.0394	0.0262	0.0121	0.0095	0.0143	0.0112	0.0013	0.0068	0.0108	0.0251	0.0258	0.0067	0.0037	0.0017	0.0258	0.0293	0.0076	0.0098	0.0144	0.0174	0.0184	0.0384	0.0247	0.0059	0.0221	0.0107	0.0134	0.018	0.0404	0.0125	0.0332
0.73Hz	0.0448	0.021	0.0307	0.0292	0.0342	0.0105	0.0307	0.0192	0.0087	0.0155	0.0209	0.0245	0.0132	0.0155	0.0217	0.0376	0.0589	0.0493	0.0401	0.0242	0.0178	0.0113	0.0169	0.0113	0.0015	0.008	0.0126	0.0234	0.0279	0.0074	0.0064	0.0005	0.027	0.0287	0.0076	0.0093	0.0162	0.0184	0.0177	0.0405	0.0256	0.0048	0.023	0.0093	0.0141	0.0202	0.0407	0.0174	0.0335
0.98Hz	0.0477	0.0151	0.0326	0.0285	0.0337	0.013	0.0322	0.02	0.0119	0.0187	0.0203	0.0305	0.019	0.0221	0.0189	0.0371	0.0571	0.0447	0.0415	0.0217	0.0247	0.0149	0.0207	0.0115	0.0011	0.0098	0.0152	0.0213	0.0311	0.0094	0.0101	0.0041	0.0286	0.0277	0.0084	0.0091	0.0191	0.0206	0.018	0.0438	0.0272	0.0033	0.0244	0.0075	0.015	0.0226	0.0411	0.022	0.034
1.22Hz	0.0518	0.0076	0.0356	0.0289	0.0334	0.0157	0.0343	0.0201	0.0161	0.0231	0.0215	0.0383	0.0267	0.0297	0.0153	0.0366	0.0551	0.0388	0.0437	0.0198	0.0329	0.0205	0.0258	0.0121	0.0003	0.0123	0.0187	0.0196	0.0357	0.0133	0.0151	0.0089	0.0307	0.0263	0.0105	0.01	0.0234	0.0248	0.0206	0.0483	0.0296	0.0026	0.026	0.0058	0.016	0.025	0.0416	0.026	0.0346
1.46Hz	0.0571	0.0032	0.0399	0.0313	0.0342	0.0186	0.037	0.0192	0.0215	0.029	0.0259	0.0479	0.0364	0.0386	0.012	0.0364	0.0532	0.0319	0.0469	0.0204	0.0425	0.0281	0.0322	0.0136	0.0022	0.0158	0.0233	0.0198	0.042	0.0193	0.0214	0.0152	0.0332	0.0246	0.0144	0.0127	0.0292	0.0311	0.0262	0.0543	0.0331	0.0046	0.028	0.0049	0.0172	0.0272	0.0419	0.0293	0.0352
1.71Hz	0.0637	0.0137	0.0458	0.0366	0.0365	0.0225	0.0404	0.0173	0.0281	0.0365	0.0337	0.0594	0.0481	0.0489	0.012	0.0367	0.0517	0.0247	0.0515	0.0252	0.0536	0.0379	0.0401	0.0166	0.0056	0.0207	0.0292	0.0232	0.0499	0.0272	0.0293	0.0229	0.0365	0.0229	0.0199	0.0178	0.0368	0.0396	0.0348	0.0618	0.0378	0.0085	0.0303	0.006	0.0184	0.029	0.0422	0.0319	0.0357
1.95Hz	0.0717	0.0267	0.0536	0.0445	0.0409	0.0278	0.045	0.0146	0.0362	0.0457	0.0445	0.0726	0.0619	0.0608	0.0179	0.038	0.0513	0.0197	0.0575	0.0342	0.0663	0.0498	0.0496	0.0216	0.0105	0.027	0.0366	0.0304	0.0595	0.0371	0.0386	0.0321	0.0409	0.0223	0.0271	0.0251	0.0461	0.0502	0.0458	0.0708	0.0438	0.0134	0.0328	0.0086	0.0197	0.0304	0.0422	0.0336	0.0362
2.2Hz	0.0812	0.0414	0.0631	0.0548	0.0478	0.035	0.0508	0.0129	0.0459	0.0566	0.0577	0.0875	0.0776	0.0741	0.028	0.0408	0.0527	0.0217	0.0652	0.0464	0.0803	0.0636	0.0606	0.0286	0.0169	0.035	0.0456	0.0407	0.0708	0.0488	0.0495	0.0428	0.0466	0.0241	0.036	0.0346	0.0572	0.0627	0.059	0.0812	0.0509	0.0192	0.0355	0.0118	0.0208	0.0312	0.0419	0.0345	0.0364
2.44Hz	0.0921	0.0575	0.0743	0.0671	0.0569	0.0442	0.0582	0.0155	0.057	0.0692	0.0728	0.1037	0.095	0.0888	0.0408	0.0456	0.0568	0.0317	0.0746	0.061	0.0957	0.0791	0.073	0.0377	0.025	0.0446	0.0563	0.0534	0.0834	0.0622	0.0617	0.055	0.0539	0.0294	0.0464	0.0461	0.07	0.0768	0.0738	0.0927	0.059	0.0256	0.0383	0.0153	0.0218	0.0316	0.0413	0.0346	0.0365
2.69Hz	0.1043	0.0747	0.087	0.0807	0.068	0.0553	0.0673	0.0235	0.0696	0.0833	0.0895	0.121	0.1137	0.1048	0.0556	0.053	0.0638	0.0462	0.0857	0.0774	0.1121	0.0962	0.0869	0.0486	0.0348	0.0558	0.0685	0.068	0.0973	0.0768	0.0752	0.0685	0.0629	0.0382	0.0584	0.0594	0.0842	0.0922	0.0898	0.1051	0.0679	0.0325	0.0411	0.0187	0.0226	0.0314	0.0403	0.0341	0.0362
2.93Hz	0.1175	0.0926	0.1007	0.0953	0.0807	0.0681	0.0779	0.0352	0.0836	0.0987	0.1071	0.1389	0.1332	0.1216	0.0721	0.063	0.0738	0.0632	0.0982	0.0949	0.1291	0.1142	0.1018	0.0612	0.0463	0.0685	0.0823	0.0841	0.1121	0.0925	0.0896	0.0829	0.0736	0.0497	0.0718	0.0745	0.0997	0.1084	0.1065	0.1181	0.0775	0.0396	0.0438	0.0219	0.0231	0.0307	0.0389	0.0329	0.0357
3.17Hz	0.1316	0.1108	0.1152	0.1104	0.0944	0.0824	0.0901	0.0494	0.0988	0.115	0.1251	0.157	0.1531	0.139	0.0898	0.0753	0.0864	0.0819	0.1121	0.1131	0.1464	0.1329	0.1174	0.0751	0.0592	0.0825	0.0972	0.1013	0.1274	0.1086	0.1046	0.098	0.0857	0.0634	0.0865	0.0909	0.1161	0.1251	0.1235	0.1313	0.0873	0.0468	0.0465	0.0248	0.0233	0.0295	0.0371	0.0313	0.0348
3.42Hz	0.146	0.1287	0.1299	0.1255	0.1087	0.0977	0.1036	0.0657	0.1148	0.1317	0.143	0.1746	0.1726	0.1565	0.1081	0.0897	0.1013	0.1016	0.1268	0.1314	0.1635	0.1516	0.1334	0.0901	0.0734	0.0975	0.1131	0.1189	0.1427	0.1249	0.1196	0.1134	0.0991	0.0786	0.1021	0.1083	0.1329	0.1416	0.1402	0.1443	0.0972	0.0537	0.0488	0.0274	0.023	0.028	0.0349	0.0294	0.0338
3.66Hz	0.1604	0.1459	0.1444	0.14	0.1229	0.1136	0.118	0.0834	0.1314	0.1483	0.1601	0.1913	0.1912	0.1736	0.1267	0.1057	0.1179	0.1219	0.1419	0.149	0.1799	0.1697	0.1494	0.1056	0.0885	0.113	0.1293	0.1366	0.1576	0.1406	0.1344	0.1286	0.1131	0.0949	0.1184	0.1262	0.1496	0.1575	0.1559	0.1568	0.1068	0.0601	0.0508	0.0294	0.0224	0.0262	0.0324	0.0276	0.0326
3.91Hz	0.1743	0.1618	0.158	0.1536	0.1366	0.1295	0.133	0.102	0.148	0.1641	0.1758	0.2065	0.2083	0.1896	0.1448	0.1226	0.1356	0.1422	0.1568	0.1654	0.195	0.1867	0.1646	0.1212	0.104	0.1288	0.1455	0.1536	0.1716	0.1554	0.1483	0.1432	0.1275	0.1118	0.1348	0.144	0.1657	0.1722	0.1701	0.1682	0.1159	0.0657	0.0523	0.031	0.0213	0.0241	0.0295	0.0259	0.0315
4.15Hz	0.1871	0.1757	0.1702	0.1658	0.1492	0.145	0.1479	0.1208	0.1643	0.1787	0.1894	0.2196	0.2231	0.2041	0.1619	0.1398	0.1538	0.162	0.1708	0.18	0.2084	0.202	0.1787	0.1363	0.1195	0.1442	0.161	0.1694	0.1842	0.1686	0.1609	0.1565	0.1415	0.1285	0.1509	0.1611	0.1807	0.1851	0.1824	0.1782	0.1241	0.0703	0.0533	0.032	0.0199	0.022	0.0264	0.0247	0.0308
4.39Hz	0.1984	0.1873	0.1806	0.1762	0.1601	0.1594	0.1623	0.1393	0.1798	0.1913	0.2005	0.2301	0.2353	0.2165	0.1774	0.1566	0.1719	0.1806	0.1834	0.1922	0.2195	0.215	0.191	0.1504	0.1345	0.1587	0.1755	0.1834	0.1949	0.1798	0.1716	0.1682	0.1547	0.1447	0.1663	0.1769	0.194	0.1958	0.1922	0.1864	0.1312	0.0737	0.0537	0.0324	0.018	0.0198	0.0232	0.024	0.0308
4.64Hz	0.2077	0.1961	0.1887	0.1843	0.1688	0.1723	0.1757	0.1569	0.1939	0.2015	0.2086	0.2377	0.2443	0.2263	0.1906	0.1724	0.1892	0.1977	0.1939	0.2016	0.2279	0.2253	0.2012	0.1629	0.1484	0.172	0.1882	0.1952	0.2033	0.1885	0.1801	0.1779	0.1664	0.1597	0.1804	0.1909	0.205	0.2039	0.1992	0.1925	0.1369	0.0756	0.0535	0.0324	0.0159	0.0177	0.02	0.0238	0.0316
4.88Hz	0.2145	0.2018	0.194	0.19	0.175	0.1832	0.1874	0.1727	0.2063	0.2088	0.2133	0.242	0.2498	0.2331	0.2012	0.1864	0.2053	0.2127	0.2018	0.2077	0.2333	0.2324	0.2087	0.1734	0.1606	0.1834	0.1987	0.2042	0.209	0.1944	0.1861	0.185	0.1763	0.173	0.1927	0.2025	0.2134	0.2091	0.203	0.1963	0.1411	0.0761	0.0527	0.0319	0.0136	0.0157	0.017	0.0241	0.0334
5.13Hz	0.2185	0.2043	0.1964	0.1931	0.1781	0.1918	0.1971	0.1864	0.2164	0.2129	0.2145	0.2428	0.2516	0.2366	0.2086	0.198	0.2194	0.2251	0.2066	0.2104	0.2355	0.2362	0.2132	0.1814	0.1708	0.1925	0.2067	0.2101	0.2118	0.1972	0.1892	0.1895	0.1839	0.1841	0.2027	0.2112	0.2189	0.211	0.2037	0.1975	0.1437	0.0751	0.0513	0.0309	0.0112	0.014	0.0143	0.0248	0.0361
5.37Hz	0.2195	0.2034	0.1957	0.1935	0.1781	0.1978	0.2043	0.1973	0.2241	0.2135	0.2122	0.24	0.2497	0.2367	0.2127	0.2068	0.231	0.2346	0.2081	0.2096	0.2344	0.2365	0.2145	0.1866	0.1785	0.1991	0.2118	0.2126	0.2117	0.1969	0.1893	0.1911	0.1888	0.1925	0.21	0.2168	0.2213	0.2096	0.201	0.1961	0.1446	0.0727	0.0493	0.0295	0.0087	0.0126	0.0121	0.0256	0.0394
5.62Hz	0.2175	0.1992	0.1919	0.1913	0.1749	0.2011	0.2086	0.2051	0.2289	0.2107	0.2064	0.2338	0.2441	0.2333	0.2133	0.2124	0.2397	0.2409	0.2061	0.2053	0.2299	0.2333	0.2126	0.1889	0.1833	0.2027	0.2138	0.2118	0.2086	0.1933	0.1865	0.1897	0.1907	0.1981	0.2144	0.2189	0.2204	0.205	0.1953	0.1922	0.1438	0.0689	0.0469	0.0278	0.0065	0.0115	0.0106	0.0264	0.0432
5.86Hz	0.2123	0.1921	0.185	0.1865	0.1684	0.2016	0.2098	0.2095	0.2308	0.2044	0.1974	0.2244	0.2351	0.2265	0.2103	0.2145	0.2453	0.2439	0.2006	0.1978	0.2223	0.2268	0.2075	0.1881	0.1851	0.2034	0.2126	0.2074	0.2026	0.1867	0.1809	0.1855	0.1896	0.2007	0.2157	0.2176	0.2164	0.1972	0.1867	0.1858	0.1414	0.064	0.0442	0.0258	0.0048	0.0107	0.01	0.027	0.047
6.1Hz	0.2041	0.1822	0.1755	0.1796	0.1589	0.1993	0.2079	0.2102	0.2297	0.195	0.1857	0.212	0.223	0.2165	0.2038	0.213	0.2473	0.2435	0.1918	0.1874	0.2118	0.2171	0.1994	0.1843	0.1838	0.201	0.2083	0.1999	0.1941	0.1772	0.1727	0.1787	0.1854	0.2001	0.2137	0.2128	0.2094	0.1865	0.1755	0.1772	0.1376	0.0581	0.0412	0.0235	0.0041	0.0102	0.0101	0.0274	0.0507
6.35Hz	0.1933	0.1701	0.1635	0.1706	0.1467	0.1946	0.2028	0.2074	0.2256	0.1828	0.1717	0.1971	0.2083	0.2039	0.1943	0.208	0.2459	0.2399	0.1801	0.1746	0.1987	0.2047	0.1886	0.1777	0.1795	0.1958	0.2011	0.1893	0.1834	0.1651	0.1622	0.1695	0.1782	0.1966	0.2086	0.2048	0.1997	0.1733	0.1623	0.1667	0.1325	0.0517	0.0381	0.021	0.0047	0.01	0.0106	0.0275	0.0541
6.59Hz	0.1801	0.1563	0.1495	0.1601	0.1323	0.1876	0.1947	0.2012	0.2189	0.1684	0.1561	0.1801	0.1915	0.1889	0.182	0.1998	0.2411	0.2333	0.1658	0.1598	0.1836	0.19	0.1754	0.1686	0.1723	0.1878	0.1912	0.1762	0.1709	0.1509	0.1499	0.1583	0.1684	0.1903	0.2004	0.1939	0.1878	0.1581	0.1476	0.1545	0.1264	0.045	0.0349	0.0183	0.0061	0.01	0.0112	0.0273	0.0569
6.84Hz	0.1651	0.1414	0.1341	0.1485	0.1161	0.1787	0.1838	0.1919	0.2096	0.1523	0.1396	0.1617	0.1734	0.1722	0.1674	0.1886	0.233	0.224	0.1495	0.1437	0.1669	0.1735	0.1605	0.1573	0.1625	0.1775	0.179	0.161	0.1572	0.1349	0.1363	0.1457	0.1561	0.1815	0.1896	0.1806	0.174	0.1412	0.1319	0.1412	0.1193	0.0385	0.0319	0.0155	0.0078	0.0101	0.0117	0.0266	0.059
7.08Hz	0.1486	0.1259	0.1178	0.1362	0.0987	0.1684	0.1706	0.1799	0.1982	0.1354	0.1228	0.1423	0.1544	0.1544	0.1511	0.1751	0.2219	0.2123	0.1319	0.127	0.1493	0.1558	0.1443	0.1443	0.1506	0.1652	0.1649	0.1443	0.1427	0.1178	0.1219	0.1322	0.1419	0.1708	0.1764	0.1654	0.159	0.1233	0.1159	0.1271	0.1116	0.0326	0.0291	0.0128	0.0094	0.0104	0.0121	0.0255	0.0605
7.32Hz	0.1314	0.1106	0.1013	0.1236	0.0809	0.1571	0.1555	0.1658	0.1851	0.1182	0.1063	0.1226	0.1352	0.136	0.1336	0.1598	0.2084	0.1988	0.1138	0.1103	0.1311	0.1375	0.1274	0.1302	0.1369	0.1514	0.1495	0.1266	0.128	0.1001	0.1074	0.1183	0.1261	0.1585	0.1614	0.1489	0.1432	0.1049	0.1	0.1129	0.1035	0.0278	0.0265	0.0102	0.011	0.0108	0.0122	0.024	0.0614
7.57Hz	0.1139	0.0958	0.0851	0.1111	0.0631	0.1451	0.1389	0.1501	0.1707	0.1017	0.0909	0.1031	0.1164	0.1176	0.1157	0.1432	0.1929	0.1839	0.0957	0.094	0.113	0.1189	0.1104	0.1155	0.1221	0.1367	0.1332	0.1086	0.1136	0.0822	0.0932	0.1046	0.1093	0.1453	0.145	0.1316	0.1271	0.0865	0.0849	0.099	0.0952	0.0244	0.0244	0.0081	0.0125	0.0112	0.012	0.0221	0.0617
7.81Hz	0.0966	0.0821	0.0699	0.099	0.0462	0.133	0.1216	0.1335	0.1554	0.0866	0.077	0.0842	0.0985	0.0998	0.0977	0.1262	0.176	0.1682	0.0784	0.0788	0.0955	0.1007	0.0939	0.1008	0.1066	0.1216	0.1165	0.0907	0.1	0.0647	0.08	0.0917	0.0921	0.1316	0.1277	0.1142	0.1112	0.0687	0.0711	0.0858	0.0867	0.0227	0.0226	0.0072	0.0141	0.0116	0.0117	0.0197	0.0614
8.06Hz	0.08	0.0699	0.0565	0.0877	0.0307	0.1211	0.104	0.1166	0.1396	0.0736	0.065	0.0664	0.0819	0.0831	0.0803	0.1092	0.1581	0.1521	0.0625	0.0651	0.0789	0.0831	0.0784	0.0866	0.0909	0.1064	0.0999	0.0736	0.0875	0.0482	0.0684	0.0803	0.0748	0.1181	0.1102	0.0972	0.096	0.0517	0.0589	0.0739	0.0784	0.0222	0.0212	0.0079	0.0156	0.012	0.0113	0.0169	0.0608
8.3Hz	0.0645	0.0594	0.0456	0.0773	0.018	0.1097	0.0866	0.0999	0.1239	0.0634	0.0554	0.0499	0.0669	0.0678	0.0639	0.0929	0.14	0.1362	0.0488	0.0532	0.0637	0.0667	0.0642	0.0733	0.0756	0.0918	0.0837	0.0578	0.0764	0.0333	0.0588	0.0707	0.0582	0.105	0.093	0.0811	0.0817	0.0362	0.0487	0.0636	0.0702	0.0226	0.0203	0.0098	0.0172	0.0125	0.0108	0.0136	0.06
8.54Hz	0.0506	0.0506	0.0381	0.0679	0.0114	0.099	0.0701	0.0841	0.1085	0.0562	0.0481	0.0349	0.0538	0.0542	0.049	0.0778	0.1222	0.1207	0.0377	0.0433	0.05	0.0515	0.0517	0.0614	0.061	0.078	0.0684	0.0436	0.0669	0.0211	0.0517	0.0633	0.0426	0.0928	0.0764	0.0663	0.0686	0.0227	0.0409	0.0553	0.0623	0.0231	0.0196	0.0124	0.0189	0.0132	0.0106	0.0099	0.0591
8.79Hz	0.0383	0.0437	0.0345	0.0596	0.0147	0.0892	0.0549	0.0695	0.0937	0.052	0.0431	0.0217	0.0426	0.0425	0.0358	0.0642	0.1053	0.1062	0.0297	0.0355	0.0381	0.0377	0.0413	0.0512	0.0476	0.0654	0.0542	0.0318	0.0592	0.0147	0.0473	0.0584	0.0291	0.0818	0.0608	0.0531	0.0569	0.0127	0.0357	0.0492	0.0546	0.0234	0.0192	0.0151	0.0206	0.014	0.0107	0.006	0.0583
9.03Hz	0.0279	0.0383	0.0343	0.0523	0.0211	0.0803	0.0413	0.0565	0.0798	0.0501	0.0398	0.0102	0.0336	0.0329	0.0246	0.0524	0.0895	0.0928	0.0248	0.0297	0.0283	0.0255	0.0333	0.0429	0.0355	0.0541	0.0412	0.023	0.0531	0.0168	0.0454	0.0557	0.0191	0.0721	0.0467	0.0417	0.0467	0.0113	0.033	0.045	0.0471	0.0233	0.0188	0.0178	0.0223	0.0151	0.0114	0.003	0.0576
9.28Hz	0.0196	0.0343	0.0362	0.0459	0.0266	0.0723	0.0299	0.0453	0.067	0.0493	0.0379	0.0021	0.0267	0.0252	0.016	0.0425	0.0755	0.0807	0.0223	0.0258	0.021	0.0148	0.0278	0.0365	0.0251	0.0443	0.0296	0.0185	0.0487	0.0229	0.0454	0.0549	0.0161	0.0638	0.0342	0.0322	0.0381	0.0173	0.0325	0.0426	0.04	0.0227	0.0186	0.0204	0.0241	0.0164	0.0126	0.0052	0.0571
9.52Hz	0.0135	0.0313	0.0388	0.0403	0.0306	0.0652	0.0212	0.036	0.0553	0.0489	0.0368	0.0083	0.0221	0.0194	0.0108	0.0344	0.0634	0.07	0.0209	0.0235	0.0166	0.006	0.0248	0.0319	0.0164	0.0361	0.0194	0.0186	0.0458	0.0288	0.0468	0.0553	0.02	0.0568	0.0235	0.0246	0.0312	0.0243	0.0336	0.0415	0.0331	0.0217	0.0183	0.0227	0.0258	0.0179	0.0145	0.01	0.0567
9.77Hz	0.0098	0.0293	0.0413	0.0353	0.0331	0.0589	0.0159	0.0284	0.045	0.0483	0.0361	0.015	0.0198	0.0151	0.0102	0.0282	0.0536	0.0607	0.0196	0.0224	0.0155	0.0041	0.024	0.0287	0.0097	0.0295	0.0107	0.0215	0.0443	0.0335	0.0487	0.0564	0.0261	0.051	0.0148	0.0189	0.0262	0.0304	0.0356	0.0411	0.0265	0.0204	0.018	0.0247	0.0274	0.0196	0.0167	0.0152	0.0565
10.01Hz	0.0086	0.0281	0.0432	0.031	0.0342	0.0533	0.0142	0.0225	0.036	0.0473	0.0354	0.0205	0.0194	0.0118	0.0126	0.0236	0.0461	0.0528	0.0177	0.0223	0.0169	0.0099	0.0246	0.0267	0.0054	0.0242	0.0039	0.0251	0.0438	0.0365	0.0509	0.0577	0.0316	0.0462	0.0086	0.0148	0.0229	0.0354	0.0382	0.0411	0.0201	0.0189	0.0176	0.0264	0.0288	0.0213	0.0192	0.0207	0.0564
10.25Hz	0.0089	0.0276	0.0444	0.0272	0.0343	0.0483	0.0148	0.018	0.0283	0.0456	0.0346	0.025	0.0204	0.0092	0.0154	0.0206	0.0408	0.046	0.015	0.0229	0.0195	0.0155	0.026	0.0254	0.0044	0.0203	0.0044	0.0287	0.0442	0.0379	0.053	0.0589	0.0358	0.0423	0.0064	0.0121	0.0213	0.0394	0.0408	0.0413	0.014	0.0176	0.0173	0.0276	0.03	0.0228	0.0219	0.0261	0.0564
10.5Hz	0.0099	0.0276	0.0449	0.0241	0.0337	0.0438	0.016	0.0144	0.0219	0.0434	0.0336	0.0284	0.0222	0.0067	0.018	0.0193	0.0373	0.0402	0.0117	0.0239	0.0224	0.0202	0.0278	0.0246	0.0053	0.0175	0.0092	0.032	0.045	0.0378	0.0548	0.0599	0.0386	0.0391	0.008	0.0103	0.0211	0.0425	0.0433	0.0415	0.0085	0.0165	0.017	0.0285	0.0309	0.0241	0.0245	0.0314	0.0563
10.74Hz	0.011	0.0279	0.0447	0.0219	0.033	0.0398	0.0168	0.0117	0.0168	0.0408	0.0322	0.0311	0.0244	0.0042	0.0203	0.0195	0.0351	0.0353	0.008	0.0253	0.0253	0.0241	0.0296	0.0241	0.0062	0.0155	0.0134	0.035	0.0462	0.0362	0.0563	0.0605	0.0398	0.0365	0.0104	0.0092	0.0215	0.0448	0.0453	0.0418	0.0046	0.0159	0.0168	0.0289	0.0315	0.0251	0.0271	0.0364	0.0563
10.99Hz	0.012	0.0284	0.0439	0.0206	0.0322	0.0362	0.0169	0.0093	0.0128	0.038	0.0303	0.0331	0.0268	0.0021	0.0223	0.021	0.0337	0.0309	0.0043	0.0268	0.0279	0.0273	0.0313	0.0237	0.0063	0.0141	0.0168	0.0378	0.0475	0.0332	0.0574	0.0606	0.0397	0.0342	0.0124	0.0083	0.0223	0.0464	0.0468	0.0421	0.0061	0.0159	0.0167	0.0289	0.0317	0.0257	0.0294	0.0411	0.0563
11.23Hz	0.013	0.0289	0.0426	0.0204	0.0317	0.0329	0.0163	0.0074	0.01	0.0351	0.028	0.0345	0.0293	0.003	0.0242	0.0233	0.0326	0.027	0.0029	0.0284	0.0304	0.0298	0.0327	0.0235	0.0058	0.0132	0.0195	0.0404	0.0487	0.0292	0.0581	0.0602	0.0384	0.0321	0.0139	0.0075	0.0231	0.0475	0.0476	0.0425	0.0107	0.0167	0.0168	0.0286	0.0316	0.0259	0.0314	0.0453	0.0564
11.47Hz	0.0139	0.0293	0.0408	0.0214	0.0316	0.0299	0.0152	0.0057	0.0081	0.0323	0.0252	0.0354	0.0317	0.0062	0.0259	0.026	0.0316	0.0234	0.0056	0.0298	0.0326	0.0318	0.0339	0.0233	0.0047	0.0124	0.0216	0.0428	0.0496	0.0242	0.0585	0.0593	0.036	0.0302	0.0148	0.0068	0.0238	0.0481	0.0474	0.0427	0.0156	0.018	0.0169	0.0279	0.031	0.0255	0.033	0.0488	0.0564
11.72Hz	0.0147	0.0293	0.0385	0.0231	0.0317	0.0271	0.0137	0.0043	0.0071	0.0296	0.0219	0.0359	0.0342	0.0098	0.0276	0.0286	0.0304	0.02	0.009	0.0312	0.0344	0.0331	0.0347	0.0232	0.0033	0.0117	0.0231	0.0449	0.0502	0.0185	0.0585	0.0578	0.0329	0.0283	0.0152	0.0059	0.0242	0.0483	0.0464	0.0428	0.0204	0.0199	0.017	0.0269	0.03	0.0246	0.0341	0.0518	0.0565
11.96Hz	0.0153	0.029	0.0358	0.0253	0.032	0.0245	0.012	0.0033	0.0067	0.0272	0.0184	0.0361	0.0365	0.0136	0.0291	0.031	0.0291	0.0168	0.0121	0.0324	0.0359	0.0339	0.0352	0.0231	0.0018	0.011	0.0243	0.0467	0.0505	0.0123	0.0582	0.056	0.0291	0.0264	0.0153	0.0049	0.0245	0.0481	0.0445	0.0428	0.0249	0.022	0.017	0.0257	0.0286	0.0233	0.0348	0.054	0.0564
12.21Hz	0.0156	0.0284	0.0328	0.0277	0.0324	0.0222	0.0102	0.003	0.007	0.0249	0.0146	0.0359	0.0386	0.0174	0.0305	0.0329	0.0277	0.0138	0.0147	0.0333	0.0371	0.0342	0.0352	0.0228	0.0011	0.0102	0.0251	0.0481	0.0505	0.0057	0.0577	0.0537	0.025	0.0244	0.0152	0.0039	0.0246	0.0476	0.0418	0.0424	0.0291	0.0244	0.0168	0.0243	0.0269	0.0215	0.035	0.0554	0.0563
12.45Hz	0.0155	0.0274	0.0295	0.03	0.0328	0.02	0.0085	0.0035	0.0078	0.0229	0.0108	0.0355	0.0406	0.021	0.0316	0.0344	0.0262	0.0109	0.0168	0.034	0.0377	0.0338	0.0349	0.0224	0.0024	0.0093	0.0256	0.049	0.0501	0.0008	0.0569	0.0512	0.0207	0.0224	0.0147	0.0031	0.0247	0.0467	0.0383	0.0418	0.0328	0.0268	0.0164	0.0229	0.0248	0.0195	0.0348	0.0561	0.0558
12.7Hz	0.015	0.0263	0.0259	0.0321	0.033	0.0179	0.007	0.0046	0.009	0.021	0.0072	0.035	0.0424	0.0244	0.0324	0.0353	0.0247	0.0083	0.0183	0.0344	0.0378	0.0329	0.0342	0.0218	0.0039	0.0083	0.026	0.0494	0.0494	0.0074	0.0558	0.0484	0.0164	0.0204	0.0141	0.003	0.0248	0.0456	0.0342	0.0408	0.0361	0.0292	0.0157	0.0215	0.0224	0.0172	0.0342	0.056	0.055
12.94Hz	0.014	0.0251	0.0222	0.0338	0.033	0.016	0.0061	0.0061	0.0104	0.0193	0.0039	0.0344	0.0438	0.0274	0.0327	0.0357	0.0233	0.0058	0.0192	0.0346	0.0375	0.0315	0.0332	0.021	0.0055	0.0072	0.0263	0.0491	0.0485	0.0138	0.0545	0.0456	0.0122	0.0183	0.0133	0.004	0.0249	0.0442	0.0296	0.0396	0.0389	0.0315	0.0148	0.0202	0.0198	0.0148	0.0333	0.0551	0.0537
13.18Hz	0.0126	0.0238	0.0183	0.0351	0.033	0.0142	0.006	0.0078	0.012	0.0177	0.002	0.0338	0.0449	0.0299	0.0326	0.0357	0.0219	0.0037	0.0197	0.0345	0.0365	0.0295	0.032	0.02	0.0068	0.0061	0.0265	0.0482	0.0473	0.0197	0.0528	0.0427	0.0082	0.0163	0.0123	0.0056	0.0251	0.0426	0.0246	0.038	0.0411	0.0337	0.014	0.0191	0.017	0.0124	0.0323	0.0536	0.0518
13.43Hz	0.0108	0.0227	0.0145	0.0359	0.0328	0.0124	0.0066	0.0097	0.0137	0.0162	0.0031	0.0333	0.0455	0.032	0.0319	0.0352	0.0205	0.0025	0.0197	0.034	0.0351	0.0271	0.0305	0.0188	0.008	0.0052	0.0269	0.0467	0.0459	0.0251	0.0509	0.0398	0.0046	0.0145	0.0112	0.0075	0.0251	0.0409	0.0196	0.0363	0.0427	0.0355	0.0133	0.0183	0.0141	0.0103	0.0313	0.0515	0.0494
13.67Hz	0.0086	0.0218	0.0109	0.0363	0.0325	0.0105	0.0079	0.0117	0.0155	0.0147	0.005	0.0327	0.0457	0.0336	0.0306	0.0345	0.0192	0.0028	0.0194	0.0333	0.0331	0.0243	0.0288	0.0175	0.009	0.0048	0.0274	0.0447	0.0443	0.0297	0.0487	0.037	0.0014	0.0129	0.01	0.0095	0.025	0.0391	0.0147	0.0343	0.0438	0.0371	0.0132	0.0179	0.0111	0.0086	0.0305	0.0489	0.0463
13.92Hz	0.0062	0.0211	0.008	0.0361	0.0324	0.0086	0.0096	0.0138	0.0172	0.0132	0.0067	0.0323	0.0454	0.0347	0.0288	0.0335	0.0179	0.0041	0.0187	0.0322	0.0308	0.0213	0.0269	0.016	0.0099	0.0051	0.0282	0.0423	0.0426	0.0337	0.0461	0.0343	0.0011	0.0115	0.0088	0.0113	0.0246	0.0372	0.01	0.0322	0.0442	0.0384	0.0138	0.0177	0.0082	0.0077	0.0298	0.0458	0.0427
14.16Hz	0.0037	0.0209	0.0068	0.0354	0.0323	0.0066	0.0114	0.0159	0.0189	0.0116	0.0078	0.0319	0.0446	0.0353	0.0263	0.0323	0.0166	0.0055	0.0178	0.0308	0.0281	0.0181	0.0251	0.0144	0.0106	0.0063	0.0292	0.0397	0.0408	0.0368	0.0433	0.0318	0.0035	0.0105	0.0078	0.0129	0.0239	0.0354	0.006	0.0299	0.0439	0.0393	0.015	0.0178	0.0056	0.0077	0.0295	0.0425	0.0386
14.4Hz	0.0013	0.0212	0.0079	0.0342	0.0324	0.0047	0.0132	0.018	0.0205	0.0099	0.0086	0.0315	0.0431	0.0357	0.0231	0.0311	0.0151	0.007	0.0167	0.0292	0.0254	0.015	0.0232	0.0127	0.0112	0.008	0.0303	0.037	0.0389	0.0391	0.0401	0.0294	0.0055	0.0097	0.0071	0.0143	0.0228	0.0338	0.0036	0.0275	0.0431	0.0399	0.0168	0.0181	0.004	0.0085	0.0295	0.0389	0.034
14.65Hz	0.0013	0.0219	0.0104	0.0325	0.0328	0.0033	0.0151	0.02	0.0221	0.0082	0.0091	0.0312	0.0409	0.0358	0.0195	0.0297	0.0134	0.0084	0.0153	0.0273	0.0227	0.0122	0.0215	0.0112	0.0118	0.0099	0.0317	0.0345	0.0371	0.0407	0.0369	0.0272	0.007	0.0093	0.0068	0.0153	0.0214	0.0324	0.0046	0.0252	0.0415	0.0402	0.0189	0.0187	0.0044	0.0099	0.0298	0.0352	0.0292
14.89Hz	0.0033	0.0232	0.0134	0.0303	0.0334	0.0033	0.0169	0.0217	0.0236	0.0068	0.0093	0.0309	0.038	0.036	0.0154	0.0284	0.0116	0.0098	0.0137	0.0253	0.0203	0.0099	0.0201	0.0102	0.0123	0.0118	0.0331	0.0323	0.0356	0.0418	0.0337	0.025	0.0083	0.009	0.0071	0.016	0.0196	0.0312	0.0071	0.0229	0.0392	0.0402	0.0209	0.0193	0.0062	0.0116	0.0303	0.0314	0.0242
15.14Hz	0.005	0.025	0.0167	0.0278	0.0343	0.0048	0.0187	0.0232	0.025	0.0064	0.0095	0.0308	0.0342	0.0362	0.0112	0.027	0.0096	0.0112	0.0119	0.0233	0.0184	0.0081	0.0193	0.01	0.0126	0.0137	0.0345	0.0305	0.0345	0.0425	0.0308	0.0229	0.0092	0.0088	0.0078	0.0162	0.0178	0.0303	0.0098	0.0211	0.0363	0.04	0.0226	0.02	0.0084	0.0135	0.0309	0.0277	0.0193
15.38Hz	0.0062	0.0274	0.0203	0.0254	0.0353	0.0068	0.0204	0.0245	0.0262	0.0077	0.0097	0.0311	0.0297	0.0369	0.0079	0.0258	0.0075	0.0125	0.01	0.0215	0.0174	0.0072	0.0195	0.011	0.0129	0.0154	0.036	0.0293	0.0342	0.0433	0.0286	0.0207	0.0098	0.0088	0.0088	0.0161	0.016	0.0297	0.0126	0.02	0.0325	0.0397	0.0239	0.0206	0.0106	0.0154	0.0316	0.024	0.0147
15.63Hz	0.0067	0.0305	0.0244	0.0236	0.0364	0.0087	0.0221	0.0253	0.0272	0.0106	0.0103	0.032	0.0245	0.0381	0.0077	0.0246	0.0054	0.0137	0.0083	0.0201	0.0173	0.0073	0.021	0.013	0.0131	0.0168	0.0375	0.0285	0.0349	0.0447	0.0276	0.0185	0.01	0.0087	0.01	0.0156	0.0145	0.0296	0.0158	0.0202	0.028	0.0393	0.0247	0.0212	0.0125	0.0174	0.0322	0.0205	0.0111
15.87Hz	0.0065	0.0344	0.0293	0.0236	0.0377	0.0103	0.0237	0.0258	0.0279	0.0145	0.0117	0.0339	0.0194	0.04	0.0109	0.0236	0.0033	0.0149	0.0076	0.0198	0.0185	0.009	0.0239	0.0157	0.0132	0.0179	0.0391	0.0278	0.0367	0.0472	0.0283	0.0162	0.0098	0.0088	0.0111	0.0147	0.0138	0.0302	0.0198	0.0222	0.0227	0.039	0.0248	0.0216	0.0141	0.0193	0.0327	0.0169	0.0092
16.11Hz	0.0055	0.0393	0.0356	0.0265	0.0391	0.0115	0.0253	0.0259	0.028	0.0192	0.0147	0.0373	0.0162	0.0429	0.0154	0.0228	0.0018	0.0159	0.0092	0.0212	0.0212	0.0127	0.0283	0.0188	0.0131	0.0184	0.0408	0.0268	0.0398	0.0514	0.0311	0.0138	0.0092	0.0089	0.012	0.0135	0.014	0.0319	0.0252	0.0261	0.0169	0.0387	0.0243	0.0219	0.0154	0.021	0.0331	0.0134	0.0098
16.36Hz	0.0042	0.0454	0.0435	0.0324	0.0407	0.0122	0.0268	0.0256	0.0276	0.0245	0.0193	0.0426	0.0188	0.0469	0.02	0.0223	0.0018	0.0168	0.0131	0.0248	0.0255	0.0183	0.0342	0.0222	0.0129	0.0183	0.0429	0.0251	0.0442	0.0576	0.0359	0.0115	0.008	0.0091	0.0127	0.0122	0.0154	0.035	0.0322	0.0319	0.0113	0.0386	0.0232	0.0219	0.0163	0.0226	0.0335	0.0099	0.0123
16.6Hz	0.0054	0.0529	0.0533	0.0412	0.0427	0.0126	0.0283	0.0249	0.0264	0.0304	0.026	0.0499	0.0275	0.0522	0.0241	0.0222	0.0029	0.0175	0.0189	0.0306	0.0317	0.026	0.0414	0.0256	0.0125	0.0175	0.0454	0.0223	0.05	0.066	0.0426	0.0104	0.0063	0.0097	0.0132	0.0113	0.0181	0.0401	0.041	0.0393	0.0092	0.0386	0.0216	0.0217	0.0169	0.0238	0.0338	0.0065	0.0155
16.85Hz	0.0103	0.0622	0.0651	0.0523	0.0455	0.0131	0.0298	0.024	0.0242	0.037	0.0345	0.0594	0.0399	0.0588	0.0275	0.0225	0.0043	0.0182	0.0263	0.0387	0.0398	0.0358	0.0501	0.029	0.0119	0.0159	0.0486	0.0179	0.057	0.0764	0.0511	0.0119	0.0045	0.0107	0.0138	0.0117	0.0221	0.0472	0.0516	0.0481	0.0143	0.0389	0.0195	0.0213	0.017	0.0247	0.0341	0.0036	0.019
17.09Hz	0.0177	0.0731	0.0788	0.0653	0.0495	0.0145	0.0314	0.023	0.0208	0.0442	0.045	0.0708	0.0548	0.067	0.03	0.0231	0.0062	0.0195	0.0351	0.0487	0.05	0.0476	0.0601	0.0324	0.0111	0.0135	0.0528	0.0118	0.0654	0.0887	0.0612	0.0168	0.0049	0.0126	0.0147	0.0145	0.0276	0.0565	0.0639	0.0584	0.0232	0.0394	0.0172	0.0206	0.0168	0.0253	0.0343	0.0037	0.0225
17.33Hz	0.0272	0.0858	0.0942	0.0798	0.0551	0.0179	0.0332	0.0221	0.0162	0.0521	0.0573	0.0841	0.0715	0.0766	0.0316	0.0243	0.0091	0.0218	0.0453	0.0605	0.0621	0.0613	0.0714	0.0363	0.0102	0.0108	0.058	0.0043	0.0752	0.1025	0.073	0.0244	0.0092	0.0158	0.017	0.02	0.0349	0.0677	0.0778	0.0699	0.0338	0.0403	0.015	0.0197	0.0163	0.0254	0.0346	0.0069	0.0259
17.58Hz	0.0389	0.1002	0.1111	0.0956	0.0626	0.0237	0.0356	0.0216	0.0103	0.0609	0.0713	0.099	0.0897	0.0877	0.0328	0.0263	0.0134	0.0258	0.0569	0.0738	0.0758	0.0766	0.084	0.0408	0.0101	0.0098	0.0645	0.0076	0.0862	0.1174	0.0862	0.0341	0.0159	0.0205	0.0213	0.0279	0.0442	0.0807	0.0929	0.0826	0.0453	0.0416	0.0133	0.0186	0.0156	0.025	0.0348	0.0108	0.0291
17.82Hz	0.0526	0.116	0.1289	0.1123	0.0721	0.032	0.0389	0.0224	0.0046	0.0707	0.0865	0.1151	0.1089	0.1001	0.0342	0.0294	0.0194	0.0322	0.0697	0.0884	0.091	0.0932	0.0979	0.0466	0.0118	0.0133	0.0724	0.0197	0.0983	0.1329	0.1006	0.0457	0.0245	0.027	0.028	0.038	0.0554	0.0952	0.1091	0.0963	0.0576	0.0434	0.0127	0.0173	0.0146	0.0241	0.035	0.0148	0.0321
18.07Hz	0.0682	0.133	0.1473	0.1294	0.0836	0.0425	0.0437	0.0251	0.0091	0.0815	0.1029	0.1319	0.1286	0.1138	0.0371	0.0341	0.0274	0.0408	0.0837	0.104	0.1073	0.1107	0.1127	0.0539	0.0162	0.0211	0.0817	0.0341	0.1113	0.1487	0.1161	0.0589	0.035	0.0355	0.0371	0.05	0.0684	0.1107	0.1258	0.1106	0.0702	0.0459	0.0133	0.0159	0.0136	0.0228	0.0352	0.0189	0.0349
18.31Hz	0.0854	0.1506	0.1656	0.1465	0.0967	0.0549	0.0504	0.0302	0.0197	0.0932	0.1198	0.149	0.1484	0.1285	0.0427	0.0407	0.0375	0.0518	0.0984	0.1201	0.1242	0.1287	0.1282	0.0633	0.0234	0.0318	0.0926	0.0504	0.1248	0.1641	0.1321	0.0736	0.0472	0.0459	0.0486	0.0638	0.083	0.1268	0.1426	0.1254	0.0831	0.049	0.0152	0.0146	0.0125	0.021	0.0352	0.0228	0.0373
18.55Hz	0.1039	0.1685	0.1832	0.163	0.111	0.069	0.059	0.0377	0.0323	0.1057	0.1368	0.1658	0.1677	0.1439	0.0516	0.0496	0.0495	0.0648	0.1136	0.1363	0.1411	0.1465	0.1442	0.0747	0.0329	0.0446	0.1048	0.0681	0.1386	0.1787	0.1482	0.0895	0.061	0.0583	0.0623	0.0792	0.0988	0.143	0.1589	0.1402	0.0959	0.0528	0.0177	0.0133	0.0114	0.0189	0.0352	0.0265	0.0393
18.8Hz	0.1232	0.1859	0.1995	0.1785	0.1261	0.0843	0.0697	0.0475	0.0464	0.1188	0.1533	0.1817	0.186	0.1595	0.0638	0.0606	0.0634	0.0795	0.1289	0.152	0.1576	0.1635	0.1601	0.088	0.0445	0.0592	0.1181	0.0868	0.152	0.192	0.164	0.1061	0.0763	0.0726	0.0779	0.096	0.1155	0.1587	0.1743	0.1545	0.1085	0.0572	0.0204	0.0123	0.0106	0.0165	0.0351	0.0298	0.0407
19.04Hz	0.1429	0.2024	0.214	0.1924	0.1412	0.1005	0.0821	0.0592	0.0617	0.1322	0.1688	0.196	0.2027	0.175	0.0785	0.0736	0.0791	0.0955	0.1438	0.1668	0.1731	0.1792	0.1756	0.103	0.0581	0.0754	0.1324	0.106	0.1647	0.2034	0.1788	0.123	0.0927	0.0884	0.0951	0.1137	0.1324	0.1734	0.1881	0.1679	0.1205	0.062	0.0232	0.0116	0.0099	0.0138	0.0348	0.0327	0.0416
19.29Hz	0.1624	0.2173	0.2259	0.2041	0.156	0.1171	0.096	0.0725	0.0778	0.1454	0.1828	0.2082	0.2173	0.1897	0.0953	0.0885	0.0961	0.1125	0.1578	0.18	0.1869	0.1929	0.1901	0.1191	0.0734	0.0927	0.1472	0.1251	0.176	0.2124	0.1922	0.1397	0.1098	0.1056	0.1135	0.1319	0.1489	0.1866	0.2	0.1799	0.1316	0.0671	0.0257	0.0113	0.0095	0.011	0.0345	0.0351	0.0419
19.53Hz	0.1809	0.2301	0.235	0.2132	0.1697	0.1337	0.1109	0.0871	0.0943	0.1581	0.1947	0.2178	0.2292	0.2033	0.1132	0.1048	0.1143	0.1298	0.1703	0.1911	0.1987	0.2042	0.2032	0.136	0.0899	0.1107	0.1622	0.1434	0.1854	0.2188	0.2036	0.1557	0.1271	0.1236	0.1327	0.1501	0.1645	0.1977	0.2093	0.1901	0.1417	0.0722	0.0279	0.0113	0.0093	0.0081	0.0342	0.0368	0.0415
19.78Hz	0.198	0.2403	0.2407	0.2192	0.1818	0.1496	0.1263	0.1025	0.1107	0.1697	0.2041	0.2243	0.238	0.2152	0.1316	0.122	0.133	0.1471	0.1809	0.1998	0.2079	0.2124	0.2143	0.1529	0.1074	0.1288	0.1767	0.1604	0.1926	0.2222	0.2126	0.1705	0.1441	0.1419	0.1522	0.1677	0.1786	0.2062	0.2158	0.1979	0.1505	0.0771	0.0296	0.0114	0.0092	0.0053	0.0338	0.038	0.0404
20.02Hz	0.2129	0.2473	0.2429	0.222	0.1918	0.1644	0.1417	0.1183	0.1265	0.1799	0.2106	0.2275	0.2434	0.225	0.1496	0.1397	0.1518	0.1636	0.1891	0.2057	0.2143	0.2173	0.2231	0.1693	0.1251	0.1466	0.1904	0.1755	0.1971	0.2223	0.2188	0.1833	0.1602	0.16	0.1712	0.1841	0.1906	0.2119	0.2192	0.2032	0.1577	0.0815	0.0309	0.0117	0.0093	0.0026	0.0335	0.0385	0.0388
20.26Hz	0.2252	0.251	0.2414	0.2213	0.1992	0.1774	0.1565	0.134	0.1411	0.1881	0.2139	0.2271	0.2452	0.2321	0.1666	0.1571	0.1702	0.1789	0.1945	0.2085	0.2175	0.2187	0.2293	0.1845	0.1426	0.1634	0.2027	0.1881	0.1986	0.2193	0.2219	0.1939	0.1748	0.1773	0.1893	0.1988	0.2	0.2144	0.2193	0.2056	0.1632	0.0852	0.0318	0.0118	0.0094	0.0006	0.0333	0.0384	0.0366
20.51Hz	0.2344	0.2511	0.2362	0.2171	0.2038	0.1884	0.1701	0.1491	0.1539	0.1941	0.2139	0.2232	0.2434	0.2363	0.1819	0.1736	0.1876	0.1924	0.1967	0.2082	0.2175	0.2163	0.2325	0.198	0.1592	0.1787	0.2131	0.1979	0.1971	0.213	0.2219	0.2017	0.1874	0.1932	0.2059	0.2112	0.2064	0.2137	0.2162	0.205	0.1669	0.0881	0.0321	0.0118	0.0094	0.0021	0.0333	0.0379	0.0339
20.75Hz	0.2402	0.2476	0.2277	0.2096	0.2054	0.1967	0.1821	0.163	0.1646	0.1976	0.2106	0.2159	0.238	0.2374	0.1949	0.1887	0.2033	0.2036	0.1957	0.2048	0.2143	0.2103	0.2326	0.2092	0.1743	0.1919	0.2212	0.2046	0.1925	0.2037	0.2186	0.2065	0.1974	0.207	0.2203	0.2208	0.2095	0.2096	0.21	0.2013	0.1686	0.09	0.0321	0.0116	0.0095	0.0038	0.0335	0.0368	0.031
21Hz	0.2424	0.2405	0.216	0.1989	0.2038	0.2022	0.1918	0.1754	0.1726	0.1983	0.2041	0.2055	0.2292	0.2352	0.205	0.2017	0.2169	0.2123	0.1914	0.1983	0.2081	0.2008	0.2296	0.2177	0.1874	0.2025	0.2266	0.208	0.185	0.1917	0.2123	0.208	0.2045	0.2183	0.232	0.2274	0.2093	0.2024	0.2009	0.1947	0.1684	0.0908	0.0316	0.0111	0.0095	0.0052	0.0338	0.0355	0.0279
21.24Hz	0.2409	0.2302	0.2017	0.1855	0.1993	0.2045	0.1989	0.1858	0.1777	0.1964	0.1946	0.1924	0.2173	0.2298	0.212	0.2121	0.2278	0.2181	0.1838	0.1892	0.199	0.1882	0.2237	0.2231	0.1979	0.2101	0.229	0.2081	0.1747	0.1774	0.2032	0.2063	0.2082	0.2267	0.2408	0.2305	0.2058	0.1922	0.1893	0.1853	0.1664	0.0905	0.031	0.0103	0.0095	0.0062	0.0344	0.034	0.0248
21.48Hz	0.2359	0.2169	0.1852	0.1699	0.1919	0.2037	0.2031	0.1938	0.1797	0.1917	0.1826	0.1772	0.2027	0.2212	0.2155	0.2195	0.2358	0.2209	0.1732	0.1778	0.1876	0.1729	0.2151	0.2251	0.2055	0.2145	0.2284	0.2049	0.1622	0.1613	0.1916	0.2014	0.2086	0.2318	0.2462	0.2302	0.1991	0.1796	0.1756	0.1736	0.1626	0.089	0.0301	0.0092	0.0095	0.0069	0.0352	0.0326	0.0221
21.73Hz	0.2275	0.2012	0.1673	0.1525	0.182	0.1998	0.2041	0.1992	0.1785	0.1845	0.1684	0.1604	0.186	0.2099	0.2155	0.2235	0.2405	0.2207	0.1599	0.1645	0.1742	0.1556	0.2041	0.2239	0.2097	0.2154	0.2247	0.1987	0.1478	0.1439	0.178	0.1935	0.2054	0.2336	0.2481	0.2263	0.1894	0.1648	0.1604	0.1598	0.1571	0.0865	0.0292	0.008	0.0096	0.0072	0.0361	0.0313	0.02
21.97Hz	0.2161	0.1837	0.1484	0.134	0.17	0.1929	0.202	0.2019	0.1741	0.1751	0.1528	0.1427	0.1677	0.1961	0.212	0.224	0.2417	0.2175	0.1444	0.1498	0.1593	0.1367	0.1912	0.2193	0.2106	0.2128	0.2179	0.1899	0.1322	0.1257	0.163	0.183	0.199	0.2319	0.2464	0.2192	0.1774	0.1485	0.1442	0.1445	0.1502	0.0829	0.0282	0.0068	0.0099	0.0073	0.0371	0.0305	0.0186
22.22Hz	0.2022	0.1648	0.1294	0.115	0.1564	0.1834	0.1967	0.2018	0.1668	0.1639	0.1361	0.1247	0.1484	0.1804	0.2053	0.2209	0.2395	0.2117	0.1274	0.1344	0.1435	0.117	0.1769	0.2116	0.2081	0.2069	0.2084	0.1788	0.1158	0.1074	0.147	0.1702	0.1894	0.227	0.2413	0.209	0.1633	0.1312	0.1276	0.1282	0.1422	0.0785	0.0273	0.0059	0.0104	0.0075	0.0382	0.03	0.018
22.46Hz	0.1863	0.1453	0.1107	0.0961	0.1418	0.1716	0.1885	0.1991	0.1568	0.1513	0.1192	0.1072	0.1288	0.1633	0.1956	0.2144	0.2338	0.2036	0.1093	0.1187	0.1273	0.0971	0.1617	0.201	0.2023	0.198	0.1964	0.166	0.0993	0.0894	0.1307	0.1557	0.1771	0.2189	0.233	0.1962	0.1479	0.1134	0.1112	0.1114	0.1331	0.0733	0.0264	0.0057	0.0112	0.0081	0.0392	0.03	0.0182
22.71Hz	0.169	0.1258	0.0929	0.0779	0.1267	0.1579	0.1776	0.1939	0.1448	0.1378	0.1027	0.0906	0.1093	0.1453	0.1835	0.2048	0.225	0.1936	0.0909	0.1033	0.1111	0.0778	0.1464	0.188	0.1936	0.1864	0.1823	0.152	0.0833	0.0724	0.1145	0.14	0.1625	0.2083	0.2218	0.1812	0.1317	0.0959	0.0954	0.0948	0.1234	0.0676	0.0255	0.0066	0.0122	0.0092	0.0403	0.0305	0.0189
22.95Hz	0.1509	0.1067	0.0763	0.0608	0.1116	0.1429	0.1645	0.1866	0.1311	0.1239	0.0873	0.0756	0.0906	0.127	0.1695	0.1924	0.2134	0.1821	0.0729	0.0886	0.0954	0.0595	0.1313	0.173	0.1822	0.1727	0.1667	0.1373	0.0681	0.0566	0.099	0.1238	0.1461	0.1955	0.2082	0.1645	0.1153	0.079	0.0808	0.079	0.1133	0.0615	0.0245	0.0082	0.0135	0.0109	0.0412	0.0312	0.0199
23.19Hz	0.1325	0.0888	0.0614	0.0452	0.097	0.1271	0.1496	0.1774	0.1166	0.1102	0.0737	0.0625	0.073	0.1089	0.1541	0.1777	0.1994	0.1696	0.056	0.0749	0.0805	0.0428	0.1169	0.1566	0.1688	0.1573	0.15	0.1224	0.0544	0.0426	0.0845	0.1077	0.1287	0.1811	0.1928	0.1469	0.0994	0.0633	0.0677	0.0645	0.103	0.0553	0.0234	0.0103	0.0148	0.013	0.0419	0.032	0.0207
23.44Hz	0.1143	0.0723	0.0484	0.0315	0.0832	0.1111	0.1334	0.1667	0.1019	0.097	0.0625	0.0516	0.0569	0.0915	0.138	0.1613	0.1835	0.1565	0.0411	0.0625	0.0668	0.0284	0.1037	0.1392	0.1538	0.141	0.1328	0.1078	0.0423	0.0305	0.0714	0.0923	0.1107	0.1658	0.176	0.1287	0.0844	0.0491	0.0563	0.0519	0.0928	0.0491	0.0221	0.0125	0.0163	0.0154	0.0425	0.0327	0.0214
23.68Hz	0.0969	0.0576	0.0373	0.0199	0.0707	0.0952	0.1166	0.155	0.0879	0.0848	0.0543	0.043	0.0426	0.0753	0.1216	0.1438	0.1662	0.1433	0.0294	0.0516	0.0545	0.0172	0.092	0.1215	0.1378	0.1243	0.1155	0.094	0.0321	0.0207	0.06	0.0781	0.0927	0.1501	0.1586	0.1106	0.0709	0.0367	0.0469	0.0422	0.0828	0.0431	0.0206	0.0147	0.0177	0.0179	0.0428	0.0334	0.0216
23.93Hz	0.0805	0.0452	0.0282	0.0104	0.0595	0.0801	0.0995	0.1428	0.0754	0.074	0.0493	0.0366	0.0303	0.0604	0.1056	0.1258	0.1481	0.1303	0.0228	0.0421	0.0435	0.0114	0.0817	0.1038	0.1214	0.1079	0.0988	0.0812	0.024	0.0136	0.0504	0.0658	0.0754	0.1347	0.141	0.0931	0.0592	0.0263	0.0392	0.0358	0.0731	0.0376	0.0189	0.0168	0.019	0.0204	0.0429	0.0337	0.0213
24.17Hz	0.0654	0.0351	0.021	0.0039	0.0498	0.0659	0.0828	0.1304	0.0653	0.065	0.047	0.0322	0.0201	0.0472	0.0903	0.1079	0.1297	0.1176	0.0224	0.0341	0.0341	0.013	0.073	0.0867	0.105	0.0924	0.0832	0.0698	0.0181	0.0097	0.0427	0.0558	0.0594	0.1201	0.124	0.0766	0.0496	0.018	0.0333	0.0329	0.064	0.0326	0.017	0.0187	0.0202	0.0227	0.0426	0.0338	0.0205
24.41Hz	0.0519	0.0277	0.0154	0.0046	0.0415	0.0531	0.0668	0.1182	0.0582	0.0577	0.0466	0.0292	0.0122	0.0358	0.0761	0.0906	0.1115	0.1056	0.0259	0.0274	0.0261	0.0172	0.0656	0.0704	0.0893	0.0783	0.069	0.0599	0.0142	0.0089	0.0371	0.0485	0.0453	0.1068	0.108	0.0616	0.0421	0.0118	0.0289	0.033	0.0555	0.0283	0.015	0.0203	0.0212	0.0248	0.042	0.0336	0.0191
24.66Hz	0.0399	0.023	0.0114	0.008	0.0345	0.0419	0.0519	0.1065	0.0542	0.0523	0.047	0.0273	0.0074	0.0261	0.0634	0.0745	0.0939	0.0943	0.0301	0.0219	0.0195	0.0208	0.0593	0.0554	0.0746	0.066	0.0569	0.0517	0.0119	0.0098	0.0333	0.044	0.0338	0.0951	0.0935	0.0482	0.0366	0.0079	0.0257	0.0346	0.0477	0.0248	0.0133	0.0217	0.0219	0.0264	0.041	0.0331	0.0172
24.9Hz	0.0297	0.0207	0.0087	0.0105	0.0287	0.0324	0.0384	0.0958	0.0528	0.0483	0.0475	0.0261	0.0068	0.0184	0.0522	0.06	0.0774	0.0837	0.0336	0.0174	0.0142	0.0232	0.0538	0.0419	0.0612	0.0558	0.0473	0.0451	0.0107	0.0107	0.0314	0.0419	0.0261	0.0852	0.0809	0.0368	0.0328	0.0058	0.0234	0.0366	0.0406	0.0219	0.0119	0.0227	0.0223	0.0277	0.0396	0.0323	0.0148
25.15Hz	0.0212	0.0201	0.0071	0.012	0.0238	0.0245	0.0266	0.0861	0.053	0.0456	0.0477	0.0252	0.0087	0.0126	0.0427	0.0474	0.0622	0.0737	0.036	0.0138	0.0101	0.0243	0.0489	0.0299	0.0493	0.0477	0.0407	0.0402	0.01	0.0113	0.031	0.0415	0.0228	0.0772	0.0704	0.0277	0.0302	0.0049	0.022	0.0384	0.0342	0.0196	0.0112	0.0234	0.0224	0.0284	0.0379	0.0314	0.0119
25.39Hz	0.0144	0.0204	0.0064	0.0128	0.0198	0.0185	0.0165	0.0777	0.0538	0.0435	0.0474	0.0247	0.0108	0.0092	0.0348	0.0369	0.0485	0.0645	0.0372	0.011	0.0071	0.0245	0.0444	0.0198	0.039	0.0417	0.0371	0.0368	0.0096	0.0119	0.0318	0.0421	0.0234	0.0708	0.062	0.0211	0.0281	0.0045	0.0212	0.0398	0.0285	0.0177	0.0114	0.0237	0.022	0.0288	0.0357	0.0304	0.0086
25.63Hz	0.0099	0.0208	0.0064	0.0134	0.0166	0.0141	0.0086	0.0706	0.0544	0.0417	0.0465	0.0242	0.0123	0.0085	0.0285	0.0287	0.0364	0.0559	0.0373	0.0089	0.005	0.0239	0.0401	0.0116	0.0304	0.0373	0.0363	0.0346	0.0093	0.0127	0.0332	0.043	0.0256	0.0657	0.0557	0.0173	0.0263	0.0043	0.021	0.0405	0.0235	0.016	0.0122	0.0237	0.0213	0.0286	0.0331	0.0292	0.0052
25.88Hz	0.0083	0.0211	0.0072	0.014	0.0142	0.0113	0.0048	0.0648	0.0542	0.0398	0.0451	0.0236	0.0135	0.0094	0.0237	0.0229	0.0261	0.0479	0.0367	0.0075	0.0039	0.0228	0.0361	0.0065	0.0232	0.0343	0.0372	0.0334	0.0093	0.0139	0.0351	0.0438	0.0278	0.0617	0.051	0.0159	0.0246	0.0046	0.0214	0.0407	0.0194	0.0146	0.0136	0.0232	0.0202	0.0281	0.0302	0.0281	0.0026
26.12Hz	0.0092	0.0212	0.0084	0.0149	0.0125	0.0096	0.0074	0.0602	0.0531	0.0376	0.0432	0.0229	0.0143	0.0109	0.0203	0.0195	0.0176	0.0405	0.0355	0.0066	0.0034	0.0214	0.0324	0.0066	0.0175	0.032	0.039	0.033	0.0097	0.0154	0.0371	0.0444	0.0291	0.0583	0.0476	0.0162	0.0227	0.0056	0.0221	0.0405	0.016	0.0132	0.0151	0.0224	0.0189	0.0273	0.027	0.027	0.0038
26.37Hz	0.0111	0.021	0.0102	0.0163	0.0117	0.0086	0.0112	0.0566	0.0511	0.0349	0.0411	0.0218	0.015	0.0123	0.018	0.0181	0.0109	0.0336	0.034	0.0061	0.0032	0.02	0.0288	0.0096	0.013	0.0304	0.0409	0.0331	0.0106	0.0173	0.039	0.0447	0.0294	0.0552	0.0449	0.0169	0.0207	0.0072	0.0231	0.04	0.0134	0.0119	0.0166	0.0213	0.0172	0.0263	0.0235	0.0259	0.0072
26.61Hz	0.013	0.0205	0.0124	0.0179	0.0113	0.0079	0.0144	0.0539	0.0481	0.0317	0.039	0.0202	0.0157	0.0133	0.0167	0.0181	0.007	0.0273	0.0324	0.0058	0.003	0.0185	0.0255	0.0124	0.0096	0.0291	0.0426	0.0334	0.012	0.0192	0.0407	0.0447	0.0284	0.0524	0.0426	0.0176	0.0186	0.009	0.0241	0.0393	0.0116	0.0107	0.018	0.0198	0.0155	0.0252	0.0198	0.0249	0.0107
26.86Hz	0.0147	0.0198	0.0149	0.0199	0.0113	0.0074	0.0169	0.0519	0.0444	0.0281	0.0369	0.0181	0.0164	0.014	0.0159	0.0189	0.007	0.0217	0.0308	0.0055	0.0026	0.0171	0.0224	0.0144	0.0074	0.0283	0.0439	0.0338	0.0137	0.021	0.0419	0.0444	0.0265	0.0497	0.0403	0.0179	0.0164	0.0107	0.025	0.0385	0.0105	0.0098	0.0192	0.0179	0.0136	0.0241	0.0162	0.0241	0.014
27.1Hz	0.016	0.0188	0.0177	0.022	0.0113	0.0068	0.0187	0.0502	0.0401	0.024	0.0349	0.0155	0.0171	0.0143	0.0153	0.0202	0.0096	0.0169	0.0294	0.0051	0.0021	0.0158	0.0195	0.0158	0.0067	0.0278	0.0445	0.0341	0.0157	0.0224	0.0427	0.0437	0.0236	0.047	0.038	0.0178	0.0141	0.0123	0.0256	0.0377	0.0098	0.0091	0.0203	0.0157	0.012	0.0232	0.0128	0.0234	0.0169
27.34Hz	0.017	0.0175	0.0207	0.0242	0.0112	0.0063	0.02	0.0488	0.0354	0.0197	0.0333	0.0124	0.0179	0.0142	0.0149	0.0219	0.0128	0.0134	0.0283	0.0046	0.0017	0.0145	0.0169	0.0164	0.0074	0.0278	0.0446	0.0343	0.0177	0.0233	0.0431	0.0429	0.02	0.0444	0.0355	0.0173	0.0119	0.0137	0.0259	0.0369	0.0095	0.0089	0.0213	0.0132	0.0107	0.0226	0.01	0.0228	0.0193
27.59Hz	0.0178	0.016	0.0238	0.0266	0.011	0.0058	0.0208	0.0475	0.0304	0.0152	0.0319	0.0089	0.0187	0.014	0.0143	0.0238	0.016	0.0119	0.0275	0.004	0.0016	0.0132	0.0145	0.0166	0.0089	0.028	0.044	0.0341	0.0198	0.0236	0.043	0.0417	0.016	0.0419	0.0329	0.0164	0.0096	0.0147	0.0259	0.0362	0.0094	0.009	0.0222	0.0104	0.0103	0.0223	0.0085	0.0225	0.0211
27.83Hz	0.0183	0.0143	0.027	0.029	0.0108	0.0054	0.0212	0.0463	0.0252	0.0109	0.031	0.0052	0.0195	0.0136	0.0136	0.0259	0.0192	0.0131	0.027	0.0034	0.0022	0.012	0.0123	0.0162	0.0108	0.0285	0.0429	0.0336	0.0218	0.0233	0.0425	0.0403	0.0119	0.0395	0.0302	0.0153	0.0073	0.0155	0.0254	0.0355	0.0094	0.0095	0.0231	0.0073	0.0107	0.0225	0.0088	0.0224	0.0222
28.08Hz	0.0187	0.0124	0.0302	0.0314	0.0106	0.005	0.0214	0.0451	0.02	0.0073	0.0305	0.0025	0.0203	0.0132	0.0128	0.0282	0.0226	0.0162	0.0268	0.0029	0.0032	0.0109	0.0103	0.0155	0.0127	0.0289	0.0414	0.0326	0.0237	0.0224	0.0417	0.0387	0.0078	0.0374	0.0277	0.014	0.005	0.016	0.0244	0.0349	0.0098	0.0104	0.0239	0.0041	0.0122	0.0229	0.0105	0.0225	0.0226
28.32Hz	0.019	0.0106	0.0334	0.0339	0.0106	0.0046	0.0213	0.044	0.0148	0.0056	0.0303	0.0047	0.0209	0.0129	0.0122	0.0306	0.0262	0.0203	0.027	0.0027	0.0043	0.0098	0.0086	0.0146	0.0144	0.0292	0.0394	0.0311	0.0253	0.0207	0.0407	0.0368	0.0047	0.0355	0.0253	0.0127	0.0027	0.0164	0.023	0.0344	0.0106	0.0115	0.0247	0.0024	0.0144	0.0237	0.0127	0.0228	0.0223
28.56Hz	0.0193	0.0092	0.0365	0.0363	0.011	0.0043	0.021	0.043	0.0097	0.0071	0.0306	0.0087	0.0214	0.0128	0.0118	0.033	0.0301	0.0249	0.0276	0.0032	0.0055	0.0088	0.0071	0.0134	0.0158	0.0292	0.0372	0.0292	0.0266	0.0184	0.0396	0.0347	0.0041	0.0339	0.0233	0.0114	0.0006	0.0167	0.0212	0.0338	0.012	0.013	0.0255	0.0048	0.0172	0.0246	0.0148	0.0232	0.0213
28.81Hz	0.0196	0.009	0.0395	0.0387	0.0119	0.004	0.0205	0.0421	0.0049	0.0101	0.0311	0.0129	0.0218	0.0128	0.012	0.0352	0.0341	0.0298	0.0284	0.0041	0.0067	0.008	0.0059	0.0121	0.017	0.0289	0.0346	0.0267	0.0276	0.0156	0.0385	0.0324	0.006	0.0326	0.0218	0.0104	0.0019	0.0169	0.0191	0.0331	0.0138	0.0147	0.0263	0.0087	0.0204	0.0256	0.0166	0.0239	0.0195
29.05Hz	0.0198	0.0103	0.0424	0.0409	0.013	0.0036	0.02	0.0413	0.0019	0.0135	0.0319	0.0169	0.0218	0.013	0.0128	0.0373	0.0382	0.0347	0.0296	0.0055	0.0078	0.0075	0.0051	0.0107	0.0178	0.0283	0.032	0.0238	0.0284	0.0124	0.0374	0.03	0.0084	0.0316	0.0208	0.0095	0.0041	0.0172	0.0166	0.0324	0.0161	0.0165	0.027	0.0129	0.0239	0.0266	0.0179	0.0246	0.0171
29.3Hz	0.02	0.0129	0.0452	0.043	0.0145	0.0034	0.0196	0.0406	0.0055	0.0166	0.0328	0.0208	0.0216	0.0132	0.0141	0.0391	0.0423	0.0395	0.031	0.007	0.0087	0.0071	0.0046	0.0093	0.0184	0.0272	0.0293	0.0205	0.0289	0.0089	0.0365	0.0274	0.0104	0.0307	0.0204	0.009	0.0064	0.0175	0.0139	0.0316	0.0187	0.0185	0.0275	0.0172	0.0276	0.0275	0.0186	0.0254	0.0142
29.54Hz	0.0201	0.0162	0.0477	0.0448	0.016	0.0033	0.0191	0.0401	0.01	0.0196	0.0337	0.0244	0.0212	0.0134	0.0157	0.0405	0.0463	0.0442	0.0326	0.0086	0.0095	0.007	0.0042	0.0079	0.0187	0.0259	0.0266	0.0168	0.0292	0.006	0.0358	0.0247	0.0118	0.0299	0.0206	0.0088	0.0086	0.018	0.0111	0.0305	0.0214	0.0205	0.0278	0.0216	0.0315	0.0283	0.0187	0.0262	0.0108
29.79Hz	0.02	0.0199	0.05	0.0462	0.0177	0.0036	0.0187	0.0397	0.0145	0.0222	0.0346	0.0276	0.0204	0.0135	0.0174	0.0415	0.05	0.0485	0.0344	0.0102	0.0102	0.0071	0.0039	0.0065	0.0189	0.0242	0.0239	0.013	0.0294	0.0054	0.0353	0.022	0.0127	0.0292	0.0211	0.0087	0.0107	0.0185	0.0084	0.0293	0.0242	0.0224	0.0277	0.0259	0.0355	0.0289	0.0182	0.0271	0.0072
30.03Hz	0.0198	0.0238	0.0521	0.0471	0.0193	0.0041	0.0183	0.0394	0.0188	0.0246	0.0353	0.0306	0.0195	0.0135	0.0191	0.042	0.0533	0.0525	0.0362	0.0116	0.0106	0.0074	0.0036	0.0052	0.0189	0.0222	0.0215	0.009	0.0294	0.008	0.0349	0.0192	0.013	0.0284	0.022	0.0086	0.0127	0.0192	0.0061	0.0279	0.0269	0.0242	0.0272	0.03	0.0395	0.0293	0.0173	0.0279	0.0039
30.27Hz	0.0194	0.0275	0.0538	0.0476	0.0209	0.0048	0.0179	0.0391	0.0228	0.0265	0.0357	0.0332	0.0185	0.0134	0.0205	0.042	0.0561	0.0559	0.038	0.0129	0.0108	0.0079	0.0031	0.0038	0.0188	0.0201	0.0192	0.0051	0.0294	0.0119	0.0347	0.0166	0.013	0.0276	0.0232	0.0082	0.0146	0.02	0.0047	0.0264	0.0295	0.0258	0.0262	0.034	0.0435	0.0296	0.0159	0.0287	0.0037
30.52Hz	0.0189	0.031	0.0551	0.0474	0.0224	0.0057	0.0175	0.0388	0.0265	0.028	0.0358	0.0354	0.0174	0.0132	0.0216	0.0414	0.0583	0.0586	0.0397	0.0139	0.0108	0.0085	0.0024	0.0025	0.0188	0.0179	0.0171	0.0013	0.0293	0.016	0.0347	0.0142	0.0126	0.0267	0.0245	0.0076	0.0165	0.021	0.0048	0.0246	0.0319	0.0271	0.0247	0.0377	0.0474	0.0298	0.0142	0.0294	0.0071
30.76Hz	0.0181	0.0341	0.056	0.0467	0.0238	0.0065	0.017	0.0383	0.0299	0.0292	0.0355	0.0374	0.0165	0.0131	0.0224	0.0403	0.0598	0.0607	0.0411	0.0147	0.0106	0.0094	0.0015	0.0014	0.0188	0.0158	0.0153	0.002	0.0293	0.0201	0.0347	0.0122	0.012	0.0257	0.026	0.0064	0.0184	0.0221	0.0061	0.0227	0.034	0.0281	0.0227	0.0411	0.051	0.03	0.0126	0.03	0.0111
31.01Hz	0.0173	0.0369	0.0564	0.0453	0.0251	0.0073	0.0164	0.0378	0.0328	0.0298	0.0347	0.0389	0.016	0.013	0.0228	0.0387	0.0605	0.062	0.0421	0.0153	0.0102	0.0104	0.0004	0.001	0.0189	0.0139	0.0137	0.0053	0.0292	0.0238	0.0347	0.0109	0.0113	0.0246	0.0277	0.0048	0.0204	0.0234	0.0078	0.0207	0.0359	0.0288	0.0201	0.0441	0.0543	0.0303	0.0114	0.0306	0.0151
31.25Hz	0.0164	0.0391	0.0563	0.0433	0.0263	0.0081	0.0158	0.037	0.0353	0.0301	0.0335	0.0402	0.0159	0.0132	0.0228	0.0365	0.0605	0.0625	0.0428	0.0157	0.0096	0.0115	0.0008	0.0021	0.0191	0.0123	0.0125	0.0081	0.0292	0.0271	0.0347	0.0106	0.0105	0.0236	0.0295	0.0029	0.0224	0.0248	0.0094	0.0186	0.0375	0.0292	0.0171	0.0468	0.0573	0.0306	0.011	0.031	0.0188
31.49Hz	0.0156	0.0409	0.0558	0.0407	0.0273	0.0088	0.0151	0.0359	0.0373	0.0299	0.0319	0.0411	0.0164	0.0137	0.0224	0.034	0.0599	0.0622	0.0429	0.0161	0.0091	0.0129	0.0024	0.0037	0.0193	0.0112	0.0116	0.0104	0.0292	0.0299	0.0345	0.0113	0.0099	0.0227	0.0314	0.0025	0.0247	0.0264	0.0109	0.0167	0.0389	0.0293	0.0139	0.0492	0.0598	0.031	0.0115	0.0312	0.0221
31.74Hz	0.0149	0.0421	0.0548	0.0375	0.0281	0.0094	0.0146	0.0344	0.0387	0.0293	0.0299	0.0418	0.0173	0.0144	0.0216	0.0311	0.0585	0.061	0.0426	0.0165	0.0086	0.0144	0.0043	0.0056	0.0196	0.0105	0.011	0.0123	0.0291	0.0321	0.0341	0.0129	0.0095	0.022	0.0334	0.0052	0.027	0.0279	0.0123	0.015	0.0401	0.0292	0.0106	0.0513	0.0619	0.0315	0.013	0.0312	0.0249
31.98Hz	0.0143	0.0429	0.0534	0.0338	0.0286	0.0102	0.0144	0.0326	0.0397	0.0284	0.0277	0.0421	0.0185	0.0154	0.0206	0.0281	0.0565	0.0591	0.0418	0.0169	0.0085	0.0161	0.0064	0.0076	0.0199	0.0104	0.0107	0.0137	0.029	0.0338	0.0335	0.0151	0.0094	0.0217	0.0356	0.0092	0.0296	0.0294	0.0135	0.0139	0.041	0.0288	0.0077	0.0531	0.0634	0.0319	0.0149	0.031	0.0271
32.23Hz	0.0137	0.0432	0.0517	0.0298	0.0289	0.0111	0.0146	0.0303	0.0402	0.0274	0.0255	0.0421	0.0199	0.0165	0.0194	0.025	0.054	0.0565	0.0404	0.0174	0.009	0.0179	0.0086	0.0098	0.0201	0.0106	0.0107	0.0146	0.0286	0.035	0.0324	0.0176	0.0097	0.0217	0.0377	0.0138	0.0321	0.0308	0.0147	0.0135	0.0417	0.0282	0.0065	0.0546	0.0643	0.0322	0.0171	0.0306	0.0287
32.47Hz	0.0131	0.0432	0.0498	0.0255	0.0289	0.0123	0.0152	0.0275	0.0403	0.0263	0.0234	0.0418	0.0211	0.0176	0.018	0.022	0.0511	0.0533	0.0386	0.018	0.01	0.0198	0.0111	0.0121	0.0202	0.011	0.0108	0.015	0.0281	0.0356	0.0309	0.0203	0.0105	0.022	0.0399	0.0188	0.0347	0.0319	0.0158	0.014	0.0422	0.0274	0.0076	0.0559	0.0647	0.0322	0.0191	0.0299	0.0296
32.71Hz	0.0124	0.0429	0.0478	0.0212	0.0285	0.0138	0.0164	0.0242	0.0401	0.0254	0.0217	0.0413	0.0222	0.0187	0.0166	0.0193	0.0478	0.0495	0.0363	0.0187	0.0115	0.0217	0.0136	0.0144	0.0201	0.0113	0.011	0.015	0.0274	0.0357	0.029	0.0231	0.0118	0.0225	0.0421	0.0241	0.0371	0.0328	0.017	0.0154	0.0426	0.0264	0.0102	0.0569	0.0645	0.0318	0.021	0.0289	0.0299
32.96Hz	0.0115	0.0423	0.0459	0.0169	0.0277	0.0157	0.0181	0.0204	0.0397	0.0247	0.0206	0.0405	0.0229	0.0196	0.0153	0.017	0.0443	0.0454	0.0337	0.0193	0.0134	0.0236	0.0162	0.0167	0.0199	0.0115	0.0113	0.0146	0.0264	0.0355	0.0265	0.0259	0.0136	0.0229	0.0442	0.0294	0.0393	0.0333	0.018	0.0174	0.0427	0.025	0.0131	0.0578	0.0638	0.0309	0.0225	0.0276	0.0295
33.2Hz	0.0102	0.0416	0.0442	0.0131	0.0265	0.0178	0.0201	0.0162	0.0391	0.0243	0.0203	0.0394	0.0232	0.0204	0.0141	0.0153	0.0406	0.0411	0.0307	0.0197	0.0155	0.0254	0.0187	0.0189	0.0196	0.0115	0.0115	0.0139	0.0252	0.035	0.0235	0.0286	0.0156	0.0232	0.0463	0.0347	0.0412	0.0334	0.0189	0.0198	0.0426	0.0235	0.0159	0.0584	0.0626	0.0294	0.0236	0.0261	0.0286
33.45Hz	0.0087	0.0408	0.0427	0.01	0.0249	0.0201	0.0223	0.0117	0.0385	0.024	0.0209	0.0382	0.023	0.021	0.013	0.0143	0.0368	0.0367	0.0276	0.02	0.0177	0.0271	0.0212	0.021	0.019	0.0113	0.0117	0.0129	0.0238	0.0344	0.02	0.0313	0.0178	0.023	0.0482	0.0398	0.0426	0.0331	0.0197	0.0223	0.0424	0.0216	0.0184	0.0587	0.061	0.0274	0.0244	0.0243	0.0271
33.69Hz	0.0068	0.0399	0.0416	0.0084	0.0229	0.0225	0.0247	0.0069	0.0378	0.0238	0.0221	0.0368	0.0223	0.0213	0.0121	0.0139	0.0329	0.0323	0.0243	0.0199	0.0198	0.0286	0.0234	0.0228	0.0183	0.0108	0.0117	0.0117	0.0222	0.0338	0.0162	0.0339	0.0201	0.0223	0.05	0.0444	0.0434	0.0324	0.0201	0.0248	0.0419	0.0196	0.0205	0.0587	0.0591	0.0247	0.0247	0.0223	0.0252
33.94Hz	0.0047	0.039	0.0409	0.0087	0.0206	0.0249	0.0271	0.0026	0.0374	0.0235	0.0237	0.0352	0.0212	0.0214	0.0113	0.0139	0.0292	0.028	0.021	0.0196	0.0218	0.0299	0.0254	0.0245	0.0174	0.0101	0.0115	0.0104	0.0205	0.0333	0.0125	0.0365	0.0225	0.021	0.0517	0.0486	0.0437	0.0313	0.0203	0.0271	0.0412	0.0174	0.0222	0.0583	0.0569	0.0215	0.0247	0.0202	0.023
34.18Hz	0.0026	0.0382	0.0406	0.0103	0.0178	0.0272	0.0296	0.0046	0.037	0.0228	0.0256	0.0336	0.0196	0.0213	0.0106	0.0143	0.0255	0.024	0.0178	0.0188	0.0236	0.0309	0.0271	0.0258	0.0163	0.0093	0.0112	0.009	0.0188	0.0328	0.0095	0.0388	0.0249	0.019	0.0532	0.0522	0.0432	0.03	0.02	0.0292	0.0402	0.0153	0.0237	0.0574	0.0547	0.0178	0.0244	0.0181	0.0206
34.42Hz	0.0005	0.0375	0.0405	0.0124	0.0148	0.0295	0.0319	0.0096	0.0369	0.0217	0.0276	0.0319	0.0176	0.021	0.0099	0.0147	0.0219	0.0204	0.0146	0.0178	0.0251	0.0316	0.0284	0.0268	0.0151	0.0084	0.0108	0.0076	0.0171	0.0326	0.0089	0.0411	0.0271	0.0163	0.0546	0.0552	0.042	0.0285	0.0194	0.031	0.039	0.0137	0.0249	0.056	0.0524	0.0136	0.0237	0.0159	0.0181
34.67Hz	0.0015	0.037	0.0406	0.0146	0.0116	0.0316	0.0341	0.0148	0.0369	0.02	0.0294	0.0303	0.0154	0.0206	0.009	0.015	0.0185	0.0171	0.0117	0.0164	0.0263	0.0318	0.0292	0.0275	0.0139	0.0075	0.0104	0.0062	0.0155	0.0326	0.0115	0.0431	0.0293	0.0131	0.0559	0.0574	0.0401	0.027	0.0186	0.0323	0.0376	0.0128	0.0261	0.0541	0.0502	0.0092	0.0228	0.0138	0.0157
34.91Hz	0.0031	0.0367	0.0407	0.0166	0.0083	0.0336	0.0361	0.0198	0.0372	0.0176	0.0312	0.0288	0.0131	0.0201	0.008	0.0153	0.0153	0.0142	0.009	0.0148	0.0272	0.0317	0.0296	0.0279	0.0127	0.0068	0.0098	0.0051	0.0139	0.0328	0.0158	0.045	0.0313	0.0095	0.0572	0.059	0.0374	0.0256	0.0175	0.0333	0.0358	0.0129	0.0273	0.0516	0.0481	0.0045	0.0216	0.0118	0.0135
35.16Hz	0.0043	0.0365	0.0407	0.0184	0.0054	0.0354	0.0377	0.0245	0.0377	0.0146	0.0327	0.0274	0.0109	0.0197	0.0068	0.0154	0.0124	0.0118	0.0065	0.0129	0.0279	0.031	0.0295	0.028	0.0116	0.0062	0.0094	0.0045	0.0123	0.0333	0.0207	0.0465	0.0332	0.0065	0.0582	0.0598	0.034	0.0246	0.0166	0.0337	0.0339	0.014	0.0286	0.0485	0.0461	0	0.0203	0.0101	0.0116
35.4Hz	0.005	0.0367	0.0404	0.02	0.0043	0.037	0.0388	0.0288	0.0384	0.0109	0.0342	0.0261	0.0091	0.0193	0.0053	0.0152	0.0099	0.0097	0.0044	0.011	0.0283	0.0298	0.029	0.0277	0.0108	0.0059	0.0091	0.0046	0.0106	0.0339	0.0257	0.0477	0.0349	0.0063	0.0592	0.06	0.0299	0.0239	0.016	0.0337	0.0316	0.0159	0.0302	0.0447	0.0444	0.0046	0.0189	0.0087	0.0102
35.64Hz	0.0051	0.037	0.0398	0.0213	0.0065	0.0385	0.0395	0.0326	0.0393	0.0066	0.0354	0.025	0.008	0.019	0.0037	0.015	0.0077	0.0081	0.0027	0.0089	0.0286	0.0282	0.0281	0.0271	0.0105	0.0059	0.0091	0.0054	0.009	0.0346	0.0305	0.0485	0.0364	0.0096	0.0599	0.0597	0.0252	0.0238	0.0162	0.0332	0.0292	0.018	0.0319	0.0405	0.0428	0.0091	0.0174	0.0076	0.0093
35.89Hz	0.0045	0.0377	0.0387	0.0224	0.0101	0.0398	0.0397	0.0357	0.0403	0.0019	0.0366	0.0241	0.0079	0.0189	0.0022	0.0145	0.0061	0.0068	0.0018	0.0069	0.0287	0.026	0.0269	0.0261	0.0108	0.0062	0.0095	0.0068	0.0074	0.0354	0.0348	0.0489	0.0376	0.0144	0.0604	0.0588	0.0201	0.0242	0.0172	0.0322	0.0265	0.0201	0.0337	0.0357	0.0415	0.0134	0.0159	0.0068	0.0088
36.13Hz	0.0036	0.0386	0.0373	0.0233	0.0141	0.0408	0.0392	0.0381	0.0414	0.0033	0.0376	0.0232	0.0087	0.0189	0.0016	0.014	0.0052	0.0059	0.0019	0.0049	0.0288	0.0235	0.0254	0.0249	0.0116	0.0069	0.0104	0.0086	0.0062	0.0363	0.0386	0.0487	0.0384	0.0194	0.0606	0.0575	0.0146	0.0252	0.0192	0.0309	0.0237	0.022	0.0355	0.0306	0.0404	0.0173	0.0144	0.0063	0.0085
36.38Hz	0.0033	0.0397	0.0354	0.0239	0.0181	0.0416	0.0381	0.0399	0.0425	0.0085	0.0386	0.0223	0.0099	0.019	0.0028	0.0133	0.0051	0.0052	0.0026	0.0031	0.0289	0.0205	0.0239	0.0234	0.0128	0.008	0.0117	0.0106	0.0059	0.0372	0.0417	0.048	0.0389	0.0243	0.0605	0.0559	0.0089	0.0266	0.0218	0.0291	0.0208	0.0236	0.0373	0.0254	0.0395	0.0208	0.013	0.0059	0.0083
36.62Hz	0.0048	0.041	0.0331	0.0244	0.022	0.0421	0.0363	0.041	0.0436	0.0138	0.0395	0.0214	0.0112	0.0193	0.0046	0.0125	0.0055	0.0047	0.0033	0.0021	0.0291	0.0172	0.0222	0.0217	0.0143	0.0093	0.0135	0.0128	0.0071	0.038	0.044	0.0468	0.0389	0.0288	0.0599	0.0539	0.0035	0.0284	0.0248	0.0271	0.0178	0.0248	0.039	0.0205	0.039	0.0238	0.0117	0.0057	0.008
36.87Hz	0.0078	0.0425	0.0306	0.0246	0.0257	0.0423	0.0339	0.0414	0.0446	0.019	0.0404	0.0204	0.0124	0.0198	0.0064	0.0117	0.0062	0.0044	0.0038	0.003	0.0294	0.0139	0.0207	0.0198	0.0159	0.0109	0.0156	0.0153	0.0094	0.0387	0.0456	0.045	0.0385	0.0328	0.0589	0.0517	0.0036	0.0305	0.0279	0.0248	0.0148	0.0256	0.0405	0.0165	0.0388	0.0263	0.0107	0.0055	0.0076
37.11Hz	0.0115	0.044	0.0281	0.0248	0.0291	0.0422	0.031	0.0413	0.0454	0.0238	0.0412	0.0193	0.0134	0.0203	0.008	0.0108	0.007	0.0042	0.0043	0.0049	0.0299	0.0107	0.0192	0.0177	0.0175	0.0126	0.0179	0.0179	0.0124	0.0392	0.0463	0.0427	0.0377	0.0361	0.0575	0.0492	0.0087	0.0327	0.0311	0.0224	0.0119	0.026	0.0418	0.0146	0.0389	0.0283	0.01	0.0054	0.007
37.35Hz	0.0155	0.0456	0.0258	0.0249	0.0321	0.0417	0.0276	0.0406	0.0458	0.0281	0.042	0.0181	0.0142	0.0208	0.0095	0.0098	0.0077	0.0042	0.0046	0.007	0.0306	0.0083	0.0181	0.0157	0.019	0.0143	0.0205	0.0207	0.0157	0.0394	0.0463	0.04	0.0364	0.0387	0.0555	0.0465	0.0138	0.0351	0.0342	0.0198	0.009	0.026	0.0427	0.016	0.0395	0.0298	0.0098	0.0055	0.0062
37.6Hz	0.0196	0.0471	0.0241	0.0252	0.0345	0.0408	0.0239	0.0395	0.046	0.0317	0.0427	0.017	0.0149	0.0214	0.0107	0.0088	0.0083	0.0044	0.0049	0.0094	0.0314	0.0076	0.0172	0.0138	0.0203	0.016	0.0231	0.0236	0.019	0.0393	0.0455	0.0369	0.0347	0.0403	0.0531	0.0435	0.0184	0.0375	0.037	0.0173	0.0063	0.0257	0.0432	0.0198	0.0404	0.0306	0.0101	0.0057	0.0053
37.84Hz	0.0237	0.0485	0.0234	0.0258	0.0364	0.0396	0.02	0.0382	0.0457	0.0345	0.0433	0.0162	0.0155	0.0219	0.0116	0.0077	0.0089	0.0048	0.0053	0.0119	0.0323	0.0091	0.0166	0.0123	0.0214	0.0175	0.0257	0.0266	0.0223	0.0388	0.044	0.0336	0.0327	0.0412	0.0504	0.0403	0.0225	0.0399	0.0397	0.0148	0.0037	0.0253	0.0434	0.0248	0.0416	0.0309	0.0109	0.0061	0.0044
38.09Hz	0.0275	0.0498	0.0238	0.0266	0.0377	0.0381	0.0162	0.0367	0.045	0.0365	0.0438	0.0158	0.0161	0.0223	0.0123	0.0066	0.0094	0.0054	0.0059	0.0145	0.0333	0.0118	0.0164	0.0115	0.0223	0.0187	0.0283	0.0297	0.0254	0.0378	0.0418	0.0302	0.0305	0.0411	0.0473	0.0369	0.0258	0.0423	0.0421	0.0126	0.0012	0.0246	0.0431	0.0302	0.043	0.0304	0.0121	0.0065	0.0036
38.33Hz	0.0309	0.0508	0.0253	0.0279	0.0383	0.0363	0.0128	0.0352	0.0438	0.0376	0.0441	0.0161	0.0169	0.0226	0.0126	0.0054	0.0099	0.0062	0.0068	0.0171	0.0344	0.0148	0.0166	0.0117	0.0229	0.0196	0.0307	0.0327	0.028	0.0365	0.0392	0.0269	0.0282	0.0402	0.0439	0.0332	0.0283	0.0444	0.0442	0.0109	0.0008	0.0238	0.0424	0.0356	0.0446	0.0293	0.0137	0.0072	0.0031
38.57Hz	0.0337	0.0515	0.0275	0.0295	0.0383	0.0343	0.0105	0.0336	0.0423	0.0377	0.0442	0.0169	0.0179	0.0228	0.0127	0.0042	0.0103	0.0072	0.0079	0.0198	0.0354	0.0178	0.017	0.0128	0.0233	0.02	0.033	0.0356	0.0302	0.0347	0.0361	0.0239	0.0261	0.0385	0.0405	0.0293	0.0301	0.0463	0.0461	0.0098	0.0031	0.0229	0.0413	0.0407	0.0462	0.0275	0.0155	0.008	0.003
38.82Hz	0.036	0.0519	0.03	0.0313	0.0376	0.032	0.0097	0.0322	0.0404	0.037	0.0441	0.0182	0.0191	0.0228	0.0124	0.0031	0.0107	0.0083	0.0094	0.0225	0.0364	0.0203	0.0178	0.0147	0.0234	0.02	0.035	0.0384	0.0319	0.0326	0.0327	0.0215	0.0243	0.0361	0.037	0.0254	0.031	0.0479	0.0477	0.0099	0.0052	0.0218	0.0398	0.0453	0.0477	0.0249	0.0175	0.0089	0.0032
39.06Hz	0.0376	0.0519	0.0325	0.0332	0.0364	0.0296	0.0107	0.0308	0.0382	0.0355	0.0438	0.0197	0.0205	0.0227	0.0119	0.0026	0.0111	0.0095	0.011	0.0251	0.0373	0.0225	0.0187	0.0169	0.0233	0.0195	0.0367	0.0408	0.0329	0.0302	0.029	0.0197	0.0229	0.0331	0.0336	0.0214	0.0312	0.049	0.0491	0.011	0.0073	0.0207	0.038	0.0493	0.0493	0.0217	0.0198	0.0102	0.0035
39.31Hz	0.0385	0.0515	0.0347	0.0351	0.0348	0.0271	0.0125	0.0295	0.0358	0.0333	0.0433	0.0212	0.0221	0.0224	0.0113	0.0031	0.0116	0.0106	0.0128	0.0276	0.0379	0.0241	0.0196	0.0194	0.023	0.0186	0.038	0.043	0.0332	0.0275	0.0253	0.0188	0.0222	0.0295	0.0304	0.0175	0.0306	0.0497	0.0503	0.013	0.0093	0.0193	0.0359	0.0526	0.0507	0.0177	0.0222	0.0117	0.004
39.55Hz	0.0389	0.0506	0.0364	0.0369	0.0328	0.0245	0.0147	0.0283	0.0334	0.0306	0.0425	0.0225	0.0238	0.0221	0.0104	0.0042	0.0121	0.0118	0.0146	0.0298	0.0383	0.0251	0.0205	0.0218	0.0225	0.0174	0.039	0.0449	0.0329	0.0248	0.0215	0.0185	0.0222	0.0255	0.0274	0.0137	0.0294	0.0498	0.0512	0.0155	0.0113	0.0179	0.0336	0.0553	0.052	0.0131	0.0247	0.0136	0.0045
39.79Hz	0.0386	0.0493	0.0375	0.0383	0.0306	0.022	0.0167	0.0269	0.0311	0.0277	0.0415	0.0233	0.0256	0.0217	0.0095	0.0057	0.0126	0.0128	0.0164	0.0318	0.0385	0.0256	0.0212	0.0242	0.022	0.0159	0.0395	0.0464	0.0319	0.0219	0.0179	0.0188	0.0227	0.0212	0.0249	0.0103	0.0278	0.0493	0.0518	0.0183	0.0133	0.0163	0.0313	0.0571	0.0532	0.0079	0.0274	0.0158	0.0051
40.04Hz	0.038	0.0475	0.0379	0.0394	0.0284	0.0196	0.0183	0.0254	0.0289	0.0247	0.0403	0.0236	0.0273	0.0214	0.0086	0.0073	0.0132	0.0135	0.018	0.0334	0.0382	0.0255	0.0217	0.0264	0.0215	0.0145	0.0396	0.0474	0.0303	0.0192	0.0144	0.0193	0.0236	0.0168	0.0227	0.0074	0.0257	0.0483	0.0521	0.0213	0.0152	0.0148	0.029	0.0582	0.0542	0.0028	0.0302	0.0183	0.006
40.28Hz	0.0369	0.0453	0.0375	0.04	0.0263	0.0175	0.0196	0.0238	0.027	0.022	0.0389	0.0233	0.0289	0.0213	0.0079	0.0088	0.0137	0.014	0.0196	0.0347	0.0377	0.0248	0.0218	0.0284	0.0211	0.0132	0.0392	0.0481	0.0282	0.0166	0.0113	0.02	0.0248	0.0123	0.021	0.0054	0.0234	0.0468	0.052	0.0242	0.017	0.0132	0.027	0.0586	0.0551	0.0046	0.0331	0.0212	0.0073
40.53Hz	0.0356	0.0427	0.0365	0.0401	0.0246	0.0158	0.0204	0.0219	0.0255	0.0201	0.0374	0.0224	0.0303	0.0214	0.0075	0.0101	0.0143	0.0142	0.021	0.0355	0.0368	0.0238	0.0215	0.0301	0.0209	0.0123	0.0383	0.0484	0.0257	0.0142	0.0085	0.0206	0.0261	0.0081	0.0198	0.0047	0.0209	0.0447	0.0515	0.0269	0.0186	0.0119	0.0253	0.0583	0.0558	0.0106	0.0361	0.0243	0.009
40.77Hz	0.0342	0.0398	0.0348	0.0397	0.0232	0.0147	0.0209	0.0197	0.0244	0.0193	0.0358	0.021	0.0315	0.0218	0.0076	0.0113	0.0148	0.0139	0.0222	0.0358	0.0356	0.0224	0.0208	0.0315	0.021	0.0119	0.037	0.0483	0.0228	0.0122	0.0062	0.0211	0.0274	0.005	0.0191	0.005	0.0185	0.0422	0.0505	0.0294	0.02	0.0109	0.024	0.0572	0.0561	0.017	0.0391	0.0275	0.011
41.02Hz	0.0327	0.0366	0.0326	0.0388	0.0224	0.0142	0.0209	0.0174	0.0236	0.0196	0.0342	0.0191	0.0324	0.0226	0.0083	0.0121	0.0153	0.0132	0.0232	0.0356	0.034	0.0207	0.0196	0.0326	0.0214	0.0121	0.0354	0.048	0.0197	0.0106	0.0044	0.0215	0.0287	0.0052	0.0188	0.0058	0.0162	0.0394	0.0491	0.0316	0.0212	0.0102	0.0232	0.0556	0.0562	0.0233	0.042	0.0309	0.0133
41.26Hz	0.0312	0.0334	0.0299	0.0374	0.022	0.0144	0.0208	0.0149	0.0231	0.021	0.0327	0.0169	0.0329	0.0237	0.0094	0.0126	0.0159	0.0121	0.024	0.0348	0.0322	0.0188	0.0181	0.0335	0.0221	0.0125	0.0334	0.0473	0.0166	0.0094	0.003	0.0218	0.0297	0.0082	0.0189	0.0066	0.0143	0.0363	0.0473	0.0333	0.0222	0.01	0.0228	0.0534	0.0558	0.0294	0.0448	0.0342	0.0158
41.5Hz	0.0297	0.0302	0.0271	0.0355	0.022	0.0151	0.0205	0.0124	0.0228	0.023	0.0314	0.0146	0.033	0.0253	0.0109	0.0127	0.0164	0.0104	0.0246	0.0335	0.0302	0.0169	0.0162	0.0341	0.0231	0.0131	0.0311	0.0464	0.0138	0.0088	0.0021	0.0221	0.0307	0.0117	0.0194	0.0072	0.0127	0.033	0.0451	0.0345	0.0229	0.0099	0.0226	0.0508	0.0549	0.0352	0.0473	0.0374	0.0185
41.75Hz	0.0283	0.0271	0.0242	0.0332	0.0222	0.0159	0.0201	0.0101	0.0226	0.0253	0.0304	0.0125	0.0327	0.0271	0.0124	0.0124	0.017	0.0083	0.0252	0.0318	0.0282	0.015	0.0142	0.0344	0.0242	0.0137	0.0286	0.0453	0.0118	0.0086	0.0013	0.0224	0.0314	0.0151	0.0202	0.0076	0.0115	0.0296	0.0425	0.0352	0.0233	0.01	0.0227	0.0477	0.0535	0.0404	0.0495	0.0404	0.0211
41.99Hz	0.0268	0.0243	0.0215	0.0306	0.0225	0.0167	0.0197	0.0084	0.0223	0.0276	0.0297	0.011	0.032	0.029	0.0141	0.0116	0.0176	0.0058	0.0256	0.0295	0.0261	0.0133	0.0121	0.0344	0.0253	0.014	0.0261	0.044	0.011	0.009	0.0007	0.0228	0.0318	0.018	0.0213	0.0079	0.0106	0.0262	0.0397	0.0353	0.0235	0.01	0.0228	0.0443	0.0516	0.045	0.0512	0.043	0.0236
42.24Hz	0.0252	0.022	0.0191	0.0277	0.0227	0.0172	0.0195	0.0076	0.0218	0.0298	0.0295	0.0103	0.0309	0.0312	0.0157	0.0105	0.0183	0.003	0.0261	0.0267	0.0241	0.0117	0.0103	0.0343	0.0264	0.0141	0.0237	0.0425	0.0118	0.0097	0.001	0.0232	0.0321	0.0205	0.0225	0.0082	0.0099	0.023	0.0366	0.0349	0.0234	0.0097	0.0229	0.0406	0.0492	0.0489	0.0522	0.0453	0.0261
42.48Hz	0.0235	0.0202	0.0174	0.0245	0.0229	0.0174	0.0194	0.0082	0.0211	0.0318	0.0297	0.0105	0.0294	0.0333	0.0172	0.009	0.0191	0.0017	0.0265	0.0236	0.0224	0.0104	0.0092	0.0339	0.0273	0.014	0.0215	0.0409	0.0139	0.0108	0.0023	0.0236	0.0321	0.0225	0.0238	0.0088	0.0093	0.0199	0.0334	0.034	0.0231	0.0092	0.023	0.0368	0.0464	0.052	0.0526	0.0471	0.0283
42.72Hz	0.0217	0.019	0.0163	0.0212	0.0229	0.0172	0.0194	0.0098	0.02	0.0334	0.0304	0.0114	0.0275	0.0355	0.0186	0.0072	0.0199	0.0048	0.027	0.0203	0.021	0.0094	0.009	0.0333	0.0279	0.0138	0.0196	0.0391	0.0166	0.0122	0.0041	0.0239	0.0318	0.0238	0.0253	0.0098	0.0087	0.0171	0.0301	0.0325	0.0226	0.0084	0.023	0.0329	0.0433	0.0544	0.0522	0.0484	0.0304
42.97Hz	0.0196	0.0184	0.0158	0.0177	0.0228	0.0164	0.0197	0.0118	0.0186	0.0346	0.0314	0.0127	0.0254	0.0376	0.0199	0.0053	0.0208	0.0088	0.0276	0.0168	0.0201	0.0089	0.0098	0.0324	0.0283	0.0136	0.0182	0.0371	0.0197	0.014	0.0061	0.0241	0.0314	0.0245	0.0267	0.0111	0.0078	0.0146	0.027	0.0306	0.0218	0.0074	0.023	0.0291	0.0401	0.0559	0.0509	0.0492	0.0322
43.21Hz	0.0173	0.0183	0.0159	0.0143	0.0226	0.0152	0.0201	0.0141	0.0167	0.0356	0.0326	0.014	0.0232	0.0397	0.0211	0.0036	0.0217	0.0131	0.0283	0.0136	0.0199	0.0088	0.0113	0.0314	0.0282	0.0135	0.0173	0.0348	0.0227	0.016	0.0083	0.0241	0.0307	0.0245	0.0281	0.0128	0.0068	0.0124	0.0241	0.0284	0.0209	0.0064	0.023	0.0256	0.037	0.0566	0.0488	0.0494	0.0337
43.46Hz	0.0147	0.0186	0.0163	0.0109	0.0224	0.0135	0.0207	0.0163	0.0144	0.0362	0.034	0.0152	0.0209	0.0416	0.0221	0.0028	0.0226	0.0175	0.0293	0.0112	0.0201	0.0092	0.0131	0.0301	0.0278	0.0136	0.0169	0.0324	0.0256	0.0184	0.0106	0.0239	0.0298	0.0239	0.0293	0.0148	0.0056	0.0105	0.0215	0.0259	0.0197	0.0055	0.0231	0.0224	0.0341	0.0566	0.0459	0.0491	0.035
43.7Hz	0.0119	0.0191	0.0168	0.0078	0.0221	0.0114	0.0214	0.0185	0.0117	0.0366	0.0354	0.0164	0.019	0.0434	0.0231	0.0034	0.0235	0.022	0.0305	0.0105	0.0209	0.0101	0.0148	0.0287	0.027	0.0141	0.017	0.0297	0.0283	0.0209	0.0129	0.0232	0.0288	0.0227	0.0305	0.0169	0.0044	0.009	0.0193	0.0231	0.0183	0.0053	0.0233	0.0198	0.0315	0.056	0.0422	0.0483	0.036
43.95Hz	0.0089	0.0197	0.0172	0.0053	0.0219	0.0091	0.0223	0.0207	0.0085	0.0367	0.0366	0.0175	0.0177	0.0451	0.024	0.0048	0.0244	0.0265	0.0321	0.0119	0.0222	0.0113	0.0164	0.027	0.0259	0.0148	0.0173	0.0268	0.0307	0.0238	0.0152	0.0223	0.0277	0.021	0.0314	0.0191	0.0036	0.0079	0.0177	0.0202	0.0168	0.0058	0.0237	0.0181	0.0295	0.0548	0.0379	0.047	0.0369
44.19Hz	0.0059	0.0203	0.0175	0.0042	0.0218	0.007	0.0234	0.0227	0.0051	0.0365	0.0377	0.0185	0.0172	0.0466	0.0249	0.0063	0.0252	0.0309	0.0338	0.0149	0.0237	0.0126	0.0177	0.0251	0.0244	0.0157	0.0178	0.0237	0.0327	0.0267	0.0172	0.0209	0.0265	0.0188	0.0322	0.0213	0.0041	0.0074	0.0165	0.0173	0.0151	0.0069	0.0243	0.0174	0.0279	0.0532	0.0331	0.0454	0.0375
44.43Hz	0.0035	0.0209	0.0176	0.0052	0.0218	0.0059	0.0245	0.0247	0.0017	0.0362	0.0384	0.0196	0.0178	0.048	0.0257	0.0075	0.026	0.0352	0.0358	0.0186	0.0254	0.014	0.0187	0.0231	0.0227	0.0166	0.0183	0.0203	0.0344	0.0298	0.0191	0.0192	0.0254	0.0163	0.0327	0.0233	0.0059	0.0076	0.0159	0.0145	0.0133	0.0084	0.0251	0.0175	0.0267	0.0512	0.0279	0.0436	0.0378
44.68Hz	0.0042	0.0213	0.0175	0.0071	0.022	0.0067	0.0258	0.0266	0.0026	0.0357	0.0389	0.0206	0.0193	0.0493	0.0264	0.0083	0.0267	0.0392	0.0378	0.0225	0.0272	0.0152	0.0193	0.0209	0.0208	0.0174	0.0188	0.0169	0.0357	0.0329	0.0208	0.0172	0.0242	0.0137	0.033	0.0252	0.0083	0.0086	0.0157	0.0117	0.0113	0.0099	0.026	0.0183	0.0257	0.049	0.0227	0.0417	0.038
44.92Hz	0.0074	0.0216	0.0172	0.0092	0.0223	0.0091	0.0272	0.0285	0.0064	0.0349	0.0389	0.0216	0.0215	0.0504	0.0269	0.0086	0.0273	0.043	0.0398	0.0263	0.029	0.0162	0.0197	0.0186	0.0188	0.0179	0.0191	0.0133	0.0366	0.0359	0.0223	0.0151	0.0232	0.0112	0.0331	0.0267	0.0111	0.0103	0.0157	0.0091	0.0093	0.0115	0.027	0.0195	0.0247	0.0466	0.0178	0.0397	0.0378
45.17Hz	0.0113	0.0216	0.0167	0.011	0.0226	0.0121	0.0287	0.0303	0.0102	0.034	0.0386	0.0225	0.0239	0.0514	0.0273	0.0085	0.0278	0.0464	0.0415	0.0298	0.0308	0.0169	0.0197	0.0162	0.0168	0.0182	0.0194	0.0099	0.0372	0.0388	0.0236	0.0129	0.0222	0.0092	0.033	0.0279	0.0141	0.0126	0.0161	0.0069	0.0072	0.0128	0.0281	0.0207	0.0236	0.0442	0.0137	0.0379	0.0374
45.41Hz	0.0154	0.0215	0.016	0.0126	0.0231	0.0153	0.0301	0.032	0.0138	0.0328	0.0379	0.0231	0.0264	0.0522	0.0276	0.008	0.0282	0.0494	0.043	0.0329	0.0325	0.0172	0.0196	0.0139	0.0148	0.0181	0.0197	0.0067	0.0375	0.0414	0.0249	0.0111	0.0214	0.0081	0.0328	0.0286	0.0172	0.0152	0.0166	0.0053	0.0052	0.0141	0.0292	0.0219	0.0222	0.0416	0.0114	0.0362	0.0366
45.65Hz	0.0196	0.0211	0.0152	0.0137	0.0236	0.0183	0.0314	0.0336	0.017	0.0313	0.0369	0.0234	0.0287	0.0528	0.0275	0.0071	0.0286	0.052	0.0439	0.0355	0.0342	0.0169	0.0192	0.0116	0.0129	0.0177	0.0199	0.0045	0.0376	0.0436	0.0262	0.0101	0.0208	0.0081	0.0325	0.0288	0.0203	0.0182	0.0174	0.0048	0.0033	0.0151	0.0303	0.0229	0.0205	0.0392	0.0114	0.0348	0.0354
45.9Hz	0.0238	0.0205	0.0143	0.0144	0.0241	0.0211	0.0325	0.0351	0.0199	0.0296	0.0355	0.0233	0.0307	0.0534	0.0272	0.0059	0.029	0.0542	0.0443	0.0375	0.0358	0.016	0.0188	0.0095	0.0112	0.0169	0.0201	0.0045	0.0374	0.0454	0.0276	0.0105	0.0203	0.0089	0.0322	0.0284	0.0233	0.0214	0.0184	0.0054	0.0022	0.016	0.0313	0.0236	0.0185	0.0367	0.0131	0.0336	0.0338
46.14Hz	0.028	0.0198	0.0134	0.0147	0.0245	0.0235	0.0333	0.0364	0.0222	0.0276	0.034	0.0227	0.0323	0.0538	0.0266	0.0045	0.0294	0.0559	0.0441	0.0388	0.0373	0.0146	0.0182	0.0077	0.0098	0.0158	0.0204	0.0062	0.037	0.0467	0.029	0.0123	0.0199	0.01	0.0318	0.0274	0.0263	0.0246	0.0195	0.0067	0.0028	0.0167	0.0321	0.0241	0.0163	0.0344	0.0154	0.0326	0.0319
46.39Hz	0.0321	0.0191	0.0126	0.0145	0.0248	0.0255	0.0336	0.0374	0.0239	0.0254	0.0322	0.0216	0.0335	0.054	0.0256	0.0034	0.0298	0.0571	0.0431	0.0395	0.0387	0.0127	0.0176	0.0064	0.0086	0.0145	0.0208	0.0083	0.0365	0.0474	0.0305	0.015	0.0197	0.011	0.0314	0.0257	0.0291	0.0279	0.0208	0.0084	0.0043	0.0172	0.0328	0.0244	0.0141	0.0321	0.0176	0.0318	0.0296
46.63Hz	0.036	0.0185	0.0119	0.0139	0.0251	0.027	0.0336	0.0383	0.0251	0.0229	0.0304	0.0201	0.0343	0.0542	0.0242	0.003	0.0303	0.0578	0.0415	0.0396	0.04	0.0102	0.017	0.0055	0.0077	0.0131	0.0212	0.0102	0.0358	0.0476	0.0319	0.0185	0.0196	0.0118	0.0311	0.0233	0.0318	0.031	0.0222	0.0102	0.006	0.0175	0.0333	0.0246	0.012	0.0299	0.0193	0.0311	0.0269
46.88Hz	0.0397	0.0182	0.0115	0.013	0.0252	0.0281	0.033	0.0388	0.0255	0.0202	0.0285	0.0181	0.0347	0.0542	0.0225	0.0039	0.0309	0.058	0.0393	0.0391	0.0414	0.0075	0.0165	0.0052	0.0071	0.0117	0.0217	0.0116	0.0349	0.0472	0.0331	0.0222	0.0197	0.0122	0.0309	0.0204	0.0343	0.034	0.0236	0.0119	0.0076	0.0177	0.0336	0.0247	0.0105	0.0279	0.0204	0.0304	0.024
47.12Hz	0.0432	0.0183	0.0114	0.0116	0.0252	0.0287	0.0319	0.0391	0.0254	0.0175	0.0266	0.0158	0.0349	0.0541	0.0206	0.0055	0.0316	0.0577	0.0367	0.0381	0.0426	0.0049	0.0161	0.0051	0.0069	0.0106	0.0224	0.0125	0.034	0.0463	0.034	0.0262	0.0199	0.0125	0.0307	0.0168	0.0365	0.0366	0.0249	0.0136	0.0091	0.0176	0.0337	0.0248	0.0099	0.0259	0.0207	0.0297	0.0208
47.36Hz	0.0463	0.0189	0.0116	0.0101	0.0252	0.029	0.0304	0.0391	0.0246	0.0147	0.0249	0.0134	0.0348	0.0538	0.0184	0.0074	0.0321	0.0571	0.0338	0.0368	0.0439	0.0041	0.0157	0.0051	0.0069	0.0101	0.023	0.0128	0.0331	0.0449	0.0346	0.0302	0.0204	0.0126	0.0307	0.0129	0.0386	0.0389	0.026	0.0152	0.0105	0.0172	0.0335	0.025	0.0104	0.024	0.0204	0.029	0.0176
47.61Hz	0.0491	0.0199	0.0121	0.0085	0.0252	0.0291	0.0286	0.0389	0.0233	0.0121	0.0234	0.0112	0.0346	0.0534	0.0163	0.0094	0.0326	0.056	0.0309	0.0354	0.045	0.0064	0.0156	0.0049	0.0072	0.0102	0.0237	0.0125	0.0321	0.0431	0.0346	0.0343	0.0212	0.0129	0.0307	0.0086	0.0405	0.0407	0.0268	0.0166	0.0116	0.0166	0.0331	0.0251	0.0115	0.0223	0.0195	0.0283	0.0143
47.85Hz	0.0515	0.0213	0.0126	0.0071	0.0253	0.029	0.0266	0.0384	0.0216	0.0099	0.022	0.0097	0.0344	0.0528	0.0146	0.0115	0.0328	0.0546	0.0283	0.034	0.0462	0.0101	0.0156	0.0046	0.0078	0.011	0.0243	0.0118	0.0312	0.0411	0.0341	0.0384	0.0223	0.0135	0.0309	0.0048	0.0422	0.042	0.0273	0.0179	0.0125	0.0157	0.0325	0.0254	0.013	0.0207	0.018	0.0275	0.0112
48.1Hz	0.0535	0.0228	0.0133	0.0061	0.0254	0.029	0.0247	0.0378	0.0195	0.0083	0.0209	0.0094	0.0342	0.052	0.0138	0.0137	0.0326	0.0529	0.0264	0.0329	0.0472	0.014	0.0158	0.004	0.0086	0.0123	0.025	0.0108	0.0304	0.0389	0.0331	0.0423	0.0239	0.0147	0.0311	0.0043	0.0436	0.0428	0.0273	0.019	0.0132	0.0146	0.0316	0.0256	0.0144	0.0193	0.0163	0.0267	0.0083
48.34Hz	0.0549	0.0244	0.0138	0.0058	0.0257	0.0292	0.0233	0.0371	0.0171	0.0077	0.0201	0.0106	0.0339	0.0511	0.0145	0.016	0.032	0.051	0.0253	0.032	0.048	0.018	0.0162	0.0034	0.0095	0.0138	0.0255	0.0098	0.0298	0.0368	0.0317	0.0461	0.0258	0.0164	0.0313	0.008	0.0449	0.043	0.0269	0.0198	0.0137	0.0132	0.0306	0.0258	0.0157	0.018	0.0145	0.0261	0.0056
48.58Hz	0.0558	0.0257	0.0143	0.0063	0.0263	0.0297	0.0228	0.0365	0.0146	0.0081	0.0194	0.0127	0.0337	0.0498	0.0166	0.0186	0.0307	0.049	0.0251	0.0316	0.0487	0.0217	0.0169	0.0031	0.0106	0.0155	0.0259	0.009	0.0293	0.0349	0.0302	0.0498	0.0281	0.0184	0.0315	0.0125	0.046	0.0427	0.026	0.0204	0.0139	0.0115	0.0294	0.026	0.0165	0.017	0.0128	0.0255	0.0034
48.83Hz	0.0561	0.0268	0.0145	0.0072	0.027	0.0307	0.0234	0.0359	0.0121	0.0092	0.0189	0.0153	0.0334	0.0483	0.0198	0.0213	0.0289	0.047	0.0255	0.0316	0.0492	0.0251	0.0178	0.0037	0.0118	0.0171	0.0262	0.0089	0.0292	0.0335	0.0289	0.0532	0.0306	0.0206	0.0317	0.017	0.0468	0.0419	0.0247	0.0207	0.014	0.0098	0.028	0.026	0.017	0.0161	0.0116	0.0251	0.0017
49.07Hz	0.0559	0.0275	0.0146	0.0082	0.028	0.0323	0.0253	0.0355	0.0099	0.0105	0.0184	0.018	0.0329	0.0464	0.0235	0.0241	0.0264	0.045	0.0264	0.0319	0.0495	0.0279	0.019	0.0051	0.0129	0.0186	0.0263	0.0095	0.0292	0.0327	0.0281	0.0563	0.0333	0.0227	0.0317	0.0212	0.0473	0.0407	0.0229	0.0208	0.0139	0.008	0.0265	0.0258	0.0169	0.0154	0.0111	0.025	0.0009
49.32Hz	0.055	0.0279	0.0144	0.0091	0.0291	0.0343	0.028	0.0354	0.0084	0.0118	0.018	0.0205	0.0322	0.0443	0.0276	0.0271	0.0234	0.0432	0.0274	0.0322	0.0494	0.0303	0.0203	0.007	0.014	0.0198	0.0262	0.0106	0.0294	0.0325	0.0283	0.0591	0.0359	0.0247	0.0315	0.0249	0.0476	0.039	0.0207	0.0205	0.0138	0.0064	0.0249	0.0254	0.0165	0.0148	0.0114	0.0251	0.0014
49.56Hz	0.0535	0.0278	0.0141	0.0097	0.0303	0.0366	0.0314	0.0357	0.0083	0.0129	0.0174	0.0229	0.0313	0.0419	0.0316	0.0301	0.02	0.0415	0.0281	0.0325	0.049	0.0319	0.0218	0.0092	0.0149	0.0208	0.026	0.0121	0.0298	0.033	0.0297	0.0615	0.0382	0.0263	0.031	0.028	0.0476	0.0371	0.0182	0.02	0.0136	0.0052	0.0231	0.0249	0.0156	0.0143	0.0123	0.0254	0.0024
49.8Hz	0.0515	0.0273	0.0135	0.01	0.0316	0.0391	0.035	0.0363	0.0095	0.0137	0.0167	0.025	0.03	0.0393	0.0354	0.0332	0.0164	0.0402	0.0284	0.0326	0.0484	0.0329	0.0234	0.0115	0.0157	0.0215	0.0255	0.0135	0.0301	0.034	0.0322	0.0635	0.0402	0.0275	0.0303	0.0305	0.0472	0.035	0.0154	0.0192	0.0134	0.0046	0.0214	0.0242	0.0144	0.014	0.0135	0.026	0.0038
50.05Hz	0.0489	0.0265	0.0127	0.01	0.0329	0.0417	0.0385	0.0373	0.0116	0.0143	0.0159	0.0268	0.0285	0.0365	0.0389	0.0361	0.0133	0.0392	0.0282	0.0325	0.0474	0.0331	0.0249	0.0139	0.0162	0.0219	0.0249	0.0147	0.0305	0.0352	0.0355	0.065	0.0418	0.0281	0.0293	0.0322	0.0465	0.0328	0.0125	0.0182	0.0133	0.0047	0.0195	0.0234	0.0129	0.0136	0.0148	0.0269	0.0057
50.29Hz	0.0458	0.0254	0.0118	0.0096	0.0341	0.0441	0.0417	0.0386	0.014	0.0147	0.0148	0.0282	0.0267	0.0337	0.0419	0.039	0.0116	0.0386	0.0276	0.0322	0.0461	0.0326	0.0265	0.0162	0.0164	0.022	0.0241	0.0156	0.0307	0.0366	0.0393	0.0659	0.0428	0.0282	0.0279	0.0333	0.0454	0.0305	0.0096	0.0169	0.0132	0.0055	0.0177	0.0226	0.0111	0.0132	0.016	0.0278	0.0081
50.54Hz	0.0423	0.0241	0.0108	0.0089	0.0353	0.0463	0.0443	0.0401	0.0166	0.0148	0.0135	0.0294	0.0249	0.0311	0.0444	0.0416	0.0124	0.0382	0.0265	0.0316	0.0445	0.0314	0.0278	0.0184	0.0163	0.0219	0.0231	0.016	0.0307	0.0379	0.0431	0.0664	0.0431	0.0277	0.0261	0.0337	0.044	0.0283	0.0068	0.0154	0.0132	0.0064	0.0159	0.0217	0.0093	0.0127	0.0169	0.0289	0.011
50.78Hz	0.0385	0.0227	0.0096	0.0079	0.0364	0.0481	0.0463	0.0417	0.0189	0.0148	0.0121	0.0302	0.0232	0.0288	0.0461	0.044	0.0153	0.0382	0.0251	0.0308	0.0426	0.0296	0.029	0.0204	0.0158	0.0214	0.022	0.016	0.0304	0.0389	0.0468	0.0662	0.0429	0.0267	0.0241	0.0335	0.0423	0.0261	0.0044	0.0138	0.0133	0.0073	0.0142	0.021	0.0075	0.0122	0.0175	0.0301	0.0142
51.03Hz	0.0347	0.0213	0.0082	0.0067	0.0375	0.0494	0.0475	0.0433	0.021	0.0146	0.0107	0.0308	0.0218	0.027	0.0472	0.0461	0.0193	0.0384	0.0237	0.03	0.0406	0.0273	0.0299	0.0223	0.015	0.0208	0.0209	0.0156	0.0298	0.0396	0.0499	0.0654	0.042	0.0253	0.0218	0.0327	0.0403	0.0239	0.0036	0.012	0.0135	0.0081	0.0126	0.0204	0.0061	0.0115	0.0177	0.0312	0.0177
51.27Hz	0.031	0.02	0.0067	0.0052	0.0385	0.0501	0.0478	0.0448	0.0227	0.0144	0.0094	0.031	0.0209	0.0258	0.0475	0.0479	0.0235	0.0386	0.0224	0.0294	0.0384	0.0246	0.0305	0.0239	0.014	0.02	0.0198	0.0149	0.0289	0.0398	0.0524	0.064	0.0405	0.0235	0.0193	0.0314	0.0382	0.0218	0.0051	0.0101	0.0138	0.0087	0.0113	0.02	0.0053	0.0107	0.0177	0.0323	0.0213
51.51Hz	0.0277	0.0189	0.0051	0.0037	0.0395	0.0502	0.0472	0.0462	0.0239	0.0142	0.0086	0.031	0.0208	0.0253	0.0471	0.0493	0.0275	0.0389	0.0217	0.029	0.0362	0.0216	0.0307	0.0253	0.0127	0.0191	0.0188	0.014	0.0276	0.0395	0.0542	0.062	0.0386	0.0213	0.0166	0.0297	0.036	0.0195	0.0075	0.0082	0.0141	0.0093	0.0103	0.0199	0.0054	0.0099	0.0173	0.0333	0.0249
51.76Hz	0.0251	0.018	0.0033	0.0028	0.0404	0.0498	0.0457	0.0474	0.0246	0.0141	0.0084	0.0306	0.0213	0.0254	0.0459	0.0502	0.031	0.039	0.0216	0.0291	0.0341	0.0187	0.0304	0.0264	0.0112	0.018	0.018	0.0131	0.0259	0.0388	0.0552	0.0594	0.0363	0.019	0.0138	0.0278	0.0338	0.0172	0.0101	0.0065	0.0146	0.0097	0.0098	0.0201	0.0063	0.0089	0.0166	0.0342	0.0282
52Hz	0.0236	0.0175	0.0018	0.0035	0.0414	0.0489	0.0434	0.0483	0.0247	0.014	0.0089	0.03	0.0224	0.026	0.044	0.0507	0.0339	0.0389	0.0222	0.0295	0.0323	0.016	0.0298	0.0273	0.0098	0.017	0.0174	0.0124	0.0239	0.0375	0.0553	0.0563	0.0338	0.0165	0.0109	0.0257	0.0317	0.0148	0.0127	0.0057	0.0151	0.0101	0.0099	0.0206	0.0076	0.0078	0.0157	0.035	0.0311
52.25Hz	0.023	0.0175	0.0024	0.0056	0.0422	0.0475	0.0403	0.049	0.0241	0.014	0.0099	0.0291	0.0239	0.0267	0.0415	0.0508	0.036	0.0385	0.0235	0.0303	0.0308	0.0139	0.0286	0.028	0.0084	0.016	0.0172	0.0121	0.0217	0.036	0.0546	0.0527	0.0312	0.014	0.0081	0.0235	0.0298	0.0123	0.0153	0.0063	0.0159	0.0104	0.0104	0.0212	0.0091	0.0067	0.0147	0.0355	0.0335
52.49Hz	0.0234	0.018	0.0046	0.0083	0.043	0.0457	0.0366	0.0495	0.023	0.0141	0.0112	0.0279	0.0254	0.0275	0.0383	0.0503	0.0373	0.0378	0.0253	0.0313	0.0299	0.0125	0.0271	0.0286	0.0073	0.0152	0.0174	0.0123	0.0192	0.0341	0.0532	0.0487	0.0288	0.0117	0.0055	0.0212	0.0281	0.0099	0.0178	0.0082	0.0167	0.0107	0.0114	0.0221	0.0106	0.0056	0.0137	0.0359	0.0353
52.73Hz	0.0244	0.019	0.0074	0.0112	0.0437	0.0437	0.0325	0.0498	0.0214	0.0143	0.0125	0.0265	0.0269	0.0281	0.0347	0.0495	0.0378	0.0367	0.0272	0.0323	0.0296	0.0121	0.0252	0.029	0.0064	0.0145	0.0179	0.013	0.0166	0.0321	0.0511	0.0444	0.0266	0.0096	0.0034	0.019	0.0268	0.0078	0.0203	0.011	0.0177	0.0108	0.0126	0.0231	0.0119	0.0045	0.0126	0.0361	0.0364
52.98Hz	0.0255	0.0204	0.0105	0.0142	0.0441	0.0416	0.0283	0.0499	0.0194	0.0145	0.0137	0.0248	0.0282	0.0285	0.0307	0.0482	0.0376	0.0351	0.0291	0.0332	0.03	0.0125	0.023	0.0294	0.0059	0.0141	0.0187	0.014	0.0139	0.03	0.0485	0.0398	0.0246	0.0081	0.0025	0.0168	0.0258	0.0068	0.0226	0.0143	0.0188	0.0107	0.014	0.0241	0.0132	0.0035	0.0117	0.0361	0.0367
53.22Hz	0.0264	0.0223	0.0137	0.0173	0.0444	0.0395	0.0244	0.0499	0.017	0.0147	0.0146	0.0229	0.0292	0.0286	0.0265	0.0466	0.0366	0.0331	0.0308	0.0337	0.0309	0.0135	0.0208	0.0298	0.0054	0.0139	0.0197	0.0151	0.0115	0.028	0.0453	0.0352	0.023	0.0075	0.0036	0.0146	0.0251	0.0073	0.0247	0.0178	0.02	0.0104	0.0154	0.0251	0.0143	0.0026	0.011	0.0359	0.0363
53.47Hz	0.0268	0.0245	0.0171	0.0202	0.0443	0.0376	0.0213	0.0498	0.0146	0.0149	0.0151	0.0209	0.0298	0.0285	0.0223	0.0447	0.035	0.0308	0.0323	0.0337	0.0322	0.0149	0.0188	0.0302	0.005	0.0142	0.0208	0.0163	0.0093	0.0261	0.0418	0.0306	0.0217	0.008	0.0053	0.0124	0.0247	0.0092	0.0266	0.0216	0.0212	0.0097	0.0168	0.026	0.0154	0.0018	0.0105	0.0356	0.0351
53.71Hz	0.0267	0.027	0.0205	0.0229	0.0439	0.0358	0.0196	0.0496	0.0125	0.0152	0.0153	0.0187	0.0301	0.0282	0.0182	0.0425	0.0329	0.0281	0.0335	0.0332	0.0338	0.0165	0.0173	0.0308	0.0044	0.0147	0.0219	0.0173	0.0079	0.0245	0.0381	0.0262	0.0207	0.0094	0.0072	0.0104	0.0245	0.0116	0.0284	0.0254	0.0225	0.0087	0.018	0.0268	0.0164	0.0013	0.0105	0.0351	0.0331
53.96Hz	0.0258	0.0296	0.0238	0.0252	0.0432	0.0343	0.0198	0.0493	0.011	0.0155	0.0152	0.0165	0.03	0.0277	0.0146	0.0402	0.0304	0.0251	0.0344	0.0319	0.0356	0.0185	0.0169	0.0314	0.0036	0.0155	0.0229	0.0181	0.0075	0.0231	0.0341	0.0221	0.0199	0.0114	0.0089	0.0085	0.0246	0.014	0.0298	0.0293	0.0239	0.0074	0.0191	0.0274	0.0174	0.0014	0.0107	0.0345	0.0306
54.2Hz	0.0242	0.0323	0.027	0.027	0.0422	0.0328	0.0215	0.0491	0.0108	0.0158	0.0146	0.0143	0.0296	0.0272	0.0117	0.0377	0.0276	0.0219	0.0349	0.0299	0.0375	0.0207	0.0177	0.0322	0.003	0.0165	0.0238	0.0187	0.008	0.0219	0.0301	0.0185	0.0193	0.0137	0.0107	0.0071	0.0247	0.0163	0.0309	0.0331	0.0255	0.0057	0.02	0.0277	0.0183	0.0021	0.0113	0.0337	0.0274
54.44Hz	0.0218	0.0351	0.0299	0.0282	0.0409	0.0314	0.0242	0.0488	0.0118	0.0162	0.0138	0.0121	0.029	0.0268	0.0098	0.0353	0.0247	0.0186	0.0353	0.027	0.0393	0.0233	0.0196	0.0331	0.0034	0.0178	0.0245	0.019	0.0092	0.0208	0.0261	0.0158	0.0189	0.0161	0.0123	0.0066	0.025	0.0182	0.0316	0.0368	0.0272	0.004	0.0207	0.0278	0.0192	0.0031	0.0121	0.0329	0.0239
54.69Hz	0.0188	0.0378	0.0326	0.0288	0.0393	0.0299	0.0274	0.0485	0.0136	0.0166	0.0127	0.0101	0.0283	0.0266	0.0091	0.033	0.0218	0.0154	0.0354	0.0234	0.0411	0.0263	0.0225	0.034	0.0051	0.0191	0.0249	0.019	0.0105	0.0199	0.0222	0.014	0.0187	0.0185	0.014	0.0072	0.0252	0.0198	0.0319	0.0404	0.0291	0.0033	0.0211	0.0275	0.02	0.0042	0.0131	0.0319	0.0201
54.93Hz	0.0154	0.0404	0.0349	0.0287	0.0374	0.0282	0.0304	0.0481	0.0157	0.017	0.0113	0.0083	0.0276	0.0267	0.009	0.0309	0.0189	0.0124	0.0355	0.0191	0.0427	0.0296	0.0258	0.0349	0.0076	0.0206	0.025	0.0187	0.0118	0.019	0.0184	0.0133	0.0189	0.0209	0.0156	0.0088	0.0254	0.0208	0.0317	0.0438	0.0312	0.0047	0.0213	0.027	0.0208	0.0054	0.0141	0.0308	0.0162
55.18Hz	0.0117	0.043	0.0368	0.0279	0.0354	0.0262	0.0332	0.0477	0.0177	0.0174	0.0099	0.0068	0.0269	0.0272	0.0092	0.029	0.0161	0.01	0.0357	0.0142	0.0442	0.033	0.0292	0.0357	0.0105	0.0221	0.0248	0.0181	0.0128	0.0181	0.0148	0.0135	0.0193	0.023	0.0173	0.0109	0.0254	0.0215	0.031	0.0469	0.0335	0.0075	0.0212	0.0262	0.0214	0.0066	0.0152	0.0297	0.0124
55.42Hz	0.0086	0.0455	0.0383	0.0264	0.0332	0.0239	0.0355	0.0472	0.0194	0.0178	0.0086	0.0057	0.0264	0.0282	0.0091	0.0275	0.0135	0.0085	0.0358	0.0089	0.0455	0.0365	0.0326	0.0364	0.0136	0.0235	0.0242	0.0172	0.0136	0.0171	0.0114	0.0143	0.0202	0.0249	0.0191	0.0133	0.0253	0.0217	0.0298	0.0498	0.036	0.0107	0.0208	0.0252	0.022	0.0078	0.0163	0.0285	0.009
55.66Hz	0.0076	0.0478	0.0394	0.0243	0.0309	0.0212	0.0372	0.0466	0.0206	0.0181	0.0075	0.005	0.0262	0.0296	0.0084	0.0263	0.0112	0.0083	0.0362	0.0037	0.0467	0.0399	0.0357	0.0368	0.0168	0.0249	0.0233	0.0162	0.0141	0.0161	0.0082	0.0153	0.0213	0.0264	0.0208	0.0157	0.0249	0.0215	0.0282	0.0523	0.0384	0.0141	0.0203	0.0239	0.0223	0.0089	0.0172	0.0272	0.0062
55.91Hz	0.0097	0.05	0.0401	0.0217	0.0286	0.0182	0.0385	0.0459	0.0212	0.0183	0.007	0.0049	0.0264	0.0314	0.0072	0.0256	0.0093	0.009	0.0367	0.0041	0.0476	0.0431	0.0384	0.0369	0.0199	0.0262	0.0221	0.0149	0.0143	0.0151	0.0055	0.0165	0.0226	0.0276	0.0224	0.0182	0.0241	0.0211	0.0262	0.0545	0.0408	0.0175	0.0195	0.0226	0.0225	0.0098	0.0181	0.0258	0.0049
56.15Hz	0.0136	0.052	0.0405	0.0187	0.0264	0.015	0.0393	0.045	0.0212	0.0185	0.007	0.0053	0.027	0.0335	0.0056	0.0253	0.0078	0.0104	0.0375	0.0098	0.0482	0.0458	0.0405	0.0365	0.0228	0.0273	0.0205	0.0135	0.0143	0.0141	0.0033	0.0177	0.024	0.0283	0.0239	0.0205	0.0229	0.0206	0.024	0.0563	0.0431	0.0207	0.0188	0.0214	0.0226	0.0105	0.0189	0.0244	0.0053
56.4Hz	0.0179	0.0538	0.0407	0.0155	0.0242	0.0116	0.0396	0.044	0.0205	0.0186	0.0077	0.0061	0.028	0.0359	0.0045	0.0254	0.007	0.0121	0.0385	0.0158	0.0485	0.048	0.0421	0.0358	0.0254	0.0283	0.0186	0.0121	0.014	0.0131	0.0023	0.0188	0.0253	0.0286	0.0251	0.0227	0.0214	0.0201	0.0217	0.0577	0.045	0.0235	0.0181	0.0203	0.0224	0.0109	0.0194	0.023	0.0066
56.64Hz	0.0222	0.0554	0.0407	0.0124	0.022	0.0082	0.0396	0.0427	0.0193	0.0186	0.0086	0.0071	0.0293	0.0384	0.0055	0.0258	0.007	0.0137	0.0398	0.0217	0.0483	0.0496	0.043	0.0345	0.0276	0.0291	0.0164	0.0106	0.0136	0.0122	0.0028	0.0199	0.0264	0.0284	0.0261	0.0247	0.0193	0.0196	0.0199	0.0588	0.0466	0.026	0.0177	0.0197	0.0221	0.011	0.0198	0.0216	0.0079
56.88Hz	0.0263	0.0568	0.0407	0.0097	0.0199	0.005	0.0394	0.0413	0.0175	0.0184	0.0097	0.0084	0.0308	0.0411	0.0087	0.0266	0.0077	0.0152	0.0412	0.0273	0.0476	0.0506	0.0432	0.0328	0.0294	0.0298	0.014	0.0092	0.013	0.0115	0.0038	0.021	0.0271	0.0278	0.0266	0.0266	0.0169	0.0194	0.0188	0.0594	0.0477	0.0279	0.0178	0.0196	0.0218	0.0108	0.0199	0.0201	0.0089
57.13Hz	0.0298	0.0579	0.0407	0.0082	0.0179	0.0022	0.039	0.0398	0.0152	0.0183	0.0107	0.0097	0.0325	0.0437	0.013	0.0275	0.0089	0.0166	0.0429	0.0324	0.0463	0.051	0.0428	0.0306	0.0307	0.0303	0.0115	0.008	0.0124	0.0109	0.0047	0.0221	0.0275	0.0268	0.0267	0.0282	0.0141	0.0194	0.0188	0.0596	0.0482	0.0292	0.0184	0.0201	0.0214	0.0104	0.0198	0.0187	0.0095
57.37Hz	0.0328	0.0586	0.0407	0.0085	0.016	0.0021	0.0385	0.0381	0.0127	0.018	0.0115	0.0111	0.0341	0.0463	0.0178	0.0286	0.0104	0.0177	0.0446	0.0369	0.0443	0.0507	0.0417	0.028	0.0315	0.0307	0.0089	0.007	0.0118	0.0104	0.0054	0.0234	0.0275	0.0256	0.0263	0.0297	0.0112	0.0198	0.0201	0.0593	0.0483	0.0298	0.0196	0.0213	0.0211	0.0099	0.0195	0.0173	0.0096
57.62Hz	0.0352	0.0589	0.0408	0.0103	0.0142	0.0044	0.038	0.0363	0.0099	0.0177	0.012	0.0125	0.0356	0.0487	0.0228	0.0298	0.0119	0.0185	0.0464	0.0409	0.0416	0.0499	0.0401	0.025	0.0319	0.0311	0.0063	0.0063	0.0113	0.0103	0.0059	0.0247	0.0269	0.0241	0.0254	0.031	0.0083	0.0205	0.0224	0.0586	0.0479	0.0297	0.0213	0.0229	0.0209	0.0093	0.019	0.0158	0.0093
57.86Hz	0.037	0.0588	0.041	0.0128	0.0124	0.0067	0.0374	0.0344	0.0071	0.0175	0.0121	0.0138	0.0368	0.051	0.0279	0.031	0.0134	0.0191	0.0482	0.0443	0.0381	0.0485	0.0378	0.0219	0.0319	0.0314	0.0037	0.0059	0.011	0.0103	0.0062	0.0262	0.0259	0.0225	0.024	0.0322	0.0066	0.0216	0.0253	0.0574	0.0469	0.0289	0.0234	0.0249	0.021	0.0091	0.0183	0.0145	0.0087
58.11Hz	0.0381	0.0582	0.041	0.0155	0.0108	0.0087	0.0369	0.0324	0.0045	0.0173	0.0119	0.0151	0.0377	0.0531	0.0327	0.032	0.0149	0.0192	0.0499	0.0472	0.034	0.0468	0.0351	0.0188	0.0317	0.0317	0.0011	0.0059	0.0107	0.0106	0.0066	0.0277	0.0245	0.0209	0.0221	0.0331	0.0072	0.023	0.0283	0.0557	0.0457	0.0273	0.0257	0.0271	0.0213	0.0093	0.0174	0.0131	0.0077
58.35Hz	0.0386	0.0572	0.0409	0.0183	0.0094	0.0105	0.0363	0.0305	0.0026	0.0171	0.0112	0.0163	0.0381	0.0548	0.0373	0.0329	0.0162	0.0189	0.0515	0.0495	0.0293	0.0448	0.032	0.0158	0.0314	0.0321	0.0012	0.006	0.0107	0.0111	0.0073	0.0294	0.0227	0.0195	0.0198	0.0339	0.01	0.0248	0.0313	0.0535	0.0441	0.0251	0.0281	0.0292	0.0219	0.0102	0.0164	0.0118	0.0066
58.59Hz	0.0386	0.0556	0.0405	0.0209	0.0084	0.0121	0.0356	0.0285	0.0027	0.0171	0.0101	0.0174	0.0379	0.0563	0.0413	0.0335	0.0173	0.0182	0.0531	0.0515	0.0242	0.0426	0.0285	0.0135	0.0311	0.0326	0.0036	0.0062	0.0107	0.0118	0.0084	0.031	0.0208	0.0183	0.0172	0.0345	0.0136	0.0268	0.0339	0.0508	0.0423	0.0223	0.0304	0.0311	0.0227	0.0117	0.0153	0.0107	0.0054
58.84Hz	0.0381	0.0537	0.0396	0.0232	0.0082	0.0136	0.0348	0.0267	0.0041	0.0173	0.0085	0.0185	0.0371	0.0574	0.0447	0.0337	0.0182	0.0169	0.0544	0.0531	0.0188	0.0403	0.0248	0.0122	0.0309	0.0332	0.0058	0.0064	0.0109	0.0126	0.0099	0.0327	0.019	0.0174	0.0147	0.0348	0.0175	0.029	0.0359	0.0476	0.0405	0.0192	0.0327	0.0327	0.0237	0.0135	0.0143	0.0096	0.0042
59.08Hz	0.0371	0.0513	0.0382	0.0254	0.0088	0.0151	0.0338	0.0249	0.0055	0.0176	0.0067	0.0196	0.0356	0.0582	0.0475	0.0335	0.0189	0.0151	0.0557	0.0546	0.0137	0.038	0.0211	0.0122	0.0309	0.0338	0.0079	0.0064	0.011	0.0134	0.0117	0.0343	0.0176	0.017	0.0125	0.0349	0.0212	0.0314	0.0374	0.0439	0.0387	0.0159	0.0348	0.0339	0.0246	0.0156	0.0134	0.0087	0.0032
59.33Hz	0.0359	0.0486	0.0363	0.0274	0.0104	0.0165	0.0326	0.0233	0.0065	0.018	0.0048	0.0207	0.0334	0.0585	0.0495	0.0329	0.0193	0.0129	0.0568	0.056	0.0103	0.0359	0.0174	0.0134	0.0312	0.0344	0.0098	0.0063	0.0112	0.0142	0.0138	0.0358	0.0172	0.017	0.0114	0.0348	0.0246	0.0337	0.0383	0.0399	0.0371	0.0129	0.0366	0.0347	0.0255	0.0178	0.0127	0.0081	0.0025
59.57Hz	0.0343	0.0456	0.0338	0.029	0.0125	0.0178	0.0312	0.0218	0.007	0.0187	0.0038	0.0218	0.0305	0.0586	0.0508	0.0319	0.0196	0.0104	0.0578	0.0574	0.0105	0.0341	0.0139	0.0152	0.0315	0.0349	0.0115	0.006	0.0113	0.015	0.0158	0.0372	0.018	0.0177	0.0119	0.0343	0.0277	0.036	0.0384	0.0355	0.0356	0.0111	0.0381	0.0349	0.0262	0.0201	0.0124	0.0076	0.0025
59.81Hz	0.0326	0.0424	0.0307	0.0304	0.0149	0.0191	0.0295	0.0205	0.0072	0.0196	0.0052	0.0231	0.0269	0.0583	0.0513	0.0303	0.0196	0.0078	0.0588	0.0588	0.0143	0.0326	0.0112	0.0173	0.032	0.0354	0.0131	0.0055	0.0114	0.0157	0.0179	0.0385	0.02	0.0189	0.0138	0.0334	0.0302	0.0381	0.038	0.0309	0.0344	0.0111	0.0393	0.0346	0.0265	0.0222	0.0123	0.0075	0.003
60.06Hz	0.0307	0.0392	0.0271	0.0316	0.0176	0.0203	0.0276	0.0194	0.0069	0.0205	0.0082	0.0244	0.0228	0.0576	0.051	0.0284	0.0194	0.0059	0.0596	0.0603	0.0193	0.0314	0.0095	0.0193	0.0325	0.0357	0.0145	0.0049	0.0114	0.0162	0.0196	0.0396	0.0228	0.0206	0.0166	0.0322	0.0322	0.0399	0.037	0.026	0.0334	0.0131	0.0402	0.0338	0.0265	0.0242	0.0126	0.0075	0.0037
60.3Hz	0.0287	0.036	0.0229	0.0324	0.0203	0.0213	0.0254	0.0186	0.0065	0.0216	0.0119	0.026	0.0182	0.0567	0.0502	0.0261	0.0189	0.0059	0.0604	0.0618	0.0245	0.0307	0.0093	0.0212	0.0328	0.0358	0.0158	0.0041	0.0113	0.0166	0.0211	0.0405	0.0262	0.0229	0.0199	0.0306	0.0336	0.0414	0.0356	0.0211	0.0325	0.0161	0.0408	0.0325	0.0261	0.026	0.013	0.0077	0.0046
60.55Hz	0.0266	0.033	0.0184	0.033	0.0229	0.022	0.023	0.0179	0.0061	0.0228	0.016	0.0276	0.0135	0.0555	0.0487	0.0235	0.0183	0.0081	0.0611	0.0631	0.0295	0.0303	0.0103	0.0227	0.0329	0.0356	0.017	0.0031	0.011	0.0169	0.0222	0.0411	0.0297	0.0256	0.0232	0.0287	0.0344	0.0424	0.0337	0.0163	0.0318	0.0193	0.041	0.0309	0.0253	0.0277	0.0135	0.0081	0.0055
60.79Hz	0.0245	0.0302	0.0136	0.0332	0.0253	0.0226	0.0205	0.0175	0.006	0.0239	0.0202	0.0295	0.0094	0.054	0.0468	0.0207	0.0174	0.0112	0.0617	0.0643	0.0338	0.0302	0.0119	0.0239	0.0327	0.0351	0.0181	0.0021	0.0107	0.017	0.0228	0.0414	0.0331	0.0286	0.0263	0.0263	0.0347	0.043	0.0317	0.0117	0.0312	0.0223	0.0409	0.0289	0.024	0.0293	0.014	0.0085	0.0065
61.04Hz	0.0223	0.0277	0.0086	0.0332	0.0274	0.023	0.0178	0.0172	0.0064	0.025	0.0245	0.0315	0.0076	0.0522	0.0446	0.0177	0.0163	0.0145	0.0621	0.065	0.0374	0.0303	0.0135	0.0247	0.0322	0.0342	0.0191	0.001	0.0102	0.017	0.023	0.0414	0.0362	0.0319	0.0292	0.0236	0.0344	0.0432	0.0294	0.0076	0.0307	0.025	0.0404	0.0268	0.0225	0.0307	0.0144	0.0089	0.0075
61.28Hz	0.0203	0.0256	0.0036	0.0329	0.0292	0.0231	0.0152	0.0171	0.0073	0.026	0.0287	0.0337	0.0099	0.0501	0.0421	0.0147	0.015	0.0178	0.0623	0.0654	0.0402	0.0306	0.0149	0.0251	0.0313	0.033	0.0202	0.0003	0.0097	0.0168	0.0227	0.041	0.0389	0.0353	0.0317	0.0206	0.0337	0.0429	0.027	0.0051	0.0302	0.0269	0.0397	0.0246	0.0206	0.032	0.0146	0.0093	0.0085
61.52Hz	0.0185	0.024	0.0025	0.0323	0.0306	0.0232	0.0128	0.017	0.0085	0.0267	0.0327	0.0362	0.0142	0.0477	0.0396	0.0118	0.0136	0.0208	0.0622	0.0651	0.0421	0.0309	0.0158	0.0252	0.0302	0.0314	0.0214	0.0012	0.0091	0.0165	0.022	0.0403	0.041	0.0387	0.0339	0.0175	0.0327	0.0422	0.0246	0.0056	0.0297	0.0282	0.0388	0.0225	0.0187	0.0332	0.0145	0.0096	0.0097
61.77Hz	0.0171	0.0231	0.0071	0.0314	0.0315	0.0232	0.0108	0.0169	0.0098	0.0273	0.0365	0.0388	0.0191	0.045	0.037	0.009	0.012	0.0235	0.0618	0.0643	0.0431	0.0311	0.0162	0.025	0.0287	0.0295	0.0227	0.0023	0.0085	0.0162	0.0211	0.0391	0.0424	0.0419	0.0356	0.0143	0.0313	0.0413	0.0221	0.0081	0.0292	0.0287	0.0377	0.0204	0.0168	0.0344	0.0142	0.0098	0.011
62.01Hz	0.0165	0.0227	0.012	0.0303	0.032	0.0233	0.0093	0.0168	0.011	0.0275	0.0399	0.0415	0.0238	0.0419	0.0346	0.0063	0.0103	0.0257	0.0609	0.0629	0.0431	0.0312	0.0161	0.0244	0.0271	0.0274	0.024	0.0036	0.0081	0.0159	0.02	0.0376	0.0432	0.0449	0.0369	0.0112	0.0299	0.0401	0.0195	0.011	0.0286	0.0283	0.0365	0.0183	0.0153	0.0355	0.0138	0.0099	0.0123
62.26Hz	0.0168	0.0231	0.0167	0.0288	0.032	0.0236	0.0088	0.0165	0.012	0.0274	0.0429	0.0443	0.0282	0.0385	0.0323	0.0039	0.0086	0.0276	0.0596	0.0609	0.0422	0.0311	0.0156	0.0235	0.0255	0.0252	0.0255	0.0049	0.0081	0.0157	0.0191	0.0356	0.0434	0.0474	0.0379	0.0086	0.0283	0.0388	0.0168	0.0137	0.0279	0.0272	0.0354	0.0163	0.0145	0.0367	0.0132	0.01	0.0137
62.5Hz	0.0181	0.024	0.0212	0.0271	0.0317	0.0241	0.0092	0.0162	0.0127	0.027	0.0455	0.0469	0.032	0.0347	0.0303	0.0016	0.007	0.029	0.0577	0.0584	0.0404	0.0309	0.0145	0.0225	0.0239	0.023	0.0271	0.0064	0.0087	0.0158	0.0184	0.0331	0.0429	0.0495	0.0386	0.0068	0.0268	0.0374	0.0139	0.0161	0.0271	0.0253	0.0343	0.0143	0.0147	0.0378	0.0126	0.01	0.0152
62.74Hz	0.0201	0.0255	0.0253	0.0252	0.0311	0.0249	0.0101	0.0157	0.0131	0.0263	0.0475	0.0494	0.0353	0.0306	0.0286	0.0002	0.0057	0.03	0.0554	0.0555	0.0379	0.0304	0.013	0.0212	0.0225	0.021	0.0287	0.0081	0.0098	0.0163	0.0184	0.0303	0.0419	0.051	0.0389	0.0063	0.0253	0.0362	0.0109	0.0181	0.0261	0.0227	0.0333	0.012	0.0161	0.0389	0.0121	0.01	0.0166
62.99Hz	0.0226	0.0273	0.0291	0.0231	0.0302	0.026	0.0114	0.0149	0.0132	0.0253	0.049	0.0516	0.0379	0.0263	0.0271	0.0021	0.005	0.0307	0.0525	0.0522	0.0347	0.0298	0.0112	0.0197	0.0214	0.0196	0.0303	0.0101	0.0115	0.0173	0.019	0.027	0.0404	0.0518	0.039	0.007	0.0238	0.0351	0.0079	0.0196	0.025	0.0196	0.0326	0.0094	0.0184	0.04	0.0118	0.01	0.018
63.23Hz	0.0252	0.0293	0.0324	0.021	0.0294	0.0272	0.0126	0.014	0.0131	0.0242	0.0499	0.0534	0.0398	0.0218	0.0258	0.0039	0.0051	0.031	0.0491	0.0487	0.031	0.0291	0.0092	0.018	0.0207	0.019	0.0319	0.0122	0.0135	0.0188	0.0204	0.0235	0.0385	0.0521	0.0388	0.0083	0.0225	0.0343	0.0052	0.0208	0.0238	0.0159	0.0322	0.0063	0.0214	0.0411	0.0119	0.01	0.0193
63.48Hz	0.0278	0.0313	0.0353	0.0191	0.0286	0.0285	0.0138	0.0128	0.0128	0.023	0.0502	0.0546	0.0413	0.0171	0.0248	0.0055	0.006	0.031	0.0452	0.0453	0.0268	0.0284	0.0071	0.0163	0.0205	0.0193	0.0334	0.0145	0.0158	0.0208	0.0224	0.0197	0.0364	0.0517	0.0385	0.0095	0.0212	0.0337	0.0042	0.0215	0.0223	0.0119	0.0322	0.0027	0.025	0.0421	0.0122	0.0101	0.0205
63.72Hz	0.0301	0.0333	0.0378	0.0178	0.0281	0.0297	0.0149	0.0113	0.0125	0.0218	0.0498	0.0551	0.0421	0.0125	0.0239	0.007	0.0072	0.0307	0.0408	0.0419	0.0224	0.0276	0.0049	0.0145	0.0206	0.0204	0.0347	0.017	0.0182	0.0232	0.0248	0.0159	0.0342	0.0507	0.0379	0.0105	0.0199	0.0334	0.0063	0.022	0.0208	0.0077	0.0325	0.0014	0.0289	0.043	0.0127	0.0102	0.0215
63.96Hz	0.032	0.035	0.0398	0.0173	0.0279	0.0307	0.0158	0.0097	0.0123	0.0209	0.0489	0.055	0.0426	0.0079	0.0232	0.0085	0.0085	0.0303	0.0361	0.0387	0.0181	0.0268	0.0027	0.0126	0.0211	0.0221	0.0358	0.0194	0.0205	0.0259	0.0276	0.0124	0.0319	0.0491	0.0371	0.0111	0.0187	0.0333	0.0097	0.0221	0.0191	0.0034	0.0332	0.0061	0.033	0.0438	0.0134	0.0102	0.0223
64.21Hz	0.0333	0.0363	0.0413	0.0179	0.0281	0.0315	0.0165	0.0079	0.0122	0.0205	0.0475	0.0542	0.0427	0.0037	0.0227	0.0098	0.0097	0.0297	0.0311	0.0359	0.0141	0.026	0.0008	0.0108	0.0218	0.0242	0.0366	0.0218	0.0226	0.0288	0.0304	0.0097	0.0295	0.0471	0.0361	0.0113	0.0175	0.0334	0.0134	0.022	0.0173	0.001	0.0342	0.0113	0.0372	0.0445	0.014	0.0102	0.023
64.45Hz	0.0339	0.0372	0.0424	0.0194	0.0287	0.032	0.0171	0.0061	0.0125	0.0205	0.0455	0.0527	0.0426	0.0015	0.0221	0.0111	0.0106	0.029	0.0258	0.0336	0.0112	0.0254	0.0012	0.009	0.0227	0.0263	0.0371	0.0241	0.0243	0.0318	0.0334	0.0089	0.0272	0.0446	0.0349	0.0113	0.0163	0.0336	0.0172	0.0217	0.0155	0.0051	0.0356	0.017	0.0415	0.045	0.0145	0.01	0.0234
64.7Hz	0.0339	0.0376	0.0429	0.0216	0.0295	0.032	0.0177	0.0045	0.0131	0.0211	0.043	0.0506	0.0422	0.0046	0.0217	0.0122	0.0113	0.0282	0.0205	0.0317	0.0102	0.0248	0.0028	0.0075	0.0235	0.0282	0.0372	0.0261	0.0256	0.0347	0.0364	0.0102	0.0249	0.0419	0.0334	0.011	0.0153	0.0338	0.0209	0.0214	0.0137	0.0092	0.0372	0.0231	0.0457	0.0453	0.0148	0.0097	0.0236
64.94Hz	0.0332	0.0375	0.0429	0.024	0.0306	0.0316	0.0182	0.004	0.014	0.0222	0.0401	0.0479	0.0417	0.0078	0.0212	0.0133	0.0115	0.0275	0.0151	0.0303	0.0114	0.0242	0.0043	0.0063	0.0244	0.0299	0.0369	0.0278	0.0264	0.0375	0.0393	0.0129	0.0226	0.039	0.0317	0.0106	0.0145	0.034	0.0244	0.021	0.0121	0.0131	0.0391	0.0293	0.0498	0.0454	0.0148	0.0092	0.0236
65.19Hz	0.0317	0.0369	0.0424	0.0264	0.0318	0.0308	0.0186	0.0051	0.0152	0.0236	0.0369	0.0448	0.0411	0.0105	0.0207	0.0143	0.0114	0.0267	0.0099	0.0294	0.0138	0.0237	0.0057	0.0057	0.0252	0.0312	0.0361	0.0293	0.0265	0.0401	0.0421	0.0159	0.0202	0.036	0.0298	0.0103	0.0139	0.0341	0.0275	0.0207	0.0107	0.0166	0.041	0.0355	0.0536	0.0453	0.0145	0.0085	0.0235
65.43Hz	0.0296	0.036	0.0414	0.0286	0.0329	0.0295	0.0189	0.0071	0.0166	0.0252	0.0334	0.0414	0.0404	0.0127	0.0202	0.0152	0.0108	0.026	0.0049	0.0288	0.0167	0.0231	0.007	0.0058	0.0258	0.032	0.0348	0.0304	0.026	0.0424	0.0449	0.0188	0.0178	0.0331	0.0277	0.01	0.0136	0.034	0.0302	0.0205	0.01	0.0198	0.043	0.0416	0.057	0.0449	0.0138	0.0077	0.0232
65.67Hz	0.0269	0.0346	0.0399	0.0303	0.0338	0.0278	0.0192	0.0095	0.0181	0.0267	0.0298	0.038	0.0395	0.0143	0.0196	0.0161	0.0098	0.0254	0.0004	0.0286	0.0194	0.0225	0.0081	0.0064	0.0263	0.0324	0.0331	0.0311	0.0247	0.0443	0.0475	0.0214	0.0154	0.0304	0.0254	0.0099	0.0135	0.0337	0.0324	0.0206	0.01	0.0226	0.0449	0.0473	0.0599	0.0443	0.0129	0.0066	0.0228
65.92Hz	0.0238	0.033	0.038	0.0315	0.0345	0.0257	0.0193	0.0121	0.0196	0.0281	0.0263	0.0347	0.0386	0.0154	0.0189	0.017	0.0085	0.025	0.0037	0.0286	0.0218	0.0218	0.0091	0.0073	0.0267	0.0324	0.0309	0.0315	0.0228	0.0459	0.0499	0.0235	0.0131	0.0279	0.0229	0.01	0.0135	0.0333	0.0341	0.0208	0.0107	0.0249	0.0465	0.0526	0.0623	0.0435	0.0116	0.0054	0.0224
66.16Hz	0.0203	0.0313	0.0357	0.0321	0.0349	0.0232	0.0194	0.0146	0.021	0.0293	0.0231	0.0316	0.0374	0.0159	0.0182	0.0179	0.007	0.0246	0.0072	0.0288	0.0237	0.021	0.0101	0.0083	0.0269	0.032	0.0283	0.0316	0.0203	0.0471	0.0521	0.0249	0.0109	0.0258	0.0203	0.0102	0.0136	0.0326	0.0354	0.0211	0.012	0.0267	0.0478	0.0573	0.064	0.0425	0.0101	0.0042	0.0219
66.41Hz	0.0167	0.0295	0.033	0.032	0.035	0.0206	0.0194	0.0169	0.0223	0.0302	0.0204	0.0289	0.0361	0.0159	0.0174	0.0188	0.0057	0.0245	0.0101	0.0291	0.0252	0.02	0.011	0.0092	0.0269	0.0313	0.0254	0.0315	0.0173	0.048	0.0541	0.0257	0.0091	0.0242	0.0177	0.0105	0.0136	0.0317	0.0361	0.0215	0.0136	0.0279	0.0487	0.0612	0.065	0.0413	0.0084	0.003	0.0216
66.65Hz	0.0133	0.0277	0.03	0.0313	0.0348	0.018	0.0192	0.019	0.0233	0.0307	0.0186	0.0268	0.0345	0.0156	0.0166	0.0197	0.0054	0.0246	0.0122	0.0296	0.0262	0.0188	0.0119	0.0098	0.0267	0.0304	0.0222	0.0311	0.0138	0.0485	0.0559	0.0258	0.0079	0.0231	0.0151	0.0107	0.0135	0.0305	0.0364	0.0218	0.0154	0.0287	0.0492	0.0644	0.0653	0.0399	0.0066	0.0021	0.0214
66.89Hz	0.0108	0.026	0.0267	0.03	0.0343	0.0154	0.019	0.0209	0.024	0.0307	0.0179	0.0252	0.0327	0.0151	0.0158	0.0206	0.0067	0.0248	0.0136	0.0301	0.0268	0.0175	0.0127	0.0102	0.0264	0.0295	0.0191	0.0305	0.0101	0.0487	0.0574	0.0252	0.0077	0.0225	0.0127	0.011	0.0131	0.0292	0.0363	0.0219	0.0172	0.0288	0.049	0.0667	0.0648	0.0384	0.005	0.0022	0.0213
67.14Hz	0.0098	0.0244	0.0234	0.0282	0.0335	0.0133	0.0189	0.0224	0.0243	0.0303	0.0183	0.0241	0.0307	0.0145	0.0152	0.0216	0.0091	0.0252	0.014	0.0307	0.027	0.016	0.0135	0.0103	0.0258	0.0286	0.0162	0.0298	0.0063	0.0486	0.0587	0.024	0.0083	0.0223	0.0107	0.0112	0.0125	0.0277	0.0359	0.0217	0.0188	0.0285	0.0484	0.0681	0.0634	0.0368	0.004	0.0032	0.0213
67.38Hz	0.0108	0.0229	0.02	0.026	0.0324	0.0118	0.0188	0.0235	0.0244	0.0295	0.0196	0.0232	0.0285	0.014	0.0148	0.0225	0.0121	0.0258	0.0137	0.0314	0.0271	0.0144	0.0141	0.0101	0.0249	0.0279	0.014	0.0291	0.0028	0.0483	0.0598	0.0222	0.0095	0.0225	0.0094	0.0113	0.0116	0.0261	0.0351	0.021	0.0202	0.0275	0.0471	0.0686	0.0613	0.035	0.004	0.0045	0.0214
67.63Hz	0.0132	0.0216	0.0167	0.0235	0.0311	0.0114	0.0188	0.0242	0.0241	0.0283	0.0214	0.0226	0.0261	0.0139	0.0147	0.0233	0.0153	0.0265	0.0125	0.0322	0.027	0.0129	0.0147	0.0096	0.0238	0.0274	0.013	0.0283	0.0024	0.0477	0.0607	0.0199	0.0111	0.0229	0.009	0.0115	0.0104	0.0244	0.0341	0.0199	0.0215	0.0261	0.0453	0.0683	0.0585	0.0331	0.0049	0.0059	0.0216
67.87Hz	0.0161	0.0204	0.0135	0.0208	0.0295	0.012	0.0189	0.0244	0.0234	0.0267	0.0234	0.022	0.0236	0.0141	0.0148	0.024	0.0186	0.0273	0.0106	0.033	0.0271	0.0117	0.0153	0.0089	0.0225	0.0271	0.0136	0.0275	0.0052	0.047	0.0614	0.0175	0.0127	0.0235	0.0096	0.0117	0.0091	0.0227	0.033	0.0183	0.0225	0.0241	0.0431	0.0673	0.0551	0.0312	0.0062	0.0073	0.0217
68.12Hz	0.019	0.0193	0.0106	0.018	0.0278	0.0133	0.0192	0.0241	0.0226	0.0248	0.0254	0.0213	0.021	0.0147	0.0151	0.0245	0.0218	0.0281	0.008	0.0339	0.0273	0.0111	0.0158	0.0079	0.0208	0.0272	0.0154	0.0267	0.008	0.046	0.0619	0.0151	0.0145	0.0241	0.0109	0.0119	0.0076	0.021	0.0318	0.0161	0.0233	0.0217	0.0404	0.0657	0.0511	0.0291	0.0075	0.0087	0.0219
68.36Hz	0.0217	0.0184	0.008	0.0152	0.026	0.0149	0.0196	0.0234	0.0215	0.0227	0.0273	0.0206	0.0185	0.0157	0.0155	0.0248	0.0248	0.029	0.0048	0.0348	0.0278	0.0112	0.0163	0.0069	0.0189	0.0275	0.018	0.0259	0.0103	0.0449	0.0622	0.0135	0.0162	0.0247	0.0125	0.0121	0.0062	0.0194	0.0305	0.0135	0.024	0.0189	0.0373	0.0635	0.0466	0.027	0.0087	0.01	0.022
68.6Hz	0.024	0.0176	0.0059	0.0126	0.0241	0.0166	0.0201	0.0222	0.0204	0.0205	0.029	0.0198	0.0161	0.0169	0.0159	0.0249	0.0274	0.0298	0.0014	0.0358	0.0284	0.0122	0.017	0.006	0.0167	0.0281	0.0208	0.025	0.012	0.0436	0.0623	0.0133	0.018	0.0251	0.0143	0.0124	0.0048	0.0179	0.0291	0.0104	0.0246	0.0158	0.034	0.0609	0.0418	0.0249	0.0096	0.0112	0.022
68.85Hz	0.026	0.017	0.0043	0.0102	0.0222	0.018	0.0205	0.0206	0.0194	0.0184	0.0303	0.0191	0.014	0.0182	0.0162	0.0247	0.0297	0.0305	0.0027	0.0369	0.0293	0.0139	0.0178	0.0057	0.0142	0.0288	0.0237	0.0241	0.0131	0.0422	0.0622	0.0148	0.0198	0.0253	0.016	0.0126	0.0037	0.0167	0.0278	0.0069	0.0252	0.0126	0.0306	0.058	0.0368	0.0227	0.0102	0.0124	0.0219
69.09Hz	0.0275	0.0166	0.0034	0.008	0.0204	0.0192	0.0209	0.0186	0.0184	0.0166	0.0313	0.0184	0.0124	0.0195	0.0163	0.0243	0.0316	0.031	0.0068	0.038	0.0302	0.0161	0.0189	0.0061	0.0115	0.0295	0.0263	0.0231	0.0135	0.0407	0.062	0.0177	0.0215	0.0252	0.0175	0.0128	0.003	0.0156	0.0265	0.0031	0.0258	0.0091	0.027	0.0551	0.0316	0.0205	0.0105	0.0134	0.0218
69.34Hz	0.0285	0.0165	0.0031	0.0062	0.0185	0.0199	0.0212	0.0162	0.0177	0.0154	0.0319	0.0178	0.0114	0.0207	0.0162	0.0236	0.033	0.0314	0.0109	0.0392	0.031	0.0184	0.0202	0.0073	0.0087	0.0303	0.0286	0.022	0.0133	0.039	0.0615	0.0214	0.0232	0.0248	0.0189	0.0129	0.0028	0.0148	0.0251	0.0006	0.0265	0.0057	0.0234	0.0521	0.0264	0.0183	0.0105	0.0143	0.0217
69.58Hz	0.0291	0.0167	0.0031	0.0048	0.0168	0.0203	0.0214	0.0134	0.0174	0.0151	0.0322	0.0175	0.0111	0.0217	0.0159	0.0228	0.034	0.0314	0.015	0.0403	0.0317	0.0208	0.0219	0.0089	0.0058	0.0312	0.0305	0.0206	0.0126	0.0373	0.0607	0.0254	0.0248	0.024	0.02	0.0131	0.0029	0.0142	0.0236	0.0047	0.0274	0.0024	0.0198	0.0492	0.0214	0.0162	0.0102	0.0149	0.0215
69.82Hz	0.0293	0.0172	0.0032	0.0036	0.0152	0.0202	0.0214	0.0105	0.0173	0.0157	0.0321	0.0173	0.0114	0.0226	0.0154	0.0218	0.0344	0.0312	0.0187	0.0414	0.032	0.023	0.0239	0.0108	0.0033	0.032	0.0322	0.019	0.0114	0.0356	0.0597	0.0295	0.0262	0.0228	0.0209	0.0132	0.003	0.0138	0.0221	0.0087	0.0285	0.0018	0.0164	0.0465	0.0166	0.0141	0.0096	0.0154	0.0214
70.07Hz	0.029	0.0179	0.0033	0.0027	0.0138	0.0198	0.0213	0.0074	0.0176	0.0172	0.0317	0.0172	0.0121	0.0233	0.0148	0.0208	0.0344	0.0307	0.0221	0.0423	0.0318	0.0249	0.0262	0.0129	0.0026	0.0327	0.0334	0.0172	0.0098	0.0339	0.0584	0.0334	0.0274	0.0212	0.0216	0.0134	0.003	0.0135	0.0205	0.0127	0.0298	0.0048	0.0135	0.044	0.0122	0.0123	0.0088	0.0156	0.0213
70.31Hz	0.0284	0.0188	0.0033	0.002	0.0125	0.0189	0.021	0.0043	0.0181	0.0191	0.0309	0.0171	0.013	0.0237	0.0141	0.0199	0.0339	0.0297	0.0249	0.0432	0.0313	0.0265	0.0288	0.015	0.0046	0.0334	0.0344	0.015	0.0081	0.0324	0.0567	0.0368	0.0283	0.0193	0.022	0.0136	0.0028	0.0132	0.0188	0.0165	0.0314	0.0081	0.0115	0.0418	0.0084	0.0106	0.008	0.0155	0.0213
70.56Hz	0.0275	0.0198	0.0033	0.0014	0.0115	0.0178	0.0207	0.0015	0.0188	0.0213	0.0298	0.0171	0.0139	0.0239	0.0136	0.0193	0.0331	0.0285	0.0272	0.0439	0.0303	0.0278	0.0315	0.0171	0.0072	0.034	0.0352	0.0126	0.0066	0.031	0.0547	0.0398	0.029	0.0171	0.0223	0.014	0.0025	0.013	0.0169	0.02	0.0332	0.0115	0.0111	0.0399	0.0058	0.0093	0.0071	0.0152	0.0214
70.8Hz	0.0263	0.0209	0.0035	0.0008	0.0105	0.0163	0.0202	0.0022	0.0198	0.0235	0.0285	0.0169	0.0146	0.0239	0.0135	0.019	0.0318	0.0269	0.0288	0.0444	0.0289	0.0287	0.0345	0.0191	0.0096	0.0345	0.0358	0.0098	0.0056	0.0296	0.0523	0.0423	0.0293	0.0146	0.0224	0.0145	0.0023	0.0127	0.0149	0.0233	0.0353	0.0149	0.0125	0.0384	0.0049	0.0082	0.0063	0.0146	0.0216
71.04Hz	0.0249	0.0221	0.0039	0.0002	0.0097	0.0146	0.0197	0.0049	0.0208	0.0256	0.0269	0.0165	0.015	0.0237	0.0137	0.0191	0.0303	0.025	0.0297	0.0446	0.0272	0.0293	0.0375	0.0211	0.0117	0.0348	0.0364	0.0067	0.0059	0.0284	0.0496	0.0441	0.0293	0.0119	0.0224	0.0152	0.0026	0.0125	0.0128	0.0262	0.0375	0.0183	0.0152	0.0372	0.0058	0.0075	0.0058	0.0138	0.0219
71.29Hz	0.0235	0.0233	0.0046	0.0003	0.0091	0.0128	0.0191	0.0075	0.0219	0.0274	0.025	0.0159	0.0152	0.0232	0.0144	0.0196	0.0285	0.0229	0.0298	0.0446	0.0255	0.0296	0.0406	0.0228	0.0134	0.035	0.0369	0.0035	0.0074	0.0272	0.0466	0.0452	0.029	0.0092	0.0223	0.016	0.0035	0.0122	0.0107	0.0287	0.0398	0.0217	0.0187	0.0363	0.0071	0.0073	0.0056	0.0128	0.0222
71.53Hz	0.022	0.0245	0.0053	0.0008	0.0085	0.0108	0.0184	0.0098	0.023	0.0289	0.023	0.015	0.0151	0.0225	0.0154	0.0204	0.0266	0.0206	0.0293	0.0444	0.024	0.0299	0.0436	0.0245	0.0147	0.0349	0.0374	0.0009	0.0096	0.0261	0.0433	0.0457	0.0283	0.0068	0.0221	0.0169	0.0047	0.012	0.0086	0.0309	0.042	0.0251	0.0225	0.0356	0.0082	0.0074	0.0057	0.0118	0.0225
71.78Hz	0.0206	0.0258	0.0062	0.0013	0.0081	0.0088	0.0177	0.0117	0.0242	0.0301	0.0209	0.014	0.0147	0.0216	0.0167	0.0213	0.0246	0.0184	0.028	0.0439	0.023	0.0304	0.0465	0.0259	0.0154	0.0346	0.038	0.0038	0.0121	0.0248	0.0399	0.0456	0.0274	0.0049	0.022	0.0178	0.0061	0.0118	0.007	0.0327	0.0442	0.0285	0.0264	0.0353	0.0087	0.0079	0.0062	0.0111	0.0229
72.02Hz	0.0195	0.027	0.0071	0.0018	0.0077	0.0067	0.017	0.0132	0.0252	0.0309	0.0187	0.0128	0.014	0.0205	0.018	0.0222	0.0228	0.0162	0.0262	0.0431	0.0227	0.0312	0.0493	0.027	0.0155	0.0341	0.0386	0.0076	0.0146	0.0236	0.0364	0.045	0.0262	0.0044	0.0218	0.0188	0.0074	0.0116	0.0061	0.0342	0.0461	0.0316	0.0302	0.0351	0.0087	0.0087	0.0071	0.0108	0.0231
72.27Hz	0.0187	0.0282	0.0081	0.002	0.0074	0.0047	0.0163	0.0142	0.0261	0.0313	0.0164	0.0115	0.013	0.0192	0.0193	0.023	0.0212	0.0143	0.0237	0.0421	0.0233	0.0324	0.0519	0.0278	0.0151	0.0333	0.0392	0.0113	0.0171	0.0222	0.033	0.0438	0.0248	0.0054	0.0217	0.0198	0.0085	0.0116	0.0064	0.0353	0.0477	0.0344	0.0337	0.0351	0.0081	0.0097	0.0084	0.0113	0.0232
72.51Hz	0.0184	0.0294	0.0092	0.0021	0.0073	0.003	0.0156	0.0147	0.0269	0.0314	0.0143	0.0102	0.0119	0.0177	0.0206	0.0235	0.02	0.0128	0.0207	0.0409	0.0244	0.0343	0.0542	0.0283	0.0143	0.0322	0.0398	0.015	0.0195	0.0209	0.0299	0.0422	0.0231	0.007	0.0216	0.0208	0.0094	0.0116	0.0075	0.0362	0.049	0.0368	0.0369	0.0353	0.0069	0.011	0.01	0.0126	0.0231
72.75Hz	0.0186	0.0306	0.0103	0.0021	0.0073	0.0022	0.0148	0.0149	0.0274	0.0312	0.0123	0.0088	0.0106	0.0161	0.0216	0.0235	0.0193	0.0121	0.0174	0.0395	0.026	0.0367	0.0562	0.0285	0.013	0.0309	0.0403	0.0185	0.0216	0.0197	0.0273	0.0404	0.0212	0.0087	0.0215	0.0218	0.01	0.0117	0.0091	0.0367	0.0498	0.0387	0.0397	0.0356	0.0051	0.0126	0.0121	0.0146	0.0228
73Hz	0.0192	0.0316	0.0114	0.002	0.0074	0.0032	0.014	0.0146	0.0277	0.0308	0.0105	0.0075	0.0092	0.0144	0.0225	0.0232	0.019	0.0121	0.0139	0.0378	0.0277	0.0396	0.0579	0.0283	0.0113	0.0294	0.0406	0.0218	0.0234	0.0188	0.0253	0.0382	0.019	0.0102	0.0213	0.0227	0.0102	0.0119	0.0107	0.0369	0.0501	0.0399	0.0419	0.036	0.0029	0.0143	0.0145	0.0172	0.0224
73.24Hz	0.0203	0.0326	0.0126	0.0019	0.0077	0.0049	0.0132	0.0141	0.0277	0.0301	0.009	0.0064	0.0077	0.0126	0.0232	0.0223	0.0193	0.0129	0.0104	0.0361	0.0291	0.0428	0.0591	0.0277	0.0094	0.0278	0.0407	0.0248	0.0248	0.0183	0.0241	0.036	0.0167	0.0114	0.021	0.0237	0.0099	0.0122	0.0121	0.0369	0.0498	0.0404	0.0436	0.0365	0.0011	0.0161	0.0173	0.0202	0.0216
73.49Hz	0.0217	0.0334	0.0137	0.0021	0.0081	0.0068	0.0123	0.0132	0.0275	0.0294	0.0077	0.0055	0.0061	0.0107	0.0237	0.0209	0.0199	0.0142	0.0076	0.0342	0.0301	0.0462	0.06	0.0268	0.0073	0.026	0.0406	0.0274	0.0257	0.0184	0.0236	0.0336	0.0141	0.0123	0.0205	0.0247	0.0091	0.0126	0.0131	0.0367	0.049	0.0401	0.0447	0.037	0.0029	0.018	0.0204	0.0235	0.0207
73.73Hz	0.0232	0.0341	0.0148	0.0026	0.0087	0.0087	0.0113	0.0122	0.027	0.0285	0.0067	0.0048	0.0046	0.0088	0.0242	0.019	0.0208	0.016	0.0067	0.0323	0.0305	0.0496	0.0603	0.0257	0.0052	0.0243	0.0402	0.0297	0.0261	0.019	0.0238	0.0313	0.0115	0.0129	0.0198	0.0258	0.0078	0.0132	0.0138	0.0362	0.0477	0.0391	0.0451	0.0374	0.0059	0.0199	0.0237	0.027	0.0197
73.97Hz	0.0248	0.0347	0.0159	0.0035	0.0095	0.0106	0.0102	0.011	0.0262	0.0277	0.0058	0.0044	0.003	0.0069	0.0246	0.0167	0.022	0.0182	0.0083	0.0304	0.0303	0.0528	0.0602	0.0243	0.0031	0.0225	0.0394	0.0315	0.0259	0.0202	0.0245	0.029	0.0087	0.0133	0.0188	0.0269	0.0062	0.0138	0.0139	0.0355	0.0459	0.0373	0.045	0.0378	0.009	0.0218	0.0272	0.0305	0.0186
74.22Hz	0.0263	0.035	0.0167	0.0047	0.0105	0.0125	0.0091	0.0098	0.0253	0.0268	0.0051	0.0043	0.0015	0.005	0.0249	0.014	0.0234	0.0206	0.0113	0.0285	0.0294	0.0557	0.0597	0.0229	0.0013	0.0209	0.0383	0.0329	0.0251	0.0218	0.0252	0.0269	0.0058	0.0135	0.0176	0.0282	0.0046	0.0146	0.0135	0.0346	0.0438	0.0349	0.0442	0.0381	0.0121	0.0234	0.0306	0.034	0.0177
74.46Hz	0.0276	0.0351	0.0174	0.0059	0.0116	0.0143	0.0081	0.0086	0.0243	0.026	0.0044	0.0045	0	0.0031	0.0254	0.0111	0.0249	0.0231	0.0146	0.0267	0.0279	0.0583	0.0586	0.0214	0.0003	0.0194	0.037	0.0339	0.0237	0.0236	0.026	0.0249	0.0031	0.0136	0.0161	0.0295	0.0039	0.0156	0.0125	0.0336	0.0413	0.0319	0.0428	0.0382	0.015	0.0249	0.034	0.0375	0.0172
74.71Hz	0.0286	0.0351	0.0178	0.0071	0.0128	0.016	0.0072	0.0075	0.0232	0.0252	0.0037	0.0048	0.0012	0.0016	0.0259	0.0087	0.0266	0.0258	0.0178	0.025	0.0261	0.0604	0.057	0.0201	0.0014	0.018	0.0353	0.0346	0.0218	0.0255	0.0265	0.023	0.0011	0.0136	0.0146	0.0309	0.0055	0.0166	0.0111	0.0325	0.0385	0.0284	0.041	0.038	0.0176	0.026	0.0373	0.0408	0.0172
74.95Hz	0.0294	0.0347	0.018	0.0083	0.0141	0.0176	0.0068	0.0065	0.0222	0.0245	0.003	0.0053	0.0026	0.0018	0.0265	0.0079	0.0285	0.0286	0.0207	0.0236	0.0241	0.0621	0.0549	0.019	0.0024	0.0168	0.0335	0.0351	0.0193	0.0274	0.0266	0.0214	0.0025	0.0135	0.013	0.0325	0.0086	0.0178	0.0092	0.0313	0.0357	0.0247	0.0386	0.0376	0.0199	0.0267	0.0403	0.044	0.0179
75.2Hz	0.0299	0.0342	0.0178	0.0093	0.0154	0.0191	0.007	0.0057	0.0214	0.0238	0.0023	0.0058	0.004	0.0034	0.0273	0.0094	0.0306	0.0314	0.0231	0.0224	0.0222	0.0634	0.0524	0.0182	0.0031	0.0158	0.0316	0.0353	0.0164	0.0293	0.0264	0.0199	0.0046	0.0136	0.0118	0.0341	0.0123	0.0191	0.007	0.0301	0.0329	0.0209	0.0359	0.0369	0.0217	0.0269	0.043	0.047	0.0193
75.44Hz	0.03	0.0334	0.0174	0.0102	0.0166	0.0204	0.0079	0.0051	0.0209	0.0231	0.0021	0.0063	0.0053	0.0054	0.0282	0.0126	0.0329	0.0342	0.0249	0.0216	0.021	0.0642	0.0494	0.0177	0.0036	0.0149	0.0297	0.0354	0.0133	0.031	0.0258	0.0185	0.0065	0.0138	0.0114	0.0357	0.0162	0.0205	0.0046	0.0289	0.0302	0.0172	0.033	0.0358	0.0231	0.0267	0.0453	0.0497	0.0213
75.68Hz	0.0297	0.0323	0.0167	0.0108	0.0179	0.0216	0.0094	0.0051	0.0208	0.0224	0.0026	0.0069	0.0066	0.0076	0.0291	0.0165	0.0353	0.0368	0.0262	0.021	0.0209	0.0647	0.046	0.0176	0.0042	0.0142	0.028	0.0355	0.0103	0.0325	0.0248	0.0173	0.008	0.0141	0.0122	0.0374	0.0203	0.0219	0.0025	0.0276	0.0277	0.0139	0.0298	0.0345	0.024	0.0259	0.0471	0.0521	0.0236
75.93Hz	0.029	0.0311	0.0157	0.0112	0.019	0.0225	0.0111	0.0057	0.021	0.0216	0.0036	0.0075	0.0079	0.0098	0.0301	0.0206	0.0378	0.0392	0.0268	0.0206	0.0219	0.0647	0.0422	0.0176	0.0052	0.0138	0.0267	0.0355	0.0082	0.0338	0.0235	0.0163	0.0091	0.0146	0.014	0.0389	0.0243	0.0234	0.0024	0.0264	0.0256	0.0112	0.0265	0.0328	0.0245	0.0246	0.0486	0.054	0.0261
76.17Hz	0.0279	0.0296	0.0145	0.0113	0.02	0.0232	0.0129	0.007	0.0216	0.0207	0.0048	0.008	0.009	0.012	0.0311	0.0247	0.0403	0.0413	0.0268	0.0204	0.0239	0.0645	0.0382	0.0179	0.0066	0.0138	0.0261	0.0357	0.0078	0.0349	0.0221	0.0155	0.0095	0.0152	0.0166	0.0404	0.0281	0.025	0.0044	0.0251	0.0239	0.0094	0.0232	0.0309	0.0246	0.0229	0.0495	0.0555	0.0286
76.42Hz	0.0265	0.028	0.0132	0.0112	0.0208	0.0237	0.0147	0.009	0.0225	0.0195	0.0061	0.0085	0.0101	0.0142	0.0319	0.0284	0.0427	0.0431	0.0262	0.0203	0.0265	0.0639	0.0341	0.0182	0.0086	0.0143	0.0262	0.0359	0.0094	0.0358	0.0208	0.015	0.0094	0.0161	0.0197	0.0416	0.0316	0.0266	0.0068	0.0238	0.0226	0.0085	0.02	0.0288	0.0243	0.0207	0.05	0.0564	0.0309
76.66Hz	0.0247	0.0262	0.0119	0.0109	0.0214	0.0239	0.0164	0.0113	0.0236	0.0182	0.0074	0.0088	0.0111	0.0163	0.0326	0.0318	0.0448	0.0445	0.0251	0.0201	0.0294	0.0631	0.03	0.0184	0.011	0.0155	0.0271	0.0363	0.0121	0.0365	0.0197	0.0148	0.0088	0.0171	0.023	0.0425	0.0348	0.0281	0.0089	0.0224	0.0216	0.0084	0.0169	0.0265	0.0237	0.0182	0.0501	0.0568	0.033
76.9Hz	0.0226	0.0244	0.0107	0.0105	0.0217	0.0239	0.0177	0.0141	0.0249	0.0166	0.0087	0.009	0.012	0.0183	0.033	0.0346	0.0466	0.0454	0.0236	0.0198	0.0323	0.062	0.0262	0.0187	0.0137	0.0171	0.0286	0.0367	0.0149	0.0369	0.0194	0.015	0.0076	0.0183	0.0263	0.0431	0.0374	0.0297	0.0107	0.0211	0.021	0.0087	0.014	0.0241	0.0229	0.0155	0.0497	0.0566	0.0347
77.15Hz	0.0203	0.0224	0.0096	0.01	0.0217	0.0236	0.0187	0.0172	0.0263	0.0146	0.0099	0.0091	0.0127	0.0202	0.0331	0.0368	0.0479	0.0459	0.0217	0.0194	0.0348	0.0607	0.023	0.019	0.0164	0.0193	0.0306	0.0372	0.0174	0.0371	0.0199	0.0157	0.0059	0.0196	0.0295	0.0432	0.0395	0.0312	0.0121	0.0198	0.0207	0.009	0.0112	0.0217	0.0221	0.013	0.0489	0.0557	0.036
77.39Hz	0.0178	0.0204	0.0089	0.0097	0.0214	0.0232	0.0193	0.0204	0.0278	0.0124	0.0111	0.009	0.0133	0.0218	0.0328	0.0383	0.0487	0.0459	0.0197	0.0189	0.0369	0.0592	0.0207	0.0193	0.0192	0.0218	0.0329	0.0377	0.0195	0.0371	0.0215	0.0168	0.0041	0.0211	0.0324	0.0428	0.0409	0.0326	0.0131	0.0185	0.0205	0.0091	0.0087	0.0193	0.0212	0.011	0.0478	0.0542	0.0368
77.64Hz	0.0151	0.0184	0.0084	0.0096	0.0208	0.0226	0.0194	0.0237	0.0293	0.0099	0.0121	0.0087	0.0138	0.0233	0.032	0.0392	0.0489	0.0454	0.0177	0.0184	0.0385	0.0575	0.0197	0.0197	0.0218	0.0245	0.0351	0.0381	0.0209	0.0369	0.0238	0.0184	0.003	0.0228	0.035	0.0418	0.0417	0.0339	0.0138	0.0172	0.0204	0.0089	0.0064	0.017	0.0204	0.0099	0.0464	0.052	0.0372
77.88Hz	0.0124	0.0165	0.0082	0.0097	0.0199	0.0218	0.0191	0.0271	0.0309	0.007	0.013	0.0082	0.014	0.0244	0.0308	0.0395	0.0486	0.0444	0.0159	0.0178	0.0395	0.0556	0.02	0.0204	0.0241	0.0273	0.0372	0.0383	0.0216	0.0364	0.0268	0.0204	0.0043	0.0245	0.0371	0.0402	0.0419	0.0349	0.0141	0.0162	0.0204	0.0084	0.0044	0.0149	0.0197	0.01	0.0447	0.0493	0.0372
78.13Hz	0.0097	0.0148	0.0083	0.0101	0.0186	0.0211	0.0184	0.0304	0.0326	0.0039	0.0139	0.0075	0.0142	0.0253	0.0292	0.0391	0.0476	0.043	0.0146	0.0172	0.0398	0.0534	0.0214	0.0212	0.026	0.0301	0.0389	0.0384	0.0216	0.0358	0.0302	0.0227	0.007	0.0262	0.0388	0.0381	0.0414	0.0358	0.0143	0.0155	0.0203	0.0077	0.0026	0.013	0.0192	0.0111	0.0427	0.046	0.0367
78.37Hz	0.0073	0.0132	0.0085	0.0108	0.017	0.0205	0.0175	0.0336	0.0344	0.0011	0.0146	0.0067	0.0143	0.0259	0.0271	0.0381	0.0459	0.0411	0.0141	0.0168	0.0396	0.0509	0.0234	0.0222	0.0274	0.0328	0.0401	0.0382	0.0209	0.035	0.0338	0.0253	0.0102	0.0279	0.04	0.0354	0.0403	0.0364	0.0145	0.0151	0.0203	0.0068	0.0012	0.0112	0.0187	0.0126	0.0405	0.0423	0.0358
78.61Hz	0.0054	0.012	0.0088	0.0117	0.0151	0.02	0.0165	0.0366	0.0362	0.0031	0.0153	0.0059	0.0143	0.0261	0.0246	0.0367	0.0438	0.039	0.0142	0.0165	0.0388	0.0482	0.0256	0.0234	0.0281	0.0352	0.0407	0.0378	0.0196	0.034	0.0373	0.0281	0.0133	0.0295	0.0408	0.0321	0.0387	0.0366	0.0149	0.0151	0.0202	0.0056	0.0009	0.0095	0.0184	0.0142	0.0382	0.0382	0.0346
78.86Hz	0.0048	0.0113	0.0092	0.0127	0.013	0.0198	0.0158	0.0392	0.0381	0.0067	0.0158	0.0052	0.0144	0.0261	0.0217	0.0349	0.0411	0.0365	0.015	0.0162	0.0375	0.0452	0.0276	0.0247	0.0281	0.0375	0.0407	0.0371	0.0178	0.033	0.0407	0.031	0.0163	0.0309	0.0411	0.0285	0.0366	0.0365	0.0156	0.0156	0.0202	0.0044	0.0019	0.0079	0.0182	0.0156	0.0358	0.0338	0.0331
79.1Hz	0.0055	0.0111	0.0099	0.0139	0.0109	0.02	0.0156	0.0415	0.0401	0.0105	0.0163	0.0048	0.0145	0.0258	0.0186	0.0329	0.038	0.0337	0.0161	0.016	0.0359	0.042	0.0293	0.0261	0.0274	0.0394	0.0399	0.0361	0.0156	0.0319	0.0438	0.0339	0.0189	0.0322	0.0411	0.0246	0.0342	0.0361	0.0165	0.0164	0.0202	0.003	0.003	0.0064	0.018	0.0166	0.0333	0.0293	0.0315
79.35Hz	0.0071	0.0115	0.0109	0.0151	0.009	0.0206	0.0162	0.0434	0.042	0.0143	0.0166	0.0048	0.0147	0.0253	0.0154	0.0306	0.0345	0.0307	0.0174	0.0157	0.034	0.0386	0.0306	0.0275	0.0259	0.0411	0.0385	0.0349	0.0134	0.0309	0.0466	0.0367	0.021	0.0332	0.0407	0.0205	0.0314	0.0353	0.0176	0.0175	0.0202	0.0017	0.004	0.005	0.0179	0.0172	0.0309	0.0248	0.0299
79.59Hz	0.0088	0.0125	0.0123	0.0165	0.008	0.0216	0.0177	0.0448	0.0437	0.018	0.0168	0.0051	0.0151	0.0246	0.012	0.0283	0.0308	0.0276	0.0187	0.0153	0.0321	0.0349	0.0313	0.0288	0.0237	0.0425	0.0364	0.0335	0.0116	0.0299	0.0489	0.0395	0.0225	0.0338	0.0401	0.0163	0.0285	0.0342	0.0189	0.0186	0.0203	0.0012	0.005	0.0038	0.0177	0.0174	0.0285	0.0205	0.0283
79.83Hz	0.0105	0.0141	0.014	0.0179	0.0086	0.0231	0.0197	0.0456	0.0453	0.0216	0.0169	0.0055	0.0156	0.0238	0.0087	0.0259	0.0269	0.0244	0.0198	0.0147	0.0301	0.0312	0.0316	0.0302	0.0209	0.0436	0.0338	0.0319	0.0105	0.0291	0.0507	0.042	0.0233	0.0342	0.0393	0.0121	0.0254	0.0327	0.0201	0.0199	0.0204	0.0024	0.0059	0.0027	0.0176	0.0171	0.0263	0.0168	0.0268
80.08Hz	0.0121	0.0162	0.016	0.0194	0.0107	0.0249	0.022	0.046	0.0465	0.0251	0.0168	0.0061	0.0162	0.0228	0.0056	0.0237	0.023	0.0212	0.0207	0.014	0.0284	0.0275	0.0315	0.0316	0.0177	0.0444	0.0306	0.0302	0.0106	0.0283	0.0519	0.0444	0.0234	0.0343	0.0384	0.0081	0.0222	0.031	0.0211	0.021	0.0205	0.0042	0.0067	0.0023	0.0175	0.0167	0.0244	0.014	0.0255
80.32Hz	0.0134	0.0185	0.0181	0.0209	0.0137	0.027	0.0243	0.0458	0.0474	0.0282	0.0167	0.0065	0.017	0.0217	0.0028	0.0216	0.019	0.018	0.0214	0.0132	0.027	0.0241	0.031	0.033	0.0145	0.0449	0.0271	0.0284	0.0116	0.0275	0.0526	0.0465	0.0227	0.0341	0.0376	0.0045	0.0192	0.0291	0.0218	0.0219	0.0206	0.0062	0.0076	0.0025	0.0173	0.0162	0.0229	0.0129	0.0245
80.57Hz	0.0147	0.0212	0.0203	0.0224	0.0173	0.0293	0.0263	0.0451	0.0478	0.0311	0.0165	0.0069	0.0178	0.0207	0.0008	0.0197	0.0151	0.015	0.0218	0.0126	0.026	0.021	0.0303	0.0347	0.0121	0.0452	0.0235	0.0267	0.0132	0.0267	0.0527	0.0483	0.0213	0.0337	0.0368	0.0014	0.0162	0.0269	0.0222	0.0226	0.0205	0.0084	0.0086	0.0032	0.0171	0.0157	0.0218	0.0136	0.0237
80.81Hz	0.016	0.0242	0.0223	0.0238	0.0211	0.0317	0.0279	0.0439	0.0476	0.0336	0.0164	0.0071	0.0187	0.0196	0.0021	0.0181	0.0114	0.0123	0.0221	0.0126	0.0255	0.0185	0.0297	0.0365	0.0118	0.0451	0.02	0.0251	0.015	0.0259	0.0522	0.0498	0.0194	0.0331	0.0362	0.0021	0.0135	0.0246	0.0223	0.0231	0.0203	0.0107	0.0096	0.0038	0.017	0.0156	0.0214	0.0156	0.0231
81.05Hz	0.0175	0.0272	0.0242	0.025	0.0249	0.0342	0.0289	0.0423	0.0468	0.0358	0.0164	0.0073	0.0194	0.0185	0.0037	0.0167	0.0078	0.01	0.0224	0.0135	0.0255	0.0168	0.0291	0.0385	0.0142	0.0449	0.0169	0.0237	0.0165	0.0249	0.0512	0.051	0.017	0.0324	0.0357	0.0047	0.0111	0.0223	0.0219	0.0232	0.0198	0.013	0.0109	0.0043	0.017	0.0159	0.0215	0.0184	0.0227
81.3Hz	0.0193	0.0304	0.0256	0.0259	0.0287	0.0366	0.0292	0.0404	0.0454	0.0376	0.0167	0.0075	0.0201	0.0175	0.005	0.0154	0.0045	0.0081	0.0226	0.0153	0.0258	0.016	0.0289	0.0407	0.0184	0.0444	0.0146	0.0226	0.0177	0.0236	0.0498	0.0519	0.0145	0.0317	0.0354	0.007	0.0093	0.0198	0.0212	0.0231	0.019	0.0155	0.0124	0.0045	0.017	0.0167	0.0222	0.0215	0.0225
81.54Hz	0.0215	0.0337	0.0267	0.0265	0.0322	0.0388	0.0288	0.0382	0.0432	0.0389	0.0173	0.0081	0.0206	0.0165	0.0057	0.0145	0.0017	0.0071	0.023	0.0179	0.0265	0.0159	0.0291	0.0431	0.0234	0.0436	0.0136	0.0218	0.0185	0.0222	0.0479	0.0524	0.0124	0.031	0.0351	0.0091	0.0084	0.0174	0.0203	0.0228	0.0179	0.0179	0.0141	0.0044	0.0172	0.0178	0.0233	0.0246	0.0222
81.79Hz	0.0243	0.0369	0.0272	0.0267	0.0355	0.0408	0.0277	0.0358	0.0405	0.0399	0.0182	0.0089	0.021	0.0156	0.006	0.0137	0.0019	0.0071	0.0237	0.0211	0.0272	0.0161	0.0297	0.0456	0.0286	0.0425	0.0138	0.0213	0.0187	0.0205	0.0457	0.0526	0.0114	0.0303	0.0348	0.0111	0.0084	0.015	0.0191	0.0223	0.0164	0.0202	0.0162	0.0043	0.0177	0.0193	0.0247	0.0275	0.022
82.03Hz	0.0275	0.0399	0.0273	0.0266	0.0385	0.0425	0.026	0.0334	0.0371	0.0404	0.0193	0.0101	0.0211	0.0147	0.0059	0.013	0.0042	0.0078	0.0245	0.0247	0.0281	0.0165	0.0307	0.048	0.0337	0.0412	0.0148	0.0212	0.0184	0.0187	0.0432	0.0525	0.0121	0.0296	0.0343	0.0131	0.0095	0.0127	0.0178	0.0216	0.0146	0.0226	0.0185	0.0044	0.0184	0.0207	0.0262	0.0302	0.0217
82.28Hz	0.0312	0.0428	0.027	0.0261	0.041	0.0439	0.0238	0.0311	0.0332	0.0406	0.0207	0.0117	0.021	0.0138	0.0053	0.0125	0.0064	0.0091	0.0257	0.0283	0.0289	0.0166	0.0319	0.0503	0.0386	0.0396	0.0161	0.0213	0.0176	0.0167	0.0406	0.052	0.0141	0.029	0.0337	0.0152	0.0111	0.0107	0.0165	0.0207	0.0124	0.0248	0.021	0.0052	0.0194	0.0221	0.0276	0.0326	0.0213
82.52Hz	0.035	0.0453	0.0262	0.0253	0.043	0.0448	0.0214	0.029	0.0288	0.0405	0.0222	0.0134	0.0207	0.0129	0.0044	0.0121	0.0084	0.0108	0.0271	0.0319	0.0297	0.0163	0.0331	0.0524	0.0429	0.0378	0.0174	0.0217	0.0163	0.0146	0.0381	0.0513	0.0167	0.0283	0.0328	0.0173	0.0131	0.009	0.0152	0.0199	0.0099	0.0269	0.0238	0.007	0.0207	0.0232	0.029	0.0347	0.0208
82.76Hz	0.039	0.0475	0.0253	0.0244	0.0446	0.0452	0.0189	0.0271	0.0239	0.0401	0.0236	0.0152	0.0203	0.0119	0.0033	0.0118	0.0101	0.0125	0.0286	0.0353	0.0304	0.0155	0.0344	0.0541	0.0467	0.0357	0.0184	0.0221	0.0146	0.0125	0.0356	0.0502	0.0196	0.0276	0.0316	0.0195	0.0152	0.008	0.014	0.0189	0.0074	0.0289	0.0267	0.0095	0.0221	0.024	0.0301	0.0364	0.0202
83.01Hz	0.0429	0.0492	0.0243	0.0236	0.0455	0.0451	0.017	0.0257	0.0188	0.0394	0.0249	0.0169	0.0197	0.011	0.0019	0.0115	0.0115	0.0143	0.0302	0.0384	0.031	0.0141	0.0354	0.0553	0.0499	0.0334	0.0191	0.0227	0.0126	0.0106	0.0334	0.0488	0.0222	0.0267	0.0301	0.0217	0.0174	0.0078	0.0129	0.018	0.005	0.0308	0.0297	0.0125	0.0236	0.0243	0.0308	0.0379	0.0194
83.25Hz	0.0464	0.0505	0.0236	0.0229	0.046	0.0445	0.0159	0.0248	0.0135	0.0386	0.0259	0.0185	0.019	0.01	0.0004	0.0112	0.0126	0.016	0.0317	0.0411	0.0315	0.0121	0.0363	0.056	0.0523	0.031	0.0193	0.0233	0.0103	0.0089	0.0316	0.047	0.0244	0.0257	0.0282	0.0238	0.0196	0.0084	0.0119	0.0171	0.0039	0.0325	0.0327	0.016	0.0252	0.0241	0.0312	0.039	0.0186
83.5Hz	0.0494	0.0512	0.0233	0.0227	0.0458	0.0434	0.0161	0.0243	0.0082	0.0377	0.0266	0.0199	0.0183	0.0091	0.0009	0.0109	0.0134	0.0177	0.0329	0.0433	0.032	0.0098	0.0368	0.056	0.0541	0.0286	0.0191	0.0238	0.008	0.0078	0.0303	0.045	0.0261	0.0245	0.0261	0.0259	0.0218	0.0095	0.0109	0.0163	0.0052	0.0341	0.0356	0.0196	0.0268	0.0235	0.0312	0.0398	0.0178
83.74Hz	0.0519	0.0514	0.0235	0.0229	0.0451	0.0419	0.0173	0.0243	0.003	0.0366	0.0269	0.0209	0.0177	0.0081	0.0025	0.0105	0.014	0.0191	0.0338	0.045	0.0325	0.0072	0.0371	0.0553	0.0552	0.0264	0.0187	0.0243	0.006	0.0074	0.0295	0.0426	0.0272	0.0231	0.0236	0.0277	0.024	0.0109	0.0099	0.0154	0.0078	0.0355	0.0383	0.0233	0.0282	0.0224	0.0308	0.0404	0.0169
83.98Hz	0.0535	0.0509	0.0243	0.0236	0.0439	0.0399	0.0191	0.0246	0.0024	0.0355	0.0267	0.0216	0.0171	0.0073	0.0041	0.01	0.0143	0.0204	0.0344	0.0462	0.0329	0.005	0.037	0.0539	0.0557	0.0244	0.0181	0.0246	0.0047	0.0077	0.0291	0.0399	0.0278	0.0214	0.021	0.0293	0.026	0.0122	0.009	0.0146	0.0108	0.0366	0.0407	0.027	0.0294	0.0208	0.03	0.0406	0.0161
84.23Hz	0.0543	0.0499	0.0255	0.0247	0.0422	0.0374	0.0212	0.0253	0.007	0.0343	0.0261	0.0219	0.0168	0.0066	0.0055	0.0094	0.0143	0.0214	0.0344	0.0469	0.0334	0.0044	0.0366	0.0518	0.0557	0.0228	0.0174	0.0248	0.005	0.0085	0.0291	0.037	0.0278	0.0195	0.0182	0.0307	0.028	0.0135	0.008	0.0139	0.0137	0.0376	0.0428	0.0304	0.0304	0.0189	0.029	0.0406	0.0154
84.47Hz	0.0541	0.0484	0.0269	0.026	0.04	0.0347	0.0232	0.0263	0.0114	0.0331	0.025	0.0218	0.0168	0.0064	0.0069	0.0086	0.0141	0.0221	0.0338	0.0471	0.0338	0.0062	0.0359	0.049	0.0551	0.0219	0.0169	0.0249	0.0065	0.0097	0.0293	0.0338	0.0274	0.0175	0.0154	0.0318	0.0298	0.0145	0.007	0.0132	0.0164	0.0382	0.0445	0.0335	0.0312	0.0168	0.0277	0.0404	0.015
84.72Hz	0.053	0.0464	0.0283	0.0274	0.0374	0.0316	0.0249	0.0274	0.0153	0.0319	0.0235	0.0214	0.017	0.0068	0.0082	0.0077	0.0136	0.0226	0.0328	0.0468	0.0342	0.0089	0.035	0.0456	0.054	0.0216	0.0166	0.0248	0.0084	0.0111	0.0297	0.0304	0.0267	0.0153	0.0125	0.0326	0.0314	0.0152	0.0061	0.0126	0.0189	0.0385	0.0457	0.0362	0.0315	0.0146	0.0264	0.0399	0.0149
84.96Hz	0.0511	0.044	0.0295	0.0286	0.0344	0.0283	0.0262	0.0286	0.0187	0.0306	0.0217	0.0206	0.0174	0.0078	0.0095	0.0066	0.0129	0.0228	0.0311	0.0461	0.0346	0.0117	0.0338	0.0416	0.0526	0.0219	0.0165	0.0246	0.0104	0.0126	0.0301	0.0269	0.0257	0.013	0.0096	0.0332	0.0329	0.0155	0.0054	0.0122	0.021	0.0385	0.0462	0.0384	0.0315	0.0125	0.0251	0.0393	0.0151
85.21Hz	0.0483	0.0412	0.0302	0.0297	0.0312	0.0249	0.027	0.0298	0.0215	0.0292	0.0196	0.0195	0.0181	0.0094	0.0107	0.0054	0.012	0.0228	0.0289	0.0449	0.0347	0.0143	0.0324	0.0371	0.0509	0.0226	0.0166	0.0241	0.0123	0.014	0.0305	0.0235	0.0246	0.0106	0.0068	0.0337	0.0341	0.0156	0.0049	0.0119	0.0226	0.038	0.0462	0.0401	0.0312	0.0109	0.0238	0.0385	0.0156
85.45Hz	0.0448	0.0383	0.0303	0.0306	0.0276	0.0213	0.0274	0.0309	0.0237	0.0277	0.0172	0.0182	0.0188	0.0113	0.0119	0.0042	0.0108	0.0226	0.0262	0.0435	0.0347	0.0164	0.0309	0.0322	0.049	0.0234	0.0168	0.0235	0.0138	0.0153	0.0307	0.0202	0.0236	0.0083	0.0041	0.034	0.0351	0.0153	0.0048	0.012	0.0239	0.0372	0.0456	0.0412	0.0304	0.0101	0.0226	0.0375	0.0164
85.69Hz	0.0408	0.0354	0.0298	0.0312	0.0239	0.0178	0.0273	0.0318	0.0252	0.0261	0.0148	0.0167	0.0195	0.0136	0.0132	0.0031	0.0094	0.0223	0.023	0.0418	0.0345	0.018	0.0292	0.0271	0.047	0.0243	0.0169	0.0227	0.0151	0.0165	0.0307	0.0174	0.0226	0.0063	0.0018	0.0343	0.0358	0.0146	0.005	0.0122	0.0246	0.036	0.0444	0.0417	0.0292	0.0102	0.0215	0.0364	0.0173
85.94Hz	0.0365	0.0324	0.0286	0.0315	0.02	0.0144	0.027	0.0324	0.0261	0.0244	0.0124	0.0151	0.0201	0.016	0.0146	0.0028	0.0077	0.0221	0.0195	0.0399	0.0341	0.019	0.0274	0.022	0.0449	0.0249	0.017	0.0216	0.0162	0.0173	0.0305	0.0153	0.0219	0.005	0.0019	0.0345	0.0362	0.0138	0.0055	0.0127	0.0249	0.0343	0.0426	0.0416	0.0276	0.0111	0.0204	0.0352	0.0182
86.18Hz	0.0322	0.0297	0.0266	0.0317	0.0161	0.0112	0.0264	0.0327	0.0264	0.0227	0.0101	0.0135	0.0206	0.0184	0.0162	0.0039	0.0058	0.0218	0.0156	0.0378	0.0334	0.0194	0.0255	0.0169	0.0428	0.0253	0.0169	0.0204	0.0169	0.0179	0.0301	0.0143	0.0216	0.0052	0.0042	0.0347	0.0363	0.0127	0.0062	0.0132	0.0248	0.0324	0.0404	0.0411	0.0256	0.0125	0.0193	0.0339	0.0189
86.43Hz	0.0283	0.0274	0.0239	0.0318	0.0121	0.0083	0.0256	0.0327	0.0262	0.0208	0.0081	0.0119	0.0209	0.0208	0.0178	0.0057	0.004	0.0218	0.0116	0.0356	0.0325	0.0192	0.0236	0.012	0.0409	0.0253	0.0166	0.0189	0.0173	0.018	0.0296	0.0146	0.0216	0.0068	0.0068	0.0349	0.0361	0.0117	0.007	0.0138	0.0242	0.0301	0.0377	0.0402	0.0232	0.0141	0.0181	0.0326	0.0195
86.67Hz	0.0251	0.0255	0.0206	0.0318	0.0081	0.0062	0.0248	0.0323	0.0256	0.0188	0.0067	0.0104	0.0211	0.0231	0.0197	0.008	0.0028	0.0219	0.0076	0.0333	0.0314	0.0183	0.0216	0.0074	0.039	0.025	0.0161	0.0172	0.0176	0.0177	0.0288	0.0158	0.022	0.0091	0.0094	0.035	0.0356	0.0108	0.0078	0.0144	0.0232	0.0276	0.0348	0.039	0.0205	0.0158	0.0167	0.0312	0.0198
86.91Hz	0.0231	0.0242	0.0167	0.0319	0.0041	0.0055	0.024	0.0315	0.0246	0.0168	0.006	0.0089	0.0212	0.0252	0.0216	0.0105	0.004	0.0222	0.0036	0.0309	0.0302	0.017	0.0196	0.0033	0.0374	0.0243	0.0154	0.0154	0.0177	0.0169	0.0279	0.0176	0.0228	0.0117	0.0121	0.0349	0.0348	0.0104	0.0088	0.0149	0.0219	0.025	0.0317	0.0376	0.0174	0.0173	0.0149	0.0299	0.0198
87.16Hz	0.0224	0.0234	0.0124	0.032	0.0002	0.0064	0.0232	0.0303	0.0233	0.0148	0.0061	0.0074	0.0211	0.027	0.0235	0.0131	0.0066	0.0228	0	0.0286	0.0289	0.0152	0.0177	0.0012	0.036	0.0234	0.0144	0.0134	0.0178	0.0156	0.0269	0.0195	0.0239	0.0143	0.0147	0.0347	0.0337	0.0105	0.0098	0.0152	0.0203	0.0223	0.0286	0.0361	0.0142	0.0186	0.0129	0.0286	0.0195
87.4Hz	0.0229	0.0234	0.008	0.0323	0.0034	0.0082	0.0224	0.0288	0.0219	0.0127	0.007	0.006	0.0209	0.0285	0.0255	0.0158	0.0098	0.0236	0.0034	0.0262	0.0277	0.0131	0.0158	0.0038	0.0348	0.0224	0.0134	0.0114	0.0178	0.0139	0.0258	0.0213	0.0252	0.0169	0.0173	0.0343	0.0322	0.0112	0.011	0.0155	0.0185	0.0198	0.0256	0.0347	0.0108	0.0197	0.0107	0.0275	0.0189
87.65Hz	0.0242	0.0239	0.0043	0.0328	0.0071	0.0104	0.0216	0.0269	0.0205	0.0107	0.0082	0.0045	0.0206	0.0296	0.0273	0.0184	0.0133	0.0247	0.0065	0.0239	0.0265	0.0109	0.014	0.0064	0.0338	0.0214	0.0123	0.0095	0.0179	0.0116	0.0246	0.0228	0.0266	0.0193	0.0197	0.0337	0.0305	0.0125	0.0123	0.0156	0.0167	0.0174	0.0229	0.0334	0.0077	0.0206	0.0082	0.0265	0.0181
87.89Hz	0.0258	0.0249	0.0051	0.0334	0.0107	0.0125	0.0208	0.0248	0.0191	0.0089	0.0095	0.003	0.0203	0.0303	0.029	0.0209	0.0168	0.0261	0.0092	0.0216	0.0254	0.0089	0.0124	0.0086	0.0331	0.0204	0.0114	0.0079	0.0183	0.0089	0.0235	0.0239	0.0281	0.0214	0.022	0.0328	0.0284	0.0142	0.0138	0.0157	0.015	0.0155	0.0206	0.0322	0.0054	0.0213	0.0057	0.0257	0.0172
88.13Hz	0.0274	0.0263	0.0094	0.0341	0.0141	0.0145	0.02	0.0226	0.0177	0.0073	0.0108	0.0015	0.0201	0.0304	0.0305	0.0232	0.0205	0.0277	0.0113	0.0194	0.0246	0.0077	0.0111	0.0105	0.0325	0.0196	0.0108	0.0074	0.0188	0.0059	0.0223	0.0245	0.0295	0.0232	0.024	0.0317	0.0261	0.016	0.0154	0.0158	0.0136	0.0141	0.0188	0.0314	0.0054	0.0217	0.0038	0.025	0.0162
88.38Hz	0.0287	0.028	0.0141	0.0349	0.0172	0.0163	0.019	0.0202	0.0165	0.0062	0.0121	0.0015	0.0198	0.0301	0.0317	0.0251	0.024	0.0295	0.0128	0.0173	0.0238	0.0077	0.0104	0.0122	0.032	0.0188	0.0109	0.0082	0.0196	0.0025	0.021	0.0246	0.0308	0.0246	0.0258	0.0303	0.0235	0.0178	0.017	0.016	0.0127	0.0133	0.0173	0.0308	0.0075	0.022	0.004	0.0246	0.0152
88.62Hz	0.0295	0.03	0.0187	0.0358	0.0202	0.0179	0.018	0.0177	0.0154	0.0058	0.0133	0.0031	0.0195	0.0293	0.0326	0.0266	0.0274	0.0315	0.0138	0.0154	0.0232	0.0092	0.0105	0.014	0.0315	0.0182	0.0116	0.0102	0.0207	0.0012	0.0199	0.0243	0.0319	0.0255	0.0272	0.0288	0.0208	0.0195	0.0186	0.0163	0.0124	0.0132	0.016	0.0304	0.0104	0.022	0.006	0.0242	0.0145
88.87Hz	0.0298	0.032	0.023	0.0366	0.0228	0.0192	0.0169	0.0154	0.0144	0.0062	0.0145	0.0051	0.0192	0.0281	0.0332	0.0275	0.0306	0.0337	0.0142	0.0136	0.0227	0.0116	0.0114	0.0159	0.0309	0.0176	0.0129	0.0129	0.0221	0.0048	0.0187	0.0236	0.0327	0.0258	0.0282	0.0271	0.0179	0.021	0.02	0.0169	0.0129	0.0136	0.0149	0.0303	0.0133	0.0219	0.0086	0.024	0.014
89.11Hz	0.0296	0.034	0.0268	0.0373	0.0251	0.0202	0.0158	0.0132	0.0135	0.0071	0.0157	0.0073	0.0188	0.0264	0.0335	0.0279	0.0336	0.036	0.0142	0.012	0.0223	0.0144	0.0131	0.0181	0.0304	0.0169	0.0148	0.0159	0.0237	0.0087	0.0176	0.0226	0.0333	0.0256	0.0288	0.0254	0.015	0.0223	0.0212	0.0176	0.0142	0.0145	0.0136	0.0304	0.016	0.0216	0.0112	0.0238	0.0139
89.36Hz	0.029	0.036	0.0299	0.0378	0.027	0.0208	0.0147	0.0112	0.0127	0.0082	0.0169	0.0095	0.0183	0.0244	0.0335	0.0275	0.0362	0.0383	0.0139	0.0105	0.0219	0.0173	0.0154	0.0206	0.0297	0.0161	0.0169	0.0191	0.0255	0.0125	0.0167	0.0217	0.0335	0.0248	0.0291	0.0237	0.0122	0.0234	0.0222	0.0183	0.0159	0.0157	0.0122	0.0307	0.0182	0.0211	0.0137	0.0237	0.0139
89.6Hz	0.0279	0.0378	0.0323	0.0381	0.0284	0.0211	0.0137	0.0097	0.0118	0.0093	0.018	0.0116	0.0176	0.022	0.0332	0.0264	0.0385	0.0407	0.0134	0.0093	0.0215	0.0201	0.0181	0.0236	0.0291	0.0151	0.0192	0.0223	0.0275	0.0162	0.016	0.0209	0.0335	0.0234	0.0291	0.022	0.0097	0.0242	0.0228	0.0191	0.0179	0.0172	0.0106	0.0311	0.0201	0.0203	0.0159	0.0236	0.014
89.84Hz	0.0266	0.0393	0.034	0.038	0.0294	0.0211	0.0129	0.0087	0.0109	0.0104	0.0192	0.0136	0.0168	0.0194	0.0328	0.0245	0.0406	0.0431	0.013	0.0081	0.0211	0.0227	0.0211	0.0267	0.0287	0.014	0.0215	0.0253	0.0295	0.0198	0.0157	0.0204	0.0331	0.0215	0.0288	0.0204	0.0079	0.0247	0.0231	0.0198	0.0202	0.0188	0.0089	0.0316	0.0214	0.0194	0.0178	0.0234	0.0141
90.09Hz	0.0252	0.0406	0.0348	0.0377	0.0299	0.0207	0.0122	0.0083	0.0099	0.0113	0.0203	0.0154	0.0158	0.0167	0.0322	0.022	0.0423	0.0454	0.0128	0.0071	0.0207	0.025	0.0242	0.0301	0.0284	0.013	0.0237	0.028	0.0315	0.023	0.016	0.0205	0.0324	0.019	0.0283	0.0188	0.0071	0.025	0.023	0.0203	0.0225	0.0207	0.0077	0.0321	0.0223	0.0182	0.0192	0.0231	0.014
90.33Hz	0.0239	0.0416	0.0348	0.0371	0.0299	0.0201	0.0117	0.0086	0.0089	0.0121	0.0213	0.017	0.0147	0.014	0.0315	0.0188	0.0438	0.0476	0.013	0.006	0.0202	0.0269	0.0272	0.0335	0.0284	0.0123	0.0256	0.0305	0.0334	0.0257	0.0169	0.0211	0.0315	0.0161	0.0277	0.0171	0.0075	0.0251	0.0225	0.0204	0.0247	0.0227	0.0076	0.0326	0.0227	0.0168	0.0203	0.0228	0.0135
90.58Hz	0.0228	0.0422	0.0339	0.0361	0.0294	0.0192	0.0114	0.0094	0.0079	0.0128	0.0222	0.0183	0.0135	0.0114	0.0307	0.015	0.0451	0.0497	0.0137	0.005	0.0198	0.0284	0.0302	0.0368	0.0288	0.0122	0.0273	0.0325	0.0351	0.028	0.0184	0.0222	0.0303	0.0129	0.0271	0.0154	0.0088	0.025	0.0217	0.0202	0.0269	0.025	0.0091	0.0331	0.0227	0.0153	0.021	0.0224	0.0127
90.82Hz	0.0222	0.0426	0.0323	0.0349	0.0284	0.0181	0.011	0.0105	0.0071	0.0134	0.023	0.0193	0.0121	0.009	0.03	0.011	0.0462	0.0515	0.0149	0.0038	0.0194	0.0294	0.0329	0.04	0.0297	0.0129	0.0286	0.034	0.0366	0.0297	0.0204	0.0236	0.0289	0.0094	0.0264	0.0136	0.0106	0.0247	0.0206	0.0196	0.029	0.0275	0.0119	0.0334	0.0224	0.0135	0.0214	0.0219	0.0114
91.06Hz	0.022	0.0426	0.0299	0.0334	0.0269	0.0169	0.0107	0.0117	0.0065	0.014	0.0237	0.02	0.0108	0.0069	0.0294	0.0071	0.0473	0.0532	0.0163	0.0025	0.0191	0.0299	0.0352	0.0428	0.031	0.0146	0.0295	0.035	0.0379	0.0307	0.0228	0.025	0.0273	0.0059	0.0258	0.0116	0.0126	0.0244	0.0192	0.0185	0.0309	0.0302	0.0154	0.0335	0.0218	0.0117	0.0213	0.0213	0.0097
91.31Hz	0.0224	0.0424	0.0269	0.0317	0.025	0.0157	0.0105	0.0129	0.0064	0.0146	0.0241	0.0204	0.0095	0.0051	0.0288	0.0051	0.0482	0.0546	0.0179	0.0012	0.0188	0.0299	0.0372	0.0452	0.0326	0.017	0.03	0.0354	0.0388	0.031	0.0254	0.0265	0.0255	0.0027	0.0252	0.0096	0.0146	0.024	0.0176	0.0168	0.0326	0.0331	0.0192	0.0333	0.021	0.0098	0.0209	0.0205	0.0075
91.55Hz	0.0233	0.0419	0.0233	0.0299	0.0227	0.0147	0.0102	0.0142	0.0069	0.0153	0.0242	0.0205	0.0084	0.0037	0.0285	0.0075	0.0491	0.0556	0.0195	0.0009	0.0185	0.0294	0.0387	0.0471	0.0342	0.0199	0.03	0.0352	0.0395	0.0304	0.0282	0.0277	0.0236	0.0028	0.0248	0.0074	0.0165	0.0235	0.016	0.0147	0.0343	0.036	0.0229	0.0329	0.0202	0.0081	0.0202	0.0197	0.005
91.8Hz	0.0246	0.0412	0.0194	0.028	0.02	0.014	0.0101	0.0153	0.0079	0.0161	0.0241	0.0203	0.0077	0.0027	0.0283	0.0118	0.0498	0.0563	0.0209	0.0023	0.0182	0.0284	0.0397	0.0485	0.0359	0.0229	0.0296	0.0345	0.0399	0.0291	0.0311	0.0288	0.0215	0.0059	0.0245	0.0057	0.0185	0.0232	0.0144	0.0121	0.0358	0.0389	0.0265	0.0321	0.0194	0.0068	0.0192	0.0188	0.0024
92.04Hz	0.0263	0.0404	0.0152	0.0262	0.0171	0.0137	0.0103	0.0163	0.0092	0.0169	0.0237	0.0198	0.0073	0.0023	0.0283	0.0164	0.0504	0.0567	0.0222	0.004	0.0179	0.0269	0.0402	0.0493	0.0374	0.0259	0.0288	0.0334	0.0401	0.027	0.0339	0.0296	0.0193	0.0091	0.0243	0.0051	0.0205	0.0231	0.0131	0.0092	0.0372	0.0417	0.0297	0.0311	0.0186	0.0065	0.0179	0.0178	0.0013
92.29Hz	0.0282	0.0394	0.0108	0.0245	0.014	0.0138	0.0108	0.0172	0.0106	0.0179	0.023	0.0191	0.0073	0.0023	0.0285	0.0209	0.0507	0.0567	0.0232	0.0058	0.0174	0.0251	0.0401	0.0495	0.0386	0.0287	0.0277	0.0317	0.0401	0.0241	0.0366	0.0302	0.0171	0.0122	0.0241	0.0062	0.0226	0.0234	0.0124	0.0061	0.0386	0.0443	0.0325	0.0298	0.0179	0.0072	0.0164	0.0168	0.004
92.53Hz	0.0302	0.0383	0.0065	0.0229	0.0109	0.0143	0.0118	0.0178	0.012	0.0188	0.022	0.0181	0.0078	0.003	0.0289	0.0249	0.0508	0.0563	0.0238	0.0076	0.0169	0.023	0.0395	0.0491	0.0393	0.0311	0.0263	0.0298	0.0399	0.0206	0.0391	0.0308	0.015	0.0149	0.024	0.0086	0.0248	0.024	0.0124	0.0037	0.04	0.0465	0.0348	0.0283	0.0172	0.0088	0.0147	0.0157	0.0069
92.77Hz	0.0323	0.0371	0.0024	0.0216	0.0079	0.0151	0.0132	0.0182	0.0133	0.0196	0.0207	0.0169	0.0084	0.0041	0.0294	0.0284	0.0504	0.0556	0.0241	0.0094	0.0162	0.0207	0.0384	0.0482	0.0395	0.0332	0.0248	0.0278	0.0397	0.0166	0.0414	0.0314	0.0131	0.0173	0.0237	0.0115	0.027	0.0251	0.0133	0.0047	0.0414	0.0483	0.0364	0.0266	0.0166	0.0108	0.0129	0.0146	0.0097
93.02Hz	0.0343	0.0359	0.0012	0.0206	0.0054	0.016	0.0149	0.0183	0.0144	0.0203	0.0193	0.0156	0.0091	0.0054	0.0302	0.0313	0.0496	0.0546	0.0241	0.011	0.0153	0.0182	0.0369	0.0467	0.0391	0.0348	0.0232	0.0257	0.0394	0.0123	0.0436	0.0323	0.012	0.0192	0.0234	0.0145	0.0292	0.0266	0.0149	0.0082	0.043	0.0495	0.0373	0.0249	0.0159	0.013	0.011	0.0136	0.0122
93.26Hz	0.0362	0.0347	0.0046	0.0198	0.0043	0.0171	0.0169	0.0181	0.0154	0.0208	0.0177	0.0142	0.0099	0.0069	0.0311	0.0334	0.0483	0.0534	0.0235	0.0125	0.0144	0.0157	0.035	0.0448	0.0381	0.0359	0.0217	0.0239	0.0392	0.0085	0.0454	0.0334	0.012	0.0208	0.0228	0.0175	0.0314	0.0286	0.0171	0.0122	0.0446	0.0502	0.0375	0.0232	0.0153	0.0151	0.0092	0.0127	0.0144
93.51Hz	0.038	0.0334	0.0075	0.0193	0.0052	0.018	0.019	0.0176	0.016	0.0211	0.0161	0.0127	0.0105	0.0084	0.0322	0.0348	0.0464	0.052	0.0225	0.0138	0.0133	0.0132	0.0328	0.0426	0.0365	0.0365	0.0204	0.0225	0.0391	0.0068	0.047	0.0351	0.0134	0.0219	0.022	0.0204	0.0335	0.0308	0.0194	0.0163	0.0462	0.0503	0.037	0.0218	0.0148	0.0173	0.0077	0.012	0.016
93.75Hz	0.0394	0.0321	0.0097	0.0191	0.007	0.0189	0.0211	0.0168	0.0165	0.0212	0.0146	0.0111	0.011	0.0099	0.0334	0.0355	0.044	0.0505	0.0209	0.0149	0.0121	0.0108	0.0303	0.04	0.0343	0.0365	0.0195	0.0216	0.0391	0.0088	0.0481	0.0371	0.0158	0.0226	0.021	0.023	0.0353	0.0332	0.0218	0.0202	0.0478	0.0498	0.0358	0.0209	0.0145	0.0192	0.007	0.0114	0.0171
93.99Hz	0.0406	0.0309	0.0112	0.0192	0.009	0.0196	0.0232	0.0157	0.0169	0.0211	0.0132	0.0096	0.0114	0.0112	0.0346	0.0353	0.0411	0.0491	0.0188	0.0158	0.011	0.0086	0.0276	0.0372	0.0316	0.036	0.019	0.0213	0.0392	0.0129	0.0489	0.0396	0.019	0.0231	0.0197	0.0255	0.0368	0.0357	0.024	0.0238	0.0492	0.0488	0.0338	0.0205	0.0146	0.0211	0.0073	0.0111	0.0178
94.24Hz	0.0414	0.0297	0.012	0.0196	0.0106	0.0202	0.0252	0.0146	0.0171	0.0208	0.0119	0.0083	0.0116	0.0124	0.0359	0.0345	0.0377	0.0477	0.016	0.0164	0.0099	0.0067	0.0248	0.0344	0.0286	0.0351	0.0189	0.0215	0.0395	0.0173	0.0492	0.0423	0.0225	0.0233	0.0182	0.0276	0.0377	0.0382	0.0258	0.0271	0.0504	0.0474	0.0313	0.0207	0.0152	0.0227	0.0087	0.011	0.018
94.48Hz	0.0417	0.0287	0.0121	0.0203	0.0118	0.0206	0.027	0.0135	0.0173	0.0205	0.0107	0.0076	0.0117	0.0133	0.0372	0.0332	0.0339	0.0466	0.0126	0.017	0.0089	0.0054	0.022	0.0315	0.0252	0.0339	0.019	0.0219	0.0398	0.0216	0.0489	0.0452	0.0262	0.0233	0.0166	0.0295	0.0381	0.0407	0.0271	0.0299	0.0512	0.0457	0.0281	0.0216	0.0162	0.0241	0.0107	0.0112	0.0181
94.73Hz	0.0416	0.0278	0.0114	0.0214	0.0125	0.0209	0.0288	0.0128	0.0176	0.0202	0.0097	0.0079	0.0118	0.0142	0.0384	0.0313	0.0299	0.0456	0.0087	0.0174	0.008	0.005	0.0194	0.0286	0.0218	0.0323	0.0193	0.0224	0.0403	0.0254	0.0482	0.0481	0.0297	0.0233	0.0151	0.031	0.0377	0.0431	0.0276	0.0324	0.0514	0.0438	0.0245	0.0231	0.0175	0.0253	0.013	0.0118	0.0182
94.97Hz	0.0411	0.0272	0.01	0.0227	0.0126	0.021	0.0304	0.0128	0.018	0.02	0.0087	0.0094	0.0121	0.0152	0.0394	0.029	0.0257	0.0449	0.0044	0.0179	0.0073	0.0054	0.0171	0.0259	0.0183	0.0306	0.0195	0.0227	0.0409	0.0285	0.0469	0.0508	0.033	0.0234	0.014	0.0323	0.0366	0.0455	0.0274	0.0346	0.0511	0.0418	0.0206	0.025	0.019	0.0262	0.0153	0.0125	0.0187
95.21Hz	0.0401	0.0267	0.0082	0.0244	0.012	0.021	0.0319	0.0137	0.0185	0.0199	0.0079	0.012	0.0128	0.0166	0.0403	0.0265	0.0215	0.0444	0.0027	0.0186	0.007	0.0065	0.0155	0.0233	0.0151	0.0289	0.0195	0.0226	0.0414	0.0311	0.0453	0.0531	0.036	0.0236	0.0135	0.0333	0.0345	0.048	0.0263	0.0366	0.05	0.0399	0.0167	0.0271	0.0205	0.0268	0.0176	0.0136	0.02
95.46Hz	0.0387	0.0263	0.0067	0.0265	0.0108	0.0207	0.0332	0.0155	0.019	0.0201	0.0075	0.0154	0.0143	0.0187	0.0409	0.0238	0.0176	0.0442	0.0073	0.0199	0.0074	0.0081	0.0148	0.021	0.0124	0.0272	0.0191	0.0221	0.0421	0.0329	0.0433	0.0549	0.0385	0.024	0.0139	0.034	0.0316	0.0505	0.0243	0.0386	0.0482	0.0381	0.0133	0.0295	0.0217	0.0272	0.0198	0.0147	0.0221
95.7Hz	0.0372	0.0259	0.0074	0.0291	0.009	0.0201	0.0344	0.0179	0.0197	0.0203	0.0081	0.0197	0.0168	0.0216	0.0412	0.021	0.0144	0.0442	0.013	0.0219	0.0087	0.0102	0.0153	0.019	0.0104	0.0256	0.0184	0.0211	0.0428	0.0341	0.0414	0.0561	0.0405	0.0245	0.015	0.0344	0.0278	0.0531	0.0217	0.0407	0.0455	0.0366	0.0115	0.0319	0.0226	0.0272	0.0217	0.0159	0.0251
95.95Hz	0.0357	0.0256	0.0112	0.0322	0.0066	0.0192	0.0355	0.0207	0.0203	0.0205	0.0101	0.0248	0.0207	0.0253	0.0413	0.0183	0.0123	0.0443	0.0189	0.0247	0.0112	0.0129	0.0169	0.0173	0.0094	0.0243	0.0173	0.0197	0.0438	0.035	0.0398	0.0566	0.0419	0.0251	0.0168	0.0346	0.0232	0.056	0.0189	0.0432	0.0421	0.0352	0.0124	0.0343	0.023	0.027	0.0234	0.0169	0.0287
96.19Hz	0.0346	0.0253	0.017	0.0359	0.0037	0.0178	0.0365	0.0236	0.0209	0.0206	0.0133	0.0307	0.0259	0.0298	0.041	0.0156	0.0117	0.0446	0.0248	0.0284	0.015	0.0163	0.0192	0.0159	0.0093	0.0232	0.0159	0.018	0.0451	0.0359	0.039	0.0563	0.0428	0.0257	0.0188	0.0345	0.0178	0.0591	0.0175	0.0462	0.0381	0.0341	0.0155	0.0367	0.023	0.0266	0.0249	0.0177	0.0329
96.44Hz	0.0339	0.0253	0.0244	0.0403	0.0012	0.0158	0.0375	0.0265	0.0214	0.0204	0.0175	0.0376	0.0323	0.0347	0.0405	0.0131	0.0126	0.0449	0.0303	0.033	0.0201	0.0205	0.022	0.0147	0.0097	0.0226	0.0146	0.0167	0.047	0.0374	0.0392	0.055	0.0431	0.0261	0.0208	0.0342	0.012	0.0626	0.0193	0.0498	0.0336	0.0331	0.0198	0.039	0.0226	0.0259	0.0261	0.0181	0.0373
96.68Hz	0.0341	0.0259	0.0331	0.0456	0.0041	0.0132	0.0384	0.0292	0.0217	0.0198	0.0225	0.0455	0.0398	0.0399	0.0397	0.0106	0.0143	0.0454	0.0353	0.0384	0.0266	0.0256	0.0249	0.0137	0.0103	0.0223	0.0138	0.0163	0.0497	0.04	0.0408	0.0528	0.0429	0.0264	0.0227	0.0336	0.0061	0.0666	0.0252	0.054	0.0288	0.0323	0.0246	0.0411	0.0217	0.0252	0.0271	0.018	0.0418
96.92Hz	0.035	0.0277	0.043	0.0518	0.0086	0.0101	0.0393	0.0315	0.022	0.0187	0.0283	0.0544	0.0484	0.0451	0.0387	0.0083	0.0163	0.0459	0.0394	0.0444	0.0343	0.0317	0.0278	0.0128	0.0108	0.0224	0.014	0.0177	0.0535	0.0443	0.0437	0.0496	0.0422	0.0263	0.0243	0.0327	0.0031	0.071	0.0344	0.0587	0.0241	0.0315	0.0294	0.043	0.0206	0.0244	0.028	0.0173	0.0462
97.17Hz	0.0366	0.0313	0.0542	0.0591	0.0136	0.0064	0.0402	0.0334	0.0221	0.0171	0.0347	0.0644	0.0579	0.0501	0.0376	0.0062	0.0182	0.0465	0.0425	0.051	0.0434	0.0387	0.0306	0.0122	0.0111	0.0228	0.0156	0.0212	0.0587	0.0508	0.0478	0.0454	0.041	0.0259	0.0255	0.0316	0.0079	0.0761	0.0459	0.0639	0.0201	0.0307	0.034	0.0447	0.0194	0.0237	0.0288	0.016	0.0506
97.41Hz	0.0386	0.0368	0.0666	0.0674	0.0191	0.0022	0.041	0.0349	0.0222	0.015	0.0417	0.0755	0.0681	0.0546	0.0363	0.0043	0.0198	0.0471	0.0444	0.058	0.0538	0.0466	0.0332	0.0117	0.0111	0.0235	0.0182	0.0264	0.0653	0.0593	0.0527	0.0404	0.0395	0.0251	0.0263	0.0303	0.0137	0.0817	0.0591	0.0695	0.0174	0.0299	0.0383	0.0461	0.0184	0.0231	0.0295	0.014	0.0547
97.66Hz	0.0408	0.0442	0.0801	0.0768	0.0251	0.0027	0.0416	0.0359	0.022	0.0127	0.0494	0.0876	0.0788	0.0584	0.0351	0.0031	0.0211	0.0478	0.0448	0.0653	0.0654	0.0552	0.0354	0.0114	0.0111	0.0244	0.0216	0.0328	0.0734	0.0697	0.0583	0.0345	0.0377	0.024	0.0265	0.0288	0.0191	0.0881	0.0736	0.0754	0.0165	0.0291	0.042	0.0472	0.0178	0.0229	0.0303	0.0115	0.0585
97.9Hz	0.043	0.0533	0.0947	0.0872	0.0314	0.0075	0.0422	0.0364	0.0217	0.0107	0.0576	0.1005	0.0898	0.0613	0.0338	0.0033	0.0221	0.0486	0.0437	0.0729	0.0781	0.0644	0.0372	0.0112	0.0113	0.0253	0.0253	0.0401	0.0829	0.0818	0.0643	0.0278	0.0356	0.0225	0.0263	0.0272	0.0239	0.095	0.0891	0.0816	0.0173	0.0284	0.0452	0.048	0.0179	0.0229	0.0312	0.009	0.062
98.14Hz	0.0449	0.0637	0.11	0.0987	0.0381	0.0125	0.0426	0.0366	0.0211	0.0102	0.0664	0.114	0.1009	0.0632	0.0326	0.0043	0.0228	0.0495	0.0408	0.0806	0.0916	0.0742	0.0385	0.0112	0.0118	0.0263	0.029	0.0479	0.0936	0.095	0.0705	0.0205	0.0333	0.0208	0.0256	0.0255	0.0279	0.1026	0.1052	0.088	0.019	0.0277	0.0478	0.0483	0.0185	0.0231	0.0322	0.0078	0.065
98.39Hz	0.0465	0.0751	0.126	0.1109	0.0452	0.0174	0.0428	0.0365	0.0201	0.0124	0.0759	0.1279	0.1119	0.064	0.0315	0.0056	0.0232	0.0504	0.0363	0.0884	0.1056	0.0843	0.0393	0.0115	0.0129	0.0272	0.0322	0.056	0.1052	0.109	0.077	0.0127	0.0309	0.0189	0.0244	0.024	0.031	0.1108	0.1215	0.0947	0.0209	0.0272	0.0497	0.0483	0.0197	0.0235	0.0332	0.0092	0.0676
98.63Hz	0.0477	0.0873	0.1422	0.1238	0.0526	0.022	0.0428	0.0362	0.0187	0.017	0.0859	0.1418	0.1225	0.0635	0.0305	0.0066	0.0236	0.0515	0.0302	0.0962	0.1198	0.0947	0.0398	0.0118	0.0146	0.028	0.0349	0.0642	0.1175	0.1234	0.0837	0.0045	0.0284	0.0169	0.0229	0.0229	0.0333	0.1196	0.1377	0.1017	0.0224	0.027	0.0508	0.0478	0.0211	0.0239	0.0344	0.0131	0.0697
98.88Hz	0.0489	0.0999	0.1583	0.1371	0.0602	0.0259	0.0426	0.0359	0.017	0.0231	0.0965	0.1553	0.1327	0.0619	0.0298	0.0072	0.024	0.0527	0.0226	0.1042	0.1339	0.1052	0.0401	0.0125	0.0167	0.0287	0.0368	0.0723	0.1303	0.1375	0.0906	0.004	0.0258	0.0148	0.021	0.0224	0.0353	0.1287	0.1534	0.1089	0.0235	0.0272	0.0513	0.0468	0.0226	0.0242	0.0356	0.018	0.0711
99.12Hz	0.0501	0.1127	0.1739	0.1505	0.068	0.0291	0.0421	0.0355	0.0151	0.0304	0.1075	0.168	0.1422	0.0593	0.0293	0.0073	0.0245	0.054	0.0139	0.1124	0.1473	0.1156	0.0405	0.0135	0.0191	0.0291	0.0378	0.0802	0.1431	0.1511	0.0977	0.0126	0.0234	0.0129	0.019	0.0226	0.0372	0.1382	0.1681	0.1163	0.0241	0.028	0.051	0.0454	0.0239	0.0242	0.0368	0.0233	0.0719
99.37Hz	0.0516	0.1253	0.1884	0.1637	0.0757	0.0314	0.0414	0.0352	0.0134	0.0384	0.1189	0.1794	0.1509	0.056	0.0291	0.0067	0.0249	0.0553	0.0071	0.1207	0.1598	0.1259	0.0415	0.015	0.0216	0.0292	0.0378	0.0876	0.1557	0.1635	0.1052	0.0213	0.0211	0.0111	0.0168	0.0237	0.0396	0.1477	0.1815	0.1238	0.0248	0.0293	0.0501	0.0436	0.025	0.0239	0.0379	0.0285	0.072
99.61Hz	0.0538	0.1375	0.2015	0.1765	0.0834	0.0324	0.0405	0.0349	0.0128	0.0471	0.1304	0.189	0.1588	0.0525	0.0295	0.0057	0.0254	0.0565	0.0129	0.129	0.1707	0.1359	0.0435	0.0173	0.0239	0.029	0.0367	0.0946	0.1677	0.1743	0.1128	0.0299	0.0192	0.0095	0.0147	0.0257	0.0433	0.1571	0.193	0.1314	0.0261	0.0313	0.0485	0.0413	0.0258	0.0231	0.039	0.0335	0.0714
99.85Hz	0.0568	0.1491	0.2125	0.1883	0.0909	0.0323	0.0394	0.0346	0.0143	0.0563	0.1418	0.1965	0.1656	0.0496	0.0304	0.0044	0.0259	0.0576	0.0247	0.1375	0.1796	0.1454	0.0472	0.0204	0.0259	0.0285	0.0346	0.101	0.1787	0.1831	0.1205	0.0384	0.0179	0.0081	0.0128	0.0282	0.0485	0.1661	0.2023	0.1389	0.0288	0.0338	0.0464	0.0385	0.0264	0.022	0.0398	0.0379	0.0701
100.1Hz	0.0606	0.1598	0.2211	0.1989	0.0981	0.0308	0.0381	0.0342	0.0176	0.066	0.1529	0.2014	0.1713	0.0483	0.0319	0.004	0.0262	0.0585	0.038	0.1458	0.1862	0.1542	0.0526	0.0243	0.0277	0.0276	0.0315	0.1069	0.1885	0.1895	0.128	0.0468	0.0172	0.007	0.0114	0.0312	0.0555	0.1745	0.2092	0.146	0.0332	0.0366	0.044	0.0354	0.0266	0.0205	0.0405	0.0416	0.068
100.34Hz	0.0652	0.1694	0.2269	0.208	0.105	0.0281	0.0367	0.0337	0.0223	0.0759	0.1633	0.2034	0.1759	0.0497	0.0343	0.006	0.0262	0.059	0.0519	0.1538	0.1901	0.1621	0.0598	0.0289	0.029	0.0264	0.0273	0.1122	0.1967	0.1931	0.1351	0.055	0.0174	0.0061	0.0104	0.0344	0.0641	0.1819	0.2132	0.1526	0.0392	0.0395	0.0412	0.0319	0.0268	0.0188	0.0408	0.0445	0.0653
100.59Hz	0.0705	0.1777	0.2295	0.2152	0.1116	0.0242	0.035	0.0329	0.0277	0.0861	0.1727	0.2023	0.1791	0.0543	0.0375	0.0094	0.026	0.0592	0.066	0.1612	0.1911	0.1688	0.0685	0.0341	0.0298	0.0249	0.0222	0.1172	0.2031	0.1938	0.1415	0.0629	0.0181	0.0056	0.0099	0.0378	0.074	0.188	0.2142	0.1586	0.0466	0.0424	0.0383	0.0283	0.0269	0.0172	0.0408	0.0465	0.0621
100.83Hz	0.0763	0.1844	0.2286	0.2203	0.118	0.0191	0.0332	0.0319	0.0332	0.0962	0.1808	0.198	0.1809	0.0618	0.0415	0.0136	0.0254	0.0589	0.08	0.1677	0.189	0.1742	0.0785	0.0396	0.0303	0.0229	0.0163	0.1219	0.2075	0.1914	0.147	0.0706	0.0193	0.0053	0.0098	0.0411	0.0849	0.1926	0.212	0.1635	0.0549	0.045	0.0353	0.0246	0.0272	0.0159	0.0404	0.0475	0.0585
101.07Hz	0.0824	0.1895	0.2244	0.223	0.124	0.0135	0.0311	0.0306	0.0386	0.1062	0.1874	0.1905	0.1812	0.0716	0.0462	0.018	0.0246	0.0583	0.0937	0.173	0.1838	0.178	0.0894	0.0453	0.0304	0.0206	0.0097	0.1265	0.2097	0.186	0.1512	0.078	0.0207	0.0052	0.0098	0.0445	0.0963	0.1954	0.2068	0.1672	0.0636	0.0471	0.0325	0.021	0.0277	0.0155	0.0396	0.0476	0.0546
101.32Hz	0.0888	0.1928	0.2167	0.2231	0.1299	0.0085	0.0288	0.0291	0.0435	0.1159	0.1923	0.1799	0.1799	0.0828	0.0516	0.0225	0.0237	0.0574	0.107	0.1769	0.1756	0.18	0.1008	0.0509	0.0301	0.0179	0.003	0.1311	0.2096	0.1776	0.1538	0.0852	0.0221	0.0053	0.0096	0.0478	0.108	0.1962	0.1986	0.1696	0.0724	0.0487	0.0298	0.018	0.0284	0.0162	0.0384	0.0467	0.0506
101.56Hz	0.0954	0.194	0.2058	0.2207	0.1357	0.0089	0.0261	0.0274	0.0478	0.1251	0.1953	0.1665	0.177	0.0949	0.0575	0.0266	0.0227	0.0564	0.1195	0.179	0.1647	0.1802	0.1125	0.0562	0.0295	0.015	0.0061	0.1359	0.2072	0.1666	0.1548	0.0922	0.0233	0.0055	0.009	0.0512	0.1197	0.1949	0.1875	0.1704	0.0809	0.0495	0.0275	0.0159	0.0296	0.0179	0.0367	0.0451	0.0467
101.81Hz	0.1022	0.1933	0.192	0.2157	0.1414	0.0154	0.0233	0.0256	0.0512	0.1336	0.1963	0.1507	0.1726	0.1072	0.0639	0.0302	0.0221	0.0558	0.1311	0.1793	0.1513	0.1784	0.1241	0.0611	0.0285	0.0123	0.0144	0.1408	0.2025	0.1534	0.1539	0.099	0.0245	0.0058	0.0079	0.0547	0.131	0.1915	0.174	0.1695	0.0888	0.0497	0.0254	0.0152	0.031	0.0204	0.0345	0.0427	0.0431
102.05Hz	0.1091	0.1905	0.1757	0.2082	0.1469	0.0239	0.0203	0.0237	0.0538	0.1413	0.1954	0.133	0.1667	0.1192	0.0704	0.033	0.0218	0.0559	0.1418	0.1775	0.136	0.1748	0.1354	0.0655	0.0273	0.0104	0.0234	0.1459	0.1957	0.1382	0.1511	0.1057	0.0256	0.0063	0.0061	0.0585	0.1416	0.1859	0.1585	0.167	0.0957	0.0491	0.0236	0.016	0.0327	0.0234	0.0318	0.0398	0.0398
102.29Hz	0.1162	0.1857	0.1576	0.1985	0.1523	0.0331	0.0174	0.0219	0.0555	0.1482	0.1925	0.1139	0.1595	0.1305	0.077	0.0349	0.0223	0.0571	0.1515	0.1736	0.1193	0.1694	0.1461	0.0692	0.0258	0.0108	0.0327	0.151	0.1869	0.1218	0.1466	0.1122	0.0268	0.0073	0.004	0.0627	0.1515	0.1785	0.1413	0.1628	0.1017	0.0479	0.022	0.0178	0.0346	0.0265	0.0287	0.0365	0.0369
102.54Hz	0.1235	0.1791	0.1381	0.1867	0.1573	0.0426	0.0152	0.0202	0.0564	0.154	0.1879	0.0941	0.1513	0.1409	0.0835	0.0357	0.0234	0.0596	0.16	0.1679	0.1018	0.1625	0.1561	0.0723	0.0239	0.0136	0.0423	0.1562	0.1765	0.1047	0.1405	0.1185	0.0285	0.0088	0.0029	0.0672	0.1603	0.1695	0.1231	0.1569	0.1064	0.0461	0.0206	0.0201	0.0366	0.0295	0.0253	0.0331	0.0345
102.78Hz	0.131	0.1709	0.1179	0.1733	0.1618	0.0523	0.0144	0.0187	0.0565	0.1588	0.1816	0.0743	0.1423	0.1501	0.0898	0.0352	0.0252	0.0635	0.1674	0.1603	0.0842	0.1544	0.1653	0.075	0.0217	0.018	0.0521	0.161	0.1647	0.0875	0.133	0.1247	0.031	0.011	0.0054	0.0723	0.1678	0.1592	0.1046	0.1496	0.1099	0.044	0.0192	0.0224	0.0387	0.0324	0.0216	0.0295	0.0325
103.03Hz	0.1384	0.1615	0.0977	0.1586	0.1657	0.062	0.0154	0.0174	0.0562	0.1626	0.1741	0.0552	0.1327	0.1578	0.0959	0.0336	0.0274	0.0687	0.1735	0.1513	0.0671	0.1455	0.1734	0.0774	0.0195	0.0232	0.0619	0.1654	0.152	0.0707	0.1245	0.1306	0.0344	0.0138	0.0097	0.078	0.174	0.1481	0.0862	0.141	0.1121	0.0418	0.018	0.0244	0.0406	0.0349	0.0178	0.0261	0.0308
103.27Hz	0.1457	0.1512	0.0782	0.1431	0.1687	0.0718	0.0181	0.0164	0.0556	0.1653	0.1655	0.0379	0.123	0.1639	0.1016	0.0307	0.0298	0.0747	0.1785	0.141	0.0513	0.1364	0.1803	0.0798	0.0176	0.0287	0.0717	0.1691	0.1387	0.055	0.1154	0.1362	0.0391	0.0172	0.0147	0.0842	0.1787	0.1367	0.0687	0.1314	0.1131	0.0398	0.0169	0.0259	0.0424	0.037	0.0142	0.0229	0.0293
103.52Hz	0.1527	0.1404	0.0599	0.1272	0.1705	0.0817	0.0217	0.0157	0.0551	0.1669	0.156	0.0247	0.1132	0.1683	0.107	0.0267	0.0321	0.0813	0.1822	0.13	0.0374	0.1275	0.1859	0.0826	0.0166	0.0339	0.0813	0.1719	0.1252	0.0409	0.1062	0.1414	0.0451	0.0209	0.0199	0.0909	0.1818	0.1255	0.0528	0.1208	0.1129	0.0383	0.0161	0.0268	0.0441	0.0387	0.0112	0.0201	0.028
103.76Hz	0.159	0.1296	0.0434	0.1114	0.1712	0.0916	0.0256	0.0154	0.0553	0.1674	0.1459	0.02	0.1036	0.1711	0.1122	0.0218	0.0341	0.0882	0.1846	0.1187	0.0264	0.1192	0.1901	0.0863	0.0173	0.0387	0.0906	0.1736	0.1121	0.029	0.0974	0.1461	0.0524	0.0247	0.025	0.0982	0.1831	0.1149	0.0395	0.1098	0.1116	0.0375	0.0157	0.0271	0.0455	0.0398	0.0094	0.0176	0.0269
104Hz	0.1646	0.1193	0.0293	0.0961	0.1706	0.1017	0.0294	0.0155	0.0564	0.1669	0.1353	0.0252	0.0943	0.1722	0.1174	0.016	0.0355	0.0951	0.1858	0.1074	0.0194	0.1119	0.1928	0.0912	0.0201	0.0425	0.0995	0.1742	0.0996	0.0196	0.0894	0.1501	0.0608	0.0285	0.0297	0.1058	0.1828	0.1052	0.0301	0.0983	0.1093	0.0377	0.0155	0.0267	0.0466	0.0405	0.0096	0.0157	0.0259
104.25Hz	0.1691	0.1098	0.0183	0.0817	0.1687	0.1119	0.0329	0.0157	0.0591	0.1654	0.1244	0.0337	0.0852	0.1717	0.1227	0.0097	0.0361	0.1018	0.1858	0.0965	0.0171	0.1059	0.1939	0.0975	0.0246	0.0451	0.1081	0.1735	0.0881	0.0135	0.0824	0.1533	0.0704	0.0321	0.0339	0.1138	0.1808	0.0967	0.0261	0.0868	0.1063	0.0388	0.0157	0.0257	0.0475	0.0406	0.0113	0.0143	0.0252
104.49Hz	0.1724	0.1013	0.0122	0.0685	0.1655	0.1222	0.0362	0.016	0.0636	0.1628	0.1132	0.0416	0.0761	0.1698	0.1283	0.0049	0.0356	0.1082	0.1846	0.0865	0.0179	0.101	0.1934	0.1053	0.0304	0.0461	0.1162	0.1716	0.0779	0.0111	0.0768	0.1555	0.0809	0.0353	0.0373	0.1221	0.1773	0.0892	0.027	0.0753	0.1025	0.0407	0.0161	0.0241	0.0481	0.0402	0.0138	0.0136	0.0249
104.74Hz	0.1743	0.0939	0.0124	0.0568	0.1612	0.1325	0.0396	0.0165	0.07	0.1593	0.1018	0.048	0.0671	0.1666	0.1342	0.0084	0.0337	0.1144	0.1823	0.0776	0.0194	0.0973	0.1913	0.1144	0.037	0.0454	0.124	0.1685	0.0689	0.0109	0.0724	0.1567	0.0923	0.0382	0.0399	0.1304	0.1722	0.0825	0.0303	0.0641	0.0983	0.043	0.0167	0.022	0.0484	0.0393	0.0164	0.0137	0.0253
104.98Hz	0.1748	0.0876	0.0153	0.0468	0.156	0.1427	0.0435	0.0177	0.0782	0.155	0.0901	0.0525	0.058	0.1623	0.1406	0.0165	0.0303	0.1203	0.179	0.07	0.0201	0.0942	0.1875	0.1246	0.0444	0.0427	0.1314	0.1644	0.0613	0.0111	0.069	0.1568	0.1042	0.041	0.042	0.1387	0.1658	0.0763	0.034	0.0533	0.0936	0.0456	0.0172	0.0197	0.0485	0.0378	0.0188	0.0146	0.0265
105.22Hz	0.1738	0.082	0.018	0.0386	0.1499	0.1525	0.0487	0.0206	0.0881	0.15	0.0783	0.0553	0.0487	0.1573	0.1474	0.0257	0.0251	0.126	0.1747	0.0636	0.0198	0.0915	0.182	0.1355	0.0525	0.0381	0.1383	0.1592	0.0549	0.0105	0.0664	0.1557	0.1165	0.0439	0.0439	0.1468	0.1582	0.0703	0.0369	0.043	0.0888	0.0482	0.0176	0.0172	0.0483	0.0358	0.0209	0.0163	0.0283
105.47Hz	0.1715	0.0769	0.0197	0.0323	0.1432	0.1618	0.0558	0.0259	0.0993	0.1445	0.0664	0.0566	0.0394	0.1516	0.1543	0.0359	0.0182	0.1317	0.1696	0.0584	0.0188	0.0889	0.1748	0.1466	0.0614	0.0321	0.1449	0.1533	0.0494	0.0091	0.0641	0.1534	0.1289	0.0479	0.0467	0.1543	0.1497	0.0641	0.0387	0.0332	0.0838	0.0505	0.018	0.0149	0.048	0.0334	0.0225	0.0186	0.0306
105.71Hz	0.1678	0.072	0.0203	0.0278	0.1362	0.1703	0.0653	0.0341	0.1113	0.1388	0.0545	0.0567	0.0301	0.1456	0.1613	0.0471	0.0101	0.1372	0.1637	0.0541	0.0173	0.0861	0.1661	0.1575	0.0712	0.0262	0.1511	0.1467	0.0445	0.0071	0.0618	0.1499	0.1412	0.0534	0.0511	0.1612	0.1406	0.0575	0.0395	0.0242	0.079	0.0525	0.0182	0.0131	0.0475	0.0307	0.0237	0.0213	0.0333
105.96Hz	0.1629	0.0668	0.0201	0.0249	0.1289	0.1777	0.0772	0.0452	0.1239	0.133	0.0428	0.0557	0.0212	0.1393	0.1681	0.0593	0.0076	0.1426	0.1571	0.0505	0.0162	0.0829	0.156	0.1679	0.0821	0.0242	0.1567	0.1396	0.0401	0.0052	0.0594	0.1453	0.153	0.0614	0.0582	0.1672	0.131	0.0504	0.0395	0.016	0.0742	0.054	0.0182	0.012	0.047	0.0276	0.0244	0.0242	0.0361
106.2Hz	0.157	0.0613	0.0194	0.0231	0.1215	0.1838	0.0914	0.059	0.1365	0.1274	0.0317	0.0541	0.0136	0.1329	0.1743	0.0724	0.0182	0.1478	0.1499	0.0473	0.0157	0.0794	0.1446	0.1773	0.0941	0.0302	0.1617	0.1321	0.036	0.0047	0.0567	0.1396	0.1642	0.0719	0.0683	0.1721	0.1212	0.0429	0.0387	0.0091	0.0698	0.0549	0.0182	0.0118	0.0464	0.0245	0.0249	0.0272	0.0388
106.45Hz	0.1503	0.0553	0.0186	0.0221	0.114	0.1884	0.1073	0.075	0.1488	0.1222	0.0216	0.052	0.0097	0.1264	0.1797	0.0864	0.0327	0.1525	0.1421	0.0444	0.0161	0.0755	0.1321	0.1856	0.1071	0.0428	0.1659	0.1243	0.032	0.0062	0.0536	0.1329	0.1743	0.0849	0.0811	0.1757	0.1114	0.0351	0.0374	0.0056	0.0656	0.0553	0.018	0.0123	0.0458	0.0216	0.0251	0.03	0.0411
106.69Hz	0.1429	0.0489	0.0178	0.0213	0.1066	0.1914	0.1244	0.0929	0.1604	0.1175	0.014	0.0497	0.012	0.1198	0.184	0.1011	0.049	0.1567	0.1339	0.0416	0.0171	0.0714	0.1188	0.1924	0.121	0.0591	0.1693	0.1163	0.0282	0.0087	0.0501	0.1255	0.1832	0.1001	0.0962	0.178	0.1018	0.0271	0.0359	0.008	0.0616	0.0552	0.0177	0.0132	0.0452	0.0191	0.0252	0.0326	0.043
106.93Hz	0.1352	0.0421	0.0172	0.0206	0.0991	0.1928	0.142	0.1121	0.171	0.1134	0.0119	0.0474	0.017	0.1132	0.187	0.1161	0.0663	0.16	0.1253	0.039	0.0182	0.0671	0.1052	0.1977	0.1356	0.0772	0.1717	0.108	0.0247	0.0112	0.0463	0.1176	0.1907	0.1168	0.1128	0.179	0.0923	0.0191	0.0342	0.0122	0.058	0.0546	0.0173	0.0143	0.0447	0.0174	0.0252	0.0349	0.0444
107.18Hz	0.1272	0.0351	0.0168	0.0196	0.0916	0.1924	0.1596	0.1321	0.1803	0.1097	0.0158	0.0451	0.0218	0.1065	0.1885	0.1312	0.0843	0.1624	0.1162	0.0365	0.0191	0.0629	0.0916	0.2013	0.1503	0.096	0.173	0.0997	0.0217	0.0135	0.0423	0.1094	0.1965	0.1344	0.1301	0.1785	0.0832	0.0115	0.0325	0.0161	0.0545	0.0535	0.0168	0.0152	0.0442	0.0169	0.0252	0.0368	0.045
107.42Hz	0.1191	0.028	0.0165	0.0185	0.0841	0.1904	0.1764	0.1522	0.188	0.1064	0.0213	0.043	0.0257	0.0997	0.1884	0.1457	0.1024	0.1635	0.1069	0.0342	0.0194	0.059	0.0787	0.2034	0.1647	0.1147	0.1733	0.0912	0.0194	0.0154	0.0381	0.1011	0.2006	0.1522	0.1474	0.1767	0.0744	0.0046	0.0309	0.0191	0.0511	0.0519	0.0162	0.016	0.0437	0.0175	0.0253	0.0382	0.045
107.67Hz	0.1111	0.021	0.0163	0.0172	0.0766	0.1868	0.1919	0.1718	0.1939	0.1031	0.0263	0.041	0.0283	0.0928	0.1867	0.1594	0.1199	0.1634	0.0974	0.0321	0.0193	0.0554	0.0674	0.2038	0.1783	0.1324	0.1723	0.0828	0.0179	0.017	0.0338	0.0931	0.2029	0.1696	0.1641	0.1738	0.0658	0.003	0.0294	0.0212	0.0478	0.0501	0.0155	0.0166	0.0433	0.0191	0.0253	0.039	0.0442
107.91Hz	0.1033	0.0143	0.0159	0.0157	0.0692	0.1818	0.2054	0.1902	0.1979	0.0997	0.0301	0.0391	0.0295	0.0857	0.1835	0.1718	0.1364	0.1619	0.0877	0.0302	0.0189	0.0524	0.0587	0.2027	0.1906	0.1486	0.1702	0.0744	0.0173	0.0185	0.0296	0.0857	0.2034	0.1858	0.1795	0.1698	0.0575	0.0083	0.0279	0.0225	0.0445	0.0479	0.0149	0.017	0.0429	0.021	0.0254	0.0393	0.0427
108.15Hz	0.0957	0.0083	0.0155	0.0141	0.0618	0.1755	0.2165	0.2068	0.2	0.0959	0.0326	0.0373	0.0294	0.0787	0.1787	0.1823	0.1513	0.1591	0.0782	0.0286	0.0184	0.05	0.0533	0.2002	0.201	0.1627	0.167	0.0663	0.0175	0.0199	0.0257	0.0792	0.202	0.2002	0.193	0.165	0.0493	0.0132	0.0265	0.0229	0.0412	0.0454	0.0143	0.0173	0.0424	0.0231	0.0254	0.0391	0.0405
108.4Hz	0.0883	0.0043	0.0151	0.0126	0.0545	0.1682	0.2249	0.221	0.2002	0.0915	0.0337	0.0356	0.0281	0.0717	0.1724	0.1908	0.1642	0.155	0.0688	0.027	0.0183	0.0483	0.0517	0.1964	0.2093	0.1742	0.1627	0.0588	0.0183	0.0215	0.0225	0.0738	0.199	0.2122	0.2041	0.1596	0.0413	0.0173	0.025	0.0225	0.0378	0.0428	0.014	0.0176	0.0419	0.0249	0.0253	0.0383	0.0378
108.64Hz	0.0812	0.0061	0.0146	0.0114	0.0475	0.1601	0.2303	0.2323	0.1986	0.0866	0.0335	0.0339	0.0259	0.065	0.1649	0.1969	0.1746	0.1498	0.0599	0.0255	0.019	0.0474	0.0532	0.1914	0.215	0.1829	0.1574	0.052	0.0192	0.0232	0.0201	0.0694	0.1943	0.2216	0.2126	0.1537	0.0335	0.0206	0.0236	0.0214	0.0344	0.0399	0.014	0.018	0.0413	0.0264	0.0249	0.037	0.0347
108.89Hz	0.0743	0.0102	0.0141	0.0105	0.0409	0.1513	0.2326	0.2405	0.1952	0.0809	0.0321	0.0323	0.023	0.0585	0.1563	0.2004	0.1823	0.1436	0.0515	0.0238	0.0206	0.0471	0.0564	0.1854	0.2178	0.1884	0.1511	0.0465	0.0203	0.0251	0.0189	0.0661	0.1881	0.2278	0.2182	0.1474	0.026	0.0232	0.0219	0.0198	0.0311	0.0369	0.0144	0.0185	0.0406	0.0275	0.0243	0.0352	0.0313
109.13Hz	0.0676	0.0143	0.0137	0.0099	0.0349	0.142	0.2317	0.2452	0.1902	0.0747	0.0298	0.0306	0.0197	0.0526	0.1467	0.2013	0.1872	0.1366	0.044	0.022	0.0231	0.0474	0.06	0.1783	0.2177	0.1907	0.144	0.0425	0.0213	0.0272	0.0189	0.0635	0.1805	0.2308	0.2208	0.1409	0.0194	0.0252	0.0201	0.0179	0.0278	0.0338	0.0151	0.0191	0.0398	0.028	0.0233	0.0331	0.0278
109.38Hz	0.0609	0.0178	0.0135	0.0098	0.0296	0.1325	0.2279	0.2464	0.184	0.0678	0.0267	0.029	0.0163	0.0473	0.1363	0.1997	0.1891	0.129	0.0374	0.0201	0.0262	0.0481	0.0629	0.1704	0.2146	0.19	0.1361	0.0403	0.0225	0.0293	0.0196	0.0614	0.1718	0.2305	0.2204	0.1342	0.0148	0.0267	0.0181	0.0158	0.0248	0.0306	0.016	0.0198	0.0387	0.0279	0.0221	0.0306	0.0245
109.62Hz	0.0543	0.0207	0.0134	0.0099	0.0252	0.1227	0.2212	0.2441	0.1765	0.0605	0.023	0.0275	0.0131	0.0427	0.1252	0.1956	0.1882	0.1209	0.0319	0.0181	0.0295	0.0489	0.0646	0.1617	0.2087	0.1863	0.1275	0.0398	0.0238	0.0313	0.0206	0.0595	0.1619	0.2269	0.2171	0.1272	0.0139	0.0279	0.0159	0.0136	0.0221	0.0274	0.0171	0.0204	0.0375	0.0274	0.0206	0.0279	0.0217
109.86Hz	0.0478	0.0229	0.0134	0.0102	0.022	0.113	0.212	0.2385	0.1682	0.0529	0.0191	0.026	0.0104	0.0389	0.1137	0.1895	0.1845	0.1126	0.0274	0.016	0.0329	0.0498	0.0648	0.1523	0.2001	0.18	0.1182	0.0405	0.0253	0.0332	0.0215	0.0575	0.1512	0.2204	0.2112	0.1199	0.0168	0.029	0.0133	0.0116	0.0198	0.024	0.0183	0.0208	0.0362	0.0263	0.0188	0.0249	0.0195
110.11Hz	0.0415	0.0245	0.0135	0.0105	0.0198	0.1033	0.2007	0.2299	0.1592	0.0451	0.0151	0.0247	0.0084	0.036	0.1019	0.1815	0.1784	0.1041	0.024	0.0141	0.0361	0.0504	0.0633	0.1423	0.1892	0.1714	0.1083	0.042	0.0271	0.0349	0.0219	0.0553	0.1397	0.2111	0.203	0.1122	0.0217	0.0299	0.0105	0.0099	0.0178	0.0207	0.0193	0.0211	0.0347	0.0248	0.017	0.0219	0.0183
110.35Hz	0.0354	0.0254	0.0136	0.0109	0.0187	0.0939	0.1877	0.2186	0.1498	0.0374	0.0116	0.0236	0.0071	0.0337	0.0898	0.172	0.1702	0.0956	0.0215	0.0126	0.0391	0.0507	0.0602	0.1318	0.1762	0.1612	0.0981	0.0436	0.0293	0.0364	0.0216	0.0527	0.1278	0.1995	0.1929	0.1041	0.0268	0.0309	0.0075	0.0089	0.0164	0.0174	0.0202	0.0209	0.033	0.023	0.015	0.0189	0.018
110.6Hz	0.0297	0.0259	0.0135	0.0114	0.0182	0.0848	0.1734	0.2051	0.1401	0.0299	0.009	0.0227	0.0064	0.0321	0.0777	0.1615	0.1603	0.0871	0.0196	0.0115	0.0417	0.0506	0.0558	0.1211	0.1618	0.1496	0.0875	0.0449	0.0316	0.0376	0.0206	0.0497	0.1155	0.1861	0.1813	0.0956	0.0316	0.0319	0.0046	0.0086	0.0153	0.0141	0.0209	0.0204	0.0314	0.0209	0.013	0.0158	0.0186
110.84Hz	0.0249	0.0259	0.0133	0.012	0.018	0.0762	0.1582	0.19	0.1304	0.0231	0.0083	0.022	0.0058	0.031	0.0657	0.1504	0.149	0.0787	0.0182	0.0111	0.0439	0.0501	0.0501	0.1103	0.1462	0.1374	0.0768	0.0456	0.0341	0.0386	0.0188	0.0463	0.1031	0.1713	0.1685	0.0866	0.0356	0.033	0.0028	0.009	0.0145	0.0109	0.0213	0.0194	0.0297	0.0187	0.011	0.0129	0.0197
111.08Hz	0.0213	0.0255	0.0129	0.0129	0.0177	0.068	0.1426	0.1736	0.1206	0.0176	0.0095	0.0216	0.0051	0.0302	0.0538	0.139	0.1369	0.0704	0.0172	0.0112	0.0457	0.049	0.0437	0.0995	0.1301	0.1249	0.0662	0.0455	0.0364	0.0394	0.0164	0.0427	0.0908	0.1557	0.1551	0.0773	0.0388	0.0342	0.0045	0.01	0.014	0.0079	0.0216	0.018	0.028	0.0164	0.0092	0.0103	0.0212
111.33Hz	0.0195	0.025	0.0123	0.014	0.017	0.0604	0.1269	0.1566	0.1109	0.0146	0.0119	0.0215	0.0042	0.0297	0.0424	0.1276	0.1242	0.0623	0.0165	0.0118	0.0472	0.0476	0.037	0.089	0.1138	0.1127	0.0558	0.0445	0.0386	0.04	0.0133	0.0388	0.0788	0.1398	0.1413	0.0677	0.041	0.0355	0.0078	0.0114	0.0137	0.0052	0.0217	0.0163	0.0265	0.0143	0.0075	0.0079	0.0228
111.57Hz	0.0195	0.0244	0.0116	0.0154	0.0159	0.0535	0.1114	0.1394	0.1014	0.0151	0.0147	0.0216	0.0034	0.0293	0.0315	0.1166	0.1113	0.0545	0.0162	0.0126	0.0484	0.0457	0.0303	0.079	0.0979	0.1012	0.0458	0.0427	0.0404	0.0404	0.0098	0.0349	0.0673	0.1239	0.1276	0.0579	0.0423	0.0367	0.0114	0.013	0.0134	0.003	0.0217	0.0143	0.0252	0.0124	0.006	0.0061	0.0244
111.82Hz	0.0208	0.0239	0.0109	0.017	0.0142	0.0472	0.0966	0.1226	0.0921	0.0183	0.0176	0.0219	0.0033	0.0291	0.0215	0.106	0.0987	0.0468	0.0162	0.0137	0.0493	0.0437	0.0243	0.0695	0.0827	0.0908	0.0366	0.04	0.0417	0.0406	0.0062	0.031	0.0565	0.1086	0.1142	0.0483	0.0426	0.0379	0.015	0.0147	0.0133	0.0023	0.0215	0.0123	0.0241	0.011	0.0046	0.005	0.026
112.06Hz	0.0226	0.0235	0.0104	0.0187	0.0121	0.0415	0.0825	0.1065	0.0829	0.0225	0.0204	0.0224	0.0044	0.0291	0.0136	0.0961	0.0864	0.0395	0.0165	0.0151	0.05	0.0415	0.0196	0.0609	0.0688	0.0816	0.0283	0.0365	0.0425	0.0406	0.0035	0.0271	0.0466	0.0941	0.1012	0.0391	0.0422	0.039	0.0185	0.0163	0.0131	0.0034	0.0213	0.0105	0.0234	0.0101	0.0035	0.0048	0.0276
112.3Hz	0.0245	0.0234	0.0105	0.0205	0.0097	0.0363	0.0693	0.0914	0.0739	0.0268	0.0232	0.023	0.0061	0.0293	0.0108	0.0867	0.0748	0.0326	0.017	0.0168	0.0503	0.0393	0.0171	0.0533	0.0565	0.074	0.0215	0.0324	0.0428	0.0404	0.0046	0.0232	0.0375	0.0807	0.089	0.0306	0.0411	0.0398	0.0219	0.0178	0.013	0.0049	0.0209	0.0096	0.023	0.0098	0.0025	0.0054	0.0291
112.55Hz	0.0259	0.0235	0.0115	0.0224	0.0071	0.0317	0.0572	0.0776	0.065	0.0307	0.0259	0.0236	0.008	0.0296	0.0148	0.078	0.0639	0.0263	0.0177	0.0189	0.0504	0.0372	0.0168	0.0466	0.0464	0.0678	0.0168	0.0277	0.0426	0.04	0.0079	0.0194	0.0295	0.0685	0.0776	0.0234	0.0395	0.0402	0.0249	0.0192	0.0128	0.0063	0.0205	0.01	0.023	0.0099	0.0017	0.0063	0.0307
112.79Hz	0.0266	0.0239	0.0133	0.0241	0.0049	0.0274	0.0462	0.0653	0.0565	0.0339	0.0285	0.0243	0.0098	0.0302	0.0213	0.0699	0.054	0.0207	0.0183	0.0212	0.0502	0.0353	0.0181	0.0411	0.0391	0.0629	0.0149	0.0228	0.0419	0.0393	0.0115	0.0158	0.0225	0.0578	0.0671	0.0182	0.0376	0.0403	0.0276	0.0204	0.0125	0.0073	0.0201	0.0116	0.0234	0.0105	0.0011	0.0074	0.0324
113.04Hz	0.0265	0.0245	0.0157	0.0258	0.0044	0.0234	0.0364	0.0546	0.0482	0.0362	0.0311	0.0249	0.0112	0.031	0.0278	0.0624	0.0449	0.0162	0.0189	0.0239	0.0498	0.0334	0.0199	0.0367	0.0348	0.0591	0.0157	0.0175	0.0408	0.0383	0.0149	0.0123	0.0164	0.0485	0.0575	0.0163	0.0355	0.0399	0.0299	0.0215	0.012	0.0081	0.0195	0.0141	0.024	0.0111	0.0011	0.0085	0.0341
113.28Hz	0.0255	0.0252	0.0185	0.0274	0.0061	0.0197	0.0278	0.0456	0.0405	0.0376	0.0335	0.0255	0.0121	0.0321	0.0337	0.0554	0.0368	0.0132	0.0195	0.0267	0.049	0.0316	0.0215	0.0333	0.0334	0.0563	0.0181	0.0123	0.0395	0.0369	0.0179	0.009	0.0113	0.0405	0.0488	0.0174	0.0334	0.0391	0.0318	0.0223	0.0114	0.0086	0.0189	0.017	0.0248	0.0118	0.0015	0.0097	0.0359
113.53Hz	0.0237	0.026	0.0214	0.0288	0.0087	0.016	0.0202	0.0383	0.0334	0.0381	0.0357	0.026	0.0124	0.0333	0.0387	0.049	0.0296	0.0118	0.0201	0.0294	0.0479	0.0298	0.0226	0.0308	0.0341	0.054	0.0209	0.0072	0.038	0.0352	0.0206	0.0061	0.007	0.0338	0.0411	0.0202	0.0313	0.0378	0.0332	0.0229	0.0105	0.0089	0.0182	0.0201	0.0258	0.0123	0.0023	0.011	0.0376
113.77Hz	0.0212	0.0268	0.0243	0.03	0.0115	0.0125	0.0138	0.0326	0.0271	0.0376	0.0377	0.0265	0.0122	0.0348	0.0428	0.0433	0.0234	0.0118	0.0208	0.032	0.0465	0.0279	0.0231	0.0291	0.036	0.052	0.0234	0.003	0.0365	0.033	0.0228	0.0044	0.0035	0.0282	0.0345	0.0233	0.0292	0.0361	0.034	0.0233	0.0094	0.009	0.0174	0.0232	0.0269	0.0126	0.0031	0.0125	0.0394
114.01Hz	0.0181	0.0276	0.027	0.0309	0.014	0.0091	0.0088	0.0284	0.0221	0.0362	0.0394	0.027	0.0115	0.0364	0.0459	0.0382	0.0182	0.0126	0.0216	0.0342	0.0449	0.0257	0.0229	0.0277	0.0381	0.0502	0.0256	0.0043	0.035	0.0304	0.0247	0.0047	0.0018	0.0237	0.0288	0.0262	0.0272	0.034	0.0342	0.0236	0.008	0.009	0.0167	0.0261	0.0281	0.0127	0.0041	0.0142	0.0412
114.26Hz	0.0144	0.0284	0.0294	0.0317	0.0163	0.0058	0.0059	0.0256	0.0187	0.0341	0.0407	0.0276	0.0106	0.0382	0.0479	0.0339	0.0139	0.0135	0.0226	0.0359	0.0431	0.0233	0.0221	0.0265	0.0402	0.0484	0.0272	0.0086	0.0336	0.0274	0.0262	0.0066	0.0037	0.0202	0.0243	0.0284	0.0252	0.0318	0.0339	0.0239	0.0062	0.009	0.0161	0.0288	0.0292	0.0126	0.0051	0.0162	0.0429
114.5Hz	0.0104	0.0291	0.0313	0.0322	0.0182	0.0031	0.0064	0.0241	0.0171	0.0312	0.0417	0.0283	0.0098	0.0399	0.049	0.0305	0.0106	0.0142	0.0239	0.037	0.0411	0.0205	0.0208	0.0254	0.0418	0.0464	0.0282	0.0129	0.0323	0.0241	0.0275	0.0088	0.0061	0.0176	0.0208	0.0299	0.0233	0.0295	0.0329	0.024	0.0042	0.0092	0.0157	0.0312	0.0303	0.0122	0.0061	0.0184	0.0445
114.75Hz	0.0063	0.0297	0.0327	0.0324	0.0199	0.0025	0.009	0.0237	0.0171	0.0277	0.0423	0.0292	0.0098	0.0417	0.0491	0.028	0.0083	0.0145	0.0253	0.0374	0.0391	0.0175	0.0192	0.0242	0.0429	0.0443	0.0286	0.0169	0.0312	0.0205	0.0285	0.011	0.0085	0.016	0.0185	0.0308	0.0214	0.0272	0.0314	0.0241	0.0018	0.0095	0.0157	0.0332	0.0312	0.0115	0.0072	0.0208	0.0459
114.99Hz	0.0029	0.0303	0.0335	0.0323	0.0212	0.0046	0.0121	0.0242	0.0183	0.0239	0.0425	0.0302	0.0111	0.0434	0.0482	0.0265	0.0069	0.0146	0.0268	0.0371	0.0371	0.0141	0.0174	0.0228	0.0434	0.0419	0.0284	0.0205	0.0303	0.0168	0.0293	0.0129	0.0108	0.0153	0.0171	0.031	0.0198	0.0253	0.0294	0.0242	0.0006	0.0102	0.0163	0.0348	0.032	0.0108	0.0083	0.0232	0.0471
115.23Hz	0.0037	0.0308	0.0338	0.0319	0.0222	0.0071	0.0151	0.0255	0.0199	0.0198	0.0423	0.0312	0.0135	0.0449	0.0465	0.0258	0.0064	0.0145	0.0284	0.036	0.0351	0.0105	0.0154	0.0213	0.0434	0.0394	0.0278	0.0237	0.0297	0.0131	0.03	0.0145	0.0128	0.0155	0.0163	0.0307	0.0186	0.0238	0.0269	0.0243	0.0033	0.0112	0.0174	0.036	0.0327	0.0099	0.0094	0.0257	0.048
115.48Hz	0.0073	0.0312	0.0334	0.0311	0.023	0.0094	0.0179	0.0274	0.0216	0.0156	0.0417	0.0323	0.0167	0.0462	0.0441	0.0258	0.0064	0.0144	0.0299	0.0342	0.0333	0.0068	0.0135	0.0198	0.0429	0.0368	0.0267	0.0263	0.0293	0.0101	0.0306	0.0158	0.0147	0.0164	0.0158	0.03	0.0181	0.0229	0.0239	0.0243	0.0063	0.0125	0.019	0.0368	0.0332	0.0092	0.0106	0.0282	0.0486
115.72Hz	0.0108	0.0315	0.0325	0.03	0.0236	0.0115	0.0206	0.0297	0.0232	0.0117	0.0408	0.0332	0.0201	0.0472	0.0409	0.0262	0.0068	0.0146	0.0312	0.0318	0.0316	0.0031	0.0118	0.0182	0.042	0.0341	0.0252	0.0285	0.029	0.0086	0.0311	0.0168	0.0164	0.0179	0.0153	0.0291	0.0185	0.0226	0.0206	0.0242	0.0092	0.0141	0.0208	0.0371	0.0334	0.0089	0.0119	0.0305	0.0489
115.97Hz	0.014	0.0317	0.0311	0.0286	0.0241	0.0132	0.023	0.0323	0.0246	0.0085	0.0395	0.034	0.0236	0.048	0.0371	0.0269	0.0078	0.0152	0.0323	0.0288	0.0302	0.0013	0.0103	0.0167	0.0407	0.0315	0.0236	0.0301	0.029	0.0096	0.0315	0.0173	0.0178	0.0196	0.0147	0.0281	0.0198	0.0228	0.0169	0.0241	0.0122	0.016	0.0229	0.0369	0.0334	0.0092	0.0133	0.0325	0.0488
116.21Hz	0.0166	0.0318	0.0292	0.0268	0.0244	0.0145	0.0253	0.0351	0.0259	0.0068	0.0379	0.0344	0.0267	0.0485	0.0328	0.0277	0.0092	0.0163	0.033	0.0253	0.029	0.0045	0.0093	0.0153	0.039	0.0292	0.022	0.0311	0.029	0.0123	0.0318	0.0175	0.0189	0.0215	0.0139	0.0272	0.0219	0.0235	0.0131	0.0239	0.015	0.018	0.0249	0.0362	0.0331	0.0103	0.0147	0.0342	0.0484
[truncated: 134 more columns]
