# Supplementary material for: The fast continuous wavelet transformation (fCWT) for real-time, high-quality, noise-resistant time–frequency analysis
Source: Nat Comput Sci. 2022 Jan 27;2(1):47–58. doi: 10.1038/s43588-021-00183-z (PMC10766549; doi:10.1038/s43588-021-00183-z)
Supplement: Supplementary file 4 — Zipped statistical and heatmap source data. [file 43588_2021_183_MOESM4_ESM.zip › Figure 4/figure_4_wvd_source_noise.csv]

Freq(Hz)\Time(s)	0s	0.001s	0.002s	0.003s	0.004s	0.005s	0.006s	0.007s	0.008s	0.009s	0.01s	0.011s	0.012s	0.013s	0.014s	0.015s	0.016s	0.017s	0.018s	0.019s	0.02s	0.021s	0.022s	0.023s	0.024s	0.025s	0.026s	0.027s	0.028s	0.029s	0.03s	0.031s	0.032s	0.033s	0.034s	0.035s	0.036s	0.037s	0.038s	0.039s	0.04s	0.041s	0.042s	0.043s	0.044s	0.045s	0.046s	0.047s	0.048s
0Hz	0.006	0.0033	0.0009	0.0039	0.0052	0.0047	0.0038	0.001	0.0038	0.0049	0.0032	0.0027	0.0008	0.0026	0.0024	0.0021	0.0026	0.0021	0.0043	0.0023	0.005	0.004	0.0084	0.0059	0.0077	0.0053	0.0068	0.0067	0.0045	0.0026	0.0019	0.0012	0.0003	0.0003	0.0025	0.001	0.0005	0.0023	0.0029	0.0035	0	0.0002	0.0018	0.0044	0.002	0.0007	0.0003	0.0012	0.0026
0.24Hz	0.006	0.0033	0.0009	0.0038	0.0052	0.0047	0.0039	0.001	0.0038	0.005	0.0033	0.0028	0.0009	0.0026	0.0026	0.0021	0.0027	0.0021	0.0043	0.0023	0.005	0.004	0.0085	0.0061	0.008	0.0057	0.0071	0.0074	0.0052	0.0034	0.0026	0.0019	0.001	0.0004	0.0018	0.0006	0.0002	0.0017	0.0024	0.0032	0.0001	0.0006	0.0012	0.004	0.0021	0.0008	0.0007	0.0007	0.0023
0.48Hz	0.006	0.0034	0.0009	0.0038	0.0052	0.0048	0.004	0.0011	0.0038	0.0051	0.0034	0.0029	0.001	0.0026	0.0027	0.0021	0.0028	0.002	0.0044	0.0023	0.0051	0.0039	0.0085	0.0064	0.0082	0.0062	0.0074	0.008	0.0059	0.0042	0.0033	0.0027	0.0018	0.0012	0.0011	0.0001	0.0008	0.001	0.0018	0.0029	0.0002	0.0011	0.0005	0.0036	0.0022	0.0009	0.0011	0.0001	0.0019
0.71Hz	0.006	0.0034	0.0009	0.0038	0.0053	0.0048	0.004	0.0011	0.0038	0.0051	0.0035	0.003	0.0011	0.0027	0.0028	0.0022	0.0029	0.002	0.0045	0.0023	0.0051	0.0039	0.0085	0.0066	0.0084	0.0066	0.0077	0.0086	0.0066	0.005	0.004	0.0035	0.0025	0.0021	0.0004	0.0004	0.0015	0.0003	0.0011	0.0026	0.0004	0.0016	0.0002	0.003	0.0021	0.001	0.0015	0.0005	0.0014
0.95Hz	0.006	0.0034	0.0009	0.0038	0.0053	0.0049	0.0041	0.0012	0.0038	0.0052	0.0036	0.0031	0.0012	0.0027	0.0029	0.0022	0.003	0.002	0.0045	0.0023	0.0051	0.0039	0.0085	0.0068	0.0086	0.007	0.008	0.0092	0.0073	0.0058	0.0047	0.0043	0.0033	0.0029	0.0004	0.0009	0.0022	0.0004	0.0004	0.0021	0.0006	0.0021	0.0009	0.0023	0.002	0.0012	0.002	0.0011	0.0008
1.19Hz	0.006	0.0034	0.0009	0.0038	0.0053	0.0049	0.0042	0.0012	0.0038	0.0053	0.0037	0.0032	0.0013	0.0027	0.003	0.0022	0.0031	0.0019	0.0046	0.0023	0.005	0.0038	0.0084	0.007	0.0087	0.0074	0.0082	0.0097	0.008	0.0065	0.0054	0.0051	0.0041	0.0038	0.0013	0.0015	0.0029	0.0012	0.0004	0.0015	0.0009	0.0027	0.0017	0.0016	0.0017	0.0014	0.0024	0.0018	0.0001
1.43Hz	0.006	0.0035	0.0009	0.0038	0.0053	0.0049	0.0043	0.0013	0.0038	0.0053	0.0038	0.0033	0.0014	0.0027	0.0031	0.0022	0.0032	0.0019	0.0046	0.0023	0.005	0.0038	0.0083	0.0072	0.0088	0.0077	0.0084	0.0102	0.0086	0.0073	0.0061	0.0059	0.0048	0.0046	0.0021	0.0021	0.0037	0.002	0.0012	0.0009	0.0012	0.0032	0.0026	0.0007	0.0014	0.0016	0.0029	0.0025	0.0006
1.67Hz	0.006	0.0035	0.0009	0.0037	0.0054	0.005	0.0044	0.0013	0.0038	0.0054	0.0039	0.0034	0.0015	0.0027	0.0032	0.0022	0.0032	0.0019	0.0046	0.0023	0.005	0.0037	0.0082	0.0073	0.0089	0.008	0.0085	0.0106	0.0092	0.008	0.0068	0.0066	0.0056	0.0055	0.003	0.0027	0.0044	0.0029	0.002	0.0002	0.0016	0.0038	0.0034	0.0002	0.001	0.0019	0.0034	0.0032	0.0014
1.9Hz	0.006	0.0035	0.0009	0.0037	0.0054	0.005	0.0045	0.0014	0.0038	0.0055	0.004	0.0035	0.0016	0.0027	0.0033	0.0022	0.0033	0.0019	0.0046	0.0023	0.0049	0.0036	0.0081	0.0074	0.009	0.0083	0.0087	0.011	0.0098	0.0087	0.0075	0.0074	0.0064	0.0064	0.004	0.0034	0.0052	0.0038	0.0029	0.0005	0.002	0.0044	0.0043	0.0012	0.0005	0.0021	0.0038	0.0039	0.0022
2.14Hz	0.006	0.0035	0.001	0.0037	0.0054	0.005	0.0045	0.0014	0.0038	0.0055	0.0041	0.0036	0.0017	0.0027	0.0034	0.0022	0.0034	0.0018	0.0046	0.0023	0.0048	0.0035	0.0079	0.0075	0.009	0.0086	0.0088	0.0114	0.0103	0.0093	0.0081	0.0081	0.0072	0.0072	0.0049	0.0041	0.0059	0.0047	0.0039	0.0013	0.0024	0.0049	0.0052	0.0022	0.0001	0.0025	0.0043	0.0046	0.0031
2.38Hz	0.006	0.0036	0.001	0.0037	0.0054	0.0051	0.0046	0.0015	0.0037	0.0056	0.0042	0.0038	0.0018	0.0027	0.0035	0.0023	0.0034	0.0018	0.0046	0.0023	0.0048	0.0034	0.0077	0.0075	0.0089	0.0088	0.0088	0.0116	0.0107	0.0099	0.0088	0.0088	0.0079	0.008	0.0058	0.0048	0.0067	0.0056	0.0048	0.0022	0.0029	0.0055	0.006	0.0033	0.0008	0.0028	0.0048	0.0054	0.004
2.62Hz	0.006	0.0036	0.001	0.0037	0.0054	0.0051	0.0047	0.0015	0.0037	0.0056	0.0043	0.0039	0.0019	0.0027	0.0035	0.0023	0.0035	0.0018	0.0046	0.0023	0.0047	0.0033	0.0075	0.0075	0.0089	0.0089	0.0088	0.0118	0.0112	0.0105	0.0093	0.0095	0.0086	0.0088	0.0068	0.0055	0.0074	0.0065	0.0058	0.0031	0.0034	0.0061	0.0069	0.0044	0.0015	0.0033	0.0053	0.0061	0.0049
2.86Hz	0.006	0.0036	0.001	0.0037	0.0055	0.0051	0.0048	0.0016	0.0037	0.0057	0.0044	0.004	0.002	0.0027	0.0036	0.0023	0.0036	0.0017	0.0046	0.0023	0.0046	0.0032	0.0073	0.0075	0.0088	0.0091	0.0088	0.012	0.0115	0.011	0.0099	0.0101	0.0093	0.0096	0.0077	0.0062	0.0081	0.0074	0.0067	0.0041	0.004	0.0066	0.0077	0.0055	0.0024	0.0037	0.0058	0.0067	0.0059
3.1Hz	0.006	0.0036	0.001	0.0036	0.0055	0.0052	0.0048	0.0016	0.0037	0.0057	0.0045	0.0041	0.0021	0.0027	0.0037	0.0023	0.0036	0.0017	0.0046	0.0023	0.0044	0.0031	0.007	0.0075	0.0086	0.0092	0.0088	0.0121	0.0118	0.0114	0.0104	0.0106	0.0099	0.0103	0.0086	0.0069	0.0088	0.0082	0.0077	0.0051	0.0046	0.0072	0.0085	0.0067	0.0032	0.0042	0.0063	0.0074	0.0068
3.33Hz	0.006	0.0037	0.001	0.0036	0.0055	0.0052	0.0049	0.0017	0.0037	0.0058	0.0046	0.0041	0.0023	0.0027	0.0038	0.0023	0.0037	0.0017	0.0045	0.0022	0.0043	0.003	0.0067	0.0074	0.0085	0.0092	0.0087	0.0121	0.0121	0.0118	0.0108	0.0111	0.0105	0.0109	0.0095	0.0075	0.0095	0.0091	0.0086	0.006	0.0052	0.0077	0.0093	0.0078	0.0042	0.0047	0.0068	0.008	0.0077
3.57Hz	0.006	0.0037	0.001	0.0036	0.0055	0.0052	0.005	0.0017	0.0037	0.0058	0.0047	0.0042	0.0024	0.0027	0.0039	0.0023	0.0037	0.0016	0.0045	0.0022	0.0042	0.0028	0.0064	0.0073	0.0083	0.0092	0.0085	0.0121	0.0122	0.0122	0.0112	0.0116	0.011	0.0116	0.0103	0.0082	0.0101	0.0099	0.0095	0.007	0.0058	0.0082	0.01	0.0089	0.0052	0.0052	0.0072	0.0086	0.0086
3.81Hz	0.006	0.0037	0.001	0.0036	0.0055	0.0053	0.0051	0.0018	0.0036	0.0058	0.0048	0.0043	0.0025	0.0027	0.0039	0.0023	0.0038	0.0016	0.0044	0.0022	0.004	0.0027	0.006	0.0072	0.008	0.0092	0.0084	0.012	0.0124	0.0124	0.0116	0.012	0.0115	0.0121	0.0111	0.0088	0.0106	0.0106	0.0103	0.008	0.0064	0.0086	0.0106	0.01	0.0062	0.0058	0.0077	0.0092	0.0094
4.05Hz	0.006	0.0037	0.001	0.0036	0.0055	0.0053	0.0051	0.0019	0.0036	0.0059	0.0049	0.0044	0.0026	0.0027	0.004	0.0023	0.0038	0.0016	0.0044	0.0022	0.0039	0.0026	0.0057	0.007	0.0077	0.0091	0.0082	0.0118	0.0124	0.0126	0.0118	0.0123	0.0119	0.0126	0.0118	0.0094	0.0111	0.0113	0.0111	0.009	0.007	0.0091	0.0112	0.011	0.0072	0.0064	0.0081	0.0096	0.0101
4.29Hz	0.006	0.0038	0.001	0.0035	0.0055	0.0053	0.0052	0.0019	0.0036	0.0059	0.005	0.0045	0.0027	0.0027	0.0041	0.0023	0.0038	0.0016	0.0043	0.0021	0.0037	0.0024	0.0053	0.0068	0.0074	0.009	0.0079	0.0116	0.0124	0.0127	0.012	0.0125	0.0123	0.013	0.0124	0.01	0.0116	0.0119	0.0119	0.0099	0.0077	0.0095	0.0117	0.0119	0.0082	0.007	0.0085	0.0101	0.0108
4.52Hz	0.006	0.0038	0.001	0.0035	0.0056	0.0053	0.0053	0.002	0.0036	0.0059	0.005	0.0046	0.0028	0.0026	0.0041	0.0024	0.0038	0.0015	0.0042	0.0021	0.0035	0.0022	0.0049	0.0066	0.0071	0.0088	0.0076	0.0113	0.0123	0.0128	0.0122	0.0127	0.0126	0.0133	0.013	0.0105	0.0119	0.0125	0.0125	0.0108	0.0083	0.0098	0.0122	0.0128	0.0092	0.0076	0.0089	0.0105	0.0115
4.76Hz	0.006	0.0038	0.0011	0.0035	0.0056	0.0054	0.0054	0.002	0.0036	0.0059	0.0051	0.0047	0.0029	0.0026	0.0042	0.0024	0.0039	0.0015	0.0041	0.002	0.0034	0.0021	0.0044	0.0064	0.0067	0.0086	0.0073	0.0109	0.0121	0.0128	0.0122	0.0128	0.0128	0.0135	0.0135	0.011	0.0122	0.013	0.0131	0.0116	0.0089	0.0102	0.0125	0.0135	0.0102	0.0082	0.0093	0.0108	0.012
5Hz	0.006	0.0038	0.0011	0.0035	0.0056	0.0054	0.0054	0.0021	0.0035	0.006	0.0052	0.0048	0.003	0.0026	0.0042	0.0024	0.0039	0.0015	0.004	0.002	0.0032	0.0019	0.004	0.0061	0.0063	0.0084	0.007	0.0105	0.0119	0.0126	0.0122	0.0128	0.0129	0.0136	0.0139	0.0114	0.0125	0.0134	0.0136	0.0124	0.0095	0.0104	0.0128	0.0142	0.0112	0.0088	0.0096	0.0111	0.0125
5.24Hz	0.006	0.0038	0.0011	0.0034	0.0056	0.0054	0.0055	0.0021	0.0035	0.006	0.0053	0.0048	0.0031	0.0026	0.0043	0.0024	0.0039	0.0015	0.0039	0.002	0.003	0.0017	0.0036	0.0058	0.0059	0.0081	0.0066	0.01	0.0116	0.0125	0.0122	0.0128	0.0129	0.0137	0.0142	0.0117	0.0126	0.0137	0.014	0.0131	0.01	0.0107	0.013	0.0148	0.012	0.0094	0.0099	0.0113	0.0129
5.48Hz	0.006	0.0039	0.0011	0.0034	0.0056	0.0054	0.0056	0.0022	0.0035	0.006	0.0053	0.0049	0.0032	0.0026	0.0043	0.0024	0.0039	0.0014	0.0038	0.0019	0.0028	0.0016	0.0031	0.0054	0.0055	0.0077	0.0062	0.0095	0.0112	0.0122	0.012	0.0126	0.0129	0.0137	0.0144	0.012	0.0127	0.0139	0.0144	0.0137	0.0106	0.0109	0.0131	0.0152	0.0129	0.01	0.0102	0.0114	0.0132
5.71Hz	0.006	0.0039	0.0011	0.0034	0.0056	0.0055	0.0056	0.0023	0.0035	0.006	0.0054	0.005	0.0034	0.0026	0.0044	0.0024	0.0039	0.0014	0.0037	0.0019	0.0026	0.0014	0.0026	0.0051	0.005	0.0074	0.0057	0.0089	0.0108	0.0119	0.0118	0.0124	0.0128	0.0135	0.0146	0.0122	0.0127	0.014	0.0146	0.0142	0.011	0.011	0.0132	0.0156	0.0136	0.0106	0.0105	0.0115	0.0134
5.95Hz	0.006	0.0039	0.0011	0.0034	0.0056	0.0055	0.0057	0.0023	0.0034	0.006	0.0055	0.0051	0.0035	0.0026	0.0044	0.0024	0.0039	0.0014	0.0036	0.0018	0.0024	0.0012	0.0022	0.0047	0.0045	0.0069	0.0052	0.0083	0.0102	0.0114	0.0115	0.0121	0.0125	0.0133	0.0146	0.0123	0.0126	0.0141	0.0147	0.0146	0.0114	0.0111	0.0131	0.0157	0.0142	0.0111	0.0107	0.0116	0.0135
6.19Hz	0.006	0.0039	0.0011	0.0034	0.0056	0.0055	0.0057	0.0024	0.0034	0.006	0.0055	0.0051	0.0036	0.0026	0.0044	0.0024	0.0039	0.0014	0.0034	0.0018	0.0022	0.001	0.0017	0.0043	0.004	0.0065	0.0047	0.0076	0.0097	0.0109	0.0111	0.0117	0.0122	0.013	0.0145	0.0123	0.0124	0.014	0.0147	0.0149	0.0118	0.0111	0.013	0.0158	0.0148	0.0115	0.0109	0.0116	0.0135
6.43Hz	0.006	0.004	0.0011	0.0033	0.0056	0.0055	0.0058	0.0024	0.0034	0.006	0.0056	0.0052	0.0037	0.0026	0.0045	0.0024	0.0039	0.0013	0.0033	0.0017	0.0019	0.0009	0.0012	0.0039	0.0034	0.006	0.0042	0.0068	0.009	0.0104	0.0106	0.0112	0.0119	0.0126	0.0143	0.0123	0.0122	0.0138	0.0146	0.0151	0.0121	0.0111	0.0127	0.0157	0.0152	0.012	0.011	0.0115	0.0134
6.67Hz	0.006	0.004	0.0011	0.0033	0.0056	0.0055	0.0059	0.0025	0.0034	0.006	0.0057	0.0053	0.0038	0.0026	0.0045	0.0024	0.0039	0.0013	0.0032	0.0017	0.0017	0.0007	0.0007	0.0035	0.0029	0.0055	0.0037	0.0061	0.0083	0.0097	0.0101	0.0107	0.0114	0.0121	0.014	0.0121	0.0118	0.0135	0.0144	0.0152	0.0123	0.011	0.0124	0.0156	0.0155	0.0123	0.0111	0.0114	0.0132
6.91Hz	0.006	0.004	0.0011	0.0033	0.0056	0.0056	0.0059	0.0026	0.0033	0.006	0.0057	0.0053	0.0039	0.0026	0.0045	0.0024	0.0039	0.0013	0.003	0.0016	0.0015	0.0005	0.0002	0.003	0.0023	0.0049	0.0031	0.0052	0.0076	0.009	0.0095	0.0101	0.0108	0.0115	0.0135	0.0119	0.0114	0.0131	0.014	0.0152	0.0124	0.0109	0.012	0.0152	0.0157	0.0126	0.0112	0.0112	0.013
7.14Hz	0.006	0.004	0.0011	0.0033	0.0056	0.0056	0.006	0.0026	0.0033	0.006	0.0058	0.0054	0.004	0.0026	0.0045	0.0024	0.0038	0.0013	0.0029	0.0016	0.0013	0.0003	0.0003	0.0025	0.0018	0.0043	0.0025	0.0044	0.0068	0.0083	0.0088	0.0093	0.0102	0.0108	0.013	0.0116	0.0109	0.0126	0.0136	0.015	0.0125	0.0107	0.0116	0.0148	0.0158	0.0129	0.0112	0.0111	0.0126
7.38Hz	0.006	0.0041	0.0012	0.0032	0.0056	0.0056	0.006	0.0027	0.0033	0.006	0.0058	0.0054	0.0041	0.0026	0.0045	0.0024	0.0038	0.0013	0.0027	0.0015	0.0011	0.0001	0.0007	0.0021	0.0012	0.0037	0.0019	0.0035	0.0059	0.0074	0.008	0.0086	0.0095	0.01	0.0123	0.0112	0.0103	0.012	0.013	0.0147	0.0125	0.0104	0.011	0.0142	0.0157	0.013	0.0112	0.0108	0.0122
7.62Hz	0.006	0.0041	0.0012	0.0032	0.0056	0.0056	0.0061	0.0027	0.0033	0.0059	0.0058	0.0055	0.0042	0.0026	0.0045	0.0024	0.0038	0.0013	0.0026	0.0015	0.0008	0	0.0012	0.0016	0.0006	0.0031	0.0013	0.0026	0.005	0.0065	0.0072	0.0077	0.0087	0.0092	0.0116	0.0107	0.0097	0.0113	0.0124	0.0143	0.0123	0.0101	0.0105	0.0135	0.0155	0.0131	0.0112	0.0106	0.0118
7.86Hz	0.006	0.0041	0.0012	0.0032	0.0056	0.0056	0.0061	0.0028	0.0032	0.0059	0.0059	0.0055	0.0043	0.0026	0.0045	0.0024	0.0037	0.0012	0.0024	0.0014	0.0006	0.0002	0.0017	0.0011	0	0.0025	0.0006	0.0017	0.0041	0.0056	0.0064	0.0068	0.0078	0.0083	0.0108	0.0101	0.0089	0.0105	0.0116	0.0137	0.0121	0.0098	0.0098	0.0128	0.0151	0.0131	0.0111	0.0103	0.0113
8.1Hz	0.006	0.0041	0.0012	0.0032	0.0056	0.0056	0.0062	0.0029	0.0032	0.0059	0.0059	0.0056	0.0044	0.0026	0.0045	0.0024	0.0037	0.0012	0.0022	0.0013	0.0004	0.0004	0.0021	0.0006	0.0006	0.0018	0	0.0007	0.0031	0.0046	0.0055	0.0059	0.0069	0.0073	0.0098	0.0094	0.0081	0.0097	0.0107	0.013	0.0118	0.0094	0.0091	0.0119	0.0146	0.013	0.011	0.01	0.0108
8.33Hz	0.006	0.0042	0.0012	0.0031	0.0056	0.0056	0.0062	0.0029	0.0032	0.0059	0.0059	0.0056	0.0045	0.0026	0.0045	0.0024	0.0036	0.0012	0.0021	0.0013	0.0002	0.0006	0.0026	0.0001	0.0012	0.0011	0.0006	0.0002	0.0021	0.0036	0.0045	0.0049	0.0059	0.0062	0.0088	0.0087	0.0073	0.0087	0.0098	0.0122	0.0114	0.0089	0.0084	0.0109	0.014	0.0128	0.0108	0.0097	0.0103
8.57Hz	0.006	0.0042	0.0012	0.0031	0.0056	0.0057	0.0063	0.003	0.0031	0.0058	0.006	0.0056	0.0045	0.0026	0.0045	0.0024	0.0036	0.0012	0.0019	0.0012	0	0.0007	0.003	0.0005	0.0018	0.0004	0.0013	0.0012	0.0011	0.0025	0.0035	0.0038	0.0048	0.0051	0.0077	0.0079	0.0063	0.0077	0.0087	0.0113	0.0109	0.0084	0.0076	0.0099	0.0133	0.0126	0.0106	0.0094	0.0097
8.81Hz	0.006	0.0042	0.0012	0.0031	0.0056	0.0057	0.0063	0.003	0.0031	0.0058	0.006	0.0057	0.0046	0.0026	0.0045	0.0024	0.0035	0.0012	0.0018	0.0012	0.0002	0.0009	0.0034	0.001	0.0024	0.0003	0.0019	0.0021	0	0.0014	0.0024	0.0027	0.0037	0.0039	0.0065	0.007	0.0054	0.0066	0.0076	0.0103	0.0103	0.0079	0.0068	0.0088	0.0125	0.0122	0.0103	0.0091	0.0091
9.05Hz	0.006	0.0042	0.0012	0.0031	0.0056	0.0057	0.0064	0.0031	0.0031	0.0058	0.006	0.0057	0.0047	0.0026	0.0045	0.0024	0.0035	0.0012	0.0016	0.0011	0.0004	0.001	0.0038	0.0015	0.003	0.001	0.0026	0.0031	0.001	0.0003	0.0014	0.0016	0.0026	0.0027	0.0052	0.006	0.0044	0.0055	0.0065	0.0092	0.0097	0.0073	0.006	0.0077	0.0116	0.0118	0.0101	0.0087	0.0086
9.29Hz	0.006	0.0042	0.0012	0.003	0.0056	0.0057	0.0064	0.0032	0.003	0.0057	0.006	0.0057	0.0048	0.0026	0.0045	0.0024	0.0034	0.0012	0.0014	0.001	0.0006	0.0012	0.0042	0.002	0.0035	0.0017	0.0032	0.004	0.0021	0.0008	0.0002	0.0004	0.0014	0.0015	0.0039	0.005	0.0033	0.0043	0.0052	0.008	0.0089	0.0066	0.0052	0.0066	0.0106	0.0113	0.0097	0.0084	0.008
9.52Hz	0.006	0.0043	0.0013	0.003	0.0056	0.0057	0.0065	0.0032	0.003	0.0057	0.006	0.0058	0.0049	0.0026	0.0045	0.0024	0.0034	0.0012	0.0013	0.001	0.0008	0.0013	0.0046	0.0025	0.0041	0.0024	0.0038	0.005	0.0032	0.002	0.0009	0.0008	0.0002	0.0002	0.0026	0.0039	0.0022	0.0031	0.004	0.0068	0.0081	0.006	0.0044	0.0054	0.0095	0.0107	0.0094	0.0081	0.0075
9.76Hz	0.006	0.0043	0.0013	0.003	0.0056	0.0057	0.0065	0.0033	0.003	0.0057	0.0061	0.0058	0.005	0.0026	0.0044	0.0024	0.0033	0.0012	0.0011	0.0009	0.001	0.0015	0.0049	0.003	0.0046	0.0031	0.0044	0.0059	0.0042	0.0031	0.002	0.002	0.001	0.0011	0.0012	0.0027	0.0011	0.0018	0.0027	0.0054	0.0071	0.0053	0.0036	0.0043	0.0083	0.01	0.009	0.0078	0.0071
10Hz	0.006	0.0043	0.0013	0.003	0.0056	0.0057	0.0066	0.0033	0.0029	0.0056	0.0061	0.0058	0.005	0.0026	0.0044	0.0024	0.0032	0.0012	0.0009	0.0009	0.0012	0.0016	0.0052	0.0034	0.0052	0.0038	0.005	0.0068	0.0053	0.0043	0.0032	0.0032	0.0023	0.0023	0.0003	0.0015	0	0.0005	0.0013	0.0041	0.0062	0.0046	0.0028	0.0031	0.0071	0.0093	0.0086	0.0075	0.0066
10.24Hz	0.006	0.0043	0.0013	0.0029	0.0056	0.0057	0.0066	0.0034	0.0029	0.0056	0.0061	0.0058	0.0051	0.0026	0.0044	0.0024	0.0032	0.0012	0.0008	0.0008	0.0013	0.0017	0.0055	0.0039	0.0057	0.0045	0.0056	0.0076	0.0063	0.0054	0.0043	0.0044	0.0035	0.0036	0.0017	0.0003	0.0012	0.0008	0	0.0027	0.0051	0.0038	0.002	0.002	0.0059	0.0085	0.0081	0.0072	0.0062
10.48Hz	0.006	0.0044	0.0013	0.0029	0.0055	0.0057	0.0066	0.0035	0.0029	0.0055	0.0061	0.0058	0.0052	0.0026	0.0043	0.0024	0.0031	0.0012	0.0006	0.0007	0.0015	0.0018	0.0058	0.0044	0.0061	0.0052	0.0062	0.0084	0.0073	0.0065	0.0055	0.0055	0.0047	0.0049	0.0032	0.0009	0.0023	0.002	0.0013	0.0012	0.004	0.0031	0.0013	0.0009	0.0047	0.0077	0.0077	0.0069	0.0059
10.72Hz	0.006	0.0044	0.0013	0.0029	0.0055	0.0057	0.0067	0.0035	0.0029	0.0055	0.0061	0.0058	0.0052	0.0026	0.0043	0.0024	0.003	0.0012	0.0005	0.0007	0.0016	0.0019	0.006	0.0048	0.0066	0.0058	0.0067	0.0092	0.0083	0.0076	0.0066	0.0067	0.006	0.0062	0.0046	0.0022	0.0035	0.0033	0.0026	0.0002	0.0029	0.0023	0.0005	0.0001	0.0034	0.0068	0.0072	0.0067	0.0056
10.95Hz	0.006	0.0044	0.0013	0.0029	0.0055	0.0057	0.0067	0.0036	0.0028	0.0054	0.0061	0.0058	0.0053	0.0026	0.0042	0.0024	0.0029	0.0012	0.0003	0.0006	0.0018	0.002	0.0063	0.0052	0.007	0.0064	0.0072	0.01	0.0092	0.0087	0.0077	0.0079	0.0072	0.0074	0.0061	0.0035	0.0046	0.0045	0.0039	0.0017	0.0017	0.0015	0.0001	0.0011	0.0022	0.0059	0.0067	0.0064	0.0054
11.19Hz	0.006	0.0044	0.0013	0.0028	0.0055	0.0057	0.0067	0.0036	0.0028	0.0053	0.006	0.0058	0.0053	0.0026	0.0042	0.0024	0.0029	0.0012	0.0002	0.0006	0.0019	0.0021	0.0065	0.0056	0.0074	0.007	0.0077	0.0106	0.0102	0.0097	0.0088	0.009	0.0083	0.0087	0.0075	0.0047	0.0057	0.0057	0.0052	0.0031	0.0005	0.0007	0.0008	0.0019	0.0011	0.005	0.0062	0.0062	0.0052
11.43Hz	0.006	0.0045	0.0013	0.0028	0.0055	0.0057	0.0068	0.0037	0.0028	0.0053	0.006	0.0058	0.0054	0.0026	0.0041	0.0024	0.0028	0.0012	0	0.0005	0.002	0.0022	0.0066	0.006	0.0078	0.0076	0.0082	0.0113	0.011	0.0107	0.0098	0.0101	0.0095	0.0098	0.0089	0.006	0.0067	0.0069	0.0064	0.0045	0.0007	0.0001	0.0014	0.0027	0.0001	0.0041	0.0057	0.006	0.0051
11.67Hz	0.006	0.0045	0.0014	0.0028	0.0055	0.0057	0.0068	0.0038	0.0027	0.0052	0.006	0.0058	0.0054	0.0026	0.0041	0.0024	0.0027	0.0013	0.0001	0.0005	0.0021	0.0022	0.0068	0.0063	0.0081	0.0082	0.0086	0.0119	0.0118	0.0117	0.0108	0.0111	0.0106	0.0109	0.0102	0.0072	0.0078	0.008	0.0076	0.0059	0.0018	0.0008	0.0019	0.0035	0.0011	0.0032	0.0052	0.0058	0.0051
11.91Hz	0.006	0.0045	0.0014	0.0028	0.0055	0.0057	0.0068	0.0038	0.0027	0.0051	0.006	0.0058	0.0055	0.0026	0.004	0.0024	0.0026	0.0013	0.0002	0.0004	0.0022	0.0023	0.0069	0.0066	0.0084	0.0087	0.009	0.0124	0.0126	0.0125	0.0117	0.0121	0.0116	0.012	0.0115	0.0084	0.0087	0.0091	0.0087	0.0072	0.003	0.0016	0.0024	0.0041	0.0021	0.0024	0.0047	0.0057	0.0051
12.14Hz	0.006	0.0045	0.0014	0.0027	0.0054	0.0057	0.0068	0.0039	0.0027	0.0051	0.006	0.0058	0.0055	0.0026	0.004	0.0024	0.0025	0.0013	0.0003	0.0003	0.0023	0.0023	0.0069	0.0069	0.0087	0.0091	0.0093	0.0129	0.0133	0.0134	0.0126	0.013	0.0126	0.013	0.0127	0.0096	0.0097	0.0101	0.0097	0.0085	0.0042	0.0023	0.0029	0.0046	0.003	0.0015	0.0042	0.0055	0.0052
12.38Hz	0.006	0.0045	0.0014	0.0027	0.0054	0.0057	0.0069	0.0039	0.0026	0.005	0.0059	0.0057	0.0056	0.0026	0.0039	0.0024	0.0025	0.0013	0.0005	0.0003	0.0024	0.0024	0.007	0.0072	0.0089	0.0096	0.0096	0.0133	0.0139	0.0141	0.0135	0.0138	0.0135	0.0139	0.0138	0.0107	0.0106	0.011	0.0107	0.0096	0.0053	0.003	0.0033	0.005	0.0038	0.0007	0.0037	0.0054	0.0053
12.62Hz	0.006	0.0046	0.0014	0.0027	0.0054	0.0057	0.0069	0.004	0.0026	0.0049	0.0059	0.0057	0.0056	0.0026	0.0038	0.0024	0.0024	0.0013	0.0006	0.0003	0.0025	0.0024	0.007	0.0074	0.0091	0.01	0.0099	0.0136	0.0144	0.0148	0.0142	0.0146	0.0144	0.0147	0.0149	0.0118	0.0114	0.0118	0.0115	0.0107	0.0064	0.0037	0.0036	0.0053	0.0045	0	0.0033	0.0053	0.0055
12.86Hz	0.006	0.0046	0.0014	0.0026	0.0054	0.0057	0.0069	0.004	0.0026	0.0048	0.0058	0.0057	0.0056	0.0026	0.0038	0.0024	0.0023	0.0013	0.0007	0.0002	0.0025	0.0024	0.007	0.0076	0.0092	0.0103	0.0101	0.0139	0.0149	0.0154	0.0149	0.0153	0.0152	0.0155	0.0158	0.0128	0.0121	0.0126	0.0123	0.0116	0.0074	0.0044	0.0039	0.0055	0.005	0.0007	0.0029	0.0052	0.0057
13.1Hz	0.006	0.0046	0.0014	0.0026	0.0054	0.0056	0.0069	0.0041	0.0025	0.0048	0.0058	0.0056	0.0056	0.0026	0.0037	0.0024	0.0022	0.0013	0.0008	0.0002	0.0026	0.0024	0.0069	0.0078	0.0093	0.0106	0.0103	0.0141	0.0153	0.016	0.0156	0.0159	0.0159	0.0162	0.0167	0.0137	0.0128	0.0132	0.0129	0.0125	0.0084	0.005	0.0041	0.0055	0.0055	0.0013	0.0025	0.0051	0.006
13.33Hz	0.006	0.0046	0.0014	0.0026	0.0053	0.0056	0.0069	0.0041	0.0025	0.0047	0.0058	0.0056	0.0057	0.0026	0.0036	0.0024	0.0021	0.0014	0.0009	0.0001	0.0026	0.0024	0.0069	0.0079	0.0094	0.0109	0.0104	0.0143	0.0157	0.0164	0.0161	0.0165	0.0165	0.0167	0.0174	0.0145	0.0134	0.0138	0.0135	0.0132	0.0093	0.0056	0.0043	0.0055	0.0058	0.0019	0.0021	0.005	0.0062
13.57Hz	0.006	0.0047	0.0014	0.0026	0.0053	0.0056	0.007	0.0042	0.0025	0.0046	0.0057	0.0056	0.0057	0.0026	0.0036	0.0024	0.002	0.0014	0.001	0.0001	0.0026	0.0024	0.0068	0.008	0.0094	0.0111	0.0105	0.0143	0.0159	0.0168	0.0166	0.0169	0.017	0.0172	0.0181	0.0153	0.0139	0.0143	0.0139	0.0139	0.0101	0.0061	0.0044	0.0054	0.006	0.0023	0.0018	0.0049	0.0065
13.81Hz	0.006	0.0047	0.0015	0.0025	0.0053	0.0056	0.007	0.0042	0.0024	0.0045	0.0057	0.0055	0.0057	0.0026	0.0035	0.0024	0.0019	0.0014	0.001	0.0001	0.0026	0.0024	0.0066	0.0081	0.0094	0.0112	0.0106	0.0144	0.0161	0.0171	0.0169	0.0173	0.0174	0.0176	0.0186	0.016	0.0143	0.0146	0.0142	0.0144	0.0108	0.0065	0.0045	0.0052	0.006	0.0027	0.0015	0.0049	0.0068
14.05Hz	0.006	0.0047	0.0015	0.0025	0.0053	0.0056	0.007	0.0043	0.0024	0.0044	0.0056	0.0055	0.0057	0.0026	0.0034	0.0024	0.0018	0.0014	0.0011	0	0.0026	0.0023	0.0065	0.0081	0.0094	0.0114	0.0106	0.0143	0.0162	0.0173	0.0172	0.0176	0.0178	0.0179	0.019	0.0165	0.0146	0.0149	0.0144	0.0147	0.0114	0.007	0.0045	0.0049	0.0059	0.0029	0.0013	0.0048	0.0071
14.29Hz	0.006	0.0047	0.0015	0.0025	0.0052	0.0056	0.007	0.0043	0.0024	0.0043	0.0055	0.0054	0.0057	0.0026	0.0033	0.0024	0.0018	0.0014	0.0012	0	0.0026	0.0023	0.0063	0.0081	0.0093	0.0114	0.0106	0.0142	0.0162	0.0174	0.0174	0.0177	0.018	0.018	0.0193	0.017	0.0149	0.015	0.0145	0.0149	0.0119	0.0073	0.0045	0.0045	0.0057	0.0031	0.0011	0.0048	0.0074
14.53Hz	0.006	0.0047	0.0015	0.0024	0.0052	0.0056	0.007	0.0044	0.0024	0.0042	0.0055	0.0053	0.0057	0.0026	0.0032	0.0024	0.0017	0.0015	0.0012	0	0.0026	0.0022	0.0061	0.0081	0.0092	0.0114	0.0105	0.014	0.0161	0.0174	0.0175	0.0178	0.0181	0.0181	0.0194	0.0174	0.015	0.0151	0.0145	0.015	0.0123	0.0076	0.0044	0.0041	0.0054	0.0031	0.001	0.0048	0.0077
14.76Hz	0.006	0.0048	0.0015	0.0024	0.0052	0.0055	0.007	0.0044	0.0023	0.0042	0.0054	0.0053	0.0057	0.0026	0.0032	0.0024	0.0016	0.0015	0.0013	0.0001	0.0025	0.0021	0.0058	0.008	0.009	0.0114	0.0104	0.0137	0.016	0.0173	0.0175	0.0178	0.0181	0.018	0.0195	0.0176	0.0151	0.015	0.0144	0.015	0.0126	0.0078	0.0043	0.0036	0.0049	0.0031	0.0009	0.0048	0.008
15Hz	0.006	0.0048	0.0015	0.0024	0.0052	0.0055	0.007	0.0045	0.0023	0.0041	0.0053	0.0052	0.0057	0.0027	0.0031	0.0023	0.0015	0.0015	0.0013	0.0001	0.0025	0.0021	0.0056	0.0079	0.0088	0.0113	0.0102	0.0134	0.0158	0.0171	0.0175	0.0177	0.0181	0.0179	0.0194	0.0178	0.0151	0.0148	0.0142	0.0148	0.0127	0.008	0.0042	0.003	0.0044	0.0029	0.0009	0.0048	0.0082
15.24Hz	0.006	0.0048	0.0015	0.0024	0.0051	0.0055	0.007	0.0045	0.0023	0.004	0.0053	0.0052	0.0057	0.0027	0.003	0.0023	0.0014	0.0015	0.0013	0.0001	0.0024	0.002	0.0053	0.0077	0.0086	0.0111	0.01	0.013	0.0154	0.0169	0.0173	0.0175	0.0179	0.0176	0.0192	0.0178	0.0149	0.0146	0.0138	0.0145	0.0128	0.0081	0.004	0.0024	0.0037	0.0027	0.0009	0.0048	0.0085
15.48Hz	0.006	0.0048	0.0015	0.0023	0.0051	0.0055	0.007	0.0046	0.0022	0.0039	0.0052	0.0051	0.0056	0.0027	0.0029	0.0023	0.0013	0.0015	0.0014	0.0001	0.0023	0.0019	0.005	0.0076	0.0083	0.0109	0.0098	0.0125	0.015	0.0165	0.017	0.0172	0.0176	0.0173	0.0188	0.0177	0.0147	0.0142	0.0134	0.014	0.0127	0.0081	0.0039	0.0018	0.003	0.0024	0.001	0.0048	0.0087
15.72Hz	0.006	0.0049	0.0016	0.0023	0.0051	0.0055	0.007	0.0046	0.0022	0.0038	0.0051	0.005	0.0056	0.0027	0.0028	0.0023	0.0013	0.0016	0.0014	0.0001	0.0022	0.0018	0.0046	0.0074	0.008	0.0107	0.0095	0.012	0.0146	0.0161	0.0167	0.0168	0.0172	0.0169	0.0184	0.0175	0.0145	0.0138	0.0128	0.0135	0.0125	0.0081	0.0036	0.0012	0.0022	0.0019	0.0012	0.0049	0.0088
15.95Hz	0.006	0.0049	0.0016	0.0023	0.005	0.0054	0.007	0.0047	0.0022	0.0037	0.005	0.0049	0.0056	0.0027	0.0027	0.0023	0.0012	0.0016	0.0014	0.0001	0.0021	0.0017	0.0043	0.0071	0.0076	0.0104	0.0092	0.0114	0.014	0.0156	0.0162	0.0163	0.0168	0.0163	0.0178	0.0172	0.0141	0.0132	0.0122	0.0128	0.0122	0.008	0.0034	0.0005	0.0014	0.0014	0.0014	0.0049	0.009
16.19Hz	0.006	0.0049	0.0016	0.0022	0.005	0.0054	0.007	0.0047	0.0022	0.0036	0.0049	0.0048	0.0055	0.0027	0.0026	0.0023	0.0011	0.0016	0.0014	0.0001	0.002	0.0016	0.0039	0.0068	0.0072	0.0101	0.0088	0.0108	0.0134	0.015	0.0157	0.0157	0.0162	0.0157	0.0171	0.0168	0.0136	0.0126	0.0115	0.0121	0.0118	0.0078	0.0032	0.0001	0.0005	0.0008	0.0017	0.005	0.0091
16.43Hz	0.006	0.0049	0.0016	0.0022	0.005	0.0054	0.007	0.0048	0.0021	0.0035	0.0049	0.0048	0.0055	0.0027	0.0026	0.0023	0.001	0.0016	0.0014	0.0001	0.0019	0.0014	0.0035	0.0065	0.0068	0.0097	0.0084	0.0101	0.0128	0.0143	0.0151	0.0151	0.0155	0.015	0.0164	0.0163	0.0131	0.012	0.0108	0.0112	0.0113	0.0076	0.0029	0.0007	0.0004	0.0002	0.002	0.0051	0.0091
16.67Hz	0.006	0.0049	0.0016	0.0022	0.0049	0.0054	0.007	0.0048	0.0021	0.0034	0.0048	0.0047	0.0055	0.0027	0.0025	0.0023	0.001	0.0017	0.0013	0.0001	0.0018	0.0013	0.0031	0.0062	0.0064	0.0092	0.008	0.0094	0.012	0.0136	0.0144	0.0144	0.0148	0.0142	0.0155	0.0156	0.0125	0.0112	0.01	0.0103	0.0106	0.0073	0.0026	0.0013	0.0013	0.0006	0.0023	0.0052	0.0092
16.91Hz	0.006	0.005	0.0016	0.0021	0.0049	0.0053	0.007	0.0048	0.0021	0.0033	0.0047	0.0046	0.0054	0.0027	0.0024	0.0022	0.0009	0.0017	0.0013	0.0001	0.0017	0.0012	0.0027	0.0058	0.0059	0.0088	0.0075	0.0087	0.0112	0.0128	0.0136	0.0136	0.014	0.0133	0.0145	0.0149	0.0119	0.0104	0.0091	0.0092	0.0099	0.0069	0.0023	0.0019	0.0023	0.0013	0.0027	0.0053	0.0092
17.14Hz	0.006	0.005	0.0016	0.0021	0.0049	0.0053	0.0069	0.0049	0.0021	0.0032	0.0046	0.0045	0.0054	0.0027	0.0023	0.0022	0.0008	0.0017	0.0013	0.0001	0.0015	0.001	0.0023	0.0055	0.0054	0.0083	0.007	0.0079	0.0104	0.0119	0.0128	0.0127	0.0131	0.0124	0.0135	0.0141	0.0112	0.0096	0.0082	0.0082	0.0091	0.0065	0.002	0.0024	0.0032	0.0021	0.0032	0.0055	0.0091
17.38Hz	0.006	0.005	0.0016	0.0021	0.0048	0.0053	0.0069	0.0049	0.002	0.003	0.0045	0.0044	0.0053	0.0027	0.0022	0.0022	0.0008	0.0017	0.0012	0.0001	0.0014	0.0009	0.0019	0.005	0.0049	0.0077	0.0065	0.0071	0.0095	0.0109	0.0119	0.0118	0.0122	0.0114	0.0124	0.0132	0.0104	0.0087	0.0072	0.0071	0.0082	0.006	0.0017	0.0029	0.0041	0.0029	0.0036	0.0056	0.0091
17.62Hz	0.006	0.005	0.0017	0.002	0.0048	0.0052	0.0069	0.0049	0.002	0.0029	0.0044	0.0043	0.0053	0.0027	0.0021	0.0022	0.0007	0.0017	0.0012	0.0001	0.0012	0.0007	0.0014	0.0046	0.0044	0.0071	0.0059	0.0062	0.0085	0.0099	0.0109	0.0108	0.0112	0.0103	0.0112	0.0123	0.0096	0.0078	0.0062	0.0059	0.0073	0.0055	0.0014	0.0033	0.0049	0.0037	0.0041	0.0058	0.009
17.86Hz	0.006	0.0051	0.0017	0.002	0.0048	0.0052	0.0069	0.005	0.002	0.0028	0.0043	0.0042	0.0052	0.0027	0.002	0.0022	0.0007	0.0018	0.0011	0	0.001	0.0006	0.001	0.0042	0.0038	0.0065	0.0053	0.0054	0.0076	0.0089	0.0099	0.0097	0.0101	0.0093	0.0099	0.0112	0.0087	0.0068	0.0053	0.0048	0.0063	0.0049	0.0011	0.0037	0.0057	0.0045	0.0047	0.006	0.0089
18.1Hz	0.006	0.0051	0.0017	0.002	0.0047	0.0052	0.0069	0.005	0.002	0.0027	0.0042	0.0041	0.0051	0.0027	0.0019	0.0022	0.0006	0.0018	0.001	0	0.0009	0.0004	0.0005	0.0037	0.0033	0.0059	0.0048	0.0045	0.0065	0.0078	0.0089	0.0087	0.009	0.0081	0.0087	0.0101	0.0078	0.0059	0.0043	0.0036	0.0052	0.0043	0.0008	0.004	0.0064	0.0053	0.0052	0.0062	0.0088
18.34Hz	0.006	0.0051	0.0017	0.002	0.0047	0.0051	0.0068	0.005	0.0019	0.0026	0.004	0.004	0.005	0.0027	0.0019	0.0022	0.0006	0.0018	0.001	0	0.0007	0.0003	0.0001	0.0032	0.0027	0.0052	0.0041	0.0036	0.0055	0.0067	0.0078	0.0075	0.0079	0.007	0.0074	0.009	0.0069	0.0049	0.0033	0.0024	0.0041	0.0036	0.0005	0.0043	0.007	0.0061	0.0057	0.0064	0.0087
18.57Hz	0.006	0.0051	0.0017	0.0019	0.0046	0.0051	0.0068	0.0051	0.0019	0.0025	0.0039	0.0039	0.005	0.0027	0.0018	0.0021	0.0005	0.0018	0.0009	0	0.0005	0.0001	0.0004	0.0027	0.0021	0.0045	0.0035	0.0027	0.0045	0.0056	0.0067	0.0064	0.0067	0.0058	0.006	0.0078	0.006	0.0039	0.0023	0.0012	0.003	0.0029	0.0003	0.0045	0.0075	0.0068	0.0062	0.0067	0.0085
18.81Hz	0.006	0.0051	0.0017	0.0019	0.0046	0.0051	0.0068	0.0051	0.0019	0.0024	0.0038	0.0038	0.0049	0.0027	0.0017	0.0021	0.0005	0.0018	0.0008	0.0001	0.0003	0.0001	0.0008	0.0022	0.0015	0.0038	0.0029	0.0018	0.0034	0.0044	0.0055	0.0052	0.0055	0.0047	0.0047	0.0066	0.0051	0.003	0.0014	0.0001	0.0019	0.0022	0	0.0046	0.008	0.0075	0.0068	0.0069	0.0084
19.05Hz	0.006	0.0052	0.0017	0.0019	0.0046	0.005	0.0068	0.0051	0.0019	0.0023	0.0037	0.0036	0.0048	0.0027	0.0016	0.0021	0.0004	0.0018	0.0007	0.0001	0.0002	0.0002	0.0013	0.0016	0.0009	0.0031	0.0022	0.0008	0.0023	0.0033	0.0043	0.0041	0.0043	0.0035	0.0033	0.0054	0.0041	0.002	0.0005	0.001	0.0008	0.0015	0.0003	0.0047	0.0083	0.0081	0.0073	0.0072	0.0083
19.29Hz	0.006	0.0052	0.0018	0.0018	0.0045	0.005	0.0067	0.0052	0.0019	0.0022	0.0036	0.0035	0.0047	0.0027	0.0015	0.0021	0.0004	0.0018	0.0006	0.0001	0	0.0004	0.0017	0.0011	0.0003	0.0023	0.0016	0.0001	0.0012	0.0021	0.0032	0.0029	0.0031	0.0023	0.002	0.0041	0.0032	0.0011	0.0004	0.002	0.0003	0.0008	0.0006	0.0047	0.0086	0.0086	0.0077	0.0074	0.0082
19.53Hz	0.006	0.0052	0.0018	0.0018	0.0045	0.0049	0.0067	0.0052	0.0018	0.0021	0.0035	0.0034	0.0046	0.0027	0.0014	0.0021	0.0004	0.0019	0.0005	0.0002	0.0002	0.0006	0.0021	0.0006	0.0003	0.0016	0.0009	0.0009	0.0002	0.0009	0.002	0.0017	0.0019	0.0012	0.0007	0.0029	0.0022	0.0003	0.0012	0.003	0.0014	0.0001	0.0009	0.0046	0.0088	0.0091	0.0082	0.0077	0.0082
19.76Hz	0.006	0.0052	0.0018	0.0018	0.0044	0.0049	0.0067	0.0052	0.0018	0.002	0.0033	0.0033	0.0045	0.0027	0.0014	0.002	0.0003	0.0019	0.0004	0.0002	0.0004	0.0007	0.0025	0	0.0009	0.0008	0.0003	0.0018	0.0009	0.0002	0.0008	0.0005	0.0007	0	0.0006	0.0016	0.0013	0.0006	0.002	0.0039	0.0024	0.0007	0.0012	0.0046	0.0088	0.0095	0.0086	0.008	0.0081
20Hz	0.006	0.0052	0.0018	0.0017	0.0044	0.0048	0.0066	0.0052	0.0018	0.0019	0.0032	0.0032	0.0044	0.0027	0.0013	0.002	0.0003	0.0019	0.0002	0.0003	0.0006	0.0009	0.003	0.0005	0.0015	0	0.0004	0.0027	0.0019	0.0014	0.0004	0.0006	0.0004	0.0011	0.0018	0.0004	0.0004	0.0014	0.0027	0.0047	0.0034	0.0014	0.0015	0.0044	0.0088	0.0098	0.009	0.0083	0.0081
20.24Hz	0.006	0.0053	0.0018	0.0017	0.0043	0.0048	0.0066	0.0053	0.0018	0.0018	0.0031	0.003	0.0043	0.0027	0.0012	0.002	0.0003	0.0019	0.0001	0.0003	0.0008	0.0011	0.0034	0.0011	0.0021	0.0007	0.001	0.0035	0.003	0.0025	0.0015	0.0017	0.0016	0.0021	0.003	0.0008	0.0005	0.0021	0.0034	0.0054	0.0043	0.0021	0.0018	0.0043	0.0087	0.01	0.0093	0.0085	0.0081
20.48Hz	0.006	0.0053	0.0018	0.0017	0.0043	0.0048	0.0066	0.0053	0.0018	0.0016	0.003	0.0029	0.0042	0.0027	0.0011	0.002	0.0003	0.0019	0	0.0004	0.001	0.0012	0.0037	0.0016	0.0026	0.0015	0.0016	0.0043	0.0039	0.0036	0.0027	0.0028	0.0027	0.0032	0.0042	0.002	0.0014	0.0028	0.004	0.0061	0.0052	0.0028	0.002	0.0041	0.0084	0.0102	0.0096	0.0088	0.0081
20.72Hz	0.006	0.0053	0.0018	0.0016	0.0042	0.0047	0.0065	0.0053	0.0018	0.0015	0.0029	0.0028	0.0041	0.0027	0.0011	0.002	0.0002	0.0019	0.0001	0.0004	0.0012	0.0014	0.0041	0.0021	0.0032	0.0022	0.0023	0.005	0.0049	0.0047	0.0038	0.0039	0.0038	0.0041	0.0052	0.0031	0.0022	0.0035	0.0045	0.0066	0.006	0.0035	0.0023	0.0039	0.0081	0.0102	0.0098	0.0091	0.0082
20.95Hz	0.006	0.0053	0.0018	0.0016	0.0042	0.0047	0.0065	0.0053	0.0017	0.0014	0.0027	0.0027	0.004	0.0027	0.001	0.0019	0.0002	0.0019	0.0003	0.0005	0.0014	0.0015	0.0044	0.0027	0.0037	0.0029	0.0029	0.0058	0.0058	0.0057	0.0048	0.0049	0.0048	0.0051	0.0062	0.0042	0.0029	0.0041	0.0049	0.0071	0.0067	0.0041	0.0026	0.0036	0.0078	0.0102	0.01	0.0093	0.0083
21.19Hz	0.006	0.0054	0.0019	0.0016	0.0041	0.0046	0.0064	0.0053	0.0017	0.0013	0.0026	0.0025	0.0039	0.0026	0.0009	0.0019	0.0002	0.0019	0.0004	0.0005	0.0015	0.0017	0.0048	0.0032	0.0043	0.0037	0.0034	0.0064	0.0067	0.0066	0.0058	0.0059	0.0057	0.0059	0.0072	0.0052	0.0037	0.0046	0.0053	0.0075	0.0073	0.0047	0.0029	0.0034	0.0074	0.01	0.0101	0.0095	0.0084
21.43Hz	0.006	0.0054	0.0019	0.0015	0.0041	0.0046	0.0064	0.0054	0.0017	0.0012	0.0025	0.0024	0.0037	0.0026	0.0009	0.0019	0.0002	0.0019	0.0005	0.0006	0.0017	0.0018	0.0051	0.0037	0.0048	0.0043	0.004	0.0071	0.0075	0.0076	0.0068	0.0068	0.0066	0.0067	0.008	0.0062	0.0043	0.0051	0.0056	0.0077	0.0079	0.0053	0.0032	0.0032	0.0069	0.0098	0.0101	0.0097	0.0085
21.67Hz	0.006	0.0054	0.0019	0.0015	0.004	0.0045	0.0063	0.0054	0.0017	0.0011	0.0023	0.0023	0.0036	0.0026	0.0008	0.0019	0.0002	0.0019	0.0007	0.0007	0.0019	0.002	0.0054	0.0042	0.0053	0.005	0.0046	0.0077	0.0083	0.0084	0.0077	0.0076	0.0075	0.0074	0.0087	0.0071	0.005	0.0054	0.0058	0.0079	0.0083	0.0058	0.0034	0.003	0.0064	0.0095	0.0101	0.0099	0.0087
21.91Hz	0.006	0.0054	0.0019	0.0015	0.004	0.0045	0.0063	0.0054	0.0017	0.001	0.0022	0.0021	0.0035	0.0026	0.0007	0.0019	0.0002	0.0019	0.0008	0.0007	0.0021	0.0021	0.0056	0.0046	0.0057	0.0057	0.0051	0.0082	0.009	0.0092	0.0085	0.0084	0.0083	0.0081	0.0094	0.0079	0.0055	0.0058	0.006	0.0079	0.0086	0.0062	0.0037	0.0028	0.0058	0.0092	0.0101	0.01	0.0088
22.14Hz	0.006	0.0054	0.0019	0.0014	0.0039	0.0044	0.0062	0.0054	0.0017	0.0009	0.0021	0.002	0.0034	0.0026	0.0007	0.0018	0.0002	0.0019	0.001	0.0008	0.0022	0.0022	0.0059	0.0051	0.0061	0.0063	0.0056	0.0087	0.0096	0.0099	0.0093	0.0091	0.009	0.0086	0.01	0.0086	0.006	0.006	0.0061	0.0079	0.0089	0.0066	0.004	0.0026	0.0052	0.0087	0.0099	0.0101	0.009
22.38Hz	0.006	0.0055	0.0019	0.0014	0.0039	0.0044	0.0062	0.0054	0.0017	0.0008	0.0019	0.0019	0.0032	0.0026	0.0006	0.0018	0.0002	0.0019	0.0011	0.0008	0.0024	0.0024	0.0061	0.0055	0.0065	0.0069	0.006	0.0091	0.0102	0.0106	0.01	0.0097	0.0096	0.0091	0.0104	0.0092	0.0065	0.0062	0.0061	0.0078	0.009	0.007	0.0042	0.0025	0.0047	0.0083	0.0097	0.0102	0.0092
22.62Hz	0.006	0.0055	0.0019	0.0014	0.0038	0.0043	0.0061	0.0054	0.0017	0.0007	0.0018	0.0017	0.0031	0.0025	0.0006	0.0018	0.0002	0.0019	0.0013	0.0009	0.0025	0.0025	0.0063	0.0059	0.0069	0.0074	0.0064	0.0095	0.0107	0.0112	0.0107	0.0103	0.0101	0.0095	0.0108	0.0098	0.0069	0.0064	0.0061	0.0076	0.0091	0.0073	0.0045	0.0023	0.0041	0.0077	0.0095	0.0102	0.0094
22.86Hz	0.006	0.0055	0.002	0.0013	0.0038	0.0042	0.006	0.0054	0.0017	0.0006	0.0017	0.0016	0.003	0.0025	0.0005	0.0018	0.0002	0.0019	0.0014	0.001	0.0027	0.0026	0.0065	0.0063	0.0073	0.0079	0.0068	0.0098	0.0112	0.0117	0.0112	0.0108	0.0106	0.0099	0.0111	0.0102	0.0072	0.0065	0.006	0.0073	0.009	0.0075	0.0047	0.0023	0.0036	0.0072	0.0092	0.0102	0.0096
23.1Hz	0.006	0.0055	0.002	0.0013	0.0037	0.0042	0.006	0.0054	0.0017	0.0005	0.0015	0.0015	0.0028	0.0025	0.0005	0.0017	0.0003	0.0019	0.0015	0.001	0.0028	0.0027	0.0066	0.0066	0.0076	0.0084	0.0072	0.0101	0.0115	0.0121	0.0117	0.0112	0.0109	0.0101	0.0112	0.0106	0.0075	0.0065	0.0058	0.007	0.0089	0.0077	0.005	0.0022	0.0031	0.0066	0.0089	0.0101	0.0098
23.34Hz	0.006	0.0055	0.002	0.0013	0.0037	0.0041	0.0059	0.0054	0.0016	0.0004	0.0014	0.0013	0.0027	0.0025	0.0004	0.0017	0.0003	0.0019	0.0017	0.0011	0.003	0.0028	0.0067	0.0069	0.0078	0.0088	0.0075	0.0103	0.0118	0.0124	0.0121	0.0115	0.0112	0.0103	0.0113	0.0108	0.0077	0.0065	0.0056	0.0065	0.0086	0.0077	0.0052	0.0023	0.0026	0.006	0.0085	0.01	0.01
23.57Hz	0.006	0.0056	0.002	0.0012	0.0036	0.0041	0.0059	0.0054	0.0016	0.0003	0.0013	0.0012	0.0025	0.0025	0.0004	0.0017	0.0003	0.0019	0.0018	0.0012	0.0031	0.0028	0.0068	0.0072	0.0081	0.0092	0.0078	0.0104	0.012	0.0127	0.0124	0.0118	0.0114	0.0104	0.0113	0.011	0.0078	0.0064	0.0054	0.0061	0.0083	0.0078	0.0054	0.0023	0.0022	0.0054	0.0081	0.0098	0.0101
23.81Hz	0.006	0.0056	0.002	0.0012	0.0035	0.004	0.0058	0.0054	0.0016	0.0002	0.0012	0.0011	0.0024	0.0024	0.0003	0.0016	0.0003	0.0018	0.002	0.0012	0.0032	0.0029	0.0068	0.0075	0.0083	0.0095	0.008	0.0105	0.0122	0.0129	0.0126	0.0119	0.0116	0.0104	0.0111	0.0111	0.0079	0.0063	0.0051	0.0056	0.0079	0.0077	0.0056	0.0024	0.0018	0.0049	0.0077	0.0097	0.0102
24.05Hz	0.006	0.0056	0.002	0.0012	0.0035	0.0039	0.0057	0.0054	0.0016	0.0002	0.001	0.0009	0.0023	0.0024	0.0003	0.0016	0.0004	0.0018	0.0021	0.0013	0.0033	0.003	0.0069	0.0077	0.0084	0.0098	0.0082	0.0105	0.0123	0.013	0.0128	0.012	0.0116	0.0103	0.0109	0.011	0.0079	0.0061	0.0048	0.005	0.0075	0.0077	0.0058	0.0026	0.0015	0.0043	0.0072	0.0094	0.0103
24.29Hz	0.006	0.0056	0.002	0.0011	0.0034	0.0039	0.0057	0.0054	0.0016	0.0001	0.0009	0.0008	0.0021	0.0024	0.0003	0.0016	0.0004	0.0018	0.0022	0.0014	0.0034	0.003	0.0069	0.0079	0.0085	0.0101	0.0084	0.0105	0.0123	0.013	0.0128	0.012	0.0116	0.0102	0.0106	0.0109	0.0079	0.0059	0.0045	0.0045	0.0069	0.0075	0.0059	0.0028	0.0013	0.0038	0.0068	0.0091	0.0104
24.53Hz	0.006	0.0056	0.0021	0.0011	0.0034	0.0038	0.0056	0.0054	0.0016	0	0.0008	0.0007	0.002	0.0023	0.0002	0.0016	0.0004	0.0018	0.0023	0.0014	0.0035	0.0031	0.0068	0.008	0.0086	0.0103	0.0085	0.0104	0.0122	0.0129	0.0128	0.0119	0.0114	0.0099	0.0103	0.0107	0.0078	0.0057	0.0042	0.0039	0.0064	0.0073	0.006	0.003	0.0011	0.0033	0.0063	0.0088	0.0104
24.76Hz	0.006	0.0057	0.0021	0.0011	0.0033	0.0038	0.0055	0.0054	0.0016	0.0001	0.0006	0.0005	0.0018	0.0023	0.0002	0.0015	0.0005	0.0018	0.0025	0.0015	0.0035	0.0031	0.0068	0.0081	0.0087	0.0104	0.0086	0.0102	0.012	0.0128	0.0127	0.0117	0.0112	0.0097	0.0098	0.0104	0.0077	0.0054	0.0039	0.0033	0.0057	0.007	0.0062	0.0032	0.0011	0.0029	0.0059	0.0085	0.0103
25Hz	0.006	0.0057	0.0021	0.001	0.0032	0.0037	0.0054	0.0054	0.0016	0.0002	0.0005	0.0004	0.0017	0.0023	0.0002	0.0015	0.0005	0.0017	0.0026	0.0015	0.0036	0.0031	0.0067	0.0082	0.0087	0.0105	0.0087	0.01	0.0118	0.0125	0.0125	0.0115	0.011	0.0093	0.0093	0.0101	0.0075	0.0052	0.0035	0.0027	0.0051	0.0067	0.0062	0.0035	0.0011	0.0025	0.0054	0.0081	0.0102
25.24Hz	0.006	0.0057	0.0021	0.001	0.0032	0.0036	0.0054	0.0054	0.0016	0.0003	0.0004	0.0003	0.0015	0.0022	0.0001	0.0015	0.0005	0.0017	0.0027	0.0016	0.0037	0.0032	0.0066	0.0083	0.0086	0.0105	0.0087	0.0098	0.0115	0.0122	0.0122	0.0112	0.0106	0.0089	0.0087	0.0097	0.0072	0.0049	0.0032	0.0021	0.0044	0.0064	0.0063	0.0039	0.0012	0.0022	0.005	0.0077	0.0101
25.48Hz	0.006	0.0057	0.0021	0.001	0.0031	0.0035	0.0053	0.0054	0.0016	0.0003	0.0003	0.0001	0.0013	0.0022	0.0001	0.0014	0.0006	0.0017	0.0028	0.0017	0.0037	0.0032	0.0065	0.0083	0.0085	0.0105	0.0086	0.0094	0.0112	0.0119	0.0119	0.0108	0.0102	0.0085	0.0081	0.0092	0.007	0.0046	0.0028	0.0016	0.0038	0.006	0.0063	0.0042	0.0013	0.0019	0.0046	0.0073	0.0099
25.72Hz	0.006	0.0057	0.0021	0.0009	0.0031	0.0035	0.0052	0.0054	0.0016	0.0004	0.0001	0	0.0012	0.0021	0.0001	0.0014	0.0006	0.0017	0.0029	0.0017	0.0037	0.0032	0.0063	0.0083	0.0084	0.0105	0.0085	0.0091	0.0108	0.0114	0.0115	0.0104	0.0098	0.008	0.0075	0.0086	0.0067	0.0043	0.0025	0.001	0.0031	0.0056	0.0063	0.0046	0.0016	0.0018	0.0042	0.0069	0.0096
25.95Hz	0.006	0.0058	0.0022	0.0009	0.003	0.0034	0.0051	0.0053	0.0016	0.0005	0	0.0001	0.001	0.0021	0.0001	0.0014	0.0007	0.0016	0.003	0.0018	0.0038	0.0031	0.0061	0.0082	0.0083	0.0103	0.0084	0.0087	0.0103	0.0109	0.011	0.0099	0.0092	0.0075	0.0068	0.008	0.0064	0.0039	0.0022	0.0006	0.0024	0.0051	0.0062	0.0049	0.0019	0.0017	0.0038	0.0065	0.0093
26.19Hz	0.006	0.0058	0.0022	0.0009	0.0029	0.0033	0.005	0.0053	0.0016	0.0006	0.0001	0.0002	0.0009	0.002	0	0.0013	0.0007	0.0016	0.0031	0.0018	0.0038	0.0031	0.0059	0.0081	0.0081	0.0102	0.0083	0.0083	0.0098	0.0103	0.0105	0.0093	0.0087	0.0069	0.006	0.0074	0.006	0.0036	0.002	0.0001	0.0018	0.0047	0.0062	0.0053	0.0022	0.0016	0.0035	0.006	0.0089
26.43Hz	0.006	0.0058	0.0022	0.0008	0.0029	0.0033	0.005	0.0053	0.0016	0.0006	0.0002	0.0004	0.0007	0.002	0	0.0013	0.0007	0.0016	0.0032	0.0019	0.0038	0.0031	0.0057	0.008	0.0079	0.01	0.0081	0.0078	0.0092	0.0097	0.0099	0.0087	0.0081	0.0063	0.0053	0.0067	0.0056	0.0033	0.0017	0.0002	0.0011	0.0042	0.0061	0.0056	0.0026	0.0017	0.0033	0.0056	0.0085
26.67Hz	0.006	0.0058	0.0022	0.0008	0.0028	0.0032	0.0049	0.0053	0.0017	0.0007	0.0003	0.0005	0.0006	0.0019	0	0.0013	0.0008	0.0015	0.0033	0.0019	0.0038	0.0031	0.0054	0.0078	0.0076	0.0097	0.0078	0.0073	0.0086	0.009	0.0092	0.0081	0.0074	0.0057	0.0045	0.006	0.0052	0.0031	0.0015	0.0006	0.0006	0.0037	0.0059	0.0059	0.0031	0.0018	0.0031	0.0052	0.0081
26.91Hz	0.006	0.0058	0.0022	0.0008	0.0027	0.0031	0.0048	0.0053	0.0017	0.0008	0.0005	0.0006	0.0004	0.0019	0	0.0012	0.0008	0.0015	0.0033	0.0019	0.0037	0.003	0.0051	0.0076	0.0073	0.0094	0.0076	0.0067	0.0079	0.0083	0.0085	0.0074	0.0067	0.0051	0.0038	0.0052	0.0048	0.0028	0.0013	0.0008	0	0.0032	0.0057	0.0062	0.0036	0.0019	0.0029	0.0048	0.0076
27.15Hz	0.006	0.0059	0.0022	0.0007	0.0027	0.003	0.0047	0.0052	0.0017	0.0008	0.0006	0.0007	0.0003	0.0018	0	0.0012	0.0009	0.0015	0.0034	0.002	0.0037	0.0029	0.0048	0.0074	0.007	0.0091	0.0073	0.0062	0.0072	0.0075	0.0078	0.0067	0.006	0.0045	0.003	0.0045	0.0044	0.0025	0.0012	0.001	0.0005	0.0027	0.0055	0.0065	0.0041	0.0022	0.0028	0.0044	0.0071
27.38Hz	0.006	0.0059	0.0022	0.0007	0.0026	0.003	0.0046	0.0052	0.0017	0.0009	0.0007	0.0008	0.0001	0.0018	0	0.0012	0.0009	0.0014	0.0034	0.002	0.0037	0.0029	0.0045	0.0071	0.0067	0.0087	0.0069	0.0056	0.0065	0.0067	0.007	0.006	0.0053	0.0038	0.0023	0.0038	0.004	0.0023	0.0011	0.0012	0.0009	0.0022	0.0053	0.0067	0.0046	0.0024	0.0027	0.004	0.0066
27.62Hz	0.006	0.0059	0.0023	0.0007	0.0025	0.0029	0.0045	0.0052	0.0017	0.0009	0.0008	0.001	0	0.0017	0	0.0011	0.001	0.0014	0.0035	0.0021	0.0036	0.0028	0.0042	0.0068	0.0063	0.0082	0.0066	0.005	0.0057	0.0059	0.0062	0.0052	0.0046	0.0032	0.0015	0.003	0.0036	0.0021	0.001	0.0012	0.0013	0.0017	0.005	0.0068	0.0051	0.0028	0.0027	0.0037	0.0061
27.86Hz	0.006	0.0059	0.0023	0.0006	0.0025	0.0028	0.0044	0.0052	0.0017	0.001	0.0009	0.0011	0.0002	0.0017	0	0.0011	0.001	0.0013	0.0035	0.0021	0.0036	0.0027	0.0039	0.0065	0.0059	0.0078	0.0062	0.0043	0.005	0.0051	0.0054	0.0044	0.0038	0.0026	0.0009	0.0023	0.0032	0.0019	0.001	0.0012	0.0016	0.0013	0.0047	0.0069	0.0056	0.0031	0.0027	0.0034	0.0056
28.1Hz	0.006	0.0059	0.0023	0.0006	0.0024	0.0027	0.0043	0.0051	0.0017	0.001	0.001	0.0012	0.0003	0.0016	0	0.0011	0.0011	0.0013	0.0036	0.0021	0.0035	0.0026	0.0035	0.0062	0.0054	0.0073	0.0058	0.0037	0.0042	0.0042	0.0045	0.0037	0.0031	0.002	0.0002	0.0016	0.0028	0.0017	0.001	0.0011	0.0018	0.0009	0.0043	0.007	0.006	0.0035	0.0028	0.0032	0.005
28.34Hz	0.006	0.006	0.0023	0.0006	0.0023	0.0027	0.0042	0.0051	0.0017	0.0011	0.0011	0.0013	0.0005	0.0015	0.0001	0.001	0.0011	0.0013	0.0036	0.0021	0.0034	0.0025	0.0031	0.0058	0.005	0.0067	0.0054	0.0031	0.0034	0.0034	0.0037	0.0029	0.0024	0.0014	0.0004	0.0009	0.0024	0.0016	0.001	0.001	0.0019	0.0005	0.004	0.007	0.0065	0.0039	0.0029	0.003	0.0045
28.57Hz	0.006	0.006	0.0023	0.0005	0.0022	0.0026	0.0041	0.0051	0.0017	0.0011	0.0012	0.0014	0.0006	0.0015	0.0001	0.001	0.0012	0.0012	0.0036	0.0021	0.0033	0.0024	0.0027	0.0054	0.0045	0.0062	0.0049	0.0024	0.0026	0.0025	0.0028	0.0021	0.0017	0.0008	0.001	0.0002	0.002	0.0015	0.0011	0.0008	0.002	0.0001	0.0036	0.0069	0.0068	0.0043	0.0031	0.0028	0.004
28.81Hz	0.006	0.006	0.0023	0.0005	0.0022	0.0025	0.004	0.005	0.0017	0.0011	0.0013	0.0015	0.0008	0.0014	0.0001	0.0009	0.0012	0.0012	0.0036	0.0022	0.0032	0.0023	0.0024	0.005	0.004	0.0056	0.0044	0.0018	0.0018	0.0016	0.002	0.0014	0.001	0.0003	0.0015	0.0004	0.0016	0.0014	0.0012	0.0005	0.002	0.0002	0.0032	0.0068	0.0072	0.0047	0.0032	0.0027	0.0036
29.05Hz	0.006	0.006	0.0023	0.0005	0.0021	0.0024	0.0039	0.005	0.0018	0.0012	0.0014	0.0016	0.0009	0.0013	0.0001	0.0009	0.0012	0.0011	0.0036	0.0022	0.0031	0.0022	0.002	0.0045	0.0035	0.005	0.004	0.0011	0.001	0.0008	0.0011	0.0007	0.0003	0.0002	0.002	0.001	0.0013	0.0013	0.0013	0.0002	0.002	0.0004	0.0028	0.0065	0.0074	0.0051	0.0034	0.0026	0.0031
29.29Hz	0.006	0.006	0.0024	0.0004	0.002	0.0023	0.0038	0.0049	0.0018	0.0012	0.0015	0.0017	0.001	0.0013	0	0.0009	0.0013	0.0011	0.0036	0.0022	0.003	0.0021	0.0016	0.0041	0.003	0.0044	0.0035	0.0005	0.0002	0.0001	0.0003	0.0001	0.0004	0.0007	0.0024	0.0015	0.001	0.0013	0.0015	0.0001	0.0018	0.0007	0.0024	0.0063	0.0076	0.0055	0.0037	0.0026	0.0028
29.53Hz	0.006	0.0061	0.0024	0.0004	0.002	0.0023	0.0037	0.0049	0.0018	0.0012	0.0015	0.0018	0.0012	0.0012	0	0.0008	0.0013	0.001	0.0036	0.0022	0.0029	0.002	0.0012	0.0036	0.0025	0.0037	0.003	0.0001	0.0006	0.0009	0.0005	0.0007	0.001	0.0011	0.0027	0.002	0.0007	0.0012	0.0017	0.0005	0.0016	0.0008	0.002	0.0059	0.0077	0.0059	0.0039	0.0026	0.0024
29.76Hz	0.006	0.0061	0.0024	0.0004	0.0019	0.0022	0.0036	0.0049	0.0018	0.0013	0.0016	0.0019	0.0013	0.0011	0	0.0008	0.0014	0.001	0.0035	0.0022	0.0027	0.0019	0.0008	0.0031	0.002	0.003	0.0025	0.0007	0.0013	0.0017	0.0013	0.0014	0.0015	0.0015	0.003	0.0024	0.0004	0.0012	0.0019	0.0009	0.0014	0.001	0.0016	0.0055	0.0077	0.0062	0.0042	0.0027	0.0021
30Hz	0.006	0.0061	0.0024	0.0003	0.0018	0.0021	0.0035	0.0048	0.0018	0.0013	0.0017	0.0019	0.0014	0.001	0	0.0007	0.0014	0.0009	0.0035	0.0022	0.0026	0.0017	0.0004	0.0026	0.0014	0.0024	0.0019	0.0013	0.002	0.0024	0.002	0.002	0.0021	0.0018	0.0033	0.0028	0.0002	0.0013	0.0021	0.0014	0.001	0.001	0.0012	0.0051	0.0076	0.0064	0.0044	0.0028	0.0019
30.24Hz	0.006	0.0061	0.0024	0.0003	0.0017	0.002	0.0034	0.0048	0.0018	0.0013	0.0018	0.002	0.0016	0.001	0	0.0007	0.0014	0.0009	0.0034	0.0022	0.0025	0.0016	0	0.0021	0.0009	0.0017	0.0014	0.0018	0.0027	0.0031	0.0027	0.0026	0.0026	0.0021	0.0034	0.0031	0	0.0013	0.0023	0.0018	0.0007	0.0011	0.0008	0.0046	0.0074	0.0066	0.0046	0.0029	0.0018
30.48Hz	0.006	0.0061	0.0024	0.0003	0.0017	0.0019	0.0033	0.0047	0.0018	0.0013	0.0018	0.0021	0.0017	0.0009	0	0.0007	0.0014	0.0009	0.0034	0.0022	0.0023	0.0015	0.0004	0.0016	0.0004	0.001	0.0009	0.0024	0.0034	0.0038	0.0034	0.0031	0.003	0.0023	0.0035	0.0033	0.0002	0.0013	0.0025	0.0023	0.0002	0.001	0.0004	0.004	0.0072	0.0067	0.0048	0.0031	0.0017
30.72Hz	0.006	0.0062	0.0025	0.0002	0.0016	0.0018	0.0032	0.0047	0.0019	0.0013	0.0019	0.0022	0.0018	0.0008	0	0.0006	0.0015	0.0008	0.0033	0.0021	0.0022	0.0013	0.0008	0.0011	0.0002	0.0003	0.0004	0.0029	0.004	0.0044	0.004	0.0036	0.0034	0.0025	0.0035	0.0035	0.0004	0.0014	0.0027	0.0028	0.0002	0.001	0.0001	0.0034	0.0068	0.0068	0.005	0.0033	0.0016
30.96Hz	0.006	0.0062	0.0025	0.0002	0.0015	0.0017	0.0031	0.0046	0.0019	0.0014	0.002	0.0022	0.0019	0.0007	0	0.0006	0.0015	0.0008	0.0033	0.0021	0.002	0.0012	0.0012	0.0005	0.0007	0.0003	0.0001	0.0033	0.0045	0.005	0.0046	0.004	0.0037	0.0026	0.0035	0.0036	0.0005	0.0015	0.0029	0.0032	0.0007	0.0008	0.0002	0.0028	0.0064	0.0067	0.0052	0.0035	0.0017
31.19Hz	0.006	0.0062	0.0025	0.0002	0.0014	0.0017	0.003	0.0046	0.0019	0.0014	0.002	0.0023	0.0021	0.0006	0	0.0005	0.0015	0.0007	0.0032	0.0021	0.0019	0.0011	0.0015	0	0.0012	0.001	0.0006	0.0038	0.0051	0.0055	0.0051	0.0044	0.004	0.0027	0.0034	0.0036	0.0006	0.0015	0.0031	0.0037	0.0012	0.0007	0.0005	0.0021	0.0059	0.0066	0.0053	0.0037	0.0018
31.43Hz	0.006	0.0062	0.0025	0.0001	0.0014	0.0016	0.0029	0.0045	0.0019	0.0014	0.0021	0.0024	0.0022	0.0006	0	0.0005	0.0015	0.0006	0.0031	0.0021	0.0017	0.0009	0.0019	0.0005	0.0017	0.0016	0.0011	0.0042	0.0055	0.006	0.0055	0.0047	0.0042	0.0028	0.0032	0.0036	0.0007	0.0016	0.0032	0.0041	0.0017	0.0005	0.0008	0.0015	0.0053	0.0065	0.0054	0.0039	0.0019
31.67Hz	0.006	0.0062	0.0025	0.0001	0.0013	0.0015	0.0027	0.0045	0.0019	0.0014	0.0021	0.0024	0.0023	0.0005	0	0.0004	0.0016	0.0006	0.003	0.002	0.0016	0.0008	0.0022	0.001	0.0022	0.0023	0.0015	0.0045	0.0059	0.0064	0.0059	0.005	0.0043	0.0028	0.003	0.0035	0.0007	0.0017	0.0034	0.0045	0.0022	0.0003	0.001	0.0008	0.0046	0.0062	0.0054	0.0041	0.0021
31.91Hz	0.006	0.0063	0.0025	0.0001	0.0012	0.0014	0.0026	0.0044	0.002	0.0014	0.0022	0.0025	0.0024	0.0004	0	0.0004	0.0016	0.0005	0.0029	0.002	0.0014	0.0006	0.0025	0.0015	0.0027	0.0029	0.002	0.0048	0.0063	0.0068	0.0063	0.0052	0.0044	0.0027	0.0027	0.0033	0.0007	0.0017	0.0035	0.0048	0.0028	0	0.0012	0.0002	0.0039	0.0059	0.0054	0.0043	0.0023
32.15Hz	0.006	0.0063	0.0025	0	0.0011	0.0013	0.0025	0.0043	0.002	0.0013	0.0022	0.0025	0.0025	0.0003	0	0.0003	0.0016	0.0005	0.0028	0.002	0.0012	0.0005	0.0028	0.002	0.0031	0.0035	0.0024	0.0051	0.0066	0.007	0.0065	0.0053	0.0045	0.0026	0.0024	0.0031	0.0007	0.0018	0.0036	0.0051	0.0033	0.0003	0.0013	0.0004	0.0032	0.0054	0.0053	0.0044	0.0026
32.38Hz	0.006	0.0063	0.0026	0	0.001	0.0012	0.0024	0.0043	0.002	0.0013	0.0023	0.0026	0.0026	0.0002	0	0.0003	0.0016	0.0004	0.0027	0.0019	0.0011	0.0004	0.0031	0.0024	0.0036	0.0041	0.0029	0.0054	0.0069	0.0073	0.0067	0.0054	0.0045	0.0025	0.0021	0.0029	0.0007	0.0019	0.0037	0.0054	0.0037	0.0006	0.0014	0.001	0.0024	0.005	0.0052	0.0046	0.0029
32.62Hz	0.006	0.0063	0.0026	0	0.001	0.0011	0.0023	0.0042	0.002	0.0013	0.0023	0.0026	0.0027	0.0001	0	0.0002	0.0016	0.0004	0.0025	0.0019	0.0009	0.0003	0.0034	0.0029	0.004	0.0046	0.0032	0.0056	0.0071	0.0074	0.0069	0.0055	0.0044	0.0023	0.0017	0.0026	0.0006	0.0019	0.0037	0.0056	0.0042	0.0009	0.0014	0.0016	0.0016	0.0044	0.005	0.0047	0.0032
32.86Hz	0.006	0.0063	0.0026	0.0001	0.0009	0.001	0.0022	0.0041	0.002	0.0013	0.0023	0.0027	0.0028	0	0	0.0002	0.0016	0.0003	0.0024	0.0018	0.0007	0.0001	0.0036	0.0033	0.0044	0.0051	0.0036	0.0057	0.0072	0.0075	0.0069	0.0054	0.0043	0.0021	0.0013	0.0023	0.0006	0.0019	0.0037	0.0057	0.0046	0.0013	0.0014	0.0021	0.0008	0.0038	0.0048	0.0048	0.0035
33.1Hz	0.006	0.0063	0.0026	0.0001	0.0008	0.0009	0.002	0.0041	0.0021	0.0013	0.0023	0.0027	0.0029	0.0001	0	0.0001	0.0016	0.0003	0.0023	0.0018	0.0006	0	0.0039	0.0037	0.0048	0.0056	0.004	0.0058	0.0073	0.0075	0.007	0.0053	0.0042	0.0019	0.0008	0.0019	0.0005	0.0019	0.0036	0.0058	0.0049	0.0016	0.0014	0.0025	0	0.0032	0.0045	0.0048	0.0038
33.34Hz	0.006	0.0064	0.0026	0.0001	0.0007	0.0008	0.0019	0.004	0.0021	0.0013	0.0024	0.0027	0.003	0.0002	0	0.0001	0.0016	0.0002	0.0021	0.0017	0.0004	0.0001	0.0041	0.0041	0.0051	0.0061	0.0043	0.0059	0.0073	0.0075	0.0069	0.0052	0.004	0.0017	0.0004	0.0015	0.0004	0.0019	0.0035	0.0057	0.0052	0.0019	0.0013	0.0029	0.0008	0.0025	0.0041	0.0048	0.0041
33.57Hz	0.006	0.0064	0.0026	0.0002	0.0006	0.0007	0.0018	0.0039	0.0021	0.0012	0.0024	0.0027	0.003	0.0003	0	0	0.0015	0.0002	0.002	0.0017	0.0003	0.0002	0.0042	0.0045	0.0054	0.0065	0.0046	0.0059	0.0073	0.0074	0.0068	0.005	0.0037	0.0014	0.0001	0.001	0.0002	0.0019	0.0034	0.0057	0.0054	0.0023	0.0011	0.0032	0.0016	0.0018	0.0037	0.0048	0.0044
33.81Hz	0.006	0.0064	0.0027	0.0002	0.0006	0.0006	0.0017	0.0039	0.0021	0.0012	0.0024	0.0027	0.0031	0.0003	0	0	0.0015	0.0001	0.0019	0.0016	0.0001	0.0003	0.0044	0.0048	0.0057	0.0069	0.0048	0.0059	0.0072	0.0072	0.0066	0.0048	0.0034	0.0011	0.0006	0.0006	0.0001	0.0019	0.0033	0.0055	0.0056	0.0026	0.001	0.0035	0.0023	0.0011	0.0033	0.0047	0.0047
34.05Hz	0.006	0.0064	0.0027	0.0002	0.0005	0.0005	0.0016	0.0038	0.0022	0.0012	0.0024	0.0028	0.0032	0.0004	0	0.0001	0.0015	0.0001	0.0017	0.0015	0	0.0004	0.0045	0.0052	0.0059	0.0072	0.0051	0.0058	0.007	0.007	0.0064	0.0045	0.0031	0.0008	0.001	0.0001	0	0.0018	0.003	0.0053	0.0057	0.0028	0.0007	0.0037	0.003	0.0003	0.0028	0.0045	0.0049
34.29Hz	0.006	0.0064	0.0027	0.0003	0.0004	0.0004	0.0014	0.0037	0.0022	0.0011	0.0024	0.0028	0.0032	0.0005	0	0.0001	0.0015	0	0.0015	0.0015	0.0002	0.0005	0.0046	0.0054	0.0061	0.0075	0.0053	0.0057	0.0068	0.0068	0.0061	0.0042	0.0028	0.0004	0.0015	0.0004	0.0002	0.0018	0.0028	0.005	0.0057	0.0031	0.0005	0.0037	0.0035	0.0004	0.0023	0.0043	0.0051
34.53Hz	0.006	0.0065	0.0027	0.0003	0.0003	0.0004	0.0013	0.0037	0.0022	0.0011	0.0024	0.0028	0.0033	0.0006	0	0.0002	0.0014	0	0.0014	0.0014	0.0003	0.0005	0.0047	0.0057	0.0063	0.0078	0.0055	0.0056	0.0066	0.0064	0.0058	0.0039	0.0024	0.0001	0.002	0.0008	0.0003	0.0017	0.0025	0.0047	0.0057	0.0033	0.0002	0.0038	0.0041	0.0011	0.0018	0.004	0.0052
34.77Hz	0.006	0.0065	0.0027	0.0003	0.0002	0.0003	0.0012	0.0036	0.0022	0.001	0.0024	0.0028	0.0034	0.0007	0	0.0002	0.0014	0.0001	0.0012	0.0013	0.0004	0.0006	0.0047	0.0059	0.0064	0.008	0.0056	0.0055	0.0063	0.0061	0.0054	0.0035	0.002	0.0002	0.0024	0.0013	0.0005	0.0016	0.0022	0.0043	0.0055	0.0035	0.0001	0.0037	0.0045	0.0017	0.0012	0.0037	0.0053
35Hz	0.006	0.0065	0.0027	0.0004	0.0002	0.0002	0.0011	0.0035	0.0023	0.001	0.0024	0.0028	0.0034	0.0008	0	0.0003	0.0014	0.0001	0.0011	0.0013	0.0005	0.0007	0.0047	0.0061	0.0065	0.0081	0.0057	0.0053	0.006	0.0057	0.005	0.0031	0.0016	0.0005	0.0028	0.0018	0.0006	0.0014	0.0019	0.0038	0.0053	0.0037	0.0004	0.0035	0.0048	0.0023	0.0007	0.0034	0.0053
35.24Hz	0.006	0.0065	0.0028	0.0004	0.0001	0.0001	0.0009	0.0034	0.0023	0.0009	0.0023	0.0028	0.0035	0.0009	0	0.0004	0.0013	0.0002	0.0009	0.0012	0.0007	0.0007	0.0047	0.0062	0.0066	0.0082	0.0058	0.005	0.0056	0.0052	0.0046	0.0026	0.0011	0.0009	0.0032	0.0022	0.0008	0.0013	0.0016	0.0033	0.005	0.0038	0.0007	0.0033	0.005	0.0029	0.0001	0.003	0.0052
35.48Hz	0.006	0.0065	0.0028	0.0004	0	0	0.0008	0.0033	0.0023	0.0009	0.0023	0.0027	0.0035	0.001	0	0.0004	0.0013	0.0002	0.0007	0.0011	0.0008	0.0008	0.0047	0.0064	0.0066	0.0083	0.0059	0.0048	0.0052	0.0047	0.0041	0.0022	0.0007	0.0012	0.0036	0.0027	0.0009	0.0011	0.0012	0.0027	0.0047	0.0038	0.001	0.003	0.0051	0.0034	0.0004	0.0025	0.0051
35.72Hz	0.006	0.0065	0.0028	0.0005	0.0001	0.0001	0.0007	0.0033	0.0023	0.0008	0.0023	0.0027	0.0035	0.0011	0	0.0005	0.0012	0.0003	0.0006	0.001	0.0009	0.0008	0.0046	0.0064	0.0066	0.0083	0.0059	0.0045	0.0048	0.0042	0.0036	0.0017	0.0003	0.0015	0.0039	0.0031	0.0011	0.001	0.0008	0.0021	0.0043	0.0038	0.0013	0.0026	0.0051	0.0038	0.0009	0.0021	0.0048
35.96Hz	0.006	0.0066	0.0028	0.0005	0.0002	0.0002	0.0006	0.0032	0.0024	0.0007	0.0023	0.0027	0.0036	0.0012	0	0.0006	0.0011	0.0003	0.0004	0.001	0.0009	0.0008	0.0045	0.0065	0.0066	0.0083	0.0059	0.0042	0.0043	0.0037	0.003	0.0012	0.0002	0.0018	0.0042	0.0034	0.0012	0.0008	0.0004	0.0015	0.0038	0.0037	0.0016	0.0022	0.0051	0.0041	0.0014	0.0016	0.0046
36.19Hz	0.006	0.0066	0.0028	0.0005	0.0003	0.0003	0.0004	0.0031	0.0024	0.0007	0.0022	0.0027	0.0036	0.0013	0.0001	0.0006	0.0011	0.0004	0.0002	0.0009	0.001	0.0008	0.0044	0.0065	0.0065	0.0083	0.0058	0.0039	0.0039	0.0031	0.0025	0.0008	0.0006	0.002	0.0044	0.0038	0.0013	0.0006	0	0.0008	0.0033	0.0036	0.0019	0.0017	0.0048	0.0043	0.0018	0.0011	0.0043
36.43Hz	0.006	0.0066	0.0028	0.0005	0.0003	0.0004	0.0003	0.003	0.0024	0.0006	0.0022	0.0026	0.0036	0.0014	0.0001	0.0007	0.001	0.0004	0.0001	0.0008	0.0011	0.0008	0.0043	0.0065	0.0064	0.0081	0.0058	0.0036	0.0034	0.0025	0.0019	0.0003	0.001	0.0023	0.0046	0.0041	0.0014	0.0004	0.0004	0.0001	0.0027	0.0035	0.0022	0.0012	0.0045	0.0045	0.0022	0.0006	0.0039
36.67Hz	0.006	0.0066	0.0029	0.0006	0.0004	0.0005	0.0002	0.0029	0.0024	0.0005	0.0021	0.0026	0.0036	0.0015	0.0001	0.0008	0.0009	0.0005	0.0001	0.0007	0.0012	0.0008	0.0041	0.0064	0.0063	0.008	0.0057	0.0032	0.0029	0.002	0.0013	0.0002	0.0014	0.0025	0.0047	0.0043	0.0015	0.0003	0.0008	0.0006	0.002	0.0032	0.0024	0.0006	0.0041	0.0045	0.0025	0.0001	0.0034
36.91Hz	0.006	0.0066	0.0029	0.0006	0.0005	0.0006	0	0.0028	0.0025	0.0005	0.0021	0.0025	0.0036	0.0016	0.0001	0.0008	0.0009	0.0005	0.0003	0.0007	0.0012	0.0008	0.0039	0.0063	0.0061	0.0078	0.0056	0.0029	0.0024	0.0014	0.0007	0.0007	0.0018	0.0027	0.0048	0.0046	0.0016	0.0001	0.0012	0.0013	0.0013	0.003	0.0026	0	0.0036	0.0044	0.0028	0.0003	0.003
37.15Hz	0.006	0.0066	0.0029	0.0006	0.0006	0.0007	0.0001	0.0027	0.0025	0.0004	0.002	0.0025	0.0036	0.0016	0.0002	0.0009	0.0008	0.0005	0.0004	0.0006	0.0012	0.0008	0.0037	0.0061	0.0059	0.0076	0.0054	0.0025	0.0019	0.0008	0.0002	0.0011	0.0022	0.0029	0.0049	0.0047	0.0017	0.0001	0.0016	0.0019	0.0006	0.0026	0.0028	0.0006	0.0031	0.0043	0.0029	0.0007	0.0024
37.38Hz	0.006	0.0067	0.0029	0.0007	0.0007	0.0008	0.0002	0.0027	0.0025	0.0003	0.002	0.0024	0.0036	0.0017	0.0002	0.001	0.0007	0.0006	0.0006	0.0005	0.0013	0.0007	0.0034	0.006	0.0056	0.0073	0.0053	0.0022	0.0013	0.0002	0.0004	0.0016	0.0026	0.003	0.0049	0.0049	0.0018	0.0003	0.0019	0.0026	0.0001	0.0022	0.0029	0.0012	0.0024	0.004	0.003	0.0011	0.0019
37.62Hz	0.006	0.0067	0.0029	0.0007	0.0008	0.0009	0.0004	0.0026	0.0025	0.0002	0.0019	0.0024	0.0036	0.0018	0.0002	0.001	0.0006	0.0006	0.0008	0.0005	0.0013	0.0007	0.0031	0.0058	0.0053	0.007	0.0051	0.0018	0.0008	0.0003	0.0009	0.002	0.0029	0.0032	0.0049	0.005	0.0018	0.0004	0.0023	0.0032	0.0008	0.0018	0.0029	0.0017	0.0017	0.0036	0.0031	0.0015	0.0014
37.86Hz	0.006	0.0067	0.0029	0.0007	0.0009	0.001	0.0005	0.0025	0.0026	0.0001	0.0018	0.0023	0.0036	0.0019	0.0003	0.0011	0.0005	0.0007	0.0009	0.0004	0.0013	0.0006	0.0028	0.0055	0.005	0.0066	0.0049	0.0015	0.0003	0.0009	0.0015	0.0024	0.0032	0.0032	0.0048	0.005	0.0019	0.0006	0.0026	0.0038	0.0016	0.0013	0.0029	0.0023	0.001	0.0032	0.003	0.0018	0.0008
38.1Hz	0.006	0.0067	0.0029	0.0008	0.0009	0.0011	0.0006	0.0024	0.0026	0	0.0017	0.0022	0.0036	0.002	0.0003	0.0012	0.0004	0.0007	0.0011	0.0003	0.0013	0.0006	0.0025	0.0052	0.0047	0.0063	0.0047	0.0011	0.0001	0.0014	0.002	0.0028	0.0035	0.0033	0.0047	0.005	0.0019	0.0007	0.0029	0.0044	0.0023	0.0008	0.0029	0.0028	0.0002	0.0027	0.0028	0.002	0.0003
38.34Hz	0.006	0.0067	0.003	0.0008	0.001	0.0013	0.0007	0.0023	0.0026	0.0001	0.0017	0.0022	0.0036	0.0021	0.0004	0.0013	0.0003	0.0008	0.0012	0.0003	0.0013	0.0005	0.0022	0.0049	0.0044	0.0059	0.0045	0.0008	0.0006	0.0019	0.0024	0.0031	0.0037	0.0033	0.0045	0.0049	0.002	0.0009	0.0031	0.0049	0.0031	0.0002	0.0027	0.0033	0.0006	0.002	0.0026	0.0021	0.0002
38.58Hz	0.006	0.0068	0.003	0.0008	0.0011	0.0014	0.0009	0.0022	0.0026	0.0002	0.0016	0.0021	0.0035	0.0022	0.0004	0.0013	0.0002	0.0008	0.0014	0.0002	0.0013	0.0004	0.0018	0.0046	0.004	0.0054	0.0042	0.0005	0.001	0.0024	0.0029	0.0034	0.0039	0.0033	0.0043	0.0048	0.002	0.001	0.0033	0.0053	0.0038	0.0004	0.0026	0.0037	0.0014	0.0014	0.0023	0.0022	0.0006
38.81Hz	0.006	0.0068	0.003	0.0009	0.0012	0.0015	0.001	0.0021	0.0027	0.0003	0.0015	0.002	0.0035	0.0023	0.0005	0.0014	0.0001	0.0008	0.0015	0.0001	0.0012	0.0003	0.0015	0.0042	0.0036	0.005	0.004	0.0002	0.0014	0.0028	0.0033	0.0037	0.0041	0.0033	0.004	0.0047	0.002	0.0011	0.0035	0.0057	0.0045	0.001	0.0023	0.004	0.0022	0.0006	0.0019	0.0021	0.001
39.05Hz	0.006	0.0068	0.003	0.0009	0.0013	0.0016	0.0011	0.002	0.0027	0.0004	0.0014	0.0019	0.0035	0.0023	0.0005	0.0015	0.0001	0.0009	0.0016	0.0001	0.0012	0.0002	0.0011	0.0038	0.0032	0.0045	0.0037	0.0001	0.0018	0.0032	0.0037	0.0039	0.0042	0.0033	0.0038	0.0045	0.002	0.0011	0.0036	0.006	0.0051	0.0016	0.002	0.0043	0.003	0.0002	0.0014	0.002	0.0013
39.29Hz	0.006	0.0068	0.003	0.0009	0.0014	0.0017	0.0013	0.0019	0.0027	0.0005	0.0013	0.0018	0.0034	0.0024	0.0006	0.0016	0.0002	0.0009	0.0017	0	0.0011	0.0001	0.0007	0.0034	0.0027	0.004	0.0034	0.0003	0.0021	0.0035	0.004	0.0041	0.0043	0.0032	0.0035	0.0043	0.0019	0.0012	0.0037	0.0063	0.0057	0.0022	0.0016	0.0045	0.0037	0.001	0.0008	0.0018	0.0016
39.53Hz	0.006	0.0068	0.003	0.0009	0.0015	0.0018	0.0014	0.0018	0.0027	0.0006	0.0012	0.0017	0.0034	0.0025	0.0006	0.0017	0.0003	0.001	0.0019	0	0.001	0.0001	0.0003	0.003	0.0023	0.0035	0.0031	0.0005	0.0024	0.0038	0.0043	0.0043	0.0044	0.0032	0.0032	0.0041	0.0019	0.0012	0.0037	0.0065	0.0063	0.0029	0.0012	0.0045	0.0044	0.0018	0.0002	0.0015	0.0017
39.77Hz	0.006	0.0068	0.0031	0.001	0.0015	0.0019	0.0015	0.0017	0.0028	0.0007	0.0011	0.0016	0.0033	0.0026	0.0007	0.0017	0.0004	0.001	0.002	0	0.0009	0.0002	0.0002	0.0025	0.0018	0.003	0.0029	0.0007	0.0027	0.004	0.0045	0.0044	0.0044	0.0031	0.0028	0.0038	0.0019	0.0012	0.0037	0.0066	0.0068	0.0035	0.0007	0.0045	0.005	0.0027	0.0005	0.0011	0.0018
40Hz	0.006	0.0069	0.0031	0.001	0.0016	0.002	0.0017	0.0016	0.0028	0.0008	0.0009	0.0015	0.0033	0.0026	0.0008	0.0018	0.0006	0.001	0.0021	0.0001	0.0009	0.0004	0.0006	0.002	0.0013	0.0025	0.0026	0.0009	0.0029	0.0042	0.0047	0.0045	0.0044	0.0029	0.0025	0.0035	0.0018	0.0012	0.0036	0.0067	0.0072	0.0042	0.0002	0.0045	0.0056	0.0035	0.0013	0.0006	0.0018
40.24Hz	0.006	0.0069	0.0031	0.001	0.0017	0.0021	0.0018	0.0015	0.0028	0.0009	0.0008	0.0014	0.0032	0.0027	0.0008	0.0019	0.0007	0.0011	0.0022	0.0001	0.0007	0.0005	0.001	0.0015	0.0009	0.0019	0.0023	0.001	0.003	0.0043	0.0048	0.0045	0.0044	0.0028	0.0022	0.0032	0.0018	0.0012	0.0036	0.0067	0.0076	0.0048	0.0004	0.0043	0.006	0.0043	0.0021	0	0.0016
40.48Hz	0.006	0.0069	0.0031	0.0011	0.0018	0.0022	0.0019	0.0014	0.0028	0.001	0.0007	0.0013	0.0031	0.0028	0.0009	0.002	0.0008	0.0011	0.0023	0.0002	0.0006	0.0007	0.0015	0.001	0.0004	0.0014	0.002	0.0011	0.0031	0.0044	0.0049	0.0045	0.0043	0.0027	0.0018	0.0029	0.0017	0.0011	0.0034	0.0066	0.0079	0.0054	0.001	0.004	0.0064	0.0051	0.0029	0.0006	0.0014
40.72Hz	0.006	0.0069	0.0031	0.0011	0.0019	0.0023	0.002	0.0013	0.0029	0.0012	0.0006	0.0012	0.0031	0.0029	0.001	0.0021	0.001	0.0012	0.0023	0.0002	0.0005	0.0008	0.0019	0.0005	0.0001	0.0008	0.0017	0.0012	0.0032	0.0044	0.0049	0.0045	0.0042	0.0026	0.0015	0.0025	0.0017	0.001	0.0033	0.0065	0.0081	0.006	0.0017	0.0036	0.0066	0.0058	0.0037	0.0014	0.001
40.96Hz	0.006	0.0069	0.0031	0.0011	0.002	0.0024	0.0022	0.0012	0.0029	0.0013	0.0004	0.0011	0.003	0.0029	0.0011	0.0022	0.0011	0.0012	0.0024	0.0002	0.0004	0.001	0.0023	0.0001	0.0006	0.0003	0.0015	0.0013	0.0032	0.0044	0.0049	0.0044	0.0041	0.0024	0.0012	0.0022	0.0016	0.0009	0.0031	0.0063	0.0083	0.0065	0.0023	0.0031	0.0067	0.0065	0.0046	0.0022	0.0005
41.19Hz	0.006	0.0069	0.0032	0.0011	0.0021	0.0025	0.0023	0.0011	0.0029	0.0014	0.0003	0.0009	0.0029	0.003	0.0012	0.0023	0.0013	0.0012	0.0025	0.0002	0.0002	0.0012	0.0028	0.0006	0.0011	0.0002	0.0012	0.0013	0.0032	0.0043	0.0048	0.0043	0.004	0.0023	0.0009	0.0019	0.0016	0.0008	0.0029	0.0061	0.0084	0.007	0.003	0.0026	0.0068	0.0071	0.0054	0.003	0
41.43Hz	0.006	0.007	0.0032	0.0012	0.0021	0.0026	0.0024	0.001	0.0029	0.0015	0.0002	0.0008	0.0028	0.003	0.0012	0.0024	0.0014	0.0013	0.0025	0.0002	0.0001	0.0014	0.0032	0.0011	0.0015	0.0007	0.001	0.0012	0.0031	0.0042	0.0047	0.0041	0.0038	0.0022	0.0006	0.0015	0.0015	0.0007	0.0027	0.0058	0.0084	0.0074	0.0037	0.0019	0.0067	0.0076	0.0062	0.0039	0.0007
41.67Hz	0.006	0.007	0.0032	0.0012	0.0022	0.0027	0.0026	0.0009	0.0029	0.0017	0	0.0007	0.0027	0.0031	0.0013	0.0024	0.0016	0.0013	0.0026	0.0002	0.0001	0.0016	0.0037	0.0017	0.002	0.0012	0.0008	0.0012	0.0029	0.004	0.0045	0.0039	0.0036	0.0021	0.0003	0.0012	0.0014	0.0006	0.0024	0.0054	0.0084	0.0078	0.0044	0.0012	0.0065	0.008	0.007	0.0048	0.0015
41.91Hz	0.006	0.007	0.0032	0.0012	0.0023	0.0028	0.0027	0.0008	0.003	0.0018	0.0001	0.0005	0.0026	0.0032	0.0014	0.0025	0.0017	0.0013	0.0026	0.0002	0.0003	0.0017	0.0041	0.0022	0.0024	0.0017	0.0005	0.0011	0.0027	0.0037	0.0043	0.0037	0.0035	0.002	0.0001	0.0009	0.0013	0.0005	0.0021	0.0051	0.0082	0.0081	0.0051	0.0005	0.0062	0.0084	0.0078	0.0058	0.0023
42.15Hz	0.006	0.007	0.0032	0.0013	0.0024	0.0029	0.0028	0.0007	0.003	0.0019	0.0003	0.0004	0.0025	0.0032	0.0015	0.0026	0.0019	0.0014	0.0027	0.0002	0.0004	0.0019	0.0045	0.0028	0.0029	0.0022	0.0003	0.0009	0.0025	0.0034	0.004	0.0035	0.0033	0.0019	0.0001	0.0006	0.0013	0.0003	0.0019	0.0047	0.0081	0.0084	0.0057	0.0003	0.0058	0.0086	0.0085	0.0067	0.0032
42.38Hz	0.006	0.007	0.0032	0.0013	0.0025	0.003	0.003	0.0006	0.003	0.0021	0.0004	0.0003	0.0024	0.0033	0.0016	0.0027	0.002	0.0014	0.0027	0.0002	0.0006	0.0021	0.0049	0.0033	0.0033	0.0026	0.0002	0.0008	0.0022	0.0031	0.0037	0.0033	0.0031	0.0018	0.0002	0.0004	0.0012	0.0002	0.0016	0.0042	0.0078	0.0086	0.0064	0.0011	0.0053	0.0087	0.0091	0.0077	0.0042
42.62Hz	0.006	0.007	0.0033	0.0013	0.0026	0.0031	0.0031	0.0005	0.003	0.0022	0.0006	0.0001	0.0023	0.0033	0.0017	0.0028	0.0022	0.0014	0.0027	0.0002	0.0008	0.0023	0.0053	0.0038	0.0037	0.003	0	0.0006	0.0019	0.0027	0.0034	0.003	0.0029	0.0018	0.0003	0.0001	0.0011	0.0001	0.0014	0.0038	0.0075	0.0088	0.0069	0.0019	0.0047	0.0088	0.0097	0.0086	0.0052
42.86Hz	0.006	0.0071	0.0033	0.0013	0.0027	0.0032	0.0032	0.0004	0.003	0.0023	0.0008	0	0.0022	0.0034	0.0018	0.0029	0.0023	0.0015	0.0027	0.0002	0.001	0.0025	0.0057	0.0043	0.0041	0.0034	0.0001	0.0003	0.0015	0.0022	0.003	0.0027	0.0027	0.0017	0.0004	0.0001	0.001	0	0.0011	0.0034	0.0072	0.0088	0.0074	0.0028	0.004	0.0087	0.0101	0.0095	0.0062
43.1Hz	0.006	0.0071	0.0033	0.0014	0.0027	0.0033	0.0033	0.0003	0.0031	0.0025	0.0009	0.0002	0.0021	0.0034	0.0019	0.003	0.0025	0.0015	0.0027	0.0001	0.0012	0.0027	0.006	0.0048	0.0044	0.0038	0.0003	0.0001	0.0011	0.0018	0.0026	0.0024	0.0025	0.0017	0.0004	0.0003	0.001	0.0002	0.0009	0.003	0.0068	0.0089	0.0079	0.0036	0.0033	0.0085	0.0105	0.0103	0.0072
43.34Hz	0.006	0.0071	0.0033	0.0014	0.0028	0.0034	0.0035	0.0001	0.0031	0.0026	0.0011	0.0004	0.002	0.0034	0.002	0.0031	0.0027	0.0015	0.0027	0.0001	0.0014	0.0029	0.0064	0.0053	0.0048	0.0041	0.0004	0.0002	0.0007	0.0013	0.0022	0.0021	0.0023	0.0017	0.0004	0.0004	0.0009	0.0002	0.0007	0.0026	0.0064	0.0088	0.0083	0.0044	0.0025	0.0082	0.0108	0.011	0.0082
43.58Hz	0.006	0.0071	0.0033	0.0014	0.0029	0.0035	0.0036	0	0.0031	0.0028	0.0013	0.0005	0.0018	0.0035	0.0022	0.0032	0.0028	0.0015	0.0026	0.0001	0.0016	0.0031	0.0067	0.0057	0.0051	0.0044	0.0005	0.0005	0.0002	0.0007	0.0017	0.0018	0.0021	0.0018	0.0003	0.0005	0.0008	0.0003	0.0006	0.0022	0.006	0.0087	0.0086	0.0051	0.0017	0.0079	0.011	0.0117	0.0092
43.81Hz	0.006	0.0071	0.0033	0.0014	0.003	0.0036	0.0037	0.0001	0.0031	0.0029	0.0014	0.0007	0.0017	0.0035	0.0023	0.0033	0.003	0.0016	0.0026	0	0.0018	0.0033	0.007	0.0062	0.0054	0.0046	0.0005	0.0009	0.0003	0.0002	0.0012	0.0015	0.002	0.0019	0.0002	0.0006	0.0007	0.0004	0.0004	0.0018	0.0055	0.0085	0.0088	0.0058	0.0009	0.0074	0.0111	0.0122	0.0101
44.05Hz	0.006	0.0071	0.0034	0.0015	0.0031	0.0037	0.0038	0.0002	0.0031	0.003	0.0016	0.0008	0.0016	0.0036	0.0024	0.0034	0.0031	0.0016	0.0025	0	0.002	0.0035	0.0073	0.0066	0.0056	0.0048	0.0005	0.0012	0.0009	0.0004	0.0007	0.0012	0.0019	0.002	0	0.0006	0.0006	0.0004	0.0004	0.0015	0.0051	0.0082	0.0089	0.0064	0.0001	0.0069	0.0111	0.0127	0.0109
44.29Hz	0.006	0.0071	0.0034	0.0015	0.0032	0.0038	0.004	0.0003	0.0032	0.0032	0.0018	0.001	0.0014	0.0036	0.0025	0.0035	0.0033	0.0016	0.0025	0.0001	0.0023	0.0037	0.0075	0.0069	0.0058	0.005	0.0006	0.0016	0.0014	0.001	0.0003	0.0009	0.0017	0.0021	0.0002	0.0006	0.0005	0.0004	0.0003	0.0013	0.0046	0.0079	0.009	0.0069	0.0007	0.0064	0.011	0.013	0.0117
44.53Hz	0.006	0.0072	0.0034	0.0015	0.0033	0.0039	0.0041	0.0004	0.0032	0.0033	0.002	0.0012	0.0013	0.0036	0.0026	0.0036	0.0035	0.0017	0.0024	0.0002	0.0025	0.0039	0.0078	0.0073	0.006	0.0051	0.0005	0.002	0.002	0.0016	0.0002	0.0006	0.0016	0.0023	0.0005	0.0006	0.0004	0.0003	0.0004	0.001	0.0041	0.0075	0.0089	0.0073	0.0015	0.0057	0.0107	0.0132	0.0123
44.77Hz	0.006	0.0072	0.0034	0.0015	0.0033	0.004	0.0042	0.0005	0.0032	0.0035	0.0022	0.0014	0.0012	0.0036	0.0028	0.0037	0.0036	0.0017	0.0023	0.0002	0.0027	0.0041	0.008	0.0076	0.0061	0.0052	0.0005	0.0024	0.0025	0.0022	0.0007	0.0004	0.0016	0.0025	0.0008	0.0005	0.0003	0.0002	0.0004	0.0009	0.0037	0.0071	0.0087	0.0076	0.0021	0.0051	0.0104	0.0133	0.0128
45Hz	0.006	0.0072	0.0034	0.0016	0.0034	0.0041	0.0043	0.0006	0.0032	0.0036	0.0023	0.0015	0.001	0.0037	0.0029	0.0039	0.0038	0.0017	0.0023	0.0003	0.0029	0.0043	0.0082	0.0079	0.0062	0.0053	0.0005	0.0028	0.0031	0.0028	0.0012	0.0002	0.0015	0.0027	0.0012	0.0004	0.0002	0.0001	0.0005	0.0008	0.0033	0.0066	0.0084	0.0077	0.0028	0.0044	0.01	0.0132	0.0131
45.24Hz	0.006	0.0072	0.0034	0.0016	0.0035	0.0042	0.0044	0.0007	0.0032	0.0038	0.0025	0.0017	0.0009	0.0037	0.003	0.004	0.0039	0.0018	0.0022	0.0004	0.0031	0.0044	0.0083	0.0081	0.0063	0.0053	0.0004	0.0032	0.0037	0.0034	0.0017	0.0001	0.0015	0.0029	0.0015	0.0003	0.0001	0	0.0007	0.0008	0.0029	0.0061	0.008	0.0077	0.0033	0.0037	0.0095	0.0129	0.0133
45.48Hz	0.006	0.0072	0.0035	0.0016	0.0036	0.0043	0.0046	0.0008	0.0032	0.0039	0.0027	0.0019	0.0007	0.0037	0.0031	0.0041	0.0041	0.0018	0.0021	0.0005	0.0034	0.0046	0.0084	0.0084	0.0064	0.0052	0.0003	0.0036	0.0043	0.004	0.0021	0.0003	0.0015	0.0032	0.0019	0.0001	0	0.0002	0.001	0.0008	0.0025	0.0055	0.0075	0.0076	0.0037	0.0031	0.0089	0.0126	0.0133
45.72Hz	0.006	0.0072	0.0035	0.0016	0.0037	0.0044	0.0047	0.0009	0.0032	0.0041	0.0029	0.0021	0.0006	0.0037	0.0033	0.0042	0.0042	0.0018	0.002	0.0006	0.0036	0.0048	0.0085	0.0085	0.0064	0.0052	0.0002	0.004	0.0048	0.0045	0.0025	0.0004	0.0016	0.0034	0.0024	0.0001	0.0002	0.0005	0.0013	0.001	0.0022	0.0049	0.0069	0.0073	0.004	0.0024	0.0082	0.0121	0.0131
45.96Hz	0.006	0.0073	0.0035	0.0017	0.0038	0.0045	0.0048	0.001	0.0032	0.0042	0.0031	0.0022	0.0004	0.0037	0.0034	0.0043	0.0044	0.0018	0.0019	0.0007	0.0038	0.0049	0.0086	0.0087	0.0063	0.005	0	0.0044	0.0053	0.005	0.0029	0.0005	0.0016	0.0037	0.0028	0.0003	0.0003	0.0008	0.0016	0.0012	0.0019	0.0043	0.0062	0.0069	0.0042	0.0018	0.0075	0.0114	0.0128
46.19Hz	0.006	0.0073	0.0035	0.0017	0.0038	0.0046	0.0049	0.0011	0.0033	0.0044	0.0033	0.0024	0.0003	0.0037	0.0035	0.0044	0.0045	0.0019	0.0017	0.0008	0.004	0.005	0.0086	0.0088	0.0062	0.0049	0.0001	0.0048	0.0059	0.0055	0.0033	0.0006	0.0017	0.004	0.0033	0.0005	0.0005	0.0011	0.0021	0.0014	0.0017	0.0036	0.0054	0.0063	0.0043	0.0012	0.0068	0.0106	0.0123
46.43Hz	0.006	0.0073	0.0035	0.0017	0.0039	0.0047	0.005	0.0012	0.0033	0.0045	0.0035	0.0026	0.0001	0.0037	0.0037	0.0045	0.0047	0.0019	0.0016	0.0009	0.0042	0.0052	0.0086	0.0088	0.0061	0.0047	0.0003	0.0052	0.0064	0.006	0.0036	0.0007	0.0019	0.0043	0.0037	0.0007	0.0007	0.0015	0.0025	0.0018	0.0015	0.0029	0.0045	0.0056	0.0042	0.0007	0.006	0.0097	0.0116
46.67Hz	0.006	0.0073	0.0035	0.0017	0.004	0.0048	0.0051	0.0013	0.0033	0.0047	0.0037	0.0028	0	0.0037	0.0038	0.0046	0.0048	0.0019	0.0015	0.001	0.0044	0.0053	0.0086	0.0088	0.006	0.0044	0.0005	0.0055	0.0068	0.0064	0.0038	0.0007	0.002	0.0046	0.0042	0.001	0.0008	0.0019	0.003	0.0022	0.0013	0.0023	0.0035	0.0048	0.0039	0.0003	0.0051	0.0087	0.0107
46.91Hz	0.006	0.0073	0.0035	0.0018	0.0041	0.0049	0.0053	0.0015	0.0033	0.0048	0.0039	0.003	0.0002	0.0037	0.0039	0.0047	0.005	0.0019	0.0013	0.0011	0.0046	0.0054	0.0085	0.0088	0.0058	0.0041	0.0007	0.0059	0.0072	0.0067	0.0041	0.0007	0.0022	0.0049	0.0046	0.0012	0.0011	0.0023	0.0036	0.0026	0.0013	0.0016	0.0025	0.0038	0.0035	0	0.0043	0.0076	0.0096
47.15Hz	0.006	0.0073	0.0036	0.0018	0.0042	0.005	0.0054	0.0016	0.0033	0.005	0.0041	0.0032	0.0003	0.0037	0.0041	0.0048	0.0051	0.002	0.0012	0.0012	0.0048	0.0055	0.0085	0.0088	0.0055	0.0038	0.0009	0.0062	0.0076	0.007	0.0042	0.0006	0.0024	0.0053	0.0051	0.0014	0.0013	0.0028	0.0042	0.0031	0.0012	0.0009	0.0014	0.0027	0.0029	0.0002	0.0035	0.0064	0.0084
47.39Hz	0.006	0.0073	0.0036	0.0018	0.0043	0.0051	0.0055	0.0017	0.0033	0.0051	0.0043	0.0033	0.0005	0.0037	0.0042	0.0049	0.0052	0.002	0.001	0.0014	0.005	0.0056	0.0083	0.0086	0.0053	0.0035	0.0011	0.0065	0.0079	0.0073	0.0044	0.0006	0.0026	0.0055	0.0055	0.0016	0.0015	0.0033	0.0048	0.0037	0.0012	0.0002	0.0002	0.0014	0.0022	0.0004	0.0026	0.0051	0.007
47.62Hz	0.006	0.0074	0.0036	0.0018	0.0043	0.0052	0.0056	0.0018	0.0033	0.0052	0.0045	0.0035	0.0007	0.0037	0.0043	0.005	0.0054	0.002	0.0009	0.0015	0.0052	0.0057	0.0082	0.0085	0.005	0.0031	0.0013	0.0067	0.0082	0.0074	0.0044	0.0004	0.0028	0.0058	0.0058	0.0018	0.0018	0.0038	0.0055	0.0043	0.0013	0.0004	0.001	0.0001	0.0014	0.0004	0.0019	0.0038	0.0056
47.86Hz	0.006	0.0074	0.0036	0.0019	0.0044	0.0053	0.0057	0.0019	0.0033	0.0054	0.0047	0.0037	0.0008	0.0037	0.0045	0.0051	0.0055	0.002	0.0007	0.0016	0.0053	0.0058	0.008	0.0083	0.0046	0.0026	0.0016	0.0069	0.0084	0.0076	0.0044	0.0003	0.0031	0.0061	0.0062	0.002	0.002	0.0044	0.0062	0.0049	0.0014	0.001	0.0022	0.0014	0.0004	0.0003	0.0011	0.0024	0.004
48.1Hz	0.006	0.0074	0.0036	0.0019	0.0045	0.0054	0.0058	0.002	0.0033	0.0055	0.0049	0.0039	0.001	0.0036	0.0046	0.0053	0.0056	0.0021	0.0006	0.0017	0.0055	0.0058	0.0078	0.0081	0.0043	0.0022	0.0018	0.0071	0.0086	0.0076	0.0044	0.0001	0.0033	0.0063	0.0065	0.0022	0.0023	0.005	0.0068	0.0055	0.0015	0.0016	0.0034	0.0028	0.0007	0.0001	0.0004	0.001	0.0023
48.34Hz	0.006	0.0074	0.0036	0.0019	0.0046	0.0055	0.0059	0.0021	0.0033	0.0057	0.0052	0.0041	0.0011	0.0036	0.0047	0.0054	0.0057	0.0021	0.0004	0.0019	0.0057	0.0059	0.0076	0.0078	0.0039	0.0017	0.0021	0.0073	0.0087	0.0076	0.0043	0.0002	0.0036	0.0065	0.0067	0.0023	0.0026	0.0056	0.0075	0.0062	0.0017	0.0022	0.0046	0.0044	0.0019	0.0002	0.0002	0.0003	0.0005
48.58Hz	0.006	0.0074	0.0037	0.0019	0.0047	0.0056	0.006	0.0022	0.0033	0.0058	0.0054	0.0043	0.0013	0.0036	0.0049	0.0055	0.0058	0.0021	0.0002	0.002	0.0058	0.0059	0.0073	0.0075	0.0034	0.0012	0.0023	0.0074	0.0087	0.0075	0.0041	0.0004	0.0039	0.0067	0.0069	0.0024	0.0029	0.0062	0.0082	0.0068	0.0019	0.0028	0.0058	0.006	0.0032	0.0006	0.0007	0.0017	0.0013
48.81Hz	0.006	0.0074	0.0037	0.0019	0.0047	0.0057	0.0061	0.0023	0.0033	0.006	0.0056	0.0045	0.0015	0.0036	0.005	0.0056	0.006	0.0021	0	0.0022	0.0059	0.0059	0.007	0.0071	0.003	0.0007	0.0025	0.0074	0.0087	0.0073	0.0039	0.0007	0.0041	0.0068	0.007	0.0024	0.0033	0.0067	0.0089	0.0075	0.0021	0.0033	0.007	0.0076	0.0046	0.0011	0.0012	0.003	0.0031
49.05Hz	0.006	0.0074	0.0037	0.002	0.0048	0.0058	0.0062	0.0024	0.0033	0.0061	0.0058	0.0046	0.0016	0.0035	0.0051	0.0057	0.0061	0.0022	0.0001	0.0023	0.0061	0.0059	0.0067	0.0067	0.0025	0.0002	0.0028	0.0074	0.0086	0.0071	0.0036	0.0011	0.0044	0.0069	0.0071	0.0024	0.0036	0.0073	0.0095	0.0081	0.0024	0.0037	0.0081	0.0092	0.006	0.0017	0.0016	0.0042	0.0049
49.29Hz	0.006	0.0075	0.0037	0.002	0.0049	0.0059	0.0063	0.0025	0.0033	0.0062	0.006	0.0048	0.0018	0.0035	0.0053	0.0058	0.0062	0.0022	0.0003	0.0025	0.0062	0.0059	0.0063	0.0063	0.002	0.0004	0.003	0.0074	0.0084	0.0068	0.0032	0.0014	0.0046	0.0069	0.007	0.0023	0.004	0.0079	0.0101	0.0086	0.0026	0.0042	0.0092	0.0107	0.0075	0.0025	0.0019	0.0054	0.0067
49.53Hz	0.006	0.0075	0.0037	0.002	0.005	0.006	0.0064	0.0026	0.0033	0.0064	0.0062	0.005	0.002	0.0035	0.0054	0.0059	0.0063	0.0022	0.0005	0.0026	0.0063	0.0059	0.006	0.0058	0.0015	0.0009	0.0032	0.0073	0.0082	0.0064	0.0028	0.0018	0.0049	0.0069	0.0069	0.0022	0.0043	0.0084	0.0106	0.0092	0.0028	0.0045	0.0102	0.0122	0.0089	0.0032	0.0021	0.0064	0.0083
49.77Hz	0.006	0.0075	0.0037	0.002	0.0051	0.0061	0.0065	0.0027	0.0033	0.0065	0.0064	0.0052	0.0021	0.0034	0.0055	0.006	0.0064	0.0022	0.0007	0.0028	0.0064	0.0059	0.0056	0.0053	0.001	0.0015	0.0034	0.0072	0.0079	0.006	0.0024	0.0022	0.0051	0.0068	0.0067	0.002	0.0047	0.009	0.0111	0.0096	0.0031	0.0049	0.0111	0.0136	0.0104	0.0041	0.0021	0.0074	0.0099
50Hz	0.006	0.0075	0.0038	0.002	0.0051	0.0062	0.0066	0.0028	0.0033	0.0067	0.0066	0.0054	0.0023	0.0034	0.0056	0.0061	0.0065	0.0023	0.0008	0.0029	0.0065	0.0059	0.0052	0.0048	0.0004	0.0021	0.0036	0.007	0.0075	0.0054	0.0019	0.0026	0.0053	0.0067	0.0064	0.0017	0.0051	0.0094	0.0115	0.01	0.0033	0.0051	0.012	0.0149	0.0118	0.005	0.0021	0.0082	0.0114
50.24Hz	0.006	0.0075	0.0038	0.0021	0.0052	0.0063	0.0067	0.0029	0.0033	0.0068	0.0068	0.0056	0.0024	0.0033	0.0058	0.0062	0.0065	0.0023	0.001	0.003	0.0065	0.0058	0.0048	0.0043	0.0002	0.0027	0.0038	0.0067	0.0071	0.0048	0.0013	0.003	0.0054	0.0064	0.0061	0.0014	0.0055	0.0099	0.0118	0.0103	0.0034	0.0054	0.0127	0.0161	0.0132	0.0059	0.002	0.0089	0.0128
50.48Hz	0.006	0.0075	0.0038	0.0021	0.0053	0.0064	0.0068	0.003	0.0033	0.0069	0.007	0.0057	0.0026	0.0033	0.0059	0.0063	0.0066	0.0023	0.0012	0.0032	0.0066	0.0057	0.0043	0.0037	0.0007	0.0032	0.004	0.0065	0.0065	0.0041	0.0007	0.0034	0.0055	0.0062	0.0056	0.0011	0.0058	0.0103	0.0121	0.0105	0.0036	0.0056	0.0133	0.0172	0.0145	0.0068	0.0018	0.0094	0.0139
50.72Hz	0.006	0.0075	0.0038	0.0021	0.0054	0.0064	0.0069	0.0031	0.0033	0.0071	0.0072	0.0059	0.0027	0.0032	0.006	0.0064	0.0067	0.0023	0.0014	0.0033	0.0067	0.0057	0.0039	0.0031	0.0013	0.0038	0.0041	0.0061	0.0059	0.0034	0.0001	0.0038	0.0056	0.0058	0.005	0.0006	0.0062	0.0106	0.0123	0.0106	0.0037	0.0057	0.0138	0.0181	0.0156	0.0077	0.0015	0.0097	0.0149
50.96Hz	0.006	0.0076	0.0038	0.0021	0.0054	0.0065	0.007	0.0031	0.0033	0.0072	0.0074	0.0061	0.0029	0.0032	0.0061	0.0065	0.0068	0.0024	0.0015	0.0035	0.0067	0.0056	0.0034	0.0025	0.0019	0.0044	0.0043	0.0057	0.0053	0.0026	0.0006	0.0042	0.0057	0.0054	0.0044	0.0001	0.0066	0.0109	0.0123	0.0106	0.0037	0.0058	0.0142	0.0188	0.0167	0.0086	0.0011	0.0099	0.0157
51.2Hz	0.006	0.0076	0.0038	0.0021	0.0055	0.0066	0.0071	0.0032	0.0033	0.0073	0.0076	0.0063	0.003	0.0031	0.0062	0.0066	0.0068	0.0024	0.0017	0.0036	0.0067	0.0055	0.0029	0.0018	0.0025	0.0049	0.0044	0.0053	0.0046	0.0018	0.0013	0.0046	0.0057	0.0049	0.0037	0.0004	0.0069	0.0111	0.0123	0.0105	0.0037	0.0059	0.0145	0.0194	0.0176	0.0095	0.0006	0.0099	0.0162
51.43Hz	0.006	0.0076	0.0039	0.0022	0.0056	0.0067	0.0072	0.0033	0.0033	0.0074	0.0078	0.0064	0.0032	0.0031	0.0063	0.0067	0.0069	0.0024	0.0019	0.0038	0.0067	0.0054	0.0024	0.0012	0.0031	0.0054	0.0045	0.0048	0.0038	0.0009	0.0021	0.005	0.0056	0.0044	0.0029	0.0011	0.0073	0.0112	0.0121	0.0103	0.0036	0.0059	0.0146	0.0198	0.0183	0.0103	0.0001	0.0097	0.0165
51.67Hz	0.006	0.0076	0.0039	0.0022	0.0057	0.0068	0.0073	0.0034	0.0033	0.0076	0.008	0.0066	0.0033	0.003	0.0064	0.0068	0.0069	0.0024	0.002	0.0039	0.0067	0.0052	0.0019	0.0005	0.0037	0.0059	0.0045	0.0043	0.0029	0.0001	0.0029	0.0053	0.0055	0.0037	0.002	0.0017	0.0076	0.0113	0.0118	0.0099	0.0035	0.0059	0.0145	0.0199	0.0188	0.011	0.0005	0.0094	0.0166
51.91Hz	0.006	0.0076	0.0039	0.0022	0.0057	0.0069	0.0073	0.0035	0.0032	0.0077	0.0082	0.0068	0.0035	0.003	0.0065	0.0069	0.007	0.0025	0.0022	0.004	0.0067	0.0051	0.0014	0.0002	0.0043	0.0064	0.0046	0.0037	0.002	0.0011	0.0036	0.0057	0.0054	0.003	0.001	0.0025	0.0079	0.0113	0.0115	0.0095	0.0033	0.0059	0.0143	0.0198	0.0191	0.0116	0.0012	0.0089	0.0164
52.15Hz	0.006	0.0076	0.0039	0.0022	0.0058	0.007	0.0074	0.0036	0.0032	0.0078	0.0084	0.0069	0.0036	0.0029	0.0066	0.007	0.007	0.0025	0.0024	0.0042	0.0067	0.005	0.0009	0.0009	0.0049	0.0069	0.0046	0.0031	0.0011	0.0021	0.0044	0.006	0.0052	0.0023	0.0001	0.0032	0.0082	0.0112	0.0109	0.0088	0.003	0.0058	0.014	0.0195	0.0193	0.0122	0.0018	0.0082	0.016
52.39Hz	0.006	0.0076	0.0039	0.0022	0.0059	0.0071	0.0075	0.0037	0.0032	0.0079	0.0086	0.0071	0.0038	0.0028	0.0067	0.007	0.0071	0.0025	0.0025	0.0043	0.0067	0.0048	0.0004	0.0016	0.0054	0.0073	0.0045	0.0024	0.0001	0.0031	0.0052	0.0062	0.0049	0.0014	0.0012	0.0041	0.0085	0.011	0.0103	0.0081	0.0026	0.0057	0.0136	0.019	0.0192	0.0126	0.0025	0.0074	0.0153
52.62Hz	0.006	0.0077	0.0039	0.0022	0.006	0.0071	0.0076	0.0038	0.0032	0.008	0.0087	0.0073	0.0039	0.0028	0.0068	0.0071	0.0071	0.0025	0.0027	0.0044	0.0066	0.0046	0.0001	0.0023	0.006	0.0077	0.0045	0.0017	0.0009	0.0042	0.006	0.0065	0.0045	0.0005	0.0024	0.0049	0.0087	0.0107	0.0096	0.0072	0.0021	0.0056	0.013	0.0183	0.0188	0.0128	0.0032	0.0065	0.0144
52.86Hz	0.006	0.0077	0.0039	0.0023	0.006	0.0072	0.0077	0.0038	0.0032	0.0081	0.0089	0.0074	0.004	0.0027	0.0069	0.0072	0.0071	0.0025	0.0028	0.0045	0.0066	0.0045	0.0006	0.0029	0.0065	0.0081	0.0044	0.001	0.002	0.0053	0.0068	0.0067	0.0041	0.0004	0.0036	0.0058	0.0089	0.0103	0.0087	0.0062	0.0016	0.0055	0.0123	0.0174	0.0183	0.013	0.004	0.0054	0.0133
53.1Hz	0.006	0.0077	0.004	0.0023	0.0061	0.0073	0.0077	0.0039	0.0032	0.0082	0.0091	0.0076	0.0041	0.0026	0.007	0.0073	0.0071	0.0026	0.0029	0.0047	0.0065	0.0043	0.0011	0.0036	0.007	0.0085	0.0043	0.0003	0.0031	0.0064	0.0075	0.0068	0.0037	0.0014	0.0049	0.0067	0.0091	0.0098	0.0077	0.0051	0.001	0.0053	0.0115	0.0162	0.0175	0.0129	0.0046	0.0042	0.012
53.34Hz	0.006	0.0077	0.004	0.0023	0.0062	0.0074	0.0078	0.004	0.0032	0.0084	0.0093	0.0077	0.0043	0.0026	0.0071	0.0074	0.0072	0.0026	0.0031	0.0048	0.0064	0.0041	0.0016	0.0043	0.0075	0.0088	0.0042	0.0005	0.0042	0.0075	0.0083	0.0069	0.0032	0.0025	0.0062	0.0076	0.0092	0.0093	0.0066	0.0039	0.0003	0.0052	0.0105	0.0149	0.0164	0.0127	0.0053	0.0029	0.0104
53.58Hz	0.006	0.0077	0.004	0.0023	0.0062	0.0075	0.0079	0.0041	0.0031	0.0085	0.0095	0.0079	0.0044	0.0025	0.0072	0.0074	0.0072	0.0026	0.0032	0.0049	0.0064	0.0039	0.0021	0.005	0.008	0.009	0.004	0.0013	0.0053	0.0086	0.009	0.007	0.0026	0.0036	0.0076	0.0086	0.0093	0.0086	0.0054	0.0025	0.0005	0.005	0.0095	0.0134	0.0152	0.0124	0.0059	0.0015	0.0087
53.81Hz	0.006	0.0077	0.004	0.0023	0.0063	0.0075	0.0079	0.0042	0.0031	0.0086	0.0096	0.008	0.0045	0.0024	0.0073	0.0075	0.0072	0.0026	0.0033	0.005	0.0063	0.0037	0.0026	0.0056	0.0084	0.0092	0.0038	0.0021	0.0065	0.0097	0.0097	0.007	0.002	0.0047	0.0089	0.0095	0.0094	0.0079	0.0041	0.0011	0.0013	0.0048	0.0083	0.0117	0.0137	0.0119	0.0065	0.0001	0.0069
54.05Hz	0.006	0.0077	0.004	0.0023	0.0064	0.0076	0.008	0.0042	0.0031	0.0086	0.0098	0.0081	0.0046	0.0024	0.0073	0.0076	0.0072	0.0026	0.0034	0.0051	0.0062	0.0035	0.0031	0.0063	0.0088	0.0094	0.0036	0.003	0.0076	0.0108	0.0103	0.0069	0.0013	0.0059	0.0103	0.0104	0.0094	0.0071	0.0028	0.0004	0.0022	0.0047	0.0071	0.0098	0.0121	0.0112	0.007	0.0014	0.0049
54.29Hz	0.006	0.0077	0.004	0.0024	0.0065	0.0077	0.0081	0.0043	0.0031	0.0087	0.0099	0.0083	0.0047	0.0023	0.0074	0.0076	0.0072	0.0027	0.0035	0.0051	0.006	0.0033	0.0035	0.0069	0.0092	0.0095	0.0033	0.0038	0.0087	0.0118	0.0109	0.0068	0.0005	0.0071	0.0117	0.0113	0.0093	0.0061	0.0013	0.002	0.0032	0.0045	0.0059	0.0078	0.0103	0.0104	0.0074	0.0029	0.0028
54.53Hz	0.006	0.0078	0.0041	0.0024	0.0065	0.0078	0.0081	0.0044	0.0031	0.0088	0.0101	0.0084	0.0048	0.0022	0.0074	0.0077	0.0072	0.0027	0.0036	0.0052	0.0059	0.0031	0.0039	0.0075	0.0095	0.0096	0.003	0.0047	0.0098	0.0128	0.0114	0.0066	0.0003	0.0083	0.013	0.0122	0.0092	0.0052	0.0002	0.0036	0.0042	0.0043	0.0045	0.0058	0.0083	0.0094	0.0077	0.0044	0.0007
54.77Hz	0.006	0.0078	0.0041	0.0024	0.0066	0.0078	0.0082	0.0044	0.003	0.0089	0.0103	0.0085	0.0049	0.0021	0.0075	0.0078	0.0072	0.0027	0.0036	0.0053	0.0058	0.0029	0.0044	0.008	0.0098	0.0096	0.0027	0.0055	0.0109	0.0137	0.0119	0.0064	0.0012	0.0095	0.0143	0.013	0.009	0.0041	0.0018	0.0053	0.0052	0.0041	0.0032	0.0036	0.0062	0.0083	0.008	0.0058	0.0015
55.01Hz	0.006	0.0078	0.0041	0.0024	0.0067	0.0079	0.0083	0.0045	0.003	0.009	0.0104	0.0087	0.005	0.0021	0.0076	0.0078	0.0071	0.0027	0.0037	0.0053	0.0056	0.0027	0.0048	0.0086	0.0101	0.0096	0.0024	0.0063	0.012	0.0146	0.0123	0.0061	0.002	0.0108	0.0156	0.0138	0.0088	0.003	0.0035	0.007	0.0062	0.004	0.0018	0.0013	0.004	0.007	0.0081	0.0072	0.0037
55.24Hz	0.006	0.0078	0.0041	0.0024	0.0067	0.008	0.0083	0.0046	0.003	0.0091	0.0106	0.0088	0.0051	0.002	0.0076	0.0079	0.0071	0.0027	0.0038	0.0054	0.0055	0.0024	0.0051	0.0091	0.0103	0.0096	0.002	0.0072	0.013	0.0155	0.0127	0.0057	0.003	0.012	0.0169	0.0146	0.0085	0.0018	0.0051	0.0088	0.0073	0.0038	0.0004	0.0009	0.0016	0.0057	0.0082	0.0086	0.0059
55.48Hz	0.006	0.0078	0.0041	0.0024	0.0068	0.0081	0.0084	0.0046	0.003	0.0092	0.0107	0.0089	0.0052	0.0019	0.0076	0.0079	0.0071	0.0027	0.0038	0.0055	0.0053	0.0022	0.0055	0.0095	0.0105	0.0095	0.0017	0.008	0.014	0.0162	0.0129	0.0053	0.004	0.0132	0.018	0.0152	0.0082	0.0006	0.0068	0.0105	0.0084	0.0036	0.001	0.0032	0.0007	0.0042	0.0081	0.0098	0.008
55.72Hz	0.006	0.0078	0.0041	0.0024	0.0069	0.0081	0.0084	0.0047	0.0029	0.0092	0.0108	0.009	0.0053	0.0018	0.0077	0.008	0.007	0.0028	0.0039	0.0055	0.0052	0.002	0.0058	0.01	0.0107	0.0093	0.0013	0.0088	0.015	0.0169	0.0131	0.0048	0.005	0.0144	0.0192	0.0158	0.0078	0.0007	0.0085	0.0122	0.0094	0.0035	0.0024	0.0055	0.0031	0.0027	0.008	0.011	0.0101
55.96Hz	0.006	0.0078	0.0042	0.0025	0.0069	0.0082	0.0085	0.0048	0.0029	0.0093	0.011	0.0091	0.0054	0.0018	0.0077	0.008	0.007	0.0028	0.0039	0.0055	0.005	0.0018	0.0061	0.0104	0.0108	0.0091	0.0008	0.0096	0.0159	0.0176	0.0132	0.0042	0.006	0.0155	0.0202	0.0163	0.0074	0.002	0.0102	0.0138	0.0104	0.0033	0.0038	0.0077	0.0055	0.0011	0.0078	0.012	0.012
56.2Hz	0.006	0.0078	0.0042	0.0025	0.007	0.0083	0.0085	0.0048	0.0029	0.0094	0.0111	0.0092	0.0055	0.0017	0.0077	0.008	0.007	0.0028	0.0039	0.0056	0.0048	0.0016	0.0064	0.0107	0.0108	0.0089	0.0004	0.0103	0.0167	0.0181	0.0133	0.0036	0.007	0.0166	0.0211	0.0167	0.0068	0.0033	0.0118	0.0154	0.0114	0.0032	0.0051	0.0098	0.0078	0.0005	0.0074	0.013	0.0138
56.43Hz	0.006	0.0079	0.0042	0.0025	0.007	0.0083	0.0086	0.0049	0.0029	0.0094	0.0112	0.0093	0.0055	0.0016	0.0077	0.0081	0.0069	0.0028	0.0039	0.0056	0.0046	0.0013	0.0066	0.0111	0.0109	0.0086	0.0001	0.011	0.0175	0.0186	0.0132	0.003	0.0081	0.0177	0.0219	0.0171	0.0063	0.0046	0.0134	0.0169	0.0123	0.003	0.0063	0.0119	0.0101	0.0021	0.007	0.0137	0.0154
56.67Hz	0.006	0.0079	0.0042	0.0025	0.0071	0.0084	0.0086	0.0049	0.0028	0.0095	0.0114	0.0094	0.0056	0.0015	0.0078	0.0081	0.0069	0.0028	0.0039	0.0056	0.0045	0.0011	0.0069	0.0113	0.0108	0.0082	0.0005	0.0117	0.0182	0.0189	0.0131	0.0023	0.0091	0.0187	0.0227	0.0173	0.0057	0.0059	0.015	0.0184	0.0132	0.0029	0.0075	0.0138	0.0123	0.0037	0.0066	0.0144	0.0169
56.91Hz	0.006	0.0079	0.0042	0.0025	0.0072	0.0085	0.0087	0.005	0.0028	0.0095	0.0115	0.0095	0.0057	0.0014	0.0078	0.0081	0.0068	0.0028	0.0039	0.0056	0.0043	0.0009	0.007	0.0116	0.0108	0.0078	0.001	0.0124	0.0188	0.0192	0.0129	0.0015	0.0102	0.0196	0.0233	0.0174	0.005	0.0072	0.0165	0.0197	0.014	0.0027	0.0086	0.0157	0.0144	0.0053	0.006	0.0148	0.0181
57.15Hz	0.006	0.0079	0.0042	0.0025	0.0072	0.0085	0.0087	0.005	0.0028	0.0096	0.0116	0.0096	0.0057	0.0014	0.0078	0.0082	0.0068	0.0028	0.0039	0.0056	0.0041	0.0007	0.0072	0.0117	0.0107	0.0074	0.0015	0.013	0.0193	0.0194	0.0126	0.0007	0.0112	0.0204	0.0238	0.0174	0.0043	0.0085	0.0179	0.0209	0.0147	0.0026	0.0096	0.0173	0.0163	0.0068	0.0054	0.0151	0.0191
57.39Hz	0.006	0.0079	0.0042	0.0025	0.0073	0.0086	0.0088	0.0051	0.0028	0.0096	0.0117	0.0096	0.0058	0.0013	0.0078	0.0082	0.0067	0.0028	0.0038	0.0055	0.0039	0.0005	0.0073	0.0119	0.0105	0.007	0.002	0.0135	0.0198	0.0194	0.0122	0.0001	0.0122	0.0212	0.0241	0.0173	0.0035	0.0098	0.0192	0.0219	0.0153	0.0024	0.0105	0.0187	0.018	0.0083	0.0047	0.0153	0.0199
57.62Hz	0.006	0.0079	0.0043	0.0025	0.0073	0.0087	0.0088	0.0051	0.0027	0.0097	0.0118	0.0097	0.0058	0.0012	0.0078	0.0082	0.0066	0.0028	0.0038	0.0055	0.0037	0.0003	0.0074	0.012	0.0103	0.0064	0.0025	0.014	0.0202	0.0194	0.0117	0.001	0.0132	0.0219	0.0243	0.0171	0.0027	0.0111	0.0204	0.0228	0.0157	0.0023	0.0113	0.02	0.0195	0.0096	0.0041	0.0153	0.0204
57.86Hz	0.006	0.0079	0.0043	0.0026	0.0074	0.0087	0.0088	0.0052	0.0027	0.0097	0.0119	0.0098	0.0059	0.0011	0.0077	0.0082	0.0066	0.0028	0.0038	0.0055	0.0035	0.0001	0.0075	0.012	0.0101	0.0059	0.003	0.0144	0.0204	0.0193	0.0111	0.0019	0.0141	0.0224	0.0244	0.0167	0.0019	0.0122	0.0215	0.0236	0.0161	0.0021	0.012	0.0211	0.0208	0.0108	0.0033	0.0151	0.0207
58.1Hz	0.006	0.0079	0.0043	0.0026	0.0075	0.0088	0.0089	0.0052	0.0027	0.0097	0.012	0.0098	0.0059	0.0011	0.0077	0.0082	0.0065	0.0029	0.0037	0.0054	0.0033	0.0001	0.0075	0.012	0.0098	0.0053	0.0035	0.0148	0.0206	0.019	0.0105	0.0028	0.015	0.0229	0.0243	0.0162	0.001	0.0134	0.0224	0.0242	0.0163	0.0019	0.0125	0.0219	0.0219	0.0119	0.0026	0.0148	0.0208
58.34Hz	0.006	0.0079	0.0043	0.0026	0.0075	0.0089	0.0089	0.0053	0.0026	0.0098	0.012	0.0099	0.0059	0.001	0.0077	0.0082	0.0064	0.0029	0.0036	0.0054	0.0031	0.0002	0.0075	0.0119	0.0094	0.0047	0.004	0.0151	0.0207	0.0187	0.0098	0.0037	0.0159	0.0233	0.0241	0.0156	0.0001	0.0144	0.0232	0.0246	0.0164	0.0017	0.013	0.0225	0.0227	0.0127	0.0019	0.0144	0.0206
58.58Hz	0.006	0.008	0.0043	0.0026	0.0076	0.0089	0.0089	0.0053	0.0026	0.0098	0.0121	0.0099	0.0059	0.0009	0.0077	0.0082	0.0063	0.0029	0.0035	0.0053	0.0029	0.0004	0.0075	0.0118	0.0091	0.0041	0.0045	0.0154	0.0206	0.0182	0.009	0.0047	0.0167	0.0235	0.0237	0.0149	0.0008	0.0154	0.0239	0.0248	0.0164	0.0014	0.0133	0.0228	0.0232	0.0135	0.0012	0.0138	0.0201
58.82Hz	0.006	0.008	0.0043	0.0026	0.0076	0.009	0.009	0.0054	0.0026	0.0098	0.0122	0.01	0.006	0.0008	0.0076	0.0082	0.0062	0.0029	0.0034	0.0052	0.0027	0.0005	0.0074	0.0116	0.0087	0.0035	0.005	0.0155	0.0205	0.0177	0.0081	0.0056	0.0175	0.0237	0.0232	0.0141	0.0017	0.0163	0.0243	0.0248	0.0162	0.0012	0.0135	0.023	0.0235	0.014	0.0006	0.0131	0.0194
59.05Hz	0.006	0.008	0.0043	0.0026	0.0077	0.009	0.009	0.0054	0.0025	0.0098	0.0123	0.01	0.006	0.0008	0.0076	0.0082	0.0062	0.0029	0.0033	0.0052	0.0025	0.0007	0.0073	0.0114	0.0082	0.0028	0.0054	0.0157	0.0203	0.017	0.0072	0.0066	0.0181	0.0237	0.0226	0.0132	0.0027	0.0171	0.0247	0.0246	0.0158	0.0009	0.0136	0.0228	0.0235	0.0143	0	0.0123	0.0186
59.29Hz	0.006	0.008	0.0044	0.0026	0.0077	0.0091	0.009	0.0054	0.0025	0.0099	0.0123	0.01	0.006	0.0007	0.0076	0.0082	0.0061	0.0029	0.0032	0.0051	0.0023	0.0008	0.0071	0.0112	0.0078	0.0021	0.0059	0.0157	0.0199	0.0162	0.0062	0.0075	0.0187	0.0236	0.0218	0.0121	0.0037	0.0178	0.0248	0.0242	0.0153	0.0006	0.0136	0.0225	0.0231	0.0144	0.0006	0.0114	0.0175
59.53Hz	0.006	0.008	0.0044	0.0026	0.0078	0.0091	0.009	0.0054	0.0025	0.0099	0.0124	0.0101	0.006	0.0006	0.0075	0.0082	0.006	0.0029	0.0031	0.005	0.0021	0.0009	0.007	0.0109	0.0073	0.0014	0.0063	0.0157	0.0195	0.0154	0.0052	0.0084	0.0192	0.0233	0.0208	0.011	0.0046	0.0184	0.0248	0.0236	0.0147	0.0003	0.0134	0.0219	0.0226	0.0143	0.0011	0.0104	0.0162
59.77Hz	0.006	0.008	0.0044	0.0026	0.0078	0.0092	0.0091	0.0055	0.0024	0.0099	0.0124	0.0101	0.006	0.0006	0.0074	0.0082	0.0059	0.0029	0.003	0.0049	0.0019	0.001	0.0068	0.0105	0.0067	0.0007	0.0067	0.0156	0.0189	0.0144	0.0041	0.0093	0.0197	0.023	0.0197	0.0097	0.0056	0.0189	0.0246	0.0229	0.0139	0.0001	0.0132	0.0211	0.0217	0.014	0.0015	0.0093	0.0148
60.01Hz	0.006	0.008	0.0044	0.0026	0.0079	0.0092	0.0091	0.0055	0.0024	0.0099	0.0125	0.0101	0.006	0.0005	0.0074	0.0081	0.0058	0.0029	0.0029	0.0048	0.0018	0.0011	0.0065	0.0101	0.0062	0	0.0071	0.0154	0.0183	0.0134	0.0029	0.0102	0.02	0.0225	0.0185	0.0084	0.0066	0.0193	0.0243	0.0219	0.013	0.0005	0.0128	0.0201	0.0206	0.0134	0.0018	0.0083	0.0132
60.24Hz	0.006	0.008	0.0044	0.0026	0.0079	0.0093	0.0091	0.0055	0.0024	0.0099	0.0125	0.0101	0.006	0.0004	0.0073	0.0081	0.0057	0.0029	0.0027	0.0046	0.0016	0.0012	0.0063	0.0097	0.0056	0.0007	0.0075	0.0152	0.0176	0.0123	0.0017	0.011	0.0202	0.0219	0.0172	0.0069	0.0075	0.0196	0.0238	0.0208	0.0119	0.0009	0.0124	0.0189	0.0192	0.0127	0.002	0.0072	0.0116
60.48Hz	0.006	0.0081	0.0044	0.0026	0.008	0.0093	0.0091	0.0055	0.0023	0.0099	0.0125	0.0101	0.006	0.0004	0.0072	0.0081	0.0056	0.0029	0.0026	0.0045	0.0014	0.0013	0.006	0.0092	0.0049	0.0015	0.0078	0.0149	0.0167	0.0111	0.0005	0.0118	0.0204	0.0212	0.0158	0.0055	0.0084	0.0197	0.0231	0.0195	0.0107	0.0014	0.0119	0.0175	0.0177	0.0117	0.0021	0.0061	0.0098
60.72Hz	0.006	0.0081	0.0045	0.0027	0.008	0.0094	0.0091	0.0056	0.0023	0.0099	0.0126	0.0101	0.0059	0.0003	0.0072	0.008	0.0055	0.0029	0.0024	0.0044	0.0013	0.0014	0.0057	0.0087	0.0043	0.0022	0.0081	0.0145	0.0158	0.0098	0.0007	0.0126	0.0204	0.0203	0.0142	0.0039	0.0093	0.0197	0.0222	0.0181	0.0094	0.0018	0.0113	0.016	0.0159	0.0106	0.0021	0.005	0.008
60.96Hz	0.006	0.0081	0.0045	0.0027	0.0081	0.0094	0.0091	0.0056	0.0022	0.0098	0.0126	0.0101	0.0059	0.0003	0.0071	0.008	0.0054	0.0028	0.0023	0.0042	0.0011	0.0014	0.0053	0.0081	0.0036	0.0029	0.0084	0.014	0.0148	0.0085	0.0019	0.0133	0.0203	0.0194	0.0126	0.0023	0.0101	0.0196	0.0212	0.0165	0.008	0.0024	0.0106	0.0144	0.0139	0.0093	0.0019	0.004	0.0062
61.2Hz	0.006	0.0081	0.0045	0.0027	0.0081	0.0095	0.0091	0.0056	0.0022	0.0098	0.0126	0.0101	0.0059	0.0002	0.007	0.0079	0.0053	0.0028	0.0021	0.0041	0.0009	0.0014	0.0049	0.0075	0.003	0.0036	0.0086	0.0135	0.0137	0.0071	0.0032	0.0139	0.0201	0.0183	0.0108	0.0007	0.0109	0.0194	0.0201	0.0147	0.0065	0.0029	0.0099	0.0126	0.0118	0.0078	0.0017	0.003	0.0043
61.43Hz	0.006	0.0081	0.0045	0.0027	0.0082	0.0095	0.0091	0.0056	0.0022	0.0098	0.0126	0.0101	0.0058	0.0002	0.0069	0.0079	0.0052	0.0028	0.0019	0.0039	0.0008	0.0015	0.0045	0.0069	0.0023	0.0043	0.0088	0.0129	0.0125	0.0056	0.0044	0.0145	0.0199	0.0171	0.009	0.001	0.0117	0.0191	0.0188	0.0129	0.0049	0.0034	0.0092	0.0107	0.0095	0.0062	0.0014	0.0021	0.0025
61.67Hz	0.006	0.0081	0.0045	0.0027	0.0082	0.0096	0.0091	0.0056	0.0021	0.0098	0.0126	0.0101	0.0058	0.0001	0.0068	0.0078	0.0051	0.0028	0.0017	0.0038	0.0007	0.0015	0.0041	0.0062	0.0016	0.0049	0.009	0.0123	0.0113	0.0042	0.0057	0.015	0.0195	0.0159	0.0072	0.0027	0.0124	0.0186	0.0174	0.0109	0.0032	0.004	0.0084	0.0088	0.0071	0.0044	0.0009	0.0013	0.0008
61.91Hz	0.006	0.0081	0.0045	0.0027	0.0083	0.0096	0.0091	0.0056	0.0021	0.0097	0.0126	0.01	0.0057	0.0001	0.0067	0.0078	0.005	0.0028	0.0015	0.0036	0.0005	0.0015	0.0037	0.0055	0.0009	0.0056	0.0091	0.0116	0.01	0.0027	0.0069	0.0155	0.019	0.0145	0.0053	0.0044	0.013	0.018	0.0159	0.0089	0.0015	0.0046	0.0076	0.0068	0.0047	0.0025	0.0003	0.0005	0.0009
62.15Hz	0.006	0.0081	0.0045	0.0027	0.0083	0.0096	0.0091	0.0056	0.0021	0.0097	0.0126	0.01	0.0057	0	0.0066	0.0077	0.0049	0.0028	0.0014	0.0034	0.0004	0.0015	0.0032	0.0048	0.0002	0.0062	0.0092	0.0108	0.0086	0.0011	0.0081	0.0158	0.0184	0.0131	0.0033	0.006	0.0136	0.0174	0.0142	0.0068	0.0002	0.0052	0.0068	0.0048	0.0022	0.0006	0.0003	0.0001	0.0024
62.39Hz	0.006	0.0081	0.0046	0.0027	0.0084	0.0097	0.0091	0.0056	0.002	0.0097	0.0125	0.01	0.0056	0	0.0065	0.0076	0.0048	0.0028	0.0012	0.0033	0.0003	0.0014	0.0027	0.0041	0.0005	0.0068	0.0093	0.01	0.0072	0.0004	0.0093	0.0161	0.0177	0.0116	0.0013	0.0077	0.0141	0.0166	0.0125	0.0046	0.002	0.0058	0.006	0.0029	0.0002	0.0014	0.0011	0.0007	0.0038
62.63Hz	0.006	0.0081	0.0046	0.0027	0.0084	0.0097	0.0091	0.0056	0.002	0.0096	0.0125	0.0099	0.0056	0.0001	0.0064	0.0076	0.0047	0.0028	0.001	0.0031	0.0002	0.0014	0.0023	0.0033	0.0012	0.0073	0.0093	0.0091	0.0058	0.002	0.0104	0.0163	0.0169	0.01	0.0006	0.0093	0.0146	0.0157	0.0107	0.0024	0.0038	0.0064	0.0052	0.0009	0.0027	0.0034	0.0019	0.0011	0.0051
62.86Hz	0.006	0.0082	0.0046	0.0027	0.0084	0.0097	0.0091	0.0056	0.0019	0.0096	0.0125	0.0099	0.0055	0.0001	0.0062	0.0075	0.0046	0.0028	0.0008	0.0029	0.0001	0.0013	0.0017	0.0025	0.0019	0.0078	0.0092	0.0082	0.0043	0.0035	0.0115	0.0164	0.016	0.0083	0.0026	0.0109	0.015	0.0148	0.0089	0.0002	0.0056	0.007	0.0045	0.0009	0.0051	0.0054	0.0028	0.0014	0.0063
63.1Hz	0.006	0.0082	0.0046	0.0027	0.0085	0.0098	0.0091	0.0056	0.0019	0.0095	0.0124	0.0098	0.0054	0.0001	0.0061	0.0074	0.0045	0.0027	0.0006	0.0027	0	0.0012	0.0012	0.0017	0.0026	0.0083	0.0091	0.0073	0.0028	0.0051	0.0125	0.0165	0.015	0.0066	0.0046	0.0124	0.0153	0.0138	0.007	0.0019	0.0073	0.0076	0.0037	0.0027	0.0074	0.0074	0.0038	0.0015	0.0072
63.34Hz	0.006	0.0082	0.0046	0.0027	0.0085	0.0098	0.0091	0.0056	0.0019	0.0095	0.0124	0.0097	0.0053	0.0002	0.006	0.0073	0.0044	0.0027	0.0004	0.0025	0	0.0012	0.0007	0.0009	0.0033	0.0087	0.009	0.0063	0.0013	0.0066	0.0135	0.0164	0.0139	0.0049	0.0065	0.0138	0.0155	0.0127	0.0051	0.0041	0.009	0.0082	0.003	0.0044	0.0096	0.0093	0.0047	0.0016	0.008
63.58Hz	0.006	0.0082	0.0046	0.0027	0.0086	0.0098	0.0091	0.0056	0.0018	0.0094	0.0123	0.0097	0.0053	0.0002	0.0059	0.0072	0.0043	0.0027	0.0002	0.0023	0.0001	0.0011	0.0002	0.0001	0.004	0.0091	0.0088	0.0053	0.0003	0.0081	0.0143	0.0162	0.0127	0.0032	0.0083	0.0151	0.0156	0.0115	0.0032	0.0061	0.0106	0.0088	0.0024	0.006	0.0117	0.0111	0.0058	0.0015	0.0086
63.82Hz	0.006	0.0082	0.0046	0.0027	0.0086	0.0099	0.0091	0.0056	0.0018	0.0093	0.0123	0.0096	0.0052	0.0002	0.0057	0.0071	0.0042	0.0027	0	0.0021	0.0002	0.0009	0.0004	0.0007	0.0046	0.0095	0.0086	0.0042	0.0018	0.0096	0.0152	0.016	0.0115	0.0014	0.0102	0.0164	0.0157	0.0103	0.0013	0.0082	0.0122	0.0093	0.0018	0.0074	0.0135	0.0129	0.0068	0.0013	0.009
64.05Hz	0.006	0.0082	0.0047	0.0027	0.0086	0.0099	0.009	0.0056	0.0017	0.0093	0.0122	0.0095	0.0051	0.0003	0.0056	0.007	0.0041	0.0027	0.0002	0.0019	0.0002	0.0008	0.0009	0.0015	0.0052	0.0098	0.0083	0.0031	0.0034	0.011	0.0159	0.0157	0.0102	0.0004	0.0119	0.0175	0.0156	0.0091	0.0006	0.0101	0.0136	0.0098	0.0013	0.0087	0.0152	0.0145	0.0078	0.001	0.0093
64.29Hz	0.006	0.0082	0.0047	0.0027	0.0087	0.0099	0.009	0.0056	0.0017	0.0092	0.0122	0.0094	0.005	0.0003	0.0055	0.0069	0.004	0.0027	0.0004	0.0017	0.0003	0.0007	0.0015	0.0023	0.0058	0.01	0.008	0.002	0.0049	0.0123	0.0165	0.0152	0.0089	0.0021	0.0136	0.0186	0.0155	0.0078	0.0024	0.0119	0.015	0.0103	0.0009	0.0098	0.0167	0.016	0.0088	0.0006	0.0093
64.53Hz	0.006	0.0082	0.0047	0.0027	0.0087	0.01	0.009	0.0056	0.0017	0.0091	0.0121	0.0093	0.0049	0.0003	0.0053	0.0068	0.004	0.0026	0.0006	0.0015	0.0003	0.0005	0.002	0.0032	0.0064	0.0102	0.0077	0.0009	0.0064	0.0136	0.0171	0.0147	0.0074	0.0039	0.0151	0.0195	0.0153	0.0065	0.0042	0.0136	0.0162	0.0107	0.0005	0.0107	0.018	0.0173	0.0098	0.0001	0.0092
64.77Hz	0.006	0.0082	0.0047	0.0027	0.0087	0.01	0.009	0.0055	0.0016	0.009	0.012	0.0092	0.0048	0.0003	0.0052	0.0067	0.0039	0.0026	0.0008	0.0013	0.0003	0.0004	0.0025	0.004	0.007	0.0104	0.0073	0.0002	0.0079	0.0148	0.0176	0.0142	0.006	0.0056	0.0166	0.0203	0.015	0.0052	0.0059	0.0152	0.0173	0.0111	0.0002	0.0115	0.0191	0.0185	0.0107	0.0005	0.0089
65.01Hz	0.006	0.0082	0.0047	0.0027	0.0088	0.01	0.0089	0.0055	0.0016	0.009	0.0119	0.0091	0.0047	0.0004	0.005	0.0066	0.0038	0.0026	0.001	0.0011	0.0003	0.0002	0.0031	0.0047	0.0075	0.0105	0.0069	0.0013	0.0093	0.016	0.0179	0.0135	0.0045	0.0073	0.0179	0.0209	0.0147	0.0039	0.0075	0.0166	0.0183	0.0114	0.0001	0.0121	0.0199	0.0194	0.0116	0.0011	0.0084
65.24Hz	0.006	0.0083	0.0047	0.0027	0.0088	0.01	0.0089	0.0055	0.0015	0.0089	0.0118	0.009	0.0046	0.0004	0.0049	0.0065	0.0037	0.0026	0.0012	0.0009	0.0003	0	0.0036	0.0055	0.008	0.0105	0.0064	0.0024	0.0107	0.017	0.0182	0.0127	0.003	0.0089	0.0191	0.0214	0.0142	0.0026	0.0091	0.0178	0.0191	0.0117	0.0003	0.0125	0.0204	0.0202	0.0124	0.0018	0.0079
65.48Hz	0.006	0.0083	0.0047	0.0027	0.0088	0.01	0.0089	0.0055	0.0015	0.0088	0.0117	0.0089	0.0045	0.0004	0.0047	0.0064	0.0036	0.0026	0.0014	0.0007	0.0003	0.0001	0.0041	0.0063	0.0084	0.0105	0.0059	0.0035	0.012	0.018	0.0184	0.0119	0.0015	0.0104	0.0202	0.0218	0.0137	0.0013	0.0105	0.0189	0.0197	0.0119	0.0004	0.0127	0.0207	0.0207	0.0131	0.0025	0.0071
65.72Hz	0.006	0.0083	0.0048	0.0027	0.0088	0.0101	0.0088	0.0054	0.0015	0.0087	0.0116	0.0088	0.0043	0.0004	0.0046	0.0062	0.0035	0.0025	0.0016	0.0006	0.0003	0.0003	0.0047	0.007	0.0088	0.0104	0.0054	0.0045	0.0133	0.0188	0.0184	0.0111	0.0001	0.0119	0.0211	0.022	0.0132	0.0001	0.0118	0.0198	0.0202	0.012	0.0004	0.0127	0.0208	0.021	0.0137	0.0033	0.0063
65.96Hz	0.006	0.0083	0.0048	0.0027	0.0089	0.0101	0.0088	0.0054	0.0014	0.0086	0.0115	0.0087	0.0042	0.0004	0.0044	0.0061	0.0034	0.0025	0.0018	0.0004	0.0002	0.0005	0.0051	0.0077	0.0092	0.0103	0.0048	0.0056	0.0145	0.0196	0.0184	0.0101	0.0016	0.0133	0.0219	0.0221	0.0125	0.0011	0.013	0.0205	0.0205	0.0121	0.0004	0.0125	0.0206	0.0211	0.0142	0.0041	0.0054
66.2Hz	0.006	0.0083	0.0048	0.0027	0.0089	0.0101	0.0088	0.0054	0.0014	0.0085	0.0114	0.0086	0.0041	0.0004	0.0042	0.006	0.0034	0.0025	0.002	0.0002	0.0002	0.0007	0.0056	0.0084	0.0095	0.0101	0.0042	0.0066	0.0156	0.0202	0.0182	0.0091	0.0031	0.0147	0.0226	0.0221	0.0118	0.0023	0.014	0.021	0.0206	0.0121	0.0003	0.0122	0.0202	0.021	0.0146	0.0048	0.0045
66.43Hz	0.006	0.0083	0.0048	0.0027	0.0089	0.0101	0.0087	0.0053	0.0014	0.0084	0.0112	0.0085	0.004	0.0004	0.0041	0.0059	0.0033	0.0025	0.0022	0	0.0001	0.001	0.0061	0.009	0.0098	0.0099	0.0036	0.0076	0.0167	0.0208	0.018	0.0081	0.0046	0.0159	0.0231	0.0218	0.011	0.0033	0.0149	0.0214	0.0206	0.012	0.0002	0.0117	0.0195	0.0207	0.0148	0.0056	0.0034
66.67Hz	0.006	0.0083	0.0048	0.0027	0.009	0.0101	0.0087	0.0053	0.0013	0.0083	0.0111	0.0083	0.0038	0.0004	0.0039	0.0057	0.0032	0.0024	0.0023	0.0002	0.0001	0.0012	0.0065	0.0096	0.0101	0.0096	0.0029	0.0086	0.0176	0.0212	0.0176	0.007	0.006	0.017	0.0234	0.0215	0.0102	0.0044	0.0157	0.0215	0.0204	0.0118	0.0001	0.0111	0.0187	0.0202	0.015	0.0063	0.0024
66.91Hz	0.006	0.0083	0.0048	0.0027	0.009	0.0101	0.0086	0.0052	0.0013	0.0081	0.011	0.0082	0.0037	0.0004	0.0038	0.0056	0.0031	0.0024	0.0025	0.0004	0	0.0014	0.007	0.0102	0.0103	0.0093	0.0023	0.0095	0.0185	0.0215	0.0172	0.0058	0.0075	0.018	0.0236	0.021	0.0093	0.0053	0.0163	0.0215	0.02	0.0116	0.0001	0.0103	0.0177	0.0195	0.015	0.0069	0.0014
67.15Hz	0.006	0.0083	0.0048	0.0027	0.009	0.0101	0.0086	0.0052	0.0013	0.008	0.0108	0.008	0.0036	0.0004	0.0036	0.0054	0.0031	0.0024	0.0026	0.0005	0.0001	0.0016	0.0074	0.0107	0.0105	0.0089	0.0016	0.0103	0.0192	0.0217	0.0166	0.0047	0.0088	0.0189	0.0236	0.0204	0.0084	0.0062	0.0167	0.0213	0.0195	0.0113	0.0004	0.0095	0.0165	0.0186	0.0149	0.0075	0.0003
67.39Hz	0.006	0.0083	0.0048	0.0027	0.009	0.0102	0.0085	0.0051	0.0012	0.0079	0.0107	0.0079	0.0034	0.0004	0.0034	0.0053	0.003	0.0024	0.0028	0.0007	0.0001	0.0019	0.0078	0.0112	0.0106	0.0085	0.0009	0.0112	0.0199	0.0218	0.016	0.0035	0.0101	0.0197	0.0235	0.0196	0.0075	0.007	0.017	0.0209	0.0189	0.0109	0.0006	0.0085	0.0152	0.0176	0.0146	0.008	0.0007
67.63Hz	0.006	0.0083	0.0049	0.0027	0.009	0.0102	0.0085	0.0051	0.0012	0.0078	0.0105	0.0078	0.0033	0.0004	0.0033	0.0052	0.0029	0.0023	0.0029	0.0008	0.0002	0.0021	0.0081	0.0116	0.0106	0.008	0.0002	0.0119	0.0205	0.0218	0.0153	0.0023	0.0114	0.0204	0.0233	0.0187	0.0065	0.0077	0.0171	0.0204	0.018	0.0105	0.0009	0.0075	0.0137	0.0164	0.0143	0.0084	0.0016
67.86Hz	0.006	0.0084	0.0049	0.0027	0.0091	0.0102	0.0084	0.005	0.0011	0.0077	0.0104	0.0076	0.0032	0.0004	0.0031	0.005	0.0029	0.0023	0.0031	0.001	0.0003	0.0023	0.0085	0.012	0.0107	0.0075	0.0005	0.0126	0.0209	0.0216	0.0145	0.0011	0.0125	0.0209	0.0228	0.0177	0.0056	0.0083	0.0171	0.0197	0.0171	0.01	0.0011	0.0064	0.0122	0.0152	0.0138	0.0088	0.0025
68.1Hz	0.006	0.0084	0.0049	0.0027	0.0091	0.0102	0.0084	0.005	0.0011	0.0075	0.0102	0.0074	0.003	0.0003	0.0029	0.0049	0.0028	0.0023	0.0032	0.0011	0.0004	0.0026	0.0088	0.0124	0.0106	0.007	0.0013	0.0133	0.0212	0.0213	0.0136	0.0001	0.0136	0.0213	0.0223	0.0166	0.0046	0.0088	0.0169	0.0188	0.0161	0.0094	0.0014	0.0053	0.0105	0.0138	0.0132	0.009	0.0032
68.34Hz	0.006	0.0084	0.0049	0.0027	0.0091	0.0102	0.0083	0.0049	0.0011	0.0074	0.01	0.0073	0.0029	0.0003	0.0028	0.0047	0.0027	0.0022	0.0033	0.0013	0.0005	0.0028	0.009	0.0127	0.0106	0.0064	0.002	0.0139	0.0215	0.0209	0.0126	0.0013	0.0146	0.0215	0.0216	0.0154	0.0036	0.0092	0.0166	0.0178	0.0149	0.0088	0.0017	0.0042	0.0089	0.0123	0.0125	0.0092	0.0039
68.58Hz	0.006	0.0084	0.0049	0.0027	0.0091	0.0102	0.0082	0.0049	0.001	0.0073	0.0099	0.0071	0.0027	0.0003	0.0026	0.0046	0.0027	0.0022	0.0034	0.0014	0.0006	0.003	0.0093	0.0129	0.0105	0.0058	0.0027	0.0144	0.0216	0.0204	0.0116	0.0025	0.0155	0.0217	0.0208	0.0141	0.0026	0.0096	0.0162	0.0167	0.0137	0.0081	0.0019	0.003	0.0072	0.0108	0.0117	0.0092	0.0045
68.82Hz	0.006	0.0084	0.0049	0.0027	0.0091	0.0102	0.0082	0.0048	0.001	0.0071	0.0097	0.007	0.0026	0.0003	0.0025	0.0044	0.0026	0.0022	0.0035	0.0015	0.0008	0.0033	0.0095	0.0131	0.0103	0.0051	0.0034	0.0148	0.0216	0.0198	0.0105	0.0037	0.0163	0.0217	0.0198	0.0128	0.0016	0.0098	0.0157	0.0155	0.0123	0.0074	0.0021	0.0019	0.0056	0.0092	0.0109	0.0091	0.005
69.05Hz	0.006	0.0084	0.0049	0.0027	0.0092	0.0102	0.0081	0.0047	0.001	0.007	0.0095	0.0068	0.0025	0.0003	0.0023	0.0043	0.0026	0.0022	0.0036	0.0017	0.0009	0.0035	0.0097	0.0133	0.0101	0.0044	0.0041	0.0152	0.0215	0.019	0.0093	0.0048	0.0169	0.0215	0.0188	0.0114	0.0006	0.01	0.015	0.0142	0.011	0.0067	0.0023	0.0009	0.0039	0.0076	0.01	0.009	0.0053
69.29Hz	0.006	0.0084	0.005	0.0027	0.0092	0.0102	0.0081	0.0047	0.001	0.0068	0.0093	0.0066	0.0023	0.0002	0.0021	0.0041	0.0025	0.0021	0.0037	0.0018	0.001	0.0037	0.0098	0.0134	0.0098	0.0037	0.0048	0.0155	0.0212	0.0182	0.0081	0.0059	0.0175	0.0213	0.0177	0.0099	0.0003	0.01	0.0142	0.0128	0.0096	0.0059	0.0024	0.0001	0.0024	0.0061	0.009	0.0087	0.0055
69.53Hz	0.006	0.0084	0.005	0.0027	0.0092	0.0102	0.008	0.0046	0.0009	0.0067	0.0091	0.0064	0.0022	0.0002	0.002	0.004	0.0025	0.0021	0.0038	0.0019	0.0011	0.0039	0.01	0.0134	0.0096	0.003	0.0055	0.0157	0.0209	0.0173	0.0069	0.0069	0.018	0.0209	0.0164	0.0084	0.0013	0.01	0.0134	0.0114	0.0081	0.0051	0.0025	0.001	0.0009	0.0046	0.008	0.0083	0.0057
69.77Hz	0.006	0.0084	0.005	0.0027	0.0092	0.0102	0.0079	0.0045	0.0009	0.0066	0.0089	0.0063	0.002	0.0002	0.0018	0.0038	0.0024	0.0021	0.0038	0.002	0.0013	0.0041	0.01	0.0134	0.0092	0.0023	0.0062	0.0159	0.0205	0.0163	0.0056	0.0079	0.0183	0.0204	0.0151	0.0069	0.0022	0.0099	0.0124	0.01	0.0066	0.0042	0.0026	0.0019	0.0005	0.0031	0.0069	0.0079	0.0056
70.01Hz	0.006	0.0084	0.005	0.0027	0.0092	0.0102	0.0079	0.0045	0.0009	0.0064	0.0087	0.0061	0.0019	0.0001	0.0017	0.0036	0.0024	0.002	0.0039	0.002	0.0014	0.0043	0.0101	0.0133	0.0089	0.0015	0.0068	0.016	0.0199	0.0152	0.0043	0.0088	0.0186	0.0198	0.0137	0.0054	0.003	0.0097	0.0114	0.0085	0.0052	0.0034	0.0026	0.0026	0.0017	0.0017	0.0059	0.0074	0.0055
70.24Hz	0.006	0.0084	0.005	0.0027	0.0092	0.0101	0.0078	0.0044	0.0008	0.0063	0.0085	0.0059	0.0017	0.0001	0.0015	0.0035	0.0023	0.002	0.0039	0.0021	0.0015	0.0045	0.0101	0.0132	0.0084	0.0007	0.0074	0.016	0.0193	0.014	0.003	0.0097	0.0187	0.019	0.0123	0.0038	0.0038	0.0094	0.0103	0.007	0.0038	0.0026	0.0026	0.0032	0.0028	0.0005	0.0048	0.0067	0.0053
70.48Hz	0.006	0.0084	0.005	0.0026	0.0092	0.0101	0.0077	0.0043	0.0008	0.0061	0.0083	0.0057	0.0016	0.0001	0.0013	0.0033	0.0023	0.002	0.0039	0.0022	0.0017	0.0047	0.0101	0.0131	0.008	0	0.008	0.0159	0.0185	0.0128	0.0017	0.0105	0.0187	0.0182	0.0109	0.0023	0.0046	0.0091	0.0092	0.0055	0.0024	0.0017	0.0025	0.0037	0.0038	0.0007	0.0038	0.0061	0.0049
70.72Hz	0.006	0.0085	0.005	0.0026	0.0092	0.0101	0.0076	0.0042	0.0008	0.0059	0.0081	0.0055	0.0014	0	0.0012	0.0032	0.0023	0.002	0.0039	0.0022	0.0018	0.0049	0.0101	0.0128	0.0075	0.0008	0.0085	0.0157	0.0177	0.0115	0.0004	0.0112	0.0186	0.0173	0.0094	0.0008	0.0053	0.0087	0.0081	0.0041	0.0011	0.0009	0.0023	0.0041	0.0045	0.0018	0.0028	0.0053	0.0045
70.96Hz	0.006	0.0085	0.005	0.0026	0.0092	0.0101	0.0075	0.0041	0.0008	0.0058	0.0079	0.0053	0.0013	0	0.0011	0.003	0.0022	0.0019	0.0039	0.0023	0.0019	0.0051	0.01	0.0126	0.007	0.0016	0.009	0.0155	0.0167	0.0101	0.0009	0.0119	0.0183	0.0163	0.0079	0.0006	0.0059	0.0083	0.007	0.0027	0.0002	0.0002	0.0021	0.0044	0.0052	0.0027	0.0018	0.0046	0.004
71.2Hz	0.006	0.0085	0.0051	0.0026	0.0092	0.0101	0.0075	0.0041	0.0007	0.0056	0.0077	0.0052	0.0012	0	0.0009	0.0029	0.0022	0.0019	0.0039	0.0023	0.0021	0.0052	0.0099	0.0123	0.0065	0.0023	0.0095	0.0152	0.0157	0.0087	0.0022	0.0125	0.018	0.0152	0.0064	0.002	0.0065	0.0078	0.0058	0.0014	0.0014	0.0006	0.0019	0.0045	0.0056	0.0034	0.0009	0.0038	0.0034
71.44Hz	0.006	0.0085	0.0051	0.0026	0.0092	0.0101	0.0074	0.004	0.0007	0.0055	0.0074	0.005	0.001	0.0001	0.0008	0.0027	0.0022	0.0019	0.0039	0.0023	0.0022	0.0054	0.0097	0.0119	0.0059	0.0031	0.0099	0.0148	0.0147	0.0073	0.0034	0.0129	0.0175	0.0141	0.0049	0.0033	0.007	0.0073	0.0047	0.0001	0.0025	0.0013	0.0016	0.0045	0.0059	0.0041	0.0001	0.003	0.0028
71.67Hz	0.006	0.0085	0.0051	0.0026	0.0093	0.0101	0.0073	0.0039	0.0007	0.0053	0.0072	0.0048	0.0009	0.0001	0.0006	0.0025	0.0021	0.0019	0.0039	0.0023	0.0023	0.0055	0.0096	0.0115	0.0053	0.0038	0.0103	0.0144	0.0135	0.0058	0.0046	0.0133	0.017	0.0128	0.0034	0.0046	0.0074	0.0067	0.0036	0.001	0.0035	0.002	0.0013	0.0043	0.0059	0.0045	0.0007	0.0022	0.0022
71.91Hz	0.006	0.0085	0.0051	0.0026	0.0093	0.01	0.0072	0.0038	0.0007	0.0051	0.007	0.0046	0.0007	0.0001	0.0005	0.0024	0.0021	0.0018	0.0039	0.0023	0.0025	0.0057	0.0094	0.011	0.0047	0.0046	0.0107	0.0139	0.0123	0.0043	0.0058	0.0136	0.0163	0.0116	0.0019	0.0057	0.0078	0.0062	0.0026	0.0021	0.0044	0.0026	0.0009	0.0041	0.0058	0.0048	0.0014	0.0014	0.0015
72.15Hz	0.006	0.0085	0.0051	0.0026	0.0093	0.01	0.0071	0.0037	0.0007	0.005	0.0067	0.0044	0.0006	0.0002	0.0003	0.0022	0.0021	0.0018	0.0038	0.0023	0.0026	0.0058	0.0091	0.0105	0.0041	0.0053	0.011	0.0134	0.011	0.0029	0.0069	0.0139	0.0156	0.0103	0.0006	0.0068	0.0081	0.0056	0.0015	0.003	0.0052	0.0032	0.0005	0.0037	0.0056	0.005	0.002	0.0006	0.0008
72.39Hz	0.006	0.0085	0.0051	0.0026	0.0093	0.01	0.007	0.0036	0.0006	0.0048	0.0065	0.0042	0.0005	0.0002	0.0002	0.0021	0.0021	0.0018	0.0038	0.0023	0.0027	0.0059	0.0089	0.01	0.0034	0.0059	0.0112	0.0127	0.0097	0.0014	0.008	0.014	0.0147	0.009	0.0008	0.0077	0.0083	0.005	0.0006	0.0039	0.0058	0.0037	0.0001	0.0032	0.0052	0.005	0.0025	0.0001	0.0001
72.63Hz	0.006	0.0085	0.0051	0.0026	0.0093	0.01	0.0069	0.0035	0.0006	0.0046	0.0063	0.004	0.0003	0.0003	0.0001	0.0019	0.002	0.0017	0.0037	0.0022	0.0028	0.006	0.0086	0.0094	0.0028	0.0066	0.0114	0.0121	0.0084	0.0001	0.009	0.014	0.0138	0.0076	0.002	0.0086	0.0084	0.0044	0.0003	0.0046	0.0063	0.0041	0.0004	0.0026	0.0046	0.0048	0.0029	0.0008	0.0005
72.86Hz	0.006	0.0085	0.0051	0.0026	0.0093	0.01	0.0069	0.0034	0.0006	0.0045	0.006	0.0038	0.0002	0.0003	0	0.0018	0.002	0.0017	0.0036	0.0022	0.003	0.0061	0.0083	0.0088	0.0021	0.0072	0.0116	0.0114	0.007	0.0016	0.0099	0.014	0.0128	0.0063	0.0032	0.0093	0.0085	0.0038	0.0011	0.0052	0.0067	0.0045	0.0009	0.002	0.004	0.0046	0.0032	0.0015	0.0012
73.1Hz	0.006	0.0085	0.0051	0.0025	0.0093	0.0099	0.0068	0.0033	0.0006	0.0043	0.0058	0.0036	0.0001	0.0003	0.0002	0.0016	0.002	0.0017	0.0035	0.0022	0.0031	0.0061	0.0079	0.0081	0.0015	0.0078	0.0117	0.0106	0.0056	0.003	0.0107	0.0138	0.0118	0.0049	0.0043	0.01	0.0085	0.0032	0.0018	0.0056	0.007	0.0048	0.0014	0.0013	0.0032	0.0042	0.0034	0.0021	0.0017
73.34Hz	0.006	0.0085	0.0052	0.0025	0.0093	0.0099	0.0067	0.0032	0.0006	0.0041	0.0055	0.0034	0.0001	0.0004	0.0003	0.0015	0.002	0.0017	0.0034	0.0021	0.0032	0.0062	0.0076	0.0075	0.0008	0.0083	0.0117	0.0098	0.0042	0.0044	0.0115	0.0136	0.0107	0.0036	0.0054	0.0105	0.0085	0.0027	0.0024	0.0059	0.0071	0.0051	0.0019	0.0005	0.0023	0.0036	0.0035	0.0026	0.0023
73.58Hz	0.006	0.0085	0.0052	0.0025	0.0092	0.0099	0.0066	0.0031	0.0006	0.004	0.0053	0.0032	0.0002	0.0004	0.0004	0.0013	0.002	0.0016	0.0033	0.002	0.0033	0.0062	0.0072	0.0068	0.0001	0.0088	0.0117	0.0089	0.0028	0.0057	0.0122	0.0133	0.0095	0.0023	0.0063	0.0108	0.0083	0.0022	0.0029	0.0061	0.0071	0.0052	0.0024	0.0003	0.0014	0.003	0.0035	0.003	0.0027
73.82Hz	0.006	0.0085	0.0052	0.0025	0.0092	0.0098	0.0065	0.003	0.0005	0.0038	0.005	0.003	0.0003	0.0005	0.0005	0.0012	0.002	0.0016	0.0032	0.0019	0.0034	0.0062	0.0068	0.006	0.0006	0.0093	0.0117	0.008	0.0013	0.007	0.0128	0.0129	0.0083	0.001	0.0071	0.0111	0.0081	0.0017	0.0033	0.0062	0.007	0.0053	0.0028	0.0012	0.0004	0.0024	0.0035	0.0033	0.0031
74.05Hz	0.006	0.0086	0.0052	0.0025	0.0092	0.0098	0.0064	0.0029	0.0005	0.0036	0.0048	0.0028	0.0004	0.0005	0.0006	0.001	0.0019	0.0016	0.0031	0.0018	0.0035	0.0062	0.0064	0.0053	0.0012	0.0097	0.0116	0.0071	0.0001	0.0082	0.0133	0.0124	0.0071	0.0003	0.0078	0.0112	0.0079	0.0012	0.0037	0.0061	0.0068	0.0054	0.0033	0.002	0.0006	0.0016	0.0033	0.0036	0.0034
74.29Hz	0.006	0.0086	0.0052	0.0025	0.0092	0.0098	0.0063	0.0028	0.0005	0.0034	0.0045	0.0026	0.0006	0.0005	0.0007	0.0009	0.0019	0.0015	0.0029	0.0017	0.0036	0.0062	0.0059	0.0045	0.0019	0.01	0.0114	0.0062	0.0014	0.0094	0.0137	0.0118	0.0059	0.0015	0.0084	0.0112	0.0076	0.0008	0.0039	0.0059	0.0064	0.0053	0.0037	0.0029	0.0016	0.0009	0.0031	0.0038	0.0036
74.53Hz	0.006	0.0086	0.0052	0.0025	0.0092	0.0097	0.0062	0.0027	0.0005	0.0033	0.0043	0.0024	0.0007	0.0006	0.0008	0.0008	0.0019	0.0015	0.0028	0.0016	0.0036	0.0062	0.0055	0.0037	0.0025	0.0103	0.0112	0.0052	0.0028	0.0104	0.014	0.0112	0.0047	0.0026	0.0088	0.0111	0.0072	0.0005	0.004	0.0056	0.006	0.0052	0.0041	0.0037	0.0027	0.0001	0.0028	0.0039	0.0038
74.77Hz	0.006	0.0086	0.0052	0.0025	0.0092	0.0097	0.0061	0.0025	0.0005	0.0031	0.004	0.0022	0.0008	0.0006	0.0009	0.0006	0.0019	0.0015	0.0026	0.0015	0.0037	0.0061	0.005	0.003	0.0032	0.0106	0.0109	0.0043	0.0041	0.0114	0.0142	0.0105	0.0034	0.0037	0.0092	0.0109	0.0068	0.0001	0.004	0.0052	0.0055	0.0051	0.0045	0.0045	0.0036	0.0008	0.0024	0.0039	0.0038
75.01Hz	0.006	0.0086	0.0052	0.0025	0.0092	0.0097	0.006	0.0024	0.0005	0.0029	0.0038	0.002	0.0009	0.0007	0.001	0.0005	0.0019	0.0015	0.0025	0.0014	0.0038	0.0061	0.0045	0.0022	0.0038	0.0108	0.0106	0.0033	0.0054	0.0123	0.0143	0.0098	0.0022	0.0047	0.0094	0.0105	0.0063	0.0001	0.0039	0.0047	0.0049	0.0049	0.0048	0.0052	0.0046	0.0016	0.002	0.0038	0.0038
75.25Hz	0.006	0.0086	0.0053	0.0024	0.0092	0.0096	0.0059	0.0023	0.0005	0.0027	0.0035	0.0018	0.001	0.0007	0.0011	0.0004	0.0019	0.0014	0.0023	0.0013	0.0038	0.006	0.004	0.0014	0.0044	0.0109	0.0102	0.0023	0.0066	0.0132	0.0143	0.009	0.001	0.0056	0.0096	0.0101	0.0058	0.0003	0.0037	0.0041	0.0042	0.0046	0.0051	0.0059	0.0054	0.0023	0.0016	0.0037	0.0037
75.48Hz	0.006	0.0086	0.0053	0.0024	0.0092	0.0096	0.0057	0.0022	0.0005	0.0026	0.0033	0.0016	0.0011	0.0007	0.0011	0.0002	0.0019	0.0014	0.0021	0.0011	0.0039	0.0059	0.0035	0.0005	0.0049	0.011	0.0098	0.0014	0.0078	0.0139	0.0143	0.0082	0.0002	0.0064	0.0096	0.0095	0.0053	0.0005	0.0034	0.0035	0.0035	0.0043	0.0053	0.0064	0.0062	0.0031	0.0011	0.0035	0.0035
75.72Hz	0.006	0.0086	0.0053	0.0024	0.0092	0.0096	0.0056	0.0021	0.0005	0.0024	0.003	0.0014	0.0012	0.0008	0.0012	0.0001	0.0018	0.0014	0.002	0.001	0.0039	0.0058	0.003	0.0002	0.0055	0.011	0.0093	0.0004	0.0089	0.0145	0.0141	0.0073	0.0014	0.0071	0.0095	0.0089	0.0048	0.0006	0.0031	0.0028	0.0028	0.004	0.0055	0.0069	0.0068	0.0037	0.0007	0.0032	0.0033
75.96Hz	0.006	0.0086	0.0053	0.0024	0.0091	0.0095	0.0055	0.0019	0.0005	0.0022	0.0028	0.0012	0.0013	0.0008	0.0013	0	0.0018	0.0013	0.0018	0.0008	0.004	0.0057	0.0025	0.001	0.006	0.011	0.0088	0.0005	0.0099	0.015	0.0138	0.0064	0.0025	0.0078	0.0093	0.0081	0.0042	0.0007	0.0027	0.002	0.002	0.0036	0.0056	0.0073	0.0074	0.0043	0.0002	0.0029	0.003
76.2Hz	0.006	0.0086	0.0053	0.0024	0.0091	0.0095	0.0054	0.0018	0.0005	0.002	0.0025	0.0011	0.0013	0.0008	0.0014	0.0001	0.0018	0.0013	0.0016	0.0006	0.004	0.0056	0.002	0.0018	0.0064	0.0109	0.0082	0.0015	0.0108	0.0154	0.0135	0.0055	0.0035	0.0083	0.009	0.0073	0.0036	0.0007	0.0022	0.0012	0.0012	0.0032	0.0056	0.0076	0.0078	0.0048	0.0003	0.0025	0.0026
76.44Hz	0.006	0.0086	0.0053	0.0024	0.0091	0.0094	0.0053	0.0017	0.0005	0.0019	0.0022	0.0009	0.0014	0.0009	0.0014	0.0002	0.0018	0.0013	0.0014	0.0005	0.004	0.0055	0.0015	0.0026	0.0069	0.0108	0.0077	0.0024	0.0117	0.0157	0.013	0.0045	0.0045	0.0088	0.0086	0.0064	0.003	0.0006	0.0017	0.0004	0.0005	0.0028	0.0056	0.0078	0.0081	0.0053	0.0008	0.002	0.0022
76.67Hz	0.006	0.0086	0.0053	0.0024	0.0091	0.0094	0.0052	0.0016	0.0005	0.0017	0.002	0.0007	0.0015	0.0009	0.0015	0.0004	0.0018	0.0013	0.0012	0.0003	0.004	0.0053	0.001	0.0033	0.0073	0.0106	0.007	0.0033	0.0125	0.0159	0.0125	0.0036	0.0054	0.0091	0.0081	0.0055	0.0024	0.0006	0.0011	0.0004	0.0003	0.0024	0.0055	0.0079	0.0083	0.0056	0.0012	0.0016	0.0017
76.91Hz	0.006	0.0086	0.0053	0.0023	0.0091	0.0093	0.0051	0.0014	0.0005	0.0015	0.0017	0.0005	0.0016	0.0009	0.0015	0.0005	0.0018	0.0012	0.001	0.0001	0.004	0.0051	0.0005	0.0041	0.0077	0.0103	0.0064	0.0041	0.0132	0.016	0.0119	0.0026	0.0062	0.0094	0.0075	0.0046	0.0018	0.0005	0.0005	0.0013	0.0011	0.002	0.0054	0.0078	0.0083	0.0058	0.0017	0.0011	0.0013
77.15Hz	0.006	0.0086	0.0053	0.0023	0.009	0.0093	0.005	0.0013	0.0005	0.0014	0.0015	0.0003	0.0016	0.0009	0.0016	0.0006	0.0018	0.0012	0.0008	0.0001	0.004	0.005	0	0.0048	0.008	0.01	0.0057	0.0049	0.0138	0.016	0.0112	0.0017	0.007	0.0095	0.0069	0.0036	0.0012	0.0003	0.0002	0.002	0.0018	0.0015	0.0053	0.0077	0.0081	0.0059	0.002	0.0006	0.0008
77.39Hz	0.006	0.0086	0.0054	0.0023	0.009	0.0092	0.0048	0.0012	0.0005	0.0012	0.0012	0.0001	0.0017	0.0009	0.0016	0.0007	0.0017	0.0012	0.0006	0.0003	0.004	0.0048	0.0005	0.0055	0.0083	0.0097	0.005	0.0057	0.0143	0.0158	0.0105	0.0007	0.0077	0.0096	0.0062	0.0026	0.0006	0.0001	0.0008	0.0028	0.0024	0.0011	0.005	0.0074	0.0079	0.0059	0.0024	0.0001	0.0003
77.63Hz	0.006	0.0086	0.0054	0.0023	0.009	0.0092	0.0047	0.0011	0.0005	0.001	0.001	0	0.0018	0.001	0.0017	0.0008	0.0017	0.0011	0.0004	0.0005	0.004	0.0046	0.001	0.0061	0.0085	0.0093	0.0042	0.0064	0.0147	0.0156	0.0097	0.0002	0.0082	0.0095	0.0055	0.0016	0.0001	0.0001	0.0015	0.0035	0.003	0.0007	0.0048	0.0071	0.0075	0.0058	0.0027	0.0004	0.0002
77.86Hz	0.006	0.0087	0.0054	0.0023	0.009	0.0091	0.0046	0.0009	0.0006	0.0009	0.0007	0.0002	0.0018	0.001	0.0017	0.0009	0.0017	0.0011	0.0001	0.0007	0.004	0.0044	0.0014	0.0067	0.0087	0.0088	0.0034	0.0071	0.015	0.0152	0.0088	0.001	0.0087	0.0094	0.0047	0.0005	0.0005	0.0003	0.0021	0.0042	0.0035	0.0004	0.0044	0.0066	0.007	0.0055	0.0029	0.0009	0.0006
78.1Hz	0.006	0.0087	0.0054	0.0023	0.009	0.0091	0.0045	0.0008	0.0006	0.0007	0.0005	0.0004	0.0019	0.001	0.0018	0.0009	0.0017	0.0011	0.0001	0.0009	0.0039	0.0041	0.0019	0.0073	0.0089	0.0083	0.0027	0.0078	0.0152	0.0148	0.0079	0.0019	0.0091	0.0091	0.0039	0.0005	0.001	0.0006	0.0028	0.0048	0.004	0	0.0041	0.0061	0.0063	0.0052	0.0031	0.0014	0.0011
78.34Hz	0.006	0.0087	0.0054	0.0022	0.0089	0.009	0.0044	0.0007	0.0006	0.0005	0.0002	0.0005	0.0019	0.001	0.0018	0.001	0.0017	0.001	0.0003	0.0011	0.0039	0.0039	0.0023	0.0079	0.009	0.0078	0.0019	0.0083	0.0153	0.0142	0.007	0.0027	0.0094	0.0088	0.003	0.0014	0.0014	0.0008	0.0034	0.0053	0.0043	0.0003	0.0037	0.0054	0.0056	0.0048	0.0032	0.0018	0.0015
78.58Hz	0.006	0.0087	0.0054	0.0022	0.0089	0.009	0.0042	0.0005	0.0006	0.0004	0	0.0007	0.0019	0.001	0.0018	0.0011	0.0016	0.001	0.0005	0.0013	0.0038	0.0037	0.0028	0.0084	0.0091	0.0072	0.0011	0.0089	0.0153	0.0136	0.006	0.0034	0.0096	0.0084	0.0021	0.0024	0.0019	0.0011	0.0039	0.0057	0.0046	0.0005	0.0033	0.0047	0.0048	0.0043	0.0032	0.0022	0.0018
78.82Hz	0.006	0.0087	0.0054	0.0022	0.0089	0.0089	0.0041	0.0004	0.0006	0.0002	0.0003	0.0009	0.002	0.001	0.0018	0.0012	0.0016	0.001	0.0007	0.0015	0.0038	0.0034	0.0032	0.0088	0.0091	0.0065	0.0003	0.0093	0.0151	0.0129	0.005	0.0041	0.0097	0.0079	0.0013	0.0032	0.0023	0.0013	0.0044	0.006	0.0048	0.0008	0.0028	0.004	0.0039	0.0037	0.0033	0.0026	0.0021
79.06Hz	0.006	0.0087	0.0054	0.0022	0.0088	0.0088	0.004	0.0002	0.0006	0.0001	0.0005	0.001	0.002	0.001	0.0018	0.0013	0.0016	0.0009	0.0009	0.0017	0.0037	0.0032	0.0036	0.0093	0.0091	0.0059	0.0005	0.0097	0.0149	0.0121	0.004	0.0048	0.0097	0.0073	0.0004	0.0041	0.0026	0.0016	0.0049	0.0063	0.0049	0.0009	0.0024	0.0032	0.003	0.0031	0.0032	0.0029	0.0024
79.29Hz	0.006	0.0087	0.0054	0.0022	0.0088	0.0088	0.0039	0.0001	0.0007	0.0001	0.0007	0.0012	0.002	0.001	0.0019	0.0013	0.0016	0.0009	0.0012	0.0019	0.0037	0.0029	0.0039	0.0096	0.009	0.0052	0.0014	0.0101	0.0146	0.0112	0.003	0.0054	0.0096	0.0067	0.0004	0.0048	0.0029	0.0018	0.0052	0.0064	0.0049	0.0011	0.0019	0.0024	0.002	0.0024	0.0031	0.0031	0.0026
79.53Hz	0.006	0.0087	0.0054	0.0021	0.0088	0.0087	0.0037	0	0.0007	0.0002	0.001	0.0013	0.002	0.001	0.0019	0.0014	0.0015	0.0009	0.0014	0.0021	0.0036	0.0026	0.0043	0.01	0.0089	0.0045	0.0022	0.0104	0.0142	0.0103	0.002	0.0059	0.0094	0.006	0.0012	0.0055	0.0032	0.002	0.0055	0.0064	0.0047	0.0012	0.0015	0.0016	0.001	0.0017	0.003	0.0033	0.0028
79.77Hz	0.006	0.0087	0.0055	0.0021	0.0088	0.0087	0.0036	0.0002	0.0007	0.0004	0.0012	0.0015	0.002	0.001	0.0019	0.0014	0.0015	0.0008	0.0016	0.0023	0.0035	0.0024	0.0046	0.0102	0.0088	0.0037	0.0029	0.0106	0.0137	0.0093	0.001	0.0063	0.0091	0.0053	0.002	0.0061	0.0034	0.0022	0.0058	0.0064	0.0045	0.0012	0.0011	0.0008	0.0001	0.001	0.0028	0.0035	0.0029
80.01Hz	0.006	0.0087	0.0055	0.0021	0.0087	0.0086	0.0035	0.0003	0.0007	0.0005	0.0014	0.0016	0.002	0.001	0.0019	0.0015	0.0015	0.0008	0.0018	0.0025	0.0034	0.0021	0.0049	0.0105	0.0086	0.0029	0.0037	0.0107	0.0132	0.0082	0	0.0067	0.0087	0.0046	0.0028	0.0066	0.0036	0.0024	0.0059	0.0062	0.0043	0.0012	0.0006	0.0001	0.0009	0.0003	0.0025	0.0036	0.0029
80.25Hz	0.006	0.0087	0.0055	0.0021	0.0087	0.0085	0.0033	0.0005	0.0008	0.0007	0.0017	0.0018	0.002	0.0009	0.0019	0.0015	0.0014	0.0008	0.002	0.0027	0.0033	0.0018	0.0052	0.0106	0.0083	0.0022	0.0045	0.0108	0.0125	0.0072	0.001	0.007	0.0082	0.0038	0.0034	0.007	0.0037	0.0025	0.0059	0.0059	0.0039	0.0011	0.0002	0.0008	0.0018	0.0004	0.0023	0.0036	0.0029
80.48Hz	0.006	0.0087	0.0055	0.0021	0.0087	0.0085	0.0032	0.0006	0.0008	0.0008	0.0019	0.0019	0.002	0.0009	0.0019	0.0016	0.0014	0.0007	0.0022	0.0029	0.0032	0.0016	0.0054	0.0108	0.008	0.0014	0.0052	0.0109	0.0118	0.006	0.0019	0.0072	0.0076	0.0029	0.0041	0.0073	0.0037	0.0026	0.0059	0.0055	0.0035	0.0011	0.0002	0.0016	0.0027	0.0011	0.002	0.0036	0.0029
80.72Hz	0.006	0.0087	0.0055	0.002	0.0086	0.0084	0.0031	0.0007	0.0008	0.001	0.0021	0.002	0.002	0.0009	0.0019	0.0016	0.0014	0.0007	0.0024	0.0031	0.0031	0.0013	0.0056	0.0108	0.0077	0.0005	0.0059	0.0108	0.011	0.0049	0.0028	0.0073	0.007	0.0021	0.0046	0.0075	0.0037	0.0026	0.0058	0.0051	0.0029	0.0009	0.0005	0.0022	0.0035	0.0017	0.0017	0.0035	0.0028
80.96Hz	0.006	0.0087	0.0055	0.002	0.0086	0.0083	0.003	0.0009	0.0008	0.0011	0.0023	0.0021	0.002	0.0009	0.0019	0.0017	0.0013	0.0006	0.0026	0.0033	0.003	0.001	0.0058	0.0109	0.0073	0.0003	0.0066	0.0108	0.0101	0.0037	0.0037	0.0074	0.0063	0.0012	0.0051	0.0076	0.0037	0.0026	0.0055	0.0045	0.0024	0.0008	0.0009	0.0029	0.0042	0.0023	0.0014	0.0034	0.0026
81.2Hz	0.006	0.0087	0.0055	0.002	0.0085	0.0083	0.0028	0.001	0.0009	0.0013	0.0026	0.0023	0.002	0.0008	0.0019	0.0017	0.0013	0.0006	0.0028	0.0035	0.0029	0.0007	0.006	0.0108	0.0069	0.0011	0.0073	0.0106	0.0092	0.0025	0.0045	0.0073	0.0055	0.0004	0.0055	0.0077	0.0036	0.0026	0.0052	0.0039	0.0017	0.0006	0.0011	0.0034	0.0048	0.0028	0.0011	0.0033	0.0024
81.44Hz	0.006	0.0087	0.0055	0.002	0.0085	0.0082	0.0027	0.0012	0.0009	0.0014	0.0028	0.0024	0.0019	0.0008	0.0018	0.0017	0.0012	0.0005	0.003	0.0037	0.0028	0.0004	0.0061	0.0107	0.0065	0.0019	0.0079	0.0104	0.0082	0.0013	0.0053	0.0072	0.0047	0.0005	0.0059	0.0076	0.0035	0.0025	0.0048	0.0032	0.0011	0.0003	0.0014	0.0038	0.0052	0.0033	0.0007	0.0031	0.0022
81.67Hz	0.006	0.0087	0.0055	0.002	0.0085	0.0081	0.0026	0.0013	0.001	0.0015	0.003	0.0025	0.0019	0.0008	0.0018	0.0018	0.0012	0.0005	0.0031	0.0038	0.0027	0.0002	0.0062	0.0106	0.006	0.0027	0.0084	0.0101	0.0072	0.0001	0.006	0.007	0.0038	0.0013	0.0061	0.0074	0.0033	0.0024	0.0043	0.0024	0.0004	0.0001	0.0016	0.0042	0.0056	0.0036	0.0004	0.0028	0.002
81.91Hz	0.006	0.0087	0.0055	0.0019	0.0084	0.008	0.0024	0.0015	0.001	0.0016	0.0032	0.0026	0.0019	0.0007	0.0018	0.0018	0.0011	0.0004	0.0033	0.004	0.0025	0.0001	0.0063	0.0104	0.0055	0.0035	0.009	0.0098	0.0061	0.001	0.0066	0.0068	0.0029	0.0021	0.0063	0.0071	0.0031	0.0022	0.0038	0.0016	0.0003	0.0002	0.0017	0.0044	0.0058	0.0039	0.0002	0.0025	0.0018
82.15Hz	0.006	0.0087	0.0055	0.0019	0.0084	0.008	0.0023	0.0016	0.001	0.0018	0.0034	0.0027	0.0018	0.0007	0.0018	0.0018	0.0011	0.0004	0.0035	0.0042	0.0024	0.0004	0.0063	0.0102	0.005	0.0043	0.0095	0.0094	0.005	0.0022	0.0072	0.0064	0.002	0.0029	0.0063	0.0067	0.0029	0.002	0.0031	0.0008	0.001	0.0004	0.0018	0.0045	0.0059	0.004	0.0001	0.0022	0.0015
82.39Hz	0.006	0.0087	0.0056	0.0019	0.0083	0.0079	0.0022	0.0018	0.0011	0.0019	0.0036	0.0028	0.0018	0.0006	0.0018	0.0018	0.001	0.0003	0.0036	0.0043	0.0023	0.0006	0.0063	0.0099	0.0044	0.0051	0.0099	0.009	0.0039	0.0033	0.0077	0.006	0.001	0.0036	0.0063	0.0062	0.0026	0.0017	0.0024	0.0001	0.0017	0.0007	0.0019	0.0046	0.0058	0.0041	0.0004	0.0019	0.0012
82.63Hz	0.006	0.0087	0.0056	0.0019	0.0083	0.0078	0.002	0.0019	0.0011	0.002	0.0038	0.0029	0.0017	0.0005	0.0017	0.0018	0.001	0.0003	0.0038	0.0045	0.0022	0.0009	0.0063	0.0095	0.0038	0.0058	0.0103	0.0085	0.0028	0.0044	0.0081	0.0056	0.0001	0.0043	0.0062	0.0056	0.0023	0.0014	0.0017	0.001	0.0024	0.0009	0.0019	0.0045	0.0056	0.004	0.0006	0.0016	0.001
82.87Hz	0.006	0.0088	0.0056	0.0018	0.0082	0.0077	0.0019	0.0021	0.0012	0.0021	0.0039	0.003	0.0016	0.0005	0.0017	0.0018	0.0009	0.0002	0.0039	0.0046	0.002	0.0011	0.0063	0.0092	0.0032	0.0065	0.0107	0.008	0.0016	0.0054	0.0084	0.005	0.0009	0.0049	0.006	0.005	0.002	0.001	0.0009	0.0019	0.0031	0.0012	0.0018	0.0043	0.0053	0.0038	0.0008	0.0012	0.0007
83.1Hz	0.006	0.0088	0.0056	0.0018	0.0082	0.0077	0.0018	0.0022	0.0012	0.0022	0.0041	0.0031	0.0016	0.0004	0.0017	0.0018	0.0009	0.0002	0.004	0.0048	0.0019	0.0013	0.0062	0.0087	0.0026	0.0072	0.011	0.0075	0.0005	0.0064	0.0086	0.0044	0.0019	0.0055	0.0057	0.0042	0.0016	0.0006	0	0.0028	0.0037	0.0014	0.0017	0.004	0.0048	0.0036	0.0009	0.0009	0.0005
83.34Hz	0.006	0.0088	0.0056	0.0018	0.0082	0.0076	0.0016	0.0024	0.0013	0.0023	0.0043	0.0031	0.0015	0.0003	0.0016	0.0018	0.0008	0.0001	0.0042	0.0049	0.0018	0.0016	0.0061	0.0083	0.0019	0.0079	0.0112	0.0069	0.0006	0.0073	0.0088	0.0038	0.0029	0.006	0.0054	0.0035	0.0013	0.0002	0.0009	0.0036	0.0042	0.0016	0.0016	0.0036	0.0043	0.0032	0.001	0.0005	0.0003
83.58Hz	0.006	0.0088	0.0056	0.0018	0.0081	0.0075	0.0015	0.0025	0.0013	0.0024	0.0045	0.0032	0.0014	0.0003	0.0016	0.0018	0.0007	0.0001	0.0043	0.005	0.0017	0.0018	0.0059	0.0078	0.0013	0.0085	0.0114	0.0063	0.0017	0.0082	0.0089	0.0031	0.0038	0.0064	0.005	0.0026	0.0009	0.0003	0.0018	0.0044	0.0047	0.0018	0.0014	0.0031	0.0036	0.0028	0.0011	0.0002	0.0001
83.82Hz	0.006	0.0088	0.0056	0.0017	0.0081	0.0074	0.0014	0.0027	0.0014	0.0025	0.0046	0.0033	0.0013	0.0002	0.0016	0.0018	0.0007	0	0.0044	0.0051	0.0015	0.002	0.0058	0.0072	0.0006	0.0091	0.0115	0.0057	0.0028	0.009	0.0089	0.0024	0.0047	0.0068	0.0045	0.0018	0.0005	0.0008	0.0027	0.0052	0.0051	0.002	0.0012	0.0026	0.0028	0.0023	0.0012	0.0002	0.0001
84.06Hz	0.006	0.0088	0.0056	0.0017	0.008	0.0073	0.0012	0.0028	0.0014	0.0026	0.0048	0.0034	0.0012	0.0001	0.0015	0.0018	0.0006	0.0001	0.0045	0.0052	0.0014	0.0022	0.0056	0.0066	0.0001	0.0096	0.0116	0.005	0.0039	0.0097	0.0088	0.0016	0.0056	0.0071	0.0039	0.0008	0.0002	0.0013	0.0036	0.006	0.0055	0.0021	0.001	0.0019	0.0019	0.0017	0.0012	0.0005	0.0002
84.29Hz	0.006	0.0088	0.0056	0.0017	0.008	0.0072	0.0011	0.0029	0.0015	0.0027	0.005	0.0034	0.0011	0	0.0015	0.0018	0.0005	0.0001	0.0046	0.0053	0.0013	0.0024	0.0054	0.006	0.0007	0.0101	0.0116	0.0043	0.0049	0.0103	0.0086	0.0008	0.0065	0.0073	0.0033	0.0001	0.0002	0.0018	0.0045	0.0066	0.0057	0.0021	0.0007	0.0012	0.0009	0.0011	0.0012	0.0008	0.0003
84.53Hz	0.006	0.0088	0.0056	0.0017	0.0079	0.0072	0.001	0.0031	0.0015	0.0028	0.0051	0.0035	0.001	0.0001	0.0015	0.0017	0.0005	0.0002	0.0047	0.0054	0.0012	0.0026	0.0052	0.0053	0.0014	0.0106	0.0116	0.0036	0.0059	0.0108	0.0083	0	0.0072	0.0075	0.0026	0.001	0.0005	0.0023	0.0054	0.0072	0.0059	0.0021	0.0005	0.0005	0.0001	0.0004	0.0012	0.0011	0.0004
84.77Hz	0.006	0.0088	0.0056	0.0016	0.0079	0.0071	0.0008	0.0032	0.0016	0.0029	0.0053	0.0035	0.0009	0.0002	0.0015	0.0017	0.0004	0.0003	0.0048	0.0055	0.0011	0.0027	0.0049	0.0047	0.0021	0.011	0.0115	0.0029	0.0068	0.0113	0.008	0.0008	0.008	0.0076	0.0019	0.002	0.0009	0.0029	0.0063	0.0077	0.006	0.0021	0.0002	0.0003	0.0011	0.0003	0.0012	0.0014	0.0004
85.01Hz	0.006	0.0088	0.0056	0.0016	0.0078	0.007	0.0007	0.0034	0.0016	0.003	0.0054	0.0035	0.0008	0.0003	0.0014	0.0017	0.0003	0.0003	0.0048	0.0055	0.001	0.0029	0.0046	0.004	0.0028	0.0113	0.0113	0.0022	0.0077	0.0116	0.0076	0.0016	0.0086	0.0076	0.0012	0.0029	0.0012	0.0034	0.0071	0.0081	0.0059	0.002	0.0001	0.0011	0.0022	0.001	0.0011	0.0017	0.0005
85.25Hz	0.006	0.0088	0.0057	0.0016	0.0077	0.0069	0.0006	0.0035	0.0017	0.0031	0.0055	0.0036	0.0007	0.0004	0.0014	0.0017	0.0002	0.0004	0.0049	0.0056	0.0008	0.003	0.0044	0.0032	0.0035	0.0116	0.0111	0.0015	0.0085	0.0119	0.0071	0.0025	0.0092	0.0075	0.0004	0.0038	0.0015	0.0039	0.0078	0.0084	0.0058	0.0019	0.0004	0.002	0.0033	0.0017	0.0011	0.002	0.0005
85.48Hz	0.006	0.0088	0.0057	0.0016	0.0077	0.0068	0.0004	0.0037	0.0017	0.0031	0.0057	0.0036	0.0006	0.0005	0.0014	0.0016	0.0002	0.0005	0.0049	0.0056	0.0007	0.0031	0.004	0.0025	0.0041	0.0118	0.0109	0.0008	0.0092	0.0121	0.0066	0.0033	0.0097	0.0073	0.0004	0.0047	0.0017	0.0045	0.0085	0.0086	0.0056	0.0017	0.0007	0.0028	0.0043	0.0024	0.001	0.0022	0.0005
85.72Hz	0.006	0.0088	0.0057	0.0015	0.0076	0.0067	0.0003	0.0038	0.0018	0.0032	0.0058	0.0036	0.0004	0.0006	0.0013	0.0016	0.0001	0.0006	0.005	0.0057	0.0006	0.0032	0.0037	0.0017	0.0048	0.012	0.0106	0.0001	0.0099	0.0121	0.006	0.0041	0.0101	0.0071	0.0012	0.0056	0.002	0.005	0.0091	0.0088	0.0053	0.0015	0.0009	0.0036	0.0053	0.0031	0.0009	0.0024	0.0004
85.96Hz	0.006	0.0088	0.0057	0.0015	0.0076	0.0066	0.0001	0.004	0.0019	0.0033	0.0059	0.0037	0.0003	0.0007	0.0013	0.0015	0	0.0007	0.005	0.0057	0.0005	0.0033	0.0034	0.001	0.0054	0.0121	0.0102	0.0006	0.0105	0.0121	0.0053	0.0049	0.0105	0.0068	0.002	0.0064	0.0022	0.0054	0.0096	0.0088	0.0049	0.0012	0.0012	0.0044	0.0062	0.0037	0.0009	0.0026	0.0004
86.2Hz	0.006	0.0088	0.0057	0.0015	0.0075	0.0065	0	0.0041	0.0019	0.0033	0.006	0.0037	0.0002	0.0009	0.0013	0.0015	0.0001	0.0007	0.0051	0.0057	0.0004	0.0034	0.003	0.0002	0.006	0.0122	0.0098	0.0013	0.011	0.012	0.0046	0.0056	0.0107	0.0064	0.0028	0.0071	0.0023	0.0059	0.0101	0.0087	0.0044	0.0009	0.0014	0.0051	0.0071	0.0042	0.0009	0.0028	0.0004
86.44Hz	0.006	0.0088	0.0057	0.0015	0.0075	0.0065	0.0001	0.0043	0.002	0.0034	0.0061	0.0037	0	0.001	0.0012	0.0015	0.0002	0.0008	0.0051	0.0057	0.0004	0.0035	0.0026	0.0006	0.0066	0.0122	0.0093	0.002	0.0115	0.0118	0.0038	0.0063	0.0109	0.006	0.0036	0.0078	0.0025	0.0063	0.0104	0.0085	0.0038	0.0006	0.0016	0.0057	0.0079	0.0047	0.0008	0.003	0.0003
86.67Hz	0.006	0.0088	0.0057	0.0014	0.0074	0.0064	0.0003	0.0044	0.0021	0.0034	0.0062	0.0037	0.0001	0.0011	0.0012	0.0014	0.0002	0.0009	0.0051	0.0057	0.0003	0.0035	0.0023	0.0014	0.0071	0.0122	0.0088	0.0026	0.0118	0.0115	0.003	0.007	0.011	0.0054	0.0043	0.0083	0.0026	0.0066	0.0107	0.0082	0.0031	0.0002	0.0018	0.0063	0.0085	0.0051	0.0008	0.0032	0.0003
86.91Hz	0.006	0.0088	0.0057	0.0014	0.0073	0.0063	0.0004	0.0046	0.0021	0.0035	0.0063	0.0037	0.0003	0.0013	0.0012	0.0014	0.0003	0.001	0.0051	0.0057	0.0002	0.0036	0.0019	0.0022	0.0077	0.0121	0.0082	0.0033	0.0121	0.0111	0.0022	0.0076	0.0109	0.0049	0.0051	0.0088	0.0026	0.0069	0.0109	0.0078	0.0024	0.0002	0.0019	0.0068	0.0091	0.0054	0.0009	0.0033	0.0003
87.15Hz	0.006	0.0088	0.0057	0.0014	0.0073	0.0062	0.0005	0.0047	0.0022	0.0035	0.0064	0.0037	0.0004	0.0014	0.0012	0.0013	0.0004	0.0011	0.0051	0.0057	0.0001	0.0036	0.0015	0.0029	0.0082	0.0119	0.0076	0.0039	0.0123	0.0106	0.0014	0.0081	0.0108	0.0043	0.0057	0.0093	0.0026	0.0072	0.0109	0.0073	0.0017	0.0007	0.002	0.0073	0.0095	0.0056	0.0009	0.0035	0.0003
87.39Hz	0.006	0.0088	0.0057	0.0014	0.0072	0.0061	0.0007	0.0048	0.0023	0.0036	0.0065	0.0037	0.0006	0.0016	0.0011	0.0013	0.0005	0.0012	0.0051	0.0056	0.0001	0.0036	0.0011	0.0037	0.0087	0.0117	0.007	0.0044	0.0123	0.01	0.0005	0.0086	0.0106	0.0036	0.0063	0.0096	0.0026	0.0074	0.0108	0.0067	0.0009	0.0011	0.0021	0.0076	0.0097	0.0057	0.001	0.0036	0.0003
87.63Hz	0.006	0.0088	0.0057	0.0013	0.0072	0.006	0.0008	0.005	0.0024	0.0036	0.0065	0.0037	0.0007	0.0017	0.0011	0.0012	0.0006	0.0013	0.005	0.0056	0	0.0036	0.0006	0.0045	0.0091	0.0114	0.0063	0.0049	0.0123	0.0094	0.0004	0.0091	0.0103	0.0029	0.0069	0.0098	0.0025	0.0075	0.0107	0.006	0	0.0016	0.0021	0.0078	0.0099	0.0056	0.0011	0.0037	0.0003
87.87Hz	0.006	0.0088	0.0057	0.0013	0.0071	0.0059	0.0009	0.0051	0.0024	0.0036	0.0066	0.0036	0.0009	0.0019	0.0011	0.0012	0.0007	0.0014	0.005	0.0055	0	0.0036	0.0002	0.0052	0.0095	0.0111	0.0056	0.0054	0.0122	0.0086	0.0013	0.0094	0.0099	0.0022	0.0074	0.0099	0.0024	0.0076	0.0104	0.0053	0.0008	0.002	0.0021	0.0079	0.0098	0.0055	0.0012	0.0038	0.0004
88.1Hz	0.006	0.0088	0.0057	0.0013	0.007	0.0058	0.0011	0.0053	0.0025	0.0037	0.0067	0.0036	0.0011	0.002	0.0011	0.0011	0.0007	0.0014	0.005	0.0055	0.0001	0.0035	0.0002	0.0059	0.0099	0.0107	0.0049	0.0059	0.0121	0.0078	0.0022	0.0097	0.0094	0.0015	0.0078	0.0099	0.0022	0.0076	0.01	0.0045	0.0017	0.0025	0.0021	0.0079	0.0097	0.0053	0.0014	0.0039	0.0005
88.34Hz	0.006	0.0088	0.0058	0.0012	0.007	0.0057	0.0012	0.0054	0.0026	0.0037	0.0067	0.0036	0.0012	0.0022	0.0011	0.001	0.0008	0.0015	0.0049	0.0054	0.0001	0.0035	0.0006	0.0066	0.0102	0.0103	0.0042	0.0063	0.0118	0.007	0.0031	0.0099	0.0089	0.0007	0.0082	0.0098	0.002	0.0075	0.0095	0.0037	0.0025	0.0029	0.002	0.0078	0.0094	0.0049	0.0016	0.004	0.0006
88.58Hz	0.006	0.0088	0.0058	0.0012	0.0069	0.0056	0.0013	0.0056	0.0027	0.0037	0.0068	0.0035	0.0014	0.0023	0.001	0.001	0.0009	0.0016	0.0049	0.0053	0.0002	0.0034	0.001	0.0073	0.0105	0.0098	0.0034	0.0067	0.0114	0.0061	0.0039	0.0101	0.0082	0.0001	0.0085	0.0095	0.0018	0.0074	0.009	0.0028	0.0033	0.0034	0.0019	0.0076	0.0089	0.0045	0.0018	0.004	0.0007
88.82Hz	0.006	0.0088	0.0058	0.0012	0.0068	0.0055	0.0014	0.0057	0.0027	0.0037	0.0068	0.0035	0.0016	0.0025	0.001	0.0009	0.001	0.0017	0.0049	0.0052	0.0002	0.0033	0.0014	0.008	0.0107	0.0093	0.0026	0.007	0.011	0.0051	0.0047	0.0101	0.0075	0.0009	0.0086	0.0092	0.0015	0.0072	0.0083	0.0019	0.0041	0.0037	0.0017	0.0072	0.0083	0.0039	0.002	0.0041	0.0009
89.06Hz	0.006	0.0088	0.0058	0.0011	0.0068	0.0054	0.0016	0.0058	0.0028	0.0037	0.0068	0.0035	0.0018	0.0027	0.001	0.0009	0.0011	0.0018	0.0048	0.0051	0.0002	0.0032	0.0018	0.0086	0.0109	0.0087	0.0018	0.0073	0.0105	0.0041	0.0055	0.0101	0.0067	0.0017	0.0088	0.0088	0.0012	0.0069	0.0075	0.0009	0.0048	0.0041	0.0015	0.0068	0.0076	0.0033	0.0023	0.0041	0.0011
89.29Hz	0.006	0.0088	0.0058	0.0011	0.0067	0.0053	0.0017	0.006	0.0029	0.0037	0.0069	0.0034	0.0019	0.0028	0.001	0.0008	0.0012	0.0019	0.0047	0.005	0.0002	0.0031	0.0022	0.0092	0.0111	0.0081	0.001	0.0075	0.0099	0.0031	0.0063	0.01	0.0058	0.0024	0.0088	0.0083	0.0009	0.0066	0.0067	0	0.0055	0.0044	0.0013	0.0063	0.0067	0.0026	0.0025	0.0042	0.0013
89.53Hz	0.006	0.0088	0.0058	0.0011	0.0066	0.0052	0.0018	0.0061	0.003	0.0037	0.0069	0.0033	0.0021	0.003	0.001	0.0007	0.0012	0.002	0.0047	0.0049	0.0002	0.003	0.0026	0.0097	0.0112	0.0075	0.0001	0.0077	0.0093	0.002	0.007	0.0097	0.0049	0.0032	0.0087	0.0076	0.0006	0.0062	0.0058	0.0009	0.0061	0.0046	0.0011	0.0057	0.0058	0.0018	0.0028	0.0042	0.0015
89.77Hz	0.006	0.0088	0.0058	0.0011	0.0066	0.0051	0.002	0.0062	0.0031	0.0037	0.0069	0.0033	0.0023	0.0032	0.001	0.0007	0.0013	0.0022	0.0046	0.0048	0.0002	0.0028	0.003	0.0102	0.0113	0.0068	0.0007	0.0079	0.0085	0.0009	0.0077	0.0095	0.0039	0.0039	0.0085	0.0069	0.0002	0.0057	0.0048	0.0018	0.0066	0.0048	0.0008	0.005	0.0048	0.001	0.003	0.0041	0.0018
90.01Hz	0.006	0.0088	0.0058	0.001	0.0065	0.005	0.0021	0.0064	0.0031	0.0037	0.0069	0.0032	0.0025	0.0034	0.001	0.0006	0.0014	0.0023	0.0045	0.0047	0.0002	0.0027	0.0033	0.0107	0.0113	0.0061	0.0015	0.008	0.0078	0.0002	0.0083	0.0091	0.0029	0.0046	0.0083	0.0061	0.0002	0.0052	0.0038	0.0027	0.0071	0.0049	0.0006	0.0042	0.0037	0.0002	0.0033	0.0041	0.002
90.25Hz	0.006	0.0088	0.0058	0.001	0.0064	0.0049	0.0022	0.0065	0.0032	0.0037	0.0069	0.0031	0.0027	0.0036	0.0011	0.0006	0.0015	0.0024	0.0044	0.0045	0.0002	0.0025	0.0037	0.0111	0.0113	0.0054	0.0023	0.008	0.0069	0.0013	0.0088	0.0086	0.0018	0.0053	0.008	0.0052	0.0005	0.0046	0.0027	0.0035	0.0074	0.005	0.0003	0.0034	0.0025	0.0006	0.0035	0.004	0.0022
90.48Hz	0.006	0.0088	0.0058	0.001	0.0063	0.0048	0.0023	0.0066	0.0033	0.0037	0.0069	0.0031	0.0029	0.0037	0.0011	0.0005	0.0016	0.0025	0.0044	0.0044	0.0002	0.0024	0.004	0.0115	0.0112	0.0046	0.0031	0.008	0.006	0.0023	0.0093	0.0081	0.0007	0.0059	0.0076	0.0043	0.0009	0.004	0.0016	0.0043	0.0076	0.005	0.0001	0.0025	0.0013	0.0015	0.0036	0.0039	0.0025
90.72Hz	0.006	0.0088	0.0058	0.0009	0.0063	0.0047	0.0025	0.0068	0.0034	0.0036	0.0069	0.003	0.003	0.0039	0.0011	0.0004	0.0016	0.0026	0.0043	0.0043	0.0002	0.0022	0.0043	0.0119	0.0111	0.0038	0.0039	0.008	0.0051	0.0034	0.0097	0.0075	0.0004	0.0065	0.0071	0.0033	0.0013	0.0033	0.0005	0.005	0.0077	0.0049	0.0002	0.0016	0.0002	0.0023	0.0038	0.0038	0.0027
90.96Hz	0.006	0.0088	0.0058	0.0009	0.0062	0.0046	0.0026	0.0069	0.0035	0.0036	0.0069	0.0029	0.0032	0.0041	0.0011	0.0004	0.0017	0.0027	0.0042	0.0041	0.0001	0.002	0.0046	0.0121	0.011	0.003	0.0047	0.0079	0.0042	0.0045	0.01	0.0068	0.0015	0.0071	0.0065	0.0022	0.0017	0.0026	0.0006	0.0057	0.0077	0.0047	0.0005	0.0007	0.001	0.003	0.0038	0.0036	0.0028
91.2Hz	0.006	0.0088	0.0058	0.0009	0.0061	0.0045	0.0027	0.007	0.0036	0.0036	0.0069	0.0028	0.0034	0.0043	0.0011	0.0003	0.0018	0.0028	0.0041	0.004	0.0001	0.0018	0.0049	0.0124	0.0108	0.0022	0.0055	0.0078	0.0032	0.0055	0.0103	0.0061	0.0026	0.0075	0.0059	0.0012	0.0021	0.0019	0.0017	0.0062	0.0075	0.0044	0.0007	0.0002	0.0022	0.0038	0.0039	0.0034	0.003
91.44Hz	0.006	0.0088	0.0058	0.0008	0.006	0.0044	0.0028	0.0071	0.0036	0.0036	0.0068	0.0027	0.0036	0.0045	0.0012	0.0003	0.0019	0.0029	0.004	0.0038	0.0001	0.0016	0.0052	0.0126	0.0105	0.0014	0.0062	0.0076	0.0022	0.0065	0.0104	0.0052	0.0037	0.008	0.0052	0	0.0025	0.0011	0.0028	0.0067	0.0073	0.0041	0.0009	0.0011	0.0033	0.0044	0.0038	0.0031	0.0031
91.68Hz	0.006	0.0088	0.0058	0.0008	0.006	0.0043	0.003	0.0073	0.0037	0.0035	0.0068	0.0026	0.0038	0.0047	0.0012	0.0002	0.0019	0.003	0.0039	0.0037	0	0.0014	0.0054	0.0127	0.0103	0.0006	0.0069	0.0074	0.0012	0.0075	0.0105	0.0044	0.0049	0.0083	0.0044	0.0011	0.0028	0.0003	0.0039	0.0071	0.0069	0.0036	0.0011	0.0019	0.0043	0.0049	0.0037	0.0028	0.0031
91.91Hz	0.006	0.0088	0.0058	0.0008	0.0059	0.0042	0.0031	0.0074	0.0038	0.0035	0.0067	0.0025	0.004	0.0049	0.0012	0.0001	0.002	0.0031	0.0039	0.0035	0	0.0011	0.0057	0.0128	0.0099	0.0002	0.0076	0.0072	0.0001	0.0084	0.0105	0.0034	0.006	0.0086	0.0036	0.0022	0.0031	0.0005	0.005	0.0074	0.0064	0.0031	0.0013	0.0028	0.0052	0.0054	0.0035	0.0025	0.0031
92.15Hz	0.006	0.0088	0.0058	0.0007	0.0058	0.004	0.0032	0.0075	0.0039	0.0034	0.0067	0.0024	0.0042	0.0051	0.0013	0.0001	0.002	0.0032	0.0038	0.0033	0.0001	0.0009	0.0059	0.0129	0.0096	0.001	0.0082	0.0069	0.0009	0.0093	0.0105	0.0025	0.007	0.0089	0.0027	0.0034	0.0034	0.0013	0.006	0.0076	0.0058	0.0026	0.0014	0.0036	0.0061	0.0057	0.0032	0.0021	0.0031
92.39Hz	0.006	0.0088	0.0059	0.0007	0.0057	0.0039	0.0033	0.0076	0.004	0.0034	0.0066	0.0023	0.0044	0.0053	0.0013	0	0.0021	0.0033	0.0037	0.0032	0.0001	0.0007	0.006	0.0129	0.0092	0.0018	0.0088	0.0066	0.0019	0.0101	0.0103	0.0014	0.0081	0.009	0.0019	0.0045	0.0037	0.0021	0.0069	0.0077	0.0051	0.0019	0.0015	0.0043	0.0068	0.0059	0.0029	0.0016	0.0029
92.63Hz	0.006	0.0088	0.0059	0.0007	0.0057	0.0038	0.0034	0.0077	0.0041	0.0033	0.0066	0.0022	0.0046	0.0055	0.0014	0	0.0022	0.0035	0.0036	0.003	0.0002	0.0004	0.0062	0.0128	0.0088	0.0026	0.0094	0.0063	0.0029	0.0108	0.01	0.0004	0.0091	0.0091	0.0009	0.0056	0.0039	0.003	0.0078	0.0077	0.0043	0.0012	0.0015	0.0049	0.0074	0.0059	0.0024	0.0011	0.0027
92.87Hz	0.006	0.0088	0.0059	0.0006	0.0056	0.0037	0.0035	0.0078	0.0042	0.0032	0.0065	0.0021	0.0048	0.0057	0.0014	0.0001	0.0022	0.0036	0.0035	0.0028	0.0003	0.0002	0.0063	0.0127	0.0083	0.0034	0.0099	0.0059	0.0039	0.0115	0.0097	0.0007	0.01	0.0091	0	0.0066	0.004	0.0038	0.0087	0.0076	0.0033	0.0004	0.0015	0.0055	0.0078	0.0058	0.0019	0.0006	0.0025
93.1Hz	0.006	0.0088	0.0059	0.0006	0.0055	0.0036	0.0037	0.008	0.0043	0.0032	0.0064	0.002	0.005	0.0059	0.0015	0.0001	0.0023	0.0037	0.0034	0.0027	0.0003	0.0001	0.0065	0.0125	0.0078	0.0041	0.0104	0.0056	0.0049	0.012	0.0093	0.0018	0.0109	0.0091	0.0009	0.0076	0.0042	0.0046	0.0094	0.0073	0.0024	0.0004	0.0015	0.0059	0.0081	0.0056	0.0013	0	0.0021
93.34Hz	0.006	0.0088	0.0059	0.0006	0.0054	0.0035	0.0038	0.0081	0.0044	0.0031	0.0064	0.0019	0.0051	0.0061	0.0016	0.0002	0.0023	0.0038	0.0034	0.0025	0.0004	0.0003	0.0065	0.0123	0.0073	0.0049	0.0108	0.0051	0.0058	0.0125	0.0088	0.0029	0.0118	0.009	0.0019	0.0086	0.0043	0.0053	0.0101	0.007	0.0013	0.0012	0.0014	0.0063	0.0082	0.0052	0.0006	0.0006	0.0017
93.58Hz	0.006	0.0088	0.0059	0.0005	0.0053	0.0034	0.0039	0.0082	0.0045	0.003	0.0063	0.0017	0.0053	0.0063	0.0016	0.0002	0.0024	0.0039	0.0033	0.0023	0.0005	0.0005	0.0066	0.0121	0.0067	0.0056	0.0112	0.0047	0.0067	0.013	0.0082	0.004	0.0125	0.0088	0.0028	0.0094	0.0043	0.0061	0.0107	0.0066	0.0002	0.0021	0.0013	0.0065	0.0082	0.0047	0.0001	0.0013	0.0012
93.82Hz	0.006	0.0088	0.0059	0.0005	0.0052	0.0033	0.004	0.0083	0.0045	0.003	0.0062	0.0016	0.0055	0.0065	0.0017	0.0002	0.0024	0.004	0.0032	0.0022	0.0005	0.0008	0.0067	0.0118	0.0062	0.0063	0.0115	0.0043	0.0076	0.0133	0.0076	0.0052	0.0132	0.0086	0.0037	0.0102	0.0042	0.0068	0.0111	0.0061	0.001	0.0029	0.0012	0.0067	0.008	0.004	0.001	0.002	0.0007
94.06Hz	0.006	0.0088	0.0059	0.0005	0.0052	0.0032	0.0041	0.0084	0.0046	0.0029	0.0061	0.0015	0.0057	0.0067	0.0018	0.0003	0.0024	0.0041	0.0032	0.002	0.0006	0.001	0.0067	0.0114	0.0056	0.0069	0.0118	0.0038	0.0084	0.0135	0.0069	0.0063	0.0139	0.0083	0.0046	0.0109	0.0042	0.0075	0.0115	0.0056	0.0022	0.0038	0.001	0.0067	0.0077	0.0032	0.0018	0.0027	0.0001
94.29Hz	0.006	0.0088	0.0059	0.0004	0.0051	0.0031	0.0042	0.0085	0.0047	0.0028	0.006	0.0013	0.0059	0.0069	0.0019	0.0003	0.0025	0.0042	0.0031	0.0019	0.0007	0.0013	0.0067	0.0111	0.0049	0.0075	0.012	0.0034	0.0091	0.0137	0.0061	0.0074	0.0144	0.0079	0.0055	0.0115	0.004	0.0081	0.0118	0.0049	0.0034	0.0047	0.0008	0.0067	0.0072	0.0023	0.0028	0.0034	0.0005
94.53Hz	0.006	0.0088	0.0059	0.0004	0.005	0.003	0.0043	0.0086	0.0048	0.0027	0.0059	0.0012	0.0061	0.0071	0.002	0.0003	0.0025	0.0043	0.003	0.0017	0.0008	0.0015	0.0067	0.0106	0.0043	0.0081	0.0122	0.0029	0.0098	0.0137	0.0053	0.0084	0.0149	0.0075	0.0063	0.012	0.0038	0.0087	0.012	0.0042	0.0046	0.0056	0.0005	0.0065	0.0065	0.0012	0.0037	0.0041	0.0012
94.77Hz	0.006	0.0088	0.0059	0.0004	0.0049	0.0029	0.0044	0.0087	0.0049	0.0026	0.0058	0.0011	0.0062	0.0073	0.0021	0.0004	0.0025	0.0044	0.003	0.0016	0.0009	0.0018	0.0066	0.0102	0.0037	0.0087	0.0123	0.0024	0.0104	0.0137	0.0044	0.0095	0.0152	0.0071	0.007	0.0124	0.0036	0.0092	0.0121	0.0035	0.0058	0.0064	0.0003	0.0063	0.0058	0.0001	0.0047	0.0048	0.002
95.01Hz	0.006	0.0088	0.0059	0.0003	0.0048	0.0027	0.0045	0.0088	0.005	0.0025	0.0057	0.0009	0.0064	0.0074	0.0021	0.0004	0.0026	0.0045	0.0029	0.0014	0.0009	0.002	0.0065	0.0097	0.003	0.0092	0.0123	0.002	0.011	0.0136	0.0035	0.0105	0.0155	0.0065	0.0077	0.0126	0.0033	0.0097	0.0121	0.0027	0.0069	0.0072	0	0.0059	0.0049	0.0011	0.0057	0.0055	0.0027
95.25Hz	0.006	0.0088	0.0059	0.0003	0.0047	0.0026	0.0047	0.0089	0.0051	0.0024	0.0055	0.0008	0.0066	0.0076	0.0022	0.0004	0.0026	0.0046	0.0029	0.0013	0.001	0.0022	0.0064	0.0091	0.0024	0.0096	0.0123	0.0015	0.0114	0.0134	0.0025	0.0114	0.0157	0.006	0.0084	0.0128	0.0029	0.0101	0.0119	0.0018	0.008	0.0079	0.0003	0.0055	0.0039	0.0024	0.0067	0.0061	0.0034
95.49Hz	0.006	0.0088	0.0059	0.0003	0.0047	0.0025	0.0048	0.009	0.0052	0.0023	0.0054	0.0006	0.0068	0.0078	0.0023	0.0004	0.0026	0.0047	0.0029	0.0012	0.0011	0.0024	0.0063	0.0086	0.0017	0.01	0.0123	0.001	0.0118	0.0131	0.0015	0.0124	0.0158	0.0054	0.0089	0.0128	0.0025	0.0104	0.0117	0.001	0.0091	0.0085	0.0006	0.0049	0.0028	0.0037	0.0077	0.0067	0.0042
95.72Hz	0.006	0.0088	0.0059	0.0002	0.0046	0.0024	0.0049	0.0091	0.0053	0.0022	0.0053	0.0005	0.0069	0.008	0.0024	0.0005	0.0026	0.0048	0.0028	0.001	0.0012	0.0026	0.0062	0.008	0.001	0.0104	0.0122	0.0006	0.0121	0.0127	0.0005	0.0132	0.0158	0.0048	0.0094	0.0127	0.002	0.0107	0.0114	0.0001	0.01	0.0091	0.0009	0.0044	0.0016	0.005	0.0086	0.0073	0.0049
95.96Hz	0.006	0.0088	0.0059	0.0002	0.0045	0.0023	0.005	0.0092	0.0054	0.0021	0.0051	0.0003	0.0071	0.0082	0.0026	0.0005	0.0026	0.0049	0.0028	0.0009	0.0012	0.0028	0.0061	0.0073	0.0003	0.0107	0.012	0.0001	0.0124	0.0122	0.0006	0.014	0.0158	0.0041	0.0098	0.0125	0.0015	0.0109	0.011	0.0008	0.0109	0.0096	0.0011	0.0037	0.0004	0.0063	0.0095	0.0078	0.0056
96.2Hz	0.006	0.0088	0.0059	0.0002	0.0044	0.0022	0.0051	0.0093	0.0055	0.002	0.005	0.0002	0.0073	0.0084	0.0027	0.0005	0.0026	0.0049	0.0028	0.0008	0.0013	0.003	0.0059	0.0067	0.0003	0.0109	0.0118	0.0003	0.0125	0.0116	0.0017	0.0147	0.0156	0.0035	0.0102	0.0121	0.0009	0.0111	0.0105	0.0016	0.0116	0.01	0.0014	0.003	0.0008	0.0076	0.0103	0.0082	0.0062
96.44Hz	0.006	0.0088	0.0059	0.0001	0.0043	0.0021	0.0052	0.0093	0.0056	0.0019	0.0048	0	0.0074	0.0086	0.0028	0.0005	0.0026	0.005	0.0028	0.0007	0.0014	0.0032	0.0057	0.006	0.001	0.0111	0.0116	0.0007	0.0126	0.0109	0.0027	0.0154	0.0153	0.0028	0.0104	0.0117	0.0003	0.0112	0.01	0.0024	0.0123	0.0103	0.0017	0.0023	0.0021	0.0089	0.0111	0.0086	0.0067
96.68Hz	0.006	0.0088	0.0059	0.0001	0.0042	0.002	0.0052	0.0094	0.0056	0.0017	0.0047	0.0001	0.0076	0.0087	0.0029	0.0005	0.0026	0.0051	0.0028	0.0006	0.0015	0.0034	0.0055	0.0054	0.0016	0.0113	0.0112	0.0011	0.0126	0.0102	0.0038	0.0159	0.015	0.0021	0.0105	0.0111	0.0003	0.0112	0.0094	0.0032	0.0128	0.0104	0.0019	0.0016	0.0033	0.01	0.0117	0.0088	0.0072
96.91Hz	0.006	0.0088	0.0059	0	0.0041	0.0019	0.0053	0.0095	0.0057	0.0016	0.0045	0.0003	0.0077	0.0089	0.003	0.0005	0.0026	0.0052	0.0028	0.0005	0.0015	0.0036	0.0053	0.0047	0.0023	0.0114	0.0109	0.0015	0.0125	0.0094	0.0049	0.0164	0.0146	0.0014	0.0106	0.0104	0.001	0.0112	0.0087	0.004	0.0131	0.0105	0.002	0.0009	0.0045	0.0111	0.0122	0.009	0.0076
97.15Hz	0.006	0.0088	0.0059	0	0.004	0.0017	0.0054	0.0096	0.0058	0.0015	0.0044	0.0004	0.0079	0.0091	0.0032	0.0005	0.0026	0.0052	0.0028	0.0004	0.0016	0.0037	0.0051	0.004	0.0029	0.0114	0.0105	0.0019	0.0123	0.0086	0.0059	0.0168	0.0141	0.0008	0.0106	0.0096	0.0017	0.0111	0.008	0.0047	0.0134	0.0104	0.0022	0.0001	0.0057	0.0121	0.0126	0.009	0.0079
97.39Hz	0.006	0.0088	0.0059	0	0.004	0.0016	0.0055	0.0097	0.0059	0.0014	0.0042	0.0006	0.008	0.0093	0.0033	0.0005	0.0026	0.0053	0.0028	0.0004	0.0017	0.0039	0.0049	0.0032	0.0035	0.0114	0.01	0.0022	0.0121	0.0077	0.0069	0.0171	0.0135	0.0001	0.0104	0.0087	0.0025	0.011	0.0072	0.0053	0.0134	0.0102	0.0022	0.0006	0.0068	0.0129	0.0128	0.0089	0.0081
97.63Hz	0.006	0.0088	0.0059	0.0001	0.0039	0.0015	0.0056	0.0097	0.006	0.0012	0.0041	0.0007	0.0082	0.0094	0.0034	0.0005	0.0026	0.0054	0.0029	0.0003	0.0017	0.004	0.0046	0.0025	0.0041	0.0114	0.0095	0.0026	0.0118	0.0067	0.0079	0.0174	0.0129	0.0006	0.0102	0.0077	0.0032	0.0107	0.0064	0.0058	0.0134	0.0098	0.0023	0.0012	0.0078	0.0136	0.0129	0.0087	0.0081
97.87Hz	0.006	0.0088	0.006	0.0001	0.0038	0.0014	0.0057	0.0098	0.0061	0.0011	0.0039	0.0009	0.0083	0.0096	0.0035	0.0005	0.0026	0.0054	0.0029	0.0002	0.0018	0.0041	0.0044	0.0018	0.0046	0.0112	0.009	0.0029	0.0114	0.0057	0.0089	0.0175	0.0122	0.0012	0.0099	0.0067	0.004	0.0105	0.0055	0.0063	0.0131	0.0094	0.0022	0.0019	0.0086	0.0142	0.0128	0.0084	0.008
98.1Hz	0.006	0.0088	0.006	0.0001	0.0037	0.0013	0.0058	0.0099	0.0062	0.001	0.0037	0.001	0.0084	0.0097	0.0037	0.0004	0.0026	0.0055	0.0029	0.0002	0.0018	0.0043	0.0041	0.0011	0.0052	0.0111	0.0084	0.0031	0.0109	0.0046	0.0098	0.0175	0.0114	0.0019	0.0095	0.0055	0.0047	0.0102	0.0047	0.0067	0.0128	0.0088	0.0021	0.0024	0.0094	0.0145	0.0126	0.0079	0.0078
98.34Hz	0.006	0.0088	0.006	0.0002	0.0036	0.0012	0.0059	0.0099	0.0063	0.0008	0.0035	0.0012	0.0086	0.0099	0.0038	0.0004	0.0025	0.0056	0.003	0.0002	0.0019	0.0043	0.0038	0.0004	0.0057	0.0109	0.0078	0.0034	0.0103	0.0035	0.0107	0.0175	0.0106	0.0024	0.009	0.0043	0.0055	0.0098	0.0038	0.007	0.0122	0.008	0.002	0.0029	0.01	0.0147	0.0122	0.0073	0.0074
98.58Hz	0.006	0.0088	0.006	0.0002	0.0035	0.0011	0.006	0.01	0.0064	0.0007	0.0034	0.0014	0.0087	0.01	0.004	0.0004	0.0025	0.0056	0.0031	0.0002	0.0019	0.0044	0.0036	0.0003	0.0062	0.0106	0.0072	0.0036	0.0097	0.0024	0.0115	0.0173	0.0097	0.003	0.0085	0.003	0.0063	0.0094	0.0029	0.0072	0.0115	0.0072	0.0017	0.0033	0.0105	0.0146	0.0116	0.0066	0.0069
98.82Hz	0.006	0.0088	0.006	0.0002	0.0034	0.001	0.006	0.0101	0.0064	0.0005	0.0032	0.0015	0.0088	0.0102	0.0041	0.0004	0.0025	0.0057	0.0031	0.0001	0.0019	0.0045	0.0033	0.001	0.0066	0.0103	0.0065	0.0038	0.0091	0.0013	0.0122	0.0171	0.0088	0.0035	0.0078	0.0017	0.007	0.009	0.0021	0.0074	0.0107	0.0063	0.0014	0.0036	0.0108	0.0144	0.0109	0.0058	0.0063
99.06Hz	0.006	0.0088	0.006	0.0003	0.0033	0.0009	0.0061	0.0101	0.0065	0.0004	0.003	0.0017	0.0089	0.0103	0.0043	0.0003	0.0024	0.0057	0.0032	0.0001	0.002	0.0046	0.003	0.0017	0.007	0.01	0.0058	0.0039	0.0083	0.0001	0.0129	0.0168	0.0078	0.004	0.0071	0.0004	0.0077	0.0085	0.0012	0.0074	0.0097	0.0052	0.0011	0.0039	0.0109	0.014	0.01	0.0048	0.0055
99.3Hz	0.006	0.0088	0.006	0.0003	0.0032	0.0007	0.0062	0.0102	0.0066	0.0002	0.0028	0.0018	0.009	0.0104	0.0044	0.0003	0.0024	0.0057	0.0033	0.0002	0.002	0.0046	0.0027	0.0023	0.0074	0.0096	0.0051	0.0041	0.0076	0.001	0.0135	0.0164	0.0068	0.0045	0.0064	0.001	0.0084	0.008	0.0004	0.0073	0.0087	0.0041	0.0007	0.004	0.0109	0.0133	0.0089	0.0037	0.0046
99.53Hz	0.006	0.0088	0.006	0.0004	0.0031	0.0006	0.0063	0.0102	0.0067	0.0001	0.0026	0.002	0.0091	0.0106	0.0045	0.0003	0.0023	0.0058	0.0034	0.0002	0.002	0.0046	0.0024	0.0029	0.0077	0.0092	0.0044	0.0042	0.0067	0.0022	0.0141	0.0159	0.0058	0.0049	0.0056	0.0024	0.0091	0.0075	0.0004	0.0072	0.0074	0.0028	0.0002	0.0041	0.0107	0.0125	0.0077	0.0026	0.0036
99.77Hz	0.006	0.0088	0.006	0.0004	0.003	0.0005	0.0064	0.0103	0.0068	0.0001	0.0024	0.0021	0.0092	0.0107	0.0047	0.0002	0.0023	0.0058	0.0035	0.0002	0.002	0.0046	0.0022	0.0035	0.008	0.0087	0.0036	0.0043	0.0059	0.0033	0.0146	0.0153	0.0048	0.0052	0.0047	0.0038	0.0097	0.0069	0.0012	0.0069	0.0061	0.0015	0.0003	0.004	0.0103	0.0115	0.0064	0.0013	0.0025
100.01Hz	0.006	0.0088	0.006	0.0004	0.0029	0.0004	0.0064	0.0103	0.0069	0.0002	0.0022	0.0023	0.0093	0.0108	0.0048	0.0002	0.0022	0.0058	0.0036	0.0003	0.0021	0.0046	0.0019	0.0041	0.0083	0.0082	0.0029	0.0043	0.005	0.0045	0.015	0.0146	0.0037	0.0055	0.0038	0.0051	0.0103	0.0063	0.0019	0.0066	0.0048	0.0001	0.0009	0.0039	0.0098	0.0103	0.0049	0	0.0013
100.25Hz	0.006	0.0088	0.006	0.0005	0.0028	0.0003	0.0065	0.0104	0.0069	0.0004	0.002	0.0024	0.0094	0.0109	0.005	0.0001	0.0022	0.0059	0.0037	0.0003	0.0021	0.0046	0.0016	0.0047	0.0085	0.0077	0.0021	0.0044	0.0041	0.0056	0.0153	0.0139	0.0027	0.0058	0.0029	0.0065	0.0108	0.0057	0.0026	0.0062	0.0033	0.0013	0.0015	0.0037	0.0091	0.0089	0.0033	0.0014	0.0001
100.49Hz	0.006	0.0088	0.006	0.0005	0.0027	0.0002	0.0066	0.0104	0.007	0.0005	0.0018	0.0026	0.0095	0.011	0.0051	0.0001	0.0021	0.0059	0.0038	0.0004	0.0021	0.0046	0.0013	0.0052	0.0087	0.0071	0.0013	0.0044	0.0031	0.0066	0.0155	0.0131	0.0017	0.0059	0.0019	0.0078	0.0113	0.0051	0.0032	0.0057	0.0018	0.0027	0.0022	0.0033	0.0083	0.0074	0.0017	0.0028	0.0012
100.72Hz	0.006	0.0088	0.006	0.0005	0.0027	0.0001	0.0066	0.0105	0.0071	0.0007	0.0016	0.0027	0.0095	0.0111	0.0053	0	0.0021	0.0059	0.0039	0.0005	0.0021	0.0045	0.0011	0.0056	0.0089	0.0065	0.0006	0.0044	0.0022	0.0077	0.0156	0.0122	0.0006	0.0061	0.0009	0.009	0.0117	0.0045	0.0038	0.0051	0.0002	0.0042	0.0029	0.0029	0.0074	0.0058	0.0001	0.0042	0.0026
100.96Hz	0.006	0.0088	0.006	0.0006	0.0026	0	0.0067	0.0105	0.0072	0.0009	0.0014	0.0029	0.0096	0.0112	0.0054	0	0.002	0.0059	0.0041	0.0005	0.0021	0.0045	0.0008	0.0061	0.009	0.0059	0.0002	0.0043	0.0012	0.0086	0.0157	0.0113	0.0004	0.0062	0.0001	0.0102	0.012	0.0039	0.0043	0.0045	0.0014	0.0056	0.0036	0.0025	0.0063	0.0041	0.0018	0.0057	0.004
101.2Hz	0.006	0.0088	0.006	0.0006	0.0025	0.0001	0.0068	0.0105	0.0073	0.001	0.0012	0.003	0.0097	0.0113	0.0056	0.0001	0.0019	0.0059	0.0042	0.0006	0.002	0.0044	0.0006	0.0065	0.009	0.0053	0.0009	0.0043	0.0003	0.0096	0.0156	0.0103	0.0014	0.0062	0.001	0.0113	0.0123	0.0033	0.0047	0.0038	0.003	0.007	0.0043	0.0019	0.0052	0.0023	0.0036	0.0071	0.0053
101.44Hz	0.006	0.0088	0.006	0.0007	0.0024	0.0002	0.0068	0.0106	0.0073	0.0012	0.001	0.0032	0.0097	0.0114	0.0057	0.0002	0.0019	0.0059	0.0043	0.0008	0.002	0.0043	0.0004	0.0068	0.0091	0.0046	0.0017	0.0042	0.0007	0.0105	0.0155	0.0092	0.0024	0.0062	0.002	0.0123	0.0124	0.0027	0.0051	0.0031	0.0045	0.0084	0.005	0.0014	0.0039	0.0005	0.0054	0.0085	0.0066
101.68Hz	0.006	0.0088	0.006	0.0007	0.0023	0.0004	0.0069	0.0106	0.0074	0.0013	0.0008	0.0033	0.0098	0.0115	0.0059	0.0002	0.0018	0.0059	0.0045	0.0009	0.002	0.0042	0.0002	0.0071	0.009	0.004	0.0024	0.0041	0.0016	0.0113	0.0153	0.0082	0.0033	0.0062	0.003	0.0133	0.0126	0.0022	0.0054	0.0024	0.0061	0.0098	0.0057	0.0007	0.0027	0.0014	0.0072	0.0098	0.0079
101.91Hz	0.006	0.0088	0.006	0.0007	0.0022	0.0005	0.007	0.0106	0.0075	0.0015	0.0006	0.0035	0.0098	0.0116	0.006	0.0003	0.0017	0.0059	0.0046	0.001	0.002	0.0041	0	0.0074	0.009	0.0033	0.0032	0.004	0.0026	0.012	0.015	0.007	0.0042	0.0061	0.0039	0.0141	0.0126	0.0016	0.0057	0.0016	0.0075	0.011	0.0063	0.0001	0.0014	0.0032	0.0089	0.0111	0.0091
102.15Hz	0.006	0.0088	0.006	0.0008	0.0021	0.0006	0.007	0.0107	0.0076	0.0017	0.0004	0.0036	0.0099	0.0116	0.0062	0.0004	0.0016	0.0058	0.0048	0.0011	0.0019	0.004	0.0002	0.0076	0.0089	0.0027	0.0039	0.0039	0.0035	0.0127	0.0147	0.0059	0.0051	0.0059	0.0048	0.0149	0.0126	0.001	0.0059	0.0008	0.009	0.0122	0.007	0.0006	0	0.005	0.0105	0.0123	0.0102
102.39Hz	0.006	0.0088	0.006	0.0008	0.002	0.0007	0.0071	0.0107	0.0076	0.0018	0.0002	0.0037	0.0099	0.0117	0.0063	0.0005	0.0016	0.0058	0.005	0.0013	0.0019	0.0039	0.0004	0.0078	0.0087	0.002	0.0045	0.0038	0.0043	0.0133	0.0142	0.0047	0.0059	0.0057	0.0057	0.0155	0.0124	0.0004	0.006	0	0.0103	0.0133	0.0075	0.0012	0.0013	0.0068	0.0121	0.0133	0.0112
102.63Hz	0.006	0.0088	0.006	0.0009	0.0019	0.0008	0.0071	0.0107	0.0077	0.002	0	0.0039	0.0099	0.0117	0.0065	0.0005	0.0015	0.0058	0.0051	0.0014	0.0019	0.0037	0.0006	0.0079	0.0086	0.0013	0.0052	0.0037	0.0052	0.0139	0.0137	0.0035	0.0067	0.0055	0.0065	0.016	0.0122	0.0001	0.0061	0.0007	0.0116	0.0143	0.0081	0.0018	0.0025	0.0085	0.0135	0.0142	0.0121
102.87Hz	0.006	0.0088	0.006	0.0009	0.0018	0.0009	0.0072	0.0107	0.0078	0.0022	0.0002	0.004	0.01	0.0118	0.0066	0.0006	0.0014	0.0057	0.0053	0.0016	0.0018	0.0036	0.0007	0.008	0.0083	0.0006	0.0058	0.0035	0.0059	0.0143	0.0131	0.0024	0.0075	0.0053	0.0073	0.0165	0.0119	0.0006	0.0061	0.0015	0.0127	0.0151	0.0085	0.0024	0.0037	0.01	0.0147	0.015	0.0128
103.11Hz	0.006	0.0088	0.006	0.0009	0.0017	0.001	0.0072	0.0107	0.0078	0.0023	0.0005	0.0041	0.01	0.0118	0.0068	0.0007	0.0013	0.0057	0.0055	0.0018	0.0018	0.0034	0.0008	0.008	0.0081	0	0.0064	0.0034	0.0067	0.0147	0.0125	0.0012	0.0081	0.005	0.008	0.0167	0.0116	0.0011	0.0061	0.0022	0.0137	0.0159	0.0089	0.003	0.0049	0.0115	0.0159	0.0156	0.0133
103.34Hz	0.006	0.0088	0.006	0.001	0.0016	0.0011	0.0073	0.0108	0.0079	0.0025	0.0007	0.0043	0.01	0.0118	0.0069	0.0008	0.0012	0.0057	0.0056	0.002	0.0017	0.0032	0.001	0.008	0.0078	0.0007	0.0069	0.0033	0.0074	0.015	0.0118	0	0.0088	0.0047	0.0086	0.0169	0.0111	0.0016	0.0061	0.0029	0.0146	0.0164	0.0092	0.0035	0.0059	0.0127	0.0168	0.016	0.0137
103.58Hz	0.006	0.0088	0.006	0.001	0.0015	0.0012	0.0073	0.0108	0.008	0.0027	0.0009	0.0044	0.01	0.0119	0.007	0.0009	0.0012	0.0056	0.0058	0.0021	0.0017	0.003	0.0011	0.0079	0.0074	0.0013	0.0075	0.0031	0.008	0.0152	0.011	0.0012	0.0093	0.0043	0.0092	0.0169	0.0106	0.0021	0.006	0.0036	0.0153	0.0168	0.0094	0.0039	0.0068	0.0138	0.0175	0.0163	0.0138
103.82Hz	0.006	0.0088	0.006	0.001	0.0014	0.0013	0.0074	0.0108	0.008	0.0028	0.0011	0.0045	0.01	0.0119	0.0072	0.001	0.0011	0.0056	0.006	0.0023	0.0016	0.0028	0.0011	0.0078	0.0071	0.0019	0.008	0.003	0.0086	0.0153	0.0102	0.0024	0.0099	0.004	0.0097	0.0169	0.01	0.0026	0.0058	0.0042	0.0158	0.0171	0.0095	0.0043	0.0076	0.0147	0.018	0.0164	0.0138
104.06Hz	0.006	0.0088	0.006	0.0011	0.0013	0.0014	0.0074	0.0108	0.0081	0.003	0.0013	0.0046	0.01	0.0119	0.0073	0.0011	0.001	0.0055	0.0061	0.0025	0.0016	0.0026	0.0012	0.0076	0.0067	0.0025	0.0084	0.0028	0.0091	0.0153	0.0093	0.0035	0.0103	0.0036	0.0102	0.0167	0.0093	0.003	0.0056	0.0047	0.0163	0.0172	0.0094	0.0045	0.0083	0.0154	0.0183	0.0162	0.0136
104.3Hz	0.006	0.0088	0.006	0.0011	0.0012	0.0015	0.0075	0.0108	0.0081	0.0031	0.0015	0.0047	0.01	0.0119	0.0074	0.0012	0.0009	0.0054	0.0063	0.0027	0.0015	0.0024	0.0012	0.0074	0.0062	0.0031	0.0088	0.0027	0.0095	0.0152	0.0084	0.0046	0.0107	0.0032	0.0105	0.0163	0.0086	0.0034	0.0055	0.0052	0.0165	0.0171	0.0093	0.0047	0.0087	0.0158	0.0184	0.0159	0.0132
104.53Hz	0.006	0.0088	0.006	0.0012	0.0011	0.0016	0.0075	0.0108	0.0082	0.0033	0.0017	0.0048	0.0099	0.0119	0.0075	0.0012	0.0008	0.0054	0.0065	0.003	0.0014	0.0022	0.0013	0.0071	0.0058	0.0036	0.0092	0.0026	0.0098	0.0151	0.0075	0.0057	0.0111	0.0028	0.0108	0.0159	0.0077	0.0039	0.0052	0.0055	0.0166	0.0168	0.0091	0.0048	0.0091	0.0161	0.0182	0.0154	0.0126
104.77Hz	0.006	0.0088	0.006	0.0012	0.001	0.0017	0.0075	0.0108	0.0083	0.0035	0.0019	0.005	0.0099	0.0119	0.0076	0.0013	0.0007	0.0053	0.0067	0.0032	0.0014	0.002	0.0013	0.0068	0.0053	0.0041	0.0095	0.0025	0.0101	0.0149	0.0065	0.0067	0.0113	0.0024	0.011	0.0154	0.0069	0.0043	0.005	0.0059	0.0165	0.0164	0.0087	0.0047	0.0092	0.016	0.0178	0.0146	0.0118
105.01Hz	0.006	0.0088	0.006	0.0012	0.0009	0.0018	0.0076	0.0108	0.0083	0.0036	0.0021	0.0051	0.0099	0.0119	0.0078	0.0014	0.0007	0.0052	0.0068	0.0034	0.0013	0.0017	0.0012	0.0065	0.0048	0.0046	0.0097	0.0024	0.0103	0.0146	0.0055	0.0077	0.0116	0.0021	0.0111	0.0147	0.006	0.0047	0.0048	0.0061	0.0162	0.0158	0.0082	0.0046	0.0092	0.0158	0.0172	0.0137	0.0108
105.25Hz	0.006	0.0088	0.006	0.0013	0.0008	0.0019	0.0076	0.0108	0.0084	0.0038	0.0023	0.0052	0.0098	0.0118	0.0079	0.0015	0.0006	0.0051	0.007	0.0036	0.0012	0.0015	0.0012	0.0061	0.0042	0.0051	0.01	0.0023	0.0105	0.0142	0.0045	0.0086	0.0117	0.0017	0.0112	0.014	0.005	0.005	0.0045	0.0063	0.0158	0.015	0.0076	0.0043	0.0089	0.0153	0.0163	0.0126	0.0096
105.49Hz	0.006	0.0088	0.006	0.0013	0.0007	0.002	0.0076	0.0108	0.0084	0.004	0.0025	0.0053	0.0098	0.0118	0.008	0.0016	0.0005	0.005	0.0072	0.0038	0.0012	0.0013	0.0012	0.0056	0.0037	0.0055	0.0101	0.0022	0.0105	0.0137	0.0035	0.0095	0.0119	0.0013	0.0111	0.0132	0.004	0.0054	0.0043	0.0064	0.0152	0.0141	0.0069	0.0039	0.0086	0.0146	0.0152	0.0114	0.0084
105.72Hz	0.006	0.0088	0.006	0.0014	0.0006	0.0021	0.0077	0.0107	0.0085	0.0041	0.0027	0.0053	0.0098	0.0118	0.0081	0.0017	0.0004	0.005	0.0073	0.0041	0.0011	0.001	0.0011	0.0052	0.0031	0.0059	0.0103	0.0021	0.0105	0.0132	0.0025	0.0103	0.0119	0.001	0.011	0.0123	0.0029	0.0058	0.004	0.0064	0.0145	0.013	0.006	0.0034	0.008	0.0136	0.0139	0.0099	0.0069
105.96Hz	0.006	0.0088	0.006	0.0014	0.0005	0.0022	0.0077	0.0107	0.0085	0.0043	0.0029	0.0054	0.0097	0.0117	0.0082	0.0018	0.0003	0.0049	0.0075	0.0043	0.001	0.0008	0.001	0.0046	0.0025	0.0062	0.0103	0.0021	0.0104	0.0126	0.0016	0.011	0.0119	0.0006	0.0109	0.0113	0.0019	0.0061	0.0038	0.0063	0.0137	0.0118	0.0051	0.0028	0.0073	0.0125	0.0125	0.0084	0.0054
106.2Hz	0.006	0.0087	0.006	0.0014	0.0004	0.0023	0.0077	0.0107	0.0085	0.0044	0.0031	0.0055	0.0096	0.0117	0.0083	0.0019	0.0002	0.0048	0.0076	0.0045	0.001	0.0006	0.0009	0.0041	0.0019	0.0065	0.0104	0.002	0.0102	0.0119	0.0006	0.0117	0.0119	0.0003	0.0106	0.0102	0.0008	0.0065	0.0036	0.0061	0.0127	0.0104	0.004	0.0021	0.0064	0.0111	0.0108	0.0067	0.0038
106.44Hz	0.006	0.0087	0.006	0.0015	0.0003	0.0024	0.0077	0.0107	0.0086	0.0046	0.0033	0.0056	0.0096	0.0116	0.0083	0.002	0.0002	0.0047	0.0078	0.0048	0.0009	0.0003	0.0008	0.0035	0.0013	0.0068	0.0104	0.002	0.01	0.0112	0.0004	0.0123	0.0119	0	0.0103	0.0091	0.0004	0.0068	0.0034	0.0059	0.0116	0.0089	0.0029	0.0013	0.0054	0.0096	0.009	0.0049	0.0021
106.68Hz	0.006	0.0087	0.006	0.0015	0.0002	0.0025	0.0078	0.0107	0.0086	0.0047	0.0035	0.0057	0.0095	0.0115	0.0084	0.0021	0.0001	0.0046	0.0079	0.005	0.0009	0.0001	0.0007	0.0029	0.0007	0.007	0.0103	0.002	0.0096	0.0105	0.0013	0.0129	0.0117	0.0003	0.01	0.008	0.0015	0.0072	0.0032	0.0056	0.0103	0.0074	0.0017	0.0004	0.0043	0.0079	0.007	0.0031	0.0003
106.91Hz	0.006	0.0087	0.006	0.0016	0.0001	0.0026	0.0078	0.0106	0.0087	0.0049	0.0036	0.0058	0.0094	0.0114	0.0085	0.0022	0	0.0044	0.0081	0.0052	0.0008	0.0002	0.0005	0.0023	0.0001	0.0072	0.0102	0.002	0.0092	0.0097	0.0022	0.0133	0.0116	0.0005	0.0095	0.0069	0.0026	0.0075	0.003	0.0053	0.0091	0.0057	0.0004	0.0005	0.0031	0.0061	0.005	0.0012	0.0014
107.15Hz	0.006	0.0087	0.006	0.0016	0	0.0027	0.0078	0.0106	0.0087	0.005	0.0038	0.0058	0.0093	0.0114	0.0086	0.0023	0.0001	0.0043	0.0082	0.0055	0.0007	0.0004	0.0004	0.0016	0.0006	0.0074	0.0101	0.002	0.0087	0.0088	0.0031	0.0137	0.0114	0.0007	0.0091	0.0057	0.0037	0.0078	0.0029	0.0049	0.0077	0.004	0.0009	0.0015	0.0018	0.0042	0.0028	0.0007	0.0031
107.39Hz	0.006	0.0087	0.006	0.0016	0.0001	0.0028	0.0078	0.0106	0.0087	0.0052	0.004	0.0059	0.0092	0.0113	0.0086	0.0024	0.0001	0.0042	0.0083	0.0057	0.0007	0.0006	0.0002	0.0009	0.0012	0.0075	0.0099	0.0021	0.0082	0.0079	0.0039	0.014	0.0112	0.0009	0.0086	0.0045	0.0048	0.0081	0.0028	0.0045	0.0063	0.0022	0.0023	0.0025	0.0004	0.0022	0.0006	0.0027	0.0048
107.63Hz	0.006	0.0087	0.006	0.0017	0.0002	0.0029	0.0078	0.0105	0.0088	0.0053	0.0042	0.0059	0.0092	0.0112	0.0087	0.0025	0.0002	0.0041	0.0084	0.0059	0.0006	0.0009	0.0001	0.0002	0.0018	0.0075	0.0096	0.0021	0.0076	0.007	0.0047	0.0143	0.011	0.0011	0.008	0.0033	0.0059	0.0085	0.0027	0.004	0.0048	0.0004	0.0037	0.0036	0.0009	0.0002	0.0016	0.0046	0.0064
107.87Hz	0.006	0.0087	0.006	0.0017	0.0003	0.003	0.0078	0.0105	0.0088	0.0055	0.0043	0.006	0.0091	0.0111	0.0087	0.0026	0.0003	0.004	0.0085	0.0062	0.0006	0.0011	0.0001	0.0005	0.0024	0.0076	0.0093	0.0022	0.007	0.006	0.0054	0.0145	0.0107	0.0012	0.0075	0.0021	0.0069	0.0088	0.0027	0.0035	0.0033	0.0014	0.0051	0.0046	0.0023	0.0018	0.0039	0.0064	0.0079
108.11Hz	0.006	0.0087	0.006	0.0018	0.0004	0.0031	0.0079	0.0105	0.0088	0.0056	0.0045	0.0061	0.0089	0.011	0.0088	0.0027	0.0003	0.0038	0.0086	0.0064	0.0005	0.0013	0.0003	0.0012	0.003	0.0075	0.009	0.0023	0.0062	0.0051	0.0061	0.0146	0.0104	0.0012	0.0069	0.001	0.0079	0.0091	0.0026	0.003	0.0019	0.0033	0.0065	0.0057	0.0037	0.0038	0.0061	0.0082	0.0093
108.34Hz	0.006	0.0087	0.006	0.0018	0.0005	0.0032	0.0079	0.0104	0.0088	0.0058	0.0047	0.0061	0.0088	0.0108	0.0088	0.0028	0.0004	0.0037	0.0087	0.0066	0.0005	0.0015	0.0005	0.002	0.0036	0.0075	0.0087	0.0024	0.0055	0.0041	0.0067	0.0146	0.0101	0.0013	0.0062	0.0002	0.0089	0.0094	0.0026	0.0024	0.0004	0.0051	0.0079	0.0067	0.005	0.0058	0.0082	0.0099	0.0105
108.58Hz	0.006	0.0087	0.006	0.0018	0.0006	0.0033	0.0079	0.0104	0.0089	0.0059	0.0048	0.0061	0.0087	0.0107	0.0088	0.0029	0.0005	0.0036	0.0088	0.0068	0.0004	0.0017	0.0007	0.0027	0.0042	0.0074	0.0083	0.0025	0.0047	0.0031	0.0072	0.0145	0.0098	0.0013	0.0056	0.0012	0.0098	0.0097	0.0026	0.0019	0.001	0.0069	0.0092	0.0076	0.0063	0.0077	0.0103	0.0115	0.0116
108.82Hz	0.006	0.0087	0.006	0.0019	0.0007	0.0034	0.0079	0.0103	0.0089	0.006	0.005	0.0062	0.0086	0.0106	0.0089	0.003	0.0005	0.0035	0.0089	0.007	0.0004	0.0019	0.0009	0.0035	0.0048	0.0072	0.0079	0.0026	0.0038	0.0022	0.0077	0.0144	0.0095	0.0013	0.005	0.0023	0.0107	0.0101	0.0026	0.0014	0.0024	0.0086	0.0105	0.0085	0.0074	0.0095	0.0123	0.0129	0.0125
109.06Hz	0.006	0.0087	0.006	0.0019	0.0008	0.0035	0.0079	0.0103	0.0089	0.0062	0.0051	0.0062	0.0085	0.0105	0.0089	0.0031	0.0006	0.0033	0.009	0.0072	0.0004	0.0021	0.0011	0.0042	0.0054	0.0071	0.0074	0.0028	0.0029	0.0012	0.0081	0.0142	0.0092	0.0012	0.0044	0.0032	0.0115	0.0104	0.0027	0.0009	0.0037	0.0102	0.0118	0.0093	0.0085	0.0112	0.0141	0.0142	0.0131
109.3Hz	0.006	0.0087	0.006	0.002	0.0009	0.0036	0.0079	0.0102	0.0089	0.0063	0.0053	0.0062	0.0084	0.0103	0.0089	0.0031	0.0006	0.0032	0.009	0.0074	0.0004	0.0023	0.0014	0.005	0.0059	0.0069	0.007	0.0029	0.002	0.0003	0.0084	0.014	0.0089	0.0012	0.0038	0.0041	0.0122	0.0106	0.0027	0.0004	0.005	0.0118	0.0129	0.01	0.0094	0.0127	0.0158	0.0153	0.0136
109.53Hz	0.006	0.0087	0.006	0.002	0.001	0.0036	0.0079	0.0102	0.0089	0.0064	0.0054	0.0063	0.0082	0.0102	0.0089	0.0032	0.0007	0.003	0.009	0.0076	0.0003	0.0025	0.0016	0.0057	0.0064	0.0066	0.0064	0.0031	0.0011	0.0007	0.0087	0.0136	0.0085	0.001	0.0032	0.0049	0.0129	0.0109	0.0028	0	0.0061	0.0133	0.014	0.0106	0.0102	0.0141	0.0173	0.0163	0.0138
109.77Hz	0.006	0.0087	0.006	0.002	0.0011	0.0037	0.0079	0.0101	0.0089	0.0065	0.0056	0.0063	0.0081	0.01	0.0089	0.0033	0.0007	0.0029	0.0091	0.0078	0.0003	0.0027	0.0018	0.0064	0.0069	0.0063	0.0059	0.0032	0.0002	0.0016	0.0089	0.0133	0.0082	0.0009	0.0026	0.0057	0.0135	0.0112	0.0029	0.0004	0.0072	0.0146	0.015	0.0111	0.0108	0.0153	0.0187	0.017	0.0139
110.01Hz	0.006	0.0087	0.006	0.0021	0.0012	0.0038	0.0079	0.0101	0.009	0.0067	0.0057	0.0063	0.0079	0.0099	0.0089	0.0034	0.0008	0.0028	0.0091	0.0079	0.0003	0.0028	0.002	0.0071	0.0074	0.006	0.0054	0.0034	0.0008	0.0025	0.009	0.0128	0.0079	0.0007	0.002	0.0064	0.014	0.0114	0.003	0.0008	0.0081	0.0158	0.0158	0.0115	0.0112	0.0162	0.0198	0.0175	0.0136
110.25Hz	0.006	0.0087	0.006	0.0021	0.0013	0.0039	0.0079	0.01	0.009	0.0068	0.0058	0.0063	0.0078	0.0097	0.0088	0.0035	0.0008	0.0026	0.0091	0.0081	0.0003	0.003	0.0022	0.0078	0.0079	0.0057	0.0048	0.0036	0.0017	0.0033	0.0091	0.0124	0.0076	0.0006	0.0015	0.0069	0.0145	0.0117	0.003	0.001	0.0089	0.0169	0.0166	0.0117	0.0114	0.017	0.0207	0.0178	0.0132
110.49Hz	0.006	0.0087	0.006	0.0022	0.0014	0.004	0.0079	0.0099	0.009	0.0069	0.006	0.0063	0.0076	0.0095	0.0088	0.0035	0.0008	0.0025	0.0091	0.0083	0.0003	0.0031	0.0024	0.0084	0.0083	0.0053	0.0042	0.0037	0.0027	0.0041	0.009	0.0119	0.0073	0.0004	0.001	0.0074	0.0148	0.0119	0.0031	0.0012	0.0095	0.0178	0.0171	0.0117	0.0114	0.0175	0.0214	0.0179	0.0125
110.72Hz	0.006	0.0087	0.006	0.0022	0.0014	0.0041	0.0079	0.0099	0.009	0.007	0.0061	0.0063	0.0075	0.0094	0.0088	0.0036	0.0009	0.0023	0.0091	0.0084	0.0003	0.0032	0.0026	0.0091	0.0087	0.005	0.0036	0.0039	0.0036	0.0049	0.009	0.0113	0.007	0.0001	0.0006	0.0078	0.0151	0.012	0.0031	0.0014	0.0101	0.0186	0.0176	0.0116	0.0112	0.0178	0.0218	0.0177	0.0116
110.96Hz	0.006	0.0087	0.006	0.0022	0.0015	0.0042	0.0078	0.0098	0.009	0.0071	0.0062	0.0063	0.0073	0.0092	0.0087	0.0037	0.0009	0.0022	0.0091	0.0085	0.0004	0.0034	0.0028	0.0097	0.0091	0.0046	0.003	0.0041	0.0045	0.0056	0.0088	0.0107	0.0067	0.0001	0.0002	0.0081	0.0153	0.0122	0.0032	0.0014	0.0104	0.0192	0.0179	0.0113	0.0108	0.0178	0.0221	0.0174	0.0105
111.2Hz	0.006	0.0086	0.006	0.0023	0.0016	0.0042	0.0078	0.0097	0.009	0.0072	0.0063	0.0063	0.0072	0.009	0.0087	0.0037	0.0009	0.0021	0.009	0.0087	0.0004	0.0035	0.003	0.0103	0.0094	0.0042	0.0024	0.0042	0.0054	0.0062	0.0086	0.0101	0.0064	0.0003	0.0002	0.0083	0.0155	0.0123	0.0032	0.0014	0.0107	0.0196	0.018	0.0109	0.0102	0.0176	0.0221	0.0168	0.0092
111.44Hz	0.006	0.0086	0.006	0.0023	0.0017	0.0043	0.0078	0.0097	0.009	0.0073	0.0064	0.0063	0.007	0.0088	0.0086	0.0038	0.0009	0.0019	0.009	0.0088	0.0004	0.0035	0.0032	0.0108	0.0097	0.0037	0.0018	0.0044	0.0063	0.0068	0.0083	0.0094	0.0062	0.0006	0.0005	0.0084	0.0155	0.0124	0.0032	0.0013	0.0108	0.0199	0.018	0.0103	0.0094	0.0172	0.0219	0.0161	0.0077
111.68Hz	0.006	0.0086	0.006	0.0024	0.0018	0.0044	0.0078	0.0096	0.0089	0.0074	0.0065	0.0062	0.0069	0.0086	0.0086	0.0038	0.001	0.0018	0.0089	0.0089	0.0004	0.0036	0.0033	0.0113	0.01	0.0033	0.0012	0.0045	0.0072	0.0074	0.008	0.0087	0.0059	0.0009	0.0007	0.0084	0.0155	0.0125	0.0031	0.0011	0.0107	0.02	0.0179	0.0095	0.0085	0.0165	0.0214	0.0152	0.0061
111.92Hz	0.006	0.0086	0.006	0.0024	0.0019	0.0045	0.0078	0.0095	0.0089	0.0075	0.0066	0.0062	0.0067	0.0084	0.0085	0.0039	0.001	0.0016	0.0088	0.0089	0.0005	0.0037	0.0035	0.0118	0.0102	0.0028	0.0006	0.0046	0.008	0.0079	0.0076	0.008	0.0057	0.0011	0.0009	0.0083	0.0154	0.0125	0.0031	0.0009	0.0105	0.02	0.0176	0.0086	0.0073	0.0157	0.0208	0.0141	0.0043
112.15Hz	0.006	0.0086	0.006	0.0024	0.002	0.0046	0.0078	0.0094	0.0089	0.0076	0.0067	0.0062	0.0065	0.0082	0.0084	0.0039	0.001	0.0015	0.0087	0.009	0.0005	0.0037	0.0036	0.0123	0.0104	0.0024	0	0.0048	0.0087	0.0083	0.0072	0.0073	0.0055	0.0014	0.001	0.0081	0.0152	0.0125	0.003	0.0005	0.0102	0.0198	0.0171	0.0075	0.0059	0.0147	0.02	0.0128	0.0025
112.39Hz	0.006	0.0086	0.006	0.0025	0.0021	0.0046	0.0077	0.0094	0.0089	0.0077	0.0068	0.0062	0.0063	0.008	0.0083	0.004	0.001	0.0014	0.0086	0.0091	0.0006	0.0038	0.0037	0.0127	0.0106	0.0019	0.0006	0.0049	0.0094	0.0086	0.0067	0.0065	0.0053	0.0016	0.0011	0.0078	0.0149	0.0124	0.0029	0.0001	0.0097	0.0194	0.0165	0.0063	0.0045	0.0134	0.019	0.0115	0.0006
112.63Hz	0.006	0.0086	0.006	0.0025	0.0022	0.0047	0.0077	0.0093	0.0089	0.0077	0.0068	0.0061	0.0062	0.0078	0.0082	0.004	0.001	0.0012	0.0085	0.0091	0.0007	0.0038	0.0039	0.013	0.0107	0.0015	0.0012	0.0049	0.0101	0.0089	0.0062	0.0058	0.0051	0.0019	0.0012	0.0075	0.0146	0.0123	0.0027	0.0003	0.0091	0.0189	0.0158	0.005	0.0028	0.0121	0.0179	0.01	0.0014
112.87Hz	0.006	0.0086	0.006	0.0025	0.0023	0.0048	0.0077	0.0092	0.0089	0.0078	0.0069	0.0061	0.006	0.0076	0.0081	0.0041	0.001	0.0011	0.0084	0.0092	0.0007	0.0038	0.0039	0.0133	0.0108	0.001	0.0017	0.005	0.0107	0.0092	0.0056	0.0051	0.0049	0.0021	0.0012	0.0071	0.0142	0.0122	0.0025	0.0009	0.0084	0.0183	0.0149	0.0036	0.0011	0.0106	0.0166	0.0084	0.0034
113.11Hz	0.006	0.0086	0.006	0.0026	0.0024	0.0049	0.0077	0.0091	0.0088	0.0079	0.007	0.006	0.0058	0.0074	0.008	0.0041	0.001	0.001	0.0083	0.0092	0.0008	0.0038	0.004	0.0136	0.0109	0.0006	0.0023	0.005	0.0112	0.0093	0.005	0.0043	0.0047	0.0023	0.0011	0.0066	0.0137	0.012	0.0022	0.0015	0.0077	0.0175	0.0139	0.0021	0.0007	0.009	0.0152	0.0068	0.0054
113.34Hz	0.006	0.0086	0.0059	0.0026	0.0025	0.005	0.0076	0.009	0.0088	0.0079	0.007	0.006	0.0056	0.0071	0.0079	0.0041	0.0009	0.0008	0.0081	0.0092	0.0009	0.0038	0.0041	0.0138	0.011	0.0001	0.0028	0.0051	0.0117	0.0095	0.0044	0.0036	0.0046	0.0025	0.001	0.0061	0.0132	0.0117	0.0019	0.0022	0.0068	0.0167	0.0128	0.0005	0.0025	0.0074	0.0138	0.0051	0.0073
113.58Hz	0.006	0.0086	0.0059	0.0027	0.0026	0.005	0.0076	0.0089	0.0088	0.008	0.0071	0.0059	0.0054	0.0069	0.0078	0.0041	0.0009	0.0007	0.008	0.0092	0.001	0.0038	0.0041	0.014	0.011	0.0003	0.0034	0.0051	0.0121	0.0095	0.0037	0.0029	0.0044	0.0027	0.0009	0.0055	0.0126	0.0114	0.0016	0.0029	0.0058	0.0157	0.0116	0.0012	0.0044	0.0057	0.0123	0.0035	0.0092
113.82Hz	0.006	0.0086	0.0059	0.0027	0.0027	0.0051	0.0076	0.0088	0.0088	0.0081	0.0071	0.0059	0.0053	0.0067	0.0077	0.0042	0.0009	0.0006	0.0078	0.0092	0.0011	0.0038	0.0042	0.0141	0.0109	0.0007	0.0039	0.005	0.0125	0.0095	0.0031	0.0022	0.0043	0.0028	0.0007	0.0048	0.012	0.0111	0.0012	0.0036	0.0048	0.0146	0.0104	0.0028	0.0063	0.0039	0.0107	0.0018	0.011
114.06Hz	0.006	0.0086	0.0059	0.0027	0.0028	0.0052	0.0075	0.0087	0.0087	0.0081	0.0072	0.0058	0.0051	0.0065	0.0075	0.0042	0.0009	0.0005	0.0076	0.0092	0.0012	0.0037	0.0042	0.0141	0.0109	0.0011	0.0043	0.005	0.0127	0.0094	0.0024	0.0015	0.0041	0.003	0.0005	0.0042	0.0114	0.0107	0.0008	0.0044	0.0038	0.0135	0.0091	0.0045	0.0082	0.0022	0.0092	0.0002	0.0127
114.3Hz	0.006	0.0086	0.0059	0.0028	0.0029	0.0052	0.0075	0.0086	0.0087	0.0082	0.0072	0.0057	0.0049	0.0062	0.0074	0.0042	0.0008	0.0003	0.0074	0.0091	0.0013	0.0037	0.0041	0.0141	0.0108	0.0015	0.0048	0.0049	0.0129	0.0093	0.0017	0.0009	0.004	0.0031	0.0002	0.0035	0.0107	0.0103	0.0004	0.0051	0.0027	0.0123	0.0077	0.0062	0.01	0.0006	0.0076	0.0014	0.0142
114.53Hz	0.006	0.0086	0.0059	0.0028	0.003	0.0053	0.0075	0.0085	0.0086	0.0082	0.0073	0.0056	0.0047	0.006	0.0073	0.0042	0.0008	0.0002	0.0072	0.0091	0.0014	0.0036	0.0041	0.0141	0.0107	0.0019	0.0052	0.0048	0.0131	0.0091	0.0011	0.0002	0.0038	0.0032	0.0001	0.0027	0.01	0.0098	0.0001	0.0059	0.0016	0.0111	0.0063	0.0079	0.0118	0.001	0.0062	0.0029	0.0156
114.77Hz	0.006	0.0086	0.0059	0.0029	0.0031	0.0054	0.0074	0.0084	0.0086	0.0083	0.0073	0.0056	0.0045	0.0058	0.0071	0.0042	0.0008	0.0001	0.007	0.009	0.0015	0.0035	0.0041	0.014	0.0105	0.0022	0.0056	0.0047	0.0131	0.0089	0.0004	0.0004	0.0037	0.0032	0.0004	0.002	0.0092	0.0093	0.0006	0.0067	0.0006	0.0099	0.0049	0.0095	0.0134	0.0025	0.0048	0.0043	0.0168
115.01Hz	0.006	0.0085	0.0059	0.0029	0.0031	0.0054	0.0074	0.0083	0.0086	0.0083	0.0073	0.0055	0.0043	0.0055	0.0069	0.0042	0.0007	0	0.0068	0.0089	0.0016	0.0034	0.004	0.0139	0.0103	0.0025	0.006	0.0045	0.0131	0.0086	0.0002	0.001	0.0036	0.0033	0.0007	0.0013	0.0085	0.0087	0.0011	0.0075	0.0005	0.0086	0.0035	0.011	0.0149	0.0039	0.0034	0.0056	0.0179
115.25Hz	0.006	0.0085	0.0059	0.0029	0.0032	0.0055	0.0074	0.0082	0.0085	0.0083	0.0073	0.0054	0.0041	0.0053	0.0068	0.0042	0.0007	0.0001	0.0066	0.0088	0.0017	0.0033	0.0039	0.0137	0.0101	0.0028	0.0063	0.0043	0.013	0.0083	0.0009	0.0015	0.0034	0.0033	0.001	0.0006	0.0077	0.0081	0.0016	0.0082	0.0015	0.0074	0.0021	0.0125	0.0163	0.0051	0.0022	0.0068	0.0187
115.49Hz	0.006	0.0085	0.0059	0.003	0.0033	0.0056	0.0073	0.0081	0.0085	0.0083	0.0073	0.0053	0.0039	0.0051	0.0066	0.0042	0.0006	0.0002	0.0063	0.0087	0.0018	0.0032	0.0038	0.0134	0.0099	0.0031	0.0066	0.0041	0.0129	0.0079	0.0015	0.002	0.0033	0.0032	0.0013	0.0001	0.0069	0.0075	0.0022	0.0089	0.0025	0.0062	0.0007	0.0138	0.0175	0.0062	0.0011	0.0078	0.0194
115.73Hz	0.006	0.0085	0.0059	0.003	0.0034	0.0056	0.0073	0.008	0.0084	0.0084	0.0073	0.0052	0.0037	0.0048	0.0064	0.0042	0.0006	0.0003	0.0061	0.0086	0.002	0.0031	0.0036	0.0132	0.0096	0.0033	0.0069	0.0039	0.0126	0.0075	0.0021	0.0025	0.0031	0.0032	0.0017	0.0008	0.0061	0.0069	0.0028	0.0096	0.0033	0.005	0.0006	0.0151	0.0185	0.0071	0.0002	0.0087	0.0198
115.96Hz	0.006	0.0085	0.0059	0.0031	0.0035	0.0057	0.0072	0.0079	0.0084	0.0084	0.0073	0.0051	0.0036	0.0046	0.0063	0.0041	0.0005	0.0004	0.0058	0.0084	0.0021	0.003	0.0035	0.0128	0.0094	0.0035	0.0071	0.0036	0.0123	0.0071	0.0026	0.0029	0.0029	0.0031	0.002	0.0015	0.0053	0.0062	0.0033	0.0102	0.0042	0.0039	0.0018	0.0162	0.0193	0.0078	0.0006	0.0094	0.02
116.2Hz	0.006	0.0085	0.0059	0.0031	0.0036	0.0058	0.0072	0.0078	0.0083	0.0084	0.0073	0.005	0.0034	0.0044	0.0061	0.0041	0.0005	0.0005	0.0056	0.0083	0.0022	0.0028	0.0033	0.0124	0.0091	0.0037	0.0073	0.0033	0.012	0.0066	0.0032	0.0034	0.0028	0.003	0.0023	0.0021	0.0046	0.0055	0.0039	0.0107	0.0049	0.0029	0.003	0.0171	0.0199	0.0082	0.0012	0.0099	0.02
116.44Hz	0.006	0.0085	0.0059	0.0031	0.0037	0.0058	0.0071	0.0077	0.0082	0.0084	0.0073	0.0049	0.0032	0.0041	0.0059	0.0041	0.0004	0.0006	0.0053	0.0081	0.0024	0.0027	0.0031	0.012	0.0087	0.0038	0.0075	0.003	0.0116	0.0062	0.0036	0.0037	0.0026	0.0029	0.0026	0.0027	0.0038	0.0047	0.0045	0.0112	0.0055	0.002	0.004	0.0179	0.0203	0.0085	0.0017	0.0103	0.0199
116.68Hz	0.006	0.0085	0.0059	0.0032	0.0038	0.0059	0.0071	0.0076	0.0082	0.0084	0.0072	0.0048	0.003	0.0039	0.0057	0.0041	0.0003	0.0006	0.005	0.008	0.0025	0.0025	0.0029	0.0115	0.0084	0.0039	0.0076	0.0027	0.0111	0.0057	0.0041	0.0041	0.0024	0.0027	0.0029	0.0032	0.0031	0.004	0.005	0.0116	0.006	0.0011	0.005	0.0185	0.0204	0.0086	0.0019	0.0105	0.0195
116.92Hz	0.006	0.0085	0.0059	0.0032	0.0039	0.0059	0.007	0.0075	0.0081	0.0084	0.0072	0.0047	0.0028	0.0036	0.0055	0.004	0.0003	0.0007	0.0047	0.0078	0.0026	0.0024	0.0027	0.011	0.008	0.004	0.0077	0.0023	0.0105	0.0052	0.0045	0.0044	0.0022	0.0025	0.0032	0.0037	0.0024	0.0033	0.0056	0.0119	0.0064	0.0004	0.0059	0.019	0.0203	0.0084	0.002	0.0106	0.019
117.15Hz	0.006	0.0085	0.0059	0.0032	0.0039	0.006	0.007	0.0074	0.0081	0.0084	0.0072	0.0046	0.0026	0.0034	0.0053	0.004	0.0002	0.0008	0.0045	0.0076	0.0028	0.0022	0.0024	0.0105	0.0077	0.0041	0.0078	0.0019	0.01	0.0046	0.0048	0.0046	0.0019	0.0023	0.0034	0.0041	0.0017	0.0025	0.0061	0.0121	0.0067	0.0003	0.0066	0.0192	0.02	0.008	0.002	0.0105	0.0183
117.39Hz	0.006	0.0085	0.0059	0.0033	0.004	0.0061	0.0069	0.0072	0.008	0.0084	0.0071	0.0044	0.0024	0.0032	0.0051	0.0039	0.0001	0.0008	0.0042	0.0074	0.0029	0.002	0.0022	0.0099	0.0073	0.0041	0.0078	0.0015	0.0093	0.0041	0.0051	0.0048	0.0017	0.0021	0.0036	0.0044	0.0011	0.0018	0.0066	0.0122	0.0069	0.0008	0.0072	0.0193	0.0194	0.0074	0.0017	0.0103	0.0175
117.63Hz	0.006	0.0085	0.0059	0.0033	0.0041	0.0061	0.0069	0.0071	0.0079	0.0084	0.0071	0.0043	0.0022	0.0029	0.0049	0.0039	0	0.0009	0.0039	0.0072	0.003	0.0019	0.0019	0.0093	0.0069	0.004	0.0078	0.0011	0.0086	0.0036	0.0054	0.005	0.0014	0.0019	0.0038	0.0047	0.0005	0.001	0.007	0.0122	0.0069	0.0012	0.0077	0.0192	0.0187	0.0066	0.0013	0.0099	0.0165
117.87Hz	0.006	0.0085	0.0059	0.0034	0.0042	0.0062	0.0068	0.007	0.0078	0.0084	0.007	0.0042	0.0021	0.0027	0.0046	0.0038	0	0.001	0.0036	0.007	0.0032	0.0017	0.0016	0.0086	0.0065	0.004	0.0078	0.0006	0.0079	0.0031	0.0056	0.0052	0.0012	0.0016	0.0039	0.0049	0	0.0003	0.0074	0.0122	0.0068	0.0015	0.0081	0.019	0.0177	0.0056	0.0008	0.0094	0.0155
118.11Hz	0.006	0.0085	0.0059	0.0034	0.0043	0.0062	0.0068	0.0069	0.0078	0.0083	0.007	0.004	0.0019	0.0025	0.0044	0.0038	0.0001	0.001	0.0033	0.0067	0.0033	0.0015	0.0013	0.0079	0.0061	0.0039	0.0077	0.0002	0.0072	0.0026	0.0057	0.0053	0.0009	0.0013	0.004	0.005	0.0005	0.0004	0.0078	0.012	0.0065	0.0017	0.0083	0.0185	0.0166	0.0044	0.0001	0.0088	0.0144
118.34Hz	0.006	0.0084	0.0059	0.0034	0.0044	0.0063	0.0067	0.0068	0.0077	0.0083	0.0069	0.0039	0.0017	0.0022	0.0042	0.0037	0.0002	0.001	0.003	0.0065	0.0034	0.0013	0.001	0.0072	0.0057	0.0038	0.0076	0.0003	0.0064	0.0021	0.0058	0.0054	0.0006	0.0011	0.004	0.0051	0.001	0.0011	0.0081	0.0117	0.0062	0.0017	0.0084	0.018	0.0152	0.0031	0.0007	0.0082	0.0132
118.58Hz	0.006	0.0084	0.0059	0.0035	0.0044	0.0063	0.0066	0.0066	0.0076	0.0083	0.0068	0.0038	0.0015	0.002	0.004	0.0036	0.0003	0.0011	0.0027	0.0063	0.0036	0.0011	0.0007	0.0065	0.0053	0.0036	0.0075	0.0008	0.0056	0.0017	0.0058	0.0055	0.0002	0.0008	0.004	0.0051	0.0014	0.0017	0.0083	0.0113	0.0057	0.0016	0.0084	0.0172	0.0138	0.0016	0.0016	0.0074	0.012
118.82Hz	0.006	0.0084	0.0058	0.0035	0.0045	0.0064	0.0066	0.0065	0.0075	0.0082	0.0068	0.0036	0.0013	0.0018	0.0038	0.0036	0.0004	0.0011	0.0024	0.006	0.0037	0.001	0.0003	0.0057	0.0048	0.0034	0.0074	0.0013	0.0048	0.0012	0.0058	0.0055	0.0001	0.0005	0.004	0.005	0.0018	0.0024	0.0085	0.0108	0.0051	0.0014	0.0082	0.0163	0.0121	0.0001	0.0026	0.0066	0.0109
[truncated: 5,000 more columns]
