# Supplementary material for: The fast continuous wavelet transformation (fCWT) for real-time, high-quality, noise-resistant time–frequency analysis
Source: Nat Comput Sci. 2022 Jan 27;2(1):47–58. doi: 10.1038/s43588-021-00183-z (PMC10766549; doi:10.1038/s43588-021-00183-z)
Supplement: Supplementary file 4 — Zipped statistical and heatmap source data. [file 43588_2021_183_MOESM4_ESM.zip › Figure 4/figure_4_wvd_source_detail.csv]

Freq(Hz)\Time(s)	17s	17.002s	17.004s	17.006s	17.008s	17.01s	17.012s	17.014s	17.016s	17.018s	17.02s	17.022s	17.024s	17.026s	17.028s	17.03s	17.032s	17.034s	17.036s	17.038s	17.04s	17.042s	17.044s	17.046s	17.048s	17.05s	17.052s	17.054s	17.056s	17.058s	17.06s	17.062s	17.064s	17.066s	17.068s	17.07s	17.072s	17.074s	17.076s	17.078s	17.08s	17.082s	17.084s	17.086s	17.088s	17.09s	17.092s	17.094s	17.096s
0Hz	0.0016	0.0017	0.0009	0.001	0.0009	0.001	0.0018	0.0018	0.0025	0.0026	0.0023	0.0024	0.0017	0.0019	0.0018	0.0019	0.0024	0.0026	0.0026	0.0028	0.0018	0.0019	0.0005	0.0007	0	0.0002	0.0001	0.0001	0.0007	0.0005	0.0023	0.0021	0.004	0.0038	0.0048	0.0046	0.0051	0.0049	0.0059	0.0057	0.0074	0.0072	0.0086	0.0084	0.0088	0.0087	0.0085	0.0084	0.0087
0.24Hz	0.0011	0.001	0.0018	0.0017	0.0018	0.0018	0.001	0.0009	0.0002	0.0001	0.0004	0.0003	0.001	0.0009	0.0009	0.0008	0.0003	0.0002	0.0001	0	0.001	0.0009	0.0022	0.0021	0.0028	0.0027	0.0029	0.0028	0.0036	0.0034	0.0052	0.005	0.0069	0.0067	0.0077	0.0076	0.0081	0.0079	0.0089	0.0087	0.0104	0.0102	0.0116	0.0114	0.0118	0.0117	0.0115	0.0114	0.0117
0.48Hz	0.0068	0.0069	0.006	0.0061	0.006	0.0061	0.0069	0.0069	0.0076	0.0077	0.0074	0.0075	0.0068	0.0069	0.0068	0.0069	0.0074	0.0075	0.0075	0.0077	0.0066	0.0067	0.0053	0.0055	0.0047	0.0048	0.0046	0.0047	0.0038	0.004	0.0022	0.0023	0.0004	0.0006	0.0005	0.0003	0.0009	0.0007	0.0017	0.0015	0.0033	0.0031	0.0046	0.0044	0.0048	0.0047	0.0045	0.0044	0.0047
0.71Hz	0.003	0.0031	0.0022	0.0023	0.0022	0.0022	0.003	0.003	0.0037	0.0037	0.0034	0.0035	0.0028	0.0028	0.0027	0.0028	0.0033	0.0034	0.0034	0.0035	0.0024	0.0025	0.0011	0.0012	0.0004	0.0005	0.0002	0.0003	0.0006	0.0004	0.0023	0.0022	0.0041	0.004	0.005	0.0049	0.0055	0.0053	0.0064	0.0062	0.008	0.0078	0.0093	0.0092	0.0096	0.0095	0.0093	0.0092	0.0095
0.95Hz	0.0002	0.0002	0.0006	0.0005	0.0007	0.0006	0.0002	0.0002	0.0009	0.0009	0.0006	0.0007	0	0.0001	0	0.0001	0.0006	0.0007	0.0007	0.0008	0.0003	0.0002	0.0016	0.0015	0.0023	0.0021	0.0024	0.0023	0.0032	0.0031	0.005	0.0048	0.0068	0.0066	0.0077	0.0075	0.0081	0.0079	0.009	0.0088	0.0105	0.0104	0.0118	0.0117	0.0121	0.0119	0.0118	0.0116	0.0119
1.19Hz	0.0043	0.0043	0.0033	0.0033	0.0031	0.0031	0.0038	0.0038	0.0044	0.0044	0.004	0.004	0.0032	0.0032	0.0031	0.0031	0.0035	0.0035	0.0034	0.0035	0.0023	0.0023	0.0008	0.0008	0	0	0.0004	0.0004	0.0013	0.0013	0.0033	0.0032	0.0053	0.0052	0.0064	0.0063	0.0069	0.0069	0.008	0.0079	0.0097	0.0097	0.0112	0.0111	0.0116	0.0116	0.0115	0.0114	0.0117
1.43Hz	0.0062	0.0061	0.0052	0.0051	0.0049	0.0048	0.0055	0.0054	0.006	0.0059	0.0055	0.0054	0.0046	0.0045	0.0043	0.0042	0.0046	0.0046	0.0045	0.0044	0.0032	0.0032	0.0016	0.0015	0.0006	0.0006	0.0001	0.0001	0.001	0.001	0.003	0.003	0.0051	0.0051	0.0064	0.0064	0.0071	0.0071	0.0083	0.0082	0.0101	0.0101	0.0117	0.0117	0.0122	0.0122	0.0121	0.0121	0.0125
1.67Hz	0.0012	0.0011	0.0001	0	0.0003	0.0004	0.0003	0.0002	0.0007	0.0006	0.0001	0	0.0009	0.0009	0.0012	0.0013	0.0009	0.001	0.0011	0.0012	0.0025	0.0025	0.0041	0.0042	0.0051	0.0052	0.0057	0.0057	0.0068	0.0068	0.0089	0.0089	0.011	0.0111	0.0123	0.0123	0.013	0.013	0.0142	0.0142	0.016	0.016	0.0176	0.0176	0.0181	0.018	0.0179	0.0179	0.0183
1.9Hz	0.006	0.006	0.005	0.005	0.0048	0.0048	0.0055	0.0055	0.0061	0.0061	0.0057	0.0057	0.0049	0.0049	0.0047	0.0047	0.0051	0.0051	0.005	0.005	0.0038	0.0038	0.0022	0.0022	0.0013	0.0013	0.0009	0.0009	0.0001	0.0001	0.0022	0.0022	0.0042	0.0042	0.0054	0.0054	0.006	0.006	0.0072	0.0071	0.0089	0.0089	0.0104	0.0104	0.0108	0.0108	0.0106	0.0105	0.0109
2.14Hz	0.0072	0.0063	0.0046	0.0037	0.0026	0.0018	0.0016	0.0008	0.0005	0.0003	0.0016	0.0024	0.0041	0.005	0.006	0.0068	0.0072	0.0081	0.009	0.0098	0.0118	0.0126	0.015	0.0158	0.0175	0.0183	0.0195	0.0203	0.0221	0.0229	0.0256	0.0264	0.0292	0.0299	0.0318	0.0325	0.0338	0.0345	0.0363	0.0369	0.0393	0.0399	0.0421	0.0426	0.0436	0.0441	0.0445	0.045	0.0458
2.38Hz	0.0426	0.0433	0.0449	0.0455	0.0463	0.0468	0.0466	0.0471	0.0469	0.0473	0.0481	0.0484	0.0496	0.0498	0.0502	0.0504	0.0502	0.0503	0.0504	0.0505	0.0517	0.0517	0.0532	0.0532	0.054	0.0538	0.054	0.0538	0.0546	0.0543	0.056	0.0557	0.0573	0.0569	0.0576	0.0571	0.0572	0.0566	0.0571	0.0565	0.0576	0.0569	0.0577	0.0568	0.0565	0.0555	0.0546	0.0535	0.0529
2.62Hz	0.1662	0.1647	0.1622	0.1605	0.1586	0.1568	0.1555	0.1535	0.152	0.1498	0.1471	0.1447	0.1414	0.1388	0.1359	0.1332	0.1308	0.1279	0.1248	0.1217	0.1174	0.1141	0.1093	0.1059	0.1015	0.098	0.094	0.0904	0.0857	0.0819	0.0761	0.0723	0.0663	0.0623	0.0572	0.0532	0.0484	0.0444	0.0391	0.035	0.029	0.0248	0.0191	0.0149	0.0102	0.0061	0.0019	0.0022	0.0068
2.86Hz	0.0316	0.0268	0.0211	0.0163	0.0114	0.0066	0.0025	0.0022	0.0064	0.0111	0.0163	0.021	0.0265	0.0311	0.0359	0.0404	0.0445	0.049	0.0535	0.0579	0.0633	0.0676	0.0733	0.0774	0.0823	0.0862	0.0905	0.0942	0.0989	0.1025	0.1079	0.1112	0.1165	0.1196	0.1238	0.1266	0.13	0.1326	0.1362	0.1385	0.1425	0.1445	0.1479	0.1496	0.1517	0.153	0.1542	0.1553	0.1566
3.1Hz	0.2551	0.2659	0.2755	0.2857	0.2955	0.3052	0.3153	0.3244	0.3337	0.3421	0.3498	0.3576	0.3641	0.3712	0.3777	0.384	0.3903	0.3958	0.4009	0.4056	0.4087	0.4127	0.4146	0.4177	0.4195	0.4218	0.4232	0.4246	0.4246	0.4252	0.4234	0.4231	0.4204	0.4193	0.4166	0.4147	0.4117	0.409	0.4048	0.4013	0.3955	0.3912	0.3849	0.3799	0.374	0.3682	0.3621	0.3557	0.3484
3.33Hz	0.1988	0.1991	0.2001	0.1999	0.1997	0.199	0.1973	0.196	0.194	0.1923	0.1907	0.1885	0.1869	0.1842	0.1815	0.1784	0.1746	0.171	0.1673	0.1633	0.1602	0.1558	0.1527	0.1479	0.1438	0.1386	0.1336	0.128	0.1233	0.1173	0.1133	0.107	0.1027	0.0961	0.0906	0.0837	0.0774	0.0702	0.0641	0.0568	0.0511	0.0435	0.0374	0.0296	0.0223	0.0143	0.0062	0.002	0.0097
3.57Hz	0.1815	0.1762	0.17	0.1645	0.1586	0.1529	0.1478	0.1419	0.1364	0.1302	0.1236	0.1172	0.1099	0.1034	0.0966	0.09	0.0836	0.0768	0.0699	0.063	0.0548	0.0478	0.0392	0.0321	0.0241	0.017	0.0095	0.0024	0.0057	0.0128	0.0219	0.029	0.038	0.0449	0.053	0.0598	0.0672	0.0739	0.0816	0.0881	0.0964	0.1026	0.1104	0.1164	0.1229	0.1287	0.1343	0.1397	0.1455
3.81Hz	0.0603	0.0706	0.0799	0.09	0.0999	0.1099	0.1206	0.1304	0.1407	0.1503	0.1593	0.1686	0.177	0.186	0.1946	0.2033	0.2122	0.2205	0.2285	0.2364	0.2429	0.2504	0.256	0.2631	0.269	0.2755	0.2815	0.2876	0.2924	0.298	0.3013	0.3064	0.3091	0.3138	0.3169	0.321	0.3242	0.3279	0.33	0.3332	0.3341	0.3367	0.3375	0.3396	0.341	0.3427	0.3441	0.3453	0.3457
[truncated: 952 more columns]
