# Supplementary material for: The fast continuous wavelet transformation (fCWT) for real-time, high-quality, noise-resistant time–frequency analysis
Source: Nat Comput Sci. 2022 Jan 27;2(1):47–58. doi: 10.1038/s43588-021-00183-z (PMC10766549; doi:10.1038/s43588-021-00183-z)
Supplement: Supplementary file 4 — Zipped statistical and heatmap source data. [file 43588_2021_183_MOESM4_ESM.zip › Figure 4/figure_4_cwt_source_clean.csv]

Freq(Hz)\Time(s)	0s	0.00200019s	0.00400038s	0.00600057s	0.00800076s	0.010001s	0.0120011s	0.0140013s	0.0160015s	0.0180017s	0.0200019s	0.0220021s	0.0240023s	0.0260025s	0.0280027s	0.0300029s	0.032003s	0.0340032s	0.0360034s	0.0380036s	0.0400038s	0.042004s	0.0440042s	0.0460044s	0.0480046s	0.0500048s	0.052005s	0.0540051s	0.0560053s	0.0580055s	0.0600057s	0.0620059s	0.0640061s	0.0660063s	0.0680065s	0.0700067s	0.0720069s	0.074007s	0.0760072s	0.0780074s	0.0800076s	0.0820078s	0.084008s	0.0860082s	0.0880084s	0.0900086s	0.0920088s	0.094009s	0.0960091s
250Hz	0.0208	0.019	0.015	0.0092	0.0035	0.0028	0.004	0.0028	0.0011	0.0023	0.0027	0.0019	0.0018	0.0024	0.0023	0.0018	0.002	0.0023	0.002	0.0019	0.0022	0.0022	0.0019	0.002	0.0022	0.0021	0.0019	0.0021	0.0021	0.002	0.002	0.0021	0.002	0.0019	0.002	0.0021	0.002	0.002	0.002	0.002	0.0019	0.002	0.002	0.002	0.0019	0.002	0.002	0.0019	0.0019
246.42Hz	0.0226	0.0207	0.0164	0.0101	0.0037	0.0028	0.0042	0.0031	0.0014	0.0025	0.003	0.0022	0.002	0.0026	0.0025	0.0021	0.0023	0.0026	0.0023	0.0022	0.0024	0.0024	0.0022	0.0023	0.0024	0.0023	0.0022	0.0023	0.0024	0.0023	0.0023	0.0024	0.0023	0.0022	0.0023	0.0023	0.0022	0.0022	0.0023	0.0023	0.0022	0.0022	0.0023	0.0022	0.0022	0.0022	0.0022	0.0022	0.0022
242.88Hz	0.0245	0.0225	0.0179	0.011	0.0039	0.0027	0.0045	0.0035	0.0017	0.0028	0.0033	0.0025	0.0023	0.0029	0.0029	0.0024	0.0026	0.0029	0.0026	0.0025	0.0027	0.0028	0.0026	0.0026	0.0028	0.0027	0.0025	0.0027	0.0027	0.0026	0.0026	0.0027	0.0026	0.0025	0.0026	0.0026	0.0026	0.0025	0.0026	0.0026	0.0025	0.0025	0.0026	0.0025	0.0025	0.0026	0.0025	0.0025	0.0025
239.4Hz	0.0265	0.0244	0.0194	0.012	0.0042	0.0027	0.0049	0.0039	0.0021	0.0031	0.0037	0.0029	0.0027	0.0033	0.0032	0.0028	0.003	0.0032	0.003	0.0029	0.0031	0.0031	0.0029	0.003	0.0031	0.003	0.0029	0.003	0.0031	0.0029	0.0029	0.003	0.003	0.0029	0.003	0.003	0.0029	0.0029	0.003	0.0029	0.0029	0.0029	0.0029	0.0029	0.0028	0.0029	0.0029	0.0028	0.0028
235.97Hz	0.0286	0.0264	0.0211	0.0131	0.0046	0.0026	0.0052	0.0043	0.0026	0.0035	0.0041	0.0034	0.0031	0.0037	0.0037	0.0032	0.0034	0.0037	0.0034	0.0033	0.0035	0.0035	0.0033	0.0034	0.0035	0.0034	0.0033	0.0034	0.0035	0.0033	0.0033	0.0034	0.0034	0.0033	0.0034	0.0034	0.0033	0.0033	0.0034	0.0033	0.0033	0.0033	0.0033	0.0033	0.0032	0.0033	0.0033	0.0032	0.0032
232.59Hz	0.0308	0.0284	0.0229	0.0143	0.005	0.0024	0.0055	0.0049	0.0031	0.0039	0.0045	0.0039	0.0036	0.0042	0.0041	0.0037	0.0039	0.0041	0.0039	0.0038	0.004	0.004	0.0038	0.0039	0.004	0.0039	0.0038	0.0039	0.0039	0.0038	0.0038	0.0039	0.0039	0.0038	0.0038	0.0039	0.0038	0.0038	0.0038	0.0038	0.0037	0.0038	0.0038	0.0037	0.0037	0.0037	0.0037	0.0037	0.0037
229.25Hz	0.0331	0.0306	0.0247	0.0157	0.0056	0.0023	0.0059	0.0054	0.0038	0.0044	0.005	0.0044	0.0042	0.0047	0.0047	0.0043	0.0044	0.0047	0.0045	0.0043	0.0045	0.0046	0.0044	0.0044	0.0045	0.0044	0.0043	0.0044	0.0045	0.0044	0.0043	0.0044	0.0044	0.0043	0.0044	0.0044	0.0043	0.0043	0.0043	0.0043	0.0043	0.0043	0.0043	0.0042	0.0042	0.0043	0.0042	0.0042	0.0042
225.96Hz	0.0355	0.0329	0.0267	0.0171	0.0063	0.0023	0.0063	0.0061	0.0045	0.005	0.0056	0.0051	0.0048	0.0053	0.0053	0.0049	0.005	0.0053	0.0051	0.005	0.0051	0.0052	0.005	0.005	0.0051	0.0051	0.005	0.005	0.0051	0.005	0.005	0.005	0.005	0.0049	0.005	0.005	0.0049	0.0049	0.0049	0.0049	0.0048	0.0049	0.0049	0.0048	0.0048	0.0048	0.0048	0.0048	0.0048
222.72Hz	0.0379	0.0353	0.0289	0.0187	0.0073	0.0024	0.0068	0.0068	0.0053	0.0057	0.0063	0.0058	0.0055	0.006	0.006	0.0057	0.0058	0.006	0.0058	0.0057	0.0058	0.0059	0.0057	0.0057	0.0058	0.0058	0.0057	0.0057	0.0058	0.0057	0.0057	0.0057	0.0057	0.0056	0.0056	0.0057	0.0056	0.0056	0.0056	0.0056	0.0055	0.0055	0.0056	0.0055	0.0055	0.0055	0.0055	0.0054	0.0054
219.53Hz	0.0404	0.0377	0.0311	0.0205	0.0084	0.0028	0.0073	0.0076	0.0062	0.0065	0.0071	0.0066	0.0064	0.0068	0.0068	0.0065	0.0066	0.0068	0.0066	0.0065	0.0066	0.0067	0.0065	0.0065	0.0066	0.0066	0.0065	0.0065	0.0066	0.0065	0.0064	0.0065	0.0065	0.0064	0.0064	0.0065	0.0064	0.0064	0.0064	0.0064	0.0063	0.0063	0.0063	0.0063	0.0062	0.0063	0.0063	0.0062	0.0062
216.38Hz	0.0429	0.0403	0.0335	0.0224	0.0098	0.0036	0.0079	0.0084	0.0072	0.0074	0.008	0.0076	0.0073	0.0077	0.0077	0.0074	0.0075	0.0077	0.0075	0.0074	0.0075	0.0076	0.0074	0.0074	0.0075	0.0075	0.0074	0.0074	0.0075	0.0074	0.0073	0.0074	0.0074	0.0073	0.0073	0.0073	0.0073	0.0072	0.0073	0.0073	0.0072	0.0072	0.0072	0.0072	0.0071	0.0071	0.0071	0.0071	0.007
213.28Hz	0.0454	0.0429	0.036	0.0245	0.0114	0.0046	0.0086	0.0094	0.0083	0.0084	0.009	0.0086	0.0084	0.0087	0.0088	0.0085	0.0085	0.0087	0.0086	0.0085	0.0086	0.0086	0.0085	0.0085	0.0086	0.0085	0.0084	0.0085	0.0085	0.0084	0.0084	0.0084	0.0084	0.0083	0.0083	0.0084	0.0083	0.0083	0.0083	0.0083	0.0082	0.0082	0.0082	0.0081	0.0081	0.0081	0.0081	0.008	0.008
210.22Hz	0.048	0.0455	0.0386	0.0268	0.0133	0.0059	0.0094	0.0105	0.0096	0.0097	0.0101	0.0098	0.0096	0.0099	0.0099	0.0097	0.0097	0.0099	0.0098	0.0097	0.0098	0.0098	0.0097	0.0097	0.0097	0.0097	0.0096	0.0096	0.0097	0.0096	0.0095	0.0096	0.0095	0.0095	0.0095	0.0095	0.0094	0.0094	0.0094	0.0094	0.0093	0.0093	0.0093	0.0093	0.0092	0.0092	0.0092	0.0092	0.0091
207.21Hz	0.0506	0.0483	0.0414	0.0294	0.0154	0.0075	0.0104	0.0118	0.011	0.011	0.0115	0.0112	0.011	0.0112	0.0113	0.0111	0.0111	0.0112	0.0111	0.011	0.0111	0.0111	0.011	0.011	0.0111	0.011	0.0109	0.011	0.011	0.0109	0.0109	0.0109	0.0109	0.0108	0.0108	0.0108	0.0107	0.0107	0.0107	0.0107	0.0106	0.0106	0.0106	0.0106	0.0105	0.0105	0.0105	0.0104	0.0104
204.24Hz	0.0532	0.0511	0.0443	0.0322	0.0179	0.0094	0.0116	0.0132	0.0126	0.0126	0.013	0.0128	0.0126	0.0128	0.0128	0.0126	0.0126	0.0127	0.0127	0.0126	0.0126	0.0126	0.0125	0.0125	0.0126	0.0125	0.0125	0.0125	0.0125	0.0124	0.0124	0.0124	0.0124	0.0123	0.0123	0.0123	0.0122	0.0122	0.0122	0.0122	0.0121	0.0121	0.0121	0.012	0.012	0.012	0.0119	0.0119	0.0119
201.31Hz	0.0557	0.0539	0.0474	0.0353	0.0207	0.0117	0.0131	0.0148	0.0144	0.0144	0.0147	0.0145	0.0143	0.0145	0.0145	0.0144	0.0144	0.0145	0.0144	0.0143	0.0144	0.0144	0.0143	0.0143	0.0143	0.0143	0.0142	0.0142	0.0142	0.0141	0.0141	0.0141	0.0141	0.014	0.014	0.014	0.0139	0.0139	0.0139	0.0138	0.0138	0.0138	0.0137	0.0137	0.0136	0.0136	0.0136	0.0135	0.0135
198.43Hz	0.0582	0.0567	0.0507	0.0386	0.0239	0.0143	0.0149	0.0166	0.0165	0.0164	0.0166	0.0165	0.0163	0.0165	0.0165	0.0164	0.0164	0.0164	0.0164	0.0163	0.0163	0.0163	0.0163	0.0162	0.0163	0.0162	0.0161	0.0161	0.0161	0.0161	0.016	0.016	0.016	0.0159	0.0159	0.0159	0.0158	0.0158	0.0158	0.0157	0.0157	0.0156	0.0156	0.0156	0.0155	0.0155	0.0154	0.0154	0.0153
195.58Hz	0.0606	0.0596	0.054	0.0422	0.0274	0.0174	0.017	0.0186	0.0187	0.0187	0.0189	0.0188	0.0186	0.0187	0.0187	0.0186	0.0186	0.0187	0.0186	0.0185	0.0186	0.0186	0.0185	0.0185	0.0185	0.0184	0.0184	0.0184	0.0183	0.0183	0.0182	0.0182	0.0182	0.0181	0.0181	0.0181	0.018	0.018	0.0179	0.0179	0.0178	0.0178	0.0178	0.0177	0.0176	0.0176	0.0176	0.0175	0.0174
192.78Hz	0.0629	0.0625	0.0576	0.0461	0.0314	0.0208	0.0195	0.021	0.0213	0.0212	0.0214	0.0213	0.0212	0.0213	0.0213	0.0212	0.0212	0.0212	0.0211	0.0211	0.0211	0.0211	0.021	0.021	0.021	0.0209	0.0209	0.0209	0.0208	0.0208	0.0207	0.0207	0.0207	0.0206	0.0206	0.0205	0.0205	0.0204	0.0204	0.0203	0.0203	0.0202	0.0202	0.0201	0.0201	0.02	0.02	0.0199	0.0198
190.01Hz	0.0651	0.0653	0.0612	0.0503	0.0357	0.0247	0.0224	0.0237	0.0241	0.0241	0.0243	0.0242	0.0241	0.0241	0.0241	0.0241	0.024	0.0241	0.024	0.0239	0.0239	0.0239	0.0239	0.0238	0.0238	0.0238	0.0237	0.0237	0.0237	0.0236	0.0235	0.0235	0.0235	0.0234	0.0234	0.0233	0.0232	0.0232	0.0231	0.0231	0.023	0.023	0.0229	0.0228	0.0228	0.0227	0.0227	0.0226	0.0225
187.29Hz	0.0671	0.0681	0.065	0.0548	0.0405	0.0291	0.0259	0.0268	0.0273	0.0274	0.0275	0.0275	0.0274	0.0274	0.0274	0.0273	0.0273	0.0273	0.0272	0.0272	0.0272	0.0271	0.0271	0.027	0.027	0.027	0.0269	0.0269	0.0268	0.0268	0.0267	0.0267	0.0266	0.0266	0.0265	0.0265	0.0264	0.0263	0.0263	0.0262	0.0261	0.0261	0.026	0.0259	0.0259	0.0258	0.0257	0.0256	0.0256
184.6Hz	0.069	0.0709	0.0689	0.0596	0.0457	0.034	0.0299	0.0303	0.0309	0.0311	0.0312	0.0311	0.031	0.031	0.031	0.031	0.0309	0.0309	0.0309	0.0308	0.0308	0.0308	0.0307	0.0307	0.0306	0.0306	0.0305	0.0305	0.0304	0.0304	0.0303	0.0303	0.0302	0.0301	0.0301	0.03	0.0299	0.0299	0.0298	0.0297	0.0296	0.0296	0.0295	0.0294	0.0293	0.0293	0.0292	0.0291	0.029
181.96Hz	0.0706	0.0735	0.0729	0.0647	0.0513	0.0394	0.0345	0.0344	0.035	0.0352	0.0353	0.0352	0.0352	0.0352	0.0352	0.0351	0.0351	0.035	0.035	0.0349	0.0349	0.0349	0.0348	0.0347	0.0347	0.0346	0.0346	0.0345	0.0345	0.0344	0.0343	0.0343	0.0342	0.0341	0.0341	0.034	0.0339	0.0338	0.0338	0.0337	0.0336	0.0335	0.0334	0.0333	0.0332	0.0332	0.0331	0.033	0.0329
179.35Hz	0.0719	0.0761	0.077	0.0701	0.0574	0.0455	0.0397	0.0391	0.0396	0.0398	0.0399	0.0399	0.0398	0.0398	0.0398	0.0397	0.0397	0.0397	0.0396	0.0395	0.0395	0.0395	0.0394	0.0393	0.0393	0.0392	0.0391	0.0391	0.039	0.0389	0.0389	0.0388	0.0387	0.0386	0.0386	0.0385	0.0384	0.0383	0.0382	0.0381	0.038	0.0379	0.0378	0.0377	0.0376	0.0375	0.0374	0.0373	0.0372
176.78Hz	0.0729	0.0785	0.0812	0.0758	0.064	0.0521	0.0457	0.0444	0.0447	0.045	0.0451	0.0451	0.045	0.045	0.045	0.0449	0.0449	0.0448	0.0448	0.0447	0.0447	0.0446	0.0445	0.0445	0.0444	0.0443	0.0443	0.0442	0.0441	0.044	0.044	0.0439	0.0438	0.0437	0.0436	0.0435	0.0434	0.0433	0.0432	0.0431	0.043	0.0429	0.0428	0.0427	0.0426	0.0425	0.0424	0.0422	0.0421
174.24Hz	0.0735	0.0807	0.0854	0.0818	0.0711	0.0594	0.0524	0.0504	0.0505	0.0508	0.0509	0.0509	0.0509	0.0508	0.0508	0.0507	0.0507	0.0506	0.0506	0.0505	0.0504	0.0504	0.0503	0.0502	0.0502	0.0501	0.05	0.0499	0.0498	0.0497	0.0497	0.0496	0.0495	0.0494	0.0493	0.0492	0.0491	0.0489	0.0488	0.0487	0.0486	0.0485	0.0484	0.0482	0.0481	0.048	0.0479	0.0477	0.0476
171.74Hz	0.0736	0.0827	0.0897	0.088	0.0786	0.0673	0.0598	0.0573	0.0571	0.0573	0.0574	0.0574	0.0574	0.0573	0.0573	0.0572	0.0572	0.0571	0.057	0.057	0.0569	0.0568	0.0568	0.0567	0.0566	0.0565	0.0564	0.0563	0.0562	0.0561	0.056	0.0559	0.0558	0.0557	0.0556	0.0555	0.0554	0.0552	0.0551	0.055	0.0549	0.0547	0.0546	0.0545	0.0543	0.0542	0.054	0.0539	0.0537
169.28Hz	0.0733	0.0844	0.094	0.0945	0.0867	0.0759	0.0681	0.0649	0.0644	0.0646	0.0647	0.0647	0.0646	0.0646	0.0645	0.0645	0.0644	0.0643	0.0643	0.0642	0.0641	0.064	0.0639	0.0638	0.0638	0.0637	0.0636	0.0635	0.0634	0.0632	0.0631	0.063	0.0629	0.0628	0.0626	0.0625	0.0624	0.0622	0.0621	0.062	0.0618	0.0617	0.0615	0.0614	0.0612	0.0611	0.0609	0.0607	0.0606
166.85Hz	0.0724	0.0859	0.0983	0.1013	0.0952	0.0852	0.0773	0.0735	0.0726	0.0726	0.0727	0.0727	0.0727	0.0726	0.0726	0.0725	0.0724	0.0724	0.0723	0.0722	0.0721	0.072	0.0719	0.0718	0.0717	0.0716	0.0715	0.0714	0.0713	0.0712	0.071	0.0709	0.0708	0.0706	0.0705	0.0703	0.0702	0.07	0.0699	0.0697	0.0696	0.0694	0.0692	0.0691	0.0689	0.0687	0.0686	0.0684	0.0682
164.46Hz	0.0708	0.0871	0.1027	0.1083	0.1042	0.0952	0.0873	0.083	0.0817	0.0816	0.0817	0.0817	0.0816	0.0816	0.0815	0.0814	0.0814	0.0813	0.0812	0.0811	0.081	0.0809	0.0808	0.0807	0.0806	0.0804	0.0803	0.0802	0.0801	0.0799	0.0798	0.0796	0.0795	0.0794	0.0792	0.079	0.0789	0.0787	0.0785	0.0784	0.0782	0.078	0.0778	0.0776	0.0774	0.0772	0.077	0.0768	0.0766
162.1Hz	0.0686	0.088	0.107	0.1156	0.1137	0.1059	0.0982	0.0936	0.0919	0.0916	0.0916	0.0916	0.0915	0.0915	0.0914	0.0913	0.0912	0.0911	0.091	0.0909	0.0908	0.0907	0.0906	0.0905	0.0903	0.0902	0.0901	0.0899	0.0898	0.0896	0.0895	0.0893	0.0892	0.089	0.0888	0.0887	0.0885	0.0883	0.0881	0.0879	0.0877	0.0875	0.0873	0.0871	0.0869	0.0867	0.0865	0.0862	0.086
159.78Hz	0.0656	0.0886	0.1113	0.1231	0.1236	0.1174	0.1101	0.1052	0.1031	0.1025	0.1025	0.1025	0.1024	0.1024	0.1023	0.1022	0.1021	0.102	0.1019	0.1018	0.1016	0.1015	0.1014	0.1013	0.1011	0.101	0.1008	0.1007	0.1005	0.1004	0.1002	0.1	0.0998	0.0996	0.0995	0.0993	0.0991	0.0989	0.0987	0.0984	0.0982	0.098	0.0978	0.0976	0.0973	0.0971	0.0968	0.0966	0.0963
157.49Hz	0.0617	0.089	0.1157	0.1309	0.134	0.1295	0.1229	0.1179	0.1155	0.1147	0.1145	0.1145	0.1144	0.1143	0.1142	0.1141	0.114	0.1139	0.1138	0.1137	0.1135	0.1134	0.1133	0.1131	0.113	0.1128	0.1127	0.1125	0.1123	0.1121	0.1119	0.1118	0.1116	0.1114	0.1111	0.1109	0.1107	0.1105	0.1103	0.11	0.1098	0.1096	0.1093	0.1091	0.1088	0.1085	0.1083	0.108	0.1077
155.23Hz	0.0571	0.0892	0.1202	0.139	0.1449	0.1423	0.1366	0.1317	0.129	0.1279	0.1277	0.1276	0.1275	0.1274	0.1273	0.1272	0.1271	0.127	0.1269	0.1267	0.1266	0.1264	0.1263	0.1261	0.126	0.1258	0.1256	0.1254	0.1252	0.125	0.1248	0.1246	0.1244	0.1242	0.124	0.1237	0.1235	0.1232	0.123	0.1227	0.1225	0.1222	0.1219	0.1217	0.1214	0.1211	0.1208	0.1205	0.1202
153.01Hz	0.0517	0.0895	0.1249	0.1473	0.1563	0.1558	0.1512	0.1466	0.1437	0.1425	0.142	0.1419	0.1418	0.1417	0.1416	0.1415	0.1414	0.1412	0.1411	0.1409	0.1408	0.1406	0.1405	0.1403	0.1401	0.1399	0.1397	0.1395	0.1393	0.1391	0.1389	0.1387	0.1384	0.1382	0.1379	0.1377	0.1374	0.1372	0.1369	0.1366	0.1363	0.136	0.1357	0.1354	0.1351	0.1348	0.1345	0.1342	0.1339
150.81Hz	0.0457	0.09	0.1298	0.156	0.1682	0.17	0.1667	0.1626	0.1597	0.1582	0.1577	0.1575	0.1573	0.1572	0.1571	0.157	0.1569	0.1567	0.1566	0.1564	0.1562	0.1561	0.1559	0.1557	0.1555	0.1553	0.1551	0.1549	0.1546	0.1544	0.1542	0.1539	0.1537	0.1534	0.1531	0.1529	0.1526	0.1523	0.152	0.1517	0.1514	0.1511	0.1508	0.1504	0.1501	0.1498	0.1494	0.1491	0.1487
148.65Hz	0.0397	0.0909	0.1352	0.1652	0.1805	0.1849	0.1832	0.1797	0.1769	0.1753	0.1746	0.1743	0.1742	0.174	0.1739	0.1738	0.1736	0.1735	0.1733	0.1731	0.173	0.1728	0.1726	0.1724	0.1722	0.1719	0.1717	0.1715	0.1712	0.171	0.1707	0.1705	0.1702	0.1699	0.1696	0.1693	0.169	0.1687	0.1684	0.1681	0.1677	0.1674	0.167	0.1667	0.1663	0.166	0.1656	0.1652	0.1648
146.52Hz	0.0349	0.0929	0.1412	0.1748	0.1934	0.2004	0.2004	0.1978	0.1952	0.1936	0.1928	0.1924	0.1922	0.1921	0.192	0.1918	0.1917	0.1915	0.1913	0.1911	0.1909	0.1907	0.1905	0.1903	0.1901	0.1899	0.1896	0.1894	0.1891	0.1888	0.1885	0.1883	0.188	0.1877	0.1874	0.187	0.1867	0.1864	0.186	0.1857	0.1853	0.185	0.1846	0.1842	0.1838	0.1834	0.183	0.1826	0.1822
144.42Hz	0.0334	0.0961	0.148	0.185	0.2069	0.2166	0.2185	0.217	0.2148	0.2132	0.2123	0.2118	0.2116	0.2115	0.2113	0.2111	0.211	0.2108	0.2106	0.2104	0.2102	0.21	0.2098	0.2095	0.2093	0.209	0.2088	0.2085	0.2082	0.208	0.2077	0.2073	0.207	0.2067	0.2064	0.206	0.2057	0.2053	0.205	0.2046	0.2042	0.2038	0.2034	0.203	0.2026	0.2022	0.2017	0.2013	0.2009
142.35Hz	0.0375	0.1012	0.1558	0.1959	0.2209	0.2334	0.2373	0.237	0.2354	0.2339	0.233	0.2325	0.2323	0.2321	0.2319	0.2317	0.2316	0.2314	0.2312	0.231	0.2307	0.2305	0.2303	0.23	0.2298	0.2295	0.2292	0.2289	0.2286	0.2283	0.228	0.2277	0.2274	0.227	0.2267	0.2263	0.2259	0.2255	0.2252	0.2248	0.2244	0.2239	0.2235	0.2231	0.2226	0.2222	0.2217	0.2213	0.2208
140.31Hz	0.0475	0.1086	0.1648	0.2076	0.2356	0.2508	0.2569	0.258	0.257	0.2558	0.2549	0.2544	0.2541	0.2539	0.2537	0.2535	0.2533	0.2531	0.2529	0.2527	0.2525	0.2522	0.252	0.2517	0.2515	0.2512	0.2509	0.2506	0.2503	0.2499	0.2496	0.2493	0.2489	0.2485	0.2482	0.2478	0.2474	0.247	0.2466	0.2462	0.2457	0.2453	0.2448	0.2444	0.2439	0.2434	0.243	0.2425	0.242
138.3Hz	0.0621	0.1186	0.1754	0.2203	0.2509	0.2688	0.2771	0.2796	0.2796	0.2787	0.2779	0.2774	0.2771	0.2768	0.2766	0.2765	0.2763	0.2761	0.2758	0.2756	0.2754	0.2751	0.2748	0.2746	0.2743	0.274	0.2737	0.2734	0.273	0.2727	0.2723	0.272	0.2716	0.2712	0.2708	0.2704	0.27	0.2696	0.2692	0.2687	0.2683	0.2678	0.2673	0.2668	0.2664	0.2659	0.2654	0.2648	0.2643
136.31Hz	0.0801	0.1314	0.1877	0.2341	0.267	0.2873	0.2978	0.302	0.3029	0.3025	0.3019	0.3014	0.3011	0.3008	0.3006	0.3004	0.3002	0.3	0.2997	0.2995	0.2992	0.299	0.2987	0.2984	0.2981	0.2978	0.2975	0.2972	0.2968	0.2965	0.2961	0.2957	0.2953	0.2949	0.2945	0.2941	0.2937	0.2932	0.2928	0.2923	0.2919	0.2914	0.2909	0.2904	0.2899	0.2894	0.2888	0.2883	0.2877
134.36Hz	0.1009	0.147	0.2018	0.2491	0.2839	0.3065	0.319	0.3248	0.3268	0.327	0.3266	0.3262	0.3259	0.3256	0.3254	0.3252	0.325	0.3248	0.3245	0.3243	0.324	0.3237	0.3235	0.3232	0.3229	0.3225	0.3222	0.3219	0.3215	0.3211	0.3208	0.3204	0.32	0.3196	0.3191	0.3187	0.3183	0.3178	0.3173	0.3169	0.3164	0.3159	0.3154	0.3148	0.3143	0.3138	0.3132	0.3127	0.3121
132.43Hz	0.1241	0.1653	0.218	0.2654	0.3016	0.3261	0.3406	0.348	0.3511	0.352	0.3519	0.3517	0.3514	0.3511	0.3509	0.3507	0.3505	0.3502	0.35	0.3497	0.3495	0.3492	0.3489	0.3486	0.3483	0.348	0.3476	0.3473	0.3469	0.3465	0.3461	0.3457	0.3453	0.3449	0.3445	0.344	0.3436	0.3431	0.3426	0.3421	0.3416	0.3411	0.3406	0.3401	0.3395	0.339	0.3384	0.3378	0.3372
130.53Hz	0.1495	0.1862	0.2361	0.283	0.3202	0.3462	0.3625	0.3714	0.3756	0.3772	0.3776	0.3775	0.3773	0.377	0.3768	0.3766	0.3764	0.3762	0.3759	0.3756	0.3754	0.3751	0.3748	0.3745	0.3742	0.3738	0.3735	0.3731	0.3728	0.3724	0.372	0.3716	0.3712	0.3708	0.3703	0.3699	0.3694	0.3689	0.3684	0.368	0.3674	0.3669	0.3664	0.3658	0.3653	0.3647	0.3642	0.3636	0.363
128.66Hz	0.1769	0.2095	0.2563	0.302	0.3395	0.3668	0.3845	0.3949	0.4002	0.4025	0.4033	0.4035	0.4033	0.4031	0.4029	0.4027	0.4025	0.4023	0.402	0.4017	0.4015	0.4012	0.4009	0.4006	0.4003	0.3999	0.3996	0.3992	0.3989	0.3985	0.3981	0.3977	0.3973	0.3968	0.3964	0.396	0.3955	0.395	0.3945	0.394	0.3935	0.393	0.3925	0.3919	0.3914	0.3908	0.3902	0.3896	0.389
126.82Hz	0.2059	0.2349	0.2783	0.3223	0.3596	0.3876	0.4065	0.4181	0.4244	0.4275	0.4288	0.4292	0.4292	0.4291	0.4289	0.4287	0.4284	0.4282	0.428	0.4277	0.4274	0.4272	0.4269	0.4266	0.4263	0.4259	0.4256	0.4252	0.4249	0.4245	0.4241	0.4237	0.4233	0.4229	0.4224	0.422	0.4215	0.421	0.4206	0.4201	0.4196	0.419	0.4185	0.418	0.4174	0.4168	0.4163	0.4157	0.4151
125Hz	0.2364	0.2621	0.302	0.3438	0.3804	0.4086	0.4284	0.4409	0.4482	0.452	0.4537	0.4544	0.4545	0.4545	0.4543	0.4541	0.4539	0.4537	0.4534	0.4532	0.4529	0.4527	0.4524	0.4521	0.4518	0.4515	0.4511	0.4508	0.4504	0.4501	0.4497	0.4493	0.4489	0.4485	0.448	0.4476	0.4472	0.4467	0.4462	0.4457	0.4452	0.4447	0.4442	0.4437	0.4431	0.4426	0.442	0.4414	0.4409
123.21Hz	0.268	0.2908	0.3271	0.3663	0.4016	0.4296	0.4498	0.4631	0.4711	0.4755	0.4777	0.4786	0.479	0.479	0.4788	0.4787	0.4785	0.4783	0.478	0.4778	0.4776	0.4773	0.477	0.4768	0.4765	0.4761	0.4758	0.4755	0.4752	0.4748	0.4744	0.4741	0.4737	0.4733	0.4729	0.4724	0.472	0.4716	0.4711	0.4706	0.4702	0.4697	0.4692	0.4687	0.4681	0.4676	0.4671	0.4665	0.4659
121.44Hz	0.3005	0.3205	0.3532	0.3896	0.4232	0.4505	0.4706	0.4843	0.4928	0.4978	0.5003	0.5016	0.502	0.5021	0.5021	0.5019	0.5018	0.5016	0.5014	0.5011	0.5009	0.5007	0.5004	0.5001	0.4999	0.4996	0.4993	0.499	0.4986	0.4983	0.498	0.4976	0.4972	0.4969	0.4965	0.4961	0.4957	0.4953	0.4948	0.4944	0.4939	0.4935	0.493	0.4925	0.492	0.4915	0.491	0.4905	0.4899
119.7Hz	0.3333	0.3508	0.38	0.4133	0.4447	0.4708	0.4906	0.5043	0.5131	0.5184	0.5213	0.5227	0.5233	0.5235	0.5235	0.5234	0.5233	0.5231	0.5229	0.5227	0.5225	0.5223	0.522	0.5218	0.5215	0.5213	0.521	0.5207	0.5204	0.5201	0.5198	0.5195	0.5192	0.5188	0.5185	0.5181	0.5177	0.5173	0.5169	0.5165	0.5161	0.5157	0.5152	0.5148	0.5143	0.5139	0.5134	0.5129	0.5124
117.98Hz	0.366	0.3812	0.4071	0.4371	0.4659	0.4904	0.5093	0.5228	0.5316	0.537	0.5401	0.5417	0.5424	0.5427	0.5428	0.5427	0.5426	0.5424	0.5423	0.5421	0.5419	0.5417	0.5415	0.5413	0.5411	0.5408	0.5406	0.5403	0.5401	0.5398	0.5395	0.5392	0.5389	0.5386	0.5383	0.538	0.5377	0.5373	0.537	0.5366	0.5362	0.5359	0.5355	0.5351	0.5347	0.5342	0.5338	0.5334	0.5329
116.29Hz	0.3982	0.4113	0.4338	0.4604	0.4865	0.509	0.5266	0.5393	0.5479	0.5533	0.5564	0.5581	0.5589	0.5592	0.5593	0.5593	0.5592	0.5591	0.559	0.5588	0.5586	0.5585	0.5583	0.5581	0.5579	0.5577	0.5575	0.5573	0.5571	0.5569	0.5566	0.5564	0.5562	0.5559	0.5556	0.5554	0.5551	0.5548	0.5545	0.5542	0.5539	0.5535	0.5532	0.5528	0.5525	0.5521	0.5518	0.5514	0.551
114.63Hz	0.4292	0.4404	0.4597	0.4829	0.5059	0.526	0.542	0.5537	0.5617	0.5668	0.5698	0.5714	0.5723	0.5727	0.5728	0.5728	0.5727	0.5727	0.5726	0.5724	0.5723	0.5722	0.572	0.5719	0.5718	0.5716	0.5714	0.5713	0.5711	0.5709	0.5707	0.5705	0.5703	0.5701	0.5699	0.5697	0.5695	0.5692	0.569	0.5688	0.5685	0.5682	0.568	0.5677	0.5674	0.5671	0.5668	0.5665	0.5662
112.98Hz	0.4587	0.468	0.4842	0.504	0.5237	0.5412	0.5552	0.5655	0.5726	0.5771	0.5799	0.5814	0.5822	0.5826	0.5827	0.5828	0.5827	0.5827	0.5826	0.5825	0.5824	0.5824	0.5823	0.5822	0.5821	0.582	0.5818	0.5817	0.5816	0.5815	0.5813	0.5812	0.5811	0.5809	0.5808	0.5806	0.5805	0.5803	0.5801	0.5799	0.5798	0.5796	0.5794	0.5792	0.579	0.5787	0.5785	0.5783	0.5781
111.36Hz	0.4859	0.4935	0.5068	0.5231	0.5395	0.5541	0.5658	0.5744	0.5803	0.5841	0.5864	0.5877	0.5883	0.5887	0.5888	0.5888	0.5888	0.5888	0.5888	0.5887	0.5887	0.5887	0.5886	0.5886	0.5885	0.5884	0.5884	0.5883	0.5883	0.5882	0.5881	0.588	0.588	0.5879	0.5878	0.5877	0.5876	0.5875	0.5874	0.5873	0.5872	0.5871	0.587	0.5869	0.5868	0.5866	0.5865	0.5864	0.5862
109.77Hz	0.5103	0.5163	0.5269	0.5397	0.5527	0.5642	0.5734	0.5801	0.5845	0.5874	0.589	0.5899	0.5904	0.5906	0.5907	0.5907	0.5907	0.5908	0.5908	0.5908	0.5908	0.5908	0.5908	0.5908	0.5908	0.5908	0.5908	0.5908	0.5908	0.5908	0.5907	0.5907	0.5907	0.5907	0.5907	0.5907	0.5907	0.5907	0.5906	0.5906	0.5906	0.5906	0.5905	0.5905	0.5905	0.5904	0.5904	0.5904	0.5903
108.19Hz	0.5315	0.536	0.5438	0.5534	0.563	0.5713	0.5777	0.5822	0.585	0.5866	0.5875	0.5879	0.5881	0.5881	0.5882	0.5882	0.5882	0.5883	0.5883	0.5883	0.5884	0.5884	0.5885	0.5885	0.5886	0.5886	0.5887	0.5888	0.5888	0.5889	0.5889	0.589	0.5891	0.5891	0.5892	0.5893	0.5893	0.5894	0.5895	0.5895	0.5896	0.5897	0.5897	0.5898	0.5898	0.5899	0.59	0.59	0.5901
106.64Hz	0.5489	0.552	0.5573	0.5636	0.5698	0.5748	0.5784	0.5805	0.5815	0.5818	0.5817	0.5815	0.5813	0.5812	0.5811	0.5811	0.5811	0.5812	0.5813	0.5813	0.5814	0.5815	0.5817	0.5818	0.5819	0.582	0.5821	0.5822	0.5823	0.5825	0.5826	0.5827	0.5829	0.583	0.5832	0.5833	0.5834	0.5836	0.5837	0.5839	0.5841	0.5842	0.5844	0.5845	0.5847	0.5848	0.585	0.5852	0.5853
105.11Hz	0.5621	0.5639	0.5668	0.57	0.5728	0.5746	0.5752	0.5748	0.5738	0.5726	0.5715	0.5706	0.57	0.5696	0.5694	0.5694	0.5694	0.5695	0.5696	0.5698	0.5699	0.57	0.5702	0.5704	0.5705	0.5707	0.5709	0.5711	0.5713	0.5714	0.5716	0.5718	0.5721	0.5723	0.5725	0.5727	0.5729	0.5732	0.5734	0.5737	0.5739	0.5741	0.5744	0.5746	0.5749	0.5752	0.5754	0.5757	0.576
103.61Hz	0.5708	0.5713	0.572	0.5723	0.5718	0.5703	0.5679	0.565	0.5619	0.5592	0.557	0.5554	0.5543	0.5536	0.5533	0.5532	0.5532	0.5533	0.5535	0.5536	0.5538	0.554	0.5542	0.5544	0.5547	0.5549	0.5551	0.5554	0.5556	0.5559	0.5561	0.5564	0.5567	0.557	0.5573	0.5576	0.5579	0.5582	0.5585	0.5589	0.5592	0.5595	0.5599	0.5602	0.5606	0.5609	0.5613	0.5617	0.562
102.12Hz	0.5748	0.5742	0.5727	0.5702	0.5665	0.5618	0.5565	0.551	0.5459	0.5416	0.5382	0.5358	0.5343	0.5333	0.5329	0.5327	0.5327	0.5328	0.533	0.5332	0.5334	0.5337	0.5339	0.5342	0.5345	0.5347	0.535	0.5353	0.5357	0.536	0.5363	0.5366	0.537	0.5373	0.5377	0.5381	0.5385	0.5388	0.5393	0.5397	0.5401	0.5405	0.5409	0.5414	0.5418	0.5423	0.5427	0.5432	0.5437
100.66Hz	0.574	0.5723	0.5688	0.5636	0.557	0.5492	0.541	0.5329	0.5258	0.5199	0.5154	0.5123	0.5102	0.509	0.5084	0.5082	0.5082	0.5083	0.5085	0.5088	0.509	0.5093	0.5096	0.5099	0.5102	0.5106	0.5109	0.5113	0.5116	0.512	0.5124	0.5128	0.5132	0.5136	0.5141	0.5145	0.5149	0.5154	0.5159	0.5164	0.5169	0.5174	0.5179	0.5184	0.5189	0.5195	0.52	0.5206	0.5211
99.21Hz	0.5684	0.5657	0.5604	0.5527	0.5432	0.5325	0.5214	0.511	0.5018	0.4944	0.4889	0.485	0.4825	0.4811	0.4804	0.4801	0.4801	0.4803	0.4805	0.4808	0.4811	0.4814	0.4817	0.4821	0.4824	0.4828	0.4832	0.4836	0.484	0.4844	0.4849	0.4853	0.4858	0.4863	0.4868	0.4873	0.4878	0.4883	0.4888	0.4894	0.49	0.4905	0.4911	0.4917	0.4923	0.4929	0.4935	0.4942	0.4948
97.79Hz	0.5582	0.5546	0.5475	0.5375	0.5253	0.5118	0.4982	0.4854	0.4744	0.4655	0.459	0.4545	0.4517	0.4501	0.4493	0.449	0.449	0.4492	0.4495	0.4497	0.4501	0.4504	0.4508	0.4512	0.4516	0.452	0.4524	0.4528	0.4533	0.4538	0.4542	0.4547	0.4552	0.4558	0.4563	0.4569	0.4574	0.458	0.4586	0.4592	0.4598	0.4605	0.4611	0.4617	0.4624	0.4631	0.4638	0.4645	0.4652
96.39Hz	0.5436	0.5391	0.5305	0.5184	0.5037	0.4876	0.4716	0.4567	0.4439	0.4338	0.4263	0.4213	0.4182	0.4165	0.4157	0.4154	0.4155	0.4157	0.416	0.4163	0.4167	0.4171	0.4175	0.4179	0.4183	0.4187	0.4191	0.4196	0.4201	0.4206	0.4211	0.4216	0.4222	0.4228	0.4233	0.4239	0.4245	0.4251	0.4258	0.4264	0.4271	0.4278	0.4284	0.4291	0.4299	0.4306	0.4314	0.4321	0.4329
95.01Hz	0.5251	0.5198	0.5098	0.4957	0.4787	0.4604	0.442	0.4252	0.4108	0.3996	0.3915	0.3861	0.3828	0.3811	0.3803	0.3801	0.3803	0.3805	0.3808	0.3812	0.3815	0.3819	0.3824	0.3828	0.3832	0.3837	0.3841	0.3846	0.3851	0.3857	0.3862	0.3867	0.3873	0.3879	0.3885	0.3891	0.3897	0.3904	0.391	0.3917	0.3924	0.3931	0.3938	0.3946	0.3953	0.3961	0.3969	0.3977	0.3985
93.64Hz	0.5031	0.4972	0.4858	0.47	0.451	0.4305	0.4102	0.3916	0.3759	0.3637	0.355	0.3494	0.3461	0.3445	0.3438	0.3438	0.344	0.3443	0.3447	0.345	0.3454	0.3458	0.3463	0.3467	0.3471	0.3476	0.3481	0.3486	0.3491	0.3496	0.3502	0.3507	0.3513	0.3519	0.3525	0.3532	0.3538	0.3544	0.3551	0.3558	0.3566	0.3573	0.358	0.3588	0.3595	0.3603	0.3611	0.3619	0.3628
92.3Hz	0.4783	0.4718	0.4593	0.442	0.4212	0.3988	0.3767	0.3565	0.3396	0.3267	0.3177	0.312	0.3089	0.3075	0.307	0.3071	0.3074	0.3078	0.3082	0.3086	0.309	0.3094	0.3099	0.3103	0.3107	0.3112	0.3117	0.3122	0.3127	0.3132	0.3138	0.3143	0.3149	0.3155	0.3161	0.3168	0.3174	0.3181	0.3187	0.3195	0.3202	0.3209	0.3216	0.3224	0.3232	0.324	0.3248	0.3256	0.3264
90.98Hz	0.4513	0.4443	0.4309	0.4122	0.3899	0.3658	0.3421	0.3206	0.3028	0.2893	0.2802	0.2747	0.2718	0.2707	0.2705	0.2709	0.2713	0.2718	0.2723	0.2727	0.2731	0.2735	0.2739	0.2743	0.2748	0.2752	0.2757	0.2762	0.2767	0.2772	0.2777	0.2783	0.2788	0.2795	0.2801	0.2807	0.2813	0.2819	0.2826	0.2833	0.284	0.2847	0.2855	0.2862	0.287	0.2878	0.2886	0.2894	0.2902
89.67Hz	0.4228	0.4154	0.4012	0.3814	0.3578	0.3324	0.3073	0.2847	0.2661	0.2523	0.2432	0.238	0.2356	0.2349	0.2351	0.2357	0.2363	0.2369	0.2374	0.2378	0.2382	0.2386	0.239	0.2395	0.2399	0.2403	0.2407	0.2412	0.2417	0.2422	0.2427	0.2432	0.2438	0.2444	0.245	0.2456	0.2462	0.2468	0.2474	0.2481	0.2488	0.2495	0.2502	0.2509	0.2516	0.2524	0.2532	0.254	0.2547
88.39Hz	0.3935	0.3858	0.3709	0.3503	0.3257	0.2991	0.273	0.2495	0.2302	0.2162	0.2074	0.2027	0.2009	0.2008	0.2014	0.2023	0.2031	0.2038	0.2043	0.2047	0.2051	0.2055	0.2059	0.2062	0.2066	0.207	0.2074	0.2079	0.2084	0.2088	0.2093	0.2098	0.2103	0.2109	0.2114	0.212	0.2126	0.2132	0.2138	0.2144	0.2151	0.2157	0.2164	0.2171	0.2178	0.2185	0.2192	0.22	0.2207
87.12Hz	0.364	0.3561	0.3408	0.3196	0.2942	0.2669	0.2399	0.2156	0.1959	0.1818	0.1733	0.1693	0.1683	0.1688	0.1699	0.1711	0.1721	0.1728	0.1733	0.1737	0.1741	0.1745	0.1748	0.1752	0.1755	0.1759	0.1763	0.1767	0.1772	0.1776	0.178	0.1785	0.179	0.1795	0.18	0.1805	0.1811	0.1816	0.1822	0.1828	0.1834	0.184	0.1846	0.1852	0.1859	0.1866	0.1873	0.188	0.1887
85.87Hz	0.335	0.327	0.3115	0.2899	0.2641	0.2362	0.2085	0.1836	0.1635	0.1495	0.1415	0.1383	0.1382	0.1394	0.141	0.1425	0.1437	0.1445	0.145	0.1454	0.1457	0.146	0.1464	0.1467	0.147	0.1473	0.1477	0.1481	0.1485	0.1489	0.1493	0.1497	0.1501	0.1506	0.1511	0.1516	0.152	0.1525	0.1531	0.1536	0.1542	0.1547	0.1553	0.1558	0.1565	0.1571	0.1577	0.1583	0.159
84.64Hz	0.307	0.2989	0.2834	0.2618	0.2358	0.2076	0.1796	0.1542	0.1338	0.1198	0.1124	0.1102	0.111	0.113	0.1152	0.1169	0.1182	0.119	0.1195	0.1199	0.1201	0.1204	0.1207	0.121	0.1213	0.1215	0.1219	0.1222	0.1226	0.123	0.1233	0.1237	0.1241	0.1245	0.1249	0.1253	0.1258	0.1262	0.1267	0.1272	0.1277	0.1282	0.1287	0.1292	0.1298	0.1303	0.1309	0.1314	0.132
83.43Hz	0.2804	0.2724	0.2571	0.2357	0.2099	0.1818	0.1536	0.1279	0.1071	0.0931	0.0862	0.0851	0.087	0.0898	0.0925	0.0945	0.0958	0.0966	0.0971	0.0973	0.0976	0.0978	0.098	0.0983	0.0985	0.0987	0.099	0.0993	0.0997	0.1	0.1003	0.1006	0.1009	0.1013	0.1017	0.1021	0.1024	0.1028	0.1033	0.1037	0.1042	0.1046	0.105	0.1055	0.106	0.1065	0.107	0.1075	0.108
82.23Hz	0.2556	0.2478	0.2328	0.2119	0.1866	0.1589	0.131	0.1051	0.0839	0.0695	0.0632	0.0632	0.0663	0.07	0.073	0.0752	0.0766	0.0773	0.0777	0.0778	0.078	0.0781	0.0783	0.0785	0.0787	0.0789	0.0792	0.0794	0.0797	0.08	0.0802	0.0805	0.0808	0.0812	0.0815	0.0818	0.0821	0.0824	0.0828	0.0832	0.0836	0.084	0.0843	0.0847	0.0852	0.0856	0.0861	0.0865	0.0869
81.05Hz	0.2328	0.2253	0.2109	0.1907	0.1662	0.1393	0.1119	0.0862	0.0644	0.0494	0.0433	0.0446	0.049	0.0534	0.0569	0.0591	0.0604	0.061	0.0612	0.0612	0.0613	0.0614	0.0616	0.0617	0.0619	0.062	0.0622	0.0625	0.0627	0.063	0.0632	0.0634	0.0636	0.0639	0.0642	0.0645	0.0647	0.065	0.0653	0.0657	0.066	0.0663	0.0666	0.0669	0.0673	0.0677	0.0681	0.0684	0.0688
79.89Hz	0.2121	0.2049	0.1913	0.1721	0.1488	0.1231	0.0967	0.0715	0.0494	0.0331	0.0265	0.0292	0.0351	0.0402	0.0438	0.046	0.047	0.0475	0.0475	0.0474	0.0474	0.0474	0.0475	0.0477	0.0478	0.0479	0.0481	0.0483	0.0485	0.0487	0.0488	0.049	0.0492	0.0495	0.0497	0.05	0.0501	0.0504	0.0506	0.0509	0.0512	0.0515	0.0517	0.052	0.0523	0.0526	0.053	0.0532	0.0535
78.75Hz	0.1935	0.1868	0.174	0.156	0.1342	0.1101	0.0852	0.061	0.0392	0.0214	0.0127	0.0174	0.0247	0.0302	0.0336	0.0355	0.0363	0.0365	0.0363	0.0361	0.0359	0.0359	0.036	0.0361	0.0362	0.0363	0.0364	0.0366	0.0368	0.037	0.0371	0.0372	0.0374	0.0376	0.0378	0.038	0.0382	0.0383	0.0386	0.0388	0.0391	0.0392	0.0394	0.0396	0.0399	0.0402	0.0405	0.0407	0.0409
77.62Hz	0.1771	0.1709	0.1591	0.1424	0.1223	0.1	0.077	0.0547	0.0341	0.0163	0.0023	0.0099	0.0179	0.0231	0.0261	0.0275	0.0279	0.0277	0.0274	0.027	0.0268	0.0267	0.0268	0.0269	0.027	0.027	0.0271	0.0273	0.0275	0.0276	0.0276	0.0277	0.0279	0.0281	0.0283	0.0284	0.0285	0.0286	0.0288	0.029	0.0292	0.0294	0.0295	0.0297	0.0299	0.0302	0.0304	0.0305	0.0307
76.5Hz	0.1627	0.157	0.1462	0.131	0.1127	0.0924	0.0716	0.0515	0.0333	0.0179	0.0076	0.0092	0.0147	0.0186	0.0207	0.0215	0.0214	0.0209	0.0203	0.0198	0.0195	0.0195	0.0195	0.0196	0.0197	0.0197	0.0198	0.0199	0.0201	0.0202	0.0202	0.0203	0.0204	0.0206	0.0207	0.0208	0.0209	0.021	0.0211	0.0213	0.0215	0.0216	0.0216	0.0218	0.022	0.0222	0.0223	0.0225	0.0226
75.41Hz	0.1501	0.145	0.1352	0.1215	0.105	0.0868	0.0683	0.0506	0.0348	0.0221	0.0142	0.0124	0.0143	0.0162	0.0171	0.0171	0.0165	0.0157	0.0149	0.0142	0.0139	0.0138	0.0139	0.014	0.014	0.0141	0.0141	0.0143	0.0144	0.0145	0.0145	0.0145	0.0146	0.0148	0.0149	0.0149	0.015	0.015	0.0152	0.0153	0.0155	0.0155	0.0156	0.0157	0.0158	0.016	0.0161	0.0162	0.0163
74.33Hz	0.1392	0.1346	0.1258	0.1136	0.0988	0.0827	0.0663	0.0507	0.0371	0.0263	0.0191	0.0158	0.0151	0.015	0.0147	0.0139	0.0128	0.0117	0.0107	0.01	0.0096	0.0096	0.0097	0.0098	0.0098	0.0098	0.0099	0.01	0.0101	0.0102	0.0101	0.0101	0.0102	0.0104	0.0105	0.0105	0.0105	0.0105	0.0107	0.0108	0.0109	0.0109	0.0109	0.011	0.0112	0.0113	0.0114	0.0114	0.0115
73.26Hz	0.1298	0.1257	0.1178	0.1069	0.0938	0.0795	0.065	0.0513	0.0393	0.0296	0.0227	0.0184	0.016	0.0145	0.0131	0.0116	0.0101	0.0087	0.0075	0.0067	0.0064	0.0064	0.0066	0.0067	0.0067	0.0067	0.0067	0.0069	0.007	0.007	0.007	0.0069	0.007	0.0071	0.0072	0.0072	0.0072	0.0072	0.0073	0.0075	0.0076	0.0075	0.0075	0.0076	0.0077	0.0079	0.0079	0.0079	0.0079
72.21Hz	0.1216	0.118	0.111	0.1013	0.0896	0.0769	0.064	0.0518	0.041	0.032	0.0252	0.0202	0.0168	0.0142	0.012	0.0099	0.0081	0.0065	0.0052	0.0043	0.004	0.0041	0.0043	0.0045	0.0045	0.0045	0.0045	0.0046	0.0047	0.0047	0.0047	0.0046	0.0047	0.0048	0.0049	0.0049	0.0048	0.0048	0.0049	0.0051	0.0051	0.0051	0.005	0.0051	0.0052	0.0053	0.0054	0.0053	0.0053
71.17Hz	0.1145	0.1112	0.105	0.0964	0.086	0.0747	0.0631	0.0521	0.0422	0.0337	0.0268	0.0215	0.0173	0.014	0.0112	0.0088	0.0067	0.005	0.0035	0.0026	0.0022	0.0024	0.0028	0.0029	0.0029	0.0029	0.0029	0.003	0.0031	0.0031	0.003	0.003	0.003	0.0032	0.0033	0.0032	0.0031	0.0031	0.0032	0.0034	0.0034	0.0034	0.0033	0.0033	0.0034	0.0036	0.0036	0.0035	0.0035
70.15Hz	0.1083	0.1054	0.0999	0.0921	0.0829	0.0727	0.0622	0.0521	0.0429	0.0348	0.0279	0.0223	0.0177	0.0139	0.0107	0.008	0.0058	0.004	0.0025	0.0014	0.001	0.0013	0.0017	0.0019	0.0019	0.0018	0.0018	0.002	0.0021	0.002	0.0019	0.0019	0.0019	0.0021	0.0021	0.0021	0.002	0.002	0.0021	0.0022	0.0022	0.0022	0.0021	0.0021	0.0022	0.0023	0.0024	0.0023	0.0022
69.15Hz	0.1028	0.1002	0.0952	0.0883	0.08	0.0707	0.0612	0.0519	0.0432	0.0354	0.0286	0.0228	0.0179	0.0138	0.0104	0.0076	0.0054	0.0035	0.0021	0.0009	0.0001	0.0007	0.0011	0.0013	0.0012	0.0011	0.0011	0.0012	0.0013	0.0013	0.0012	0.0011	0.0012	0.0013	0.0014	0.0013	0.0012	0.0012	0.0013	0.0014	0.0015	0.0014	0.0013	0.0013	0.0014	0.0015	0.0015	0.0014	0.0013
68.16Hz	0.0979	0.0956	0.0911	0.0849	0.0773	0.0689	0.0601	0.0515	0.0433	0.0357	0.029	0.0232	0.0182	0.0139	0.0104	0.0075	0.0052	0.0034	0.0021	0.0011	0.0005	0.0006	0.0008	0.0009	0.0008	0.0007	0.0006	0.0008	0.0009	0.0009	0.0007	0.0006	0.0007	0.0008	0.0009	0.0009	0.0007	0.0006	0.0008	0.0009	0.001	0.0009	0.0007	0.0007	0.0009	0.001	0.001	0.0009	0.0008
67.18Hz	0.0935	0.0914	0.0874	0.0817	0.0748	0.0671	0.059	0.0509	0.0431	0.0358	0.0293	0.0235	0.0184	0.0141	0.0105	0.0076	0.0053	0.0036	0.0023	0.0015	0.001	0.0008	0.0008	0.0007	0.0006	0.0004	0.0003	0.0005	0.0006	0.0006	0.0004	0.0003	0.0004	0.0005	0.0006	0.0006	0.0004	0.0003	0.0005	0.0006	0.0006	0.0005	0.0004	0.0004	0.0005	0.0007	0.0007	0.0005	0.0004
66.22Hz	0.0895	0.0876	0.0839	0.0787	0.0724	0.0653	0.0577	0.0501	0.0428	0.0358	0.0294	0.0237	0.0187	0.0143	0.0107	0.0078	0.0055	0.0038	0.0026	0.0018	0.0013	0.001	0.0008	0.0007	0.0005	0.0002	0.0001	0.0003	0.0004	0.0004	0.0003	0.0001	0.0002	0.0004	0.0005	0.0004	0.0002	0.0001	0.0003	0.0004	0.0005	0.0004	0.0002	0.0002	0.0003	0.0005	0.0005	0.0003	0.0001
65.27Hz	0.0859	0.0841	0.0807	0.076	0.0701	0.0635	0.0565	0.0493	0.0423	0.0357	0.0295	0.0239	0.0189	0.0146	0.011	0.0081	0.0058	0.0041	0.0029	0.0021	0.0015	0.0012	0.0009	0.0007	0.0005	0.0002	0	0.0002	0.0003	0.0003	0.0002	0.0001	0.0002	0.0003	0.0004	0.0003	0.0002	0.0001	0.0002	0.0003	0.0004	0.0003	0.0001	0.0001	0.0003	0.0004	0.0004	0.0002	0.0001
64.33Hz	0.0825	0.0809	0.0778	0.0734	0.0679	0.0618	0.0552	0.0485	0.0419	0.0355	0.0296	0.0241	0.0192	0.015	0.0114	0.0084	0.0061	0.0044	0.0031	0.0023	0.0017	0.0013	0.001	0.0007	0.0005	0.0003	0.0001	0.0002	0.0003	0.0003	0.0002	0.0002	0.0002	0.0003	0.0003	0.0003	0.0002	0.0002	0.0002	0.0003	0.0003	0.0003	0.0002	0.0002	0.0003	0.0003	0.0003	0.0002	0.0001
63.41Hz	0.0794	0.0779	0.075	0.0709	0.0658	0.0601	0.0539	0.0476	0.0413	0.0353	0.0296	0.0243	0.0195	0.0153	0.0118	0.0088	0.0064	0.0046	0.0033	0.0024	0.0018	0.0014	0.0011	0.0008	0.0006	0.0004	0.0002	0.0002	0.0003	0.0003	0.0002	0.0002	0.0002	0.0003	0.0003	0.0003	0.0002	0.0002	0.0003	0.0003	0.0003	0.0003	0.0002	0.0002	0.0003	0.0003	0.0003	0.0003	0.0002
62.5Hz	0.0765	0.0751	0.0724	0.0686	0.0638	0.0585	0.0527	0.0467	0.0408	0.035	0.0295	0.0244	0.0198	0.0157	0.0121	0.0092	0.0068	0.0049	0.0035	0.0026	0.0019	0.0015	0.0012	0.0009	0.0007	0.0005	0.0003	0.0003	0.0003	0.0003	0.0003	0.0003	0.0003	0.0003	0.0003	0.0003	0.0003	0.0003	0.0003	0.0003	0.0003	0.0003	0.0003	0.0003	0.0003	0.0003	0.0003	0.0003	0.0003
61.6Hz	0.0737	0.0724	0.0699	0.0663	0.0619	0.0569	0.0514	0.0458	0.0402	0.0347	0.0295	0.0246	0.0201	0.0161	0.0125	0.0095	0.0071	0.0052	0.0037	0.0027	0.002	0.0016	0.0013	0.001	0.0008	0.0006	0.0004	0.0003	0.0003	0.0003	0.0003	0.0003	0.0003	0.0003	0.0003	0.0003	0.0003	0.0003	0.0003	0.0003	0.0003	0.0003	0.0003	0.0003	0.0003	0.0003	0.0003	0.0003	0.0003
60.72Hz	0.0711	0.0699	0.0675	0.0642	0.06	0.0553	0.0502	0.0449	0.0396	0.0344	0.0294	0.0247	0.0203	0.0164	0.0129	0.0099	0.0074	0.0054	0.0039	0.0028	0.0021	0.0017	0.0014	0.0011	0.0009	0.0007	0.0005	0.0004	0.0004	0.0003	0.0003	0.0004	0.0004	0.0004	0.0004	0.0004	0.0004	0.0004	0.0004	0.0004	0.0004	0.0004	0.0004	0.0004	0.0004	0.0004	0.0004	0.0004	0.0004
59.85Hz	0.0686	0.0675	0.0653	0.0622	0.0583	0.0538	0.049	0.044	0.0389	0.034	0.0293	0.0248	0.0206	0.0167	0.0133	0.0103	0.0078	0.0057	0.0041	0.003	0.0022	0.0017	0.0014	0.0012	0.001	0.0008	0.0007	0.0005	0.0004	0.0004	0.0004	0.0004	0.0004	0.0004	0.0004	0.0004	0.0004	0.0004	0.0004	0.0004	0.0004	0.0004	0.0004	0.0004	0.0004	0.0004	0.0004	0.0004	0.0004
58.99Hz	0.0663	0.0652	0.0632	0.0602	0.0565	0.0523	0.0478	0.043	0.0383	0.0336	0.0291	0.0248	0.0208	0.0171	0.0137	0.0107	0.0082	0.006	0.0044	0.0031	0.0023	0.0017	0.0014	0.0013	0.0011	0.0009	0.0008	0.0006	0.0005	0.0005	0.0005	0.0005	0.0005	0.0005	0.0005	0.0005	0.0005	0.0005	0.0005	0.0005	0.0005	0.0005	0.0005	0.0005	0.0005	0.0005	0.0005	0.0005	0.0005
58.15Hz	0.0641	0.0631	0.0611	0.0583	0.0548	0.0509	0.0466	0.0421	0.0376	0.0332	0.0289	0.0248	0.021	0.0174	0.0141	0.0111	0.0086	0.0064	0.0046	0.0033	0.0023	0.0018	0.0015	0.0013	0.0012	0.001	0.0009	0.0008	0.0006	0.0006	0.0005	0.0005	0.0005	0.0005	0.0005	0.0005	0.0005	0.0005	0.0005	0.0005	0.0005	0.0005	0.0005	0.0005	0.0005	0.0005	0.0005	0.0005	0.0005
57.31Hz	0.062	0.061	0.0591	0.0565	0.0532	0.0495	0.0454	0.0412	0.037	0.0328	0.0287	0.0248	0.0211	0.0177	0.0145	0.0115	0.009	0.0067	0.0049	0.0035	0.0024	0.0018	0.0014	0.0013	0.0012	0.0011	0.001	0.0009	0.0008	0.0007	0.0006	0.0006	0.0006	0.0006	0.0006	0.0006	0.0006	0.0006	0.0006	0.0006	0.0006	0.0006	0.0006	0.0006	0.0006	0.0006	0.0006	0.0006	0.0006
56.49Hz	0.0599	0.059	0.0573	0.0548	0.0516	0.0481	0.0442	0.0403	0.0363	0.0323	0.0285	0.0248	0.0213	0.0179	0.0148	0.012	0.0094	0.0071	0.0052	0.0037	0.0025	0.0018	0.0014	0.0013	0.0012	0.0012	0.0011	0.001	0.0009	0.0008	0.0007	0.0007	0.0007	0.0007	0.0007	0.0007	0.0007	0.0007	0.0007	0.0007	0.0007	0.0007	0.0007	0.0007	0.0007	0.0007	0.0007	0.0007	0.0007
55.68Hz	0.058	0.0571	0.0555	0.0531	0.0501	0.0467	0.0431	0.0393	0.0355	0.0318	0.0282	0.0247	0.0214	0.0182	0.0152	0.0124	0.0098	0.0075	0.0056	0.0039	0.0027	0.0018	0.0013	0.0012	0.0012	0.0012	0.0012	0.0011	0.001	0.0009	0.0009	0.0008	0.0008	0.0008	0.0008	0.0008	0.0008	0.0008	0.0008	0.0008	0.0008	0.0008	0.0008	0.0008	0.0008	0.0008	0.0008	0.0008	0.0008
54.88Hz	0.0561	0.0553	0.0537	0.0514	0.0486	0.0454	0.0419	0.0384	0.0348	0.0313	0.0279	0.0246	0.0214	0.0184	0.0155	0.0128	0.0103	0.008	0.006	0.0043	0.0029	0.0019	0.0013	0.0011	0.0012	0.0012	0.0013	0.0012	0.0012	0.0011	0.001	0.0009	0.0009	0.0009	0.0009	0.0009	0.0009	0.0009	0.0009	0.0009	0.0009	0.0009	0.0009	0.0009	0.0009	0.0009	0.0009	0.0009	0.0009
54.1Hz	0.0544	0.0536	0.052	0.0499	0.0472	0.0441	0.0408	0.0374	0.034	0.0307	0.0275	0.0244	0.0215	0.0186	0.0158	0.0132	0.0107	0.0084	0.0064	0.0046	0.0031	0.002	0.0012	0.0009	0.0011	0.0012	0.0013	0.0013	0.0013	0.0012	0.0012	0.0011	0.001	0.001	0.001	0.001	0.001	0.001	0.001	0.001	0.001	0.001	0.001	0.001	0.001	0.001	0.001	0.001	0.001
53.32Hz	0.0527	0.0519	0.0504	0.0483	0.0457	0.0428	0.0397	0.0364	0.0332	0.0301	0.0271	0.0242	0.0215	0.0187	0.0161	0.0136	0.0112	0.0089	0.0069	0.005	0.0035	0.0022	0.0012	0.0008	0.0009	0.0011	0.0013	0.0014	0.0014	0.0014	0.0013	0.0013	0.0012	0.0012	0.0012	0.0011	0.0011	0.0011	0.0011	0.0011	0.0011	0.0011	0.0011	0.0011	0.0011	0.0011	0.0011	0.0011	0.0011
52.56Hz	0.051	0.0503	0.0489	0.0469	0.0444	0.0415	0.0385	0.0355	0.0324	0.0295	0.0267	0.024	0.0214	0.0189	0.0164	0.014	0.0117	0.0095	0.0074	0.0055	0.0039	0.0025	0.0014	0.0006	0.0007	0.001	0.0013	0.0015	0.0015	0.0015	0.0015	0.0014	0.0014	0.0013	0.0013	0.0013	0.0013	0.0013	0.0013	0.0013	0.0013	0.0013	0.0013	0.0013	0.0013	0.0013	0.0013	0.0013	0.0013
51.8Hz	0.0495	0.0488	0.0474	0.0454	0.043	0.0403	0.0374	0.0345	0.0316	0.0288	0.0262	0.0237	0.0213	0.019	0.0166	0.0144	0.0121	0.01	0.008	0.0061	0.0044	0.0029	0.0016	0.0006	0.0004	0.0009	0.0013	0.0015	0.0016	0.0017	0.0017	0.0016	0.0016	0.0015	0.0015	0.0015	0.0015	0.0015	0.0015	0.0015	0.0015	0.0015	0.0015	0.0014	0.0014	0.0014	0.0014	0.0014	0.0014
51.06Hz	0.048	0.0473	0.0459	0.044	0.0417	0.0391	0.0363	0.0335	0.0307	0.0281	0.0257	0.0234	0.0211	0.019	0.0169	0.0147	0.0126	0.0105	0.0085	0.0066	0.0049	0.0034	0.002	0.0009	0	0.0007	0.0012	0.0015	0.0017	0.0018	0.0019	0.0018	0.0018	0.0018	0.0017	0.0017	0.0017	0.0017	0.0017	0.0017	0.0017	0.0016	0.0016	0.0016	0.0016	0.0016	0.0016	0.0016	0.0016
50.33Hz	0.0466	0.0459	0.0446	0.0427	0.0404	0.0379	0.0352	0.0324	0.0298	0.0274	0.0251	0.023	0.0209	0.019	0.017	0.0151	0.0131	0.0111	0.0092	0.0073	0.0055	0.0039	0.0025	0.0013	0.0004	0.0006	0.0011	0.0015	0.0018	0.002	0.0021	0.0021	0.002	0.002	0.002	0.0019	0.0019	0.0019	0.0019	0.0019	0.0019	0.0019	0.0019	0.0019	0.0019	0.0019	0.0019	0.0018	0.0018
49.61Hz	0.0452	0.0445	0.0432	0.0414	0.0392	0.0367	0.034	0.0314	0.0289	0.0266	0.0244	0.0225	0.0207	0.0189	0.0171	0.0154	0.0135	0.0117	0.0098	0.008	0.0062	0.0046	0.0031	0.0019	0.001	0.0007	0.0011	0.0016	0.0019	0.0021	0.0022	0.0023	0.0023	0.0023	0.0023	0.0022	0.0022	0.0022	0.0022	0.0021	0.0021	0.0021	0.0021	0.0021	0.0021	0.0021	0.0021	0.0021	0.0021
48.9Hz	0.0439	0.0433	0.042	0.0402	0.038	0.0355	0.0329	0.0304	0.0279	0.0257	0.0237	0.0219	0.0203	0.0188	0.0172	0.0156	0.0139	0.0122	0.0104	0.0087	0.0069	0.0053	0.0038	0.0026	0.0016	0.0011	0.0013	0.0017	0.002	0.0023	0.0024	0.0025	0.0026	0.0026	0.0026	0.0025	0.0025	0.0025	0.0025	0.0024	0.0024	0.0024	0.0024	0.0024	0.0024	0.0024	0.0024	0.0024	0.0024
48.19Hz	0.0427	0.042	0.0408	0.039	0.0368	0.0344	0.0318	0.0293	0.0269	0.0248	0.0229	0.0213	0.0199	0.0186	0.0172	0.0158	0.0143	0.0127	0.0111	0.0094	0.0077	0.0061	0.0046	0.0033	0.0023	0.0016	0.0015	0.0018	0.0022	0.0025	0.0027	0.0028	0.0029	0.0029	0.0029	0.0029	0.0028	0.0028	0.0028	0.0028	0.0028	0.0028	0.0027	0.0027	0.0027	0.0027	0.0027	0.0027	0.0027
47.5Hz	0.0415	0.0409	0.0396	0.0379	0.0357	0.0333	0.0307	0.0282	0.0259	0.0238	0.0221	0.0206	0.0194	0.0183	0.0172	0.016	0.0147	0.0133	0.0118	0.0102	0.0085	0.007	0.0055	0.0042	0.0031	0.0023	0.002	0.0021	0.0024	0.0027	0.0029	0.0031	0.0032	0.0033	0.0033	0.0033	0.0032	0.0032	0.0032	0.0032	0.0032	0.0031	0.0031	0.0031	0.0031	0.0031	0.0031	0.0031	0.0031
46.82Hz	0.0405	0.0398	0.0386	0.0368	0.0346	0.0322	0.0296	0.0271	0.0248	0.0228	0.0212	0.0199	0.0188	0.0179	0.017	0.0161	0.015	0.0138	0.0124	0.0109	0.0094	0.0079	0.0064	0.0051	0.0039	0.0031	0.0026	0.0026	0.0027	0.003	0.0032	0.0034	0.0036	0.0036	0.0037	0.0037	0.0037	0.0037	0.0036	0.0036	0.0036	0.0036	0.0036	0.0036	0.0035	0.0035	0.0035	0.0035	0.0035
46.15Hz	0.0395	0.0388	0.0376	0.0358	0.0336	0.0311	0.0285	0.026	0.0237	0.0217	0.0202	0.019	0.0181	0.0174	0.0168	0.0161	0.0152	0.0142	0.013	0.0117	0.0103	0.0088	0.0074	0.0061	0.0049	0.004	0.0034	0.0032	0.0032	0.0034	0.0036	0.0038	0.004	0.0041	0.0041	0.0042	0.0042	0.0042	0.0041	0.0041	0.0041	0.0041	0.0041	0.004	0.004	0.004	0.004	0.004	0.004
45.49Hz	0.0386	0.0379	0.0367	0.0349	0.0326	0.0301	0.0275	0.0249	0.0225	0.0206	0.0191	0.018	0.0173	0.0169	0.0165	0.016	0.0154	0.0147	0.0137	0.0125	0.0112	0.0098	0.0085	0.0072	0.006	0.005	0.0043	0.0039	0.0038	0.0039	0.0041	0.0043	0.0044	0.0046	0.0046	0.0047	0.0047	0.0047	0.0047	0.0047	0.0047	0.0046	0.0046	0.0046	0.0046	0.0046	0.0046	0.0045	0.0045
44.84Hz	0.0378	0.0371	0.0358	0.034	0.0317	0.0292	0.0265	0.0238	0.0214	0.0194	0.0179	0.0169	0.0164	0.0162	0.0161	0.0159	0.0156	0.015	0.0143	0.0133	0.0121	0.0109	0.0096	0.0083	0.0071	0.0061	0.0054	0.0049	0.0046	0.0046	0.0047	0.0048	0.005	0.0051	0.0052	0.0053	0.0053	0.0053	0.0053	0.0053	0.0053	0.0053	0.0053	0.0052	0.0052	0.0052	0.0052	0.0052	0.0052
44.19Hz	0.0371	0.0364	0.0351	0.0332	0.0309	0.0283	0.0255	0.0227	0.0202	0.0181	0.0166	0.0157	0.0154	0.0154	0.0156	0.0157	0.0156	0.0154	0.0148	0.0141	0.0131	0.012	0.0108	0.0095	0.0084	0.0074	0.0065	0.0059	0.0056	0.0054	0.0054	0.0055	0.0057	0.0058	0.0059	0.006	0.006	0.0061	0.0061	0.0061	0.006	0.006	0.006	0.006	0.006	0.0059	0.0059	0.0059	0.0059
43.56Hz	0.0365	0.0358	0.0345	0.0326	0.0302	0.0275	0.0246	0.0217	0.019	0.0168	0.0152	0.0144	0.0142	0.0145	0.0149	0.0154	0.0156	0.0157	0.0154	0.0148	0.014	0.0131	0.012	0.0108	0.0097	0.0087	0.0078	0.0071	0.0067	0.0064	0.0063	0.0064	0.0065	0.0066	0.0067	0.0068	0.0068	0.0069	0.0069	0.0069	0.0069	0.0069	0.0068	0.0068	0.0068	0.0068	0.0067	0.0067	0.0067
42.94Hz	0.036	0.0353	0.034	0.0321	0.0296	0.0268	0.0238	0.0207	0.0178	0.0154	0.0137	0.0129	0.0129	0.0134	0.0142	0.015	0.0156	0.0159	0.0159	0.0156	0.015	0.0142	0.0133	0.0122	0.0112	0.0101	0.0092	0.0085	0.008	0.0076	0.0074	0.0074	0.0074	0.0075	0.0076	0.0077	0.0077	0.0078	0.0078	0.0078	0.0078	0.0078	0.0078	0.0078	0.0077	0.0077	0.0077	0.0077	0.0076
42.32Hz	0.0357	0.035	0.0336	0.0317	0.0291	0.0262	0.0231	0.0198	0.0167	0.014	0.0121	0.0112	0.0114	0.0122	0.0134	0.0145	0.0155	0.0161	0.0164	0.0163	0.016	0.0154	0.0146	0.0137	0.0127	0.0117	0.0108	0.01	0.0094	0.009	0.0087	0.0086	0.0085	0.0086	0.0086	0.0087	0.0088	0.0088	0.0088	0.0089	0.0089	0.0089	0.0088	0.0088	0.0088	0.0088	0.0087	0.0087	0.0087
41.71Hz	0.0355	0.0348	0.0334	0.0314	0.0288	0.0258	0.0225	0.0191	0.0157	0.0127	0.0105	0.0094	0.0097	0.0109	0.0125	0.014	0.0153	0.0163	0.0169	0.0171	0.017	0.0166	0.016	0.0152	0.0143	0.0134	0.0125	0.0117	0.011	0.0105	0.0102	0.01	0.0099	0.0098	0.0099	0.0099	0.01	0.01	0.01	0.0101	0.0101	0.0101	0.0101	0.01	0.01	0.01	0.01	0.0099	0.0099
41.12Hz	0.0356	0.0348	0.0334	0.0314	0.0287	0.0256	0.0222	0.0186	0.0149	0.0115	0.0088	0.0074	0.0079	0.0095	0.0115	0.0135	0.0152	0.0165	0.0174	0.0179	0.018	0.0178	0.0174	0.0168	0.016	0.0152	0.0143	0.0135	0.0129	0.0123	0.0119	0.0116	0.0114	0.0113	0.0113	0.0113	0.0113	0.0114	0.0114	0.0114	0.0114	0.0114	0.0114	0.0114	0.0114	0.0114	0.0113	0.0113	0.0113
40.53Hz	0.0357	0.035	0.0336	0.0315	0.0288	0.0257	0.0221	0.0183	0.0144	0.0106	0.0072	0.0053	0.0058	0.0081	0.0106	0.013	0.0151	0.0167	0.0179	0.0187	0.0191	0.0192	0.0189	0.0185	0.0178	0.0171	0.0163	0.0156	0.0149	0.0143	0.0138	0.0134	0.0132	0.013	0.0129	0.0129	0.0129	0.0129	0.013	0.013	0.013	0.013	0.013	0.013	0.0129	0.0129	0.0129	0.0128	0.0128
39.95Hz	0.0362	0.0354	0.034	0.0319	0.0292	0.026	0.0224	0.0184	0.0143	0.0102	0.0062	0.0031	0.0038	0.0068	0.0099	0.0127	0.0151	0.017	0.0185	0.0196	0.0203	0.0206	0.0205	0.0203	0.0198	0.0192	0.0185	0.0178	0.0171	0.0165	0.0159	0.0155	0.0152	0.015	0.0149	0.0148	0.0148	0.0147	0.0148	0.0148	0.0148	0.0148	0.0148	0.0147	0.0147	0.0147	0.0146	0.0146	0.0146
39.37Hz	0.0368	0.0361	0.0347	0.0326	0.0299	0.0266	0.023	0.019	0.0148	0.0104	0.0061	0.0018	0.0023	0.0061	0.0095	0.0126	0.0153	0.0175	0.0193	0.0206	0.0215	0.0221	0.0223	0.0222	0.0219	0.0214	0.0208	0.0202	0.0195	0.0189	0.0183	0.0179	0.0175	0.0172	0.0171	0.0169	0.0169	0.0168	0.0168	0.0168	0.0168	0.0168	0.0168	0.0167	0.0167	0.0167	0.0166	0.0166	0.0166
38.81Hz	0.0377	0.037	0.0356	0.0335	0.0309	0.0277	0.024	0.02	0.0158	0.0116	0.0073	0.0037	0.0033	0.0064	0.0098	0.013	0.0159	0.0183	0.0203	0.0218	0.023	0.0237	0.0242	0.0243	0.0241	0.0238	0.0233	0.0227	0.0222	0.0216	0.021	0.0205	0.0201	0.0198	0.0196	0.0194	0.0193	0.0192	0.0191	0.0191	0.0191	0.0191	0.019	0.019	0.019	0.019	0.0189	0.0189	0.0188
38.25Hz	0.039	0.0383	0.0369	0.0348	0.0322	0.0291	0.0255	0.0216	0.0176	0.0135	0.0097	0.0068	0.0061	0.008	0.011	0.014	0.0169	0.0194	0.0215	0.0233	0.0246	0.0256	0.0262	0.0265	0.0266	0.0264	0.026	0.0256	0.0251	0.0245	0.024	0.0235	0.0231	0.0227	0.0224	0.0222	0.022	0.0219	0.0218	0.0217	0.0217	0.0217	0.0216	0.0216	0.0216	0.0215	0.0215	0.0214	0.0214
37.7Hz	0.0405	0.0399	0.0385	0.0365	0.034	0.0309	0.0275	0.0238	0.0199	0.0161	0.0127	0.0103	0.0096	0.0107	0.013	0.0157	0.0184	0.0209	0.0232	0.0251	0.0266	0.0277	0.0285	0.029	0.0292	0.0292	0.029	0.0287	0.0282	0.0277	0.0272	0.0268	0.0263	0.0259	0.0256	0.0253	0.0251	0.025	0.0248	0.0247	0.0247	0.0246	0.0246	0.0245	0.0245	0.0244	0.0244	0.0243	0.0243
37.16Hz	0.0425	0.0418	0.0405	0.0386	0.0362	0.0332	0.03	0.0264	0.0228	0.0194	0.0164	0.0143	0.0134	0.0141	0.0158	0.0181	0.0206	0.023	0.0253	0.0272	0.0289	0.0302	0.0312	0.0318	0.0322	0.0323	0.0323	0.032	0.0317	0.0313	0.0308	0.0304	0.03	0.0295	0.0292	0.0289	0.0286	0.0284	0.0283	0.0281	0.028	0.028	0.0279	0.0278	0.0278	0.0277	0.0276	0.0276	0.0275
36.63Hz	0.0449	0.0442	0.043	0.0412	0.0388	0.0361	0.033	0.0297	0.0264	0.0232	0.0205	0.0186	0.0178	0.018	0.0193	0.0212	0.0234	0.0257	0.0279	0.0299	0.0316	0.033	0.0341	0.0349	0.0355	0.0358	0.0359	0.0358	0.0355	0.0352	0.0348	0.0344	0.034	0.0336	0.0332	0.0329	0.0326	0.0324	0.0322	0.032	0.0319	0.0317	0.0316	0.0316	0.0315	0.0314	0.0313	0.0313	0.0312
36.1Hz	0.0477	0.0471	0.0459	0.0442	0.042	0.0394	0.0366	0.0335	0.0305	0.0276	0.0252	0.0234	0.0226	0.0226	0.0235	0.025	0.027	0.029	0.0311	0.0331	0.0348	0.0363	0.0375	0.0385	0.0392	0.0396	0.0398	0.0398	0.0397	0.0395	0.0392	0.0388	0.0384	0.038	0.0377	0.0373	0.037	0.0368	0.0365	0.0363	0.0362	0.036	0.0359	0.0358	0.0357	0.0356	0.0355	0.0354	0.0353
35.59Hz	0.0511	0.0505	0.0494	0.0478	0.0458	0.0434	0.0407	0.0379	0.0351	0.0326	0.0304	0.0288	0.0279	0.0278	0.0284	0.0296	0.0312	0.0331	0.035	0.0369	0.0386	0.0401	0.0414	0.0425	0.0433	0.0439	0.0442	0.0444	0.0444	0.0442	0.044	0.0437	0.0434	0.043	0.0426	0.0423	0.042	0.0417	0.0414	0.0412	0.041	0.0408	0.0407	0.0405	0.0404	0.0403	0.0402	0.0401	0.04
35.08Hz	0.0551	0.0545	0.0535	0.052	0.0501	0.0479	0.0455	0.0429	0.0404	0.0381	0.0361	0.0346	0.0337	0.0335	0.0339	0.0349	0.0362	0.0379	0.0396	0.0414	0.043	0.0446	0.0459	0.047	0.0479	0.0486	0.0491	0.0494	0.0495	0.0495	0.0493	0.0491	0.0488	0.0485	0.0482	0.0478	0.0475	0.0472	0.0469	0.0466	0.0464	0.0462	0.046	0.0459	0.0457	0.0456	0.0454	0.0453	0.0452
34.57Hz	0.0597	0.0592	0.0582	0.0569	0.0552	0.0531	0.0509	0.0486	0.0463	0.0442	0.0424	0.041	0.0402	0.0399	0.0401	0.0409	0.042	0.0434	0.045	0.0466	0.0482	0.0497	0.0511	0.0522	0.0532	0.054	0.0546	0.0549	0.0552	0.0552	0.0552	0.055	0.0548	0.0546	0.0543	0.0539	0.0536	0.0533	0.053	0.0527	0.0525	0.0522	0.052	0.0518	0.0516	0.0515	0.0513	0.0512	0.051
34.08Hz	0.065	0.0645	0.0637	0.0624	0.0609	0.059	0.057	0.055	0.0529	0.051	0.0494	0.0481	0.0473	0.0469	0.0471	0.0476	0.0486	0.0498	0.0512	0.0527	0.0542	0.0556	0.0569	0.0581	0.0592	0.06	0.0607	0.0611	0.0615	0.0616	0.0617	0.0616	0.0615	0.0612	0.061	0.0607	0.0604	0.0601	0.0598	0.0595	0.0592	0.059	0.0587	0.0585	0.0583	0.0581	0.0579	0.0577	0.0576
33.59Hz	0.071	0.0706	0.0699	0.0688	0.0674	0.0657	0.0639	0.0621	0.0603	0.0586	0.0571	0.0559	0.0551	0.0547	0.0548	0.0552	0.056	0.057	0.0582	0.0596	0.061	0.0623	0.0636	0.0648	0.0659	0.0668	0.0675	0.068	0.0684	0.0687	0.0688	0.0689	0.0688	0.0686	0.0684	0.0682	0.0679	0.0676	0.0673	0.067	0.0667	0.0664	0.0662	0.0659	0.0657	0.0655	0.0652	0.065	0.0648
33.11Hz	0.078	0.0776	0.0769	0.0759	0.0747	0.0732	0.0716	0.07	0.0684	0.0669	0.0655	0.0645	0.0637	0.0633	0.0633	0.0636	0.0642	0.0651	0.0662	0.0674	0.0687	0.07	0.0712	0.0724	0.0734	0.0743	0.0751	0.0757	0.0762	0.0765	0.0768	0.0769	0.0768	0.0768	0.0766	0.0764	0.0761	0.0759	0.0756	0.0753	0.075	0.0747	0.0744	0.0741	0.0739	0.0736	0.0734	0.0732	0.0729
32.63Hz	0.0858	0.0855	0.0849	0.084	0.0829	0.0816	0.0802	0.0788	0.0773	0.076	0.0748	0.0739	0.0732	0.0728	0.0727	0.0729	0.0734	0.0742	0.0751	0.0762	0.0774	0.0786	0.0797	0.0809	0.0819	0.0828	0.0836	0.0843	0.0848	0.0852	0.0855	0.0857	0.0857	0.0857	0.0856	0.0854	0.0852	0.085	0.0847	0.0844	0.0841	0.0838	0.0835	0.0833	0.083	0.0827	0.0824	0.0822	0.0819
32.17Hz	0.0946	0.0944	0.0938	0.0931	0.0921	0.091	0.0898	0.0885	0.0872	0.0861	0.085	0.0842	0.0835	0.0832	0.0831	0.0832	0.0836	0.0843	0.0851	0.086	0.0871	0.0882	0.0893	0.0903	0.0914	0.0923	0.0931	0.0938	0.0944	0.0948	0.0952	0.0954	0.0955	0.0955	0.0955	0.0954	0.0952	0.095	0.0948	0.0945	0.0942	0.0939	0.0936	0.0933	0.093	0.0927	0.0924	0.0921	0.0918
31.7Hz	0.1045	0.1043	0.1038	0.1032	0.1023	0.1014	0.1003	0.0992	0.0981	0.0971	0.0962	0.0954	0.0949	0.0945	0.0944	0.0945	0.0949	0.0954	0.0961	0.097	0.0979	0.0989	0.0999	0.1009	0.1019	0.1028	0.1036	0.1043	0.1049	0.1054	0.1058	0.1061	0.1063	0.1063	0.1064	0.1063	0.1062	0.106	0.1058	0.1055	0.1052	0.1049	0.1046	0.1043	0.104	0.1037	0.1034	0.1031	0.1028
31.25Hz	0.1155	0.1153	0.115	0.1144	0.1137	0.1128	0.1119	0.111	0.1101	0.1092	0.1084	0.1077	0.1072	0.1069	0.1068	0.1069	0.1072	0.1077	0.1083	0.109	0.1099	0.1108	0.1117	0.1126	0.1136	0.1144	0.1152	0.1159	0.1166	0.1171	0.1175	0.1178	0.118	0.1182	0.1182	0.1182	0.1181	0.118	0.1178	0.1176	0.1173	0.117	0.1167	0.1164	0.1161	0.1157	0.1154	0.1151	0.1147
30.8Hz	0.1278	0.1276	0.1273	0.1268	0.1262	0.1255	0.1247	0.1239	0.1231	0.1224	0.1217	0.1211	0.1207	0.1204	0.1204	0.1204	0.1207	0.1211	0.1216	0.1223	0.123	0.1238	0.1247	0.1256	0.1264	0.1272	0.128	0.1287	0.1293	0.1299	0.1303	0.1307	0.1309	0.1311	0.1312	0.1312	0.1312	0.1311	0.1309	0.1307	0.1304	0.1302	0.1299	0.1296	0.1292	0.1289	0.1285	0.1282	0.1278
30.36Hz	0.1413	0.1411	0.1409	0.1405	0.14	0.1394	0.1387	0.138	0.1374	0.1367	0.1362	0.1357	0.1354	0.1351	0.1351	0.1351	0.1353	0.1357	0.1362	0.1367	0.1374	0.1382	0.1389	0.1397	0.1405	0.1413	0.142	0.1427	0.1433	0.1439	0.1443	0.1447	0.145	0.1452	0.1453	0.1454	0.1454	0.1453	0.1451	0.145	0.1447	0.1445	0.1442	0.1439	0.1436	0.1432	0.1428	0.1425	0.1421
29.93Hz	0.1561	0.156	0.1558	0.1554	0.155	0.1545	0.154	0.1534	0.1529	0.1524	0.1519	0.1515	0.1512	0.151	0.151	0.151	0.1512	0.1515	0.152	0.1525	0.1531	0.1538	0.1545	0.1552	0.1559	0.1566	0.1573	0.158	0.1586	0.1591	0.1596	0.1599	0.1603	0.1605	0.1606	0.1607	0.1607	0.1607	0.1606	0.1604	0.1602	0.16	0.1597	0.1594	0.1591	0.1587	0.1583	0.158	0.1576
29.5Hz	0.1723	0.1722	0.172	0.1717	0.1714	0.171	0.1706	0.1701	0.1697	0.1692	0.1689	0.1686	0.1683	0.1682	0.1682	0.1682	0.1684	0.1687	0.1691	0.1695	0.1701	0.1707	0.1713	0.172	0.1726	0.1733	0.174	0.1746	0.1751	0.1756	0.1761	0.1765	0.1768	0.177	0.1772	0.1773	0.1773	0.1773	0.1772	0.1771	0.1769	0.1767	0.1764	0.1761	0.1758	0.1754	0.1751	0.1747	0.1743
29.07Hz	0.1899	0.1898	0.1896	0.1894	0.1891	0.1888	0.1885	0.1881	0.1878	0.1874	0.1871	0.1869	0.1867	0.1866	0.1866	0.1867	0.1869	0.1871	0.1875	0.1879	0.1884	0.1889	0.1895	0.1901	0.1907	0.1913	0.1919	0.1925	0.193	0.1935	0.1939	0.1943	0.1946	0.1948	0.195	0.1951	0.1952	0.1952	0.1951	0.195	0.1948	0.1946	0.1944	0.1941	0.1937	0.1934	0.193	0.1926	0.1922
28.66Hz	0.2088	0.2088	0.2087	0.2085	0.2083	0.208	0.2078	0.2075	0.2072	0.2069	0.2067	0.2065	0.2064	0.2064	0.2064	0.2065	0.2066	0.2069	0.2072	0.2075	0.208	0.2085	0.209	0.2095	0.2101	0.2106	0.2112	0.2117	0.2122	0.2126	0.213	0.2134	0.2137	0.2139	0.2141	0.2142	0.2143	0.2143	0.2142	0.2141	0.214	0.2138	0.2135	0.2133	0.2129	0.2126	0.2122	0.2118	0.2114
28.25Hz	0.2292	0.2292	0.2291	0.2289	0.2288	0.2286	0.2284	0.2282	0.2279	0.2278	0.2276	0.2275	0.2274	0.2274	0.2274	0.2275	0.2277	0.2279	0.2282	0.2285	0.2289	0.2293	0.2298	0.2303	0.2307	0.2312	0.2317	0.2322	0.2327	0.2331	0.2335	0.2338	0.2341	0.2343	0.2345	0.2346	0.2347	0.2347	0.2346	0.2345	0.2344	0.2342	0.2339	0.2337	0.2333	0.233	0.2326	0.2322	0.2318
27.84Hz	0.2509	0.2509	0.2508	0.2507	0.2506	0.2504	0.2503	0.2501	0.25	0.2498	0.2497	0.2496	0.2496	0.2496	0.2497	0.2498	0.2499	0.2501	0.2504	0.2507	0.251	0.2514	0.2518	0.2522	0.2527	0.2531	0.2536	0.254	0.2544	0.2548	0.2551	0.2554	0.2557	0.2559	0.256	0.2561	0.2562	0.2562	0.2562	0.2561	0.2559	0.2557	0.2555	0.2552	0.2549	0.2546	0.2542	0.2538	0.2534
27.44Hz	0.2739	0.2739	0.2738	0.2737	0.2737	0.2735	0.2734	0.2733	0.2732	0.2731	0.2731	0.273	0.273	0.273	0.2731	0.2732	0.2733	0.2735	0.2738	0.274	0.2743	0.2747	0.275	0.2754	0.2758	0.2762	0.2766	0.2769	0.2773	0.2776	0.2779	0.2782	0.2784	0.2786	0.2787	0.2788	0.2789	0.2789	0.2788	0.2787	0.2786	0.2784	0.2782	0.2779	0.2776	0.2773	0.2769	0.2765	0.2761
27.05Hz	0.298	0.298	0.298	0.2979	0.2979	0.2978	0.2977	0.2977	0.2976	0.2975	0.2975	0.2975	0.2975	0.2975	0.2976	0.2977	0.2978	0.298	0.2982	0.2984	0.2987	0.299	0.2993	0.2996	0.3	0.3003	0.3006	0.3009	0.3012	0.3015	0.3018	0.302	0.3022	0.3024	0.3025	0.3026	0.3026	0.3026	0.3025	0.3024	0.3023	0.3021	0.3018	0.3016	0.3013	0.3009	0.3006	0.3002	0.2997
26.66Hz	0.3232	0.3232	0.3232	0.3232	0.3231	0.3231	0.323	0.323	0.3229	0.3229	0.3229	0.3229	0.3229	0.3229	0.323	0.3231	0.3232	0.3234	0.3236	0.3238	0.324	0.3242	0.3245	0.3248	0.325	0.3253	0.3256	0.3259	0.3261	0.3264	0.3266	0.3268	0.3269	0.327	0.3271	0.3272	0.3272	0.3271	0.3271	0.327	0.3268	0.3266	0.3264	0.3261	0.3258	0.3255	0.3251	0.3247	0.3242
26.28Hz	0.3493	0.3493	0.3493	0.3492	0.3492	0.3492	0.3491	0.3491	0.3491	0.3491	0.3491	0.3491	0.3491	0.3491	0.3492	0.3493	0.3494	0.3495	0.3497	0.3498	0.35	0.3502	0.3504	0.3506	0.3509	0.3511	0.3513	0.3515	0.3517	0.3519	0.3521	0.3522	0.3523	0.3524	0.3525	0.3525	0.3525	0.3524	0.3523	0.3522	0.352	0.3518	0.3516	0.3513	0.351	0.3507	0.3503	0.3499	0.3494
25.9Hz	0.376	0.376	0.3759	0.3759	0.3759	0.3759	0.3759	0.3758	0.3758	0.3758	0.3758	0.3758	0.3758	0.3759	0.3759	0.376	0.3761	0.3762	0.3763	0.3764	0.3766	0.3767	0.3769	0.377	0.3772	0.3774	0.3775	0.3777	0.3778	0.378	0.3781	0.3782	0.3783	0.3783	0.3783	0.3783	0.3783	0.3782	0.3781	0.3779	0.3777	0.3775	0.3773	0.377	0.3767	0.3763	0.3759	0.3755	0.3751
25.53Hz	0.403	0.403	0.403	0.403	0.4029	0.4029	0.4029	0.4029	0.4029	0.4028	0.4028	0.4028	0.4029	0.4029	0.4029	0.4029	0.403	0.4031	0.4032	0.4032	0.4033	0.4034	0.4036	0.4037	0.4038	0.4039	0.404	0.4041	0.4042	0.4043	0.4043	0.4044	0.4044	0.4044	0.4044	0.4043	0.4043	0.4041	0.404	0.4038	0.4036	0.4034	0.4031	0.4029	0.4025	0.4022	0.4018	0.4014	0.401
25.16Hz	0.4301	0.4301	0.4301	0.43	0.43	0.43	0.43	0.4299	0.4299	0.4299	0.4299	0.4299	0.4299	0.4299	0.4299	0.4299	0.4299	0.4299	0.43	0.43	0.4301	0.4301	0.4302	0.4302	0.4303	0.4304	0.4304	0.4305	0.4305	0.4305	0.4305	0.4305	0.4305	0.4304	0.4304	0.4303	0.4302	0.43	0.4299	0.4297	0.4295	0.4292	0.4289	0.4286	0.4283	0.428	0.4276	0.4272	0.4267
24.8Hz	0.4568	0.4568	0.4568	0.4568	0.4568	0.4568	0.4567	0.4567	0.4566	0.4566	0.4566	0.4565	0.4565	0.4565	0.4565	0.4564	0.4564	0.4564	0.4564	0.4564	0.4564	0.4564	0.4564	0.4564	0.4564	0.4564	0.4564	0.4564	0.4564	0.4563	0.4563	0.4562	0.4561	0.4561	0.4559	0.4558	0.4557	0.4555	0.4553	0.4551	0.4548	0.4546	0.4543	0.454	0.4537	0.4533	0.4529	0.4525	0.4521
24.45Hz	0.4829	0.4829	0.4829	0.4829	0.4828	0.4828	0.4828	0.4827	0.4826	0.4826	0.4825	0.4825	0.4824	0.4823	0.4823	0.4822	0.4821	0.4821	0.482	0.482	0.4819	0.4819	0.4818	0.4818	0.4817	0.4816	0.4816	0.4815	0.4814	0.4813	0.4812	0.4811	0.481	0.4809	0.4807	0.4805	0.4804	0.4801	0.4799	0.4797	0.4794	0.4791	0.4788	0.4785	0.4782	0.4778	0.4774	0.477	0.4766
24.1Hz	0.5079	0.5079	0.5078	0.5078	0.5078	0.5077	0.5076	0.5076	0.5075	0.5074	0.5073	0.5072	0.5071	0.507	0.5069	0.5068	0.5067	0.5066	0.5065	0.5064	0.5062	0.5061	0.506	0.5059	0.5058	0.5057	0.5055	0.5054	0.5053	0.5051	0.505	0.5048	0.5046	0.5044	0.5042	0.504	0.5038	0.5036	0.5033	0.5031	0.5028	0.5025	0.5022	0.5018	0.5015	0.5011	0.5008	0.5004	0.5
23.75Hz	0.5312	0.5312	0.5312	0.5311	0.5311	0.531	0.5309	0.5308	0.5307	0.5306	0.5305	0.5304	0.5302	0.5301	0.5299	0.5298	0.5296	0.5294	0.5293	0.5291	0.5289	0.5287	0.5286	0.5284	0.5282	0.528	0.5278	0.5276	0.5274	0.5272	0.527	0.5268	0.5266	0.5264	0.5261	0.5259	0.5256	0.5253	0.5251	0.5248	0.5245	0.5242	0.5238	0.5235	0.5231	0.5228	0.5224	0.522	0.5216
23.41Hz	0.5525	0.5525	0.5525	0.5524	0.5524	0.5523	0.5522	0.552	0.5519	0.5518	0.5516	0.5514	0.5512	0.551	0.5508	0.5506	0.5504	0.5502	0.5499	0.5497	0.5495	0.5492	0.549	0.5488	0.5485	0.5483	0.548	0.5478	0.5475	0.5472	0.547	0.5467	0.5464	0.5461	0.5459	0.5456	0.5453	0.545	0.5447	0.5444	0.544	0.5437	0.5434	0.543	0.5427	0.5423	0.542	0.5416	0.5412
23.08Hz	0.5713	0.5713	0.5713	0.5712	0.5711	0.571	0.5709	0.5707	0.5705	0.5703	0.5701	0.5699	0.5697	0.5694	0.5692	0.5689	0.5686	0.5683	0.5681	0.5678	0.5675	0.5672	0.5668	0.5665	0.5662	0.5659	0.5656	0.5653	0.565	0.5646	0.5643	0.564	0.5637	0.5633	0.563	0.5627	0.5624	0.562	0.5617	0.5614	0.561	0.5607	0.5604	0.56	0.5597	0.5593	0.559	0.5586	0.5583
22.74Hz	0.5872	0.5871	0.5871	0.587	0.5869	0.5867	0.5866	0.5864	0.5862	0.5859	0.5857	0.5854	0.5851	0.5848	0.5845	0.5842	0.5838	0.5835	0.5831	0.5828	0.5824	0.582	0.5817	0.5813	0.5809	0.5805	0.5801	0.5798	0.5794	0.579	0.5786	0.5783	0.5779	0.5775	0.5772	0.5768	0.5764	0.5761	0.5757	0.5754	0.575	0.5747	0.5743	0.574	0.5737	0.5733	0.573	0.5727	0.5723
22.42Hz	0.5995	0.5995	0.5994	0.5993	0.5992	0.599	0.5988	0.5986	0.5984	0.5981	0.5978	0.5975	0.5971	0.5968	0.5964	0.596	0.5956	0.5952	0.5948	0.5943	0.5939	0.5934	0.593	0.5925	0.5921	0.5917	0.5912	0.5908	0.5903	0.5899	0.5895	0.589	0.5886	0.5882	0.5878	0.5874	0.587	0.5866	0.5863	0.5859	0.5855	0.5852	0.5849	0.5845	0.5842	0.5839	0.5836	0.5833	0.583
22.1Hz	0.6081	0.6081	0.608	0.6079	0.6077	0.6075	0.6073	0.607	0.6067	0.6064	0.6061	0.6057	0.6053	0.6049	0.6044	0.604	0.6035	0.603	0.6025	0.602	0.6015	0.601	0.6005	0.6	0.5994	0.5989	0.5984	0.5979	0.5974	0.5969	0.5965	0.596	0.5955	0.5951	0.5946	0.5942	0.5938	0.5934	0.593	0.5926	0.5922	0.5919	0.5915	0.5912	0.5909	0.5906	0.5903	0.5901	0.5898
21.78Hz	0.6125	0.6125	0.6124	0.6122	0.6121	0.6118	0.6116	0.6113	0.6109	0.6106	0.6102	0.6097	0.6093	0.6088	0.6083	0.6078	0.6072	0.6067	0.6061	0.6055	0.6049	0.6044	0.6038	0.6032	0.6026	0.602	0.6014	0.6009	0.6003	0.5998	0.5992	0.5987	0.5982	0.5977	0.5972	0.5968	0.5963	0.5959	0.5955	0.5951	0.5948	0.5944	0.5941	0.5938	0.5935	0.5932	0.5929	0.5927	0.5925
21.47Hz	0.6125	0.6124	0.6123	0.6122	0.612	0.6117	0.6114	0.6111	0.6107	0.6103	0.6098	0.6093	0.6088	0.6083	0.6077	0.6071	0.6065	0.6059	0.6052	0.6046	0.6039	0.6033	0.6026	0.6019	0.6013	0.6006	0.6	0.5994	0.5988	0.5982	0.5976	0.597	0.5965	0.5959	0.5954	0.5949	0.5945	0.594	0.5936	0.5932	0.5929	0.5925	0.5922	0.5919	0.5916	0.5914	0.5912	0.591	0.5908
21.16Hz	0.6079	0.6078	0.6077	0.6075	0.6073	0.607	0.6067	0.6063	0.6059	0.6054	0.6049	0.6044	0.6038	0.6032	0.6025	0.6018	0.6012	0.6005	0.5997	0.599	0.5983	0.5976	0.5968	0.5961	0.5954	0.5947	0.594	0.5933	0.5926	0.5919	0.5913	0.5907	0.5901	0.5895	0.589	0.5885	0.588	0.5875	0.5871	0.5867	0.5863	0.586	0.5857	0.5854	0.5852	0.585	0.5848	0.5846	0.5845
20.86Hz	0.5986	0.5986	0.5984	0.5982	0.598	0.5977	0.5973	0.5969	0.5964	0.5959	0.5953	0.5947	0.594	0.5934	0.5926	0.5919	0.5911	0.5904	0.5896	0.5888	0.588	0.5872	0.5863	0.5855	0.5848	0.584	0.5832	0.5825	0.5817	0.581	0.5803	0.5797	0.579	0.5784	0.5779	0.5773	0.5768	0.5764	0.5759	0.5755	0.5752	0.5749	0.5746	0.5743	0.5741	0.5739	0.5738	0.5737	0.5736
20.56Hz	0.5848	0.5847	0.5845	0.5843	0.5841	0.5837	0.5833	0.5828	0.5823	0.5817	0.5811	0.5804	0.5797	0.5789	0.5782	0.5773	0.5765	0.5756	0.5748	0.5739	0.573	0.5721	0.5712	0.5704	0.5695	0.5687	0.5678	0.567	0.5662	0.5655	0.5647	0.564	0.5634	0.5627	0.5621	0.5616	0.561	0.5606	0.5601	0.5597	0.5594	0.5591	0.5588	0.5586	0.5584	0.5583	0.5582	0.5581	0.5581
20.26Hz	0.5665	0.5664	0.5662	0.566	0.5657	0.5653	0.5648	0.5643	0.5638	0.5631	0.5624	0.5617	0.5609	0.5601	0.5592	0.5583	0.5574	0.5565	0.5555	0.5545	0.5536	0.5526	0.5517	0.5507	0.5498	0.5489	0.548	0.5471	0.5462	0.5454	0.5446	0.5439	0.5432	0.5425	0.5419	0.5413	0.5408	0.5403	0.5399	0.5395	0.5391	0.5388	0.5386	0.5384	0.5382	0.5381	0.5381	0.5381	0.5381
19.97Hz	0.544	0.5439	0.5437	0.5435	0.5432	0.5427	0.5422	0.5417	0.541	0.5404	0.5396	0.5388	0.5379	0.537	0.5361	0.5351	0.5341	0.5331	0.5321	0.531	0.53	0.5289	0.5279	0.5269	0.5259	0.5249	0.5239	0.523	0.5221	0.5212	0.5204	0.5196	0.5188	0.5181	0.5175	0.5169	0.5163	0.5158	0.5154	0.515	0.5147	0.5144	0.5142	0.514	0.5139	0.5138	0.5138	0.5139	0.514
19.69Hz	0.5178	0.5177	0.5175	0.5172	0.5169	0.5164	0.5159	0.5153	0.5146	0.5138	0.513	0.5121	0.5112	0.5102	0.5092	0.5081	0.5071	0.506	0.5048	0.5037	0.5026	0.5015	0.5004	0.4993	0.4982	0.4971	0.4961	0.4951	0.4941	0.4932	0.4923	0.4915	0.4907	0.49	0.4893	0.4887	0.4881	0.4876	0.4872	0.4868	0.4865	0.4862	0.486	0.4859	0.4858	0.4858	0.4858	0.4859	0.4861
19.4Hz	0.4884	0.4883	0.4881	0.4878	0.4874	0.4869	0.4863	0.4857	0.4849	0.4841	0.4832	0.4822	0.4812	0.4802	0.4791	0.4779	0.4768	0.4756	0.4744	0.4732	0.472	0.4707	0.4696	0.4684	0.4672	0.4661	0.465	0.4639	0.4629	0.4619	0.461	0.4601	0.4593	0.4585	0.4578	0.4572	0.4566	0.4561	0.4556	0.4553	0.455	0.4547	0.4545	0.4544	0.4544	0.4544	0.4545	0.4547	0.4549
19.13Hz	0.4563	0.4562	0.456	0.4557	0.4553	0.4547	0.4541	0.4534	0.4526	0.4517	0.4507	0.4497	0.4486	0.4475	0.4463	0.4451	0.4438	0.4426	0.4413	0.44	0.4387	0.4374	0.4361	0.4348	0.4336	0.4324	0.4312	0.4301	0.429	0.428	0.427	0.4261	0.4252	0.4244	0.4237	0.423	0.4224	0.4219	0.4215	0.4211	0.4208	0.4206	0.4204	0.4203	0.4203	0.4204	0.4205	0.4207	0.421
18.85Hz	0.4223	0.4222	0.422	0.4216	0.4212	0.4206	0.4199	0.4192	0.4183	0.4174	0.4163	0.4152	0.4141	0.4128	0.4116	0.4103	0.4089	0.4075	0.4062	0.4048	0.4034	0.402	0.4006	0.3993	0.398	0.3967	0.3955	0.3943	0.3931	0.392	0.391	0.3901	0.3892	0.3883	0.3876	0.3869	0.3863	0.3857	0.3853	0.3849	0.3846	0.3844	0.3843	0.3842	0.3843	0.3844	0.3846	0.3848	0.3851
18.58Hz	0.3871	0.387	0.3867	0.3863	0.3859	0.3852	0.3845	0.3837	0.3828	0.3818	0.3807	0.3795	0.3782	0.3769	0.3756	0.3742	0.3727	0.3713	0.3698	0.3683	0.3669	0.3654	0.3639	0.3625	0.3611	0.3598	0.3585	0.3572	0.356	0.3549	0.3538	0.3528	0.3518	0.351	0.3502	0.3495	0.3488	0.3483	0.3479	0.3475	0.3472	0.347	0.3469	0.3469	0.347	0.3471	0.3473	0.3476	0.348
18.31Hz	0.3513	0.3512	0.3509	0.3505	0.35	0.3494	0.3486	0.3477	0.3467	0.3457	0.3445	0.3432	0.3419	0.3405	0.3391	0.3376	0.3361	0.3345	0.333	0.3314	0.3298	0.3283	0.3267	0.3252	0.3237	0.3223	0.3209	0.3196	0.3183	0.3171	0.316	0.315	0.314	0.3131	0.3123	0.3115	0.3109	0.3104	0.3099	0.3095	0.3093	0.3091	0.309	0.309	0.3091	0.3093	0.3096	0.3099	0.3103
18.05Hz	0.3158	0.3157	0.3154	0.315	0.3144	0.3137	0.3129	0.312	0.3109	0.3098	0.3085	0.3072	0.3058	0.3043	0.3028	0.3012	0.2996	0.298	0.2963	0.2947	0.293	0.2914	0.2897	0.2881	0.2866	0.2851	0.2836	0.2822	0.2809	0.2796	0.2785	0.2774	0.2763	0.2754	0.2746	0.2738	0.2732	0.2726	0.2722	0.2718	0.2716	0.2714	0.2714	0.2714	0.2715	0.2717	0.272	0.2724	0.2729
17.79Hz	0.2811	0.281	0.2807	0.2803	0.2797	0.2789	0.2781	0.2771	0.276	0.2748	0.2735	0.2721	0.2706	0.2691	0.2674	0.2658	0.2641	0.2623	0.2606	0.2589	0.2571	0.2554	0.2537	0.252	0.2504	0.2488	0.2473	0.2458	0.2444	0.2431	0.2419	0.2407	0.2396	0.2387	0.2378	0.2371	0.2364	0.2358	0.2354	0.235	0.2348	0.2347	0.2346	0.2347	0.2349	0.2351	0.2355	0.2359	0.2364
17.54Hz	0.248	0.2478	0.2475	0.2471	0.2464	0.2457	0.2448	0.2438	0.2426	0.2413	0.24	0.2385	0.2369	0.2353	0.2336	0.2319	0.2301	0.2283	0.2264	0.2246	0.2228	0.2209	0.2191	0.2174	0.2157	0.214	0.2124	0.2109	0.2094	0.2081	0.2068	0.2056	0.2045	0.2035	0.2026	0.2019	0.2012	0.2006	0.2002	0.1998	0.1996	0.1995	0.1995	0.1996	0.1998	0.2001	0.2005	0.2009	0.2015
17.29Hz	0.2168	0.2167	0.2163	0.2159	0.2152	0.2144	0.2135	0.2124	0.2112	0.2099	0.2085	0.2069	0.2053	0.2036	0.2018	0.2	0.1982	0.1963	0.1943	0.1924	0.1905	0.1886	0.1867	0.1849	0.1831	0.1814	0.1797	0.1781	0.1766	0.1752	0.1739	0.1726	0.1715	0.1705	0.1696	0.1688	0.1681	0.1675	0.1671	0.1667	0.1665	0.1664	0.1665	0.1666	0.1668	0.1672	0.1676	0.1682	0.1688
17.04Hz	0.1881	0.1879	0.1876	0.1871	0.1864	0.1856	0.1846	0.1835	0.1823	0.1809	0.1794	0.1779	0.1762	0.1744	0.1726	0.1707	0.1687	0.1668	0.1648	0.1628	0.1608	0.1588	0.1569	0.155	0.1531	0.1513	0.1496	0.1479	0.1463	0.1449	0.1435	0.1422	0.141	0.14	0.1391	0.1382	0.1376	0.137	0.1366	0.1362	0.1361	0.136	0.136	0.1362	0.1365	0.1369	0.1374	0.138	0.1386
16.79Hz	0.1621	0.1619	0.1615	0.161	0.1604	0.1595	0.1585	0.1574	0.1561	0.1547	0.1532	0.1516	0.1498	0.148	0.1461	0.1442	0.1422	0.1402	0.1381	0.136	0.134	0.1319	0.1299	0.1279	0.126	0.1241	0.1223	0.1206	0.119	0.1174	0.116	0.1147	0.1135	0.1124	0.1114	0.1106	0.1099	0.1094	0.1089	0.1086	0.1085	0.1085	0.1086	0.1088	0.1091	0.1096	0.1101	0.1107	0.1115
16.55Hz	0.1389	0.1387	0.1384	0.1379	0.1372	0.1363	0.1353	0.1342	0.1329	0.1315	0.1299	0.1283	0.1265	0.1246	0.1227	0.1207	0.1187	0.1166	0.1145	0.1124	0.1103	0.1081	0.1061	0.104	0.102	0.1001	0.0982	0.0964	0.0947	0.0931	0.0917	0.0903	0.089	0.0879	0.0869	0.0861	0.0854	0.0848	0.0844	0.0842	0.084	0.0841	0.0842	0.0845	0.0849	0.0854	0.086	0.0867	0.0875
16.32Hz	0.1187	0.1185	0.1181	0.1176	0.1169	0.1161	0.1151	0.1139	0.1127	0.1112	0.1097	0.108	0.1062	0.1044	0.1024	0.1004	0.0984	0.0962	0.0941	0.0919	0.0898	0.0876	0.0855	0.0834	0.0813	0.0793	0.0774	0.0755	0.0738	0.0721	0.0706	0.0691	0.0678	0.0667	0.0657	0.0648	0.0641	0.0635	0.0631	0.0629	0.0628	0.0629	0.0631	0.0634	0.0639	0.0645	0.0652	0.066	0.0668
16.08Hz	0.1013	0.1011	0.1008	0.1003	0.0996	0.0988	0.0978	0.0967	0.0954	0.094	0.0924	0.0908	0.089	0.0872	0.0853	0.0833	0.0812	0.0791	0.0769	0.0748	0.0726	0.0704	0.0682	0.0661	0.0639	0.0619	0.0599	0.058	0.0561	0.0544	0.0528	0.0513	0.0499	0.0487	0.0476	0.0467	0.046	0.0454	0.045	0.0448	0.0447	0.0449	0.0451	0.0456	0.0461	0.0468	0.0476	0.0485	0.0495
15.85Hz	0.0867	0.0865	0.0862	0.0857	0.085	0.0842	0.0833	0.0822	0.081	0.0796	0.0781	0.0765	0.0748	0.073	0.0711	0.0691	0.0671	0.065	0.0629	0.0607	0.0586	0.0564	0.0542	0.052	0.0499	0.0478	0.0457	0.0437	0.0418	0.04	0.0383	0.0367	0.0352	0.0339	0.0327	0.0317	0.0309	0.0303	0.0299	0.0297	0.0297	0.0299	0.0303	0.0309	0.0315	0.0324	0.0333	0.0343	0.0354
15.62Hz	0.0746	0.0744	0.0741	0.0736	0.073	0.0723	0.0714	0.0703	0.0691	0.0678	0.0664	0.0649	0.0633	0.0616	0.0597	0.0579	0.0559	0.0539	0.0519	0.0498	0.0477	0.0455	0.0434	0.0412	0.0391	0.037	0.0349	0.0329	0.0309	0.029	0.0271	0.0254	0.0238	0.0223	0.0209	0.0198	0.0188	0.0181	0.0177	0.0175	0.0176	0.0179	0.0184	0.0191	0.02	0.021	0.0221	0.0233	0.0245
15.4Hz	0.0647	0.0646	0.0643	0.0639	0.0633	0.0626	0.0617	0.0608	0.0597	0.0585	0.0572	0.0558	0.0542	0.0526	0.0509	0.0492	0.0474	0.0455	0.0436	0.0416	0.0396	0.0376	0.0356	0.0335	0.0315	0.0294	0.0274	0.0254	0.0234	0.0214	0.0195	0.0176	0.0158	0.0141	0.0125	0.0111	0.0098	0.0088	0.0081	0.0078	0.008	0.0085	0.0094	0.0104	0.0116	0.0129	0.0142	0.0155	0.0168
15.18Hz	0.0569	0.0567	0.0565	0.0561	0.0555	0.0549	0.0541	0.0533	0.0523	0.0512	0.05	0.0487	0.0473	0.0459	0.0443	0.0428	0.0411	0.0394	0.0377	0.0359	0.0341	0.0322	0.0304	0.0285	0.0267	0.0248	0.0229	0.0211	0.0192	0.0174	0.0156	0.0138	0.012	0.0103	0.0086	0.0069	0.0052	0.0036	0.002	0.0006	0.0013	0.0028	0.0042	0.0057	0.0071	0.0085	0.0098	0.0111	0.0124
14.96Hz	0.0506	0.0505	0.0503	0.0499	0.0495	0.0489	0.0482	0.0475	0.0466	0.0456	0.0445	0.0434	0.0422	0.0409	0.0395	0.0381	0.0367	0.0352	0.0337	0.0321	0.0305	0.0289	0.0273	0.0257	0.0241	0.0225	0.0209	0.0194	0.0178	0.0163	0.0148	0.0134	0.012	0.0106	0.0094	0.0082	0.0071	0.0062	0.0055	0.0051	0.005	0.0053	0.0058	0.0065	0.0073	0.0082	0.0091	0.01	0.0109
14.75Hz	0.0458	0.0457	0.0455	0.0452	0.0448	0.0443	0.0437	0.043	0.0422	0.0414	0.0405	0.0395	0.0384	0.0373	0.0361	0.0349	0.0337	0.0324	0.0311	0.0297	0.0284	0.0271	0.0257	0.0244	0.023	0.0217	0.0204	0.0192	0.018	0.0168	0.0156	0.0146	0.0135	0.0126	0.0117	0.0109	0.0103	0.0097	0.0093	0.009	0.0088	0.0088	0.0089	0.0091	0.0094	0.0097	0.0102	0.0106	0.0111
14.54Hz	0.0421	0.042	0.0418	0.0415	0.0412	0.0408	0.0402	0.0397	0.039	0.0383	0.0375	0.0366	0.0357	0.0347	0.0337	0.0327	0.0316	0.0305	0.0294	0.0283	0.0272	0.026	0.0249	0.0238	0.0227	0.0216	0.0206	0.0196	0.0186	0.0177	0.0168	0.0159	0.0152	0.0144	0.0138	0.0132	0.0127	0.0122	0.0119	0.0116	0.0114	0.0112	0.0111	0.0111	0.0112	0.0113	0.0114	0.0115	0.0117
14.33Hz	0.0392	0.0391	0.039	0.0388	0.0385	0.0381	0.0376	0.0371	0.0365	0.0359	0.0352	0.0345	0.0337	0.0329	0.032	0.0311	0.0302	0.0292	0.0283	0.0273	0.0264	0.0254	0.0245	0.0235	0.0226	0.0217	0.0208	0.02	0.0192	0.0184	0.0177	0.017	0.0163	0.0157	0.0152	0.0147	0.0142	0.0138	0.0135	0.0132	0.0129	0.0127	0.0126	0.0124	0.0123	0.0123	0.0122	0.0122	0.0122
14.12Hz	0.037	0.037	0.0368	0.0366	0.0364	0.036	0.0356	0.0352	0.0347	0.0341	0.0335	0.0329	0.0322	0.0315	0.0307	0.0299	0.0291	0.0283	0.0275	0.0266	0.0258	0.0249	0.0241	0.0233	0.0225	0.0217	0.0209	0.0202	0.0195	0.0188	0.0182	0.0176	0.017	0.0165	0.016	0.0155	0.0151	0.0147	0.0143	0.014	0.0138	0.0135	0.0133	0.0131	0.0129	0.0128	0.0126	0.0125	0.0124
13.92Hz	0.0354	0.0353	0.0352	0.035	0.0348	0.0345	0.0341	0.0337	0.0333	0.0328	0.0322	0.0316	0.031	0.0304	0.0297	0.029	0.0283	0.0275	0.0268	0.026	0.0253	0.0245	0.0238	0.023	0.0223	0.0216	0.0209	0.0202	0.0195	0.0189	0.0183	0.0178	0.0172	0.0167	0.0162	0.0158	0.0154	0.015	0.0147	0.0143	0.014	0.0138	0.0135	0.0133	0.0131	0.0129	0.0127	0.0125	0.0123
13.72Hz	0.034	0.034	0.0339	0.0337	0.0335	0.0332	0.0329	0.0325	0.0321	0.0317	0.0312	0.0307	0.0301	0.0295	0.0289	0.0282	0.0275	0.0269	0.0262	0.0255	0.0248	0.024	0.0233	0.0226	0.022	0.0213	0.0206	0.02	0.0194	0.0188	0.0182	0.0176	0.0171	0.0166	0.0162	0.0157	0.0153	0.0149	0.0146	0.0142	0.0139	0.0137	0.0134	0.0132	0.0129	0.0127	0.0125	0.0123	0.0121
13.52Hz	0.033	0.033	0.0329	0.0327	0.0325	0.0323	0.032	0.0316	0.0312	0.0308	0.0303	0.0298	0.0293	0.0287	0.0282	0.0275	0.0269	0.0263	0.0256	0.0249	0.0242	0.0236	0.0229	0.0222	0.0215	0.0209	0.0202	0.0196	0.019	0.0184	0.0178	0.0173	0.0168	0.0163	0.0158	0.0154	0.015	0.0146	0.0142	0.0139	0.0136	0.0133	0.0131	0.0128	0.0126	0.0124	0.0122	0.012	0.0118
13.33Hz	0.0322	0.0322	0.0321	0.0319	0.0317	0.0315	0.0312	0.0309	0.0305	0.0301	0.0297	0.0292	0.0287	0.0281	0.0275	0.0269	0.0263	0.0257	0.025	0.0244	0.0237	0.0231	0.0224	0.0217	0.021	0.0204	0.0197	0.0191	0.0185	0.0179	0.0173	0.0168	0.0163	0.0158	0.0153	0.0149	0.0145	0.0141	0.0137	0.0134	0.0131	0.0128	0.0126	0.0123	0.0121	0.0119	0.0117	0.0115	0.0114
13.14Hz	0.0316	0.0315	0.0314	0.0313	0.0311	0.0309	0.0306	0.0303	0.0299	0.0295	0.0291	0.0286	0.0281	0.0276	0.027	0.0264	0.0258	0.0252	0.0245	0.0239	0.0232	0.0226	0.0219	0.0212	0.0205	0.0199	0.0192	0.0186	0.018	0.0174	0.0168	0.0162	0.0157	0.0152	0.0147	0.0142	0.0138	0.0134	0.0131	0.0128	0.0125	0.0122	0.012	0.0117	0.0115	0.0114	0.0112	0.011	0.0109
12.95Hz	0.0311	0.0311	0.031	0.0308	0.0306	0.0304	0.0301	0.0298	0.0295	0.0291	0.0286	0.0282	0.0277	0.0271	0.0266	0.026	0.0254	0.0247	0.0241	0.0234	0.0228	0.0221	0.0214	0.0207	0.02	0.0194	0.0187	0.018	0.0174	0.0168	0.0162	0.0156	0.015	0.0145	0.014	0.0136	0.0131	0.0127	0.0124	0.0121	0.0118	0.0115	0.0113	0.0111	0.0109	0.0107	0.0106	0.0105	0.0104
12.76Hz	0.0307	0.0307	0.0306	0.0305	0.0303	0.03	0.0298	0.0295	0.0291	0.0287	0.0283	0.0278	0.0273	0.0268	0.0262	0.0256	0.025	0.0244	0.0237	0.0231	0.0224	0.0217	0.021	0.0203	0.0196	0.0189	0.0182	0.0175	0.0168	0.0162	0.0156	0.015	0.0144	0.0138	0.0133	0.0128	0.0124	0.012	0.0116	0.0113	0.011	0.0107	0.0105	0.0103	0.0102	0.0101	0.01	0.0099	0.0098
12.58Hz	0.0305	0.0304	0.0303	0.0302	0.03	0.0298	0.0295	0.0292	0.0289	0.0285	0.028	0.0276	0.0271	0.0265	0.0259	0.0254	0.0247	0.0241	0.0234	0.0227	0.022	0.0213	0.0206	0.0199	0.0192	0.0185	0.0177	0.017	0.0163	0.0157	0.015	0.0144	0.0138	0.0132	0.0126	0.0121	0.0116	0.0112	0.0108	0.0105	0.0102	0.0099	0.0097	0.0095	0.0094	0.0093	0.0092	0.0092	0.0091
12.4Hz	0.0304	0.0303	0.0302	0.0301	0.0299	0.0297	0.0294	0.0291	0.0287	0.0283	0.0279	0.0274	0.0269	0.0264	0.0258	0.0252	0.0246	0.0239	0.0232	0.0225	0.0218	0.0211	0.0204	0.0196	0.0189	0.0181	0.0174	0.0166	0.0159	0.0152	0.0145	0.0138	0.0132	0.0125	0.0119	0.0114	0.0109	0.0104	0.01	0.0096	0.0093	0.009	0.0088	0.0086	0.0085	0.0084	0.0084	0.0084	0.0084
12.22Hz	0.0304	0.0303	0.0302	0.0301	0.0299	0.0297	0.0294	0.0291	0.0287	0.0283	0.0279	0.0274	0.0269	0.0263	0.0258	0.0251	0.0245	0.0238	0.0232	0.0224	0.0217	0.021	0.0202	0.0195	0.0187	0.0179	0.0171	0.0164	0.0156	0.0148	0.0141	0.0134	0.0127	0.012	0.0113	0.0107	0.0101	0.0096	0.0091	0.0087	0.0083	0.008	0.0078	0.0076	0.0075	0.0074	0.0074	0.0075	0.0075
12.05Hz	0.0305	0.0304	0.0303	0.0302	0.03	0.0298	0.0295	0.0292	0.0288	0.0284	0.028	0.0275	0.027	0.0264	0.0259	0.0252	0.0246	0.0239	0.0232	0.0225	0.0217	0.021	0.0202	0.0194	0.0186	0.0178	0.017	0.0162	0.0154	0.0146	0.0138	0.013	0.0123	0.0115	0.0108	0.0101	0.0095	0.0089	0.0083	0.0078	0.0074	0.007	0.0068	0.0065	0.0064	0.0063	0.0064	0.0064	0.0065
11.88Hz	0.0308	0.0307	0.0306	0.0305	0.0303	0.0301	0.0298	0.0295	0.0291	0.0287	0.0283	0.0278	0.0272	0.0267	0.0261	0.0255	0.0248	0.0241	0.0234	0.0227	0.0219	0.0212	0.0204	0.0195	0.0187	0.0179	0.0171	0.0162	0.0154	0.0145	0.0137	0.0128	0.012	0.0112	0.0104	0.0097	0.009	0.0083	0.0076	0.007	0.0065	0.006	0.0057	0.0054	0.0052	0.0051	0.0051	0.0052	0.0054
11.71Hz	0.0312	0.0311	0.031	0.0309	0.0307	0.0305	0.0302	0.0299	0.0295	0.0291	0.0287	0.0282	0.0277	0.0271	0.0265	0.0259	0.0252	0.0245	0.0238	0.0231	0.0223	0.0215	0.0207	0.0199	0.019	0.0182	0.0173	0.0164	0.0155	0.0147	0.0138	0.0129	0.012	0.0112	0.0103	0.0095	0.0087	0.0079	0.0071	0.0064	0.0058	0.0052	0.0046	0.0042	0.0039	0.0038	0.0038	0.0039	0.0041
11.54Hz	0.0318	0.0317	0.0316	0.0315	0.0313	0.0311	0.0308	0.0305	0.0301	0.0297	0.0293	0.0288	0.0283	0.0277	0.0271	0.0265	0.0258	0.0251	0.0244	0.0236	0.0228	0.022	0.0212	0.0204	0.0195	0.0187	0.0178	0.0169	0.016	0.0151	0.0141	0.0132	0.0123	0.0114	0.0105	0.0096	0.0087	0.0078	0.007	0.0061	0.0053	0.0046	0.0039	0.0033	0.0027	0.0024	0.0023	0.0024	0.0027
11.37Hz	0.0325	0.0325	0.0324	0.0323	0.0321	0.0319	0.0316	0.0313	0.0309	0.0305	0.03	0.0296	0.029	0.0285	0.0279	0.0272	0.0266	0.0259	0.0252	0.0244	0.0236	0.0228	0.022	0.0211	0.0203	0.0194	0.0185	0.0176	0.0167	0.0157	0.0148	0.0139	0.0129	0.012	0.011	0.0101	0.0092	0.0082	0.0073	0.0064	0.0055	0.0046	0.0038	0.0029	0.0021	0.0014	0.0008	0.0007	0.0013
11.21Hz	0.0335	0.0335	0.0334	0.0332	0.0331	0.0328	0.0326	0.0322	0.0319	0.0315	0.031	0.0306	0.03	0.0295	0.0289	0.0283	0.0276	0.0269	0.0262	0.0254	0.0246	0.0238	0.023	0.0222	0.0213	0.0204	0.0195	0.0186	0.0177	0.0167	0.0158	0.0148	0.0139	0.0129	0.012	0.011	0.0101	0.0091	0.0082	0.0073	0.0064	0.0055	0.0046	0.0038	0.003	0.0022	0.0016	0.0012	0.0013
11.05Hz	0.0347	0.0347	0.0346	0.0344	0.0343	0.034	0.0338	0.0335	0.0331	0.0327	0.0323	0.0318	0.0313	0.0307	0.0301	0.0295	0.0289	0.0282	0.0275	0.0267	0.0259	0.0251	0.0243	0.0235	0.0226	0.0217	0.0208	0.0199	0.019	0.0181	0.0171	0.0162	0.0152	0.0143	0.0133	0.0124	0.0115	0.0105	0.0096	0.0087	0.0079	0.007	0.0062	0.0054	0.0047	0.0041	0.0036	0.0033	0.0031
10.89Hz	0.0362	0.0361	0.036	0.0359	0.0357	0.0355	0.0352	0.0349	0.0346	0.0342	0.0338	0.0333	0.0328	0.0322	0.0317	0.031	0.0304	0.0297	0.029	0.0283	0.0275	0.0267	0.0259	0.0251	0.0242	0.0234	0.0225	0.0216	0.0207	0.0197	0.0188	0.0179	0.017	0.016	0.0151	0.0142	0.0133	0.0124	0.0115	0.0107	0.0099	0.0091	0.0083	0.0076	0.007	0.0064	0.006	0.0056	0.0054
10.73Hz	0.0379	0.0378	0.0377	0.0376	0.0374	0.0372	0.037	0.0367	0.0363	0.0359	0.0355	0.035	0.0346	0.034	0.0334	0.0328	0.0322	0.0315	0.0309	0.0301	0.0294	0.0286	0.0278	0.027	0.0262	0.0253	0.0245	0.0236	0.0227	0.0218	0.0209	0.02	0.0191	0.0182	0.0173	0.0164	0.0155	0.0147	0.0139	0.013	0.0123	0.0115	0.0108	0.0102	0.0096	0.0091	0.0086	0.0082	0.0079
10.58Hz	0.0399	0.0398	0.0397	0.0396	0.0394	0.0392	0.039	0.0387	0.0384	0.038	0.0376	0.0371	0.0366	0.0361	0.0356	0.035	0.0344	0.0337	0.033	0.0323	0.0316	0.0308	0.0301	0.0293	0.0285	0.0276	0.0268	0.0259	0.0251	0.0242	0.0233	0.0225	0.0216	0.0207	0.0199	0.019	0.0182	0.0174	0.0166	0.0158	0.015	0.0143	0.0137	0.013	0.0125	0.012	0.0115	0.0111	0.0108
10.43Hz	0.0422	0.0422	0.0421	0.0419	0.0418	0.0416	0.0413	0.041	0.0407	0.0404	0.04	0.0395	0.0391	0.0386	0.038	0.0374	0.0368	0.0362	0.0356	0.0349	0.0342	0.0334	0.0327	0.0319	0.0311	0.0303	0.0295	0.0287	0.0279	0.027	0.0262	0.0253	0.0245	0.0237	0.0228	0.022	0.0212	0.0204	0.0196	0.0189	0.0182	0.0175	0.0169	0.0163	0.0157	0.0152	0.0147	0.0143	0.0139
10.28Hz	0.0449	0.0448	0.0448	0.0446	0.0445	0.0443	0.044	0.0438	0.0435	0.0431	0.0427	0.0423	0.0418	0.0414	0.0408	0.0403	0.0397	0.0391	0.0385	0.0378	0.0371	0.0364	0.0357	0.0349	0.0342	0.0334	0.0326	0.0318	0.031	0.0302	0.0294	0.0286	0.0278	0.027	0.0262	0.0254	0.0246	0.0239	0.0231	0.0224	0.0217	0.021	0.0204	0.0198	0.0192	0.0187	0.0182	0.0178	0.0174
10.13Hz	0.048	0.0479	0.0478	0.0477	0.0476	0.0474	0.0472	0.0469	0.0466	0.0462	0.0459	0.0455	0.045	0.0446	0.0441	0.0435	0.043	0.0424	0.0418	0.0411	0.0405	0.0398	0.0391	0.0384	0.0376	0.0369	0.0361	0.0354	0.0346	0.0338	0.033	0.0323	0.0315	0.0307	0.0299	0.0292	0.0284	0.0277	0.027	0.0263	0.0256	0.0249	0.0243	0.0237	0.0232	0.0226	0.0222	0.0217	0.0213
9.99Hz	0.0515	0.0514	0.0514	0.0512	0.0511	0.0509	0.0507	0.0504	0.0501	0.0498	0.0495	0.0491	0.0487	0.0482	0.0477	0.0472	0.0467	0.0461	0.0455	0.0449	0.0443	0.0436	0.0429	0.0423	0.0416	0.0408	0.0401	0.0394	0.0386	0.0379	0.0371	0.0364	0.0356	0.0349	0.0341	0.0334	0.0327	0.0319	0.0312	0.0306	0.0299	0.0293	0.0286	0.0281	0.0275	0.027	0.0265	0.026	0.0255
9.84Hz	0.0554	0.0554	0.0553	0.0552	0.0551	0.0549	0.0547	0.0545	0.0542	0.0539	0.0535	0.0531	0.0527	0.0523	0.0518	0.0514	0.0508	0.0503	0.0497	0.0491	0.0485	0.0479	0.0473	0.0466	0.0459	0.0452	0.0445	0.0438	0.0431	0.0424	0.0417	0.0409	0.0402	0.0395	0.0388	0.0381	0.0373	0.0367	0.036	0.0353	0.0346	0.034	0.0334	0.0328	0.0322	0.0317	0.0312	0.0307	0.0302
9.7Hz	0.0599	0.0599	0.0598	0.0597	0.0596	0.0594	0.0592	0.059	0.0587	0.0584	0.0581	0.0577	0.0573	0.0569	0.0565	0.056	0.0555	0.055	0.0545	0.0539	0.0533	0.0527	0.0521	0.0515	0.0508	0.0502	0.0495	0.0488	0.0481	0.0474	0.0467	0.046	0.0453	0.0446	0.0439	0.0432	0.0425	0.0418	0.0412	0.0405	0.0399	0.0392	0.0386	0.038	0.0375	0.0369	0.0364	0.0359	0.0354
9.56Hz	0.065	0.0649	0.0649	0.0648	0.0646	0.0645	0.0643	0.0641	0.0638	0.0635	0.0632	0.0629	0.0625	0.0621	0.0617	0.0612	0.0608	0.0603	0.0597	0.0592	0.0586	0.0581	0.0575	0.0569	0.0562	0.0556	0.055	0.0543	0.0536	0.053	0.0523	0.0516	0.0509	0.0502	0.0496	0.0489	0.0482	0.0475	0.0469	0.0462	0.0456	0.045	0.0444	0.0438	0.0432	0.0426	0.0421	0.0416	0.0411
9.43Hz	0.0706	0.0706	0.0705	0.0704	0.0703	0.0701	0.0699	0.0697	0.0695	0.0692	0.0689	0.0686	0.0682	0.0679	0.0675	0.067	0.0666	0.0661	0.0656	0.0651	0.0646	0.064	0.0634	0.0628	0.0622	0.0616	0.061	0.0604	0.0597	0.0591	0.0584	0.0578	0.0571	0.0564	0.0558	0.0551	0.0545	0.0538	0.0532	0.0525	0.0519	0.0513	0.0506	0.05	0.0495	0.0489	0.0483	0.0478	0.0473
9.29Hz	0.0769	0.0769	0.0768	0.0767	0.0766	0.0764	0.0763	0.0761	0.0758	0.0756	0.0753	0.075	0.0746	0.0743	0.0739	0.0735	0.073	0.0726	0.0721	0.0716	0.0711	0.0706	0.07	0.0695	0.0689	0.0683	0.0677	0.0671	0.0665	0.0658	0.0652	0.0645	0.0639	0.0633	0.0626	0.062	0.0613	0.0607	0.06	0.0594	0.0588	0.0581	0.0575	0.0569	0.0563	0.0557	0.0552	0.0546	0.0541
9.16Hz	0.0839	0.0838	0.0838	0.0837	0.0836	0.0834	0.0833	0.0831	0.0829	0.0826	0.0823	0.082	0.0817	0.0814	0.081	0.0806	0.0802	0.0798	0.0793	0.0788	0.0783	0.0778	0.0773	0.0767	0.0762	0.0756	0.075	0.0744	0.0738	0.0732	0.0726	0.072	0.0714	0.0707	0.0701	0.0694	0.0688	0.0682	0.0675	0.0669	0.0663	0.0657	0.065	0.0644	0.0638	0.0632	0.0626	0.0621	0.0615
9.03Hz	0.0916	0.0916	0.0915	0.0914	0.0913	0.0912	0.091	0.0908	0.0906	0.0904	0.0901	0.0898	0.0895	0.0892	0.0888	0.0885	0.0881	0.0876	0.0872	0.0868	0.0863	0.0858	0.0853	0.0847	0.0842	0.0837	0.0831	0.0825	0.0819	0.0813	0.0807	0.0801	0.0795	0.0789	0.0783	0.0776	0.077	0.0764	0.0757	0.0751	0.0745	0.0739	0.0732	0.0726	0.072	0.0714	0.0708	0.0702	0.0696
8.9Hz	0.1001	0.1001	0.1	0.1	0.0999	0.0997	0.0996	0.0994	0.0992	0.099	0.0987	0.0984	0.0981	0.0978	0.0975	0.0971	0.0967	0.0963	0.0959	0.0955	0.095	0.0945	0.094	0.0935	0.093	0.0925	0.0919	0.0914	0.0908	0.0902	0.0896	0.089	0.0884	0.0878	0.0872	0.0866	0.0859	0.0853	0.0847	0.084	0.0834	0.0828	0.0822	0.0815	0.0809	0.0803	0.0797	0.0791	0.0785
8.77Hz	0.1095	0.1095	0.1094	0.1093	0.1092	0.1091	0.109	0.1088	0.1086	0.1084	0.1081	0.1079	0.1076	0.1073	0.1069	0.1066	0.1062	0.1058	0.1054	0.105	0.1045	0.1041	0.1036	0.1031	0.1026	0.1021	0.1015	0.101	0.1004	0.0999	0.0993	0.0987	0.0981	0.0975	0.0969	0.0963	0.0957	0.095	0.0944	0.0938	0.0931	0.0925	0.0919	0.0912	0.0906	0.09	0.0894	0.0888	0.0881
8.64Hz	0.1197	0.1197	0.1197	0.1196	0.1195	0.1194	0.1192	0.1191	0.1189	0.1187	0.1184	0.1182	0.1179	0.1176	0.1173	0.1169	0.1166	0.1162	0.1158	0.1154	0.115	0.1145	0.114	0.1136	0.1131	0.1125	0.112	0.1115	0.1109	0.1104	0.1098	0.1092	0.1086	0.108	0.1074	0.1068	0.1062	0.1056	0.105	0.1043	0.1037	0.1031	0.1024	0.1018	0.1011	0.1005	0.0999	0.0992	0.0986
8.52Hz	0.1309	0.1309	0.1308	0.1308	0.1307	0.1306	0.1304	0.1303	0.1301	0.1299	0.1297	0.1294	0.1291	0.1288	0.1285	0.1282	0.1279	0.1275	0.1271	0.1267	0.1263	0.1258	0.1254	0.1249	0.1244	0.1239	0.1234	0.1229	0.1223	0.1218	0.1212	0.1206	0.1201	0.1195	0.1189	0.1183	0.1176	0.117	0.1164	0.1158	0.1151	0.1145	0.1138	0.1132	0.1125	0.1119	0.1112	0.1106	0.1099
8.4Hz	0.1431	0.143	0.143	0.1429	0.1428	0.1427	0.1426	0.1424	0.1423	0.1421	0.1418	0.1416	0.1413	0.1411	0.1408	0.1404	0.1401	0.1397	0.1394	0.139	0.1385	0.1381	0.1377	0.1372	0.1367	0.1362	0.1357	0.1352	0.1347	0.1341	0.1336	0.133	0.1324	0.1318	0.1312	0.1306	0.13	0.1294	0.1287	0.1281	0.1275	0.1268	0.1261	0.1255	0.1248	0.1242	0.1235	0.1228	0.1222
8.28Hz	0.1562	0.1562	0.1562	0.1561	0.156	0.1559	0.1558	0.1556	0.1554	0.1552	0.155	0.1548	0.1545	0.1543	0.154	0.1537	0.1533	0.153	0.1526	0.1522	0.1518	0.1514	0.1509	0.1505	0.15	0.1495	0.149	0.1485	0.148	0.1474	0.1469	0.1463	0.1457	0.1451	0.1445	0.1439	0.1433	0.1427	0.142	0.1414	0.1407	0.1401	0.1394	0.1387	0.1381	0.1374	0.1367	0.136	0.1353
8.16Hz	0.1704	0.1704	0.1704	0.1703	0.1702	0.1701	0.17	0.1698	0.1696	0.1695	0.1692	0.169	0.1688	0.1685	0.1682	0.1679	0.1676	0.1672	0.1668	0.1665	0.1661	0.1656	0.1652	0.1648	0.1643	0.1638	0.1633	0.1628	0.1623	0.1617	0.1612	0.1606	0.16	0.1594	0.1588	0.1582	0.1576	0.157	0.1563	0.1557	0.155	0.1543	0.1537	0.153	0.1523	0.1516	0.1509	0.1502	0.1495
8.04Hz	0.1857	0.1856	0.1856	0.1855	0.1854	0.1853	0.1852	0.1851	0.1849	0.1847	0.1845	0.1843	0.184	0.1838	0.1835	0.1832	0.1828	0.1825	0.1821	0.1817	0.1814	0.1809	0.1805	0.1801	0.1796	0.1791	0.1786	0.1781	0.1776	0.177	0.1765	0.1759	0.1753	0.1747	0.1741	0.1735	0.1729	0.1723	0.1716	0.1709	0.1703	0.1696	0.1689	0.1682	0.1675	0.1668	0.1661	0.1654	0.1647
7.93Hz	0.2019	0.2019	0.2019	0.2018	0.2017	0.2016	0.2015	0.2014	0.2012	0.201	0.2008	0.2006	0.2003	0.2001	0.1998	0.1995	0.1992	0.1988	0.1985	0.1981	0.1977	0.1973	0.1968	0.1964	0.1959	0.1955	0.195	0.1944	0.1939	0.1934	0.1928	0.1923	0.1917	0.1911	0.1905	0.1898	0.1892	0.1886	0.1879	0.1872	0.1866	0.1859	0.1852	0.1845	0.1838	0.183	0.1823	0.1816	0.1808
7.81Hz	0.2193	0.2193	0.2192	0.2192	0.2191	0.219	0.2188	0.2187	0.2185	0.2184	0.2182	0.2179	0.2177	0.2174	0.2171	0.2168	0.2165	0.2162	0.2158	0.2154	0.2151	0.2146	0.2142	0.2138	0.2133	0.2128	0.2123	0.2118	0.2113	0.2107	0.2102	0.2096	0.209	0.2084	0.2078	0.2072	0.2066	0.2059	0.2052	0.2046	0.2039	0.2032	0.2025	0.2018	0.201	0.2003	0.1995	0.1988	0.198
7.7Hz	0.2376	0.2376	0.2376	0.2375	0.2374	0.2373	0.2372	0.2371	0.2369	0.2367	0.2365	0.2363	0.2361	0.2358	0.2355	0.2352	0.2349	0.2346	0.2342	0.2338	0.2334	0.233	0.2326	0.2322	0.2317	0.2312	0.2307	0.2302	0.2297	0.2291	0.2286	0.228	0.2274	0.2268	0.2262	0.2256	0.2249	0.2242	0.2236	0.2229	0.2222	0.2215	0.2208	0.22	0.2193	0.2185	0.2178	0.217	0.2162
7.59Hz	0.257	0.257	0.2569	0.2569	0.2568	0.2567	0.2566	0.2564	0.2563	0.2561	0.2559	0.2557	0.2554	0.2552	0.2549	0.2546	0.2543	0.2539	0.2536	0.2532	0.2528	0.2524	0.252	0.2515	0.2511	0.2506	0.2501	0.2496	0.249	0.2485	0.2479	0.2473	0.2468	0.2461	0.2455	0.2449	0.2442	0.2436	0.2429	0.2422	0.2415	0.2408	0.24	0.2393	0.2385	0.2378	0.237	0.2362	0.2354
7.48Hz	0.2773	0.2773	0.2772	0.2772	0.2771	0.277	0.2769	0.2767	0.2765	0.2764	0.2762	0.2759	0.2757	0.2754	0.2752	0.2749	0.2746	0.2742	0.2739	0.2735	0.2731	0.2727	0.2723	0.2718	0.2713	0.2709	0.2704	0.2699	0.2693	0.2688	0.2682	0.2676	0.267	0.2664	0.2658	0.2651	0.2645	0.2638	0.2631	0.2624	0.2617	0.261	0.2603	0.2595	0.2587	0.258	0.2572	0.2564	0.2555
7.37Hz	0.2984	0.2984	0.2984	0.2983	0.2982	0.2981	0.298	0.2979	0.2977	0.2975	0.2973	0.2971	0.2969	0.2966	0.2963	0.296	0.2957	0.2954	0.295	0.2946	0.2942	0.2938	0.2934	0.293	0.2925	0.292	0.2915	0.291	0.2905	0.2899	0.2894	0.2888	0.2882	0.2876	0.2869	0.2863	0.2856	0.2849	0.2842	0.2835	0.2828	0.2821	0.2813	0.2806	0.2798	0.279	0.2782	0.2774	0.2766
7.27Hz	0.3203	0.3203	0.3203	0.3202	0.3201	0.32	0.3199	0.3198	0.3196	0.3194	0.3192	0.319	0.3188	0.3185	0.3182	0.3179	0.3176	0.3173	0.3169	0.3166	0.3162	0.3158	0.3153	0.3149	0.3144	0.3139	0.3134	0.3129	0.3124	0.3118	0.3113	0.3107	0.3101	0.3095	0.3088	0.3082	0.3075	0.3068	0.3061	0.3054	0.3047	0.304	0.3032	0.3024	0.3017	0.3009	0.3	0.2992	0.2984
7.16Hz	0.3428	0.3428	0.3428	0.3427	0.3426	0.3425	0.3424	0.3423	0.3421	0.342	0.3418	0.3415	0.3413	0.341	0.3408	0.3405	0.3402	0.3398	0.3395	0.3391	0.3387	0.3383	0.3379	0.3374	0.337	0.3365	0.336	0.3355	0.335	0.3344	0.3338	0.3333	0.3326	0.332	0.3314	0.3307	0.3301	0.3294	0.3287	0.328	0.3273	0.3265	0.3258	0.325	0.3242	0.3234	0.3226	0.3217	0.3209
7.06Hz	0.3659	0.3658	0.3658	0.3657	0.3657	0.3656	0.3655	0.3653	0.3652	0.365	0.3648	0.3646	0.3643	0.3641	0.3638	0.3635	0.3632	0.3629	0.3625	0.3622	0.3618	0.3614	0.3609	0.3605	0.36	0.3596	0.3591	0.3586	0.358	0.3575	0.3569	0.3563	0.3557	0.3551	0.3545	0.3538	0.3532	0.3525	0.3518	0.3511	0.3503	0.3496	0.3488	0.3481	0.3473	0.3465	0.3456	0.3448	0.344
6.96Hz	0.3892	0.3892	0.3891	0.3891	0.389	0.3889	0.3888	0.3886	0.3885	0.3883	0.3881	0.3879	0.3877	0.3874	0.3872	0.3869	0.3866	0.3862	0.3859	0.3855	0.3851	0.3847	0.3843	0.3839	0.3834	0.383	0.3825	0.382	0.3814	0.3809	0.3803	0.3798	0.3792	0.3786	0.3779	0.3773	0.3766	0.3759	0.3752	0.3745	0.3738	0.3731	0.3723	0.3715	0.3707	0.3699	0.3691	0.3683	0.3674
6.86Hz	0.4126	0.4126	0.4126	0.4125	0.4124	0.4123	0.4122	0.4121	0.4119	0.4118	0.4116	0.4114	0.4111	0.4109	0.4106	0.4104	0.41	0.4097	0.4094	0.409	0.4087	0.4083	0.4078	0.4074	0.407	0.4065	0.406	0.4055	0.405	0.4045	0.4039	0.4033	0.4028	0.4021	0.4015	0.4009	0.4002	0.3996	0.3989	0.3982	0.3975	0.3967	0.396	0.3952	0.3944	0.3936	0.3928	0.392	0.3912
6.76Hz	0.436	0.4359	0.4359	0.4358	0.4358	0.4357	0.4356	0.4354	0.4353	0.4351	0.4349	0.4347	0.4345	0.4343	0.434	0.4337	0.4334	0.4331	0.4328	0.4324	0.4321	0.4317	0.4313	0.4309	0.4304	0.43	0.4295	0.429	0.4285	0.428	0.4274	0.4269	0.4263	0.4257	0.4251	0.4244	0.4238	0.4231	0.4225	0.4218	0.4211	0.4204	0.4196	0.4189	0.4181	0.4173	0.4165	0.4157	0.4149
6.67Hz	0.4589	0.4589	0.4588	0.4588	0.4587	0.4586	0.4585	0.4584	0.4582	0.4581	0.4579	0.4577	0.4575	0.4573	0.457	0.4567	0.4564	0.4561	0.4558	0.4555	0.4551	0.4547	0.4544	0.4539	0.4535	0.4531	0.4526	0.4521	0.4516	0.4511	0.4506	0.4501	0.4495	0.4489	0.4483	0.4477	0.4471	0.4464	0.4458	0.4451	0.4444	0.4437	0.443	0.4423	0.4415	0.4407	0.44	0.4392	0.4383
6.57Hz	0.4812	0.4812	0.4811	0.4811	0.481	0.4809	0.4808	0.4807	0.4806	0.4804	0.4802	0.48	0.4798	0.4796	0.4794	0.4791	0.4788	0.4785	0.4782	0.4779	0.4775	0.4772	0.4768	0.4764	0.476	0.4756	0.4751	0.4747	0.4742	0.4737	0.4732	0.4727	0.4721	0.4716	0.471	0.4704	0.4698	0.4692	0.4685	0.4679	0.4672	0.4665	0.4658	0.4651	0.4644	0.4636	0.4629	0.4621	0.4613
6.48Hz	0.5025	0.5025	0.5025	0.5024	0.5023	0.5023	0.5022	0.502	0.5019	0.5018	0.5016	0.5014	0.5012	0.501	0.5008	0.5005	0.5003	0.5	0.4997	0.4994	0.499	0.4987	0.4983	0.498	0.4976	0.4972	0.4967	0.4963	0.4958	0.4954	0.4949	0.4944	0.4939	0.4933	0.4928	0.4922	0.4916	0.491	0.4904	0.4898	0.4892	0.4885	0.4878	0.4872	0.4865	0.4857	0.485	0.4843	0.4835
6.38Hz	0.5226	0.5225	0.5225	0.5225	0.5224	0.5223	0.5222	0.5221	0.522	0.5219	0.5217	0.5215	0.5213	0.5211	0.5209	0.5207	0.5204	0.5202	0.5199	0.5196	0.5193	0.519	0.5186	0.5183	0.5179	0.5175	0.5171	0.5167	0.5163	0.5158	0.5154	0.5149	0.5144	0.5139	0.5134	0.5128	0.5123	0.5117	0.5112	0.5106	0.51	0.5093	0.5087	0.5081	0.5074	0.5067	0.506	0.5053	0.5046
6.29Hz	0.541	0.541	0.5409	0.5409	0.5408	0.5408	0.5407	0.5406	0.5405	0.5403	0.5402	0.54	0.5399	0.5397	0.5395	0.5392	0.539	0.5388	0.5385	0.5382	0.538	0.5376	0.5373	0.537	0.5367	0.5363	0.5359	0.5355	0.5351	0.5347	0.5343	0.5339	0.5334	0.5329	0.5324	0.5319	0.5314	0.5309	0.5304	0.5298	0.5293	0.5287	0.5281	0.5275	0.5269	0.5262	0.5256	0.5249	0.5243
6.2Hz	0.5574	0.5574	0.5574	0.5574	0.5573	0.5572	0.5572	0.5571	0.557	0.5569	0.5567	0.5566	0.5564	0.5562	0.5561	0.5559	0.5557	0.5554	0.5552	0.5549	0.5547	0.5544	0.5541	0.5538	0.5535	0.5532	0.5528	0.5525	0.5521	0.5517	0.5513	0.5509	0.5505	0.5501	0.5496	0.5492	0.5487	0.5482	0.5477	0.5472	0.5467	0.5462	0.5456	0.5451	0.5445	0.5439	0.5434	0.5427	0.5421
6.11Hz	0.5716	0.5716	0.5715	0.5715	0.5715	0.5714	0.5713	0.5713	0.5712	0.5711	0.5709	0.5708	0.5707	0.5705	0.5703	0.5702	0.57	0.5698	0.5696	0.5693	0.5691	0.5689	0.5686	0.5683	0.5681	0.5678	0.5675	0.5671	0.5668	0.5665	0.5661	0.5658	0.5654	0.565	0.5646	0.5642	0.5638	0.5633	0.5629	0.5624	0.562	0.5615	0.561	0.5605	0.56	0.5595	0.559	0.5584	0.5579
6.02Hz	0.5831	0.583	0.583	0.583	0.583	0.5829	0.5828	0.5828	0.5827	0.5826	0.5825	0.5824	0.5823	0.5821	0.582	0.5818	0.5817	0.5815	0.5813	0.5811	0.5809	0.5807	0.5805	0.5802	0.58	0.5797	0.5795	0.5792	0.5789	0.5786	0.5783	0.578	0.5777	0.5773	0.577	0.5766	0.5763	0.5759	0.5755	0.5751	0.5747	0.5743	0.5739	0.5734	0.573	0.5725	0.5721	0.5716	0.5711
5.94Hz	0.5915	0.5915	0.5915	0.5915	0.5914	0.5914	0.5913	0.5913	0.5912	0.5911	0.591	0.591	0.5909	0.5907	0.5906	0.5905	0.5904	0.5902	0.5901	0.5899	0.5897	0.5895	0.5894	0.5892	0.589	0.5887	0.5885	0.5883	0.5881	0.5878	0.5876	0.5873	0.587	0.5867	0.5864	0.5862	0.5858	0.5855	0.5852	0.5849	0.5845	0.5842	0.5838	0.5835	0.5831	0.5827	0.5823	0.5819	0.5815
5.85Hz	0.5967	0.5966	0.5966	0.5966	0.5966	0.5966	0.5965	0.5965	0.5964	0.5964	0.5963	0.5962	0.5961	0.596	0.596	0.5959	0.5957	0.5956	0.5955	0.5954	0.5953	0.5951	0.595	0.5948	0.5946	0.5945	0.5943	0.5941	0.5939	0.5937	0.5935	0.5933	0.5931	0.5929	0.5927	0.5924	0.5922	0.5919	0.5917	0.5914	0.5911	0.5909	0.5906	0.5903	0.59	0.5897	0.5894	0.5891	0.5887
5.77Hz	0.5982	0.5982	0.5982	0.5982	0.5981	0.5981	0.5981	0.5981	0.598	0.598	0.5979	0.5979	0.5978	0.5978	0.5977	0.5976	0.5975	0.5975	0.5974	0.5973	0.5972	0.5971	0.597	0.5969	0.5968	0.5966	0.5965	0.5964	0.5963	0.5961	0.596	0.5958	0.5957	0.5955	0.5953	0.5952	0.595	0.5948	0.5946	0.5944	0.5942	0.594	0.5938	0.5936	0.5934	0.5932	0.593	0.5927	0.5925
5.69Hz	0.5959	0.5959	0.5959	0.5959	0.5958	0.5958	0.5958	0.5958	0.5958	0.5957	0.5957	0.5957	0.5957	0.5956	0.5956	0.5955	0.5955	0.5955	0.5954	0.5954	0.5953	0.5952	0.5952	0.5951	0.5951	0.595	0.5949	0.5948	0.5948	0.5947	0.5946	0.5945	0.5944	0.5943	0.5942	0.5941	0.594	0.5939	0.5938	0.5937	0.5936	0.5934	0.5933	0.5932	0.5931	0.5929	0.5928	0.5926	0.5925
5.6Hz	0.5895	0.5895	0.5895	0.5895	0.5895	0.5895	0.5895	0.5895	0.5895	0.5895	0.5895	0.5895	0.5895	0.5895	0.5895	0.5894	0.5894	0.5894	0.5894	0.5894	0.5894	0.5894	0.5894	0.5893	0.5893	0.5893	0.5893	0.5893	0.5892	0.5892	0.5892	0.5892	0.5892	0.5891	0.5891	0.5891	0.589	0.589	0.589	0.5889	0.5889	0.5889	0.5888	0.5888	0.5887	0.5887	0.5886	0.5886	0.5885
5.52Hz	0.579	0.579	0.579	0.579	0.579	0.579	0.579	0.579	0.5791	0.5791	0.5791	0.5791	0.5791	0.5791	0.5792	0.5792	0.5792	0.5792	0.5793	0.5793	0.5793	0.5793	0.5794	0.5794	0.5794	0.5795	0.5795	0.5796	0.5796	0.5796	0.5797	0.5797	0.5798	0.5798	0.5798	0.5799	0.5799	0.58	0.58	0.5801	0.5801	0.5802	0.5802	0.5803	0.5803	0.5803	0.5804	0.5804	0.5805
5.45Hz	0.5643	0.5643	0.5643	0.5643	0.5643	0.5643	0.5643	0.5644	0.5644	0.5644	0.5645	0.5645	0.5646	0.5646	0.5647	0.5647	0.5648	0.5648	0.5649	0.565	0.565	0.5651	0.5652	0.5653	0.5654	0.5655	0.5655	0.5656	0.5657	0.5658	0.5659	0.5661	0.5662	0.5663	0.5664	0.5665	0.5666	0.5668	0.5669	0.567	0.5671	0.5673	0.5674	0.5675	0.5677	0.5678	0.568	0.5681	0.5682
5.37Hz	0.5453	0.5454	0.5454	0.5454	0.5454	0.5454	0.5455	0.5455	0.5456	0.5456	0.5457	0.5457	0.5458	0.5459	0.546	0.5461	0.5462	0.5462	0.5464	0.5465	0.5466	0.5467	0.5468	0.547	0.5471	0.5472	0.5474	0.5475	0.5477	0.5479	0.548	0.5482	0.5484	0.5486	0.5488	0.5489	0.5491	0.5493	0.5495	0.5498	0.55	0.5502	0.5504	0.5506	0.5509	0.5511	0.5513	0.5516	0.5518
5.29Hz	0.5224	0.5224	0.5224	0.5224	0.5225	0.5225	0.5225	0.5226	0.5227	0.5227	0.5228	0.5229	0.523	0.5231	0.5232	0.5233	0.5235	0.5236	0.5237	0.5239	0.5241	0.5242	0.5244	0.5246	0.5248	0.525	0.5252	0.5254	0.5256	0.5258	0.5261	0.5263	0.5265	0.5268	0.527	0.5273	0.5276	0.5279	0.5281	0.5284	0.5287	0.529	0.5293	0.5297	0.53	0.5303	0.5306	0.531	0.5313
5.21Hz	0.4956	0.4956	0.4956	0.4956	0.4957	0.4957	0.4958	0.4958	0.4959	0.496	0.4961	0.4962	0.4964	0.4965	0.4966	0.4968	0.4969	0.4971	0.4973	0.4975	0.4977	0.4979	0.4981	0.4983	0.4986	0.4988	0.4991	0.4994	0.4996	0.4999	0.5002	0.5005	0.5008	0.5011	0.5015	0.5018	0.5022	0.5025	0.5029	0.5032	0.5036	0.504	0.5044	0.5048	0.5052	0.5056	0.506	0.5065	0.5069
5.14Hz	0.4652	0.4652	0.4653	0.4653	0.4654	0.4654	0.4655	0.4656	0.4657	0.4658	0.4659	0.466	0.4662	0.4663	0.4665	0.4667	0.4669	0.4671	0.4673	0.4675	0.4678	0.468	0.4683	0.4686	0.4689	0.4692	0.4695	0.4698	0.4701	0.4705	0.4708	0.4712	0.4716	0.4719	0.4723	0.4727	0.4732	0.4736	0.474	0.4745	0.4749	0.4754	0.4759	0.4764	0.4768	0.4773	0.4779	0.4784	0.4789
5.07Hz	0.4318	0.4318	0.4318	0.4319	0.4319	0.432	0.4321	0.4322	0.4323	0.4324	0.4326	0.4327	0.4329	0.4331	0.4333	0.4335	0.4337	0.434	0.4342	0.4345	0.4348	0.4351	0.4354	0.4357	0.436	0.4364	0.4367	0.4371	0.4375	0.4379	0.4383	0.4387	0.4392	0.4396	0.4401	0.4405	0.441	0.4415	0.442	0.4425	0.4431	0.4436	0.4442	0.4447	0.4453	0.4459	0.4465	0.4471	0.4477
4.99Hz	0.3958	0.3958	0.3958	0.3959	0.3959	0.396	0.3961	0.3962	0.3963	0.3965	0.3966	0.3968	0.397	0.3972	0.3975	0.3977	0.3979	0.3982	0.3985	0.3988	0.3991	0.3995	0.3998	0.4002	0.4006	0.4009	0.4014	0.4018	0.4022	0.4027	0.4031	0.4036	0.4041	0.4046	0.4051	0.4057	0.4062	0.4068	0.4074	0.408	0.4086	0.4092	0.4098	0.4104	0.4111	0.4118	0.4124	0.4131	0.4138
4.92Hz	0.3577	0.3577	0.3578	0.3578	0.3579	0.358	0.3581	0.3582	0.3584	0.3585	0.3587	0.3589	0.3591	0.3593	0.3596	0.3599	0.3601	0.3605	0.3608	0.3611	0.3615	0.3618	0.3622	0.3626	0.3631	0.3635	0.3639	0.3644	0.3649	0.3654	0.3659	0.3665	0.367	0.3676	0.3682	0.3688	0.3694	0.37	0.3706	0.3713	0.372	0.3727	0.3734	0.3741	0.3748	0.3755	0.3763	0.3771	0.3778
4.85Hz	0.3183	0.3183	0.3184	0.3184	0.3185	0.3186	0.3187	0.3189	0.319	0.3192	0.3194	0.3196	0.3198	0.3201	0.3204	0.3207	0.321	0.3213	0.3217	0.322	0.3224	0.3228	0.3233	0.3237	0.3242	0.3247	0.3252	0.3257	0.3262	0.3268	0.3273	0.3279	0.3285	0.3292	0.3298	0.3304	0.3311	0.3318	0.3325	0.3332	0.334	0.3347	0.3355	0.3363	0.3371	0.3379	0.3387	0.3395	0.3404
4.78Hz	0.2782	0.2783	0.2783	0.2784	0.2785	0.2786	0.2787	0.2789	0.279	0.2792	0.2794	0.2797	0.2799	0.2802	0.2805	0.2808	0.2812	0.2815	0.2819	0.2823	0.2827	0.2832	0.2837	0.2841	0.2846	0.2852	0.2857	0.2863	0.2869	0.2875	0.2881	0.2887	0.2894	0.2901	0.2907	0.2915	0.2922	0.2929	0.2937	0.2945	0.2953	0.2961	0.2969	0.2978	0.2986	0.2995	0.3004	0.3013	0.3022
4.71Hz	0.2383	0.2383	0.2383	0.2384	0.2385	0.2386	0.2388	0.2389	0.2391	0.2393	0.2396	0.2398	0.2401	0.2404	0.2407	0.2411	0.2414	0.2418	0.2422	0.2427	0.2431	0.2436	0.2441	0.2447	0.2452	0.2458	0.2464	0.247	0.2476	0.2482	0.2489	0.2496	0.2503	0.251	0.2518	0.2526	0.2533	0.2541	0.255	0.2558	0.2567	0.2575	0.2584	0.2594	0.2603	0.2612	0.2622	0.2632	0.2642
4.65Hz	0.1991	0.1991	0.1992	0.1993	0.1994	0.1995	0.1996	0.1998	0.2	0.2002	0.2005	0.2008	0.2011	0.2014	0.2018	0.2021	0.2025	0.203	0.2034	0.2039	0.2044	0.2049	0.2054	0.206	0.2066	0.2072	0.2078	0.2085	0.2092	0.2099	0.2106	0.2113	0.2121	0.2129	0.2137	0.2145	0.2154	0.2162	0.2171	0.218	0.2189	0.2199	0.2208	0.2218	0.2228	0.2238	0.2248	0.2259	0.2269
4.58Hz	0.1614	0.1615	0.1615	0.1616	0.1617	0.1619	0.162	0.1622	0.1624	0.1627	0.163	0.1633	0.1636	0.164	0.1644	0.1648	0.1652	0.1657	0.1661	0.1667	0.1672	0.1678	0.1684	0.169	0.1696	0.1703	0.1709	0.1717	0.1724	0.1731	0.1739	0.1747	0.1755	0.1764	0.1772	0.1781	0.179	0.1799	0.1809	0.1819	0.1828	0.1838	0.1849	0.1859	0.1869	0.188	0.1891	0.1902	0.1913
4.51Hz	0.126	0.126	0.1261	0.1262	0.1263	0.1264	0.1266	0.1268	0.1271	0.1274	0.1277	0.128	0.1284	0.1288	0.1292	0.1296	0.1301	0.1306	0.1312	0.1317	0.1323	0.1329	0.1336	0.1342	0.1349	0.1356	0.1364	0.1372	0.138	0.1388	0.1396	0.1405	0.1414	0.1423	0.1432	0.1441	0.1451	0.1461	0.1471	0.1481	0.1492	0.1503	0.1513	0.1524	0.1536	0.1547	0.1558	0.157	0.1582
4.45Hz	0.0933	0.0933	0.0934	0.0935	0.0936	0.0938	0.094	0.0942	0.0945	0.0948	0.0952	0.0956	0.096	0.0964	0.0969	0.0974	0.0979	0.0985	0.0991	0.0997	0.1004	0.1011	0.1018	0.1025	0.1033	0.1041	0.1049	0.1058	0.1066	0.1075	0.1084	0.1094	0.1103	0.1113	0.1123	0.1134	0.1144	0.1155	0.1166	0.1177	0.1188	0.1199	0.1211	0.1222	0.1234	0.1246	0.1258	0.1271	0.1283
4.38Hz	0.0638	0.0638	0.0639	0.064	0.0642	0.0644	0.0647	0.065	0.0653	0.0657	0.0661	0.0665	0.067	0.0675	0.0681	0.0687	0.0693	0.07	0.0707	0.0714	0.0722	0.0729	0.0738	0.0746	0.0755	0.0764	0.0773	0.0782	0.0792	0.0802	0.0812	0.0823	0.0833	0.0844	0.0855	0.0866	0.0877	0.0889	0.09	0.0912	0.0924	0.0936	0.0949	0.0961	0.0974	0.0986	0.0999	0.1012	0.1025
4.32Hz	0.0379	0.038	0.0381	0.0382	0.0385	0.0387	0.0391	0.0395	0.0399	0.0404	0.0409	0.0415	0.0421	0.0428	0.0435	0.0443	0.045	0.0459	0.0467	0.0476	0.0485	0.0494	0.0504	0.0514	0.0524	0.0535	0.0545	0.0556	0.0567	0.0578	0.059	0.0601	0.0613	0.0625	0.0637	0.0649	0.0661	0.0673	0.0686	0.0698	0.0711	0.0724	0.0737	0.0749	0.0763	0.0776	0.0789	0.0802	0.0816
4.26Hz	0.0159	0.016	0.0162	0.0165	0.0169	0.0174	0.018	0.0186	0.0194	0.0201	0.021	0.0218	0.0228	0.0237	0.0247	0.0257	0.0268	0.0279	0.029	0.0301	0.0312	0.0323	0.0335	0.0347	0.0358	0.037	0.0382	0.0395	0.0407	0.0419	0.0431	0.0444	0.0456	0.0469	0.0481	0.0494	0.0507	0.0519	0.0532	0.0545	0.0558	0.0571	0.0584	0.0597	0.061	0.0623	0.0636	0.0649	0.0662
4.2Hz	0.0023	0.0028	0.0037	0.0046	0.0056	0.0067	0.0078	0.0089	0.01	0.0111	0.0123	0.0134	0.0145	0.0157	0.0168	0.018	0.0191	0.0203	0.0214	0.0226	0.0237	0.0249	0.026	0.0272	0.0283	0.0295	0.0307	0.0318	0.033	0.0342	0.0353	0.0365	0.0377	0.0389	0.04	0.0412	0.0424	0.0436	0.0448	0.0459	0.0471	0.0483	0.0495	0.0507	0.0519	0.0531	0.0543	0.0555	0.0567
4.14Hz	0.0165	0.0165	0.0167	0.0168	0.0171	0.0174	0.0177	0.0181	0.0185	0.019	0.0195	0.0201	0.0207	0.0213	0.0219	0.0226	0.0233	0.024	0.0248	0.0256	0.0263	0.0271	0.0279	0.0288	0.0296	0.0305	0.0313	0.0322	0.0331	0.034	0.0349	0.0358	0.0367	0.0376	0.0385	0.0395	0.0404	0.0414	0.0423	0.0433	0.0443	0.0452	0.0462	0.0472	0.0482	0.0492	0.0502	0.0512	0.0522
4.08Hz	0.0269	0.027	0.027	0.0271	0.0272	0.0273	0.0275	0.0277	0.0279	0.0281	0.0284	0.0287	0.029	0.0293	0.0297	0.0301	0.0305	0.0309	0.0313	0.0318	0.0323	0.0328	0.0333	0.0338	0.0343	0.0349	0.0355	0.036	0.0366	0.0372	0.0379	0.0385	0.0391	0.0398	0.0405	0.0412	0.0418	0.0425	0.0432	0.044	0.0447	0.0454	0.0462	0.0469	0.0477	0.0484	0.0492	0.05	0.0508
4.02Hz	0.0339	0.0339	0.0339	0.034	0.034	0.0341	0.0342	0.0343	0.0345	0.0346	0.0348	0.0349	0.0351	0.0353	0.0356	0.0358	0.0361	0.0363	0.0366	0.0369	0.0372	0.0375	0.0379	0.0382	0.0386	0.0389	0.0393	0.0397	0.0401	0.0406	0.041	0.0414	0.0419	0.0423	0.0428	0.0433	0.0438	0.0443	0.0448	0.0453	0.0459	0.0464	0.047	0.0475	0.0481	0.0487	0.0493	0.0498	0.0504
3.96Hz	0.0377	0.0377	0.0377	0.0377	0.0378	0.0378	0.0379	0.038	0.0381	0.0382	0.0383	0.0384	0.0385	0.0387	0.0388	0.039	0.0392	0.0394	0.0396	0.0398	0.04	0.0402	0.0405	0.0407	0.041	0.0412	0.0415	0.0418	0.0421	0.0424	0.0427	0.043	0.0434	0.0437	0.0441	0.0444	0.0448	0.0452	0.0455	0.0459	0.0463	0.0468	0.0472	0.0476	0.048	0.0485	0.0489	0.0494	0.0498
3.91Hz	0.0387	0.0388	0.0388	0.0388	0.0388	0.0389	0.0389	0.039	0.0391	0.0391	0.0392	0.0393	0.0394	0.0395	0.0396	0.0398	0.0399	0.04	0.0402	0.0403	0.0405	0.0407	0.0409	0.0411	0.0413	0.0415	0.0417	0.0419	0.0421	0.0424	0.0426	0.0429	0.0431	0.0434	0.0437	0.044	0.0443	0.0446	0.0449	0.0452	0.0455	0.0458	0.0462	0.0465	0.0468	0.0472	0.0476	0.0479	0.0483
3.85Hz	0.0375	0.0375	0.0376	0.0376	0.0376	0.0376	0.0377	0.0377	0.0378	0.0379	0.0379	0.038	0.0381	0.0382	0.0383	0.0384	0.0385	0.0386	0.0388	0.0389	0.039	0.0392	0.0393	0.0395	0.0397	0.0398	0.04	0.0402	0.0404	0.0406	0.0408	0.041	0.0412	0.0415	0.0417	0.0419	0.0422	0.0424	0.0427	0.043	0.0432	0.0435	0.0438	0.0441	0.0444	0.0447	0.045	0.0453	0.0456
3.8Hz	0.0345	0.0345	0.0345	0.0346	0.0346	0.0346	0.0347	0.0347	0.0348	0.0348	0.0349	0.035	0.035	0.0351	0.0352	0.0353	0.0354	0.0355	0.0356	0.0358	0.0359	0.036	0.0362	0.0363	0.0365	0.0366	0.0368	0.037	0.0372	0.0373	0.0375	0.0377	0.0379	0.0381	0.0384	0.0386	0.0388	0.039	0.0393	0.0395	0.0397	0.04	0.0403	0.0405	0.0408	0.0411	0.0413	0.0416	0.0419
3.74Hz	0.0302	0.0302	0.0302	0.0302	0.0302	0.0303	0.0303	0.0304	0.0304	0.0305	0.0305	0.0306	0.0307	0.0308	0.0309	0.031	0.0311	0.0312	0.0313	0.0314	0.0316	0.0317	0.0318	0.032	0.0321	0.0323	0.0325	0.0326	0.0328	0.033	0.0332	0.0334	0.0336	0.0338	0.034	0.0342	0.0344	0.0346	0.0349	0.0351	0.0353	0.0356	0.0358	0.0361	0.0363	0.0366	0.0369	0.0372	0.0374
3.69Hz	0.0249	0.0249	0.025	0.025	0.025	0.025	0.0251	0.0251	0.0252	0.0253	0.0253	0.0254	0.0255	0.0256	0.0257	0.0258	0.0259	0.026	0.0262	0.0263	0.0264	0.0266	0.0267	0.0269	0.027	0.0272	0.0274	0.0276	0.0278	0.0279	0.0281	0.0283	0.0286	0.0288	0.029	0.0292	0.0294	0.0297	0.0299	0.0301	0.0304	0.0306	0.0309	0.0312	0.0314	0.0317	0.032	0.0322	0.0325
3.63Hz	0.0192	0.0192	0.0192	0.0192	0.0193	0.0193	0.0194	0.0194	0.0195	0.0196	0.0197	0.0198	0.0199	0.02	0.0201	0.0202	0.0203	0.0205	0.0206	0.0208	0.0209	0.0211	0.0213	0.0214	0.0216	0.0218	0.022	0.0222	0.0224	0.0226	0.0228	0.0231	0.0233	0.0235	0.0238	0.024	0.0243	0.0245	0.0248	0.025	0.0253	0.0256	0.0258	0.0261	0.0264	0.0267	0.0269	0.0272	0.0275
3.58Hz	0.0133	0.0133	0.0133	0.0134	0.0134	0.0135	0.0135	0.0136	0.0137	0.0138	0.0139	0.014	0.0142	0.0143	0.0144	0.0146	0.0148	0.0149	0.0151	0.0153	0.0155	0.0157	0.0159	0.0161	0.0163	0.0165	0.0168	0.017	0.0173	0.0175	0.0177	0.018	0.0183	0.0185	0.0188	0.0191	0.0193	0.0196	0.0199	0.0202	0.0205	0.0208	0.0211	0.0214	0.0217	0.022	0.0223	0.0226	0.0229
3.53Hz	0.0076	0.0076	0.0076	0.0077	0.0077	0.0078	0.0079	0.008	0.0082	0.0083	0.0085	0.0086	0.0088	0.009	0.0092	0.0094	0.0096	0.0099	0.0101	0.0104	0.0106	0.0109	0.0111	0.0114	0.0117	0.0119	0.0122	0.0125	0.0128	0.0131	0.0134	0.0137	0.014	0.0143	0.0146	0.0149	0.0152	0.0155	0.0158	0.0161	0.0165	0.0168	0.0171	0.0174	0.0177	0.0181	0.0184	0.0187	0.019
3.48Hz	0.0022	0.0022	0.0023	0.0025	0.0027	0.0029	0.0031	0.0034	0.0036	0.0039	0.0042	0.0045	0.0048	0.0051	0.0054	0.0057	0.006	0.0063	0.0066	0.0069	0.0073	0.0076	0.0079	0.0082	0.0086	0.0089	0.0092	0.0095	0.0099	0.0102	0.0105	0.0108	0.0112	0.0115	0.0118	0.0121	0.0125	0.0128	0.0131	0.0134	0.0138	0.0141	0.0144	0.0147	0.0151	0.0154	0.0157	0.016	0.0163
3.43Hz	0.0027	0.0027	0.0028	0.0029	0.003	0.0032	0.0033	0.0035	0.0037	0.004	0.0042	0.0044	0.0047	0.005	0.0052	0.0055	0.0058	0.006	0.0063	0.0066	0.0069	0.0072	0.0075	0.0078	0.008	0.0083	0.0086	0.0089	0.0092	0.0095	0.0098	0.0101	0.0104	0.0107	0.011	0.0113	0.0116	0.0119	0.0121	0.0124	0.0127	0.013	0.0133	0.0136	0.0139	0.0142	0.0145	0.0148	0.0151
3.38Hz	0.0068	0.0069	0.0069	0.0069	0.007	0.007	0.0071	0.0072	0.0072	0.0073	0.0075	0.0076	0.0077	0.0078	0.008	0.0081	0.0083	0.0084	0.0086	0.0088	0.0089	0.0091	0.0093	0.0095	0.0097	0.0099	0.0101	0.0103	0.0105	0.0107	0.0109	0.0111	0.0114	0.0116	0.0118	0.012	0.0123	0.0125	0.0127	0.0129	0.0132	0.0134	0.0136	0.0139	0.0141	0.0143	0.0146	0.0148	0.015
3.33Hz	0.0103	0.0103	0.0103	0.0104	0.0104	0.0104	0.0105	0.0105	0.0105	0.0106	0.0107	0.0107	0.0108	0.0109	0.0109	0.011	0.0111	0.0112	0.0113	0.0114	0.0115	0.0116	0.0118	0.0119	0.012	0.0121	0.0123	0.0124	0.0125	0.0127	0.0128	0.013	0.0131	0.0133	0.0134	0.0136	0.0137	0.0139	0.0141	0.0142	0.0144	0.0145	0.0147	0.0149	0.0151	0.0152	0.0154	0.0156	0.0158
3.28Hz	0.0131	0.0131	0.0131	0.0131	0.0131	0.0132	0.0132	0.0132	0.0132	0.0133	0.0133	0.0133	0.0134	0.0134	0.0135	0.0135	0.0136	0.0136	0.0137	0.0138	0.0138	0.0139	0.014	0.0141	0.0141	0.0142	0.0143	0.0144	0.0145	0.0146	0.0147	0.0148	0.0149	0.015	0.0151	0.0152	0.0153	0.0154	0.0155	0.0156	0.0157	0.0159	0.016	0.0161	0.0162	0.0163	0.0165	0.0166	0.0167
3.24Hz	0.0152	0.0152	0.0152	0.0152	0.0152	0.0152	0.0152	0.0152	0.0153	0.0153	0.0153	0.0153	0.0154	0.0154	0.0154	0.0154	0.0155	0.0155	0.0156	0.0156	0.0157	0.0157	0.0157	0.0158	0.0158	0.0159	0.016	0.016	0.0161	0.0161	0.0162	0.0163	0.0163	0.0164	0.0165	0.0165	0.0166	0.0167	0.0168	0.0168	0.0169	0.017	0.0171	0.0171	0.0172	0.0173	0.0174	0.0175	0.0176
3.19Hz	0.0166	0.0166	0.0166	0.0166	0.0166	0.0166	0.0166	0.0166	0.0167	0.0167	0.0167	0.0167	0.0167	0.0167	0.0168	0.0168	0.0168	0.0168	0.0169	0.0169	0.0169	0.0169	0.017	0.017	0.017	0.0171	0.0171	0.0171	0.0172	0.0172	0.0173	0.0173	0.0173	0.0174	0.0174	0.0175	0.0175	0.0176	0.0176	0.0177	0.0177	0.0178	0.0178	0.0179	0.0179	0.018	0.018	0.0181	0.0182
3.15Hz	0.0174	0.0174	0.0175	0.0175	0.0175	0.0175	0.0175	0.0175	0.0175	0.0175	0.0175	0.0175	0.0175	0.0175	0.0175	0.0176	0.0176	0.0176	0.0176	0.0176	0.0176	0.0177	0.0177	0.0177	0.0177	0.0177	0.0178	0.0178	0.0178	0.0178	0.0179	0.0179	0.0179	0.0179	0.018	0.018	0.018	0.018	0.0181	0.0181	0.0181	0.0182	0.0182	0.0182	0.0183	0.0183	0.0183	0.0184	0.0184
3.1Hz	0.0178	0.0178	0.0178	0.0178	0.0178	0.0178	0.0178	0.0178	0.0178	0.0178	0.0178	0.0178	0.0178	0.0178	0.0178	0.0179	0.0179	0.0179	0.0179	0.0179	0.0179	0.0179	0.0179	0.0179	0.0179	0.018	0.018	0.018	0.018	0.018	0.018	0.018	0.018	0.0181	0.0181	0.0181	0.0181	0.0181	0.0181	0.0182	0.0182	0.0182	0.0182	0.0182	0.0183	0.0183	0.0183	0.0183	0.0183
3.06Hz	0.0177	0.0177	0.0177	0.0177	0.0177	0.0177	0.0177	0.0177	0.0177	0.0177	0.0177	0.0177	0.0177	0.0177	0.0177	0.0177	0.0177	0.0177	0.0178	0.0178	0.0178	0.0178	0.0178	0.0178	0.0178	0.0178	0.0178	0.0178	0.0178	0.0178	0.0178	0.0178	0.0178	0.0178	0.0178	0.0178	0.0179	0.0179	0.0179	0.0179	0.0179	0.0179	0.0179	0.0179	0.0179	0.0179	0.0179	0.0179	0.018
3.01Hz	0.0173	0.0173	0.0173	0.0173	0.0173	0.0173	0.0173	0.0173	0.0173	0.0173	0.0173	0.0173	0.0173	0.0173	0.0173	0.0173	0.0173	0.0173	0.0173	0.0173	0.0173	0.0173	0.0173	0.0173	0.0173	0.0173	0.0173	0.0173	0.0173	0.0173	0.0173	0.0173	0.0173	0.0173	0.0173	0.0173	0.0173	0.0173	0.0173	0.0173	0.0173	0.0173	0.0173	0.0173	0.0173	0.0173	0.0173	0.0173	0.0173
2.97Hz	0.0166	0.0166	0.0166	0.0166	0.0166	0.0166	0.0166	0.0166	0.0166	0.0166	0.0166	0.0166	0.0166	0.0166	0.0166	0.0166	0.0166	0.0166	0.0166	0.0166	0.0166	0.0166	0.0166	0.0166	0.0166	0.0166	0.0166	0.0166	0.0166	0.0166	0.0166	0.0166	0.0166	0.0166	0.0166	0.0166	0.0166	0.0165	0.0165	0.0165	0.0165	0.0165	0.0165	0.0165	0.0165	0.0165	0.0165	0.0165	0.0165
2.93Hz	0.0158	0.0158	0.0158	0.0158	0.0158	0.0158	0.0158	0.0158	0.0158	0.0158	0.0158	0.0158	0.0158	0.0158	0.0158	0.0158	0.0158	0.0157	0.0157	0.0157	0.0157	0.0157	0.0157	0.0157	0.0157	0.0157	0.0157	0.0157	0.0157	0.0157	0.0157	0.0157	0.0157	0.0157	0.0157	0.0156	0.0156	0.0156	0.0156	0.0156	0.0156	0.0156	0.0156	0.0156	0.0156	0.0156	0.0155	0.0155	0.0155
2.88Hz	0.0148	0.0148	0.0148	0.0148	0.0148	0.0148	0.0148	0.0148	0.0148	0.0148	0.0148	0.0148	0.0148	0.0148	0.0148	0.0148	0.0148	0.0148	0.0148	0.0148	0.0148	0.0147	0.0147	0.0147	0.0147	0.0147	0.0147	0.0147	0.0147	0.0147	0.0147	0.0147	0.0147	0.0147	0.0146	0.0146	0.0146	0.0146	0.0146	0.0146	0.0146	0.0146	0.0146	0.0145	0.0145	0.0145	0.0145	0.0145	0.0145
2.84Hz	0.0138	0.0138	0.0138	0.0138	0.0138	0.0138	0.0138	0.0138	0.0138	0.0138	0.0138	0.0138	0.0138	0.0138	0.0138	0.0137	0.0137	0.0137	0.0137	0.0137	0.0137	0.0137	0.0137	0.0137	0.0137	0.0137	0.0137	0.0137	0.0136	0.0136	0.0136	0.0136	0.0136	0.0136	0.0136	0.0136	0.0136	0.0135	0.0135	0.0135	0.0135	0.0135	0.0135	0.0135	0.0134	0.0134	0.0134	0.0134	0.0134
2.8Hz	0.0127	0.0127	0.0127	0.0127	0.0127	0.0127	0.0127	0.0127	0.0127	0.0127	0.0127	0.0127	0.0127	0.0127	0.0127	0.0127	0.0127	0.0127	0.0127	0.0127	0.0127	0.0127	0.0126	0.0126	0.0126	0.0126	0.0126	0.0126	0.0126	0.0126	0.0126	0.0126	0.0125	0.0125	0.0125	0.0125	0.0125	0.0125	0.0125	0.0125	0.0124	0.0124	0.0124	0.0124	0.0124	0.0124	0.0123	0.0123	0.0123
2.76Hz	0.0117	0.0117	0.0117	0.0117	0.0117	0.0117	0.0117	0.0117	0.0117	0.0117	0.0117	0.0117	0.0117	0.0117	0.0117	0.0117	0.0117	0.0117	0.0117	0.0116	0.0116	0.0116	0.0116	0.0116	0.0116	0.0116	0.0116	0.0116	0.0116	0.0115	0.0115	0.0115	0.0115	0.0115	0.0115	0.0115	0.0115	0.0114	0.0114	0.0114	0.0114	0.0114	0.0114	0.0113	0.0113	0.0113	0.0113	0.0113	0.0113
2.72Hz	0.0108	0.0108	0.0108	0.0107	0.0107	0.0107	0.0107	0.0107	0.0107	0.0107	0.0107	0.0107	0.0107	0.0107	0.0107	0.0107	0.0107	0.0107	0.0107	0.0107	0.0107	0.0107	0.0106	0.0106	0.0106	0.0106	0.0106	0.0106	0.0106	0.0106	0.0106	0.0105	0.0105	0.0105	0.0105	0.0105	0.0105	0.0105	0.0104	0.0104	0.0104	0.0104	0.0104	0.0104	0.0104	0.0103	0.0103	0.0103	0.0103
2.68Hz	0.0098	0.0098	0.0098	0.0098	0.0098	0.0098	0.0098	0.0098	0.0098	0.0098	0.0098	0.0098	0.0098	0.0098	0.0098	0.0098	0.0098	0.0098	0.0098	0.0098	0.0098	0.0098	0.0097	0.0097	0.0097	0.0097	0.0097	0.0097	0.0097	0.0097	0.0097	0.0096	0.0096	0.0096	0.0096	0.0096	0.0096	0.0096	0.0095	0.0095	0.0095	0.0095	0.0095	0.0095	0.0094	0.0094	0.0094	0.0094	0.0094
2.65Hz	0.009	0.009	0.009	0.009	0.009	0.009	0.009	0.009	0.009	0.009	0.009	0.009	0.009	0.009	0.009	0.009	0.009	0.009	0.009	0.009	0.0089	0.0089	0.0089	0.0089	0.0089	0.0089	0.0089	0.0089	0.0089	0.0089	0.0088	0.0088	0.0088	0.0088	0.0088	0.0088	0.0088	0.0087	0.0087	0.0087	0.0087	0.0087	0.0087	0.0087	0.0086	0.0086	0.0086	0.0086	0.0086
2.61Hz	0.0083	0.0083	0.0083	0.0083	0.0083	0.0083	0.0083	0.0083	0.0083	0.0083	0.0083	0.0083	0.0083	0.0083	0.0083	0.0082	0.0082	0.0082	0.0082	0.0082	0.0082	0.0082	0.0082	0.0082	0.0082	0.0082	0.0082	0.0081	0.0081	0.0081	0.0081	0.0081	0.0081	0.0081	0.0081	0.0081	0.008	0.008	0.008	0.008	0.008	0.008	0.0079	0.0079	0.0079	0.0079	0.0079	0.0079	0.0078
2.57Hz	0.0077	0.0077	0.0077	0.0077	0.0077	0.0077	0.0076	0.0076	0.0076	0.0076	0.0076	0.0076	0.0076	0.0076	0.0076	0.0076	0.0076	0.0076	0.0076	0.0076	0.0076	0.0076	0.0076	0.0076	0.0075	0.0075	0.0075	0.0075	0.0075	0.0075	0.0075	0.0075	0.0075	0.0074	0.0074	0.0074	0.0074	0.0074	0.0074	0.0074	0.0074	0.0073	0.0073	0.0073	0.0073	0.0073	0.0073	0.0072	0.0072
2.53Hz	0.0071	0.0071	0.0071	0.0071	0.0071	0.0071	0.0071	0.0071	0.0071	0.0071	0.0071	0.0071	0.0071	0.0071	0.0071	0.0071	0.0071	0.0071	0.007	0.007	0.007	0.007	0.007	0.007	0.007	0.007	0.007	0.007	0.007	0.007	0.0069	0.0069	0.0069	0.0069	0.0069	0.0069	0.0069	0.0069	0.0069	0.0068	0.0068	0.0068	0.0068	0.0068	0.0068	0.0068	0.0067	0.0067	0.0067
2.5Hz	0.0066	0.0066	0.0066	0.0066	0.0066	0.0066	0.0066	0.0066	0.0066	0.0066	0.0066	0.0066	0.0066	0.0066	0.0066	0.0066	0.0066	0.0066	0.0066	0.0066	0.0066	0.0066	0.0066	0.0066	0.0065	0.0065	0.0065	0.0065	0.0065	0.0065	0.0065	0.0065	0.0065	0.0065	0.0065	0.0064	0.0064	0.0064	0.0064	0.0064	0.0064	0.0064	0.0064	0.0063	0.0063	0.0063	0.0063	0.0063	0.0063
2.46Hz	0.0063	0.0063	0.0063	0.0063	0.0063	0.0063	0.0062	0.0062	0.0062	0.0062	0.0062	0.0062	0.0062	0.0062	0.0062	0.0062	0.0062	0.0062	0.0062	0.0062	0.0062	0.0062	0.0062	0.0062	0.0062	0.0062	0.0062	0.0061	0.0061	0.0061	0.0061	0.0061	0.0061	0.0061	0.0061	0.0061	0.0061	0.006	0.006	0.006	0.006	0.006	0.006	0.006	0.006	0.006	0.0059	0.0059	0.0059
2.43Hz	0.0059	0.0059	0.0059	0.0059	0.0059	0.0059	0.0059	0.0059	0.0059	0.0059	0.0059	0.0059	0.0059	0.0059	0.0059	0.0059	0.0059	0.0059	0.0059	0.0059	0.0059	0.0059	0.0059	0.0059	0.0059	0.0059	0.0058	0.0058	0.0058	0.0058	0.0058	0.0058	0.0058	0.0058	0.0058	0.0058	0.0058	0.0058	0.0057	0.0057	0.0057	0.0057	0.0057	0.0057	0.0057	0.0057	0.0057	0.0056	0.0056
2.39Hz	0.0057	0.0057	0.0057	0.0057	0.0057	0.0057	0.0057	0.0057	0.0057	0.0057	0.0057	0.0057	0.0057	0.0057	0.0057	0.0057	0.0057	0.0057	0.0056	0.0056	0.0056	0.0056	0.0056	0.0056	0.0056	0.0056	0.0056	0.0056	0.0056	0.0056	0.0056	0.0056	0.0056	0.0056	0.0055	0.0055	0.0055	0.0055	0.0055	0.0055	0.0055	0.0055	0.0055	0.0055	0.0055	0.0054	0.0054	0.0054	0.0054
2.36Hz	0.0055	0.0055	0.0055	0.0055	0.0055	0.0055	0.0055	0.0055	0.0055	0.0055	0.0055	0.0055	0.0055	0.0055	0.0055	0.0055	0.0055	0.0055	0.0055	0.0054	0.0054	0.0054	0.0054	0.0054	0.0054	0.0054	0.0054	0.0054	0.0054	0.0054	0.0054	0.0054	0.0054	0.0054	0.0054	0.0054	0.0053	0.0053	0.0053	0.0053	0.0053	0.0053	0.0053	0.0053	0.0053	0.0053	0.0053	0.0053	0.0052
2.32Hz	0.0053	0.0053	0.0053	0.0053	0.0053	0.0053	0.0053	0.0053	0.0053	0.0053	0.0053	0.0053	0.0053	0.0053	0.0053	0.0053	0.0053	0.0053	0.0053	0.0053	0.0053	0.0053	0.0053	0.0053	0.0053	0.0053	0.0053	0.0053	0.0053	0.0053	0.0052	0.0052	0.0052	0.0052	0.0052	0.0052	0.0052	0.0052	0.0052	0.0052	0.0052	0.0052	0.0052	0.0052	0.0051	0.0051	0.0051	0.0051	0.0051
2.29Hz	0.0052	0.0052	0.0052	0.0052	0.0052	0.0052	0.0052	0.0052	0.0052	0.0052	0.0052	0.0052	0.0052	0.0052	0.0052	0.0052	0.0052	0.0052	0.0052	0.0052	0.0052	0.0052	0.0052	0.0052	0.0052	0.0052	0.0052	0.0052	0.0052	0.0051	0.0051	0.0051	0.0051	0.0051	0.0051	0.0051	0.0051	0.0051	0.0051	0.0051	0.0051	0.0051	0.0051	0.0051	0.0051	0.005	0.005	0.005	0.005
2.26Hz	0.0051	0.0051	0.0051	0.0051	0.0051	0.0051	0.0051	0.0051	0.0051	0.0051	0.0051	0.0051	0.0051	0.0051	0.0051	0.0051	0.0051	0.0051	0.0051	0.0051	0.0051	0.0051	0.0051	0.0051	0.0051	0.0051	0.0051	0.0051	0.0051	0.0051	0.0051	0.0051	0.0051	0.0051	0.005	0.005	0.005	0.005	0.005	0.005	0.005	0.005	0.005	0.005	0.005	0.005	0.005	0.005	0.005
2.22Hz	0.0051	0.0051	0.0051	0.0051	0.0051	0.0051	0.0051	0.0051	0.0051	0.0051	0.0051	0.0051	0.0051	0.0051	0.0051	0.0051	0.0051	0.0051	0.0051	0.0051	0.005	0.005	0.005	0.005	0.005	0.005	0.005	0.005	0.005	0.005	0.005	0.005	0.005	0.005	0.005	0.005	0.005	0.005	0.005	0.005	0.005	0.005	0.005	0.0049	0.0049	0.0049	0.0049	0.0049	0.0049
2.19Hz	0.005	0.005	0.005	0.005	0.005	0.005	0.005	0.005	0.005	0.005	0.005	0.005	0.005	0.005	0.005	0.005	0.005	0.005	0.005	0.005	0.005	0.005	0.005	0.005	0.005	0.005	0.005	0.005	0.005	0.005	0.005	0.005	0.005	0.005	0.005	0.005	0.005	0.005	0.0049	0.0049	0.0049	0.0049	0.0049	0.0049	0.0049	0.0049	0.0049	0.0049	0.0049
2.16Hz	0.005	0.005	0.005	0.005	0.005	0.005	0.005	0.005	0.005	0.005	0.005	0.005	0.005	0.005	0.005	0.005	0.005	0.005	0.005	0.005	0.005	0.005	0.005	0.005	0.005	0.005	0.005	0.005	0.005	0.005	0.005	0.005	0.005	0.0049	0.0049	0.0049	0.0049	0.0049	0.0049	0.0049	0.0049	0.0049	0.0049	0.0049	0.0049	0.0049	0.0049	0.0049	0.0049
2.13Hz	0.005	0.005	0.005	0.005	0.005	0.005	0.005	0.005	0.005	0.005	0.005	0.005	0.005	0.005	0.005	0.005	0.005	0.005	0.005	0.005	0.005	0.005	0.005	0.005	0.005	0.005	0.005	0.005	0.005	0.005	0.0049	0.0049	0.0049	0.0049	0.0049	0.0049	0.0049	0.0049	0.0049	0.0049	0.0049	0.0049	0.0049	0.0049	0.0049	0.0049	0.0049	0.0049	0.0049
2.1Hz	0.005	0.005	0.005	0.005	0.005	0.005	0.005	0.005	0.005	0.005	0.005	0.005	0.005	0.005	0.005	0.005	0.005	0.005	0.005	0.005	0.005	0.005	0.005	0.005	0.005	0.005	0.005	0.005	0.0049	0.0049	0.0049	0.0049	0.0049	0.0049	0.0049	0.0049	0.0049	0.0049	0.0049	0.0049	0.0049	0.0049	0.0049	0.0049	0.0049	0.0049	0.0049	0.0049	0.0049
2.07Hz	0.005	0.005	0.005	0.005	0.005	0.005	0.005	0.005	0.005	0.005	0.005	0.005	0.005	0.005	0.005	0.005	0.005	0.005	0.005	0.005	0.005	0.005	0.005	0.005	0.005	0.005	0.005	0.005	0.0049	0.0049	0.0049	0.0049	0.0049	0.0049	0.0049	0.0049	0.0049	0.0049	0.0049	0.0049	0.0049	0.0049	0.0049	0.0049	0.0049	0.0049	0.0049	0.0049	0.0049
2.04Hz	0.005	0.005	0.005	0.005	0.005	0.005	0.005	0.005	0.005	0.005	0.005	0.005	0.005	0.005	0.005	0.005	0.005	0.005	0.005	0.005	0.005	0.005	0.005	0.005	0.005	0.005	0.005	0.005	0.0049	0.0049	0.0049	0.0049	0.0049	0.0049	0.0049	0.0049	0.0049	0.0049	0.0049	0.0049	0.0049	0.0049	0.0049	0.0049	0.0049	0.0049	0.0049	0.0049	0.0049
2.01Hz	0.005	0.005	0.005	0.005	0.005	0.005	0.005	0.005	0.005	0.005	0.005	0.005	0.005	0.005	0.005	0.005	0.005	0.005	0.005	0.005	0.005	0.005	0.005	0.005	0.005	0.005	0.005	0.0049	0.0049	0.0049	0.0049	0.0049	0.0049	0.0049	0.0049	0.0049	0.0049	0.0049	0.0049	0.0049	0.0049	0.0049	0.0049	0.0049	0.0049	0.0049	0.0049	0.0049	0.0049
1.98Hz	0.005	0.005	0.005	0.005	0.005	0.005	0.005	0.005	0.005	0.005	0.005	0.005	0.005	0.005	0.005	0.005	0.005	0.005	0.005	0.005	0.005	0.005	0.005	0.005	0.005	0.0049	0.0049	0.0049	0.0049	0.0049	0.0049	0.0049	0.0049	0.0049	0.0049	0.0049	0.0049	0.0049	0.0049	0.0049	0.0049	0.0049	0.0049	0.0049	0.0049	0.0049	0.0049	0.0049	0.0049
1.95Hz	0.005	0.005	0.005	0.005	0.005	0.005	0.005	0.005	0.005	0.005	0.005	0.005	0.005	0.005	0.005	0.005	0.005	0.005	0.005	0.0049	0.0049	0.0049	0.0049	0.0049	0.0049	0.0049	0.0049	0.0049	0.0049	0.0049	0.0049	0.0049	0.0049	0.0049	0.0049	0.0049	0.0049	0.0049	0.0049	0.0049	0.0049	0.0049	0.0049	0.0049	0.0049	0.0049	0.0049	0.0049	0.0049
1.93Hz	0.0049	0.0049	0.0049	0.0049	0.0049	0.0049	0.0049	0.0049	0.0049	0.0049	0.0049	0.0049	0.0049	0.0049	0.0049	0.0049	0.0049	0.0049	0.0049	0.0049	0.0049	0.0049	0.0049	0.0049	0.0049	0.0049	0.0049	0.0049	0.0049	0.0049	0.0049	0.0049	0.0049	0.0049	0.0049	0.0049	0.0049	0.0049	0.0049	0.0049	0.0049	0.0049	0.0049	0.0049	0.0049	0.0049	0.0049	0.0049	0.0049
1.9Hz	0.0049	0.0049	0.0049	0.0049	0.0049	0.0049	0.0049	0.0049	0.0049	0.0049	0.0049	0.0049	0.0049	0.0049	0.0049	0.0049	0.0049	0.0049	0.0049	0.0049	0.0049	0.0049	0.0049	0.0049	0.0049	0.0049	0.0049	0.0049	0.0049	0.0049	0.0049	0.0049	0.0049	0.0049	0.0049	0.0049	0.0049	0.0049	0.0049	0.0049	0.0049	0.0049	0.0049	0.0049	0.0049	0.0049	0.0049	0.0049	0.0049
1.87Hz	0.0049	0.0049	0.0049	0.0049	0.0049	0.0049	0.0049	0.0049	0.0049	0.0049	0.0049	0.0049	0.0049	0.0049	0.0049	0.0049	0.0049	0.0049	0.0049	0.0049	0.0049	0.0049	0.0049	0.0049	0.0049	0.0049	0.0049	0.0049	0.0049	0.0049	0.0049	0.0049	0.0049	0.0049	0.0049	0.0049	0.0049	0.0049	0.0049	0.0049	0.0049	0.0048	0.0048	0.0048	0.0048	0.0048	0.0048	0.0048	0.0048
1.84Hz	0.0049	0.0049	0.0049	0.0049	0.0049	0.0049	0.0049	0.0049	0.0049	0.0049	0.0049	0.0049	0.0049	0.0049	0.0049	0.0049	0.0049	0.0049	0.0049	0.0049	0.0049	0.0049	0.0049	0.0049	0.0049	0.0049	0.0049	0.0048	0.0048	0.0048	0.0048	0.0048	0.0048	0.0048	0.0048	0.0048	0.0048	0.0048	0.0048	0.0048	0.0048	0.0048	0.0048	0.0048	0.0048	0.0048	0.0048	0.0048	0.0048
1.82Hz	0.0048	0.0048	0.0048	0.0048	0.0048	0.0048	0.0048	0.0048	0.0048	0.0048	0.0048	0.0048	0.0048	0.0048	0.0048	0.0048	0.0048	0.0048	0.0048	0.0048	0.0048	0.0048	0.0048	0.0048	0.0048	0.0048	0.0048	0.0048	0.0048	0.0048	0.0048	0.0048	0.0048	0.0048	0.0048	0.0048	0.0048	0.0048	0.0048	0.0048	0.0048	0.0048	0.0048	0.0048	0.0048	0.0048	0.0048	0.0048	0.0048
1.79Hz	0.0048	0.0048	0.0048	0.0048	0.0048	0.0048	0.0048	0.0048	0.0048	0.0048	0.0048	0.0048	0.0048	0.0048	0.0048	0.0048	0.0048	0.0048	0.0048	0.0048	0.0048	0.0048	0.0048	0.0048	0.0048	0.0048	0.0048	0.0048	0.0048	0.0048	0.0048	0.0048	0.0048	0.0048	0.0048	0.0048	0.0048	0.0048	0.0048	0.0047	0.0047	0.0047	0.0047	0.0047	0.0047	0.0047	0.0047	0.0047	0.0047
1.77Hz	0.0048	0.0048	0.0048	0.0048	0.0048	0.0048	0.0048	0.0048	0.0047	0.0047	0.0047	0.0047	0.0047	0.0047	0.0047	0.0047	0.0047	0.0047	0.0047	0.0047	0.0047	0.0047	0.0047	0.0047	0.0047	0.0047	0.0047	0.0047	0.0047	0.0047	0.0047	0.0047	0.0047	0.0047	0.0047	0.0047	0.0047	0.0047	0.0047	0.0047	0.0047	0.0047	0.0047	0.0047	0.0047	0.0047	0.0047	0.0047	0.0047
1.74Hz	0.0047	0.0047	0.0047	0.0047	0.0047	0.0047	0.0047	0.0047	0.0047	0.0047	0.0047	0.0047	0.0047	0.0047	0.0047	0.0047	0.0047	0.0047	0.0047	0.0047	0.0047	0.0047	0.0047	0.0047	0.0047	0.0047	0.0047	0.0047	0.0047	0.0047	0.0047	0.0047	0.0047	0.0047	0.0047	0.0047	0.0047	0.0047	0.0047	0.0047	0.0047	0.0047	0.0047	0.0046	0.0046	0.0046	0.0046	0.0046	0.0046
1.72Hz	0.0047	0.0047	0.0047	0.0047	0.0047	0.0047	0.0047	0.0046	0.0046	0.0046	0.0046	0.0046	0.0046	0.0046	0.0046	0.0046	0.0046	0.0046	0.0046	0.0046	0.0046	0.0046	0.0046	0.0046	0.0046	0.0046	0.0046	0.0046	0.0046	0.0046	0.0046	0.0046	0.0046	0.0046	0.0046	0.0046	0.0046	0.0046	0.0046	0.0046	0.0046	0.0046	0.0046	0.0046	0.0046	0.0046	0.0046	0.0046	0.0046
1.69Hz	0.0046	0.0046	0.0046	0.0046	0.0046	0.0046	0.0046	0.0046	0.0046	0.0046	0.0046	0.0046	0.0046	0.0046	0.0046	0.0046	0.0046	0.0046	0.0046	0.0046	0.0046	0.0046	0.0046	0.0046	0.0046	0.0046	0.0046	0.0046	0.0046	0.0046	0.0046	0.0046	0.0046	0.0046	0.0046	0.0046	0.0046	0.0046	0.0046	0.0046	0.0046	0.0045	0.0045	0.0045	0.0045	0.0045	0.0045	0.0045	0.0045
1.67Hz	0.0045	0.0045	0.0045	0.0045	0.0045	0.0045	0.0045	0.0045	0.0045	0.0045	0.0045	0.0045	0.0045	0.0045	0.0045	0.0045	0.0045	0.0045	0.0045	0.0045	0.0045	0.0045	0.0045	0.0045	0.0045	0.0045	0.0045	0.0045	0.0045	0.0045	0.0045	0.0045	0.0045	0.0045	0.0045	0.0045	0.0045	0.0045	0.0045	0.0045	0.0045	0.0045	0.0045	0.0045	0.0045	0.0045	0.0045	0.0045	0.0045
1.64Hz	0.0045	0.0045	0.0045	0.0045	0.0045	0.0045	0.0045	0.0045	0.0045	0.0045	0.0045	0.0045	0.0045	0.0045	0.0045	0.0045	0.0045	0.0045	0.0045	0.0045	0.0045	0.0045	0.0045	0.0045	0.0045	0.0045	0.0045	0.0045	0.0045	0.0045	0.0045	0.0045	0.0045	0.0045	0.0045	0.0045	0.0044	0.0044	0.0044	0.0044	0.0044	0.0044	0.0044	0.0044	0.0044	0.0044	0.0044	0.0044	0.0044
1.62Hz	0.0044	0.0044	0.0044	0.0044	0.0044	0.0044	0.0044	0.0044	0.0044	0.0044	0.0044	0.0044	0.0044	0.0044	0.0044	0.0044	0.0044	0.0044	0.0044	0.0044	0.0044	0.0044	0.0044	0.0044	0.0044	0.0044	0.0044	0.0044	0.0044	0.0044	0.0044	0.0044	0.0044	0.0044	0.0044	0.0044	0.0044	0.0044	0.0044	0.0044	0.0044	0.0044	0.0044	0.0044	0.0044	0.0044	0.0044	0.0044	0.0044
1.6Hz	0.0044	0.0044	0.0044	0.0044	0.0044	0.0044	0.0044	0.0044	0.0044	0.0044	0.0044	0.0044	0.0044	0.0044	0.0044	0.0044	0.0044	0.0044	0.0044	0.0044	0.0044	0.0044	0.0044	0.0044	0.0044	0.0044	0.0043	0.0043	0.0043	0.0043	0.0043	0.0043	0.0043	0.0043	0.0043	0.0043	0.0043	0.0043	0.0043	0.0043	0.0043	0.0043	0.0043	0.0043	0.0043	0.0043	0.0043	0.0043	0.0043
1.57Hz	0.0043	0.0043	0.0043	0.0043	0.0043	0.0043	0.0043	0.0043	0.0043	0.0043	0.0043	0.0043	0.0043	0.0043	0.0043	0.0043	0.0043	0.0043	0.0043	0.0043	0.0043	0.0043	0.0043	0.0043	0.0043	0.0043	0.0043	0.0043	0.0043	0.0043	0.0043	0.0043	0.0043	0.0043	0.0043	0.0043	0.0043	0.0043	0.0043	0.0043	0.0043	0.0043	0.0043	0.0043	0.0043	0.0043	0.0043	0.0043	0.0043
1.55Hz	0.0042	0.0042	0.0042	0.0042	0.0042	0.0042	0.0042	0.0042	0.0042	0.0042	0.0042	0.0042	0.0042	0.0042	0.0042	0.0042	0.0042	0.0042	0.0042	0.0042	0.0042	0.0042	0.0042	0.0042	0.0042	0.0042	0.0042	0.0042	0.0042	0.0042	0.0042	0.0042	0.0042	0.0042	0.0042	0.0042	0.0042	0.0042	0.0042	0.0042	0.0042	0.0042	0.0042	0.0042	0.0042	0.0042	0.0042	0.0042	0.0042
1.53Hz	0.0042	0.0042	0.0042	0.0042	0.0042	0.0042	0.0042	0.0042	0.0042	0.0042	0.0042	0.0042	0.0042	0.0042	0.0042	0.0042	0.0042	0.0042	0.0042	0.0042	0.0042	0.0042	0.0042	0.0042	0.0042	0.0042	0.0042	0.0042	0.0042	0.0042	0.0042	0.0042	0.0042	0.0042	0.0042	0.0042	0.0042	0.0042	0.0042	0.0042	0.0042	0.0042	0.0041	0.0041	0.0041	0.0041	0.0041	0.0041	0.0041
1.51Hz	0.0041	0.0041	0.0041	0.0041	0.0041	0.0041	0.0041	0.0041	0.0041	0.0041	0.0041	0.0041	0.0041	0.0041	0.0041	0.0041	0.0041	0.0041	0.0041	0.0041	0.0041	0.0041	0.0041	0.0041	0.0041	0.0041	0.0041	0.0041	0.0041	0.0041	0.0041	0.0041	0.0041	0.0041	0.0041	0.0041	0.0041	0.0041	0.0041	0.0041	0.0041	0.0041	0.0041	0.0041	0.0041	0.0041	0.0041	0.0041	0.0041
1.48Hz	0.0041	0.0041	0.0041	0.0041	0.0041	0.0041	0.0041	0.0041	0.0041	0.0041	0.0041	0.0041	0.0041	0.0041	0.0041	0.0041	0.0041	0.0041	0.0041	0.0041	0.0041	0.0041	0.0041	0.0041	0.0041	0.0041	0.0041	0.0041	0.0041	0.0041	0.0041	0.004	0.004	0.004	0.004	0.004	0.004	0.004	0.004	0.004	0.004	0.004	0.004	0.004	0.004	0.004	0.004	0.004	0.004
1.46Hz	0.004	0.004	0.004	0.004	0.004	0.004	0.004	0.004	0.004	0.004	0.004	0.004	0.004	0.004	0.004	0.004	0.004	0.004	0.004	0.004	0.004	0.004	0.004	0.004	0.004	0.004	0.004	0.004	0.004	0.004	0.004	0.004	0.004	0.004	0.004	0.004	0.004	0.004	0.004	0.004	0.004	0.004	0.004	0.004	0.004	0.004	0.004	0.004	0.004
1.44Hz	0.004	0.004	0.0039	0.0039	0.0039	0.0039	0.0039	0.0039	0.0039	0.0039	0.0039	0.0039	0.0039	0.0039	0.0039	0.0039	0.0039	0.0039	0.0039	0.0039	0.0039	0.0039	0.0039	0.0039	0.0039	0.0039	0.0039	0.0039	0.0039	0.0039	0.0039	0.0039	0.0039	0.0039	0.0039	0.0039	0.0039	0.0039	0.0039	0.0039	0.0039	0.0039	0.0039	0.0039	0.0039	0.0039	0.0039	0.0039	0.0039
1.42Hz	0.0039	0.0039	0.0039	0.0039	0.0039	0.0039	0.0039	0.0039	0.0039	0.0039	0.0039	0.0039	0.0039	0.0039	0.0039	0.0039	0.0039	0.0039	0.0039	0.0039	0.0039	0.0039	0.0039	0.0039	0.0039	0.0039	0.0039	0.0039	0.0039	0.0039	0.0039	0.0039	0.0039	0.0039	0.0039	0.0039	0.0039	0.0039	0.0039	0.0039	0.0039	0.0039	0.0039	0.0039	0.0039	0.0039	0.0039	0.0039	0.0039
1.4Hz	0.0038	0.0038	0.0038	0.0038	0.0038	0.0038	0.0038	0.0038	0.0038	0.0038	0.0038	0.0038	0.0038	0.0038	0.0038	0.0038	0.0038	0.0038	0.0038	0.0038	0.0038	0.0038	0.0038	0.0038	0.0038	0.0038	0.0038	0.0038	0.0038	0.0038	0.0038	0.0038	0.0038	0.0038	0.0038	0.0038	0.0038	0.0038	0.0038	0.0038	0.0038	0.0038	0.0038	0.0038	0.0038	0.0038	0.0038	0.0038	0.0038
1.38Hz	0.0038	0.0038	0.0038	0.0038	0.0038	0.0038	0.0038	0.0038	0.0038	0.0038	0.0038	0.0038	0.0038	0.0038	0.0038	0.0038	0.0038	0.0038	0.0038	0.0038	0.0038	0.0038	0.0038	0.0038	0.0038	0.0038	0.0038	0.0038	0.0038	0.0038	0.0038	0.0038	0.0038	0.0038	0.0038	0.0038	0.0038	0.0038	0.0038	0.0037	0.0037	0.0037	0.0037	0.0037	0.0037	0.0037	0.0037	0.0037	0.0037
1.36Hz	0.0037	0.0037	0.0037	0.0037	0.0037	0.0037	0.0037	0.0037	0.0037	0.0037	0.0037	0.0037	0.0037	0.0037	0.0037	0.0037	0.0037	0.0037	0.0037	0.0037	0.0037	0.0037	0.0037	0.0037	0.0037	0.0037	0.0037	0.0037	0.0037	0.0037	0.0037	0.0037	0.0037	0.0037	0.0037	0.0037	0.0037	0.0037	0.0037	0.0037	0.0037	0.0037	0.0037	0.0037	0.0037	0.0037	0.0037	0.0037	0.0037
1.34Hz	0.0037	0.0037	0.0037	0.0037	0.0037	0.0037	0.0037	0.0037	0.0037	0.0037	0.0037	0.0037	0.0037	0.0037	0.0037	0.0037	0.0037	0.0037	0.0037	0.0037	0.0037	0.0036	0.0036	0.0036	0.0036	0.0036	0.0036	0.0036	0.0036	0.0036	0.0036	0.0036	0.0036	0.0036	0.0036	0.0036	0.0036	0.0036	0.0036	0.0036	0.0036	0.0036	0.0036	0.0036	0.0036	0.0036	0.0036	0.0036	0.0036
1.32Hz	0.0036	0.0036	0.0036	0.0036	0.0036	0.0036	0.0036	0.0036	0.0036	0.0036	0.0036	0.0036	0.0036	0.0036	0.0036	0.0036	0.0036	0.0036	0.0036	0.0036	0.0036	0.0036	0.0036	0.0036	0.0036	0.0036	0.0036	0.0036	0.0036	0.0036	0.0036	0.0036	0.0036	0.0036	0.0036	0.0036	0.0036	0.0036	0.0036	0.0036	0.0036	0.0036	0.0036	0.0036	0.0036	0.0036	0.0036	0.0036	0.0036
1.3Hz	0.0035	0.0035	0.0035	0.0035	0.0035	0.0035	0.0035	0.0035	0.0035	0.0035	0.0035	0.0035	0.0035	0.0035	0.0035	0.0035	0.0035	0.0035	0.0035	0.0035	0.0035	0.0035	0.0035	0.0035	0.0035	0.0035	0.0035	0.0035	0.0035	0.0035	0.0035	0.0035	0.0035	0.0035	0.0035	0.0035	0.0035	0.0035	0.0035	0.0035	0.0035	0.0035	0.0035	0.0035	0.0035	0.0035	0.0035	0.0035	0.0035
1.28Hz	0.0035	0.0035	0.0035	0.0035	0.0035	0.0035	0.0035	0.0035	0.0035	0.0035	0.0035	0.0035	0.0035	0.0035	0.0035	0.0035	0.0035	0.0035	0.0035	0.0035	0.0035	0.0035	0.0035	0.0035	0.0035	0.0035	0.0035	0.0035	0.0035	0.0035	0.0035	0.0035	0.0035	0.0035	0.0035	0.0035	0.0035	0.0035	0.0035	0.0035	0.0035	0.0035	0.0035	0.0035	0.0035	0.0035	0.0035	0.0035	0.0035
1.27Hz	0.0034	0.0034	0.0034	0.0034	0.0034	0.0034	0.0034	0.0034	0.0034	0.0034	0.0034	0.0034	0.0034	0.0034	0.0034	0.0034	0.0034	0.0034	0.0034	0.0034	0.0034	0.0034	0.0034	0.0034	0.0034	0.0034	0.0034	0.0034	0.0034	0.0034	0.0034	0.0034	0.0034	0.0034	0.0034	0.0034	0.0034	0.0034	0.0034	0.0034	0.0034	0.0034	0.0034	0.0034	0.0034	0.0034	0.0034	0.0034	0.0034
1.25Hz	0.0034	0.0034	0.0034	0.0034	0.0034	0.0034	0.0034	0.0034	0.0034	0.0034	0.0034	0.0034	0.0034	0.0034	0.0034	0.0034	0.0034	0.0034	0.0034	0.0034	0.0034	0.0034	0.0034	0.0034	0.0034	0.0034	0.0034	0.0034	0.0034	0.0034	0.0034	0.0034	0.0034	0.0034	0.0034	0.0034	0.0034	0.0034	0.0034	0.0034	0.0034	0.0034	0.0034	0.0034	0.0033	0.0033	0.0033	0.0033	0.0033
1.23Hz	0.0033	0.0033	0.0033	0.0033	0.0033	0.0033	0.0033	0.0033	0.0033	0.0033	0.0033	0.0033	0.0033	0.0033	0.0033	0.0033	0.0033	0.0033	0.0033	0.0033	0.0033	0.0033	0.0033	0.0033	0.0033	0.0033	0.0033	0.0033	0.0033	0.0033	0.0033	0.0033	0.0033	0.0033	0.0033	0.0033	0.0033	0.0033	0.0033	0.0033	0.0033	0.0033	0.0033	0.0033	0.0033	0.0033	0.0033	0.0033	0.0033
1.21Hz	0.0033	0.0033	0.0033	0.0033	0.0033	0.0033	0.0033	0.0033	0.0033	0.0033	0.0033	0.0033	0.0033	0.0033	0.0033	0.0033	0.0033	0.0033	0.0033	0.0033	0.0033	0.0033	0.0033	0.0033	0.0033	0.0033	0.0033	0.0033	0.0033	0.0033	0.0033	0.0033	0.0033	0.0033	0.0033	0.0033	0.0033	0.0032	0.0032	0.0032	0.0032	0.0032	0.0032	0.0032	0.0032	0.0032	0.0032	0.0032	0.0032
1.2Hz	0.0032	0.0032	0.0032	0.0032	0.0032	0.0032	0.0032	0.0032	0.0032	0.0032	0.0032	0.0032	0.0032	0.0032	0.0032	0.0032	0.0032	0.0032	0.0032	0.0032	0.0032	0.0032	0.0032	0.0032	0.0032	0.0032	0.0032	0.0032	0.0032	0.0032	0.0032	0.0032	0.0032	0.0032	0.0032	0.0032	0.0032	0.0032	0.0032	0.0032	0.0032	0.0032	0.0032	0.0032	0.0032	0.0032	0.0032	0.0032	0.0032
1.18Hz	0.0032	0.0032	0.0032	0.0032	0.0032	0.0032	0.0032	0.0032	0.0032	0.0032	0.0032	0.0032	0.0032	0.0032	0.0032	0.0032	0.0032	0.0032	0.0032	0.0032	0.0032	0.0032	0.0032	0.0032	0.0032	0.0032	0.0032	0.0032	0.0032	0.0032	0.0032	0.0032	0.0032	0.0031	0.0031	0.0031	0.0031	0.0031	0.0031	0.0031	0.0031	0.0031	0.0031	0.0031	0.0031	0.0031	0.0031	0.0031	0.0031
1.16Hz	0.0031	0.0031	0.0031	0.0031	0.0031	0.0031	0.0031	0.0031	0.0031	0.0031	0.0031	0.0031	0.0031	0.0031	0.0031	0.0031	0.0031	0.0031	0.0031	0.0031	0.0031	0.0031	0.0031	0.0031	0.0031	0.0031	0.0031	0.0031	0.0031	0.0031	0.0031	0.0031	0.0031	0.0031	0.0031	0.0031	0.0031	0.0031	0.0031	0.0031	0.0031	0.0031	0.0031	0.0031	0.0031	0.0031	0.0031	0.0031	0.0031
1.14Hz	0.0031	0.0031	0.0031	0.0031	0.0031	0.0031	0.0031	0.0031	0.0031	0.0031	0.0031	0.0031	0.0031	0.0031	0.0031	0.0031	0.0031	0.0031	0.0031	0.0031	0.0031	0.0031	0.0031	0.0031	0.0031	0.0031	0.0031	0.0031	0.0031	0.0031	0.0031	0.0031	0.0031	0.0031	0.0031	0.003	0.003	0.003	0.003	0.003	0.003	0.003	0.003	0.003	0.003	0.003	0.003	0.003	0.003
1.13Hz	0.003	0.003	0.003	0.003	0.003	0.003	0.003	0.003	0.003	0.003	0.003	0.003	0.003	0.003	0.003	0.003	0.003	0.003	0.003	0.003	0.003	0.003	0.003	0.003	0.003	0.003	0.003	0.003	0.003	0.003	0.003	0.003	0.003	0.003	0.003	0.003	0.003	0.003	0.003	0.003	0.003	0.003	0.003	0.003	0.003	0.003	0.003	0.003	0.003
1.11Hz	0.003	0.003	0.003	0.003	0.003	0.003	0.003	0.003	0.003	0.003	0.003	0.003	0.003	0.003	0.003	0.003	0.003	0.003	0.003	0.003	0.003	0.003	0.003	0.003	0.003	0.003	0.003	0.003	0.003	0.003	0.003	0.003	0.003	0.003	0.003	0.003	0.003	0.003	0.003	0.003	0.003	0.003	0.003	0.003	0.0029	0.0029	0.0029	0.0029	0.0029
1.1Hz	0.0029	0.0029	0.0029	0.0029	0.0029	0.0029	0.0029	0.0029	0.0029	0.0029	0.0029	0.0029	0.0029	0.0029	0.0029	0.0029	0.0029	0.0029	0.0029	0.0029	0.0029	0.0029	0.0029	0.0029	0.0029	0.0029	0.0029	0.0029	0.0029	0.0029	0.0029	0.0029	0.0029	0.0029	0.0029	0.0029	0.0029	0.0029	0.0029	0.0029	0.0029	0.0029	0.0029	0.0029	0.0029	0.0029	0.0029	0.0029	0.0029
1.08Hz	0.0029	0.0029	0.0029	0.0029	0.0029	0.0029	0.0029	0.0029	0.0029	0.0029	0.0029	0.0029	0.0029	0.0029	0.0029	0.0029	0.0029	0.0029	0.0029	0.0029	0.0029	0.0029	0.0029	0.0029	0.0029	0.0029	0.0029	0.0029	0.0029	0.0029	0.0029	0.0029	0.0029	0.0029	0.0029	0.0029	0.0029	0.0029	0.0029	0.0029	0.0029	0.0029	0.0029	0.0029	0.0029	0.0029	0.0029	0.0029	0.0029
1.06Hz	0.0028	0.0028	0.0028	0.0028	0.0028	0.0028	0.0028	0.0028	0.0028	0.0028	0.0028	0.0028	0.0028	0.0028	0.0028	0.0028	0.0028	0.0028	0.0028	0.0028	0.0028	0.0028	0.0028	0.0028	0.0028	0.0028	0.0028	0.0028	0.0028	0.0028	0.0028	0.0028	0.0028	0.0028	0.0028	0.0028	0.0028	0.0028	0.0028	0.0028	0.0028	0.0028	0.0028	0.0028	0.0028	0.0028	0.0028	0.0028	0.0028
1.05Hz	0.0028	0.0028	0.0028	0.0028	0.0028	0.0028	0.0028	0.0028	0.0028	0.0028	0.0028	0.0028	0.0028	0.0028	0.0028	0.0028	0.0028	0.0028	0.0028	0.0028	0.0028	0.0028	0.0028	0.0028	0.0028	0.0028	0.0028	0.0028	0.0028	0.0028	0.0028	0.0028	0.0028	0.0028	0.0028	0.0028	0.0028	0.0028	0.0028	0.0028	0.0028	0.0028	0.0028	0.0028	0.0028	0.0028	0.0028	0.0028	0.0028
1.03Hz	0.0027	0.0027	0.0027	0.0027	0.0027	0.0027	0.0027	0.0027	0.0027	0.0027	0.0027	0.0027	0.0027	0.0027	0.0027	0.0027	0.0027	0.0027	0.0027	0.0027	0.0027	0.0027	0.0027	0.0027	0.0027	0.0027	0.0027	0.0027	0.0027	0.0027	0.0027	0.0027	0.0027	0.0027	0.0027	0.0027	0.0027	0.0027	0.0027	0.0027	0.0027	0.0027	0.0027	0.0027	0.0027	0.0027	0.0027	0.0027	0.0027
1.02Hz	0.0027	0.0027	0.0027	0.0027	0.0027	0.0027	0.0027	0.0027	0.0027	0.0027	0.0027	0.0027	0.0027	0.0027	0.0027	0.0027	0.0027	0.0027	0.0027	0.0027	0.0027	0.0027	0.0027	0.0027	0.0027	0.0027	0.0027	0.0027	0.0027	0.0027	0.0027	0.0027	0.0027	0.0027	0.0027	0.0027	0.0027	0.0027	0.0027	0.0027	0.0027	0.0027	0.0027	0.0027	0.0027	0.0027	0.0027	0.0027	0.0027
1.01Hz	0.0027	0.0027	0.0027	0.0027	0.0027	0.0027	0.0027	0.0027	0.0027	0.0027	0.0027	0.0027	0.0027	0.0027	0.0027	0.0027	0.0027	0.0027	0.0027	0.0027	0.0027	0.0027	0.0027	0.0027	0.0027	0.0027	0.0027	0.0027	0.0027	0.0027	0.0027	0.0027	0.0027	0.0027	0.0027	0.0027	0.0027	0.0027	0.0027	0.0027	0.0027	0.0027	0.0027	0.0027	0.0027	0.0027	0.0027	0.0027	0.0027
0.99Hz	0.0026	0.0026	0.0026	0.0026	0.0026	0.0026	0.0026	0.0026	0.0026	0.0026	0.0026	0.0026	0.0026	0.0026	0.0026	0.0026	0.0026	0.0026	0.0026	0.0026	0.0026	0.0026	0.0026	0.0026	0.0026	0.0026	0.0026	0.0026	0.0026	0.0026	0.0026	0.0026	0.0026	0.0026	0.0026	0.0026	0.0026	0.0026	0.0026	0.0026	0.0026	0.0026	0.0026	0.0026	0.0026	0.0026	0.0026	0.0026	0.0026
0.98Hz	0.0026	0.0026	0.0026	0.0026	0.0026	0.0026	0.0026	0.0026	0.0026	0.0026	0.0026	0.0026	0.0026	0.0026	0.0026	0.0026	0.0026	0.0026	0.0026	0.0026	0.0026	0.0026	0.0026	0.0026	0.0026	0.0026	0.0026	0.0026	0.0026	0.0026	0.0026	0.0026	0.0026	0.0026	0.0026	0.0026	0.0026	0.0026	0.0026	0.0026	0.0026	0.0026	0.0026	0.0026	0.0026	0.0026	0.0026	0.0026	0.0026
0.96Hz	0.0025	0.0025	0.0025	0.0025	0.0025	0.0025	0.0025	0.0025	0.0025	0.0025	0.0025	0.0025	0.0025	0.0025	0.0025	0.0025	0.0025	0.0025	0.0025	0.0025	0.0025	0.0025	0.0025	0.0025	0.0025	0.0025	0.0025	0.0025	0.0025	0.0025	0.0025	0.0025	0.0025	0.0025	0.0025	0.0025	0.0025	0.0025	0.0025	0.0025	0.0025	0.0025	0.0025	0.0025	0.0025	0.0025	0.0025	0.0025	0.0025
0.95Hz	0.0025	0.0025	0.0025	0.0025	0.0025	0.0025	0.0025	0.0025	0.0025	0.0025	0.0025	0.0025	0.0025	0.0025	0.0025	0.0025	0.0025	0.0025	0.0025	0.0025	0.0025	0.0025	0.0025	0.0025	0.0025	0.0025	0.0025	0.0025	0.0025	0.0025	0.0025	0.0025	0.0025	0.0025	0.0025	0.0025	0.0025	0.0025	0.0025	0.0025	0.0025	0.0025	0.0025	0.0025	0.0025	0.0025	0.0025	0.0025	0.0025
0.94Hz	0.0025	0.0025	0.0025	0.0025	0.0025	0.0025	0.0025	0.0025	0.0025	0.0025	0.0025	0.0025	0.0025	0.0025	0.0025	0.0025	0.0025	0.0025	0.0025	0.0025	0.0025	0.0025	0.0025	0.0025	0.0025	0.0025	0.0025	0.0025	0.0025	0.0025	0.0025	0.0025	0.0025	0.0025	0.0025	0.0025	0.0025	0.0025	0.0025	0.0025	0.0025	0.0025	0.0025	0.0025	0.0025	0.0025	0.0025	0.0025	0.0025
0.92Hz	0.0024	0.0024	0.0024	0.0024	0.0024	0.0024	0.0024	0.0024	0.0024	0.0024	0.0024	0.0024	0.0024	0.0024	0.0024	0.0024	0.0024	0.0024	0.0024	0.0024	0.0024	0.0024	0.0024	0.0024	0.0024	0.0024	0.0024	0.0024	0.0024	0.0024	0.0024	0.0024	0.0024	0.0024	0.0024	0.0024	0.0024	0.0024	0.0024	0.0024	0.0024	0.0024	0.0024	0.0024	0.0024	0.0024	0.0024	0.0024	0.0024
0.91Hz	0.0024	0.0024	0.0024	0.0024	0.0024	0.0024	0.0024	0.0024	0.0024	0.0024	0.0024	0.0024	0.0024	0.0024	0.0024	0.0024	0.0024	0.0024	0.0024	0.0024	0.0024	0.0024	0.0024	0.0024	0.0024	0.0024	0.0024	0.0024	0.0024	0.0024	0.0024	0.0024	0.0024	0.0024	0.0024	0.0024	0.0024	0.0024	0.0024	0.0024	0.0024	0.0024	0.0024	0.0024	0.0024	0.0024	0.0024	0.0024	0.0024
0.9Hz	0.0024	0.0024	0.0024	0.0024	0.0024	0.0024	0.0024	0.0024	0.0024	0.0024	0.0024	0.0024	0.0024	0.0024	0.0024	0.0024	0.0024	0.0024	0.0024	0.0024	0.0024	0.0024	0.0024	0.0024	0.0024	0.0024	0.0024	0.0024	0.0024	0.0024	0.0024	0.0024	0.0024	0.0024	0.0024	0.0024	0.0024	0.0024	0.0024	0.0024	0.0024	0.0024	0.0024	0.0024	0.0024	0.0024	0.0024	0.0024	0.0024
0.88Hz	0.0023	0.0023	0.0023	0.0023	0.0023	0.0023	0.0023	0.0023	0.0023	0.0023	0.0023	0.0023	0.0023	0.0023	0.0023	0.0023	0.0023	0.0023	0.0023	0.0023	0.0023	0.0023	0.0023	0.0023	0.0023	0.0023	0.0023	0.0023	0.0023	0.0023	0.0023	0.0023	0.0023	0.0023	0.0023	0.0023	0.0023	0.0023	0.0023	0.0023	0.0023	0.0023	0.0023	0.0023	0.0023	0.0023	0.0023	0.0023	0.0023
0.87Hz	0.0023	0.0023	0.0023	0.0023	0.0023	0.0023	0.0023	0.0023	0.0023	0.0023	0.0023	0.0023	0.0023	0.0023	0.0023	0.0023	0.0023	0.0023	0.0023	0.0023	0.0023	0.0023	0.0023	0.0023	0.0023	0.0023	0.0023	0.0023	0.0023	0.0023	0.0023	0.0023	0.0023	0.0023	0.0023	0.0023	0.0023	0.0023	0.0023	0.0023	0.0023	0.0023	0.0023	0.0023	0.0023	0.0023	0.0023	0.0023	0.0023
0.86Hz	0.0023	0.0023	0.0023	0.0023	0.0023	0.0023	0.0023	0.0023	0.0023	0.0023	0.0023	0.0023	0.0023	0.0023	0.0023	0.0023	0.0023	0.0023	0.0023	0.0023	0.0023	0.0023	0.0023	0.0023	0.0023	0.0023	0.0023	0.0023	0.0023	0.0023	0.0023	0.0023	0.0023	0.0023	0.0023	0.0023	0.0023	0.0023	0.0023	0.0023	0.0023	0.0023	0.0023	0.0023	0.0023	0.0023	0.0023	0.0023	0.0023
0.85Hz	0.0022	0.0022	0.0022	0.0022	0.0022	0.0022	0.0022	0.0022	0.0022	0.0022	0.0022	0.0022	0.0022	0.0022	0.0022	0.0022	0.0022	0.0022	0.0022	0.0022	0.0022	0.0022	0.0022	0.0022	0.0022	0.0022	0.0022	0.0022	0.0022	0.0022	0.0022	0.0022	0.0022	0.0022	0.0022	0.0022	0.0022	0.0022	0.0022	0.0022	0.0022	0.0022	0.0022	0.0022	0.0022	0.0022	0.0022	0.0022	0.0022
0.83Hz	0.0022	0.0022	0.0022	0.0022	0.0022	0.0022	0.0022	0.0022	0.0022	0.0022	0.0022	0.0022	0.0022	0.0022	0.0022	0.0022	0.0022	0.0022	0.0022	0.0022	0.0022	0.0022	0.0022	0.0022	0.0022	0.0022	0.0022	0.0022	0.0022	0.0022	0.0022	0.0022	0.0022	0.0022	0.0022	0.0022	0.0022	0.0022	0.0022	0.0022	0.0022	0.0022	0.0022	0.0022	0.0022	0.0022	0.0022	0.0022	0.0022
0.82Hz	0.0022	0.0022	0.0022	0.0022	0.0022	0.0022	0.0022	0.0022	0.0022	0.0022	0.0022	0.0022	0.0022	0.0022	0.0022	0.0022	0.0022	0.0022	0.0022	0.0022	0.0022	0.0022	0.0022	0.0022	0.0022	0.0022	0.0022	0.0022	0.0022	0.0022	0.0022	0.0022	0.0022	0.0022	0.0022	0.0022	0.0022	0.0022	0.0022	0.0022	0.0022	0.0022	0.0022	0.0022	0.0022	0.0022	0.0022	0.0022	0.0022
0.81Hz	0.0021	0.0021	0.0021	0.0021	0.0021	0.0021	0.0021	0.0021	0.0021	0.0021	0.0021	0.0021	0.0021	0.0021	0.0021	0.0021	0.0021	0.0021	0.0021	0.0021	0.0021	0.0021	0.0021	0.0021	0.0021	0.0021	0.0021	0.0021	0.0021	0.0021	0.0021	0.0021	0.0021	0.0021	0.0021	0.0021	0.0021	0.0021	0.0021	0.0021	0.0021	0.0021	0.0021	0.0021	0.0021	0.0021	0.0021	0.0021	0.0021
0.8Hz	0.0021	0.0021	0.0021	0.0021	0.0021	0.0021	0.0021	0.0021	0.0021	0.0021	0.0021	0.0021	0.0021	0.0021	0.0021	0.0021	0.0021	0.0021	0.0021	0.0021	0.0021	0.0021	0.0021	0.0021	0.0021	0.0021	0.0021	0.0021	0.0021	0.0021	0.0021	0.0021	0.0021	0.0021	0.0021	0.0021	0.0021	0.0021	0.0021	0.0021	0.0021	0.0021	0.0021	0.0021	0.0021	0.0021	0.0021	0.0021	0.0021
0.79Hz	0.0021	0.0021	0.0021	0.0021	0.0021	0.0021	0.0021	0.0021	0.0021	0.0021	0.0021	0.0021	0.0021	0.0021	0.0021	0.0021	0.0021	0.0021	0.0021	0.0021	0.0021	0.0021	0.0021	0.0021	0.0021	0.0021	0.0021	0.0021	0.0021	0.0021	0.0021	0.0021	0.0021	0.0021	0.0021	0.0021	0.0021	0.0021	0.0021	0.0021	0.0021	0.0021	0.0021	0.0021	0.0021	0.0021	0.0021	0.0021	0.0021
0.78Hz	0.002	0.002	0.002	0.002	0.002	0.002	0.002	0.002	0.002	0.002	0.002	0.002	0.002	0.002	0.002	0.002	0.002	0.002	0.002	0.002	0.002	0.002	0.002	0.002	0.002	0.002	0.002	0.002	0.002	0.002	0.002	0.002	0.002	0.002	0.002	0.002	0.002	0.002	0.002	0.002	0.002	0.002	0.002	0.002	0.002	0.002	0.002	0.002	0.002
0.76Hz	0.002	0.002	0.002	0.002	0.002	0.002	0.002	0.002	0.002	0.002	0.002	0.002	0.002	0.002	0.002	0.002	0.002	0.002	0.002	0.002	0.002	0.002	0.002	0.002	0.002	0.002	0.002	0.002	0.002	0.002	0.002	0.002	0.002	0.002	0.002	0.002	0.002	0.002	0.002	0.002	0.002	0.002	0.002	0.002	0.002	0.002	0.002	0.002	0.002
0.75Hz	0.002	0.002	0.002	0.002	0.002	0.002	0.002	0.002	0.002	0.002	0.002	0.002	0.002	0.002	0.002	0.002	0.002	0.002	0.002	0.002	0.002	0.002	0.002	0.002	0.002	0.002	0.002	0.002	0.002	0.002	0.002	0.002	0.002	0.002	0.002	0.002	0.002	0.002	0.002	0.002	0.002	0.002	0.002	0.002	0.002	0.002	0.002	0.002	0.002
0.74Hz	0.002	0.002	0.002	0.002	0.002	0.002	0.002	0.002	0.002	0.002	0.002	0.002	0.002	0.002	0.002	0.002	0.002	0.002	0.002	0.002	0.002	0.002	0.002	0.002	0.002	0.002	0.002	0.002	0.002	0.002	0.002	0.002	0.002	0.002	0.002	0.002	0.002	0.002	0.002	0.002	0.002	0.002	0.002	0.002	0.002	0.002	0.002	0.002	0.002
0.73Hz	0.0019	0.0019	0.0019	0.0019	0.0019	0.0019	0.0019	0.0019	0.0019	0.0019	0.0019	0.0019	0.0019	0.0019	0.0019	0.0019	0.0019	0.0019	0.0019	0.0019	0.0019	0.0019	0.0019	0.0019	0.0019	0.0019	0.0019	0.0019	0.0019	0.0019	0.0019	0.0019	0.0019	0.0019	0.0019	0.0019	0.0019	0.0019	0.0019	0.0019	0.0019	0.0019	0.0019	0.0019	0.0019	0.0019	0.0019	0.0019	0.0019
0.72Hz	0.0019	0.0019	0.0019	0.0019	0.0019	0.0019	0.0019	0.0019	0.0019	0.0019	0.0019	0.0019	0.0019	0.0019	0.0019	0.0019	0.0019	0.0019	0.0019	0.0019	0.0019	0.0019	0.0019	0.0019	0.0019	0.0019	0.0019	0.0019	0.0019	0.0019	0.0019	0.0019	0.0019	0.0019	0.0019	0.0019	0.0019	0.0019	0.0019	0.0019	0.0019	0.0019	0.0019	0.0019	0.0019	0.0019	0.0019	0.0019	0.0019
0.71Hz	0.0019	0.0019	0.0019	0.0019	0.0019	0.0019	0.0019	0.0019	0.0019	0.0019	0.0019	0.0019	0.0019	0.0019	0.0019	0.0019	0.0019	0.0019	0.0019	0.0019	0.0019	0.0019	0.0019	0.0019	0.0019	0.0019	0.0019	0.0019	0.0019	0.0019	0.0019	0.0019	0.0019	0.0019	0.0019	0.0019	0.0019	0.0019	0.0019	0.0019	0.0019	0.0019	0.0019	0.0019	0.0019	0.0019	0.0019	0.0019	0.0019
0.7Hz	0.0018	0.0018	0.0018	0.0018	0.0018	0.0018	0.0018	0.0018	0.0018	0.0018	0.0018	0.0018	0.0018	0.0018	0.0018	0.0018	0.0018	0.0018	0.0018	0.0018	0.0018	0.0018	0.0018	0.0018	0.0018	0.0018	0.0018	0.0018	0.0018	0.0018	0.0018	0.0018	0.0018	0.0018	0.0018	0.0018	0.0018	0.0018	0.0018	0.0018	0.0018	0.0018	0.0018	0.0018	0.0018	0.0018	0.0018	0.0018	0.0018
0.69Hz	0.0018	0.0018	0.0018	0.0018	0.0018	0.0018	0.0018	0.0018	0.0018	0.0018	0.0018	0.0018	0.0018	0.0018	0.0018	0.0018	0.0018	0.0018	0.0018	0.0018	0.0018	0.0018	0.0018	0.0018	0.0018	0.0018	0.0018	0.0018	0.0018	0.0018	0.0018	0.0018	0.0018	0.0018	0.0018	0.0018	0.0018	0.0018	0.0018	0.0018	0.0018	0.0018	0.0018	0.0018	0.0018	0.0018	0.0018	0.0018	0.0018
0.68Hz	0.0018	0.0018	0.0018	0.0018	0.0018	0.0018	0.0018	0.0018	0.0018	0.0018	0.0018	0.0018	0.0018	0.0018	0.0018	0.0018	0.0018	0.0018	0.0018	0.0018	0.0018	0.0018	0.0018	0.0018	0.0018	0.0018	0.0018	0.0018	0.0018	0.0018	0.0018	0.0018	0.0018	0.0018	0.0018	0.0018	0.0018	0.0018	0.0018	0.0018	0.0018	0.0018	0.0018	0.0018	0.0018	0.0018	0.0018	0.0018	0.0018
0.67Hz	0.0018	0.0018	0.0018	0.0018	0.0018	0.0018	0.0018	0.0018	0.0018	0.0018	0.0018	0.0018	0.0018	0.0018	0.0018	0.0018	0.0018	0.0018	0.0018	0.0018	0.0018	0.0018	0.0018	0.0018	0.0018	0.0018	0.0018	0.0018	0.0018	0.0018	0.0018	0.0018	0.0018	0.0018	0.0018	0.0018	0.0018	0.0018	0.0018	0.0018	0.0018	0.0018	0.0018	0.0018	0.0018	0.0018	0.0018	0.0018	0.0018
0.66Hz	0.0017	0.0017	0.0017	0.0017	0.0017	0.0017	0.0017	0.0017	0.0017	0.0017	0.0017	0.0017	0.0017	0.0017	0.0017	0.0017	0.0017	0.0017	0.0017	0.0017	0.0017	0.0017	0.0017	0.0017	0.0017	0.0017	0.0017	0.0017	0.0017	0.0017	0.0017	0.0017	0.0017	0.0017	0.0017	0.0017	0.0017	0.0017	0.0017	0.0017	0.0017	0.0017	0.0017	0.0017	0.0017	0.0017	0.0017	0.0017	0.0017
0.65Hz	0.0017	0.0017	0.0017	0.0017	0.0017	0.0017	0.0017	0.0017	0.0017	0.0017	0.0017	0.0017	0.0017	0.0017	0.0017	0.0017	0.0017	0.0017	0.0017	0.0017	0.0017	0.0017	0.0017	0.0017	0.0017	0.0017	0.0017	0.0017	0.0017	0.0017	0.0017	0.0017	0.0017	0.0017	0.0017	0.0017	0.0017	0.0017	0.0017	0.0017	0.0017	0.0017	0.0017	0.0017	0.0017	0.0017	0.0017	0.0017	0.0017
0.64Hz	0.0017	0.0017	0.0017	0.0017	0.0017	0.0017	0.0017	0.0017	0.0017	0.0017	0.0017	0.0017	0.0017	0.0017	0.0017	0.0017	0.0017	0.0017	0.0017	0.0017	0.0017	0.0017	0.0017	0.0017	0.0017	0.0017	0.0017	0.0017	0.0017	0.0017	0.0017	0.0017	0.0017	0.0017	0.0017	0.0017	0.0017	0.0017	0.0017	0.0017	0.0017	0.0017	0.0017	0.0017	0.0017	0.0017	0.0017	0.0017	0.0017
0.63Hz	0.0017	0.0017	0.0017	0.0017	0.0017	0.0017	0.0017	0.0017	0.0017	0.0017	0.0017	0.0017	0.0017	0.0017	0.0017	0.0017	0.0017	0.0017	0.0017	0.0017	0.0017	0.0017	0.0017	0.0017	0.0017	0.0017	0.0017	0.0017	0.0017	0.0017	0.0017	0.0017	0.0017	0.0017	0.0017	0.0017	0.0017	0.0017	0.0017	0.0017	0.0017	0.0017	0.0017	0.0017	0.0017	0.0017	0.0017	0.0017	0.0017
0.62Hz	0.0016	0.0016	0.0016	0.0016	0.0016	0.0016	0.0016	0.0016	0.0016	0.0016	0.0016	0.0016	0.0016	0.0016	0.0016	0.0016	0.0016	0.0016	0.0016	0.0016	0.0016	0.0016	0.0016	0.0016	0.0016	0.0016	0.0016	0.0016	0.0016	0.0016	0.0016	0.0016	0.0016	0.0016	0.0016	0.0016	0.0016	0.0016	0.0016	0.0016	0.0016	0.0016	0.0016	0.0016	0.0016	0.0016	0.0016	0.0016	0.0016
0.62Hz	0.0016	0.0016	0.0016	0.0016	0.0016	0.0016	0.0016	0.0016	0.0016	0.0016	0.0016	0.0016	0.0016	0.0016	0.0016	0.0016	0.0016	0.0016	0.0016	0.0016	0.0016	0.0016	0.0016	0.0016	0.0016	0.0016	0.0016	0.0016	0.0016	0.0016	0.0016	0.0016	0.0016	0.0016	0.0016	0.0016	0.0016	0.0016	0.0016	0.0016	0.0016	0.0016	0.0016	0.0016	0.0016	0.0016	0.0016	0.0016	0.0016
0.61Hz	0.0016	0.0016	0.0016	0.0016	0.0016	0.0016	0.0016	0.0016	0.0016	0.0016	0.0016	0.0016	0.0016	0.0016	0.0016	0.0016	0.0016	0.0016	0.0016	0.0016	0.0016	0.0016	0.0016	0.0016	0.0016	0.0016	0.0016	0.0016	0.0016	0.0016	0.0016	0.0016	0.0016	0.0016	0.0016	0.0016	0.0016	0.0016	0.0016	0.0016	0.0016	0.0016	0.0016	0.0016	0.0016	0.0016	0.0016	0.0016	0.0016
0.6Hz	0.0016	0.0016	0.0016	0.0016	0.0016	0.0016	0.0016	0.0016	0.0016	0.0016	0.0016	0.0016	0.0016	0.0016	0.0016	0.0016	0.0016	0.0016	0.0016	0.0016	0.0016	0.0016	0.0016	0.0016	0.0016	0.0016	0.0016	0.0016	0.0016	0.0016	0.0016	0.0016	0.0016	0.0016	0.0016	0.0016	0.0016	0.0016	0.0016	0.0016	0.0016	0.0016	0.0016	0.0016	0.0016	0.0016	0.0016	0.0016	0.0016
0.59Hz	0.0015	0.0015	0.0015	0.0015	0.0015	0.0015	0.0015	0.0015	0.0015	0.0015	0.0015	0.0015	0.0015	0.0015	0.0015	0.0015	0.0015	0.0015	0.0015	0.0015	0.0015	0.0015	0.0015	0.0015	0.0015	0.0015	0.0015	0.0015	0.0015	0.0015	0.0015	0.0015	0.0015	0.0015	0.0015	0.0015	0.0015	0.0015	0.0015	0.0015	0.0015	0.0015	0.0015	0.0015	0.0015	0.0015	0.0015	0.0015	0.0015
0.58Hz	0.0015	0.0015	0.0015	0.0015	0.0015	0.0015	0.0015	0.0015	0.0015	0.0015	0.0015	0.0015	0.0015	0.0015	0.0015	0.0015	0.0015	0.0015	0.0015	0.0015	0.0015	0.0015	0.0015	0.0015	0.0015	0.0015	0.0015	0.0015	0.0015	0.0015	0.0015	0.0015	0.0015	0.0015	0.0015	0.0015	0.0015	0.0015	0.0015	0.0015	0.0015	0.0015	0.0015	0.0015	0.0015	0.0015	0.0015	0.0015	0.0015
0.57Hz	0.0015	0.0015	0.0015	0.0015	0.0015	0.0015	0.0015	0.0015	0.0015	0.0015	0.0015	0.0015	0.0015	0.0015	0.0015	0.0015	0.0015	0.0015	0.0015	0.0015	0.0015	0.0015	0.0015	0.0015	0.0015	0.0015	0.0015	0.0015	0.0015	0.0015	0.0015	0.0015	0.0015	0.0015	0.0015	0.0015	0.0015	0.0015	0.0015	0.0015	0.0015	0.0015	0.0015	0.0015	0.0015	0.0015	0.0015	0.0015	0.0015
0.56Hz	0.0015	0.0015	0.0015	0.0015	0.0015	0.0015	0.0015	0.0015	0.0015	0.0015	0.0015	0.0015	0.0015	0.0015	0.0015	0.0015	0.0015	0.0015	0.0015	0.0015	0.0015	0.0015	0.0015	0.0015	0.0015	0.0015	0.0015	0.0015	0.0015	0.0015	0.0015	0.0015	0.0015	0.0015	0.0015	0.0015	0.0015	0.0015	0.0015	0.0015	0.0015	0.0015	0.0015	0.0015	0.0015	0.0015	0.0015	0.0015	0.0015
0.56Hz	0.0014	0.0014	0.0014	0.0014	0.0014	0.0014	0.0014	0.0014	0.0014	0.0014	0.0014	0.0014	0.0014	0.0014	0.0014	0.0014	0.0014	0.0014	0.0014	0.0014	0.0014	0.0014	0.0014	0.0014	0.0014	0.0014	0.0014	0.0014	0.0014	0.0014	0.0014	0.0014	0.0014	0.0014	0.0014	0.0014	0.0014	0.0014	0.0014	0.0014	0.0014	0.0014	0.0014	0.0014	0.0014	0.0014	0.0014	0.0014	0.0014
0.55Hz	0.0014	0.0014	0.0014	0.0014	0.0014	0.0014	0.0014	0.0014	0.0014	0.0014	0.0014	0.0014	0.0014	0.0014	0.0014	0.0014	0.0014	0.0014	0.0014	0.0014	0.0014	0.0014	0.0014	0.0014	0.0014	0.0014	0.0014	0.0014	0.0014	0.0014	0.0014	0.0014	0.0014	0.0014	0.0014	0.0014	0.0014	0.0014	0.0014	0.0014	0.0014	0.0014	0.0014	0.0014	0.0014	0.0014	0.0014	0.0014	0.0014
0.54Hz	0.0014	0.0014	0.0014	0.0014	0.0014	0.0014	0.0014	0.0014	0.0014	0.0014	0.0014	0.0014	0.0014	0.0014	0.0014	0.0014	0.0014	0.0014	0.0014	0.0014	0.0014	0.0014	0.0014	0.0014	0.0014	0.0014	0.0014	0.0014	0.0014	0.0014	0.0014	0.0014	0.0014	0.0014	0.0014	0.0014	0.0014	0.0014	0.0014	0.0014	0.0014	0.0014	0.0014	0.0014	0.0014	0.0014	0.0014	0.0014	0.0014
0.53Hz	0.0014	0.0014	0.0014	0.0014	0.0014	0.0014	0.0014	0.0014	0.0014	0.0014	0.0014	0.0014	0.0014	0.0014	0.0014	0.0014	0.0014	0.0014	0.0014	0.0014	0.0014	0.0014	0.0014	0.0014	0.0014	0.0014	0.0014	0.0014	0.0014	0.0014	0.0014	0.0014	0.0014	0.0014	0.0014	0.0014	0.0014	0.0014	0.0014	0.0014	0.0014	0.0014	0.0014	0.0014	0.0014	0.0014	0.0014	0.0014	0.0014
0.52Hz	0.0014	0.0014	0.0014	0.0014	0.0014	0.0014	0.0014	0.0014	0.0014	0.0014	0.0014	0.0014	0.0014	0.0014	0.0014	0.0014	0.0014	0.0014	0.0014	0.0014	0.0014	0.0014	0.0014	0.0014	0.0014	0.0014	0.0014	0.0014	0.0014	0.0014	0.0014	0.0014	0.0014	0.0014	0.0014	0.0014	0.0014	0.0014	0.0014	0.0014	0.0014	0.0014	0.0014	0.0014	0.0014	0.0014	0.0014	0.0014	0.0014
0.52Hz	0.0013	0.0013	0.0013	0.0013	0.0013	0.0013	0.0013	0.0013	0.0013	0.0013	0.0013	0.0013	0.0013	0.0013	0.0013	0.0013	0.0013	0.0013	0.0013	0.0013	0.0013	0.0013	0.0013	0.0013	0.0013	0.0013	0.0013	0.0013	0.0013	0.0013	0.0013	0.0013	0.0013	0.0013	0.0013	0.0013	0.0013	0.0013	0.0013	0.0013	0.0013	0.0013	0.0013	0.0013	0.0013	0.0013	0.0013	0.0013	0.0013
0.51Hz	0.0013	0.0013	0.0013	0.0013	0.0013	0.0013	0.0013	0.0013	0.0013	0.0013	0.0013	0.0013	0.0013	0.0013	0.0013	0.0013	0.0013	0.0013	0.0013	0.0013	0.0013	0.0013	0.0013	0.0013	0.0013	0.0013	0.0013	0.0013	0.0013	0.0013	0.0013	0.0013	0.0013	0.0013	0.0013	0.0013	0.0013	0.0013	0.0013	0.0013	0.0013	0.0013	0.0013	0.0013	0.0013	0.0013	0.0013	0.0013	0.0013
0.5Hz	0.0013	0.0013	0.0013	0.0013	0.0013	0.0013	0.0013	0.0013	0.0013	0.0013	0.0013	0.0013	0.0013	0.0013	0.0013	0.0013	0.0013	0.0013	0.0013	0.0013	0.0013	0.0013	0.0013	0.0013	0.0013	0.0013	0.0013	0.0013	0.0013	0.0013	0.0013	0.0013	0.0013	0.0013	0.0013	0.0013	0.0013	0.0013	0.0013	0.0013	0.0013	0.0013	0.0013	0.0013	0.0013	0.0013	0.0013	0.0013	0.0013
0.5Hz	0.0013	0.0013	0.0013	0.0013	0.0013	0.0013	0.0013	0.0013	0.0013	0.0013	0.0013	0.0013	0.0013	0.0013	0.0013	0.0013	0.0013	0.0013	0.0013	0.0013	0.0013	0.0013	0.0013	0.0013	0.0013	0.0013	0.0013	0.0013	0.0013	0.0013	0.0013	0.0013	0.0013	0.0013	0.0013	0.0013	0.0013	0.0013	0.0013	0.0013	0.0013	0.0013	0.0013	0.0013	0.0013	0.0013	0.0013	0.0013	0.0013
0.49Hz	0.0013	0.0013	0.0013	0.0013	0.0013	0.0013	0.0013	0.0013	0.0013	0.0013	0.0013	0.0013	0.0013	0.0013	0.0013	0.0013	0.0013	0.0013	0.0013	0.0013	0.0013	0.0013	0.0013	0.0013	0.0013	0.0013	0.0013	0.0013	0.0013	0.0013	0.0013	0.0013	0.0013	0.0013	0.0013	0.0013	0.0013	0.0013	0.0013	0.0013	0.0013	0.0013	0.0013	0.0013	0.0013	0.0013	0.0013	0.0013	0.0013
0.48Hz	0.0013	0.0013	0.0013	0.0013	0.0013	0.0013	0.0013	0.0013	0.0013	0.0013	0.0013	0.0013	0.0013	0.0013	0.0013	0.0013	0.0013	0.0013	0.0013	0.0013	0.0013	0.0013	0.0013	0.0013	0.0013	0.0013	0.0013	0.0013	0.0013	0.0013	0.0013	0.0013	0.0013	0.0013	0.0013	0.0013	0.0013	0.0013	0.0013	0.0013	0.0013	0.0013	0.0013	0.0013	0.0013	0.0013	0.0013	0.0013	0.0013
0.47Hz	0.0013	0.0013	0.0013	0.0013	0.0013	0.0013	0.0013	0.0013	0.0013	0.0013	0.0013	0.0013	0.0013	0.0013	0.0013	0.0013	0.0013	0.0013	0.0013	0.0013	0.0013	0.0013	0.0013	0.0013	0.0013	0.0013	0.0013	0.0013	0.0013	0.0013	0.0013	0.0013	0.0013	0.0013	0.0013	0.0013	0.0013	0.0013	0.0013	0.0013	0.0013	0.0013	0.0013	0.0013	0.0013	0.0013	0.0013	0.0013	0.0013
0.47Hz	0.0012	0.0012	0.0012	0.0012	0.0012	0.0012	0.0012	0.0012	0.0012	0.0012	0.0012	0.0012	0.0012	0.0012	0.0012	0.0012	0.0012	0.0012	0.0012	0.0012	0.0012	0.0012	0.0012	0.0012	0.0012	0.0012	0.0012	0.0012	0.0012	0.0012	0.0012	0.0012	0.0012	0.0012	0.0012	0.0012	0.0012	0.0012	0.0012	0.0012	0.0012	0.0012	0.0012	0.0012	0.0012	0.0012	0.0012	0.0012	0.0012
0.46Hz	0.0012	0.0012	0.0012	0.0012	0.0012	0.0012	0.0012	0.0012	0.0012	0.0012	0.0012	0.0012	0.0012	0.0012	0.0012	0.0012	0.0012	0.0012	0.0012	0.0012	0.0012	0.0012	0.0012	0.0012	0.0012	0.0012	0.0012	0.0012	0.0012	0.0012	0.0012	0.0012	0.0012	0.0012	0.0012	0.0012	0.0012	0.0012	0.0012	0.0012	0.0012	0.0012	0.0012	0.0012	0.0012	0.0012	0.0012	0.0012	0.0012
0.45Hz	0.0012	0.0012	0.0012	0.0012	0.0012	0.0012	0.0012	0.0012	0.0012	0.0012	0.0012	0.0012	0.0012	0.0012	0.0012	0.0012	0.0012	0.0012	0.0012	0.0012	0.0012	0.0012	0.0012	0.0012	0.0012	0.0012	0.0012	0.0012	0.0012	0.0012	0.0012	0.0012	0.0012	0.0012	0.0012	0.0012	0.0012	0.0012	0.0012	0.0012	0.0012	0.0012	0.0012	0.0012	0.0012	0.0012	0.0012	0.0012	0.0012
0.45Hz	0.0012	0.0012	0.0012	0.0012	0.0012	0.0012	0.0012	0.0012	0.0012	0.0012	0.0012	0.0012	0.0012	0.0012	0.0012	0.0012	0.0012	0.0012	0.0012	0.0012	0.0012	0.0012	0.0012	0.0012	0.0012	0.0012	0.0012	0.0012	0.0012	0.0012	0.0012	0.0012	0.0012	0.0012	0.0012	0.0012	0.0012	0.0012	0.0012	0.0012	0.0012	0.0012	0.0012	0.0012	0.0012	0.0012	0.0012	0.0012	0.0012
0.44Hz	0.0012	0.0012	0.0012	0.0012	0.0012	0.0012	0.0012	0.0012	0.0012	0.0012	0.0012	0.0012	0.0012	0.0012	0.0012	0.0012	0.0012	0.0012	0.0012	0.0012	0.0012	0.0012	0.0012	0.0012	0.0012	0.0012	0.0012	0.0012	0.0012	0.0012	0.0012	0.0012	0.0012	0.0012	0.0012	0.0012	0.0012	0.0012	0.0012	0.0012	0.0012	0.0012	0.0012	0.0012	0.0012	0.0012	0.0012	0.0012	0.0012
0.44Hz	0.0012	0.0012	0.0012	0.0012	0.0012	0.0012	0.0012	0.0012	0.0012	0.0012	0.0012	0.0012	0.0012	0.0012	0.0012	0.0012	0.0012	0.0012	0.0012	0.0012	0.0012	0.0012	0.0012	0.0012	0.0012	0.0012	0.0012	0.0012	0.0012	0.0012	0.0012	0.0012	0.0012	0.0012	0.0012	0.0012	0.0012	0.0012	0.0012	0.0012	0.0012	0.0012	0.0012	0.0012	0.0012	0.0012	0.0012	0.0012	0.0012
0.43Hz	0.0012	0.0012	0.0012	0.0012	0.0012	0.0012	0.0012	0.0012	0.0012	0.0012	0.0012	0.0012	0.0012	0.0012	0.0012	0.0012	0.0012	0.0012	0.0012	0.0012	0.0012	0.0012	0.0012	0.0012	0.0012	0.0012	0.0012	0.0012	0.0012	0.0012	0.0012	0.0012	0.0012	0.0012	0.0012	0.0012	0.0012	0.0012	0.0012	0.0012	0.0012	0.0012	0.0012	0.0012	0.0012	0.0012	0.0012	0.0012	0.0012
0.42Hz	0.0011	0.0011	0.0011	0.0011	0.0011	0.0011	0.0011	0.0011	0.0011	0.0011	0.0011	0.0011	0.0011	0.0011	0.0011	0.0011	0.0011	0.0011	0.0011	0.0011	0.0011	0.0011	0.0011	0.0011	0.0011	0.0011	0.0011	0.0011	0.0011	0.0011	0.0011	0.0011	0.0011	0.0011	0.0011	0.0011	0.0011	0.0011	0.0011	0.0011	0.0011	0.0011	0.0011	0.0011	0.0011	0.0011	0.0011	0.0011	0.0011
0.42Hz	0.0011	0.0011	0.0011	0.0011	0.0011	0.0011	0.0011	0.0011	0.0011	0.0011	0.0011	0.0011	0.0011	0.0011	0.0011	0.0011	0.0011	0.0011	0.0011	0.0011	0.0011	0.0011	0.0011	0.0011	0.0011	0.0011	0.0011	0.0011	0.0011	0.0011	0.0011	0.0011	0.0011	0.0011	0.0011	0.0011	0.0011	0.0011	0.0011	0.0011	0.0011	0.0011	0.0011	0.0011	0.0011	0.0011	0.0011	0.0011	0.0011
0.41Hz	0.0011	0.0011	0.0011	0.0011	0.0011	0.0011	0.0011	0.0011	0.0011	0.0011	0.0011	0.0011	0.0011	0.0011	0.0011	0.0011	0.0011	0.0011	0.0011	0.0011	0.0011	0.0011	0.0011	0.0011	0.0011	0.0011	0.0011	0.0011	0.0011	0.0011	0.0011	0.0011	0.0011	0.0011	0.0011	0.0011	0.0011	0.0011	0.0011	0.0011	0.0011	0.0011	0.0011	0.0011	0.0011	0.0011	0.0011	0.0011	0.0011
0.4Hz	0.0011	0.0011	0.0011	0.0011	0.0011	0.0011	0.0011	0.0011	0.0011	0.0011	0.0011	0.0011	0.0011	0.0011	0.0011	0.0011	0.0011	0.0011	0.0011	0.0011	0.0011	0.0011	0.0011	0.0011	0.0011	0.0011	0.0011	0.0011	0.0011	0.0011	0.0011	0.0011	0.0011	0.0011	0.0011	0.0011	0.0011	0.0011	0.0011	0.0011	0.0011	0.0011	0.0011	0.0011	0.0011	0.0011	0.0011	0.0011	0.0011
0.4Hz	0.0011	0.0011	0.0011	0.0011	0.0011	0.0011	0.0011	0.0011	0.0011	0.0011	0.0011	0.0011	0.0011	0.0011	0.0011	0.0011	0.0011	0.0011	0.0011	0.0011	0.0011	0.0011	0.0011	0.0011	0.0011	0.0011	0.0011	0.0011	0.0011	0.0011	0.0011	0.0011	0.0011	0.0011	0.0011	0.0011	0.0011	0.0011	0.0011	0.0011	0.0011	0.0011	0.0011	0.0011	0.0011	0.0011	0.0011	0.0011	0.0011
0.39Hz	0.001	0.001	0.001	0.001	0.001	0.001	0.001	0.001	0.001	0.001	0.001	0.001	0.001	0.001	0.001	0.001	0.001	0.001	0.001	0.001	0.001	0.001	0.001	0.001	0.001	0.001	0.001	0.001	0.001	0.001	0.001	0.001	0.001	0.001	0.001	0.001	0.001	0.001	0.001	0.001	0.001	0.001	0.001	0.001	0.001	0.001	0.001	0.001	0.001
0.39Hz	0.001	0.001	0.001	0.001	0.001	0.001	0.001	0.001	0.001	0.001	0.001	0.001	0.001	0.001	0.001	0.001	0.001	0.001	0.001	0.001	0.001	0.001	0.001	0.001	0.001	0.001	0.001	0.001	0.001	0.001	0.001	0.001	0.001	0.001	0.001	0.001	0.001	0.001	0.001	0.001	0.001	0.001	0.001	0.001	0.001	0.001	0.001	0.001	0.001
0.38Hz	0.001	0.001	0.001	0.001	0.001	0.001	0.001	0.001	0.001	0.001	0.001	0.001	0.001	0.001	0.001	0.001	0.001	0.001	0.001	0.001	0.001	0.001	0.001	0.001	0.001	0.001	0.001	0.001	0.001	0.001	0.001	0.001	0.001	0.001	0.001	0.001	0.001	0.001	0.001	0.001	0.001	0.001	0.001	0.001	0.001	0.001	0.001	0.001	0.001
0.38Hz	0.001	0.001	0.001	0.001	0.001	0.001	0.001	0.001	0.001	0.001	0.001	0.001	0.001	0.001	0.001	0.001	0.001	0.001	0.001	0.001	0.001	0.001	0.001	0.001	0.001	0.001	0.001	0.001	0.001	0.001	0.001	0.001	0.001	0.001	0.001	0.001	0.001	0.001	0.001	0.001	0.001	0.001	0.001	0.001	0.001	0.001	0.001	0.001	0.001
0.37Hz	0.0009	0.0009	0.0009	0.0009	0.0009	0.0009	0.0009	0.0009	0.0009	0.0009	0.0009	0.0009	0.0009	0.0009	0.0009	0.0009	0.0009	0.0009	0.0009	0.0009	0.0009	0.0009	0.0009	0.0009	0.0009	0.0009	0.0009	0.0009	0.0009	0.0009	0.0009	0.0009	0.0009	0.0009	0.0009	0.0009	0.0009	0.0009	0.0009	0.0009	0.0009	0.0009	0.0009	0.0009	0.0009	0.0009	0.0009	0.0009	0.0009
0.37Hz	0.0009	0.0009	0.0009	0.0009	0.0009	0.0009	0.0009	0.0009	0.0009	0.0009	0.0009	0.0009	0.0009	0.0009	0.0009	0.0009	0.0009	0.0009	0.0009	0.0009	0.0009	0.0009	0.0009	0.0009	0.0009	0.0009	0.0009	0.0009	0.0009	0.0009	0.0009	0.0009	0.0009	0.0009	0.0009	0.0009	0.0009	0.0009	0.0009	0.0009	0.0009	0.0009	0.0009	0.0009	0.0009	0.0009	0.0009	0.0009	0.0009
0.36Hz	0.0009	0.0009	0.0009	0.0009	0.0009	0.0009	0.0009	0.0009	0.0009	0.0009	0.0009	0.0009	0.0009	0.0009	0.0009	0.0009	0.0009	0.0009	0.0009	0.0009	0.0009	0.0009	0.0009	0.0009	0.0009	0.0009	0.0009	0.0009	0.0009	0.0009	0.0009	0.0009	0.0009	0.0009	0.0009	0.0009	0.0009	0.0009	0.0009	0.0009	0.0009	0.0009	0.0009	0.0009	0.0009	0.0009	0.0009	0.0009	0.0009
0.36Hz	0.0009	0.0009	0.0009	0.0009	0.0009	0.0009	0.0009	0.0009	0.0009	0.0009	0.0009	0.0009	0.0009	0.0009	0.0009	0.0009	0.0009	0.0009	0.0009	0.0009	0.0009	0.0009	0.0009	0.0009	0.0009	0.0009	0.0009	0.0009	0.0009	0.0009	0.0009	0.0009	0.0009	0.0009	0.0009	0.0009	0.0009	0.0009	0.0009	0.0009	0.0009	0.0009	0.0009	0.0009	0.0009	0.0009	0.0009	0.0009	0.0009
0.35Hz	0.0008	0.0008	0.0008	0.0008	0.0008	0.0008	0.0008	0.0008	0.0008	0.0008	0.0008	0.0008	0.0008	0.0008	0.0008	0.0008	0.0008	0.0008	0.0008	0.0008	0.0008	0.0008	0.0008	0.0008	0.0008	0.0008	0.0008	0.0008	0.0008	0.0008	0.0008	0.0008	0.0008	0.0008	0.0008	0.0008	0.0008	0.0008	0.0008	0.0008	0.0008	0.0008	0.0008	0.0008	0.0008	0.0008	0.0008	0.0008	0.0008
0.35Hz	0.0008	0.0008	0.0008	0.0008	0.0008	0.0008	0.0008	0.0008	0.0008	0.0008	0.0008	0.0008	0.0008	0.0008	0.0008	0.0008	0.0008	0.0008	0.0008	0.0008	0.0008	0.0008	0.0008	0.0008	0.0008	0.0008	0.0008	0.0008	0.0008	0.0008	0.0008	0.0008	0.0008	0.0008	0.0008	0.0008	0.0008	0.0008	0.0008	0.0008	0.0008	0.0008	0.0008	0.0008	0.0008	0.0008	0.0008	0.0008	0.0008
0.34Hz	0.0008	0.0008	0.0008	0.0008	0.0008	0.0008	0.0008	0.0008	0.0008	0.0008	0.0008	0.0008	0.0008	0.0008	0.0008	0.0008	0.0008	0.0008	0.0008	0.0008	0.0008	0.0008	0.0008	0.0008	0.0008	0.0008	0.0008	0.0008	0.0008	0.0008	0.0008	0.0008	0.0008	0.0008	0.0008	0.0008	0.0008	0.0008	0.0008	0.0008	0.0008	0.0008	0.0008	0.0008	0.0008	0.0008	0.0008	0.0008	0.0008
0.34Hz	0.0008	0.0008	0.0008	0.0008	0.0008	0.0008	0.0008	0.0008	0.0008	0.0008	0.0008	0.0008	0.0008	0.0008	0.0008	0.0008	0.0008	0.0008	0.0008	0.0008	0.0008	0.0008	0.0008	0.0008	0.0008	0.0008	0.0008	0.0008	0.0008	0.0008	0.0008	0.0008	0.0008	0.0008	0.0008	0.0008	0.0008	0.0008	0.0008	0.0008	0.0008	0.0008	0.0008	0.0008	0.0008	0.0008	0.0008	0.0008	0.0008
0.33Hz	0.0008	0.0008	0.0008	0.0008	0.0008	0.0008	0.0008	0.0008	0.0008	0.0008	0.0008	0.0008	0.0008	0.0008	0.0008	0.0008	0.0008	0.0008	0.0008	0.0008	0.0008	0.0008	0.0008	0.0008	0.0008	0.0008	0.0008	0.0008	0.0008	0.0008	0.0008	0.0008	0.0008	0.0008	0.0008	0.0008	0.0008	0.0008	0.0008	0.0008	0.0008	0.0008	0.0008	0.0008	0.0008	0.0008	0.0008	0.0008	0.0008
0.33Hz	0.0008	0.0008	0.0008	0.0008	0.0008	0.0008	0.0008	0.0008	0.0008	0.0008	0.0008	0.0008	0.0008	0.0008	0.0008	0.0008	0.0008	0.0008	0.0008	0.0008	0.0008	0.0008	0.0008	0.0008	0.0008	0.0008	0.0008	0.0008	0.0008	0.0008	0.0008	0.0008	0.0008	0.0008	0.0008	0.0008	0.0008	0.0008	0.0008	0.0008	0.0008	0.0008	0.0008	0.0008	0.0008	0.0008	0.0008	0.0008	0.0008
0.32Hz	0.0008	0.0008	0.0008	0.0008	0.0008	0.0008	0.0008	0.0008	0.0008	0.0008	0.0008	0.0008	0.0008	0.0008	0.0008	0.0008	0.0008	0.0008	0.0008	0.0008	0.0008	0.0008	0.0008	0.0008	0.0008	0.0008	0.0008	0.0008	0.0008	0.0008	0.0008	0.0008	0.0008	0.0008	0.0008	0.0008	0.0008	0.0008	0.0008	0.0008	0.0008	0.0008	0.0008	0.0008	0.0008	0.0008	0.0008	0.0008	0.0008
0.32Hz	0.0008	0.0008	0.0008	0.0008	0.0008	0.0008	0.0008	0.0008	0.0008	0.0008	0.0008	0.0008	0.0008	0.0008	0.0008	0.0008	0.0008	0.0008	0.0008	0.0008	0.0008	0.0008	0.0008	0.0008	0.0008	0.0008	0.0008	0.0008	0.0008	0.0008	0.0008	0.0008	0.0008	0.0008	0.0008	0.0008	0.0008	0.0008	0.0008	0.0008	0.0008	0.0008	0.0008	0.0008	0.0008	0.0008	0.0008	0.0008	0.0008
0.31Hz	0.0008	0.0008	0.0008	0.0008	0.0008	0.0008	0.0008	0.0008	0.0008	0.0008	0.0008	0.0008	0.0008	0.0008	0.0008	0.0008	0.0008	0.0008	0.0008	0.0008	0.0008	0.0008	0.0008	0.0008	0.0008	0.0008	0.0008	0.0008	0.0008	0.0008	0.0008	0.0008	0.0008	0.0008	0.0008	0.0008	0.0008	0.0008	0.0008	0.0008	0.0008	0.0008	0.0008	0.0008	0.0008	0.0008	0.0008	0.0008	0.0008
0.31Hz	0.0008	0.0008	0.0008	0.0008	0.0008	0.0008	0.0008	0.0008	0.0008	0.0008	0.0008	0.0008	0.0008	0.0008	0.0008	0.0008	0.0008	0.0008	0.0008	0.0008	0.0008	0.0008	0.0008	0.0008	0.0008	0.0008	0.0008	0.0008	0.0008	0.0008	0.0008	0.0008	0.0008	0.0008	0.0008	0.0008	0.0008	0.0008	0.0008	0.0008	0.0008	0.0008	0.0008	0.0008	0.0008	0.0008	0.0008	0.0008	0.0008
0.3Hz	0.0009	0.0009	0.0009	0.0009	0.0009	0.0009	0.0009	0.0009	0.0009	0.0009	0.0009	0.0009	0.0009	0.0009	0.0009	0.0009	0.0009	0.0009	0.0009	0.0009	0.0009	0.0009	0.0009	0.0009	0.0009	0.0009	0.0009	0.0009	0.0009	0.0009	0.0009	0.0009	0.0009	0.0009	0.0009	0.0009	0.0009	0.0009	0.0009	0.0009	0.0009	0.0009	0.0009	0.0009	0.0009	0.0009	0.0009	0.0009	0.0009
0.3Hz	0.0009	0.0009	0.0009	0.0009	0.0009	0.0009	0.0009	0.0009	0.0009	0.0009	0.0009	0.0009	0.0009	0.0009	0.0009	0.0009	0.0009	0.0009	0.0009	0.0009	0.0009	0.0009	0.0009	0.0009	0.0009	0.0009	0.0009	0.0009	0.0009	0.0009	0.0009	0.0009	0.0009	0.0009	0.0009	0.0009	0.0009	0.0009	0.0009	0.0009	0.0009	0.0009	0.0009	0.0009	0.0009	0.0009	0.0009	0.0009	0.0009
0.29Hz	0.0009	0.0009	0.0009	0.0009	0.0009	0.0009	0.0009	0.0009	0.0009	0.0009	0.0009	0.0009	0.0009	0.0009	0.0009	0.0009	0.0009	0.0009	0.0009	0.0009	0.0009	0.0009	0.0009	0.0009	0.0009	0.0009	0.0009	0.0009	0.0009	0.0009	0.0009	0.0009	0.0009	0.0009	0.0009	0.0009	0.0009	0.0009	0.0009	0.0009	0.0009	0.0009	0.0009	0.0009	0.0009	0.0009	0.0009	0.0009	0.0009
0.29Hz	0.0009	0.0009	0.0009	0.0009	0.0009	0.0009	0.0009	0.0009	0.0009	0.0009	0.0009	0.0009	0.0009	0.0009	0.0009	0.0009	0.0009	0.0009	0.0009	0.0009	0.0009	0.0009	0.0009	0.0009	0.0009	0.0009	0.0009	0.0009	0.0009	0.0009	0.0009	0.0009	0.0009	0.0009	0.0009	0.0009	0.0009	0.0009	0.0009	0.0009	0.0009	0.0009	0.0009	0.0009	0.0009	0.0009	0.0009	0.0009	0.0009
0.29Hz	0.0009	0.0009	0.0009	0.0009	0.0009	0.0009	0.0009	0.0009	0.0009	0.0009	0.0009	0.0009	0.0009	0.0009	0.0009	0.0009	0.0009	0.0009	0.0009	0.0009	0.0009	0.0009	0.0009	0.0009	0.0009	0.0009	0.0009	0.0009	0.0009	0.0009	0.0009	0.0009	0.0009	0.0009	0.0009	0.0009	0.0009	0.0009	0.0009	0.0009	0.0009	0.0009	0.0009	0.0009	0.0009	0.0009	0.0009	0.0009	0.0009
0.28Hz	0.0009	0.0009	0.0009	0.0009	0.0009	0.0009	0.0009	0.0009	0.0009	0.0009	0.0009	0.0009	0.0009	0.0009	0.0009	0.0009	0.0009	0.0009	0.0009	0.0009	0.0009	0.0009	0.0009	0.0009	0.0009	0.0009	0.0009	0.0009	0.0009	0.0009	0.0009	0.0009	0.0009	0.0009	0.0009	0.0009	0.0009	0.0009	0.0009	0.0009	0.0009	0.0009	0.0009	0.0009	0.0009	0.0009	0.0009	0.0009	0.0009
0.28Hz	0.0008	0.0008	0.0008	0.0008	0.0008	0.0008	0.0008	0.0008	0.0008	0.0008	0.0008	0.0008	0.0008	0.0008	0.0008	0.0008	0.0008	0.0008	0.0008	0.0008	0.0008	0.0008	0.0008	0.0008	0.0008	0.0008	0.0008	0.0008	0.0008	0.0008	0.0008	0.0008	0.0008	0.0008	0.0008	0.0008	0.0008	0.0008	0.0008	0.0008	0.0008	0.0008	0.0008	0.0008	0.0008	0.0008	0.0008	0.0008	0.0008
0.27Hz	0.0007	0.0007	0.0007	0.0007	0.0007	0.0007	0.0007	0.0007	0.0007	0.0007	0.0007	0.0007	0.0007	0.0007	0.0007	0.0007	0.0007	0.0007	0.0007	0.0007	0.0007	0.0007	0.0007	0.0007	0.0007	0.0007	0.0007	0.0007	0.0007	0.0007	0.0007	0.0007	0.0007	0.0007	0.0007	0.0007	0.0007	0.0007	0.0007	0.0007	0.0007	0.0007	0.0007	0.0007	0.0007	0.0007	0.0007	0.0007	0.0007
0.27Hz	0.0005	0.0005	0.0005	0.0005	0.0005	0.0005	0.0005	0.0005	0.0005	0.0005	0.0005	0.0005	0.0005	0.0005	0.0005	0.0005	0.0005	0.0005	0.0005	0.0005	0.0005	0.0005	0.0005	0.0005	0.0005	0.0005	0.0005	0.0005	0.0005	0.0005	0.0005	0.0005	0.0005	0.0005	0.0005	0.0005	0.0005	0.0005	0.0005	0.0005	0.0005	0.0005	0.0005	0.0005	0.0005	0.0005	0.0005	0.0005	0.0005
0.27Hz	0.0004	0.0004	0.0004	0.0004	0.0004	0.0004	0.0004	0.0004	0.0004	0.0004	0.0004	0.0004	0.0004	0.0004	0.0004	0.0004	0.0004	0.0004	0.0004	0.0004	0.0004	0.0004	0.0004	0.0004	0.0004	0.0004	0.0004	0.0004	0.0004	0.0004	0.0004	0.0004	0.0004	0.0004	0.0004	0.0004	0.0004	0.0004	0.0004	0.0004	0.0004	0.0004	0.0004	0.0004	0.0004	0.0004	0.0004	0.0004	0.0004
0.26Hz	0.0003	0.0003	0.0003	0.0003	0.0003	0.0003	0.0003	0.0003	0.0003	0.0003	0.0003	0.0003	0.0003	0.0003	0.0003	0.0003	0.0003	0.0003	0.0003	0.0003	0.0003	0.0003	0.0003	0.0003	0.0003	0.0003	0.0003	0.0003	0.0003	0.0003	0.0003	0.0003	0.0003	0.0003	0.0003	0.0003	0.0003	0.0003	0.0003	0.0003	0.0003	0.0003	0.0003	0.0003	0.0003	0.0003	0.0003	0.0003	0.0003
0.26Hz	0.0001	0.0001	0.0001	0.0001	0.0001	0.0001	0.0001	0.0001	0.0001	0.0001	0.0001	0.0001	0.0001	0.0001	0.0001	0.0001	0.0001	0.0001	0.0001	0.0001	0.0001	0.0001	0.0001	0.0001	0.0001	0.0001	0.0001	0.0001	0.0001	0.0001	0.0001	0.0001	0.0001	0.0001	0.0001	0.0001	0.0001	0.0001	0.0001	0.0001	0.0001	0.0001	0.0001	0.0001	0.0001	0.0001	0.0001	0.0001	0.0001
0.25Hz	0	0	0	0	0	0	0	0	0	0	0	0	0	0	0	0	0	0	0	0	0	0	0	0	0	0	0	0	0	0	0	0	0	0	0	0	0	0	0	0	0	0	0	0	0	0	0	0	0
0.25Hz	0	0	0	0	0	0	0	0	0	0	0	0	0	0	0	0	0	0	0	0	0	0	0	0	0	0	0	0	0	0	0	0	0	0	0	0	0	0	0	0	0	0	0	0	0	0	0	0	0
[truncated: 5,000 more columns]
