# Supplementary material for: The fast continuous wavelet transformation (fCWT) for real-time, high-quality, noise-resistant time–frequency analysis
Source: Nat Comput Sci. 2022 Jan 27;2(1):47–58. doi: 10.1038/s43588-021-00183-z (PMC10766549; doi:10.1038/s43588-021-00183-z)
Supplement: Supplementary file 4 — Zipped statistical and heatmap source data. [file 43588_2021_183_MOESM4_ESM.zip › Figure 4/Arts_SD_Fig_4.xlsx]

## Sheet: 4ab - Signal data
Time	Clean signal amplitude	Noise signal amplitude
0	2.99793	2.89337
0.00200019	2.08055	2.03703
0.00400038	0.88099	1.85996
0.00600057	1.15725	0.80929
0.00800076	2.16049	1.80981
0.010001	1.87337	1.5711
0.0120011	0.315303	0.0943617
0.0140013	-0.458512	-1.936
0.0160015	0.336258	0.962212
0.0180017	0.97119	0.982248
0.0200019	0.0417938	0.24925
0.0220021	-1.2286	-1.24968
0.0240023	-0.960274	-1.45923
0.0260025	0.338647	0.430894
0.0280027	0.597046	2.115
0.0300029	-0.466906	-0.127096
0.032003	-0.907194	-0.919407
0.0340032	0.267472	1.41344
0.0360034	1.45758	2.05867
0.0380036	1.03701	0.857426
0.0400038	-0.0419947	-0.456702
0.042004	0.177084	-0.332371
0.0440042	1.45987	1.02552
0.0460044	1.74496	0.376483
0.0480046	0.474118	0.145653
0.0500048	-0.506352	-1.23249
0.052005	0.0717553	3.06392
0.0540051	0.863207	-0.331785
0.0560053	0.110786	-0.0614886
0.0580055	-1.48476	-2.03114
0.0600057	-1.86835	-1.98664
0.0620059	-0.920002	-0.694156
0.0640061	-0.615406	0.374384
0.0660063	-1.8067	-0.672122
0.0680065	-2.82735	-3.40872
0.0700067	-2.16979	-2.06425
0.0720069	-0.910607	-1.34083
0.074007	-0.975137	-1.60874
0.0760072	-2.04619	-1.05026
0.0780074	-2.0972	-1.02675
0.0800076	-0.68189	-0.804437
0.0820078	0.320633	0.327634
0.084008	-0.300276	-0.867462
0.0860082	-1.1729	-0.790595
0.0880084	-0.57882	-1.35598
0.0900086	0.76425	-0.562473
0.0920088	0.841598	1.69153
0.094009	-0.43377	-0.0982147
0.0960091	-1.08531	-1.04515
0.0980093	-0.235087	0.464766
0.10001	0.508243	0.407033
0.10201	-0.34945	-1.18208
0.10401	-1.77119	-0.777807
0.10601	-1.82112	-3.53103
0.10801	-0.72806	-0.6292
0.11001	-0.487444	1.28258
0.112011	-1.64964	-2.72092
0.114011	-2.42647	-2.42142
0.116011	-1.53349	-2.01963
0.118011	-0.230662	1.07168
0.120011	-0.316992	-0.362194
0.122012	-1.28153	-0.919857
0.124012	-1.14017	-1.43435
0.126012	0.38487	0.215346
0.128012	1.39869	2.9856
0.130012	0.812447	1.48551
0.132013	0.0366527	1.38359
0.134013	0.714552	0.676232
0.136013	2.09883	2.17517
0.138013	2.2225	2.93154
0.140013	1.00067	1.39959
0.142014	0.35942	-0.202692
0.144014	1.19994	0.505076
0.146014	1.99535	1.93118
0.148014	1.22269	1.51335
0.150014	-0.214475	0.0194033
0.152014	-0.384493	-0.119081
0.154015	0.663851	2.07715
0.156015	1.01062	2.29052
0.158015	-0.0946404	0.883291
0.160015	-1.04096	-1.10345
0.162015	-0.372999	0.279565
0.164016	0.936678	-0.504073
0.166016	1.0113	1.40195
0.168016	-0.00695337	-0.814644
0.170016	-0.201963	-1.19783
0.172016	1.10048	0.660183
0.174017	2.25889	3.66012
0.176017	1.84908	3.0761
0.178017	0.850128	1.18435
0.180017	1.09031	2.64559
0.182017	2.38465	2.89738
0.184018	2.81158	2.30769
0.186018	1.68646	1.73674
0.188018	0.61629	0.56243
0.190018	1.01347	0.931793
0.192018	1.92695	2.95943
0.194018	1.53689	1.68393
0.196019	-0.0116581	-1.32866
0.198019	-0.810843	0.671293
0.200019	-0.103986	0.341319
0.202019	0.581716	1.77583
0.204019	-0.186485	0.134089
0.20602	-1.52751	-1.3418
0.20802	-1.59028	-0.234156
0.21002	-0.385085	-1.63341
0.21202	0.238257	-0.329747
0.21402	-0.582259	-0.205275
0.216021	-1.42068	-2.67962
0.218021	-0.765585	-0.477387
0.220021	0.651927	1.09778
0.222021	0.952879	0.793535
0.224021	-0.0535762	-0.309017
0.226022	-0.61072	-1.40313
0.228022	0.289694	-0.119152
0.230022	1.36271	1.79336
0.232022	0.973074	1.26947
0.234022	-0.393013	-1.21709
0.236022	-0.868071	-0.54692
0.238023	-0.0205099	-0.371274
0.240023	0.51365	-0.476702
0.242023	-0.475452	-1.49212
0.244023	-1.92647	-2.70173
0.246023	-2.08522	-1.69001
0.248024	-1.11749	-2.28099
0.250024	-0.829025	-1.62354
0.252024	-1.92961	-2.04287
0.254024	-2.95599	-4.75252
0.256024	-2.4585	-3.00623
0.258025	-1.16456	0.402512
0.260025	-0.886992	-0.741866
0.262025	-1.8236	-1.41525
0.264025	-2.28232	-1.18183
0.266025	-1.22743	-3.52348
0.268026	0.158171	-0.729671
0.270026	0.213364	-1.3757
0.272026	-0.758351	0.532205
0.274026	-0.969352	-1.57599
0.276026	0.177353	0.135178
0.278026	1.19192	0.999325
0.280027	0.697154	0.23725
0.282027	-0.541597	-0.599233
0.284027	-0.750944	-0.0430249
0.286027	0.240773	0.0790888
0.288027	0.76978	0.624373
0.290028	-0.190301	-1.25953
0.292028	-1.49967	-0.786109
0.294028	-1.50934	0.562555
0.296028	-0.458017	-1.00143
0.298028	-0.0936617	0.3796
0.300029	-1.08971	0.614493
0.302029	-2.04813	-0.934549
0.304029	-1.53903	-1.15773
0.306029	-0.184373	1.01263
0.308029	0.253299	-1.21313
0.31003	-0.565824	-0.499951
0.31203	-1.0825	0.260607
0.31403	-0.130389	-0.832626
0.31603	1.34873	0.420871
0.31803	1.65467	0.970816
0.32003	0.772573	0.0806564
0.322031	0.366413	0.563197
0.324031	1.34534	0.986513
0.326031	2.53513	2.78554
0.328031	2.36972	2.00503
0.330031	1.14751	1.62764
0.332032	0.596123	0.198399
0.334032	1.38573	1.6599
0.336032	2.17944	2.5529
0.338032	1.57849	0.537726
0.340032	0.152379	0.747745
0.342033	-0.362064	-0.134832
0.344033	0.467612	1.38963
0.346033	1.17544	1.99774
0.348033	0.521159	1.96124
0.350033	-0.719878	-0.258966
0.352034	-0.859102	0.0713096
0.354034	0.297214	-0.162984
0.356034	1.17593	2.19437
0.358034	0.67956	1.95158
0.360034	-0.262079	-0.737094
0.362034	-0.0361791	-0.285546
0.364035	1.33824	2.7946
0.366035	2.22028	2.44395
0.368035	1.65944	-0.157623
0.370035	0.720975	2.59722
0.372035	0.950456	0.4654
0.374036	2.166	3.61535
0.376036	2.70763	2.46347
0.378036	1.78206	2.22091
0.380036	0.580404	1.96496
0.382036	0.594547	0.5531
0.384037	1.51949	-0.301119
0.386037	1.70174	1.67363
0.388037	0.491331	0.592128
0.390037	-0.824109	-0.637594
0.392037	-0.814438	-0.623929
0.394038	0.102602	0.300561
0.396038	0.273382	0.152247
0.398038	-0.847413	-1.36641
0.400038	-1.91907	-3.11069
0.402038	-1.59065	-0.494423
0.404038	-0.391411	-1.03268
0.406039	0.0136534	-1.00912
0.408039	-0.848046	-0.195416
0.410039	-1.60865	-1.97514
0.412039	-0.992819	-0.11144
0.414039	0.380249	1.43214
0.41604	0.845148	-0.736272
0.41804	-0.00240663	0.627009
0.42004	-0.763553	0.428765
0.42204	-0.209731	0.48912
0.42404	0.988952	1.64244
0.426041	1.19031	1.66644
0.428041	0.064269	0.443433
0.430041	-0.949924	0.065735
0.432041	-0.64541	-0.48079
0.434041	0.282808	1.38616
0.436042	0.221519	-0.528586
0.438042	-1.09856	-0.0774007
0.440042	-2.21023	-2.23717
0.442042	-1.9295	-0.673222
0.444042	-0.978774	-1.92454
0.446042	-0.96213	-1.29058
0.448043	-2.12123	-2.89893
0.450043	-2.98867	-2.94184
0.452043	-2.41686	-1.96036
0.454043	-1.16576	-2.39938
0.456043	-0.849585	-1.84567
0.458044	-1.70619	-0.132467
0.460044	-2.28071	-1.73036
0.462044	-1.45801	-1.1547
0.464044	-0.0253579	-1.37159
0.466044	0.39845	-0.480333
0.468045	-0.416631	0.0428618
0.470045	-1.01467	-1.23864
0.472045	-0.287376	0.573038
0.474045	0.978144	2.38926
0.476045	1.17842	-0.791747
0.478046	0.105674	0.944132
0.480046	-0.766326	-1.0133
0.482046	-0.316169	-0.922848
0.484046	0.684357	1.53988
0.486046	0.651358	-0.312401
0.488046	-0.604688	-0.634881
0.490047	-1.59806	-1.00743
0.492047	-1.20108	0.0445697
0.494047	-0.18228	0.391787
0.496047	-0.125407	-0.728067
0.498047	-1.22474	0.226073
0.500048	-2.00437	-1.68271
0.502048	-1.35004	-1.06206
0.504048	-0.0462506	0.346881
0.506048	0.305351	-0.736183
0.508048	-0.507954	-0.131946
0.510049	-1.02782	0.467587
0.512049	-0.156387	0.719056
0.514049	1.30697	1.04791
0.516049	1.74962	1.29596
0.518049	0.954241	-0.598429
0.52005	0.379647	1.03169
0.52205	1.12556	0.654932
0.52405	2.39615	1.69227
0.52605	2.58938	3.13784
0.52805	1.50774	1.79288
0.53005	0.631685	0.65427
0.532051	1.07549	1.71121
0.534051	2.05329	2.59594
0.536051	1.97991	1.24088
0.538051	0.683787	-0.327639
0.540051	-0.334566	-0.47986
0.542052	0.039479	1.11621
0.544052	1.00917	1.29331
0.546052	0.988837	0.248174
0.548052	-0.180236	-0.414032
0.550052	-0.995349	-2.82482
0.552053	-0.369026	-0.721291
0.554053	0.863024	-0.308166
0.556053	1.09875	0.843861
0.558053	0.188503	-0.559388
0.560053	-0.367038	-0.548152
0.562054	0.481469	-0.647431
0.564054	1.85205	1.67113
0.566054	2.13624	2.06789
0.568054	1.21768	1.08384
0.570054	0.616344	-0.155541
0.572054	1.35359	0.833774
0.574055	2.51201	3.13873
0.576055	2.50256	2.71542
0.578055	1.27722	0.282081
0.580055	0.398645	0.0162118
0.582055	0.863854	1.13166
0.584056	1.71921	1.79183
0.586056	1.4065	3.23928
0.588056	-0.0378393	-1.03407
0.590056	-1.01006	-0.136065
0.592056	-0.562608	-1.16036
0.594057	0.287009	1.21844
0.596057	0.000473449	1.1041
0.598057	-1.30492	-1.33787
0.600057	-2.00481	-2.12504
0.602057	-1.24083	-1.01874
0.604058	-0.127242	1.29467
0.606058	-0.188821	-1.02269
0.608058	-1.2213	-0.620516
0.610058	-1.58852	-2.10162
0.612058	-0.544741	-0.330839
0.614058	0.690587	0.26839
0.616059	0.630071	0.0643376
0.618059	-0.400678	-1.83546
0.620059	-0.740005	0.38351
0.622059	0.241977	-0.628364
0.624059	1.23409	1.90765
0.62606	0.829472	0.487023
0.62806	-0.482034	-0.0738996
0.63006	-1.00348	-0.652112
0.63206	-0.233045	-1.18442
0.63406	0.431271	0.321545
0.636061	-0.306082	-1.2139
0.638061	-1.77177	-2.33982
0.640061	-2.25659	-2.11956
0.642061	-1.42954	-1.97169
0.644061	-0.792346	-1.61298
0.646062	-1.51758	-3.03527
0.648062	-2.75369	-3.0006
0.650062	-2.82738	-1.71662
0.652062	-1.63361	-0.5912
0.654062	-0.790258	-0.963081
0.656062	-1.32527	-0.973447
0.658063	-2.20868	-2.37558
0.660063	-1.84418	-2.35811
0.662063	-0.385495	-0.175636
0.664063	0.457796	0.25078
0.666063	-0.141841	0.400661
0.668064	-0.955622	-0.294611
0.670064	-0.489071	-0.697394
0.672064	0.839456	0.337171
0.674064	1.28545	0.370582
0.676064	0.29429	0.6301
0.678065	-0.69269	-0.44739
0.680065	-0.320567	0.0595822
0.682065	0.719871	1.99056
0.684065	0.705749	1.4543
0.686065	-0.593357	-1.04112
0.688066	-1.55286	-1.13705
0.690066	-1.03382	-0.540411
0.692066	-0.0242371	0.611037
0.694066	-0.180082	-0.187604
0.696066	-1.38629	-0.703761
0.698066	-1.90598	-1.77391
0.700067	-0.913346	-1.276
0.702067	0.29371	1.1477
0.704067	0.189002	-0.766276
0.706067	-0.749018	-1.76534
0.708067	-0.750907	-0.441268
0.710068	0.620664	0.408666
0.712068	1.79818	2.01924
0.714068	1.4918	1.58051
0.716068	0.571336	2.08901
0.718068	0.763311	-0.358347
0.720069	2.07724	1.12554
0.722069	2.77066	4.20906
0.724069	1.91927	1.49325
0.726069	0.78924	0.389905
0.728069	0.965279	1.04624
0.73007	2.00301	2.43131
0.73207	2.09998	1.52307
0.73407	0.799553	0.852462
0.73607	-0.299345	-1.55804
0.73807	0.100399	0.336185
0.74007	1.07805	0.65406
0.742071	0.889982	0.8805
0.744071	-0.399303	-0.513525
0.746071	-0.992856	-0.331748
0.748071	-0.0453617	1.18391
0.750071	1.06546	2.14964
0.752072	0.801006	0.28383
0.754072	-0.231397	0.470039
0.756072	-0.20407	-0.624659
0.758072	1.15445	1.2211
0.760072	2.11951	0.80165
0.762073	1.54658	1.36094
0.764073	0.580317	0.211538
0.766073	0.903124	1.22237
0.768073	2.16417	1.89634
0.770073	2.49097	2.85848
0.772074	1.32292	2.15498
0.774074	0.267212	1.00508
0.776074	0.663225	0.818421
0.778074	1.55187	1.94041
0.780074	1.15088	0.533841
0.782074	-0.401346	-1.01032
0.784075	-1.22477	-2.40612
0.786075	-0.54249	-0.267807
0.788075	0.152673	0.130035
0.790075	-0.594333	-0.93818
0.792075	-1.94609	-1.89531
0.794076	-2.03771	-2.61263
0.796076	-0.834246	-1.92954
0.798076	-0.18932	0.402727
0.800076	-1.00062	-0.820272
0.802076	-1.8357	-2.06586
0.804077	-1.15634	-0.609275
0.806077	0.280312	-1.27769
0.808077	0.559269	0.81842
0.810077	-0.458333	-0.4679
0.812077	-0.941465	-1.07259
0.814078	0.0525529	0.485279
0.816078	1.09302	2.41759
0.818078	0.579842	1.14918
0.820078	-0.773407	0.149362
0.822078	-1.04152	-2.05764
0.824078	-0.0742855	0.229205
0.826079	0.280977	0.335437
0.828079	-0.920166	-1.05521
0.830079	-2.21467	-2.44432
0.832079	-1.98424	-1.59065
0.834079	-0.958464	-0.436879
0.83608	-1.0514	-0.656114
0.83808	-2.34111	-1.83034
0.84008	-2.92481	-2.72067
0.84208	-1.89077	-2.21019
0.84408	-0.750854	-1.0153
0.846081	-1.07422	-1.11732
0.848081	-2.03047	-2.82925
0.850081	-1.71129	-1.91316
0.852081	-0.16122	0.0339099
0.854081	0.659065	0.743153
0.856082	-0.0664583	-0.324071
0.858082	-0.746544	-0.694992
0.860082	0.0800935	-0.31235
0.862082	1.40994	1.0271
0.864082	1.34239	1.30599
0.866082	0.0814985	0.187048
0.868083	-0.38281	-0.597515
0.870083	0.579191	0.585027
0.872083	1.24942	1.04335
0.874083	0.309149	-0.744097
0.876083	-1.03623	0.455151
0.878084	-0.940698	-1.21445
0.880084	0.173852	0.490862
0.882084	0.31325	0.549229
0.884084	-0.888187	-0.451161
0.886084	-1.56236	-1.39639
0.888085	-0.574148	-0.218622
0.890085	0.666918	0.964369
0.892085	0.449628	0.349283
0.894085	-0.515737	-1.63919
0.896085	-0.250033	-1.07255
0.898086	1.30166	1.11324
0.900086	2.14854	3.37531
0.902086	1.41039	2.0623
0.904086	0.700578	1.05169
0.906086	1.51327	1.60064
0.908086	2.80124	3.20275
0.910087	2.63809	2.80079
0.912087	1.3052	1.8341
0.914087	0.843377	-0.742669
0.916087	1.7812	1.32312
0.918087	2.29888	2.61859
0.920088	1.17906	0.850909
0.922088	-0.202407	0.00961436
0.924088	-0.0592227	0.933929
0.926088	0.957013	0.320858
0.928088	0.834314	1.80558
0.930089	-0.5289	-0.0855115
0.932089	-1.13803	-1.32522
0.934089	-0.109587	-0.272057
0.936089	0.903181	-0.772122
0.938089	0.374066	0.997876
0.94009	-0.641909	0.50648
0.94209	-0.233078	0.420114
0.94409	1.25006	0.383942
0.94609	1.72958	1.34432
0.94809	0.731116	-0.0250748
0.95009	0.12334	-1.04346
0.952091	1.06609	0.53854
0.954091	2.10903	2.97793
0.956091	1.52611	1.67889
0.958091	0.107957	-0.219302
0.960091	-0.115061	0.766628
0.962092	0.846687	0.325321
0.964092	0.977131	1.70856
0.966092	-0.449404	-1.03286
0.968092	-1.65908	-1.48134
0.970092	-1.22365	-0.642562
0.972093	-0.346945	-0.892115
0.974093	-0.881577	-0.0116941
0.976093	-2.29562	-1.32316
0.978093	-2.51721	-2.00369
0.980093	-1.28926	-1.66972
0.982094	-0.58648	-0.359163
0.984094	-1.41527	-0.317351
0.986094	-2.19401	-2.2068
0.988094	-1.34542	-2.46711
0.990094	0.112015	0.0385674
0.992094	0.187401	-0.567677
0.994095	-0.879158	-0.307754
0.996095	-1.03688	-1.00783
0.998095	0.216459	-0.985001
1.0001	0.997968	0.829835
1.0021	0.0872149	1.13542
1.0041	-1.09439	-0.501537
1.0061	-0.788952	-0.358761
1.0081	0.254517	-0.98255
1.0101	0.0184507	-0.458803
1.0121	-1.47804	-0.650406
1.0141	-2.1801	-1.77651
1.0161	-1.30381	-1.4035
1.0181	-0.578057	-0.117236
1.0201	-1.40786	-1.09908
1.0221	-2.57045	-3.39626
1.0241	-2.18673	-2.5186
1.0261	-0.765483	-2.44245
1.0281	-0.378526	0.84729
1.0301	-1.30842	-2.28873
1.0321	-1.60992	-2.13821
1.0341	-0.292514	0.0661867
1.0361	1.04347	0.422257
1.0381	0.771068	0.81115
1.0401	-0.1583	-0.729023
1.0421	0.211032	0.31683
1.0441	1.64383	1.59362
1.0461	2.07786	3.02407
1.0481	0.954024	0.266965
1.0501	0.117811	1.02654
1.0521	0.836612	0.683742
1.0541	1.76441	2.69751
1.0561	1.14321	0.912574
1.0581	-0.326955	0.967948
1.0601	-0.591724	-0.635629
1.0621	0.468248	0.566727
1.0641	0.876639	-0.265341
1.0661	-0.219254	-0.100517
1.0681	-1.15343	-1.85712
1.0701	-0.418789	0.110792
1.0721	0.907661	0.963272
1.0741	0.900225	0.487857
1.0761	-0.12421	1.10836
1.0781	-0.139327	-0.349492
1.0801	1.30096	0.689215
1.0821	2.31744	2.2208
1.0841	1.6994	1.86261
1.0861	0.818557	0.236266
1.0881	1.39339	0.560833
1.0901	2.70632	1.60136
1.0921	2.74282	2.65079
1.0941	1.41613	0.753869
1.0961	0.703109	0.441639
1.0981	1.48204	1.70458
1.1001	2.14469	2.97155
1.1021	1.19738	2.13031
1.10411	-0.322408	-0.371637
1.10611	-0.478243	0.0185718
1.10811	0.501631	-0.917575
1.11011	0.622425	1.00183
1.11211	-0.665563	-0.460711
1.11411	-1.57346	-1.8505
1.11611	-0.816086	-0.19079
1.11811	0.347342	-0.390245
1.12011	0.118576	0.514394
1.12211	-0.990651	-1.29526
1.12411	-0.995444	-2.41563
1.12611	0.382778	0.937592
1.12811	1.2499	1.32128
1.13011	0.517882	-0.457965
1.13211	-0.401992	-0.560397
1.13411	0.134296	0.1245
1.13611	1.38019	1.26591
1.13811	1.36943	2.01854
1.14011	0.0178327	-0.380384
1.14211	-0.747841	0.1518
1.14411	-0.0257475	0.695341
1.14611	0.657853	-0.0209141
1.14811	-0.219427	-0.188129
1.15011	-1.7535	-1.77702
1.15211	-2.0122	-2.63481
1.15411	-1.04388	-1.11941
1.15611	-0.768081	-0.92952
1.15811	-1.93489	-3.00397
1.16011	-2.93306	-1.12846
1.16211	-2.30699	-2.02424
1.16411	-1.02906	-0.986218
1.16611	-0.975916	-0.195071
1.16811	-2.00527	-3.50157
1.17011	-2.201	-0.752604
1.17211	-0.88891	-3.29491
1.17411	0.289435	-0.349207
1.17611	-0.0902884	-0.0907242
1.17811	-1.04919	-2.5016
1.18011	-0.759225	-1.33796
1.18211	0.594342	1.65231
1.18411	1.08962	1.16665
1.18611	0.0415624	0.393946
1.18811	-0.943216	-0.861507
1.19011	-0.452796	0.122495
1.19211	0.561277	0.383291
1.19411	0.278631	-0.814851
1.19611	-1.15624	-0.572828
1.19811	-1.8361	-2.43843
1.20011	-1.00487	-1.67125
1.20211	-0.190399	-1.43261
1.20411	-0.826096	-1.01465
1.20611	-2.03156	-0.495127
1.20812	-1.95639	-1.89006
1.21012	-0.611581	-1.51094
1.21212	0.152348	-0.202372
1.21412	-0.527306	-0.545027
1.21612	-1.22529	-0.766305
1.21812	-0.430884	-1.41027
1.22012	1.12414	1.28701
1.22212	1.56013	3.85771
1.22412	0.685575	0.515233
1.22612	0.256568	0.263561
1.22812	1.28074	0.98292
1.23012	2.47254	1.68736
1.23212	2.19615	2.65591
1.23412	0.937254	1.31041
1.23612	0.562819	0.385107
1.23812	1.50397	1.80112
1.24012	2.12427	1.74083
1.24212	1.21346	0.798124
1.24412	-0.16746	0.016769
1.24612	-0.26461	-1.69908
1.24812	0.755946	1.92247
1.25012	1.08825	1.62887
1.25212	0.0223297	-0.23649
1.25412	-0.978684	-1.60201
1.25612	-0.465219	-0.211493
1.25812	0.835263	2.53462
1.26012	1.10994	1.36829
1.26212	0.161059	-0.771848
1.26412	-0.31923	0.995066
1.26612	0.704924	0.110544
1.26812	2.0508	1.36844
1.27012	2.0575	1.85643
1.27212	1.02878	0.754843
1.27412	0.752543	0.502254
1.27612	1.82612	1.29934
1.27812	2.76004	1.70982
1.28012	2.17749	2.5416
1.28212	0.844247	1.08869
1.28412	0.534166	0.165767
1.28612	1.41938	2.10856
1.28812	1.83663	3.83272
1.29012	0.760062	0.666874
1.29212	-0.66998	-1.60997
1.29412	-0.803953	-0.57777
1.29612	0.120013	1.28983
1.29812	0.354547	1.59221
1.30012	-0.773195	-0.476184
1.30212	-1.86458	-2.00092
1.30412	-1.48913	-3.06747
1.30612	-0.268195	1.29219
1.30812	0.0362761	0.122226
1.31012	-0.914936	-1.23529
1.31212	-1.562	-1.4175
1.31413	-0.738018	0.221113
1.31613	0.615801	0.561595
1.31813	0.799819	1.07736
1.32013	-0.200313	0.759781
1.32213	-0.720101	-1.53844
1.32413	0.150089	-0.270863
1.32613	1.23648	1.2052
1.32813	0.973461	1.56404
1.33013	-0.340179	-0.565523
1.33213	-0.976424	-1.96712
1.33413	-0.264764	0.686592
1.33613	0.458238	-0.0990737
1.33813	-0.205918	-0.579778
1.34013	-1.68747	-0.751369
1.34213	-2.24937	-1.49449
1.34413	-1.45899	-1.27727
1.34613	-0.782169	-0.792996
1.34813	-1.45904	-2.79856
1.35013	-2.71418	-3.32093
1.35213	-2.859	-2.96291
1.35413	-1.69976	-1.68022
1.35613	-0.809634	-0.600417
1.35813	-1.28619	-1.32898
1.36013	-2.19972	-2.34586
1.36213	-1.93754	-1.92458
1.36413	-0.51887	-1.25952
1.36613	0.415203	0.300546
1.36813	-0.0860604	-0.845095
1.37013	-0.957691	-0.616806
1.37213	-0.654403	-0.519696
1.37413	0.641596	-0.378494
1.37613	1.26996	0.841494
1.37813	0.437051	1.28131
1.38013	-0.666432	-1.42337
1.38213	-0.54902	0.811426
1.38413	0.483844	0.981364
1.38613	0.778218	-0.245079
1.38813	-0.316337	0.941996
1.39013	-1.51268	-3.05889
1.39213	-1.38118	-0.675261
1.39413	-0.34006	0.0345588
1.39613	-0.0434786	0.308736
1.39813	-1.03726	0.467183
1.40013	-1.98123	-2.62149
1.40213	-1.52495	-1.22424
1.40413	-0.198204	-0.235238
1.40613	0.333488	-0.138945
1.40813	-0.402971	-1.73885
1.41013	-1.04023	-0.157764
1.41213	-0.303433	0.0613679
1.41413	1.18772	1.60235
1.41613	1.76737	2.60579
1.41814	1.03076	0.837431
1.42014	0.376317	0.654001
1.42214	1.03218	1.61343
1.42414	2.32784	2.50643
1.42614	2.62073	3.7274
1.42814	1.58042	0.586754
1.43014	0.645812	0.922147
1.43214	1.02347	0.22966
1.43414	2.0181	1.05073
1.43614	2.01624	1.3575
1.43814	0.748381	1.29689
1.44014	-0.318483	-1.27195
1.44214	-0.000529071	0.883215
1.44414	0.979705	1.16924
1.44614	1.01803	0.372352
1.44814	-0.127285	0.731322
1.45014	-0.988888	-1.43653
1.45214	-0.419202	-0.715114
1.45414	0.821827	1.0695
1.45614	1.12004	1.05424
1.45814	0.237649	1.54081
1.46014	-0.370366	-0.794211
1.46214	0.411277	1.53413
1.46414	1.79547	2.14309
1.46614	2.16361	2.58068
1.46814	1.28589	1.01487
1.47014	0.618472	1.53918
1.47214	1.26995	1.43
1.47414	2.45351	2.55648
1.47614	2.566	2.15943
1.47814	1.4	2.13077
1.48014	0.429646	-0.629495
1.48214	0.776736	0.161019
1.48414	1.66989	2.18538
1.48614	1.52564	1.98088
1.48814	0.154897	-0.0138262
1.49014	-0.956162	-1.49718
1.49214	-0.679393	-1.88087
1.49414	0.217141	3.05016
1.49614	0.150174	-0.44734
1.49814	-1.07408	-1.2385
1.50014	-1.97923	-2.56273
1.50214	-1.45053	-1.29666
1.50414	-0.271977	-0.38496
1.50614	-0.0447241	-1.40297
1.50814	-0.981005	-2.19402
1.51014	-1.62199	-2.07553
1.51214	-0.869341	0.319932
1.51414	0.47803	0.125112
1.51614	0.807962	1.25169
1.51814	-0.0964329	0.432409
1.52014	-0.775908	0.158053
1.52214	-0.130321	0.511995
1.52415	1.04488	1.52721
1.52615	1.14807	1.58855
1.52815	-0.0179387	0.157865
1.53015	-0.972334	0.846738
1.53215	-0.600528	-0.145543
1.53415	0.311891	0.118217
1.53615	0.180036	-0.0987463
1.53815	-1.16744	-0.120463
1.54015	-2.22981	-1.60671
1.54215	-1.89226	-2.31626
1.54415	-0.951388	-1.10692
1.54615	-0.992746	-1.70735
1.54815	-2.17496	-2.49632
1.55015	-2.99526	-2.86737
1.55215	-2.36614	-2.86199
1.55415	-1.12333	-1.57303
1.55615	-0.86889	-1.69123
1.55815	-1.75254	-1.46267
1.56015	-2.2737	-2.43033
1.56215	-1.38315	-2.51476
1.56415	0.036979	0.40272
1.56615	0.378024	1.04251
1.56815	-0.476569	-1.54123
1.57015	-1.00709	-1.76621
1.57215	-0.19245	-0.748967
1.57415	1.04964	-1.24547
1.57615	1.12983	1.25769
1.57815	-0.000286527	0.537915
1.58015	-0.778395	0.207534
1.58215	-0.20789	1.19308
1.58415	0.757176	0.130078
1.58615	0.558156	-0.513217
1.58815	-0.76896	-1.29565
1.59015	-1.6209	-0.614227
1.59215	-1.0506	-0.723437
1.59415	-0.0760576	-0.58885
1.59615	-0.236091	-1.45271
1.59815	-1.41392	-0.753598
1.60015	-1.98571	-2.18863
1.60215	-1.09361	-1.96852
1.60415	0.14759	0.44225
1.60615	0.212586	-0.127069
1.60815	-0.694878	-0.339163
1.61015	-0.939155	-1.60035
1.61215	0.224967	1.09206
1.61415	1.57755	0.942316
1.61615	1.6307	1.72076
1.61815	0.70954	0.270562
1.62015	0.475271	1.12846
1.62215	1.55733	1.21718
1.62415	2.6441	3.68231
1.62615	2.32831	1.51216
1.62816	1.09942	2.1534
1.63016	0.654015	0.860755
1.63216	1.49358	1.77972
1.63416	2.2198	1.40027
1.63616	1.53685	1.78161
1.63816	0.117808	1.50546
1.64016	-0.328345	0.40355
1.64216	0.52921	0.221513
1.64416	1.1886	1.74716
1.64616	0.477122	-0.0273141
1.64816	-0.753744	-0.89205
1.65016	-0.830753	0.0272035
1.65216	0.351114	0.385884
1.65416	1.17402	1.84847
1.65616	0.610076	0.301969
1.65816	-0.310657	-0.729856
1.66016	0.00826621	1.03325
1.66216	1.41329	1.00965
1.66416	2.19506	2.18945
1.66616	1.52626	1.89664
1.66816	0.635975	0.391675
1.67016	1.01898	0.303532
1.67216	2.25726	1.55198
1.67416	2.60669	1.41761
1.67616	1.51304	1.37056
1.67816	0.418093	0.0506187
1.68016	0.677221	0.333095
1.68216	1.60012	1.7025
1.68416	1.46443	1.619
1.68616	0.0402433	0.359581
1.68816	-1.0473	-2.92405
1.69016	-0.658698	-1.35563
1.69216	0.218615	0.400602
1.69416	-0.0707306	1.18165
1.69616	-1.41108	-0.588987
1.69816	-2.06495	-1.99816
1.70016	-1.20593	-1.87474
1.70216	-0.131308	0.654336
1.70416	-0.366672	-0.169079
1.70616	-1.43297	-0.583458
1.70816	-1.56016	-1.58163
1.71016	-0.310336	-0.621739
1.71216	0.749554	0.963359
1.71416	0.330234	0.106743
1.71616	-0.697953	0.975326
1.71816	-0.607975	-0.765872
1.72016	0.610175	0.21948
1.72216	1.21451	0.281481
1.72416	0.281157	0.347923
1.72616	-0.923311	-2.26799
1.72816	-0.813806	0.341996
1.73016	0.165633	1.03258
1.73216	0.212846	0.121368
1.73417	-1.12852	-1.9005
1.73617	-2.25934	-1.26582
1.73817	-1.8823	-2.52084
1.74017	-0.918007	-0.831684
1.74217	-1.10998	-0.951732
1.74417	-2.39368	-2.8606
1.74617	-2.97215	-3.3316
1.74817	-2.0001	-1.35176
1.75017	-0.855354	-0.675505
1.75217	-1.07663	-0.151608
1.75417	-2.05679	-1.81384
1.75617	-1.96836	-3.39902
1.75817	-0.540155	-1.53199
1.76017	0.502861	0.444901
1.76217	0.0158128	0.954251
1.76417	-0.857023	-0.281651
1.76617	-0.433689	-1.18887
1.76817	0.934522	0.912691
1.77017	1.37463	0.534321
1.77217	0.325475	-0.418005
1.77417	-0.606292	-0.301949
1.77617	-0.0819021	-0.430844
1.77817	0.938941	0.333143
1.78017	0.673319	-0.357678
1.78217	-0.741013	1.1137
1.78417	-1.42471	-1.70574
1.78617	-0.601552	-0.0173998
1.78817	0.234934	0.560751
1.79017	-0.371008	0.844381
1.79217	-1.58267	-0.830869
1.79417	-1.53586	-1.46072
1.79617	-0.196362	-0.940502
1.79817	0.581533	1.72498
1.80017	-0.100551	0.524113
1.80217	-0.810848	-2.00605
1.80417	-0.0117739	-1.0024
1.80617	1.5389	2.00894
1.80817	1.92557	1.72838
1.81017	1.00882	-0.140071
1.81217	0.619136	0.960898
1.81417	1.69869	1.06014
1.81617	2.81632	2.21671
1.81817	2.37151	2.03125
1.82017	1.07745	-0.410983
1.82217	0.859014	0.774657
1.82417	1.86614	1.02712
1.82617	2.25125	2.63873
1.82817	1.06975	1.26189
1.83017	-0.215472	-0.103965
1.83217	0.0138263	0.143351
1.83417	1.02801	0.939278
1.83617	0.913074	0.767297
1.83818	-0.408977	-0.91559
1.84018	-1.0352	0.261131
1.84218	-0.0536791	0.950107
1.84418	1.02397	2.08665
1.84618	0.628909	0.967873
1.84818	-0.408124	-1.16493
1.85018	-0.178408	-0.611878
1.85218	1.27397	1.19996
1.85418	1.98885	2.11772
1.85618	1.15073	1.42045
1.85818	0.35146	-0.271207
1.86018	1.05294	1.29361
1.86218	2.25231	1.76195
1.86418	2.04964	1.84815
1.86618	0.649742	1.47731
1.86818	0.0432478	0.408993
1.87018	0.860655	0.663778
1.87218	1.38466	-0.0745352
1.87418	0.29732	-0.0573355
1.87618	-1.19517	-1.72105
1.87818	-1.246	-1.59731
1.88018	-0.276259	0.107639
1.88218	-0.279323	0.379026
1.88418	-1.62009	-3.41819
1.88618	-2.4297	-1.07565
1.88818	-1.57228	-1.01114
1.89018	-0.456623	-1.75561
1.89218	-0.793253	-0.416317
1.89418	-1.87122	-1.09342
1.89618	-1.71073	-0.836729
1.89818	-0.256298	-0.11222
1.90018	0.501852	0.662471
1.90218	-0.316	0.347433
1.90418	-1.09604	1.30915
1.90618	-0.343678	-0.579695
1.90818	0.894211	1.34799
1.91018	0.691505	-1.01023
1.91218	-0.670161	0.0392702
1.91418	-1.14981	-0.779464
1.91618	-0.218734	-0.410507
1.91818	0.303317	1.11433
1.92018	-0.801014	-0.914577
1.92218	-2.15595	-0.460211
1.92418	-1.97531	-2.01985
1.92618	-0.910902	-0.870015
1.92818	-0.974963	-2.04994
1.93018	-2.26939	-2.65929
1.93218	-2.79995	-2.32305
1.93418	-1.68359	-2.75908
1.93618	-0.57404	-0.828816
1.93818	-0.99804	-0.431558
1.94018	-1.90115	-1.94352
1.94218	-1.37233	-2.57359
1.94419	0.237252	0.536785
1.94619	0.848957	0.0724958
1.94819	-0.0123122	-0.592085
1.95019	-0.478658	-1.15963
1.95219	0.60896	0.698138
1.95419	1.7994	2.03014
1.95619	1.36576	0.0250299
1.95819	0.0978341	-1.00687
1.96019	0.0251406	-0.236885
1.96219	1.13646	0.0390896
1.96419	1.41486	2.89773
1.96619	0.133843	0.889014
1.96819	-0.933587	-1.06342
1.97019	-0.36001	-1.095
1.97219	0.649984	0.664947
1.97419	0.243005	1.0814
1.97619	-1.04975	-0.855239
1.97819	-1.15709	-0.701336
1.98019	0.177389	0.12159
1.98219	0.978388	1.34713
1.98419	0.238942	-0.162658
1.98619	-0.459846	-2.48415
1.98819	0.458857	0.454
1.99019	1.97616	0.68134
1.99219	2.10083	4.37138
1.99419	1.07268	1.72039
1.99619	0.942276	1.23216
1.99819	2.21168	1.90547
2.00019	2.99793	4.04625
2.00219	2.08055	2.16015
2.00419	0.88099	2.10283
2.00619	1.15725	0.972893
2.00819	2.16049	1.8806
2.01019	1.87337	2.38302
2.01219	0.315303	1.06304
2.01419	-0.458512	-0.7161
2.01619	0.336258	1.24048
2.01819	0.97119	0.990439
2.02019	0.0417938	-0.139674
2.02219	-1.2286	-1.56072
2.02419	-0.960274	-0.280425
2.02619	0.338647	1.23849
2.02819	0.597046	1.43966
2.03019	-0.466906	-0.497887
2.03219	-0.907194	-1.1033
2.03419	0.267472	1.12173
2.03619	1.45758	1.16818
2.03819	1.03701	0.483113
2.04019	-0.0419947	-0.813237
2.04219	0.177084	1.1183
2.04419	1.45987	2.40826
2.04619	1.74496	1.73759
2.0482	0.474118	0.246791
2.0502	-0.506352	-0.0402052
2.0522	0.0717553	-0.391525
2.0542	0.863207	0.5749
2.0562	0.110786	0.00931671
2.0582	-1.48476	-1.83509
2.0602	-1.86835	-2.41656
2.0622	-0.920002	0.137458
2.0642	-0.615406	0.60554
2.0662	-1.8067	-3.47998
2.0682	-2.82735	-2.51701
2.0702	-2.16979	-2.44449
2.0722	-0.910607	-2.20388
2.0742	-0.975137	-1.14838
2.0762	-2.04619	-2.85005
2.0782	-2.0972	-2.0513
2.0802	-0.68189	-0.553639
2.0822	0.320633	0.705681
2.0842	-0.300276	1.1592
2.0862	-1.1729	-2.11889
2.0882	-0.57882	-0.348605
2.0902	0.76425	2.47355
2.0922	0.841598	2.31096
2.0942	-0.43377	-0.594405
2.0962	-1.08531	-1.76936
2.0982	-0.235087	1.04357
2.1002	0.508243	0.469702
2.1022	-0.34945	-0.554533
2.1042	-1.77119	-1.96355
2.1062	-1.82112	-2.36487
2.1082	-0.72806	-0.719003
2.1102	-0.487444	-1.42579
2.1122	-1.64964	-2.49522
2.1142	-2.42647	-2.9732
2.1162	-1.53349	-0.930692
2.1182	-0.230662	-0.561241
2.1202	-0.316992	-0.31352
2.1222	-1.28153	-0.838696
2.1242	-1.14017	-2.27518
2.1262	0.38487	0.0664726
2.1282	1.39869	1.83131
2.1302	0.812447	1.31997
2.1322	0.0366527	-0.797108
2.1342	0.714552	0.698351
2.1362	2.09883	2.43811
2.1382	2.2225	3.57193
2.1402	1.00067	1.45528
2.1422	0.35942	0.908444
2.1442	1.19994	1.36162
2.1462	1.99535	-0.0587472
2.1482	1.22269	0.631716
2.1502	-0.214475	1.6757
2.1522	-0.384493	-0.499974
2.15421	0.663851	1.88866
2.15621	1.01062	2.43997
2.15821	-0.0946404	0.442843
2.16021	-1.04096	-0.391664
2.16221	-0.372999	1.4464
2.16421	0.936678	1.33058
2.16621	1.0113	1.42619
2.16821	-0.00695337	-0.305597
2.17021	-0.201963	-0.532491
2.17221	1.10048	0.417298
2.17421	2.25889	2.04209
2.17621	1.84908	3.1625
2.17821	0.850128	0.337443
2.18021	1.09031	2.13614
2.18221	2.38465	1.72944
2.18421	2.81158	2.18937
2.18621	1.68646	1.65539
2.18821	0.61629	1.71147
2.19021	1.01347	0.114478
2.19221	1.92695	0.019413
2.19421	1.53689	1.16504
2.19621	-0.0116581	-0.158178
2.19821	-0.810843	-1.82047
2.20021	-0.103986	-0.501808
2.20221	0.581716	0.0267461
2.20421	-0.186485	0.427964
2.20621	-1.52751	-1.33519
2.20821	-1.59028	-0.704615
2.21021	-0.385085	-1.07099
2.21221	0.238257	0.276225
2.21421	-0.582259	-1.63497
2.21621	-1.42068	-1.65068
2.21821	-0.765585	-0.834255
2.22021	0.651927	0.20614
2.22221	0.952879	1.56677
2.22421	-0.0535762	0.563606
2.22621	-0.61072	-0.301813
2.22821	0.289694	0.901587
2.23021	1.36271	1.72494
2.23221	0.973074	1.04345
2.23421	-0.393013	0.0981621
2.23621	-0.868071	-0.673587
2.23821	-0.0205099	0.978661
2.24021	0.51365	1.38241
2.24221	-0.475452	-0.931297
2.24421	-1.92647	-2.53095
2.24621	-2.08522	-2.27777
2.24821	-1.11749	-1.47588
2.25021	-0.829025	-1.72895
2.25221	-1.92961	-2.74039
2.25421	-2.95599	-1.44652
2.25621	-2.4585	-1.42111
2.25822	-1.16456	-0.757442
2.26022	-0.886992	-1.70646
2.26222	-1.8236	-1.5881
2.26422	-2.28232	-3.04344
2.26622	-1.22743	-1.28543
2.26822	0.158171	1.1484
2.27022	0.213364	-0.562152
2.27222	-0.758351	-0.435633
2.27422	-0.969352	-0.480294
2.27622	0.177353	0.359066
2.27822	1.19192	0.322468
2.28022	0.697154	0.894712
2.28222	-0.541597	-0.0727772
2.28422	-0.750944	-0.129465
2.28622	0.240773	-0.344377
2.28822	0.76978	0.297035
2.29022	-0.190301	-0.474976
2.29222	-1.49967	-0.386825
2.29422	-1.50934	-1.69014
2.29622	-0.458017	1.09449
2.29822	-0.0936617	0.636967
2.30022	-1.08971	-1.48895
2.30222	-2.04813	-2.49389
2.30422	-1.53903	-1.00758
2.30622	-0.184373	1.00599
2.30822	0.253299	-0.920649
2.31022	-0.565824	0.0980491
2.31222	-1.0825	-2.07105
2.31422	-0.130389	-0.0744888
2.31622	1.34873	1.94987
2.31822	1.65467	0.975639
2.32022	0.772573	-1.02934
2.32222	0.366413	1.02125
2.32422	1.34534	-0.239214
2.32622	2.53513	3.15187
2.32822	2.36972	1.82832
2.33022	1.14751	1.0276
2.33222	0.596123	-0.0646825
2.33422	1.38573	2.21801
2.33622	2.17944	1.04184
2.33822	1.57849	1.50921
2.34022	0.152379	2.28909
2.34222	-0.362064	-0.734148
2.34422	0.467612	0.154554
2.34622	1.17544	2.38158
2.34822	0.521159	1.8263
2.35022	-0.719878	-1.67273
2.35222	-0.859102	-0.787714
2.35422	0.297214	0.712299
2.35622	1.17593	0.887145
2.35822	0.67956	0.24177
2.36022	-0.262079	-1.51749
2.36222	-0.0361791	0.236363
2.36423	1.33824	2.21896
2.36623	2.22028	2.5065
2.36823	1.65944	1.91929
2.37023	0.720975	2.31002
2.37223	0.950456	0.529238
2.37423	2.166	1.31799
2.37623	2.70763	2.68823
2.37823	1.78206	0.666507
2.38023	0.580404	0.181018
2.38223	0.594547	1.83666
2.38423	1.51949	0.930041
2.38623	1.70174	-0.0410733
2.38823	0.491331	-0.392255
2.39023	-0.824109	-1.92245
2.39223	-0.814438	-0.594653
2.39423	0.102602	0.0898127
2.39623	0.273382	0.261677
2.39823	-0.847413	-0.355489
2.40023	-1.91907	-0.788026
2.40223	-1.59065	-2.24638
2.40423	-0.391411	0.422826
2.40623	0.0136534	0.43098
2.40823	-0.848046	-1.31632
2.41023	-1.60865	-1.05907
2.41223	-0.992819	0.229415
2.41423	0.380249	1.81484
2.41623	0.845148	0.0593713
2.41823	-0.00240663	-1.08131
2.42023	-0.763553	-1.15154
2.42223	-0.209731	-0.698075
2.42423	0.988952	0.41239
2.42623	1.19031	0.528661
2.42823	0.064269	-0.357294
2.43023	-0.949924	0.616096
2.43223	-0.64541	-0.341943
2.43423	0.282808	-0.485981
2.43623	0.221519	1.06335
2.43823	-1.09856	-0.488394
2.44023	-2.21023	-1.7677
2.44223	-1.9295	-1.85264
2.44423	-0.978774	-1.32316
2.44623	-0.96213	-1.3511
2.44823	-2.12123	-2.84229
2.45023	-2.98867	-3.60384
2.45223	-2.41686	-4.13189
2.45423	-1.16576	-0.660185
2.45623	-0.849585	-1.44031
2.45823	-1.70619	-1.58244
2.46023	-2.28071	-2.82011
2.46223	-1.45801	-1.38978
2.46423	-0.0253579	0.551851
2.46623	0.39845	0.656555
2.46824	-0.416631	-0.560098
2.47024	-1.01467	-2.44324
2.47224	-0.287376	-0.395158
2.47424	0.978144	1.14576
2.47624	1.17842	0.556724
2.47824	0.105674	-0.872355
2.48024	-0.766326	-0.680553
2.48224	-0.316169	1.15699
2.48424	0.684357	0.278789
2.48624	0.651358	2.33716
2.48824	-0.604688	-0.280087
2.49024	-1.59806	-1.77677
2.49224	-1.20108	-1.4099
2.49424	-0.18228	-0.460472
2.49624	-0.125407	-0.0468706
2.49824	-1.22474	-2.29546
2.50024	-2.00437	-2.6652
2.50224	-1.35004	-2.34728
2.50424	-0.0462506	-0.15102
2.50624	0.305351	0.248418
2.50824	-0.507954	-0.170666
2.51024	-1.02782	-1.24551
2.51224	-0.156387	-0.426005
2.51424	1.30697	-0.201255
2.51624	1.74962	2.804
2.51824	0.954241	-0.640685
2.52024	0.379647	2.06576
2.52224	1.12556	0.61299
2.52424	2.39615	1.51019
2.52624	2.58938	3.02717
2.52824	1.50774	2.53061
2.53024	0.631685	1.39303
2.53224	1.07549	1.43719
2.53424	2.05329	2.01589
2.53624	1.97991	1.39356
2.53824	0.683787	0.612171
2.54024	-0.334566	-0.361578
2.54224	0.039479	0.0862712
2.54424	1.00917	1.67388
2.54624	0.988837	0.524541
2.54824	-0.180236	0.6761
2.55024	-0.995349	-0.87883
2.55224	-0.369026	-1.42174
2.55424	0.863024	1.35541
2.55624	1.09875	1.83345
2.55824	0.188503	-0.909801
2.56024	-0.367038	-0.498827
2.56224	0.481469	1.1597
2.56424	1.85205	1.29279
2.56624	2.13624	2.12335
2.56824	1.21768	0.718438
2.57024	0.616344	-0.300783
2.57224	1.35359	1.24673
2.57425	2.51201	1.19092
2.57625	2.50256	2.174
2.57825	1.27722	1.26039
2.58025	0.398645	0.286319
2.58225	0.863854	1.1255
2.58425	1.71921	1.11631
2.58625	1.4065	2.44815
2.58825	-0.0378393	0.127579
2.59025	-1.01006	0.236572
2.59225	-0.562608	-2.22816
2.59425	0.287009	-0.450408
2.59625	0.000473449	0.168901
2.59825	-1.30492	-2.15677
2.60025	-2.00481	-1.34734
2.60225	-1.24083	-3.18359
2.60425	-0.127242	-0.781874
2.60625	-0.188821	0.657305
2.60825	-1.2213	-2.12547
2.61025	-1.58852	-1.31485
2.61225	-0.544741	0.252729
2.61425	0.690587	1.94625
2.61625	0.630071	0.347285
2.61825	-0.400678	1.36119
2.62025	-0.740005	-1.11203
2.62225	0.241977	1.49175
2.62425	1.23409	-0.113003
2.62625	0.829472	-0.108388
2.62825	-0.482034	-1.68509
2.63025	-1.00348	-2.78632
2.63225	-0.233045	0.178286
2.63425	0.431271	0.769118
2.63625	-0.306082	-0.0717534
2.63825	-1.77177	-1.60114
2.64025	-2.25659	-3.77806
2.64225	-1.42954	-0.492887
2.64425	-0.792346	-1.48941
2.64625	-1.51758	-1.19859
2.64825	-2.75369	-2.32861
2.65025	-2.82738	-2.66921
2.65225	-1.63361	-1.0675
2.65425	-0.790258	-0.692284
2.65625	-1.32527	-0.950509
2.65825	-2.20868	-2.83232
2.66025	-1.84418	-2.79006
2.66225	-0.385495	-0.745423
2.66425	0.457796	-0.302965
2.66625	-0.141841	0.198129
2.66825	-0.955622	-1.22104
2.67025	-0.489071	-0.331634
2.67225	0.839456	1.18214
2.67425	1.28545	1.74366
2.67625	0.29429	0.385001
2.67826	-0.69269	-0.827507
2.68026	-0.320567	-0.731324
2.68226	0.719871	-0.558988
2.68426	0.705749	0.652068
2.68626	-0.593357	-0.972408
2.68826	-1.55286	-1.2286
2.69026	-1.03382	-0.55293
2.69226	-0.0242371	-0.431674
2.69426	-0.180082	-1.05965
2.69626	-1.38629	-1.0245
2.69826	-1.90598	-2.08623
2.70026	-0.913346	0.151486
2.70226	0.29371	1.02075
2.70426	0.189002	0.107909
2.70626	-0.749018	-2.06611
2.70826	-0.750907	-0.559228
2.71026	0.620664	0.0909995
2.71226	1.79818	1.45827
2.71426	1.4918	1.04711
2.71626	0.571336	-0.13869
2.71826	0.763311	-0.251795
2.72026	2.07724	2.0551
2.72226	2.77066	2.5882
2.72426	1.91927	3.10348
2.72626	0.78924	0.310925
2.72826	0.965279	0.360607
2.73026	2.00301	2.14625
2.73226	2.09998	2.76423
2.73426	0.799553	1.80884
2.73626	-0.299345	-0.697393
2.73826	0.100399	-0.145367
2.74026	1.07805	1.31398
2.74226	0.889982	0.871599
2.74426	-0.399303	-0.840828
2.74626	-0.992856	-0.47635
2.74826	-0.0453617	0.0502439
2.75026	1.06546	1.69464
2.75226	0.801006	0.638793
2.75426	-0.231397	0.351457
2.75626	-0.20407	0.35659
2.75826	1.15445	0.96006
2.76026	2.11951	1.10035
2.76226	1.54658	1.89459
2.76426	0.580317	0.525668
2.76626	0.903124	1.82838
2.76826	2.16417	1.96645
2.77026	2.49097	2.793
2.77226	1.32292	1.2746
2.77426	0.267212	-0.183746
2.77626	0.663225	0.644377
2.77826	1.55187	1.9092
2.78026	1.15088	0.94108
2.78226	-0.401346	-0.808164
2.78427	-1.22477	-0.719025
2.78627	-0.54249	-1.24613
2.78827	0.152673	-0.919956
2.79027	-0.594333	-0.508223
2.79227	-1.94609	-2.85147
2.79427	-2.03771	-3.22534
2.79627	-0.834246	-0.753319
2.79827	-0.18932	0.242254
2.80027	-1.00062	-1.45955
2.80227	-1.8357	-1.4973
2.80427	-1.15634	-2.20923
2.80627	0.280312	0.281802
2.80827	0.559269	-0.342611
2.81027	-0.458333	-1.19221
2.81227	-0.941465	-1.65728
2.81427	0.0525529	-1.73456
2.81627	1.09302	1.65629
2.81827	0.579842	-0.775903
2.82027	-0.773407	-0.796775
2.82227	-1.04152	-0.788604
2.82427	-0.0742855	-0.787744
2.82627	0.280977	0.25293
2.82827	-0.920166	0.763166
2.83027	-2.21467	-1.42536
2.83227	-1.98424	-2.32006
2.83427	-0.958464	-1.52055
2.83627	-1.0514	-1.26815
2.83827	-2.34111	-3.0865
2.84027	-2.92481	-2.52975
2.84227	-1.89077	-2.16985
2.84427	-0.750854	-2.67509
2.84627	-1.07422	-0.0145847
2.84827	-2.03047	-1.88592
2.85027	-1.71129	-1.04484
2.85227	-0.16122	-0.366643
2.85427	0.659065	0.249458
2.85627	-0.0664583	-0.517326
2.85827	-0.746544	-2.6115
2.86027	0.0800935	0.514707
2.86227	1.40994	3.2699
2.86427	1.34239	1.41651
2.86627	0.0814985	0.527747
2.86827	-0.38281	0.534603
2.87027	0.579191	0.817699
2.87227	1.24942	2.07983
2.87427	0.309149	1.36629
2.87627	-1.03623	-1.90548
2.87827	-0.940698	-0.497501
2.88027	0.173852	1.06538
2.88227	0.31325	0.356206
2.88427	-0.888187	-0.63501
2.88627	-1.56236	-0.878872
2.88828	-0.574148	0.316063
2.89028	0.666918	0.75887
2.89228	0.449628	0.900412
2.89428	-0.515737	-1.80094
2.89628	-0.250033	0.215759
2.89828	1.30166	0.0846829
2.90028	2.14854	2.38074
2.90228	1.41039	1.44729
2.90428	0.700578	0.253162
2.90628	1.51327	1.77903
2.90828	2.80124	3.5122
2.91028	2.63809	2.7972
2.91228	1.3052	0.835896
2.91428	0.843377	-0.0689999
2.91628	1.7812	2.08106
2.91828	2.29888	1.35602
2.92028	1.17906	0.47595
2.92228	-0.202407	-0.176274
2.92428	-0.0592227	-1.52685
2.92628	0.957013	0.837776
2.92828	0.834314	-0.63225
2.93028	-0.5289	0.853341
2.93228	-1.13803	-1.01196
2.93428	-0.109587	0.0737555
2.93628	0.903181	0.965463
2.93828	0.374066	1.45699
2.94028	-0.641909	-0.608105
2.94228	-0.233078	0.689726
2.94428	1.25006	1.90383
2.94628	1.72958	0.136247
2.94828	0.731116	0.62048
2.95028	0.12334	-0.376984
2.95228	1.06609	2.37565
2.95428	2.10903	1.10237
2.95628	1.52611	1.89229
2.95828	0.107957	-0.239306
2.96028	-0.115061	-0.837307
2.96228	0.846687	0.986284
2.96428	0.977131	-0.130555
2.96628	-0.449404	-1.03695
2.96828	-1.65908	-0.410182
2.97028	-1.22365	-1.61957
2.97228	-0.346945	-0.699176
2.97428	-0.881577	-1.31243
2.97628	-2.29562	-1.25974
2.97828	-2.51721	-0.911528
2.98028	-1.28926	-2.14482
2.98228	-0.58648	-1.01015
2.98428	-1.41527	0.380533
2.98628	-2.19401	-2.45479
2.98828	-1.34542	-2.75762
2.99028	0.112015	0.39143
2.99228	0.187401	-0.515172
2.99429	-0.879158	-2.51375
2.99629	-1.03688	-0.93539
2.99829	0.216459	0.627578
3.00029	0.997968	0.198689
3.00229	0.0872149	-1.27764
3.00429	-1.09439	-2.72474
3.00629	-0.788952	0.237323
3.00829	0.254517	0.746809
3.01029	0.0184507	0.775975
3.01229	-1.47804	-2.30802
3.01429	-2.1801	-1.60393
3.01629	-1.30381	-2.20708
3.01829	-0.578057	-1.38947
3.02029	-1.40786	-1.65228
3.02229	-2.57045	-2.63684
3.02429	-2.18673	-3.01029
3.02629	-0.765483	-0.416738
3.02829	-0.378526	-0.35148
3.03029	-1.30842	-1.27584
3.03229	-1.60992	-0.247674
3.03429	-0.292514	-1.45264
3.03629	1.04347	1.58224
3.03829	0.771068	0.887279
3.04029	-0.1583	-0.731951
3.04229	0.211032	-0.506928
3.04429	1.64383	0.227921
3.04629	2.07786	1.17716
3.04829	0.954024	-0.650385
3.05029	0.117811	-0.112945
3.05229	0.836612	1.05638
3.05429	1.76441	1.99878
3.05629	1.14321	0.602925
3.05829	-0.326955	-0.486291
3.06029	-0.591724	-0.884176
3.06229	0.468248	1.20869
3.06429	0.876639	0.717199
3.06629	-0.219254	-0.363866
3.06829	-1.15343	-0.95097
3.07029	-0.418789	-0.144973
3.07229	0.907661	-1.77028
3.07429	0.900225	-0.528734
3.07629	-0.12421	-0.122354
3.07829	-0.139327	0.602266
3.08029	1.30096	0.745811
3.08229	2.31744	2.50613
3.08429	1.6994	0.548148
3.08629	0.818557	-0.92966
3.08829	1.39339	1.47129
3.09029	2.70632	3.33015
3.09229	2.74282	2.21205
3.09429	1.41613	1.2523
3.09629	0.703109	0.34593
3.0983	1.48204	1.75278
3.1003	2.14469	2.40481
3.1023	1.19738	0.404836
3.1043	-0.322408	1.87335
3.1063	-0.478243	-0.621993
3.1083	0.501631	0.110193
3.1103	0.622425	-0.108442
3.1123	-0.665563	-0.0509773
3.1143	-1.57346	-1.63042
3.1163	-0.816086	-0.791714
3.1183	0.347342	1.65687
3.1203	0.118576	-0.144516
3.1223	-0.990651	-1.72958
3.1243	-0.995444	-1.45078
3.1263	0.382778	-0.602917
3.1283	1.2499	-0.0845392
3.1303	0.517882	1.14431
3.1323	-0.401992	0.579838
3.1343	0.134296	0.405033
3.1363	1.38019	2.82611
3.1383	1.36943	0.144283
3.1403	0.0178327	-1.02722
3.1423	-0.747841	-0.0502952
3.1443	-0.0257475	1.48479
3.1463	0.657853	0.772405
3.1483	-0.219427	-0.0867755
3.1503	-1.7535	-0.850853
3.1523	-2.0122	-1.63929
3.1543	-1.04388	-1.38709
3.1563	-0.768081	-1.25189
3.1583	-1.93489	-1.60563
3.1603	-2.93306	-3.33847
3.1623	-2.30699	-3.40825
3.1643	-1.02906	-0.891998
3.1663	-0.975916	-0.5849
3.1683	-2.00527	-1.55054
3.1703	-2.201	-1.18291
3.1723	-0.88891	-1.10402
3.1743	0.289435	0.709632
3.1763	-0.0902884	-0.894948
3.1783	-1.04919	1.026
3.1803	-0.759225	-0.383994
3.1823	0.594342	0.22007
3.1843	1.08962	0.670024
3.1863	0.0415624	0.577549
3.1883	-0.943216	-1.65093
3.1903	-0.452796	-0.580951
3.1923	0.561277	0.0686834
3.1943	0.278631	0.182735
3.1963	-1.15624	-0.453017
3.1983	-1.8361	-1.9362
3.2003	-1.00487	-0.691639
3.2023	-0.190399	-1.12766
3.20431	-0.826096	0.180048
3.20631	-2.03156	-1.78151
3.20831	-1.95639	-0.996254
3.21031	-0.611581	-0.927797
3.21231	0.152348	0.907372
3.21431	-0.527306	-0.497604
3.21631	-1.22529	-0.243363
3.21831	-0.430884	-0.0637006
3.22031	1.12414	1.63104
3.22231	1.56013	2.67132
3.22431	0.685575	0.552005
3.22631	0.256568	0.608018
3.22831	1.28074	0.795724
3.23031	2.47254	2.61345
3.23231	2.19615	-0.214549
3.23431	0.937254	0.207504
3.23631	0.562819	0.67643
3.23831	1.50397	0.538657
3.24031	2.12427	1.69767
3.24231	1.21346	0.378775
3.24431	-0.16746	0.0624035
3.24631	-0.26461	-0.140902
3.24831	0.755946	0.997104
3.25031	1.08825	1.02352
3.25231	0.0223297	-0.764898
3.25431	-0.978684	-1.0483
3.25631	-0.465219	-1.78688
3.25831	0.835263	0.302429
3.26031	1.10994	1.40687
3.26231	0.161059	-1.07204
3.26431	-0.31923	-0.441167
3.26631	0.704924	2.17857
3.26831	2.0508	2.93478
3.27031	2.0575	2.12684
3.27231	1.02878	0.876516
3.27431	0.752543	-0.0661503
3.27631	1.82612	1.78692
3.27831	2.76004	2.86788
3.28031	2.17749	1.8946
3.28231	0.844247	0.643058
3.28431	0.534166	-0.0167952
3.28631	1.41938	1.88369
3.28831	1.83663	2.62782
3.29031	0.760062	-0.696977
3.29231	-0.66998	-0.460665
3.29431	-0.803953	-0.305448
3.29631	0.120013	-0.956768
3.29831	0.354547	0.371745
3.30031	-0.773195	-1.16384
3.30231	-1.86458	-1.8412
3.30431	-1.48913	-0.334158
3.30631	-0.268195	0.505087
3.30832	0.0362761	1.69807
3.31032	-0.914936	-0.167919
3.31232	-1.562	-1.70656
3.31432	-0.738018	0.86113
3.31632	0.615801	0.227798
3.31832	0.799819	0.339239
3.32032	-0.200313	-0.790557
3.32232	-0.720101	0.814465
3.32432	0.150089	0.082663
3.32632	1.23648	0.905278
3.32832	0.973461	2.00981
3.33032	-0.340179	-1.49499
3.33232	-0.976424	-0.485627
3.33432	-0.264764	-0.319164
3.33632	0.458238	-0.103628
3.33832	-0.205918	-0.884281
3.34032	-1.68747	-1.62804
3.34232	-2.24937	-1.4708
3.34432	-1.45899	-1.75338
3.34632	-0.782169	-1.47558
3.34832	-1.45904	-0.612377
3.35032	-2.71418	-2.64029
3.35232	-2.859	-1.6769
3.35432	-1.69976	-1.28873
3.35632	-0.809634	-0.482665
3.35832	-1.28619	-1.25557
3.36032	-2.19972	-2.38008
3.36232	-1.93754	-2.03632
3.36432	-0.51887	-1.8344
3.36632	0.415203	0.0464691
3.36832	-0.0860604	-1.84836
3.37032	-0.957691	-0.545945
3.37232	-0.654403	-0.958145
3.37432	0.641596	-1.7733
3.37632	1.26996	0.672555
3.37832	0.437051	1.53075
3.38032	-0.666432	0.972346
3.38232	-0.54902	-0.700762
3.38432	0.483844	1.21656
3.38632	0.778218	0.74155
3.38832	-0.316337	0.543629
3.39032	-1.51268	-1.99331
3.39232	-1.38118	-1.31784
3.39432	-0.34006	-0.663188
3.39632	-0.0434786	0.564187
3.39832	-1.03726	-0.948788
3.40032	-1.98123	-2.34619
3.40232	-1.52495	-2.26948
3.40432	-0.198204	-1.56621
3.40632	0.333488	0.385299
3.40832	-0.402971	0.452528
3.41032	-1.04023	0.709445
3.41232	-0.303433	0.0919219
3.41433	1.18772	0.568933
3.41633	1.76737	1.78654
3.41833	1.03076	1.4369
3.42033	0.376317	-0.455592
3.42233	1.03218	1.14996
3.42433	2.32784	1.8835
3.42633	2.62073	2.34111
3.42833	1.58042	1.64534
3.43033	0.645812	0.463353
3.43233	1.02347	0.389317
3.43433	2.0181	1.10449
3.43633	2.01624	1.52916
3.43833	0.748381	0.0533743
3.44033	-0.318483	0.174975
3.44233	-0.000529071	-0.309547
3.44433	0.979705	1.52548
3.44633	1.01803	1.54888
3.44833	-0.127285	-0.387611
3.45033	-0.988888	-2.57895
3.45233	-0.419202	0.200398
3.45433	0.821827	0.979534
3.45633	1.12004	1.2694
3.45833	0.237649	1.81898
3.46033	-0.370366	-1.38561
3.46233	0.411277	1.69861
3.46433	1.79547	0.99396
3.46633	2.16361	1.14793
3.46833	1.28589	0.390625
3.47033	0.618472	1.15473
3.47233	1.26995	0.587293
3.47433	2.45351	3.0347
3.47633	2.566	2.64664
3.47833	1.4	0.775039
3.48033	0.429646	1.0031
3.48233	0.776736	1.55155
3.48433	1.66989	2.73585
3.48633	1.52564	0.119247
3.48833	0.154897	-0.459613
3.49033	-0.956162	-0.882893
3.49233	-0.679393	-1.62485
3.49433	0.217141	1.19799
3.49633	0.150174	0.0847699
3.49833	-1.07408	-1.45626
3.50033	-1.97923	-1.89218
3.50233	-1.45053	-1.95836
3.50433	-0.271977	0.27599
3.50633	-0.0447241	-0.579331
3.50833	-0.981005	-1.21332
3.51033	-1.62199	-1.18998
3.51233	-0.869341	-1.30519
3.51433	0.47803	-0.262236
3.51633	0.807962	0.524669
3.51834	-0.0964329	-0.481608
3.52034	-0.775908	-0.980944
3.52234	-0.130321	0.0573516
3.52434	1.04488	0.460635
3.52634	1.14807	1.71817
3.52834	-0.0179387	0.5273
3.53034	-0.972334	-1.26214
3.53234	-0.600528	-0.343604
3.53434	0.311891	0.175319
3.53634	0.180036	0.596477
3.53834	-1.16744	-1.44934
3.54034	-2.22981	-1.93064
3.54234	-1.89226	-1.71471
3.54434	-0.951388	-0.566559
3.54634	-0.992746	-1.53046
3.54834	-2.17496	-3.3305
3.55034	-2.99526	-2.86955
3.55234	-2.36614	-2.17626
3.55434	-1.12333	-2.41675
3.55634	-0.86889	-0.264902
3.55834	-1.75254	-0.86279
3.56034	-2.2737	-2.685
3.56234	-1.38315	-2.12736
3.56434	0.036979	-0.401258
3.56634	0.378024	-0.367088
3.56834	-0.476569	-0.87382
3.57034	-1.00709	-0.847064
3.57234	-0.19245	-0.24819
3.57434	1.04964	2.02197
3.57634	1.12983	0.577852
3.57834	-0.000286527	-0.999531
3.58034	-0.778395	-0.985519
3.58234	-0.20789	0.628191
3.58434	0.757176	1.65629
3.58634	0.558156	-0.501497
3.58834	-0.76896	-1.50737
3.59034	-1.6209	-0.717702
3.59234	-1.0506	-0.332709
3.59434	-0.0760576	-1.31905
3.59634	-0.236091	-1.63764
3.59834	-1.41392	-0.695908
3.60034	-1.98571	-2.29469
3.60234	-1.09361	-2.19385
3.60434	0.14759	0.154159
3.60634	0.212586	1.00897
3.60834	-0.694878	0.407062
3.61034	-0.939155	-2.60188
3.61234	0.224967	1.30411
3.61434	1.57755	1.59111
3.61634	1.6307	0.961815
3.61834	0.70954	0.93207
3.62034	0.475271	0.835333
3.62234	1.55733	1.23467
3.62435	2.6441	3.36776
3.62635	2.32831	2.37827
3.62835	1.09942	1.93995
3.63035	0.654015	1.49803
3.63235	1.49358	1.58818
3.63435	2.2198	3.55982
3.63635	1.53685	1.88895
3.63835	0.117808	-0.38503
3.64035	-0.328345	-0.000941744
3.64235	0.52921	0.162165
3.64435	1.1886	1.28576
3.64635	0.477122	0.218635
3.64835	-0.753744	-0.626265
3.65035	-0.830753	0.251921
3.65235	0.351114	1.46633
3.65435	1.17402	1.90479
3.65635	0.610076	0.857105
3.65835	-0.310657	-0.985425
3.66035	0.00826621	-0.092091
3.66235	1.41329	1.23971
3.66435	2.19506	2.47811
3.66635	1.52626	1.35303
3.66835	0.635975	0.849498
3.67035	1.01898	1.93179
3.67235	2.25726	3.62834
3.67435	2.60669	3.02242
3.67635	1.51304	0.660481
3.67835	0.418093	-0.434071
3.68035	0.677221	0.50023
3.68235	1.60012	2.0521
3.68435	1.46443	1.87014
3.68635	0.0402433	0.332403
3.68835	-1.0473	-1.95122
3.69035	-0.658698	-1.59532
3.69235	0.218615	1.14557
3.69435	-0.0707306	-0.0576625
3.69635	-1.41108	-1.4871
3.69835	-2.06495	-3.08616
3.70035	-1.20593	-0.666109
3.70235	-0.131308	-0.104358
3.70435	-0.366672	-0.497482
3.70635	-1.43297	-0.414008
3.70835	-1.56016	-2.00306
3.71035	-0.310336	-1.22882
3.71235	0.749554	0.706265
3.71435	0.330234	2.69534
3.71635	-0.697953	-0.624141
3.71835	-0.607975	-1.2865
3.72035	0.610175	0.0465212
3.72235	1.21451	1.42183
3.72435	0.281157	0.925993
3.72635	-0.923311	-1.86626
3.72836	-0.813806	-0.359906
3.73036	0.165633	-0.101745
3.73236	0.212846	0.815905
3.73436	-1.12852	-0.947602
3.73636	-2.25934	-2.03249
3.73836	-1.8823	-0.748059
3.74036	-0.918007	-0.873218
3.74236	-1.10998	-2.27826
3.74436	-2.39368	-1.03633
3.74636	-2.97215	-2.68855
3.74836	-2.0001	-1.65708
3.75036	-0.855354	-0.397958
3.75236	-1.07663	-1.01851
3.75436	-2.05679	-3.38427
3.75636	-1.96836	-1.78282
3.75836	-0.540155	-1.24253
3.76036	0.502861	1.37416
3.76236	0.0158128	-0.685354
3.76436	-0.857023	0.23799
3.76636	-0.433689	-0.635256
3.76836	0.934522	-0.462296
3.77036	1.37463	1.39136
3.77236	0.325475	1.42564
3.77436	-0.606292	-0.14091
3.77636	-0.0819021	-0.738135
3.77836	0.938941	1.39365
3.78036	0.673319	-1.39988
3.78236	-0.741013	1.14859
3.78436	-1.42471	-0.60726
3.78636	-0.601552	1.07517
3.78836	0.234934	-0.899811
3.79036	-0.371008	0.0361483
3.79236	-1.58267	-0.877972
3.79436	-1.53586	-2.18738
3.79636	-0.196362	-0.612396
3.79836	0.581533	-1.04074
3.80036	-0.100551	0.486535
3.80236	-0.810848	-1.91351
3.80436	-0.0117739	1.06138
3.80636	1.5389	1.75592
3.80836	1.92557	1.15222
3.81036	1.00882	1.48996
3.81236	0.619136	0.550909
3.81436	1.69869	2.01862
3.81636	2.81632	3.55178
3.81836	2.37151	3.13912
3.82036	1.07745	1.42644
3.82236	0.859014	1.03076
3.82436	1.86614	2.96879
3.82636	2.25125	3.76905
3.82836	1.06975	1.47667
3.83036	-0.215472	1.57827
3.83236	0.0138263	-0.937447
3.83437	1.02801	-0.0473403
3.83637	0.913074	2.09249
3.83837	-0.408977	-0.372457
3.84037	-1.0352	-1.94045
3.84237	-0.0536791	-0.184149
3.84437	1.02397	0.735171
3.84637	0.628909	0.361104
3.84837	-0.408124	-0.0810918
3.85037	-0.178408	-0.0607713
3.85237	1.27397	0.489033
3.85437	1.98885	1.44599
3.85637	1.15073	1.60108
3.85837	0.35146	1.86033
3.86037	1.05294	1.89951
3.86237	2.25231	1.78028
3.86437	2.04964	2.03971
3.86637	0.649742	1.02294
3.86837	0.0432478	-0.814359
3.87037	0.860655	0.680619
3.87237	1.38466	1.05229
3.87437	0.29732	0.572195
3.87637	-1.19517	-0.945476
3.87837	-1.246	-0.676187
3.88037	-0.276259	-0.748453
3.88237	-0.279323	-0.392504
3.88437	-1.62009	-2.02305
3.88637	-2.4297	-2.13402
3.88837	-1.57228	-1.26243
3.89037	-0.456623	-0.701386
3.89237	-0.793253	0.907099
3.89437	-1.87122	-3.11391
3.89637	-1.71073	-2.89136
3.89837	-0.256298	-1.45898
3.90037	0.501852	0.590387
3.90237	-0.316	-0.857829
3.90437	-1.09604	-2.01164
3.90637	-0.343678	-0.115178
3.90837	0.894211	0.150368
3.91037	0.691505	0.0687785
3.91237	-0.670161	-0.668671
3.91437	-1.14981	-1.05314
3.91637	-0.218734	-0.775851
3.91837	0.303317	-0.783697
3.92037	-0.801014	-1.85043
3.92237	-2.15595	-1.10051
3.92437	-1.97531	-2.51764
3.92637	-0.910902	-0.899239
3.92837	-0.974963	-1.57999
3.93037	-2.26939	-1.6535
3.93237	-2.79995	-2.65422
3.93437	-1.68359	-0.713482
3.93637	-0.57404	0.275622
3.93838	-0.99804	-0.195761
3.94038	-1.90115	-1.26099
3.94238	-1.37233	-2.5517
3.94438	0.237252	-0.0870766
3.94638	0.848957	0.47024
3.94838	-0.0123122	0.704625
3.95038	-0.478658	-0.599184
3.95238	0.60896	-0.0367684
3.95438	1.7994	2.40073
3.95638	1.36576	0.585766
3.95838	0.0978341	-0.193558
3.96038	0.0251406	-0.967047
3.96238	1.13646	1.72471
3.96438	1.41486	1.14583
3.96638	0.133843	-0.359426
3.96838	-0.933587	-1.18298
3.97038	-0.36001	-0.789603
3.97238	0.649984	0.55349
3.97438	0.243005	0.126381
3.97638	-1.04975	0.434405
3.97838	-1.15709	-0.171898
3.98038	0.177389	0.0907734
3.98238	0.978388	0.920616
3.98438	0.238942	-0.0560295
3.98638	-0.459846	-0.470048
3.98838	0.458857	1.35847
3.99038	1.97616	1.35905
3.99238	2.10083	2.17269
3.99438	1.07268	0.784855
3.99638	0.942276	0.561946
[truncated: 8,501 more rows]

## Sheet: 4ab - Heatmap data
This table links each heatmap in Figure 4 to an external source file.
Algorithm	Spectrum type	External .csv filename
fCWT	Clean	figure_4_fcwt_clean.csv
	Detail	figure_4_fcwt_detail.csv
	Noise	figure_4_fcwt_noise.csv
CWT	Clean	figure_4_cwt_clean.csv
	Detail	figure_4_cwt_detail.csv
	Noise	figure_4_cwt_noise.csv
DWT	Clean	figure_4_dwt_clean.csv
	Detail	figure_4_dwt_detail.csv
	Noise	figure_4_dwt_noise.csv
STFT	Clean	figure_4_stft_clean.csv
	Detail	figure_4_stft_detail.csv
	Noise	figure_4_stft_noise.csv
WVD	Clean	figure_4_wvd_clean.csv
	Detail	figure_4_wvd_detail.csv
	Noise	figure_4_wvd_noise.csv
HHT	Clean	figure_4_hht_clean.csv
	Detail	figure_4_hht_detail.csv
	Noise	figure_4_hht_noise.csv
EWT	Clean	figure_4_ewt_clean.csv
	Detail	figure_4_ewt_detail.csv
	Noise	figure_4_ewt_noise.csv
How to use
All .CSV files have row and column names corresponding to the frequency and time scales, respectively. Consequently, each cell corresponds to a datapoint in the plotted heatmap at time t and frequency f. The value inside a cell describes the power of the time-frequency spectrum (plotted as a heatmap) for frequency f at time t.
CSV structure of a NxM heatmap
Freq(Hz)\Time(s)	Time_0	t_1	t_2	…	t_N
frequency_0	Time-frequency power values
f_1
f_2
…
f_M

## Sheet: 4c - MAPEs on clean data
As the time-frequency algorithms on the clean dataset generate deterministic results, only a single run has been performed.
TF technique	MAPE of Wave package 1 (%)	MAPE of Wave package 2 (%)	MAPE of Wave package 3 (%)
fCWT	3.39851	0.949684	1.55401
CWT	3.33791	0.93325	1.55401
DWT	30.0997	115.823	232.195
STFT	2.02502	0.94524	158.254
WVD	58.9316	55.8322	142.626
HHT	10.7554	21.8669	165.78
EWT	5.02531	1.79312	23.224

## Sheet: 4c - MAPEs on noise data
Figure 4c shows the MAPE error distribution after 100 runs of each algorithm on a dataset contaminated with SNR=0dB Gaussian noise.
	CWT 1	CWT 2	CWT 3	fCWT 1	fCWT 2	fCWT 3	DWT 1	DWT 2	DWT 3	STFT 1	STFT 2	STFT 3	WVD 1	WVD 2	WVD 3	HHT 1	HHT 2	HHT 3	EWT 1	EWT 2	EWT 3
Run 1	3.91467	1.95968	1.55401	3.99253	1.94476	1.55401	30.0997	85.4039	2755.34	2.75467	0.706145	152.211	177.351	156.591	184.753	106.01	112.103	140.115	9.32576	12.1219	131.085
Run 2	4.03821	2.00981	1.55401	4.09549	2.01748	1.55401	30.0997	92.4539	2911.73	2.76708	0.707038	152.211	178.059	157.571	192.092	106.186	114.627	142.355	9.56308	12.1937	134.61
Run 3	4.0485	2.05923	1.55401	4.09685	2.05907	1.55401	30.0997	92.8361	2931.43	2.79968	0.723115	152.211	178.543	182.627	195.172	106.227	119.59	142.975	9.64983	12.3405	135.385
Run 4	4.10555	2.0873	1.55401	4.12364	2.08082	1.55401	30.0997	93.7641	3060.27	2.82382	0.733159	152.211	178.834	182.971	195.205	106.374	120.025	144.6	9.66791	12.4354	137.155
Run 5	4.12882	2.08858	1.55401	4.15546	2.09079	1.55401	30.0997	96.8034	3087.34	2.85305	0.735342	152.211	178.947	183.015	195.795	106.466	121.052	145.825	9.89105	12.4834	139.445
Run 6	4.13682	2.10473	1.55401	4.17152	2.10467	1.55401	30.0997	96.8164	3118.17	2.87396	0.741299	152.211	178.978	183.032	196.071	106.844	121.202	146.46	9.96781	12.5215	140.35
Run 7	4.15364	2.13335	1.55401	4.17477	2.13803	1.55401	30.0997	97.8319	3223.17	2.89104	0.747672	152.211	179.448	183.42	196.285	106.98	121.573	148.485	9.98425	12.5317	140.365
Run 8	4.21656	2.15291	1.55401	4.22391	2.15628	1.55401	30.0997	98.4671	3318.84	2.90161	0.749357	152.211	179.482	183.502	201.01	107.563	121.691	150.94	10.1026	12.5534	140.56
Run 9	4.23799	2.17175	1.55401	4.25105	2.16656	1.55401	30.0997	102.279	3331.21	2.91445	0.749866	152.211	179.555	183.512	203.298	107.569	122.947	151.155	10.1696	12.557	141
Run 10	4.24476	2.18269	1.55401	4.27168	2.17236	1.55401	30.0997	104.178	3341.98	2.93228	0.756288	152.211	179.869	183.553	204.023	107.668	123.897	151.235	10.2008	12.6496	141.03
Run 11	4.2521	2.18573	1.55401	4.29415	2.1866	1.55401	30.0997	104.448	3368.31	2.97624	0.757167	152.211	179.937	183.566	205.183	107.936	124.147	151.845	10.2042	12.6952	141.105
Run 12	4.26364	2.19128	1.55401	4.30021	2.18928	1.55401	30.0997	105.849	3372.16	3.00372	0.768036	152.211	179.952	183.57	205.682	108.171	124.549	152.665	10.2245	12.7602	141.36
Run 13	4.28892	2.19201	1.55401	4.33098	2.19259	1.55401	30.0997	106.167	3420.9	3.007	0.778849	152.211	180.011	183.627	206.341	108.623	125.352	152.845	10.2627	12.779	141.505
Run 14	4.30554	2.19401	1.55401	4.33707	2.20261	1.55401	30.0997	107.398	3447.76	3.02787	0.78035	152.211	180.154	183.67	206.373	108.791	125.598	153.105	10.2779	12.8139	141.545
Run 15	4.31229	2.19647	1.55401	4.34109	2.20491	1.55401	30.0997	107.654	3453.03	3.05487	0.782067	152.211	180.173	183.681	206.663	109.116	126.201	153.395	10.3056	12.853	141.625
Run 16	4.32878	2.20061	1.55401	4.34894	2.2057	1.55401	30.0997	109.01	3473.12	3.05884	0.785831	152.211	180.236	183.692	207.385	109.242	126.436	153.445	10.3102	12.9046	141.63
Run 17	4.33106	2.20393	1.55401	4.34997	2.20609	1.55401	30.0997	109.133	3488.7	3.05959	0.793596	152.211	180.262	183.756	208.339	109.588	127.727	153.51	10.3307	12.9707	141.665
Run 18	4.33524	2.20445	1.55401	4.38079	2.20614	1.55401	30.0997	110.513	3495.95	3.06225	0.794187	152.211	180.307	183.806	208.57	109.791	129.282	153.84	10.3491	12.975	141.955
Run 19	4.35415	2.20463	1.55401	4.38582	2.2071	1.55401	30.0997	110.527	3544.2	3.08812	0.795846	152.211	180.342	183.839	209.948	109.875	129.294	154.16	10.4056	12.9923	142.055
Run 20	4.36623	2.21696	1.55401	4.38773	2.2171	1.55401	30.0997	110.828	3641.63	3.09457	0.797146	152.211	180.358	183.979	210.219	109.918	130.173	155	10.4134	13.0049	142.245
Run 21	4.38328	2.22262	1.55401	4.39377	2.22217	1.55401	30.0997	111.584	3646.34	3.09464	0.798126	152.211	180.419	183.998	210.962	110.432	131.543	155.01	10.4206	13.0057	142.425
Run 22	4.41452	2.22667	1.55401	4.39703	2.22398	1.55401	30.0997	113.408	3656.59	3.11484	0.800073	152.211	180.579	184.024	211.064	110.647	131.641	156.515	10.4216	13.0934	142.455
Run 23	4.44497	2.23051	1.55401	4.40356	2.22958	1.55401	30.0997	114.179	3673.83	3.11535	0.800546	152.211	180.707	184.043	211.306	110.948	131.848	156.55	10.4332	13.0969	142.51
Run 24	4.44799	2.23298	1.55401	4.41671	2.23835	1.55401	30.0997	114.508	3679.68	3.12333	0.803918	152.211	180.746	184.047	212.489	111.205	133.015	156.555	10.4961	13.1245	142.535
Run 25	4.45242	2.2359	1.55401	4.44539	2.23843	1.55401	30.0997	115.984	3680.86	3.14005	0.804142	152.211	181.207	184.051	212.557	111.297	133.209	156.725	10.5278	13.127	142.7
Run 26	4.45675	2.24211	1.55401	4.45366	2.24057	1.55401	30.0997	116.887	3690.39	3.14859	0.804537	152.211	250.298	184.067	213.273	111.301	133.259	156.795	10.5564	13.1823	142.805
Run 27	4.47537	2.2437	1.55401	4.45386	2.24546	1.55401	30.0997	116.995	3707.67	3.15242	0.805894	152.211	250.319	184.09	213.84	111.345	133.67	157.05	10.5636	13.207	142.85
Run 28	4.48354	2.24539	1.55401	4.47292	2.24614	1.55401	30.0997	117.197	3830.89	3.15389	0.806798	152.211	250.345	184.102	214.152	111.432	133.817	157.275	10.6968	13.2223	142.855
Run 29	4.49601	2.25421	1.55401	4.47482	2.25755	1.55401	30.0997	117.58	3893.1	3.15397	0.806818	152.211	250.346	184.112	215.238	112.46	133.941	157.445	10.7214	13.2318	143.14
Run 30	4.49857	2.25615	1.55401	4.48673	2.26758	1.55401	30.0997	117.646	3916.32	3.17607	0.809484	152.211	250.354	184.158	215.848	112.56	134.786	157.615	10.7723	13.2494	143.15
Run 31	4.50017	2.25702	1.55401	4.49177	2.26942	1.55401	30.0997	119.02	3920.51	3.17851	0.814591	152.211	250.364	184.226	217.158	112.659	136.258	159.15	10.7775	13.2498	143.205
Run 32	4.507	2.26172	1.55401	4.49955	2.27114	1.55401	30.0997	119.462	3925.42	3.1791	0.816791	152.211	250.366	184.23	218.076	112.889	136.609	159.165	10.8063	13.252	143.26
Run 33	4.51212	2.26758	1.55401	4.51457	2.27138	1.55401	30.0997	119.955	3935.5	3.19022	0.817864	152.211	250.384	184.279	218.366	112.928	136.759	160.785	10.8238	13.2634	143.36
Run 34	4.51544	2.2717	1.55401	4.5153	2.27436	1.55401	30.0997	119.993	3936.41	3.19791	0.819073	152.211	250.388	184.309	218.375	113.184	139.55	160.8	10.8484	13.2828	143.37
Run 35	4.51641	2.27854	1.55401	4.52284	2.28764	1.55401	30.0997	120.428	3969.03	3.20459	0.823088	152.211	250.421	184.32	218.746	113.891	140.298	161.025	10.9592	13.2906	143.395
Run 36	4.51805	2.28374	1.55401	4.52936	2.29362	1.55401	30.0997	120.796	4001.37	3.20653	0.824643	152.211	250.424	184.329	219.049	113.911	140.694	161.07	10.9695	13.3025	143.43
Run 37	4.52376	2.28548	1.55401	4.53666	2.29414	1.55401	30.0997	121.884	4083.81	3.20659	0.824884	152.211	250.431	184.331	219.347	114.057	141.198	161.34	10.9725	13.3211	143.655
Run 38	4.52419	2.28903	1.55401	4.54097	2.29441	1.55401	30.0997	122.959	4101.24	3.23099	0.826001	152.211	250.436	184.348	220.964	114.5	141.773	161.705	10.9932	13.3554	143.715
Run 39	4.52467	2.29368	1.55401	4.55107	2.2952	1.55401	30.0997	123.402	4111.2	3.23581	0.826673	152.211	250.441	184.356	221.136	114.739	141.859	161.865	11.0372	13.3568	143.72
Run 40	4.52817	2.29414	1.55401	4.55717	2.29628	1.55401	30.0997	123.71	4145.52	3.24321	0.828258	152.211	250.45	184.377	222.663	114.976	142.249	162.21	11.0799	13.3772	143.74
Run 41	4.53917	2.29517	1.55401	4.56534	2.29725	1.55401	30.0997	125.567	4145.61	3.30427	0.830164	152.211	250.458	184.392	223.696	115.01	144.707	162.255	11.104	13.3845	143.745
Run 42	4.54146	2.29633	1.55401	4.56565	2.30033	1.55401	30.0997	126.394	4152.77	3.3113	0.831799	152.211	250.463	184.434	225.256	115.133	144.753	162.64	11.1673	13.3966	143.75
Run 43	4.54316	2.2965	1.55401	4.57203	2.30114	1.55401	30.0997	126.582	4161.06	3.32133	0.832356	152.211	250.479	184.44	225.518	115.601	145.183	162.885	11.2278	13.4064	143.845
Run 44	4.55149	2.29949	1.55401	4.57739	2.30347	1.55401	30.0997	126.858	4227.4	3.32389	0.837914	152.211	250.483	184.442	225.569	115.732	145.519	163.455	11.2463	13.4074	143.88
Run 45	4.57515	2.30054	1.55401	4.57814	2.30702	1.55401	30.0997	127.625	4284.26	3.32834	0.84072	152.211	250.551	184.445	226.093	115.887	146.355	163.78	11.2868	13.4985	143.935
Run 46	4.5775	2.30269	1.55401	4.57897	2.30738	1.55401	30.0997	128.172	4284.59	3.3344	0.851672	152.211	250.634	184.457	226.366	115.888	146.465	163.815	11.3062	13.506	143.945
Run 47	4.59091	2.30446	1.55401	4.58188	2.30979	1.55401	30.0997	128.867	4286.04	3.34504	0.853124	152.211	250.906	184.46	226.598	116.138	146.834	163.91	11.3089	13.5076	143.99
Run 48	4.6126	2.3059	1.55401	4.58278	2.31409	1.55401	30.0997	130.584	4300.11	3.34649	0.853654	152.211	251.029	184.486	228.002	116.164	146.919	164.285	11.3154	13.5392	144.225
Run 49	4.61367	2.30634	1.55401	4.61086	2.31448	1.55401	30.0997	131.648	4308.88	3.34748	0.854958	152.211	252.171	184.491	228.128	116.304	147.808	164.315	11.3223	13.5566	144.485
Run 50	4.61523	2.31465	1.55401	4.6142	2.32099	1.55401	30.0997	133.381	4318.7	3.35175	0.861778	152.211	252.184	184.531	228.5	116.954	148.588	164.425	11.3237	13.5688	144.59
Run 51	4.61841	2.31546	1.63382	4.61709	2.32828	1.63073	30.0997	133.421	4331.79	3.35299	0.865072	152.211	252.264	184.541	229.151	116.957	148.785	164.46	11.3363	13.6872	144.595
Run 52	4.62552	2.3168	1.63398	4.61997	2.33115	1.63317	30.0997	133.973	4341.07	3.36191	0.86522	152.211	252.332	184.547	229.395	117.171	150.693	164.635	11.3393	13.7123	144.61
Run 53	4.63341	2.32481	1.64517	4.63599	2.33368	1.6442	30.0997	134.426	4345.35	3.36725	0.865635	152.211	252.366	184.585	232.087	117.189	151.077	164.95	11.3523	13.7127	144.645
Run 54	4.64158	2.32727	1.64598	4.65719	2.33404	1.64533	30.0997	135.848	4361.86	3.376	0.866911	152.211	252.398	184.623	232.177	117.474	151.082	165.23	11.36	13.7614	144.655
Run 55	4.66368	2.33281	1.65474	4.66037	2.33445	1.65279	30.0997	138.564	4414.22	3.39172	0.867672	152.211	252.533	184.652	232.774	117.716	151.981	165.34	11.3603	13.7947	144.87
Run 56	4.67015	2.33587	1.65555	4.67272	2.33522	1.65377	30.0997	139.17	4447.22	3.3943	0.871317	152.211	252.55	184.663	236.206	117.817	153.269	165.765	11.3633	13.8026	145.1
Run 57	4.68008	2.33896	1.65928	4.69688	2.33717	1.65734	30.0997	140	4504.31	3.40843	0.877238	152.211	252.551	184.672	239.432	118.009	153.388	165.895	11.385	13.8215	145.24
Run 58	4.68264	2.3405	1.66593	4.69832	2.34374	1.66074	30.0997	140.227	4523.17	3.41159	0.880941	152.211	252.619	184.685	240.31	118.079	154.266	166.18	11.3873	13.8235	145.35
Run 59	4.68456	2.35187	1.66593	4.7335	2.34711	1.66301	30.0997	141.961	4551.02	3.41487	0.881659	152.211	252.623	184.691	243.719	118.364	154.365	166.585	11.396	13.8508	145.565
Run 60	4.69314	2.35432	1.66739	4.75042	2.36486	1.66318	30.0997	143.095	4614.69	3.43362	0.883168	152.211	252.654	184.705	244.372	118.582	154.719	166.875	11.3964	13.8581	145.625
Run 61	4.70629	2.35632	1.67404	4.75744	2.36509	1.66901	30.0997	143.938	4623.93	3.43797	0.88511	152.211	252.684	184.711	245.214	118.744	154.894	166.91	11.4333	13.9179	146.345
Run 62	4.7094	2.36354	1.67469	4.75832	2.36848	1.67356	30.0997	144.31	4650.91	3.45364	0.887586	152.211	252.686	184.713	249.228	118.831	155.122	167.52	11.4752	13.9598	146.4
Run 63	4.72971	2.38239	1.67761	4.76175	2.3747	1.67729	30.0997	145.19	4667.04	3.45619	0.888556	152.211	252.742	184.715	252.23	119.629	156.202	167.595	11.5695	14.0339	149.115
Run 64	4.7431	2.3857	1.68183	4.76436	2.38578	1.67794	30.0997	145.865	4676.77	3.45974	0.893637	152.211	252.757	184.724	258.744	121.175	156.51	168.025	11.5869	14.2028	149.41
Run 65	4.74431	2.38652	1.68686	4.76694	2.38656	1.68231	30.0997	149.638	4731.38	3.46189	0.894797	152.211	252.799	184.772	261.978	121.367	157.037	168.405	11.5898	14.2831	149.855
Run 66	4.74492	2.39706	1.68945	4.7685	2.39056	1.68361	30.0997	151.798	4763.3	3.48737	0.895488	152.211	252.803	184.787	266.679	121.442	158.801	169.37	11.5971	14.3148	150.355
Run 67	4.74955	2.40025	1.69156	4.7691	2.39219	1.68621	30.0997	152.672	4790.7	3.49452	0.896159	152.211	252.822	184.807	269.659	121.551	159.039	169.515	11.6987	14.3351	150.985
Run 68	4.75759	2.40597	1.69302	4.79248	2.39224	1.68653	30.0997	153.457	4904.1	3.52111	0.898685	152.211	252.917	184.813	281.477	124.701	159.229	169.655	11.715	14.3493	150.985
Run 69	4.7683	2.40949	1.69772	4.79278	2.40235	1.68799	30.0997	155.58	4918.85	3.53812	0.899517	152.211	252.961	184.912	285.807	125.034	159.666	169.71	11.7193	14.3921	151.02
Run 70	4.80014	2.41208	1.69935	4.81663	2.40602	1.69399	30.0997	160.652	4965.53	3.55771	0.90023	209.839	252.99	184.975	289.953	129.797	159.95	169.885	11.7444	14.4388	151.93
Run 71	4.80038	2.41441	1.73876	4.82271	2.41366	1.73665	30.0997	243.986	5088.88	3.55794	0.9049	209.839	253.068	185.006	293.146	133.585	160.129	170.17	11.7532	14.4658	151.97
Run 72	4.81362	2.41785	1.74849	4.82288	2.41458	1.74768	30.0997	247.676	5179	3.5753	0.90792	209.839	253.266	185.175	294.568	133.735	160.561	171.665	11.8039	14.4702	152.455
Run 73	4.81759	2.43096	1.75531	4.82305	2.42065	1.7506	30.0997	248.086	5226.99	3.59313	0.914536	209.839	253.4	185.466	296.849	136.752	160.79	171.815	11.8302	14.4782	153.12
Run 74	4.81955	2.43131	1.75887	4.82643	2.42165	1.75385	30.0997	251.024	5322.07	3.61692	0.914862	209.839	253.402	185.767	315.072	138.753	161.042	172.09	11.8451	14.7493	153.53
Run 75	4.82567	2.43643	1.77234	4.82785	2.43058	1.75725	30.0997	251.06	5436.37	3.62458	0.919462	209.839	253.435	185.78	319.584	139.226	161.076	172.23	11.892	14.7948	153.54
Run 76	4.83476	2.43859	1.77331	4.8333	2.43565	1.75952	30.0997	251.806	5742.51	3.62754	0.91975	209.839	253.442	185.794	329.133	156.009	161.21	173.655	11.8958	14.8371	153.67
Run 77	4.83585	2.4416	1.79845	4.84338	2.43757	1.77023	30.0997	253.917	6725.38	3.63744	0.920752	209.839	253.463	186.429	337.874	159.561	161.238	175.275	11.915	15.1173	156.51
Run 78	4.84088	2.44308	1.80851	4.88161	2.44666	1.79667	30.0997	255.879	6759.14	3.64994	0.922912	209.839	253.465	186.489	339.739	171.304	161.32	175.31	12.0084	15.1454	157.01
Run 79	4.86255	2.45815	1.81905	4.88568	2.44967	1.79894	30.0997	259.293	6795.27	3.68423	0.923313	209.839	253.48	186.731	344.039	175.161	161.484	175.405	12.0144	15.4931	159.455
Run 80	4.86739	2.46704	1.8283	4.88798	2.45972	1.80721	30.0997	266.196	7286.24	3.71205	0.926282	209.839	253.483	187.004	345.827	175.291	163.757	175.45	12.0394	15.5766	159.58
Run 81	4.87472	2.47645	1.84663	4.89642	2.46435	1.8137	30.0997	267.786	7435.68	3.71562	0.927758	209.839	253.496	187.106	366.107	176.228	165.746	175.695	12.1075	15.7787	160.68
Run 82	4.87688	2.4955	1.84874	4.9014	2.49706	1.8416	30.0997	268.054	7732.95	3.72945	0.927834	209.839	253.555	187.14	366.443	177.099	166.184	176.105	12.149	16.0892	161.1
Run 83	4.87918	2.51928	1.89438	4.90198	2.52467	1.84695	30.0997	269.861	7764.32	3.74173	0.929231	209.839	253.566	187.4	375.969	177.958	167.272	176.5	12.3527	16.1273	161.45
Run 84	4.87919	2.53313	1.92027	4.91286	2.54179	1.84906	30.0997	270.091	7782.79	3.76424	0.929621	209.839	253.6	187.452	406.795	179.153	167.512	176.73	12.3746	16.2595	161.56
Run 85	4.88188	2.55887	1.92562	4.92644	2.57243	1.90608	30.0997	272.654	7782.93	3.76424	0.930056	209.839	253.684	187.467	413.957	188.224	168.017	176.775	12.3787	16.2676	162.71
Run 86	4.89161	2.57071	1.95968	4.9412	2.67127	1.91881	30.0997	273.064	8021.65	3.77393	0.93581	209.839	253.691	187.844	426.194	189.701	168.027	177.305	12.4293	16.5049	162.955
Run 87	4.90604	2.75219	1.98503	4.98543	2.73329	1.95968	30.0997	278.564	8061.58	3.78102	0.936298	209.839	254.364	187.905	431.209	199.874	168.429	177.33	12.4301	16.5467	163.865
Run 88	4.91601	3.58728	1.99029	4.99734	3.59075	2.00726	30.0997	279.589	8090.34	3.79317	0.937436	209.839	255.595	187.987	509.08	200.967	168.865	177.725	12.4347	16.6177	166.14
Run 89	4.92366	3.88822	2.02714	5.00217	3.91342	2.00784	30.0997	281.295	8123.53	3.80084	0.938312	209.839	255.642	188.033	516.486	201.408	169.601	178.03	12.4781	16.6224	166.28
Run 90	4.94283	3.96785	2.04293	5.01297	3.96071	2.04469	30.0997	281.423	8127.16	3.80394	0.939546	209.839	258.253	188.097	531.321	204.504	169.762	178.36	12.4998	16.7232	167.61
Run 91	4.9638	4.03205	2.0476	5.01733	4.03432	2.06281	30.0997	281.899	8136.29	3.82267	0.939634	209.839	260.833	188.192	561.886	206.229	170.317	179.245	12.5386	17.047	168.415
Run 92	5.01837	4.76795	2.0593	5.04916	4.76869	2.07744	30.0997	282.5	8476.68	3.82585	0.940979	209.839	261.111	188.203	604.942	207.888	170.441	179.825	12.5518	17.2	168.52
Run 93	5.04966	4.92807	2.06299	5.05583	4.94863	2.08036	30.0997	283.153	8559.58	3.834	0.944607	209.839	262.006	188.278	661.311	209.704	170.554	179.93	12.56	17.8516	170.235
Run 94	5.05525	5.4874	2.07918	5.0653	5.46467	2.08958	30.0997	285.71	8956.41	3.85065	0.953336	209.839	262.059	188.387	696.917	213.114	171.395	182.76	12.6023	18.6584	170.265
Run 95	5.05816	6.56149	2.10048	5.13861	6.56257	2.10843	30.0997	285.955	9075.1	3.87621	0.9715	209.839	262.392	188.672	718.879	214.781	171.91	183.2	12.6627	18.9121	170.305
Run 96	5.12541	6.65771	2.10609	5.17387	6.65804	2.13223	30.0997	292.755	9092.49	3.92784	0.97301	209.839	263.679	189.078	772.902	252.273	172.524	183.86	12.7161	19.4719	171.285
Run 97	5.13057	6.78336	2.10962	5.21993	6.782	2.13475	30.0997	292.925	9172.47	3.99221	0.981706	209.839	263.917	189.413	790.576		172.559	186.86	12.8177	20.4153	171.355
Run 98	5.23334	8.23575	2.13299	5.34423	8.23741	2.15697	30.0997	294.448	9539.29	4.09918	0.989189	209.839	264.066	190.993	798.352		172.678	187.91	12.897	21.8182	172.685
Run 99	5.48478	9.12917	2.16941	5.39277	9.13331	2.19405	30.0997	296.079	9647.54	4.13704	1.00258	209.839	268.268	191.904			174.616	189.38	13.0128	25.4466	175.73
Run 100				5.51249			30.0997	307.114		4.161	1.02289	209.839	268.822	192.156			175.595	191.85	13.1067		176.045
Mean	4.59849	2.54726	1.67492	4.61898	2.54972	1.67134	30.0997	162.111	4881.97	3.3497	0.851947	168.419	234.001	184.443	283.579	132.159	146.644	164.014	11.2204	14.1079	148.45
SD	0.259611	0.832364	0.165236	0.264213	0.832214	0.163338	0	67.301	1707.15	0.29837	0.0663214	26.0462	32.4595	4.2899	125.269	34.1969	16.4014	10.1218	0.825094	1.55126	9.25362
SE	0.0264964	0.0849528	0.0168643	0.0269661	0.0849375	0.0166706	0	6.86888	174.236	0.0304523	0.0067689	2.65833	3.31289	0.437836	12.7853	3.4902	1.67396	1.03305	0.0842108	0.158325	0.944444
CI95% Low	4.54588	2.3786	1.64144	4.56545	2.3811	1.63824	30.0997	148.475	4536.07	3.28924	0.838509	163.141	227.424	183.574	258.197	125.23	143.321	161.963	11.0533	13.7936	146.575
CI95% High	4.65109	2.71591	1.7084	4.67252	2.71834	1.70443	30.0997	175.748	5227.87	3.41015	0.865385	173.696	240.578	185.312	308.961	139.087	149.967	166.065	11.3876	14.4222	150.325
mean+3SD	5.37732	5.04435	2.17063	5.41162	5.04636	2.16135	30.0997	364.014	10003.4	4.24481	1.05091	246.557	331.379	197.313	659.387	234.749	195.848	194.379	13.6957	18.7617	176.211
mean-3SD	3.81965	0.0501641	1.17921	3.82635	0.053078	1.18132	30.0997	-39.7917	-239.49	2.45459	0.652983	90.2799	136.622	171.573	-92.2295	29.5679	97.4396	133.648	8.74515	9.45411	120.689
Min	3.91467	1.95968	1.55401	3.99253	1.94476	1.55401	30.0997	85.4039	2755.34	2.75467	0.706145	152.211	177.351	156.591	184.753	106.01	112.103	140.115	9.32576	12.1219	131.085
Max	5.12541	6.65771	2.10609	5.17387	6.65804	2.13223	30.0997	292.755	9092.49	3.92784	0.97301	209.839	263.679	189.078	772.902	252.273	172.524	183.86	12.7161	19.4719	171.285

## Sheet: 4c - TF Ridge parameters
The penalty parameters per wave packet as used in MATLAB’s tfridge() extraction algorithm. See the `Time-frequency ridge extraction’ section in Methods for details.
	Clean			Noise
	WP 1	WP 2	WP3	WP 1	WP 2	WP 3
fCWT	0.001	0.5	1	0.2	0.2	0.2
CWT	0.001	0.5	1	0.2	0.2	0.2
DWT	0.0001	1	0.01	0.01	0.01	0.01
STFT	1e-05	0.01	0.01	0.01	0.01	0.01
WVD	0.01	1	10	0.2	0.2	0.2
HHT	0.005	0.002	0.0001	0.2	0.2	0.2
EWT	0.005	0.02	100	0.2	0.2	0.2
