# Supplementary material for: The fast continuous wavelet transformation (fCWT) for real-time, high-quality, noise-resistant time–frequency analysis
Source: Nat Comput Sci. 2022 Jan 27;2(1):47–58. doi: 10.1038/s43588-021-00183-z (PMC10766549; doi:10.1038/s43588-021-00183-z)
Supplement: Supplementary file 4 — Zipped statistical and heatmap source data. [file 43588_2021_183_MOESM4_ESM.zip › Figure 4/figure_4_fcwt_source_noise.csv]

Freq(Hz)\Time(s)	0s	0.00200019s	0.00400038s	0.00600057s	0.00800076s	0.010001s	0.0120011s	0.0140013s	0.0160015s	0.0180017s	0.0200019s	0.0220021s	0.0240023s	0.0260025s	0.0280027s	0.0300029s	0.032003s	0.0340032s	0.0360034s	0.0380036s	0.0400038s	0.042004s	0.0440042s	0.0460044s	0.0480046s	0.0500048s	0.052005s	0.0540051s	0.0560053s	0.0580055s	0.0600057s	0.0620059s	0.0640061s	0.0660063s	0.0680065s	0.0700067s	0.0720069s	0.074007s	0.0760072s	0.0780074s	0.0800076s	0.0820078s	0.084008s	0.0860082s	0.0880084s	0.0900086s	0.0920088s	0.094009s	0.0960091s
250Hz	0.2038	0.1238	0.0265	0.0669	0.1323	0.1662	0.1708	0.1506	0.1138	0.0849	0.1009	0.1469	0.1965	0.241	0.2758	0.2996	0.3154	0.3266	0.3341	0.3378	0.3404	0.344	0.346	0.3414	0.3276	0.3038	0.2689	0.2228	0.171	0.1255	0.0991	0.0951	0.1039	0.1164	0.1281	0.1362	0.1388	0.1361	0.1299	0.1207	0.1067	0.0895	0.0775	0.0761	0.0782	0.0768	0.0726	0.0691	0.0678
246.42Hz	0.2159	0.1315	0.0274	0.0696	0.1393	0.1756	0.1814	0.1617	0.1258	0.0986	0.1138	0.1584	0.2079	0.2527	0.2875	0.3109	0.3262	0.3372	0.3445	0.348	0.3508	0.3552	0.3583	0.3546	0.3412	0.3173	0.2814	0.2331	0.1781	0.1291	0.1008	0.0978	0.1091	0.124	0.1373	0.1461	0.1485	0.1449	0.1378	0.1275	0.1123	0.0935	0.0807	0.0799	0.0833	0.0826	0.0783	0.0742	0.0721
242.88Hz	0.2285	0.1403	0.0335	0.0739	0.1467	0.1852	0.1922	0.1735	0.1389	0.1135	0.1276	0.1706	0.2194	0.2639	0.2984	0.3211	0.3357	0.3462	0.3531	0.3564	0.3593	0.3646	0.3691	0.3665	0.3536	0.3298	0.2931	0.2427	0.1845	0.1319	0.1016	0.0998	0.1139	0.1314	0.1466	0.1562	0.1582	0.1537	0.1455	0.1342	0.1176	0.0972	0.0834	0.0836	0.0884	0.0885	0.0841	0.0793	0.0763
239.4Hz	0.2416	0.1505	0.0443	0.0805	0.1548	0.195	0.2033	0.1858	0.1529	0.1293	0.1423	0.183	0.2306	0.2744	0.3082	0.3298	0.3433	0.3532	0.3597	0.3627	0.3657	0.372	0.3779	0.3765	0.3646	0.3411	0.3039	0.2517	0.1902	0.1337	0.1012	0.1008	0.1181	0.1386	0.1558	0.1662	0.1679	0.1624	0.153	0.1406	0.1226	0.1004	0.0856	0.0868	0.0934	0.0944	0.0898	0.0844	0.0804
235.97Hz	0.2553	0.1623	0.059	0.0895	0.1637	0.2051	0.2146	0.1986	0.1677	0.1459	0.1577	0.1957	0.2414	0.2841	0.3166	0.3368	0.349	0.3581	0.3641	0.3666	0.3697	0.377	0.3845	0.3847	0.3738	0.3511	0.3137	0.2598	0.1951	0.1347	0.0995	0.1008	0.1217	0.1454	0.1649	0.1761	0.1774	0.1707	0.1601	0.1467	0.1272	0.103	0.0871	0.0896	0.0982	0.1002	0.0955	0.0892	0.0842
232.59Hz	0.2697	0.176	0.0766	0.1011	0.1734	0.2154	0.2261	0.2118	0.1832	0.1632	0.1735	0.2086	0.2518	0.2927	0.3236	0.3419	0.3525	0.3606	0.366	0.3679	0.371	0.3794	0.3888	0.3907	0.3811	0.3593	0.3221	0.267	0.1992	0.1345	0.0965	0.0997	0.1246	0.1518	0.1737	0.1858	0.1867	0.1787	0.1668	0.1522	0.1313	0.105	0.0879	0.0918	0.1026	0.1059	0.101	0.0938	0.0876
229.25Hz	0.2848	0.1915	0.0968	0.1155	0.1842	0.2261	0.2378	0.2254	0.1994	0.181	0.1897	0.2212	0.2615	0.3002	0.3289	0.345	0.3537	0.3606	0.3652	0.3665	0.3696	0.3792	0.3905	0.3943	0.3863	0.3658	0.3292	0.273	0.2024	0.1334	0.0919	0.0974	0.1268	0.1577	0.182	0.1952	0.1955	0.1861	0.1729	0.1572	0.1348	0.1063	0.0877	0.0934	0.1068	0.1113	0.1063	0.0981	0.0907
225.96Hz	0.3007	0.2091	0.1194	0.1324	0.1961	0.2372	0.2496	0.2392	0.2159	0.199	0.2057	0.2334	0.2702	0.3062	0.3324	0.346	0.3525	0.358	0.3618	0.3624	0.3653	0.3762	0.3896	0.3954	0.3893	0.3704	0.3347	0.278	0.2048	0.1314	0.0858	0.0938	0.1282	0.163	0.1899	0.204	0.2037	0.1929	0.1784	0.1616	0.1377	0.1069	0.0867	0.0943	0.1105	0.1164	0.1112	0.1021	0.0933
222.72Hz	0.3174	0.2287	0.144	0.1517	0.2092	0.2484	0.2613	0.2531	0.2326	0.217	0.2216	0.2451	0.2779	0.3108	0.334	0.3446	0.3487	0.3527	0.3555	0.3552	0.358	0.3702	0.3859	0.3939	0.3898	0.3729	0.3386	0.2818	0.2064	0.1286	0.0782	0.0891	0.1289	0.1678	0.1972	0.2122	0.2113	0.1989	0.1829	0.1653	0.1399	0.1065	0.0845	0.0943	0.1137	0.1212	0.1158	0.1055	0.0954
219.53Hz	0.3349	0.2502	0.1705	0.1731	0.2235	0.26	0.273	0.2668	0.2491	0.2346	0.2368	0.2557	0.2842	0.3136	0.3336	0.3409	0.3423	0.3448	0.3466	0.3453	0.3478	0.3613	0.3794	0.3898	0.3878	0.3732	0.3409	0.2845	0.2073	0.1252	0.069	0.0835	0.129	0.1719	0.2039	0.2197	0.218	0.204	0.1867	0.1681	0.1415	0.1054	0.0811	0.0936	0.1165	0.1255	0.1199	0.1085	0.097
216.38Hz	0.3532	0.2735	0.1987	0.1963	0.239	0.2719	0.2846	0.2804	0.2653	0.2517	0.2512	0.2651	0.289	0.3145	0.331	0.3348	0.3333	0.3342	0.335	0.3325	0.3347	0.3496	0.3702	0.383	0.3834	0.3714	0.3414	0.2861	0.2077	0.1216	0.0585	0.077	0.1285	0.1753	0.2097	0.2264	0.2238	0.2082	0.1894	0.1702	0.1423	0.1034	0.0765	0.0921	0.1187	0.1294	0.1235	0.1108	0.098
213.28Hz	0.3723	0.2984	0.2284	0.2211	0.2554	0.2839	0.2959	0.2936	0.281	0.2678	0.2643	0.2731	0.292	0.3135	0.3263	0.3264	0.3219	0.3212	0.3209	0.3173	0.3189	0.3352	0.3584	0.3737	0.3766	0.3675	0.3403	0.2865	0.2076	0.1182	0.0469	0.0703	0.1278	0.1782	0.2149	0.2323	0.2287	0.2112	0.1911	0.1713	0.1425	0.1007	0.0706	0.0897	0.1205	0.1328	0.1265	0.1126	0.0985
210.22Hz	0.392	0.3246	0.2591	0.2471	0.2727	0.296	0.3068	0.3061	0.2958	0.2828	0.2758	0.2792	0.2931	0.3105	0.3195	0.3157	0.3081	0.3057	0.3045	0.2996	0.3006	0.3184	0.3442	0.3619	0.3673	0.3614	0.3377	0.2861	0.2074	0.1156	0.0351	0.0641	0.1271	0.1806	0.2193	0.2371	0.2324	0.213	0.1916	0.1716	0.142	0.0973	0.0634	0.0867	0.1217	0.1356	0.1289	0.1137	0.0984
207.21Hz	0.4123	0.3519	0.2906	0.2739	0.2906	0.3079	0.317	0.3177	0.3094	0.2962	0.2856	0.2834	0.2921	0.3055	0.3107	0.3029	0.2922	0.2883	0.2862	0.2799	0.2801	0.2994	0.3278	0.3479	0.3558	0.3533	0.3333	0.2847	0.2072	0.1143	0.0253	0.0595	0.1266	0.1826	0.223	0.241	0.2351	0.2137	0.1911	0.171	0.141	0.0935	0.0548	0.0832	0.1226	0.138	0.1308	0.1143	0.0979
204.24Hz	0.4331	0.38	0.3226	0.3012	0.3088	0.3196	0.3264	0.3283	0.3217	0.3079	0.2934	0.2854	0.2889	0.2984	0.2999	0.2882	0.2743	0.2692	0.2663	0.2584	0.2576	0.2784	0.3095	0.3319	0.3422	0.3433	0.3276	0.2826	0.2072	0.1147	0.0232	0.0579	0.1267	0.1843	0.2259	0.244	0.2366	0.2131	0.1893	0.1695	0.1396	0.0895	0.0449	0.0794	0.1232	0.14	0.1321	0.1142	0.0969
201.31Hz	0.4541	0.4085	0.3547	0.3285	0.3269	0.3306	0.3348	0.3374	0.3323	0.3177	0.2989	0.285	0.2835	0.2894	0.2874	0.2718	0.2549	0.2486	0.2451	0.2357	0.2338	0.2561	0.2898	0.3142	0.3268	0.3316	0.3206	0.2798	0.2075	0.1173	0.0319	0.0602	0.1277	0.1858	0.2281	0.2459	0.2369	0.2112	0.1863	0.1672	0.1379	0.0858	0.0337	0.0757	0.1236	0.1415	0.1328	0.1135	0.0956
198.43Hz	0.4753	0.4372	0.3865	0.3556	0.3446	0.3408	0.3419	0.3451	0.3411	0.3253	0.302	0.2821	0.2757	0.2784	0.2732	0.254	0.2342	0.227	0.2231	0.2121	0.2088	0.2327	0.269	0.2952	0.3098	0.3183	0.3123	0.2765	0.2082	0.122	0.046	0.0663	0.1296	0.1872	0.2296	0.2469	0.2361	0.208	0.1821	0.1641	0.136	0.0827	0.0214	0.0729	0.1242	0.1427	0.133	0.1123	0.094
195.58Hz	0.4963	0.4656	0.4177	0.3818	0.3614	0.3498	0.3475	0.3509	0.3478	0.3306	0.3026	0.2767	0.2658	0.2657	0.2579	0.2352	0.2126	0.2048	0.2009	0.1882	0.1834	0.2089	0.2476	0.2752	0.2916	0.3037	0.303	0.2726	0.2094	0.1285	0.062	0.0755	0.1327	0.1887	0.2306	0.247	0.2342	0.2037	0.1768	0.1604	0.1342	0.081	0.0088	0.0715	0.1249	0.1437	0.1327	0.1106	0.0922
192.78Hz	0.5171	0.4933	0.4478	0.4069	0.377	0.3572	0.3512	0.3548	0.3525	0.3336	0.3009	0.2689	0.2536	0.2514	0.2415	0.2157	0.1905	0.1825	0.1788	0.1644	0.1577	0.185	0.226	0.2546	0.2723	0.2881	0.2928	0.2684	0.2109	0.1364	0.0784	0.0866	0.1367	0.1902	0.231	0.2462	0.2313	0.1982	0.1704	0.156	0.1327	0.081	0.009	0.0722	0.1262	0.1446	0.1322	0.1085	0.0904
190.01Hz	0.5374	0.5203	0.4766	0.4304	0.391	0.3627	0.3528	0.3565	0.3549	0.3343	0.2967	0.2587	0.2395	0.2359	0.2245	0.196	0.1682	0.1603	0.1573	0.1412	0.1324	0.1617	0.2046	0.2336	0.2523	0.2716	0.2819	0.2639	0.2128	0.1452	0.0944	0.0984	0.1415	0.1917	0.231	0.2446	0.2274	0.1915	0.1628	0.1511	0.1314	0.0831	0.0235	0.0754	0.1281	0.1454	0.1312	0.106	0.0885
187.29Hz	0.5572	0.5461	0.5037	0.452	0.4029	0.3658	0.3518	0.3558	0.355	0.3327	0.2903	0.2464	0.2237	0.2194	0.2072	0.1764	0.1462	0.1388	0.137	0.1192	0.1079	0.1396	0.1842	0.2129	0.2319	0.2545	0.2705	0.259	0.2147	0.1543	0.1095	0.1103	0.1467	0.1932	0.2305	0.2424	0.2227	0.1839	0.1543	0.1457	0.1306	0.0873	0.0394	0.0813	0.1308	0.1464	0.1301	0.1032	0.0866
184.6Hz	0.576	0.5705	0.5289	0.4714	0.4124	0.3664	0.3483	0.3527	0.3529	0.329	0.282	0.2322	0.2064	0.2022	0.1899	0.1573	0.1248	0.1183	0.1181	0.0987	0.0845	0.119	0.1648	0.1926	0.2115	0.2372	0.2588	0.2539	0.2166	0.1632	0.1233	0.1214	0.1519	0.1945	0.2296	0.2396	0.2173	0.1754	0.1447	0.1398	0.1303	0.0936	0.0559	0.0897	0.1345	0.1475	0.1288	0.1001	0.0845
181.96Hz	0.5939	0.5932	0.5518	0.4884	0.4194	0.3641	0.3419	0.3471	0.3486	0.3235	0.2719	0.2164	0.1877	0.1846	0.1731	0.1392	0.1044	0.099	0.101	0.0802	0.0625	0.1007	0.147	0.173	0.1912	0.2197	0.2469	0.2485	0.2182	0.1714	0.1355	0.1313	0.1566	0.1955	0.2283	0.2362	0.2113	0.1661	0.1342	0.1335	0.1305	0.1015	0.0728	0.1001	0.1393	0.149	0.1274	0.0966	0.0822
179.35Hz	0.6108	0.6141	0.5723	0.5027	0.4235	0.3587	0.3325	0.339	0.3424	0.3163	0.2606	0.1994	0.1681	0.1668	0.157	0.1224	0.0851	0.0813	0.0859	0.0643	0.0423	0.0853	0.1311	0.1545	0.1713	0.2024	0.2349	0.2429	0.2193	0.1785	0.1457	0.1395	0.1605	0.1961	0.2266	0.2324	0.2049	0.1562	0.1227	0.1268	0.1312	0.1106	0.0899	0.1121	0.145	0.1508	0.1261	0.0929	0.0797
176.78Hz	0.6265	0.6332	0.5905	0.5144	0.4248	0.3501	0.3198	0.3284	0.3342	0.3079	0.2486	0.1818	0.1478	0.1493	0.1419	0.1074	0.0675	0.0653	0.0732	0.0516	0.0243	0.0733	0.1171	0.1369	0.1519	0.1855	0.2231	0.2371	0.2197	0.1842	0.1538	0.1457	0.1632	0.196	0.2245	0.2285	0.1985	0.1461	0.1104	0.1199	0.1322	0.1205	0.1069	0.1252	0.1518	0.153	0.1249	0.0887	0.0768
174.24Hz	0.6409	0.6502	0.6061	0.5233	0.4233	0.3381	0.3039	0.3153	0.3245	0.2984	0.2361	0.1638	0.1271	0.1323	0.1282	0.0944	0.0517	0.0511	0.0627	0.0426	0.01	0.0651	0.1053	0.1206	0.1332	0.1693	0.2116	0.2312	0.2195	0.1885	0.1596	0.1498	0.1645	0.1951	0.222	0.2242	0.1919	0.1356	0.097	0.1127	0.1336	0.1309	0.1239	0.1392	0.1595	0.1559	0.1238	0.0843	0.0733
171.74Hz	0.654	0.6651	0.6192	0.5296	0.4189	0.3229	0.2847	0.3001	0.3135	0.2884	0.2238	0.1462	0.1061	0.116	0.1159	0.0838	0.0381	0.0389	0.0546	0.038	0.0113	0.0606	0.0953	0.1054	0.1153	0.1539	0.2007	0.2252	0.2184	0.191	0.1629	0.1514	0.164	0.1934	0.2192	0.22	0.1856	0.1254	0.0827	0.1053	0.1353	0.1416	0.1406	0.1535	0.1679	0.1592	0.123	0.0794	0.069
169.28Hz	0.6658	0.6781	0.63	0.5337	0.4123	0.3048	0.2623	0.2828	0.3013	0.2782	0.2123	0.1298	0.0853	0.1007	0.1052	0.0756	0.0279	0.0292	0.0488	0.0372	0.0225	0.0593	0.0873	0.0914	0.0981	0.1395	0.1904	0.2192	0.2166	0.192	0.1639	0.1505	0.1618	0.1907	0.2159	0.2158	0.1797	0.1157	0.0674	0.098	0.1373	0.1523	0.1569	0.1682	0.177	0.1632	0.1225	0.0741	0.0637
166.85Hz	0.6762	0.6891	0.6386	0.5357	0.4038	0.284	0.2368	0.2639	0.2887	0.2683	0.202	0.1152	0.0646	0.0867	0.0962	0.0701	0.0227	0.0228	0.0451	0.0393	0.0331	0.0602	0.0806	0.0784	0.0818	0.1265	0.181	0.2133	0.2141	0.1913	0.1625	0.1471	0.1577	0.187	0.2124	0.2119	0.1746	0.1071	0.051	0.0912	0.1396	0.1629	0.1729	0.1831	0.1867	0.1677	0.1225	0.0685	0.0576
164.46Hz	0.6853	0.6983	0.6453	0.5361	0.394	0.2613	0.2084	0.2437	0.2757	0.2588	0.1933	0.1037	0.0443	0.0743	0.0889	0.0669	0.024	0.0212	0.0434	0.043	0.0425	0.0623	0.0753	0.0663	0.0664	0.1151	0.1726	0.2076	0.2109	0.1892	0.159	0.1413	0.1517	0.1824	0.2085	0.2081	0.1705	0.1003	0.0336	0.0857	0.1426	0.1736	0.1885	0.1979	0.197	0.173	0.123	0.0628	0.0504
162.1Hz	0.6931	0.7059	0.6504	0.5355	0.3839	0.2375	0.1772	0.2227	0.2628	0.2502	0.1868	0.0961	0.0245	0.0641	0.0832	0.0657	0.0295	0.0242	0.0435	0.0474	0.0506	0.065	0.071	0.0551	0.0521	0.1057	0.1655	0.2023	0.2073	0.1858	0.1535	0.133	0.1438	0.1768	0.2045	0.205	0.1676	0.0963	0.0156	0.0826	0.1466	0.1845	0.2038	0.2127	0.2077	0.179	0.1246	0.0576	0.0425
159.78Hz	0.6997	0.712	0.6542	0.5344	0.3744	0.214	0.1436	0.2016	0.2505	0.2427	0.1825	0.0934	0.0072	0.0568	0.0792	0.0662	0.0368	0.0301	0.0455	0.0522	0.0576	0.0678	0.0676	0.045	0.0392	0.0986	0.1598	0.1975	0.2033	0.1814	0.1464	0.1226	0.1344	0.1706	0.2005	0.2023	0.1661	0.0955	0.0074	0.0829	0.1518	0.1955	0.2188	0.2275	0.2189	0.1858	0.1271	0.0537	0.0347
157.49Hz	0.7052	0.7168	0.6571	0.5334	0.3665	0.1928	0.1077	0.1815	0.2393	0.2367	0.1807	0.0955	0.0162	0.0535	0.0771	0.0682	0.0446	0.0374	0.049	0.0574	0.0639	0.0705	0.0651	0.0364	0.0292	0.094	0.1554	0.1933	0.1991	0.1762	0.1378	0.1102	0.1236	0.1638	0.1966	0.2004	0.1664	0.0988	0.0265	0.0875	0.1587	0.207	0.2337	0.2423	0.2306	0.1935	0.1311	0.0526	0.0292
155.23Hz	0.7098	0.7207	0.6596	0.5332	0.3614	0.1767	0.07	0.1637	0.2296	0.2322	0.1812	0.102	0.0345	0.0547	0.0768	0.0712	0.0526	0.0454	0.0539	0.0628	0.0697	0.0734	0.0637	0.0309	0.0253	0.0923	0.1527	0.1897	0.195	0.1706	0.1284	0.096	0.1117	0.1569	0.1929	0.1993	0.1685	0.106	0.0483	0.0969	0.1675	0.2192	0.2487	0.2572	0.2429	0.2024	0.1369	0.0559	0.0302
153.01Hz	0.7135	0.7238	0.662	0.5343	0.3601	0.1688	0.0312	0.1499	0.2221	0.2293	0.1839	0.1116	0.053	0.0602	0.0784	0.0751	0.0606	0.0538	0.06	0.0686	0.0752	0.0763	0.0636	0.0302	0.0296	0.0934	0.1514	0.187	0.1912	0.1649	0.1186	0.0803	0.0991	0.1502	0.1897	0.1992	0.1723	0.1167	0.0713	0.1108	0.1787	0.2323	0.2638	0.2723	0.2558	0.2125	0.1449	0.0643	0.0395
150.81Hz	0.7165	0.7264	0.6648	0.5374	0.3636	0.1719	0.0137	0.1425	0.2173	0.2284	0.1886	0.1236	0.0712	0.0689	0.082	0.0801	0.0687	0.0626	0.067	0.0749	0.0807	0.0797	0.0651	0.0349	0.0397	0.0971	0.1518	0.1851	0.1877	0.1595	0.109	0.0633	0.0867	0.144	0.1872	0.2001	0.1781	0.1305	0.0953	0.1284	0.1923	0.2465	0.2794	0.2877	0.2695	0.224	0.1553	0.0775	0.055
148.65Hz	0.7189	0.7288	0.6681	0.5427	0.372	0.1861	0.0536	0.1434	0.2158	0.2296	0.1951	0.1369	0.0893	0.08	0.0875	0.086	0.0771	0.0717	0.0748	0.0815	0.0862	0.0836	0.0685	0.0438	0.0522	0.103	0.1535	0.1841	0.1849	0.1548	0.1005	0.0455	0.0754	0.139	0.1856	0.2022	0.1856	0.1465	0.1202	0.1491	0.2084	0.2621	0.2955	0.3036	0.2841	0.2371	0.1684	0.0949	0.0745
146.52Hz	0.7208	0.731	0.6723	0.5505	0.3854	0.2099	0.0962	0.153	0.2181	0.2329	0.2031	0.1513	0.1073	0.0929	0.0949	0.0929	0.0857	0.081	0.0831	0.0886	0.0921	0.0883	0.0738	0.055	0.0659	0.1107	0.1566	0.184	0.1829	0.1513	0.0942	0.028	0.0668	0.1356	0.1852	0.2054	0.1948	0.1645	0.146	0.1721	0.2268	0.279	0.3124	0.3201	0.2996	0.2519	0.1841	0.1157	0.0971
144.42Hz	0.7224	0.7334	0.6775	0.5608	0.4036	0.2406	0.1396	0.1705	0.2244	0.2385	0.2126	0.1663	0.1251	0.1069	0.1041	0.1009	0.0947	0.0906	0.0919	0.0961	0.0984	0.094	0.0809	0.0676	0.0801	0.1197	0.1608	0.1849	0.1819	0.1492	0.091	0.0164	0.0632	0.1345	0.1862	0.21	0.2054	0.1837	0.1723	0.197	0.2474	0.2975	0.3302	0.3374	0.3163	0.2686	0.2027	0.1396	0.1221
142.35Hz	0.7237	0.736	0.6837	0.5735	0.4257	0.2759	0.1834	0.1943	0.235	0.2466	0.2237	0.1819	0.143	0.1219	0.1147	0.11	0.1043	0.1005	0.1011	0.1041	0.1053	0.1006	0.0896	0.0812	0.0947	0.1298	0.1662	0.1869	0.1821	0.149	0.0919	0.025	0.0661	0.1361	0.1887	0.216	0.2175	0.2041	0.1993	0.2235	0.27	0.3174	0.3489	0.3556	0.3342	0.2872	0.224	0.166	0.1495
140.31Hz	0.7249	0.7389	0.6911	0.5883	0.451	0.3139	0.2272	0.2226	0.2495	0.2572	0.2361	0.1979	0.1609	0.1376	0.1267	0.1202	0.1143	0.1106	0.1105	0.1125	0.1128	0.1083	0.0996	0.0953	0.1094	0.1406	0.1725	0.1899	0.1835	0.1509	0.097	0.0438	0.0753	0.1405	0.1931	0.2234	0.2308	0.2253	0.2265	0.2509	0.2942	0.3388	0.3687	0.3747	0.3534	0.3077	0.2478	0.1948	0.179
138.3Hz	0.726	0.7421	0.6995	0.6049	0.4786	0.3532	0.2709	0.254	0.2678	0.2703	0.2499	0.2145	0.1789	0.1538	0.1398	0.1312	0.1248	0.121	0.1202	0.1212	0.121	0.1171	0.1108	0.1099	0.1243	0.1519	0.1796	0.1939	0.1863	0.155	0.1061	0.0648	0.0894	0.148	0.1995	0.2322	0.2452	0.2471	0.254	0.2792	0.3198	0.3615	0.3897	0.395	0.3741	0.3302	0.2741	0.2257	0.2103
136.31Hz	0.727	0.7456	0.7086	0.6229	0.5077	0.3931	0.314	0.2874	0.2892	0.2859	0.265	0.2315	0.1969	0.1705	0.1537	0.1431	0.1359	0.1315	0.1301	0.1303	0.1298	0.1267	0.1229	0.1247	0.139	0.1636	0.1874	0.1989	0.1905	0.1612	0.1182	0.0866	0.1065	0.1582	0.2078	0.2425	0.2607	0.2693	0.2816	0.3079	0.3464	0.3854	0.4117	0.4164	0.3962	0.3546	0.3024	0.2584	0.2434
134.36Hz	0.7279	0.7494	0.7184	0.6417	0.5375	0.4327	0.3564	0.3221	0.3132	0.3038	0.2816	0.249	0.2151	0.1875	0.1684	0.1557	0.1473	0.1422	0.1402	0.1398	0.1392	0.1372	0.1356	0.1396	0.1538	0.1756	0.1959	0.2049	0.1962	0.1694	0.1328	0.1088	0.1256	0.1709	0.2181	0.2543	0.277	0.2918	0.309	0.3368	0.3738	0.4103	0.4348	0.4389	0.4197	0.3808	0.3327	0.2925	0.2778
132.43Hz	0.7288	0.7532	0.7284	0.6609	0.5672	0.4714	0.3978	0.3573	0.3392	0.3236	0.2994	0.2671	0.2334	0.2046	0.1834	0.1687	0.1589	0.153	0.1503	0.1495	0.1491	0.1483	0.1487	0.1545	0.1683	0.1877	0.205	0.2119	0.2032	0.1794	0.1489	0.1311	0.1458	0.1857	0.2302	0.2674	0.2942	0.3145	0.3363	0.3657	0.4016	0.436	0.4588	0.4626	0.4446	0.4085	0.3645	0.328	0.3134
130.53Hz	0.7295	0.7571	0.7386	0.6799	0.5964	0.5088	0.4378	0.3927	0.3668	0.3452	0.3184	0.2856	0.2517	0.2218	0.1987	0.182	0.1707	0.1639	0.1605	0.1594	0.1593	0.1598	0.1621	0.1692	0.1827	0.1999	0.2145	0.2198	0.2115	0.1909	0.1661	0.1533	0.1668	0.2022	0.2441	0.2818	0.3121	0.3373	0.3632	0.3943	0.4296	0.4622	0.4837	0.4872	0.4706	0.4376	0.3977	0.3643	0.3498
128.66Hz	0.73	0.7607	0.7483	0.6983	0.6243	0.5444	0.476	0.4276	0.3952	0.368	0.3381	0.3043	0.2697	0.2387	0.2138	0.1952	0.1824	0.1744	0.1704	0.1692	0.1697	0.1714	0.1754	0.1835	0.1965	0.2119	0.2244	0.2284	0.2209	0.2035	0.1839	0.1751	0.188	0.2197	0.2592	0.2972	0.3303	0.3598	0.3895	0.4224	0.4574	0.4887	0.509	0.5125	0.4976	0.4677	0.4315	0.4011	0.3866
126.82Hz	0.7302	0.764	0.7575	0.7158	0.6506	0.5779	0.5123	0.4615	0.4238	0.3916	0.3587	0.3233	0.2877	0.2554	0.2287	0.2082	0.1938	0.1847	0.1801	0.1789	0.1801	0.1831	0.1885	0.1974	0.21	0.2238	0.2345	0.2376	0.2311	0.2169	0.2019	0.1966	0.2092	0.2382	0.2755	0.3136	0.3491	0.3821	0.4151	0.4498	0.4848	0.5152	0.5347	0.5385	0.5253	0.4985	0.466	0.4381	0.4235
125Hz	0.7299	0.7666	0.7658	0.7318	0.675	0.609	0.5464	0.4943	0.4524	0.4158	0.3796	0.3424	0.3055	0.2717	0.2432	0.2208	0.2048	0.1946	0.1895	0.1884	0.1902	0.1945	0.2012	0.2109	0.2231	0.2356	0.2449	0.2475	0.2421	0.2309	0.2199	0.2176	0.2301	0.257	0.2924	0.3305	0.3679	0.404	0.44	0.4764	0.5117	0.5416	0.5607	0.565	0.5536	0.5298	0.5006	0.475	0.4602
123.21Hz	0.729	0.7684	0.7728	0.7459	0.6967	0.637	0.5774	0.5247	0.4797	0.4394	0.4002	0.3609	0.3225	0.2871	0.2567	0.2325	0.2148	0.2035	0.1979	0.197	0.1997	0.2052	0.2131	0.2234	0.2353	0.2468	0.255	0.2574	0.2533	0.2448	0.2373	0.2374	0.2501	0.2755	0.3095	0.3475	0.3863	0.4249	0.4634	0.5015	0.5373	0.567	0.586	0.5911	0.5816	0.5607	0.5345	0.5107	0.4956
121.44Hz	0.7275	0.7693	0.7785	0.7581	0.716	0.6621	0.6058	0.5533	0.506	0.4626	0.4206	0.3791	0.3388	0.3017	0.2694	0.2432	0.2239	0.2116	0.2056	0.2051	0.2087	0.2153	0.2243	0.2351	0.2468	0.2576	0.2651	0.2675	0.2646	0.2586	0.254	0.2563	0.2694	0.2937	0.3265	0.3644	0.4044	0.4451	0.4858	0.5255	0.5619	0.5917	0.611	0.617	0.6095	0.5912	0.5677	0.5455	0.53
119.7Hz	0.7251	0.769	0.7824	0.7679	0.7322	0.6838	0.6309	0.5791	0.5304	0.4845	0.44	0.3963	0.3541	0.315	0.2807	0.2526	0.2317	0.2182	0.212	0.2119	0.2164	0.2243	0.2344	0.2458	0.2574	0.2676	0.2747	0.2773	0.2756	0.2718	0.2696	0.2737	0.2872	0.3108	0.3428	0.3806	0.4216	0.464	0.5066	0.5477	0.585	0.6152	0.635	0.6421	0.6364	0.6206	0.5994	0.5785	0.5623
117.98Hz	0.7217	0.7673	0.7843	0.775	0.7451	0.7019	0.6524	0.6018	0.5524	0.5047	0.458	0.4122	0.368	0.3269	0.2904	0.2603	0.2377	0.2232	0.2167	0.2172	0.2228	0.2319	0.2431	0.2551	0.2668	0.2768	0.2836	0.2865	0.2859	0.284	0.2839	0.2894	0.3033	0.3264	0.3579	0.3956	0.4374	0.4813	0.5255	0.568	0.6061	0.637	0.6575	0.6658	0.662	0.6484	0.6292	0.6091	0.5922
116.29Hz	0.7174	0.7641	0.7842	0.7795	0.7547	0.7163	0.6702	0.6211	0.5717	0.5227	0.4743	0.4266	0.3803	0.3371	0.2984	0.2662	0.2419	0.2264	0.2198	0.2209	0.2277	0.2381	0.2504	0.2632	0.2751	0.2849	0.2917	0.2949	0.2954	0.2949	0.2965	0.3032	0.3175	0.3404	0.3714	0.4092	0.4516	0.4967	0.5423	0.5861	0.6252	0.6568	0.6782	0.6879	0.6858	0.6741	0.6565	0.637	0.6192
114.63Hz	0.7117	0.7593	0.7819	0.781	0.7608	0.7267	0.6841	0.6369	0.5879	0.5383	0.4884	0.4389	0.3908	0.3453	0.3044	0.27	0.2438	0.2274	0.2207	0.2226	0.2307	0.2426	0.2562	0.2697	0.2819	0.2918	0.2986	0.3023	0.3035	0.3042	0.307	0.3146	0.3292	0.352	0.3829	0.4208	0.4638	0.51	0.5568	0.6018	0.6419	0.6745	0.6969	0.7078	0.7074	0.6974	0.6809	0.6617	0.6428
112.98Hz	0.7049	0.7527	0.7771	0.7795	0.7633	0.7332	0.6938	0.6488	0.6007	0.5508	0.5	0.449	0.3989	0.3513	0.3081	0.2714	0.2434	0.2259	0.2193	0.2221	0.2318	0.2453	0.2601	0.2746	0.2873	0.2973	0.3042	0.3082	0.3101	0.3116	0.3153	0.3234	0.3383	0.361	0.3918	0.4299	0.4736	0.5207	0.5686	0.6147	0.6559	0.6894	0.7129	0.7251	0.7261	0.7174	0.7019	0.6826	0.6625
111.36Hz	0.6967	0.7442	0.7699	0.7748	0.762	0.7355	0.6993	0.6567	0.6098	0.5602	0.5088	0.4566	0.4049	0.3551	0.3095	0.2704	0.2405	0.2219	0.2153	0.2193	0.2306	0.2459	0.2622	0.2777	0.2909	0.3012	0.3083	0.3125	0.3147	0.3169	0.321	0.3295	0.3445	0.3672	0.398	0.4363	0.4806	0.5285	0.5775	0.6247	0.6668	0.7013	0.7259	0.7393	0.7415	0.734	0.719	0.6994	0.6779
109.77Hz	0.687	0.7339	0.7603	0.7671	0.7572	0.7339	0.7007	0.6604	0.6151	0.5661	0.5146	0.4615	0.4082	0.3565	0.3085	0.2669	0.2348	0.215	0.2086	0.2139	0.2272	0.2444	0.2623	0.2789	0.2927	0.3033	0.3106	0.3148	0.3173	0.3196	0.3239	0.3324	0.3473	0.37	0.4009	0.4396	0.4845	0.5333	0.5833	0.6315	0.6747	0.7101	0.7357	0.7501	0.7534	0.7466	0.7319	0.7117	0.6886
108.19Hz	0.6759	0.7216	0.7481	0.7563	0.7486	0.7281	0.6978	0.66	0.6165	0.5686	0.5172	0.4636	0.409	0.3554	0.305	0.2608	0.2264	0.2052	0.199	0.206	0.2215	0.2409	0.2605	0.2782	0.2928	0.3036	0.3109	0.3152	0.3175	0.3197	0.3238	0.332	0.3467	0.3693	0.4004	0.4395	0.4851	0.5348	0.5858	0.6349	0.679	0.7154	0.7419	0.7573	0.7614	0.7551	0.7403	0.7193	0.6945
106.64Hz	0.6632	0.7074	0.7335	0.7425	0.7365	0.7185	0.6908	0.6555	0.6141	0.5675	0.5167	0.4629	0.4073	0.352	0.2993	0.2524	0.2153	0.1926	0.1867	0.1955	0.2136	0.2353	0.2568	0.2757	0.2909	0.302	0.3093	0.3133	0.3153	0.317	0.3205	0.3283	0.3425	0.3649	0.3962	0.4359	0.4822	0.5329	0.5848	0.6348	0.6799	0.7171	0.7444	0.7605	0.7652	0.7591	0.744	0.722	0.6953
105.11Hz	0.6491	0.6912	0.7164	0.7256	0.721	0.705	0.6798	0.647	0.6078	0.5628	0.513	0.4593	0.4031	0.3463	0.2914	0.2417	0.2018	0.1772	0.1715	0.1826	0.2036	0.2279	0.2513	0.2714	0.2872	0.2985	0.3056	0.3092	0.3106	0.3115	0.3141	0.321	0.3346	0.3568	0.3884	0.4286	0.4758	0.5274	0.5803	0.6312	0.677	0.715	0.743	0.7596	0.7646	0.7586	0.7429	0.7196	0.6911
103.61Hz	0.6335	0.6732	0.6971	0.7061	0.7022	0.6879	0.665	0.6347	0.5978	0.5548	0.5063	0.4532	0.3967	0.3388	0.2818	0.2292	0.1861	0.1591	0.1538	0.1676	0.1918	0.2189	0.2441	0.2654	0.2818	0.2931	0.2998	0.3028	0.3033	0.303	0.3045	0.3102	0.3231	0.3451	0.3769	0.4178	0.466	0.5185	0.5723	0.624	0.6705	0.7091	0.7376	0.7546	0.7597	0.7534	0.737	0.7123	0.6819
102.12Hz	0.6164	0.6534	0.6755	0.6838	0.6804	0.6675	0.6466	0.6188	0.5845	0.5437	0.4968	0.4446	0.3883	0.3296	0.2709	0.2155	0.1688	0.1388	0.1337	0.1507	0.1787	0.2086	0.2357	0.258	0.2748	0.286	0.2922	0.2943	0.2935	0.2919	0.2918	0.2961	0.308	0.3297	0.3619	0.4036	0.4528	0.5063	0.5609	0.6134	0.6605	0.6995	0.7283	0.7455	0.7505	0.7437	0.7264	0.7003	0.6678
100.66Hz	0.598	0.6319	0.6518	0.659	0.6557	0.6439	0.625	0.5996	0.5678	0.5295	0.4847	0.434	0.3783	0.3193	0.2592	0.2012	0.1506	0.1167	0.1116	0.1327	0.1648	0.1975	0.2263	0.2494	0.2664	0.2773	0.2827	0.2837	0.2815	0.2781	0.2762	0.2789	0.2896	0.311	0.3436	0.3863	0.4365	0.491	0.5464	0.5994	0.6469	0.6862	0.7151	0.7323	0.737	0.7296	0.7112	0.6836	0.6492
99.21Hz	0.5783	0.6088	0.6263	0.6321	0.6285	0.6176	0.6004	0.5775	0.5485	0.5129	0.4705	0.4216	0.367	0.3083	0.2475	0.1873	0.1326	0.0935	0.088	0.1144	0.1508	0.1861	0.2163	0.2399	0.2568	0.2671	0.2717	0.2713	0.2675	0.2621	0.2579	0.2587	0.2682	0.2892	0.3223	0.366	0.4173	0.4728	0.529	0.5824	0.6302	0.6696	0.6984	0.7153	0.7196	0.7115	0.692	0.6628	0.6264
97.79Hz	0.5574	0.5844	0.5991	0.6032	0.5991	0.5888	0.5733	0.5528	0.5266	0.494	0.4544	0.4078	0.355	0.2973	0.2364	0.1748	0.1163	0.0703	0.0637	0.0969	0.1378	0.1752	0.2062	0.2299	0.2464	0.2559	0.2593	0.2574	0.2517	0.244	0.2374	0.2359	0.244	0.2648	0.2987	0.3435	0.396	0.4523	0.509	0.5628	0.6106	0.6498	0.6784	0.6949	0.6986	0.6897	0.669	0.6384	0.6002
96.39Hz	0.5354	0.5587	0.5704	0.5726	0.5677	0.5578	0.5438	0.5258	0.5026	0.4732	0.4367	0.393	0.3426	0.2866	0.2266	0.1647	0.1036	0.0494	0.0398	0.0822	0.1266	0.1652	0.1964	0.2197	0.2354	0.2439	0.2459	0.2424	0.2345	0.2244	0.2151	0.2111	0.2177	0.2383	0.2731	0.3193	0.3729	0.43	0.4871	0.5409	0.5885	0.6274	0.6555	0.6714	0.6745	0.6646	0.6429	0.6109	0.5709
95.01Hz	0.5126	0.5319	0.5405	0.5405	0.5347	0.525	0.5126	0.497	0.4769	0.451	0.418	0.3776	0.3301	0.2766	0.2187	0.1581	0.0968	0.0371	0.0215	0.0728	0.1184	0.1568	0.1873	0.2097	0.2242	0.2314	0.2319	0.2265	0.2166	0.2038	0.1915	0.1847	0.1897	0.2104	0.2464	0.2941	0.3488	0.4065	0.4637	0.5172	0.5644	0.6027	0.6302	0.6454	0.6477	0.637	0.6142	0.5809	0.5395
93.64Hz	0.489	0.5043	0.5096	0.5074	0.5004	0.4909	0.4799	0.4668	0.4499	0.4276	0.3985	0.3618	0.318	0.2678	0.213	0.1553	0.097	0.0418	0.0265	0.071	0.1141	0.1505	0.1793	0.2001	0.2131	0.2187	0.2175	0.2103	0.1981	0.1826	0.1671	0.1572	0.1605	0.1817	0.2194	0.2687	0.3244	0.3824	0.4394	0.4924	0.5387	0.5762	0.6028	0.6172	0.6187	0.6072	0.5835	0.5492	0.5066
92.3Hz	0.4647	0.4761	0.478	0.4734	0.4651	0.4557	0.4461	0.4354	0.4219	0.4034	0.3784	0.3459	0.3062	0.2602	0.2094	0.1562	0.1036	0.0586	0.0468	0.0768	0.1138	0.1466	0.1726	0.1912	0.2022	0.2061	0.2032	0.1942	0.1799	0.1616	0.1427	0.1293	0.1309	0.1531	0.193	0.2439	0.3003	0.3583	0.4147	0.4667	0.512	0.5484	0.5739	0.5874	0.5881	0.5759	0.5515	0.5165	0.4729
90.98Hz	0.4402	0.4475	0.446	0.4388	0.4292	0.4198	0.4115	0.4033	0.3932	0.3788	0.358	0.3301	0.2949	0.2536	0.2079	0.1602	0.1145	0.0788	0.0688	0.0878	0.1169	0.1447	0.1673	0.1831	0.1919	0.1939	0.1893	0.1786	0.1624	0.1416	0.119	0.1016	0.1014	0.1257	0.1684	0.2208	0.2774	0.3349	0.3902	0.4409	0.4848	0.5198	0.5442	0.5567	0.5566	0.5438	0.519	0.4834	0.4393
89.67Hz	0.4155	0.4188	0.4139	0.4041	0.393	0.3835	0.3765	0.3709	0.3643	0.3539	0.3376	0.3144	0.2843	0.2481	0.2078	0.1663	0.1276	0.0989	0.0897	0.1011	0.1226	0.1448	0.1632	0.1759	0.1823	0.1823	0.1761	0.164	0.1461	0.1231	0.097	0.0747	0.0727	0.1008	0.1466	0.2001	0.2565	0.3127	0.3664	0.4153	0.4575	0.4908	0.5139	0.5254	0.5245	0.5113	0.4863	0.4507	0.4065
88.39Hz	0.3907	0.3901	0.3818	0.3694	0.3568	0.3471	0.3413	0.3383	0.3352	0.329	0.3173	0.299	0.2739	0.2432	0.2087	0.1732	0.141	0.1175	0.1086	0.1147	0.1295	0.1461	0.1601	0.1695	0.1733	0.1714	0.1639	0.1507	0.1318	0.1072	0.0782	0.0498	0.046	0.0803	0.1291	0.1828	0.2379	0.2923	0.3438	0.3905	0.4305	0.462	0.4836	0.494	0.4926	0.4792	0.4542	0.419	0.3752
87.12Hz	0.3663	0.3618	0.3501	0.335	0.3208	0.3108	0.3063	0.3059	0.3063	0.3043	0.2972	0.2837	0.2638	0.2385	0.2096	0.1801	0.1534	0.1339	0.1252	0.1274	0.1367	0.1481	0.1578	0.1638	0.1652	0.1616	0.1529	0.1391	0.1198	0.0949	0.0642	0.0296	0.0239	0.0671	0.1169	0.1693	0.2221	0.2738	0.3225	0.3666	0.4042	0.4337	0.4537	0.4631	0.4611	0.4477	0.4232	0.3887	0.3459
85.87Hz	0.3422	0.3342	0.3192	0.3013	0.2853	0.275	0.2717	0.2738	0.2778	0.2799	0.2773	0.2686	0.2537	0.2337	0.2103	0.186	0.1641	0.1477	0.1392	0.1386	0.1435	0.1502	0.1559	0.1587	0.1577	0.1526	0.1432	0.1293	0.1106	0.0866	0.0572	0.023	0.0203	0.0635	0.1108	0.1599	0.2094	0.2576	0.3031	0.344	0.3789	0.4063	0.4246	0.4329	0.4306	0.4173	0.3936	0.3603	0.319
84.64Hz	0.3191	0.3075	0.2893	0.2686	0.2507	0.2398	0.2377	0.2425	0.2501	0.2562	0.2579	0.2537	0.2436	0.2285	0.2101	0.1907	0.1728	0.1588	0.1505	0.1478	0.1491	0.1519	0.154	0.154	0.151	0.1446	0.1349	0.1214	0.1041	0.0826	0.0577	0.0341	0.036	0.0685	0.1098	0.1542	0.1994	0.2436	0.2852	0.3229	0.3549	0.3799	0.3966	0.404	0.4013	0.3885	0.3658	0.3341	0.2949
83.43Hz	0.2967	0.2819	0.2606	0.2371	0.217	0.2054	0.2045	0.2119	0.223	0.233	0.2388	0.2389	0.2332	0.2227	0.2088	0.1935	0.179	0.1671	0.159	0.1548	0.1533	0.153	0.1521	0.1496	0.1448	0.1376	0.1279	0.1154	0.1002	0.0823	0.0635	0.0497	0.0538	0.0781	0.1126	0.1514	0.1916	0.2313	0.269	0.303	0.332	0.3547	0.3697	0.3762	0.3734	0.3612	0.3399	0.3102	0.2734
82.23Hz	0.2756	0.2578	0.2336	0.2072	0.1847	0.1721	0.1722	0.1825	0.1972	0.2109	0.2204	0.2244	0.2227	0.2161	0.2062	0.1945	0.1829	0.1727	0.1649	0.1596	0.156	0.1531	0.1498	0.1452	0.1391	0.1314	0.122	0.1109	0.0983	0.0845	0.0715	0.0643	0.0697	0.0889	0.1173	0.1505	0.1856	0.2207	0.2541	0.2846	0.3106	0.3308	0.3443	0.3499	0.3471	0.3357	0.316	0.2885	0.2546
81.05Hz	0.256	0.2356	0.2086	0.1793	0.154	0.1399	0.1412	0.1546	0.1728	0.19	0.2029	0.2102	0.212	0.2089	0.2024	0.1938	0.1845	0.1758	0.1683	0.1622	0.1571	0.1522	0.1469	0.1408	0.1336	0.1256	0.1169	0.1074	0.0975	0.0876	0.0796	0.0768	0.083	0.099	0.1225	0.1505	0.1807	0.2112	0.2405	0.2673	0.2903	0.3083	0.3202	0.3252	0.3225	0.3121	0.2941	0.2691	0.2382
79.89Hz	0.2381	0.2155	0.1862	0.154	0.1253	0.1091	0.1115	0.1283	0.1502	0.1706	0.1864	0.1965	0.2011	0.201	0.1973	0.1912	0.184	0.1766	0.1695	0.1629	0.1566	0.1503	0.1435	0.1362	0.1284	0.1203	0.1123	0.1046	0.0972	0.0908	0.0866	0.0869	0.0936	0.1074	0.127	0.1506	0.1762	0.2024	0.2278	0.2512	0.2713	0.2871	0.2976	0.3019	0.2995	0.2902	0.274	0.2516	0.2238
78.75Hz	0.2221	0.1979	0.1666	0.1318	0.0993	0.0798	0.0835	0.1045	0.13	0.1531	0.1712	0.1836	0.1904	0.1926	0.1912	0.1872	0.1816	0.1753	0.1686	0.1617	0.1547	0.1473	0.1394	0.1312	0.1229	0.1151	0.1079	0.1017	0.0966	0.0931	0.0918	0.0942	0.1013	0.1134	0.1301	0.1499	0.1715	0.1938	0.2156	0.2358	0.2533	0.2671	0.2764	0.2802	0.2782	0.2699	0.2557	0.2358	0.2112
77.62Hz	0.2083	0.183	0.1506	0.1137	0.0772	0.0523	0.0578	0.0841	0.1129	0.138	0.1577	0.1715	0.18	0.1839	0.1843	0.1819	0.1777	0.1722	0.166	0.1591	0.1515	0.1434	0.1348	0.126	0.1174	0.1097	0.1033	0.0986	0.0955	0.0942	0.0951	0.099	0.1063	0.1172	0.1314	0.1481	0.1663	0.1852	0.2037	0.221	0.2362	0.2483	0.2564	0.2599	0.2583	0.2512	0.2388	0.2214	0.1997
76.5Hz	0.1968	0.1712	0.1385	0.1008	0.0612	0.0277	0.036	0.0686	0.0996	0.1257	0.146	0.1607	0.1701	0.1752	0.1767	0.1756	0.1724	0.1677	0.1618	0.1549	0.1471	0.1385	0.1293	0.1201	0.1114	0.1039	0.0982	0.0946	0.0931	0.0937	0.0963	0.1012	0.1086	0.1186	0.1309	0.1451	0.1604	0.1763	0.192	0.2067	0.2198	0.2303	0.2376	0.2408	0.2397	0.2338	0.2232	0.2082	0.1893
75.41Hz	0.1877	0.1626	0.1308	0.094	0.0544	0.0142	0.0246	0.06	0.0909	0.1165	0.1365	0.1511	0.1609	0.1666	0.1689	0.1685	0.1661	0.162	0.1565	0.1497	0.1418	0.1329	0.1233	0.1137	0.1048	0.0975	0.0923	0.0897	0.0896	0.0916	0.0956	0.1013	0.1088	0.118	0.1288	0.1408	0.1537	0.167	0.1803	0.1929	0.2041	0.2133	0.2198	0.2229	0.2223	0.2175	0.2087	0.1959	0.1795
74.33Hz	0.181	0.1571	0.1272	0.0932	0.0578	0.0279	0.0319	0.0597	0.0871	0.1106	0.1292	0.1431	0.1525	0.1582	0.1608	0.161	0.1591	0.1554	0.1503	0.1436	0.1357	0.1266	0.1168	0.1069	0.0978	0.0904	0.0856	0.0838	0.0848	0.088	0.093	0.0993	0.1068	0.1154	0.1249	0.1351	0.146	0.1572	0.1684	0.1791	0.1889	0.1971	0.203	0.2061	0.206	0.2024	0.1952	0.1844	0.1703
73.26Hz	0.1765	0.1545	0.1274	0.0975	0.0682	0.0474	0.0479	0.0659	0.0878	0.1077	0.1241	0.1364	0.145	0.1503	0.1529	0.1532	0.1516	0.1483	0.1434	0.1369	0.129	0.1198	0.1097	0.0995	0.0901	0.0826	0.078	0.0768	0.0787	0.0829	0.0888	0.0956	0.1032	0.1111	0.1196	0.1284	0.1375	0.1469	0.1564	0.1657	0.1742	0.1815	0.187	0.1902	0.1907	0.1882	0.1824	0.1735	0.1616
72.21Hz	0.1741	0.1544	0.1305	0.105	0.0816	0.0661	0.0647	0.0756	0.0916	0.1074	0.1208	0.1311	0.1384	0.1429	0.145	0.1452	0.1437	0.1407	0.136	0.1297	0.1219	0.1126	0.1023	0.0918	0.082	0.0741	0.0695	0.0687	0.0714	0.0767	0.0834	0.0907	0.0982	0.1057	0.1132	0.1207	0.1284	0.1364	0.1444	0.1524	0.16	0.1666	0.1718	0.1752	0.1762	0.1747	0.1704	0.1633	0.1533
71.17Hz	0.1735	0.1562	0.1357	0.1144	0.0955	0.0832	0.0806	0.0866	0.0973	0.1088	0.119	0.127	0.1325	0.1359	0.1374	0.1373	0.1358	0.1328	0.1284	0.1223	0.1146	0.1053	0.0948	0.0839	0.0735	0.0651	0.0603	0.0598	0.0634	0.0696	0.077	0.0847	0.0921	0.0992	0.1058	0.1123	0.1188	0.1255	0.1324	0.1393	0.1461	0.1523	0.1573	0.1609	0.1625	0.162	0.159	0.1535	0.1454
70.15Hz	0.1742	0.1594	0.1421	0.1244	0.1089	0.0985	0.0948	0.0974	0.1037	0.1112	0.1182	0.1236	0.1273	0.1294	0.1301	0.1296	0.1279	0.125	0.1207	0.1148	0.1073	0.098	0.0874	0.076	0.065	0.0558	0.0505	0.0502	0.0546	0.0618	0.07	0.078	0.0854	0.092	0.0979	0.1035	0.1089	0.1145	0.1204	0.1266	0.1328	0.1386	0.1437	0.1474	0.1497	0.15	0.1484	0.1444	0.1381
69.15Hz	0.1758	0.1635	0.149	0.1342	0.1212	0.1119	0.1073	0.1072	0.11	0.114	0.1178	0.1208	0.1225	0.1232	0.123	0.1219	0.12	0.1172	0.1131	0.1075	0.1001	0.0909	0.0802	0.0685	0.0567	0.0464	0.0403	0.0402	0.0457	0.0539	0.0628	0.0711	0.0784	0.0845	0.0897	0.0943	0.0988	0.1035	0.1086	0.1141	0.1199	0.1255	0.1305	0.1346	0.1374	0.1387	0.1382	0.1358	0.1312
68.16Hz	0.1782	0.1679	0.1558	0.1433	0.1321	0.1234	0.118	0.1158	0.1156	0.1166	0.1176	0.1181	0.118	0.1172	0.116	0.1144	0.1123	0.1095	0.1056	0.1003	0.0933	0.0843	0.0736	0.0615	0.049	0.0374	0.03	0.03	0.0368	0.0463	0.0559	0.0644	0.0714	0.077	0.0815	0.0852	0.0887	0.0925	0.097	0.102	0.1074	0.1128	0.118	0.1224	0.1257	0.1279	0.1286	0.1276	0.1247
67.18Hz	0.1808	0.1724	0.1622	0.1515	0.1415	0.1331	0.127	0.1229	0.1203	0.1186	0.1171	0.1154	0.1134	0.1113	0.1092	0.107	0.1047	0.102	0.0985	0.0935	0.0869	0.0783	0.0678	0.0556	0.0425	0.0295	0.02	0.0201	0.0289	0.0396	0.0497	0.0582	0.0648	0.0698	0.0734	0.0762	0.0789	0.082	0.0857	0.0903	0.0955	0.1009	0.1061	0.1108	0.1147	0.1177	0.1195	0.1199	0.1188
66.22Hz	0.1836	0.1768	0.1681	0.1587	0.1495	0.1412	0.1342	0.1285	0.1239	0.1199	0.1161	0.1124	0.1088	0.1054	0.1024	0.0997	0.0973	0.0948	0.0916	0.0872	0.0811	0.0731	0.063	0.0511	0.0378	0.0238	0.0111	0.0111	0.0227	0.0344	0.0445	0.0527	0.0588	0.063	0.0657	0.0676	0.0694	0.0717	0.0749	0.0792	0.0842	0.0895	0.0949	0.0999	0.1044	0.1081	0.111	0.1127	0.1132
65.27Hz	0.1863	0.1807	0.1732	0.1647	0.156	0.1475	0.1397	0.1327	0.1263	0.1203	0.1146	0.1091	0.1039	0.0993	0.0955	0.0925	0.0901	0.0878	0.0851	0.0813	0.076	0.0687	0.0593	0.0481	0.0353	0.0216	0.0075	0.0068	0.0197	0.0312	0.0408	0.0482	0.0534	0.0567	0.0585	0.0594	0.0603	0.0619	0.0647	0.0686	0.0735	0.0789	0.0844	0.0898	0.0947	0.0991	0.1029	0.1059	0.108
64.33Hz	0.1887	0.1841	0.1775	0.1697	0.1611	0.1524	0.1438	0.1356	0.1276	0.1198	0.1123	0.1052	0.0987	0.0931	0.0886	0.0853	0.0829	0.0811	0.079	0.076	0.0715	0.0652	0.0569	0.0468	0.0353	0.0233	0.013	0.0119	0.0206	0.0302	0.0385	0.0448	0.049	0.0512	0.0519	0.0518	0.0518	0.0526	0.0549	0.0586	0.0635	0.0689	0.0746	0.0802	0.0856	0.0907	0.0954	0.0996	0.1032
63.41Hz	0.1908	0.1868	0.1809	0.1734	0.1649	0.1559	0.1466	0.1372	0.1278	0.1185	0.1095	0.1009	0.0932	0.0866	0.0815	0.078	0.0759	0.0745	0.0732	0.0711	0.0677	0.0625	0.0555	0.0469	0.0373	0.0277	0.0205	0.0194	0.0243	0.0312	0.0376	0.0425	0.0453	0.0464	0.0459	0.0448	0.0438	0.0439	0.0457	0.0493	0.0541	0.0597	0.0656	0.0714	0.0772	0.0828	0.0883	0.0935	0.0985
62.5Hz	0.1924	0.189	0.1835	0.1762	0.1677	0.1582	0.1481	0.1377	0.1271	0.1165	0.1061	0.0962	0.0873	0.0798	0.0742	0.0706	0.0688	0.0681	0.0677	0.0666	0.0644	0.0605	0.055	0.048	0.0403	0.033	0.0279	0.0266	0.0291	0.0335	0.0378	0.041	0.0425	0.0422	0.0406	0.0383	0.0363	0.0357	0.0371	0.0406	0.0456	0.0513	0.0573	0.0633	0.0694	0.0754	0.0816	0.0879	0.0941
61.6Hz	0.1936	0.1905	0.1852	0.178	0.1693	0.1594	0.1487	0.1374	0.1257	0.1139	0.1023	0.0912	0.0812	0.0729	0.0668	0.0632	0.0618	0.0618	0.0624	0.0626	0.0616	0.0591	0.0551	0.0498	0.0439	0.0384	0.0345	0.033	0.034	0.0364	0.0388	0.0403	0.0403	0.0388	0.036	0.0325	0.0295	0.028	0.0291	0.0327	0.0379	0.0437	0.0499	0.056	0.0623	0.0687	0.0754	0.0825	0.0899
60.72Hz	0.1944	0.1915	0.1863	0.1791	0.1701	0.1598	0.1485	0.1363	0.1237	0.1108	0.0981	0.086	0.075	0.0658	0.0591	0.0555	0.0546	0.0556	0.0573	0.0587	0.0591	0.058	0.0555	0.0519	0.0476	0.0435	0.0404	0.0388	0.0387	0.0394	0.0401	0.0401	0.0387	0.036	0.0321	0.0275	0.0232	0.0209	0.0217	0.0256	0.0311	0.0371	0.0433	0.0495	0.0559	0.0625	0.0698	0.0775	0.0859
59.85Hz	0.1947	0.1919	0.1867	0.1794	0.1703	0.1596	0.1477	0.1348	0.1214	0.1076	0.0939	0.0808	0.0688	0.0586	0.0513	0.0476	0.0473	0.0493	0.0523	0.0551	0.0568	0.0571	0.0561	0.0539	0.051	0.0481	0.0455	0.0438	0.0429	0.0424	0.0416	0.0402	0.0376	0.0338	0.0289	0.0232	0.0177	0.0142	0.0149	0.0193	0.0253	0.0315	0.0377	0.0438	0.0501	0.057	0.0645	0.0729	0.082
58.99Hz	0.1946	0.1918	0.1866	0.1792	0.1698	0.1588	0.1464	0.133	0.1189	0.1044	0.0899	0.0758	0.0628	0.0516	0.0434	0.0394	0.0398	0.0431	0.0475	0.0516	0.0547	0.0564	0.0567	0.0559	0.0542	0.0521	0.05	0.0482	0.0466	0.0451	0.0433	0.0407	0.0371	0.0324	0.0267	0.0201	0.0134	0.0081	0.0088	0.0143	0.0207	0.027	0.0329	0.0389	0.0451	0.052	0.0598	0.0686	0.0784
58.15Hz	0.1942	0.1914	0.1861	0.1786	0.169	0.1577	0.145	0.1312	0.1166	0.1015	0.0863	0.0714	0.0573	0.0449	0.0355	0.0309	0.032	0.0368	0.0427	0.0483	0.0527	0.0557	0.0573	0.0576	0.0569	0.0555	0.0539	0.052	0.05	0.0478	0.045	0.0416	0.0372	0.0318	0.0256	0.0186	0.0111	0.0037	0.0043	0.0113	0.0178	0.0237	0.0293	0.0349	0.0409	0.0477	0.0556	0.0648	0.0752
57.31Hz	0.1935	0.1907	0.1853	0.1776	0.1679	0.1564	0.1435	0.1294	0.1144	0.0989	0.0832	0.0676	0.0527	0.0389	0.0278	0.0222	0.0242	0.0308	0.0384	0.0454	0.051	0.0552	0.0578	0.0591	0.0593	0.0585	0.0572	0.0553	0.053	0.0503	0.0469	0.0428	0.0378	0.0321	0.0256	0.0187	0.0117	0.0056	0.0055	0.0109	0.0165	0.0218	0.0267	0.0317	0.0373	0.044	0.052	0.0615	0.0723
56.49Hz	0.1926	0.1897	0.1843	0.1765	0.1668	0.1552	0.1421	0.1279	0.1128	0.0971	0.0811	0.0652	0.0495	0.0346	0.0215	0.0133	0.0165	0.0256	0.0348	0.043	0.0497	0.0548	0.0584	0.0605	0.0614	0.0612	0.0602	0.0584	0.0559	0.0527	0.0489	0.0443	0.0391	0.0332	0.0269	0.0205	0.0145	0.0103	0.0098	0.0128	0.0168	0.0209	0.0249	0.0293	0.0344	0.0409	0.0489	0.0586	0.0698
55.68Hz	0.1915	0.1885	0.183	0.1753	0.1655	0.154	0.1409	0.1268	0.1117	0.096	0.0801	0.0641	0.0482	0.0328	0.018	0.0051	0.0103	0.0219	0.0324	0.0414	0.0489	0.0548	0.0591	0.0619	0.0634	0.0636	0.0628	0.0611	0.0586	0.0552	0.0511	0.0464	0.041	0.0351	0.0291	0.0233	0.0183	0.015	0.0142	0.0155	0.0179	0.0207	0.0237	0.0273	0.032	0.0382	0.0463	0.0562	0.0677
54.88Hz	0.1903	0.1873	0.1818	0.1741	0.1644	0.153	0.1402	0.1262	0.1113	0.096	0.0803	0.0646	0.049	0.0339	0.0195	0.0074	0.0103	0.0213	0.0318	0.0411	0.049	0.0553	0.0601	0.0634	0.0654	0.066	0.0655	0.0639	0.0613	0.0579	0.0537	0.0488	0.0435	0.0378	0.0322	0.0269	0.0225	0.0195	0.0182	0.0184	0.0194	0.0209	0.0229	0.0257	0.0299	0.036	0.0441	0.0543	0.0661
54.1Hz	0.189	0.186	0.1806	0.173	0.1635	0.1523	0.1397	0.1261	0.1117	0.0968	0.0817	0.0666	0.0519	0.0379	0.0254	0.0167	0.017	0.0244	0.0335	0.0423	0.05	0.0564	0.0615	0.0651	0.0674	0.0683	0.068	0.0666	0.0641	0.0607	0.0565	0.0517	0.0464	0.041	0.0356	0.0307	0.0267	0.0236	0.0218	0.021	0.0208	0.0211	0.022	0.0241	0.0279	0.034	0.0423	0.0528	0.0649
53.32Hz	0.1877	0.1847	0.1794	0.172	0.1627	0.1518	0.1397	0.1266	0.1127	0.0985	0.0842	0.0701	0.0565	0.0439	0.0334	0.0266	0.0257	0.0302	0.0373	0.0449	0.0521	0.0583	0.0634	0.0672	0.0696	0.0708	0.0707	0.0694	0.067	0.0637	0.0596	0.0549	0.0498	0.0445	0.0394	0.0347	0.0306	0.0273	0.0249	0.023	0.0217	0.0209	0.0208	0.0222	0.0259	0.0322	0.0409	0.0517	0.0642
52.56Hz	0.1864	0.1834	0.1782	0.1711	0.1621	0.1517	0.1401	0.1275	0.1144	0.1011	0.0877	0.0747	0.0623	0.0513	0.0423	0.0366	0.0351	0.0376	0.0428	0.0491	0.0554	0.0612	0.066	0.0697	0.0722	0.0735	0.0735	0.0723	0.07	0.0668	0.0629	0.0583	0.0533	0.0482	0.0432	0.0385	0.0343	0.0306	0.0274	0.0246	0.0222	0.0201	0.0191	0.02	0.0238	0.0306	0.0398	0.051	0.0639
51.8Hz	0.1852	0.1823	0.1773	0.1704	0.1618	0.1519	0.1408	0.129	0.1167	0.1042	0.0919	0.08	0.069	0.0593	0.0515	0.0464	0.0446	0.0459	0.0495	0.0545	0.0598	0.0649	0.0693	0.0728	0.0752	0.0765	0.0766	0.0755	0.0733	0.0703	0.0664	0.062	0.0571	0.0521	0.0471	0.0422	0.0376	0.0334	0.0294	0.0256	0.022	0.0187	0.0166	0.0172	0.0215	0.0291	0.0391	0.0508	0.064
51.06Hz	0.184	0.1812	0.1764	0.1698	0.1617	0.1522	0.1418	0.1308	0.1193	0.1078	0.0966	0.0859	0.076	0.0675	0.0607	0.0562	0.0541	0.0546	0.057	0.0607	0.065	0.0694	0.0733	0.0764	0.0787	0.0799	0.0799	0.0789	0.0769	0.0739	0.0701	0.0658	0.061	0.0559	0.0508	0.0457	0.0407	0.0358	0.031	0.0262	0.0213	0.0166	0.0132	0.0137	0.0192	0.028	0.0388	0.0511	0.0646
50.33Hz	0.1828	0.1801	0.1755	0.1693	0.1616	0.1528	0.143	0.1327	0.1222	0.1116	0.1014	0.0918	0.0831	0.0756	0.0697	0.0655	0.0634	0.0633	0.0649	0.0676	0.071	0.0746	0.0779	0.0806	0.0826	0.0836	0.0836	0.0826	0.0806	0.0777	0.0741	0.0697	0.065	0.0598	0.0545	0.0491	0.0436	0.0381	0.0324	0.0265	0.0204	0.0141	0.009	0.01	0.0175	0.0276	0.0393	0.0521	0.0658
49.61Hz	0.1817	0.1791	0.1748	0.1689	0.1617	0.1534	0.1443	0.1348	0.1251	0.1155	0.1063	0.0977	0.09	0.0834	0.0782	0.0745	0.0724	0.0719	0.0728	0.0748	0.0774	0.0803	0.083	0.0853	0.087	0.0878	0.0877	0.0866	0.0846	0.0818	0.0781	0.0738	0.069	0.0637	0.0582	0.0524	0.0464	0.0402	0.0338	0.027	0.0198	0.012	0.0042	0.0071	0.0172	0.0284	0.0407	0.0538	0.0677
48.9Hz	0.1805	0.1781	0.174	0.1685	0.1617	0.154	0.1455	0.1367	0.1279	0.1192	0.1109	0.1032	0.0965	0.0907	0.0861	0.0829	0.0809	0.0803	0.0808	0.0822	0.0842	0.0864	0.0886	0.0905	0.0918	0.0924	0.0921	0.091	0.0889	0.086	0.0824	0.078	0.0731	0.0677	0.0619	0.0557	0.0493	0.0426	0.0355	0.0281	0.0202	0.0118	0.004	0.0087	0.0192	0.0307	0.0432	0.0563	0.0702
48.19Hz	0.1794	0.1771	0.1733	0.168	0.1617	0.1544	0.1466	0.1385	0.1303	0.1224	0.115	0.1082	0.1023	0.0973	0.0934	0.0905	0.0888	0.0881	0.0884	0.0894	0.0909	0.0927	0.0945	0.0959	0.0969	0.0972	0.0968	0.0955	0.0934	0.0905	0.0868	0.0823	0.0773	0.0717	0.0657	0.0593	0.0525	0.0454	0.038	0.0303	0.0224	0.0149	0.0107	0.0145	0.0236	0.0347	0.0469	0.0599	0.0734
47.5Hz	0.1783	0.1761	0.1724	0.1675	0.1615	0.1547	0.1474	0.1398	0.1324	0.1252	0.1185	0.1125	0.1073	0.1031	0.0997	0.0973	0.0959	0.0954	0.0956	0.0964	0.0976	0.0991	0.1005	0.1016	0.1023	0.1024	0.1018	0.1004	0.0982	0.0951	0.0913	0.0868	0.0817	0.076	0.0698	0.0632	0.0562	0.0489	0.0414	0.0339	0.0267	0.0209	0.0188	0.0222	0.0301	0.0403	0.0519	0.0643	0.0774
46.82Hz	0.177	0.1749	0.1714	0.1667	0.161	0.1546	0.1477	0.1407	0.1338	0.1272	0.1212	0.116	0.1115	0.1079	0.1051	0.1033	0.1022	0.1019	0.1022	0.103	0.1041	0.1054	0.1065	0.1074	0.1079	0.1078	0.107	0.1055	0.1032	0.1	0.0962	0.0916	0.0864	0.0806	0.0742	0.0675	0.0605	0.0533	0.046	0.0391	0.0329	0.0287	0.0278	0.0311	0.0379	0.0472	0.058	0.0697	0.0821
46.15Hz	0.1756	0.1736	0.1702	0.1657	0.1602	0.1541	0.1476	0.141	0.1345	0.1285	0.1231	0.1184	0.1146	0.1116	0.1095	0.1081	0.1075	0.1076	0.1081	0.109	0.1102	0.1113	0.1124	0.1131	0.1135	0.1132	0.1123	0.1107	0.1083	0.1051	0.1012	0.0966	0.0913	0.0855	0.0792	0.0725	0.0656	0.0587	0.0519	0.0457	0.0407	0.0376	0.0375	0.0407	0.0468	0.0551	0.065	0.0759	0.0875
45.49Hz	0.1741	0.1721	0.1687	0.1643	0.159	0.1531	0.1468	0.1405	0.1344	0.1288	0.1239	0.1198	0.1165	0.1141	0.1126	0.1119	0.1118	0.1123	0.1133	0.1144	0.1157	0.117	0.1181	0.1188	0.1191	0.1188	0.1178	0.1161	0.1137	0.1105	0.1065	0.1019	0.0967	0.0909	0.0847	0.0782	0.0716	0.0651	0.0589	0.0536	0.0495	0.0474	0.0477	0.0508	0.0563	0.0637	0.0727	0.0827	0.0934
44.84Hz	0.1725	0.1704	0.167	0.1626	0.1573	0.1515	0.1454	0.1393	0.1334	0.1281	0.1236	0.1199	0.1172	0.1154	0.1145	0.1144	0.115	0.116	0.1174	0.119	0.1206	0.1221	0.1234	0.1242	0.1245	0.1243	0.1233	0.1216	0.1192	0.116	0.1121	0.1075	0.1024	0.0967	0.0908	0.0846	0.0783	0.0724	0.0669	0.0623	0.0591	0.0577	0.0583	0.0612	0.0662	0.0728	0.0809	0.0899	0.0996
44.19Hz	0.1706	0.1684	0.1649	0.1605	0.1552	0.1493	0.1432	0.1372	0.1315	0.1264	0.1221	0.1188	0.1166	0.1154	0.1151	0.1157	0.117	0.1187	0.1207	0.1228	0.1249	0.1267	0.1282	0.1293	0.1298	0.1296	0.1288	0.1272	0.1248	0.1217	0.1179	0.1135	0.1085	0.1031	0.0974	0.0916	0.0859	0.0805	0.0757	0.0718	0.0693	0.0683	0.0691	0.0718	0.0762	0.0821	0.0893	0.0973	0.106
43.56Hz	0.1686	0.1662	0.1625	0.1579	0.1525	0.1465	0.1404	0.1342	0.1285	0.1235	0.1194	0.1164	0.1147	0.114	0.1145	0.1158	0.1178	0.1203	0.123	0.1258	0.1284	0.1307	0.1327	0.1341	0.1348	0.1349	0.1342	0.1328	0.1306	0.1276	0.124	0.1198	0.115	0.1099	0.1046	0.0992	0.094	0.0891	0.085	0.0817	0.0796	0.079	0.0798	0.0823	0.0862	0.0914	0.0977	0.1047	0.1124
42.94Hz	0.1663	0.1636	0.1598	0.1549	0.1493	0.1431	0.1367	0.1304	0.1245	0.1194	0.1154	0.1127	0.1113	0.1112	0.1124	0.1145	0.1174	0.1207	0.1242	0.1277	0.1311	0.134	0.1365	0.1383	0.1394	0.1398	0.1394	0.1382	0.1363	0.1336	0.1302	0.1262	0.1218	0.117	0.1121	0.1071	0.1024	0.0981	0.0945	0.0917	0.09	0.0895	0.0903	0.0925	0.0959	0.1004	0.1058	0.1119	0.1185
42.32Hz	0.1638	0.1609	0.1567	0.1516	0.1456	0.139	0.1323	0.1256	0.1195	0.1142	0.1102	0.1075	0.1065	0.107	0.1089	0.1119	0.1157	0.12	0.1244	0.1288	0.133	0.1366	0.1397	0.1421	0.1437	0.1445	0.1445	0.1436	0.142	0.1396	0.1365	0.1329	0.1288	0.1244	0.1199	0.1154	0.1111	0.1072	0.104	0.1016	0.1001	0.0997	0.1004	0.1022	0.1051	0.1089	0.1135	0.1187	0.1243
41.71Hz	0.1611	0.1578	0.1533	0.1478	0.1414	0.1344	0.1271	0.12	0.1134	0.1078	0.1036	0.101	0.1003	0.1014	0.1041	0.1081	0.1129	0.1182	0.1237	0.1291	0.1341	0.1386	0.1424	0.1454	0.1476	0.1489	0.1493	0.1489	0.1476	0.1456	0.1428	0.1396	0.1358	0.1318	0.1277	0.1236	0.1197	0.1162	0.1133	0.1111	0.1097	0.1093	0.1098	0.1112	0.1136	0.1167	0.1205	0.1249	0.1296
41.12Hz	0.1583	0.1546	0.1497	0.1437	0.1368	0.1292	0.1214	0.1136	0.1065	0.1003	0.0958	0.0932	0.0927	0.0944	0.098	0.103	0.109	0.1155	0.1221	0.1285	0.1345	0.1399	0.1445	0.1482	0.151	0.1529	0.1539	0.1539	0.153	0.1514	0.1491	0.1462	0.1428	0.1392	0.1354	0.1317	0.1281	0.1249	0.1222	0.1201	0.1187	0.1181	0.1184	0.1194	0.1212	0.1238	0.1268	0.1304	0.1342
40.53Hz	0.1553	0.1513	0.1459	0.1394	0.1319	0.1237	0.1151	0.1066	0.0986	0.0918	0.0867	0.0839	0.0838	0.0861	0.0907	0.0969	0.1042	0.1119	0.1197	0.1273	0.1343	0.1406	0.146	0.1506	0.1541	0.1566	0.1581	0.1586	0.1582	0.157	0.1551	0.1526	0.1496	0.1463	0.1428	0.1393	0.136	0.133	0.1304	0.1283	0.1268	0.126	0.126	0.1266	0.1279	0.1298	0.1322	0.135	0.138
39.95Hz	0.1524	0.1479	0.1421	0.135	0.1269	0.118	0.1086	0.0991	0.0902	0.0824	0.0765	0.0734	0.0735	0.0767	0.0824	0.09	0.0987	0.1078	0.1169	0.1256	0.1337	0.1409	0.1473	0.1526	0.1568	0.1599	0.162	0.1631	0.1632	0.1624	0.1609	0.1587	0.156	0.153	0.1498	0.1465	0.1433	0.1403	0.1377	0.1355	0.1339	0.1329	0.1325	0.1327	0.1335	0.1348	0.1365	0.1386	0.1409
39.37Hz	0.1496	0.1447	0.1384	0.1308	0.122	0.1123	0.102	0.0915	0.0814	0.0723	0.0654	0.0617	0.062	0.0662	0.0734	0.0826	0.0928	0.1034	0.1137	0.1236	0.1327	0.1409	0.1481	0.1542	0.1591	0.1629	0.1656	0.1671	0.1677	0.1673	0.1662	0.1643	0.1619	0.1591	0.156	0.1529	0.1497	0.1467	0.144	0.1417	0.1398	0.1385	0.1377	0.1374	0.1378	0.1386	0.1398	0.1413	0.1429
38.81Hz	0.1469	0.1416	0.1349	0.1268	0.1174	0.107	0.0957	0.0841	0.0726	0.0619	0.0534	0.0487	0.0493	0.0549	0.064	0.0751	0.087	0.099	0.1106	0.1216	0.1318	0.1409	0.1489	0.1557	0.1613	0.1657	0.1689	0.1709	0.1719	0.1719	0.1711	0.1695	0.1673	0.1646	0.1616	0.1585	0.1552	0.1521	0.1492	0.1467	0.1445	0.1428	0.1416	0.141	0.1408	0.1412	0.1419	0.1429	0.144
38.25Hz	0.1447	0.139	0.1319	0.1233	0.1134	0.1024	0.0903	0.0775	0.0645	0.0519	0.0411	0.0348	0.0357	0.0434	0.0551	0.0682	0.0818	0.0952	0.1081	0.1201	0.1311	0.141	0.1497	0.1571	0.1633	0.1682	0.1719	0.1744	0.1757	0.176	0.1754	0.174	0.1719	0.1693	0.1663	0.1631	0.1597	0.1564	0.1532	0.1504	0.1478	0.1458	0.1442	0.1431	0.1426	0.1425	0.1428	0.1434	0.1441
37.7Hz	0.1428	0.1369	0.1295	0.1207	0.1104	0.0988	0.0861	0.0725	0.0582	0.0436	0.0298	0.02	0.0218	0.0334	0.048	0.0632	0.0782	0.0927	0.1065	0.1193	0.131	0.1415	0.1508	0.1587	0.1654	0.1707	0.1747	0.1775	0.1792	0.1797	0.1792	0.1779	0.1759	0.1732	0.1701	0.1667	0.1631	0.1595	0.156	0.1527	0.1498	0.1473	0.1453	0.1438	0.1429	0.1425	0.1425	0.1428	0.1433
37.16Hz	0.1416	0.1356	0.1282	0.1192	0.1088	0.097	0.084	0.07	0.055	0.0393	0.023	0.0067	0.0113	0.028	0.0447	0.0611	0.0769	0.0921	0.1063	0.1196	0.1317	0.1426	0.1523	0.1606	0.1676	0.1732	0.1775	0.1805	0.1822	0.1829	0.1825	0.1812	0.179	0.1762	0.1729	0.1692	0.1653	0.1613	0.1574	0.1537	0.1503	0.1474	0.145	0.1432	0.1419	0.1412	0.141	0.1411	0.1415
36.63Hz	0.1412	0.1353	0.1279	0.119	0.1087	0.0972	0.0844	0.0707	0.0562	0.0411	0.0264	0.0151	0.018	0.0315	0.0472	0.0631	0.0787	0.0938	0.1081	0.1214	0.1336	0.1447	0.1545	0.1629	0.1701	0.1758	0.1802	0.1833	0.1851	0.1857	0.1853	0.1838	0.1815	0.1785	0.1748	0.1708	0.1664	0.162	0.1576	0.1534	0.1495	0.1462	0.1433	0.1411	0.1396	0.1387	0.1383	0.1384	0.1387
36.1Hz	0.1417	0.136	0.1288	0.1203	0.1105	0.0996	0.0876	0.0749	0.0619	0.0492	0.0382	0.032	0.0337	0.0427	0.0553	0.0695	0.084	0.0982	0.112	0.125	0.137	0.1479	0.1576	0.166	0.173	0.1787	0.1831	0.1861	0.1878	0.1883	0.1876	0.1859	0.1833	0.1799	0.1759	0.1713	0.1665	0.1615	0.1566	0.1518	0.1474	0.1435	0.1403	0.1378	0.136	0.1349	0.1345	0.1346	0.1351
35.59Hz	0.1432	0.1379	0.1312	0.1233	0.1143	0.1043	0.0936	0.0825	0.0715	0.0615	0.0537	0.0499	0.0514	0.0578	0.0677	0.0795	0.0924	0.1054	0.1182	0.1304	0.1419	0.1523	0.1616	0.1697	0.1765	0.182	0.1861	0.1889	0.1903	0.1905	0.1895	0.1875	0.1845	0.1806	0.1761	0.171	0.1656	0.16	0.1544	0.149	0.144	0.1396	0.1359	0.1331	0.1311	0.13	0.1296	0.1299	0.1306
35.08Hz	0.1457	0.1409	0.135	0.128	0.12	0.1112	0.102	0.0927	0.0838	0.0762	0.0707	0.0684	0.0697	0.0747	0.0825	0.0924	0.1034	0.115	0.1265	0.1377	0.1483	0.1581	0.1668	0.1743	0.1807	0.1857	0.1894	0.1918	0.1928	0.1926	0.1912	0.1887	0.1852	0.1807	0.1756	0.1699	0.1638	0.1574	0.1511	0.1451	0.1394	0.1345	0.1303	0.1271	0.125	0.1238	0.1236	0.1241	0.1252
34.57Hz	0.1493	0.1453	0.1402	0.1342	0.1274	0.12	0.1124	0.1049	0.0981	0.0924	0.0886	0.0872	0.0886	0.0926	0.099	0.1072	0.1165	0.1265	0.1367	0.1467	0.1563	0.1651	0.173	0.1798	0.1855	0.1899	0.1931	0.1949	0.1954	0.1947	0.1927	0.1896	0.1855	0.1804	0.1745	0.1681	0.1612	0.1541	0.147	0.1402	0.1338	0.1282	0.1236	0.12	0.1177	0.1165	0.1165	0.1175	0.1191
34.08Hz	0.154	0.1508	0.1467	0.1418	0.1363	0.1304	0.1244	0.1186	0.1135	0.1094	0.1069	0.1062	0.1076	0.1111	0.1164	0.1232	0.1311	0.1396	0.1484	0.1572	0.1655	0.1733	0.1802	0.1862	0.191	0.1947	0.1971	0.1983	0.1981	0.1967	0.1941	0.1903	0.1854	0.1796	0.173	0.1658	0.158	0.1501	0.1421	0.1344	0.1272	0.1209	0.1156	0.1117	0.1092	0.1081	0.1084	0.1098	0.1121
33.59Hz	0.1596	0.1574	0.1543	0.1506	0.1464	0.142	0.1375	0.1332	0.1296	0.1268	0.1253	0.1252	0.1267	0.1298	0.1343	0.14	0.1466	0.1538	0.1613	0.1688	0.1759	0.1825	0.1884	0.1933	0.1973	0.2001	0.2017	0.202	0.2011	0.1989	0.1955	0.1909	0.1853	0.1787	0.1712	0.1631	0.1545	0.1456	0.1366	0.128	0.1198	0.1126	0.1067	0.1022	0.0995	0.0986	0.0992	0.1013	0.1043
33.11Hz	0.1662	0.1649	0.1629	0.1604	0.1575	0.1544	0.1513	0.1484	0.146	0.1444	0.1437	0.1441	0.1457	0.1485	0.1524	0.1572	0.1627	0.1688	0.175	0.1812	0.1871	0.1925	0.1972	0.2011	0.2041	0.2059	0.2066	0.206	0.2043	0.2013	0.197	0.1917	0.1852	0.1777	0.1694	0.1603	0.1507	0.1408	0.1308	0.1211	0.1119	0.1037	0.0969	0.0918	0.0888	0.0879	0.089	0.0918	0.0958
32.63Hz	0.1734	0.1731	0.1722	0.1709	0.1692	0.1674	0.1655	0.1639	0.1626	0.1619	0.1619	0.1627	0.1644	0.167	0.1704	0.1745	0.1791	0.1841	0.1892	0.1942	0.1989	0.2032	0.2068	0.2095	0.2114	0.2122	0.2119	0.2105	0.2078	0.2039	0.1988	0.1926	0.1852	0.1769	0.1676	0.1576	0.147	0.1361	0.125	0.1141	0.1037	0.0942	0.0863	0.0804	0.0769	0.0761	0.0778	0.0816	0.0867
32.17Hz	0.1813	0.1819	0.1821	0.1819	0.1813	0.1807	0.18	0.1794	0.1791	0.1792	0.1798	0.1809	0.1828	0.1852	0.1882	0.1917	0.1955	0.1995	0.2036	0.2075	0.2111	0.2142	0.2167	0.2184	0.2192	0.219	0.2177	0.2153	0.2117	0.2069	0.2009	0.1938	0.1856	0.1764	0.1662	0.1553	0.1437	0.1317	0.1194	0.1073	0.0955	0.0847	0.0753	0.0682	0.0641	0.0633	0.0657	0.0706	0.0772
31.7Hz	0.1896	0.1912	0.1924	0.1932	0.1937	0.1941	0.1944	0.1948	0.1953	0.1961	0.1972	0.1987	0.2006	0.203	0.2056	0.2086	0.2117	0.215	0.2181	0.221	0.2236	0.2256	0.227	0.2277	0.2274	0.2262	0.2239	0.2206	0.2161	0.2104	0.2036	0.1956	0.1866	0.1765	0.1655	0.1537	0.1412	0.1281	0.1147	0.1013	0.088	0.0755	0.0643	0.0555	0.0501	0.0492	0.0527	0.0593	0.0676
31.25Hz	0.1983	0.2008	0.2029	0.2046	0.2062	0.2075	0.2087	0.2099	0.2112	0.2126	0.2142	0.2159	0.218	0.2202	0.2226	0.2251	0.2277	0.2302	0.2325	0.2345	0.2361	0.2372	0.2376	0.2372	0.236	0.2338	0.2306	0.2263	0.221	0.2145	0.2068	0.1981	0.1883	0.1774	0.1657	0.1531	0.1397	0.1258	0.1114	0.0967	0.0821	0.0677	0.0544	0.0429	0.0354	0.034	0.0391	0.048	0.0586
30.8Hz	0.207	0.2104	0.2133	0.216	0.2184	0.2205	0.2226	0.2245	0.2264	0.2284	0.2303	0.2324	0.2345	0.2366	0.2388	0.241	0.243	0.2449	0.2465	0.2477	0.2485	0.2487	0.2482	0.2469	0.2448	0.2417	0.2376	0.2325	0.2264	0.2191	0.2108	0.2013	0.1909	0.1794	0.167	0.1538	0.1398	0.1252	0.11	0.0944	0.0786	0.0628	0.0473	0.0327	0.0209	0.0179	0.0262	0.0386	0.0515
30.36Hz	0.2158	0.2199	0.2237	0.2271	0.2303	0.2333	0.236	0.2386	0.2411	0.2435	0.2458	0.2481	0.2503	0.2524	0.2544	0.2563	0.2579	0.2592	0.2602	0.2608	0.2608	0.2602	0.2589	0.2568	0.2539	0.2501	0.2453	0.2394	0.2326	0.2247	0.2157	0.2057	0.1947	0.1828	0.17	0.1563	0.1419	0.1269	0.1113	0.0953	0.0789	0.0624	0.0458	0.0293	0.0129	0.0031	0.0187	0.0338	0.0482
29.93Hz	0.2246	0.2294	0.2339	0.238	0.2419	0.2455	0.2489	0.2521	0.2551	0.2579	0.2605	0.263	0.2653	0.2674	0.2693	0.2709	0.2722	0.2731	0.2736	0.2735	0.2729	0.2717	0.2697	0.2669	0.2633	0.2588	0.2533	0.2469	0.2395	0.2311	0.2216	0.2112	0.1999	0.1876	0.1746	0.1607	0.1462	0.1311	0.1155	0.0996	0.0834	0.0673	0.0515	0.0365	0.0239	0.0188	0.0255	0.0376	0.0508
29.5Hz	0.2332	0.2386	0.2437	0.2485	0.253	0.2572	0.2612	0.2648	0.2683	0.2714	0.2744	0.277	0.2794	0.2815	0.2833	0.2847	0.2858	0.2863	0.2864	0.2859	0.2848	0.283	0.2805	0.2771	0.273	0.2679	0.262	0.2551	0.2472	0.2385	0.2287	0.2181	0.2066	0.1942	0.1811	0.1674	0.153	0.1382	0.123	0.1077	0.0925	0.0776	0.0636	0.0513	0.0422	0.0386	0.0414	0.0491	0.0594
29.07Hz	0.2415	0.2475	0.2532	0.2585	0.2636	0.2683	0.2728	0.2769	0.2807	0.2842	0.2874	0.2903	0.2928	0.2949	0.2966	0.2979	0.2988	0.2991	0.2988	0.298	0.2965	0.2943	0.2913	0.2876	0.283	0.2776	0.2713	0.2641	0.256	0.247	0.2371	0.2264	0.2149	0.2027	0.1898	0.1763	0.1624	0.1481	0.1337	0.1194	0.1054	0.0921	0.08	0.0699	0.0628	0.0596	0.0606	0.0655	0.0731
28.66Hz	0.2494	0.2559	0.2621	0.2679	0.2735	0.2787	0.2835	0.2881	0.2922	0.2961	0.2995	0.3025	0.3052	0.3074	0.3091	0.3103	0.311	0.3112	0.3108	0.3097	0.3079	0.3054	0.3022	0.2981	0.2933	0.2876	0.2811	0.2738	0.2656	0.2566	0.2467	0.2362	0.2249	0.2129	0.2005	0.1875	0.1743	0.1608	0.1474	0.1342	0.1215	0.1097	0.0993	0.0908	0.0848	0.0817	0.0818	0.0848	0.0903
28.25Hz	0.2569	0.2638	0.2704	0.2767	0.2827	0.2883	0.2936	0.2985	0.3029	0.307	0.3107	0.3139	0.3167	0.319	0.3208	0.322	0.3227	0.3228	0.3222	0.321	0.3191	0.3164	0.313	0.3089	0.3039	0.2982	0.2916	0.2843	0.2761	0.2672	0.2576	0.2473	0.2364	0.225	0.2131	0.2008	0.1884	0.1758	0.1635	0.1515	0.1401	0.1297	0.1207	0.1133	0.108	0.105	0.1044	0.1062	0.11
27.84Hz	0.2638	0.2711	0.2782	0.2848	0.2912	0.2972	0.3028	0.308	0.3128	0.3171	0.3211	0.3245	0.3274	0.3298	0.3317	0.333	0.3337	0.3338	0.3332	0.332	0.3301	0.3274	0.324	0.3198	0.3149	0.3093	0.3028	0.2956	0.2877	0.2791	0.2699	0.26	0.2496	0.2388	0.2276	0.2161	0.2046	0.1931	0.1818	0.171	0.1608	0.1516	0.1436	0.1371	0.1322	0.1293	0.1283	0.1292	0.1318
27.44Hz	0.2703	0.2779	0.2853	0.2923	0.2989	0.3052	0.3111	0.3166	0.3217	0.3263	0.3304	0.3341	0.3372	0.3398	0.3418	0.3432	0.344	0.3442	0.3437	0.3425	0.3407	0.3381	0.3348	0.3308	0.3261	0.3206	0.3144	0.3075	0.3	0.2918	0.283	0.2737	0.264	0.2539	0.2435	0.233	0.2224	0.2119	0.2017	0.192	0.1829	0.1747	0.1676	0.1617	0.1573	0.1544	0.1531	0.1533	0.155
27.05Hz	0.2761	0.284	0.2916	0.2989	0.3059	0.3125	0.3187	0.3244	0.3297	0.3346	0.339	0.3428	0.3461	0.3489	0.3511	0.3527	0.3537	0.354	0.3537	0.3527	0.3511	0.3487	0.3457	0.3419	0.3375	0.3323	0.3265	0.3201	0.313	0.3054	0.2973	0.2887	0.2797	0.2704	0.2609	0.2513	0.2417	0.2322	0.2231	0.2144	0.2063	0.199	0.1926	0.1873	0.1832	0.1803	0.1788	0.1785	0.1795
26.66Hz	0.2813	0.2894	0.2973	0.3048	0.312	0.3188	0.3253	0.3313	0.3368	0.3419	0.3465	0.3506	0.3542	0.3572	0.3596	0.3614	0.3627	0.3632	0.3632	0.3625	0.3611	0.3591	0.3563	0.353	0.3489	0.3442	0.3389	0.3331	0.3266	0.3196	0.3122	0.3044	0.2962	0.2878	0.2792	0.2705	0.2619	0.2535	0.2453	0.2376	0.2304	0.2239	0.2181	0.2133	0.2095	0.2068	0.2051	0.2045	0.2049
26.28Hz	0.2858	0.2942	0.3022	0.3099	0.3173	0.3244	0.331	0.3373	0.3431	0.3484	0.3532	0.3576	0.3614	0.3646	0.3673	0.3694	0.3709	0.3718	0.3721	0.3717	0.3707	0.3691	0.3668	0.3639	0.3604	0.3562	0.3515	0.3463	0.3405	0.3343	0.3276	0.3206	0.3133	0.3058	0.2982	0.2905	0.2828	0.2754	0.2681	0.2613	0.2549	0.2492	0.244	0.2397	0.2362	0.2336	0.2319	0.231	0.2311
25.9Hz	0.2897	0.2981	0.3064	0.3143	0.3218	0.3291	0.3359	0.3423	0.3484	0.3539	0.359	0.3636	0.3677	0.3712	0.3742	0.3766	0.3785	0.3797	0.3804	0.3804	0.3798	0.3787	0.3769	0.3745	0.3716	0.3681	0.364	0.3595	0.3545	0.3491	0.3432	0.3371	0.3307	0.3241	0.3175	0.3107	0.3041	0.2975	0.2912	0.2852	0.2796	0.2745	0.27	0.2661	0.263	0.2605	0.2588	0.2578	0.2576
25.53Hz	0.2928	0.3014	0.3097	0.3177	0.3254	0.3328	0.3398	0.3465	0.3527	0.3585	0.3638	0.3687	0.373	0.3769	0.3802	0.3829	0.3852	0.3868	0.3879	0.3884	0.3883	0.3877	0.3865	0.3847	0.3824	0.3796	0.3763	0.3725	0.3683	0.3637	0.3588	0.3536	0.3481	0.3425	0.3367	0.331	0.3252	0.3196	0.3142	0.309	0.3042	0.2997	0.2958	0.2924	0.2895	0.2872	0.2856	0.2846	0.2842
25.16Hz	0.2952	0.3038	0.3123	0.3204	0.3282	0.3358	0.3429	0.3497	0.3562	0.3622	0.3677	0.3728	0.3775	0.3816	0.3853	0.3884	0.391	0.3931	0.3947	0.3957	0.3962	0.3961	0.3955	0.3944	0.3928	0.3907	0.3881	0.3852	0.3818	0.3781	0.374	0.3697	0.3652	0.3605	0.3556	0.3508	0.346	0.3412	0.3366	0.3322	0.3281	0.3244	0.321	0.318	0.3155	0.3135	0.312	0.311	0.3105
24.8Hz	0.2968	0.3055	0.314	0.3222	0.3301	0.3377	0.3451	0.352	0.3586	0.3648	0.3706	0.376	0.3809	0.3854	0.3894	0.3929	0.3959	0.3984	0.4005	0.402	0.403	0.4036	0.4036	0.4032	0.4023	0.4009	0.3992	0.397	0.3945	0.3916	0.3884	0.385	0.3814	0.3776	0.3737	0.3698	0.3659	0.362	0.3582	0.3546	0.3511	0.348	0.3452	0.3426	0.3405	0.3388	0.3375	0.3366	0.3361
24.45Hz	0.2977	0.3064	0.3148	0.3231	0.3311	0.3388	0.3462	0.3533	0.36	0.3664	0.3724	0.378	0.3832	0.388	0.3924	0.3963	0.3997	0.4027	0.4052	0.4073	0.4089	0.41	0.4107	0.411	0.4108	0.4102	0.4092	0.4078	0.4061	0.4041	0.4019	0.3993	0.3966	0.3937	0.3907	0.3877	0.3846	0.3815	0.3785	0.3756	0.3729	0.3704	0.3681	0.366	0.3643	0.3629	0.3618	0.3611	0.3607
24.1Hz	0.2977	0.3064	0.3149	0.3231	0.3312	0.3389	0.3464	0.3536	0.3605	0.367	0.3733	0.3791	0.3846	0.3896	0.3943	0.3986	0.4025	0.4059	0.4089	0.4115	0.4136	0.4154	0.4167	0.4176	0.4181	0.4183	0.4181	0.4175	0.4166	0.4155	0.414	0.4124	0.4105	0.4085	0.4063	0.4041	0.4018	0.3996	0.3973	0.3951	0.3931	0.3912	0.3894	0.3878	0.3865	0.3854	0.3846	0.3841	0.3838
23.75Hz	0.297	0.3056	0.314	0.3223	0.3303	0.3381	0.3456	0.3529	0.3599	0.3666	0.3729	0.379	0.3847	0.39	0.395	0.3997	0.4039	0.4078	0.4112	0.4143	0.417	0.4193	0.4213	0.4228	0.424	0.4249	0.4254	0.4256	0.4255	0.4251	0.4245	0.4237	0.4227	0.4215	0.4201	0.4187	0.4172	0.4157	0.4142	0.4127	0.4112	0.4099	0.4087	0.4076	0.4067	0.406	0.4055	0.4052	0.4051
23.41Hz	0.2954	0.3039	0.3122	0.3204	0.3284	0.3362	0.3437	0.351	0.3581	0.3649	0.3714	0.3776	0.3836	0.3892	0.3944	0.3994	0.404	0.4083	0.4122	0.4157	0.4189	0.4218	0.4243	0.4265	0.4283	0.4299	0.4311	0.432	0.4326	0.433	0.4332	0.4331	0.4329	0.4324	0.4319	0.4312	0.4304	0.4296	0.4288	0.428	0.4271	0.4264	0.4257	0.4251	0.4246	0.4243	0.4241	0.424	0.4242
23.08Hz	0.2929	0.3013	0.3095	0.3176	0.3255	0.3333	0.3408	0.3481	0.3553	0.3621	0.3687	0.3751	0.3812	0.387	0.3925	0.3978	0.4027	0.4073	0.4116	0.4156	0.4193	0.4227	0.4257	0.4284	0.4309	0.433	0.4349	0.4365	0.4378	0.4389	0.4398	0.4404	0.4409	0.4412	0.4413	0.4413	0.4413	0.4411	0.4409	0.4407	0.4405	0.4402	0.4401	0.4399	0.4399	0.4399	0.44	0.4403	0.4406
22.74Hz	0.2896	0.2978	0.3059	0.3139	0.3217	0.3293	0.3368	0.3441	0.3512	0.3581	0.3648	0.3713	0.3775	0.3835	0.3892	0.3947	0.3999	0.4048	0.4095	0.4139	0.4179	0.4218	0.4253	0.4285	0.4315	0.4342	0.4367	0.4389	0.4408	0.4425	0.444	0.4453	0.4465	0.4474	0.4482	0.4489	0.4494	0.4499	0.4503	0.4506	0.4509	0.4512	0.4515	0.4518	0.4522	0.4526	0.4531	0.4536	0.4542
22.42Hz	0.2854	0.2934	0.3013	0.3091	0.3168	0.3243	0.3317	0.3389	0.346	0.3529	0.3596	0.3661	0.3724	0.3785	0.3844	0.3901	0.3955	0.4007	0.4057	0.4104	0.4148	0.419	0.4229	0.4266	0.4301	0.4333	0.4363	0.439	0.4415	0.4438	0.4459	0.4477	0.4494	0.451	0.4524	0.4536	0.4547	0.4557	0.4567	0.4575	0.4583	0.4591	0.4598	0.4606	0.4613	0.4621	0.4629	0.4637	0.4645
22.1Hz	0.2803	0.2881	0.2957	0.3033	0.3108	0.3182	0.3255	0.3326	0.3396	0.3464	0.3531	0.3596	0.366	0.3722	0.3782	0.384	0.3896	0.3949	0.4001	0.4051	0.4098	0.4144	0.4187	0.4227	0.4266	0.4302	0.4336	0.4368	0.4398	0.4425	0.4451	0.4475	0.4497	0.4518	0.4537	0.4554	0.457	0.4586	0.46	0.4613	0.4625	0.4637	0.4649	0.466	0.4671	0.4682	0.4693	0.4704	0.4715
21.78Hz	0.2743	0.2818	0.2892	0.2965	0.3038	0.311	0.3181	0.3251	0.3319	0.3387	0.3453	0.3518	0.3581	0.3643	0.3704	0.3762	0.3819	0.3875	0.3928	0.398	0.403	0.4077	0.4123	0.4167	0.4209	0.4248	0.4286	0.4322	0.4356	0.4388	0.4418	0.4446	0.4472	0.4497	0.452	0.4542	0.4563	0.4582	0.46	0.4618	0.4634	0.465	0.4665	0.4679	0.4693	0.4707	0.4721	0.4735	0.4748
21.47Hz	0.2673	0.2745	0.2817	0.2887	0.2958	0.3027	0.3096	0.3164	0.3231	0.3297	0.3362	0.3426	0.3489	0.355	0.3611	0.367	0.3727	0.3783	0.3838	0.3891	0.3942	0.3992	0.404	0.4086	0.413	0.4173	0.4213	0.4252	0.4289	0.4324	0.4357	0.4389	0.4419	0.4447	0.4474	0.45	0.4524	0.4547	0.4568	0.4589	0.4609	0.4628	0.4646	0.4663	0.468	0.4697	0.4713	0.4729	0.4744
21.16Hz	0.2595	0.2664	0.2732	0.28	0.2867	0.2934	0.3	0.3065	0.313	0.3194	0.3258	0.3321	0.3382	0.3443	0.3503	0.3562	0.3619	0.3675	0.373	0.3784	0.3836	0.3887	0.3936	0.3984	0.403	0.4074	0.4117	0.4158	0.4197	0.4235	0.4271	0.4305	0.4338	0.4369	0.4399	0.4427	0.4454	0.448	0.4504	0.4528	0.455	0.4571	0.4592	0.4612	0.4631	0.465	0.4668	0.4686	0.4703
20.86Hz	0.2509	0.2573	0.2638	0.2702	0.2766	0.283	0.2893	0.2956	0.3018	0.308	0.3142	0.3203	0.3263	0.3322	0.3381	0.3439	0.3496	0.3552	0.3606	0.366	0.3713	0.3764	0.3814	0.3862	0.3909	0.3955	0.3999	0.4042	0.4082	0.4122	0.416	0.4196	0.423	0.4264	0.4295	0.4326	0.4354	0.4382	0.4409	0.4434	0.4458	0.4482	0.4504	0.4526	0.4547	0.4567	0.4587	0.4607	0.4626
20.56Hz	0.2414	0.2474	0.2535	0.2596	0.2656	0.2716	0.2776	0.2836	0.2896	0.2955	0.3014	0.3073	0.3131	0.3188	0.3246	0.3302	0.3358	0.3413	0.3467	0.352	0.3572	0.3623	0.3673	0.3722	0.377	0.3816	0.386	0.3904	0.3945	0.3986	0.4024	0.4062	0.4097	0.4132	0.4165	0.4196	0.4227	0.4256	0.4283	0.431	0.4336	0.436	0.4384	0.4407	0.4429	0.4451	0.4472	0.4492	0.4512
20.26Hz	0.2311	0.2367	0.2424	0.2481	0.2537	0.2594	0.265	0.2707	0.2763	0.2819	0.2876	0.2932	0.2987	0.3043	0.3098	0.3153	0.3207	0.326	0.3313	0.3366	0.3417	0.3467	0.3517	0.3565	0.3612	0.3658	0.3703	0.3746	0.3788	0.3828	0.3867	0.3905	0.3941	0.3976	0.401	0.4042	0.4072	0.4102	0.413	0.4158	0.4184	0.4209	0.4233	0.4257	0.428	0.4302	0.4324	0.4345	0.4366
19.97Hz	0.2201	0.2253	0.2305	0.2358	0.241	0.2463	0.2516	0.2568	0.2621	0.2675	0.2728	0.2781	0.2834	0.2887	0.294	0.2992	0.3044	0.3096	0.3147	0.3198	0.3248	0.3297	0.3345	0.3393	0.3439	0.3484	0.3528	0.3571	0.3612	0.3652	0.3691	0.3728	0.3764	0.3799	0.3832	0.3864	0.3895	0.3924	0.3952	0.398	0.4006	0.4031	0.4055	0.4079	0.4102	0.4124	0.4146	0.4167	0.4188
19.69Hz	0.2083	0.2131	0.2179	0.2227	0.2275	0.2324	0.2373	0.2422	0.2471	0.2521	0.2571	0.2621	0.2671	0.2721	0.2771	0.2821	0.2871	0.2921	0.297	0.3019	0.3067	0.3114	0.3161	0.3207	0.3252	0.3296	0.3339	0.338	0.3421	0.346	0.3497	0.3534	0.3569	0.3603	0.3635	0.3666	0.3696	0.3725	0.3753	0.3779	0.3805	0.3829	0.3853	0.3876	0.3898	0.392	0.3941	0.3962	0.3983
19.4Hz	0.196	0.2003	0.2046	0.209	0.2134	0.2178	0.2223	0.2268	0.2314	0.236	0.2406	0.2453	0.25	0.2547	0.2595	0.2642	0.269	0.2737	0.2784	0.283	0.2876	0.2922	0.2967	0.3011	0.3054	0.3096	0.3137	0.3177	0.3216	0.3254	0.329	0.3325	0.3359	0.3391	0.3422	0.3452	0.3481	0.3508	0.3534	0.356	0.3584	0.3607	0.363	0.3652	0.3673	0.3694	0.3714	0.3734	0.3754
19.13Hz	0.1832	0.1871	0.1909	0.1948	0.1988	0.2028	0.2069	0.211	0.2152	0.2195	0.2237	0.2281	0.2325	0.2369	0.2413	0.2458	0.2502	0.2547	0.2592	0.2636	0.268	0.2723	0.2766	0.2808	0.2849	0.2889	0.2928	0.2966	0.3003	0.3038	0.3073	0.3106	0.3138	0.3168	0.3197	0.3225	0.3252	0.3278	0.3302	0.3326	0.3348	0.337	0.3391	0.3411	0.3431	0.345	0.3469	0.3488	0.3506
18.85Hz	0.17	0.1734	0.1768	0.1803	0.1838	0.1874	0.1911	0.1948	0.1986	0.2025	0.2064	0.2104	0.2145	0.2186	0.2227	0.2269	0.2311	0.2353	0.2395	0.2437	0.2478	0.2519	0.2559	0.2599	0.2638	0.2675	0.2712	0.2748	0.2783	0.2816	0.2848	0.2879	0.2909	0.2937	0.2964	0.2989	0.3014	0.3037	0.3059	0.3081	0.3101	0.3121	0.3139	0.3158	0.3175	0.3193	0.321	0.3226	0.3243
18.58Hz	0.1565	0.1594	0.1624	0.1654	0.1685	0.1717	0.175	0.1783	0.1818	0.1853	0.1889	0.1926	0.1963	0.2002	0.204	0.2079	0.2118	0.2158	0.2197	0.2236	0.2275	0.2313	0.2351	0.2388	0.2425	0.246	0.2494	0.2528	0.256	0.2591	0.262	0.2648	0.2675	0.2701	0.2725	0.2748	0.277	0.2791	0.281	0.2829	0.2847	0.2864	0.288	0.2896	0.2911	0.2926	0.2941	0.2956	0.2971
18.31Hz	0.1428	0.1453	0.1478	0.1504	0.1531	0.1559	0.1588	0.1618	0.1649	0.1681	0.1714	0.1748	0.1782	0.1818	0.1853	0.189	0.1926	0.1963	0.2	0.2036	0.2073	0.2109	0.2144	0.2179	0.2213	0.2245	0.2277	0.2308	0.2337	0.2365	0.2392	0.2418	0.2442	0.2464	0.2486	0.2506	0.2525	0.2543	0.2559	0.2575	0.259	0.2604	0.2618	0.2631	0.2643	0.2656	0.2668	0.268	0.2693
18.05Hz	0.129	0.1311	0.1332	0.1354	0.1377	0.1402	0.1427	0.1454	0.1481	0.151	0.154	0.1571	0.1603	0.1636	0.1669	0.1703	0.1737	0.1771	0.1806	0.184	0.1874	0.1908	0.1941	0.1973	0.2004	0.2034	0.2063	0.2091	0.2118	0.2143	0.2167	0.219	0.2211	0.2231	0.2249	0.2266	0.2282	0.2297	0.231	0.2323	0.2335	0.2346	0.2356	0.2366	0.2376	0.2385	0.2395	0.2405	0.2415
17.79Hz	0.1153	0.1169	0.1186	0.1205	0.1225	0.1245	0.1268	0.1291	0.1316	0.1343	0.137	0.1398	0.1428	0.1458	0.1489	0.1521	0.1553	0.1585	0.1617	0.165	0.1681	0.1713	0.1743	0.1773	0.1802	0.183	0.1856	0.1882	0.1905	0.1928	0.1949	0.1969	0.1987	0.2003	0.2018	0.2032	0.2045	0.2056	0.2066	0.2076	0.2084	0.2092	0.2099	0.2106	0.2113	0.2119	0.2126	0.2132	0.214
17.54Hz	0.1017	0.103	0.1043	0.1058	0.1075	0.1093	0.1112	0.1133	0.1156	0.118	0.1205	0.1231	0.1259	0.1287	0.1317	0.1347	0.1377	0.1407	0.1438	0.1468	0.1498	0.1527	0.1555	0.1583	0.1609	0.1635	0.1659	0.1681	0.1703	0.1722	0.1741	0.1757	0.1772	0.1786	0.1798	0.1808	0.1817	0.1825	0.1832	0.1838	0.1843	0.1848	0.1851	0.1855	0.1858	0.1862	0.1865	0.1869	0.1873
17.29Hz	0.0884	0.0893	0.0904	0.0916	0.0929	0.0945	0.0962	0.0981	0.1001	0.1023	0.1047	0.1072	0.1098	0.1125	0.1153	0.1181	0.121	0.1239	0.1268	0.1296	0.1324	0.1352	0.1378	0.1404	0.1428	0.1451	0.1473	0.1493	0.1511	0.1528	0.1544	0.1557	0.1569	0.158	0.1588	0.1596	0.1602	0.1606	0.161	0.1612	0.1614	0.1615	0.1615	0.1615	0.1615	0.1615	0.1616	0.1616	0.1618
17.04Hz	0.0755	0.0761	0.0768	0.0778	0.0789	0.0802	0.0817	0.0835	0.0854	0.0875	0.0897	0.0921	0.0946	0.0972	0.0999	0.1027	0.1054	0.1082	0.111	0.1137	0.1163	0.1189	0.1214	0.1238	0.126	0.1281	0.13	0.1318	0.1334	0.1349	0.1361	0.1372	0.1381	0.1388	0.1394	0.1398	0.1401	0.1402	0.1402	0.1401	0.1399	0.1396	0.1393	0.139	0.1387	0.1383	0.1381	0.1378	0.1377
16.79Hz	0.063	0.0633	0.0638	0.0645	0.0655	0.0667	0.0681	0.0697	0.0715	0.0735	0.0758	0.0781	0.0806	0.0831	0.0858	0.0885	0.0912	0.0939	0.0966	0.0992	0.1017	0.1041	0.1065	0.1087	0.1107	0.1126	0.1143	0.1159	0.1173	0.1184	0.1194	0.1202	0.1208	0.1213	0.1215	0.1216	0.1216	0.1214	0.121	0.1206	0.1201	0.1195	0.1188	0.1181	0.1175	0.1168	0.1162	0.1157	0.1152
16.55Hz	0.0511	0.0512	0.0514	0.052	0.0528	0.0539	0.0552	0.0568	0.0587	0.0607	0.0629	0.0653	0.0678	0.0704	0.073	0.0757	0.0784	0.081	0.0836	0.0862	0.0886	0.0909	0.0931	0.0952	0.097	0.0987	0.1003	0.1016	0.1028	0.1037	0.1044	0.105	0.1053	0.1055	0.1055	0.1053	0.1049	0.1044	0.1037	0.103	0.1021	0.1011	0.1002	0.0991	0.0981	0.0971	0.0962	0.0953	0.0946
16.32Hz	0.0399	0.0397	0.0398	0.0402	0.0409	0.042	0.0434	0.045	0.047	0.0491	0.0515	0.0539	0.0565	0.0592	0.0619	0.0646	0.0672	0.0699	0.0724	0.0749	0.0772	0.0794	0.0815	0.0834	0.0851	0.0866	0.088	0.0891	0.0901	0.0908	0.0913	0.0916	0.0917	0.0916	0.0913	0.0908	0.0902	0.0893	0.0884	0.0873	0.0861	0.0848	0.0835	0.0822	0.0808	0.0795	0.0782	0.077	0.0759
16.08Hz	0.0293	0.0288	0.0288	0.0291	0.0299	0.0311	0.0326	0.0345	0.0367	0.039	0.0416	0.0442	0.0469	0.0497	0.0524	0.0552	0.0578	0.0604	0.0629	0.0653	0.0676	0.0697	0.0716	0.0733	0.0749	0.0763	0.0774	0.0784	0.0791	0.0796	0.0799	0.08	0.0799	0.0796	0.079	0.0783	0.0774	0.0763	0.0751	0.0737	0.0722	0.0706	0.069	0.0673	0.0656	0.0639	0.0623	0.0607	0.0593
15.85Hz	0.0195	0.0187	0.0185	0.0189	0.0199	0.0214	0.0233	0.0256	0.0281	0.0307	0.0335	0.0363	0.0392	0.042	0.0449	0.0476	0.0502	0.0528	0.0552	0.0575	0.0596	0.0616	0.0634	0.065	0.0664	0.0676	0.0686	0.0694	0.0699	0.0703	0.0704	0.0703	0.0699	0.0694	0.0686	0.0677	0.0666	0.0653	0.0638	0.0622	0.0604	0.0585	0.0566	0.0546	0.0526	0.0505	0.0485	0.0466	0.0449
15.63Hz	0.0107	0.0094	0.009	0.0097	0.0113	0.0136	0.0162	0.019	0.0219	0.0248	0.0278	0.0308	0.0337	0.0366	0.0394	0.0421	0.0446	0.0471	0.0494	0.0515	0.0535	0.0553	0.057	0.0584	0.0596	0.0607	0.0615	0.0621	0.0625	0.0626	0.0626	0.0623	0.0618	0.0611	0.0602	0.0591	0.0578	0.0564	0.0547	0.0529	0.0509	0.0488	0.0466	0.0443	0.042	0.0396	0.0373	0.035	0.0327
15.4Hz	0.0052	0.0022	0.0008	0.0038	0.0069	0.0099	0.013	0.016	0.0191	0.0221	0.025	0.0279	0.0307	0.0334	0.0361	0.0386	0.041	0.0432	0.0453	0.0473	0.0491	0.0507	0.0522	0.0534	0.0545	0.0553	0.056	0.0565	0.0567	0.0567	0.0565	0.0562	0.0556	0.0547	0.0537	0.0525	0.0511	0.0496	0.0478	0.0459	0.0438	0.0416	0.0392	0.0368	0.0342	0.0316	0.0289	0.0262	0.0236
15.18Hz	0.0089	0.0079	0.0079	0.0088	0.0105	0.0125	0.0149	0.0174	0.0199	0.0225	0.025	0.0276	0.03	0.0324	0.0348	0.037	0.0391	0.0411	0.043	0.0447	0.0462	0.0476	0.0489	0.0499	0.0508	0.0515	0.052	0.0523	0.0524	0.0524	0.0521	0.0516	0.0509	0.0501	0.049	0.0478	0.0464	0.0448	0.043	0.0411	0.0391	0.0369	0.0345	0.0321	0.0295	0.0268	0.0241	0.0212	0.0183
14.96Hz	0.0155	0.0152	0.0153	0.0159	0.0168	0.0181	0.0197	0.0214	0.0233	0.0253	0.0273	0.0293	0.0313	0.0333	0.0352	0.0371	0.0389	0.0405	0.0421	0.0435	0.0448	0.046	0.047	0.0479	0.0486	0.0491	0.0495	0.0496	0.0497	0.0495	0.0492	0.0486	0.048	0.0471	0.0461	0.0449	0.0435	0.042	0.0404	0.0386	0.0367	0.0347	0.0325	0.0303	0.0279	0.0255	0.0231	0.0206	0.018
14.75Hz	0.0221	0.022	0.0222	0.0226	0.0233	0.0242	0.0252	0.0264	0.0278	0.0292	0.0308	0.0323	0.0339	0.0354	0.0369	0.0384	0.0398	0.0412	0.0424	0.0436	0.0446	0.0455	0.0463	0.047	0.0475	0.0479	0.0481	0.0482	0.0482	0.0479	0.0476	0.0471	0.0464	0.0456	0.0446	0.0435	0.0423	0.041	0.0395	0.038	0.0363	0.0346	0.0327	0.0309	0.029	0.027	0.0251	0.0232	0.0213
14.54Hz	0.0284	0.0284	0.0286	0.0289	0.0294	0.0301	0.0309	0.0317	0.0327	0.0338	0.0349	0.036	0.0372	0.0384	0.0395	0.0407	0.0418	0.0428	0.0437	0.0446	0.0454	0.0461	0.0467	0.0472	0.0476	0.0478	0.0479	0.0479	0.0478	0.0476	0.0472	0.0467	0.0461	0.0454	0.0445	0.0436	0.0425	0.0414	0.0401	0.0388	0.0375	0.036	0.0346	0.0331	0.0316	0.0301	0.0287	0.0273	0.026
14.33Hz	0.0343	0.0344	0.0346	0.0349	0.0353	0.0357	0.0363	0.037	0.0377	0.0385	0.0393	0.0401	0.041	0.0419	0.0427	0.0436	0.0444	0.0451	0.0458	0.0465	0.0471	0.0476	0.048	0.0483	0.0485	0.0487	0.0487	0.0487	0.0485	0.0482	0.0479	0.0474	0.0469	0.0462	0.0455	0.0447	0.0438	0.0428	0.0418	0.0408	0.0397	0.0385	0.0374	0.0362	0.0351	0.034	0.0329	0.0319	0.0309
14.12Hz	0.0398	0.04	0.0402	0.0404	0.0408	0.0412	0.0416	0.0421	0.0426	0.0432	0.0438	0.0444	0.0451	0.0457	0.0463	0.0469	0.0475	0.048	0.0485	0.049	0.0494	0.0497	0.05	0.0502	0.0503	0.0504	0.0503	0.0502	0.05	0.0498	0.0494	0.049	0.0485	0.048	0.0473	0.0467	0.0459	0.0451	0.0443	0.0434	0.0425	0.0416	0.0407	0.0398	0.0389	0.0381	0.0372	0.0364	0.0357
13.92Hz	0.0452	0.0453	0.0455	0.0458	0.0461	0.0464	0.0467	0.0471	0.0475	0.048	0.0484	0.0489	0.0493	0.0498	0.0502	0.0506	0.051	0.0514	0.0517	0.052	0.0523	0.0525	0.0527	0.0527	0.0528	0.0528	0.0527	0.0525	0.0523	0.0521	0.0517	0.0514	0.0509	0.0504	0.0499	0.0493	0.0487	0.048	0.0473	0.0466	0.0459	0.0451	0.0444	0.0436	0.0429	0.0422	0.0415	0.0408	0.0402
13.72Hz	0.0502	0.0504	0.0507	0.0509	0.0512	0.0514	0.0517	0.052	0.0524	0.0527	0.053	0.0534	0.0537	0.054	0.0543	0.0546	0.0549	0.0551	0.0554	0.0555	0.0557	0.0558	0.0558	0.0559	0.0558	0.0558	0.0556	0.0555	0.0552	0.055	0.0546	0.0543	0.0539	0.0534	0.0529	0.0524	0.0519	0.0513	0.0507	0.0501	0.0494	0.0488	0.0482	0.0475	0.0469	0.0463	0.0456	0.045	0.0445
13.52Hz	0.0552	0.0554	0.0556	0.0559	0.0561	0.0564	0.0567	0.0569	0.0572	0.0574	0.0577	0.058	0.0582	0.0584	0.0586	0.0588	0.059	0.0592	0.0593	0.0594	0.0594	0.0595	0.0595	0.0594	0.0593	0.0592	0.059	0.0588	0.0586	0.0583	0.058	0.0577	0.0573	0.0568	0.0564	0.0559	0.0554	0.0549	0.0543	0.0538	0.0532	0.0526	0.052	0.0514	0.0508	0.0502	0.0496	0.0491	0.0485
13.33Hz	0.06	0.0602	0.0605	0.0607	0.061	0.0612	0.0615	0.0617	0.062	0.0622	0.0624	0.0626	0.0628	0.0629	0.0631	0.0632	0.0633	0.0634	0.0635	0.0635	0.0635	0.0634	0.0634	0.0633	0.0632	0.063	0.0628	0.0626	0.0623	0.062	0.0617	0.0613	0.061	0.0605	0.0601	0.0596	0.0591	0.0586	0.0581	0.0576	0.057	0.0564	0.0559	0.0553	0.0547	0.0541	0.0535	0.0529	0.0524
13.14Hz	0.0647	0.065	0.0653	0.0655	0.0658	0.0661	0.0663	0.0665	0.0667	0.0669	0.0671	0.0673	0.0674	0.0676	0.0677	0.0677	0.0678	0.0678	0.0679	0.0678	0.0678	0.0677	0.0676	0.0675	0.0673	0.0671	0.0669	0.0666	0.0663	0.066	0.0657	0.0653	0.0649	0.0645	0.064	0.0636	0.0631	0.0625	0.062	0.0615	0.0609	0.0603	0.0597	0.0591	0.0585	0.0579	0.0573	0.0567	0.056
12.95Hz	0.0693	0.0696	0.07	0.0703	0.0706	0.0708	0.0711	0.0713	0.0715	0.0717	0.0719	0.072	0.0722	0.0723	0.0723	0.0724	0.0724	0.0724	0.0724	0.0723	0.0723	0.0721	0.072	0.0718	0.0716	0.0714	0.0712	0.0709	0.0705	0.0702	0.0698	0.0694	0.069	0.0686	0.0681	0.0676	0.0671	0.0665	0.066	0.0654	0.0648	0.0642	0.0635	0.0629	0.0623	0.0616	0.0609	0.0603	0.0596
12.76Hz	0.0739	0.0743	0.0746	0.075	0.0753	0.0756	0.0758	0.0761	0.0763	0.0765	0.0766	0.0768	0.0769	0.077	0.077	0.0771	0.0771	0.0771	0.077	0.0769	0.0768	0.0767	0.0765	0.0763	0.0761	0.0758	0.0755	0.0752	0.0749	0.0745	0.0741	0.0736	0.0732	0.0727	0.0722	0.0717	0.0711	0.0705	0.0699	0.0693	0.0686	0.068	0.0673	0.0666	0.0659	0.0652	0.0645	0.0637	0.063
12.58Hz	0.0784	0.0788	0.0792	0.0796	0.0799	0.0803	0.0805	0.0808	0.081	0.0812	0.0814	0.0815	0.0817	0.0817	0.0818	0.0818	0.0818	0.0818	0.0817	0.0816	0.0815	0.0813	0.0811	0.0809	0.0806	0.0803	0.08	0.0796	0.0793	0.0788	0.0784	0.0779	0.0774	0.0769	0.0763	0.0758	0.0751	0.0745	0.0739	0.0732	0.0725	0.0718	0.071	0.0703	0.0695	0.0687	0.0679	0.0671	0.0663
12.4Hz	0.0829	0.0833	0.0838	0.0842	0.0845	0.0849	0.0852	0.0855	0.0857	0.0859	0.0861	0.0863	0.0864	0.0865	0.0865	0.0865	0.0865	0.0865	0.0864	0.0863	0.0861	0.0859	0.0857	0.0854	0.0851	0.0848	0.0845	0.0841	0.0836	0.0832	0.0827	0.0822	0.0816	0.0811	0.0804	0.0798	0.0791	0.0785	0.0777	0.077	0.0762	0.0755	0.0747	0.0738	0.073	0.0721	0.0712	0.0704	0.0695
12.22Hz	0.0873	0.0878	0.0883	0.0887	0.0891	0.0895	0.0898	0.0901	0.0904	0.0906	0.0908	0.091	0.0911	0.0912	0.0912	0.0912	0.0912	0.0911	0.091	0.0909	0.0907	0.0905	0.0903	0.09	0.0897	0.0893	0.0889	0.0885	0.088	0.0875	0.087	0.0864	0.0858	0.0852	0.0845	0.0838	0.0831	0.0823	0.0816	0.0808	0.0799	0.0791	0.0782	0.0773	0.0764	0.0754	0.0745	0.0735	0.0725
12.05Hz	0.0917	0.0922	0.0927	0.0932	0.0936	0.094	0.0944	0.0947	0.095	0.0952	0.0954	0.0956	0.0957	0.0958	0.0959	0.0959	0.0958	0.0958	0.0957	0.0955	0.0953	0.0951	0.0948	0.0945	0.0941	0.0937	0.0933	0.0928	0.0923	0.0918	0.0912	0.0906	0.0899	0.0892	0.0885	0.0877	0.087	0.0861	0.0853	0.0844	0.0835	0.0826	0.0816	0.0806	0.0796	0.0786	0.0775	0.0765	0.0754
11.88Hz	0.096	0.0966	0.0971	0.0976	0.0981	0.0985	0.0989	0.0992	0.0995	0.0998	0.1	0.1002	0.1003	0.1004	0.1004	0.1004	0.1004	0.1003	0.1002	0.1	0.0998	0.0995	0.0992	0.0989	0.0985	0.0981	0.0976	0.0971	0.0965	0.096	0.0953	0.0946	0.0939	0.0932	0.0924	0.0916	0.0907	0.0898	0.0889	0.088	0.087	0.086	0.0849	0.0838	0.0827	0.0816	0.0805	0.0793	0.0781
11.71Hz	0.1002	0.1008	0.1014	0.1019	0.1024	0.1029	0.1033	0.1036	0.104	0.1042	0.1045	0.1046	0.1048	0.1049	0.1049	0.1049	0.1049	0.1048	0.1046	0.1044	0.1042	0.1039	0.1036	0.1032	0.1028	0.1023	0.1018	0.1013	0.1007	0.1	0.0993	0.0986	0.0978	0.097	0.0962	0.0953	0.0944	0.0934	0.0924	0.0914	0.0903	0.0892	0.0881	0.0869	0.0857	0.0845	0.0833	0.082	0.0808
11.54Hz	0.1044	0.105	0.1056	0.1062	0.1067	0.1072	0.1076	0.108	0.1083	0.1086	0.1088	0.109	0.1091	0.1092	0.1093	0.1093	0.1092	0.1091	0.1089	0.1087	0.1085	0.1082	0.1078	0.1074	0.107	0.1065	0.1059	0.1053	0.1047	0.104	0.1032	0.1025	0.1016	0.1008	0.0999	0.0989	0.0979	0.0969	0.0958	0.0947	0.0935	0.0924	0.0911	0.0899	0.0886	0.0873	0.086	0.0846	0.0833
11.37Hz	0.1084	0.1091	0.1097	0.1103	0.1108	0.1113	0.1118	0.1122	0.1125	0.1128	0.113	0.1132	0.1134	0.1135	0.1135	0.1135	0.1134	0.1133	0.1131	0.1129	0.1126	0.1123	0.1119	0.1115	0.111	0.1104	0.1099	0.1092	0.1085	0.1078	0.107	0.1062	0.1053	0.1044	0.1034	0.1024	0.1013	0.1002	0.099	0.0979	0.0966	0.0954	0.0941	0.0927	0.0914	0.09	0.0886	0.0871	0.0856
11.21Hz	0.1124	0.1131	0.1138	0.1144	0.1149	0.1154	0.1159	0.1163	0.1166	0.1169	0.1172	0.1174	0.1175	0.1176	0.1176	0.1176	0.1175	0.1174	0.1172	0.117	0.1167	0.1163	0.1159	0.1154	0.1149	0.1143	0.1137	0.113	0.1123	0.1115	0.1107	0.1098	0.1089	0.1079	0.1068	0.1057	0.1046	0.1034	0.1022	0.101	0.0997	0.0983	0.0969	0.0955	0.0941	0.0926	0.0911	0.0895	0.0879
11.05Hz	0.1163	0.117	0.1177	0.1183	0.1189	0.1194	0.1199	0.1203	0.1206	0.121	0.1212	0.1214	0.1215	0.1216	0.1216	0.1216	0.1215	0.1214	0.1212	0.1209	0.1206	0.1202	0.1198	0.1193	0.1187	0.1181	0.1175	0.1167	0.116	0.1151	0.1142	0.1133	0.1123	0.1113	0.1102	0.109	0.1078	0.1066	0.1053	0.104	0.1026	0.1012	0.0997	0.0982	0.0967	0.0951	0.0935	0.0919	0.0902
10.89Hz	0.1201	0.1208	0.1215	0.1222	0.1228	0.1233	0.1238	0.1242	0.1245	0.1249	0.1251	0.1253	0.1254	0.1255	0.1255	0.1255	0.1254	0.1252	0.125	0.1248	0.1244	0.124	0.1236	0.123	0.1225	0.1218	0.1211	0.1204	0.1195	0.1187	0.1177	0.1168	0.1157	0.1146	0.1135	0.1123	0.111	0.1097	0.1084	0.107	0.1055	0.104	0.1025	0.1009	0.0993	0.0977	0.096	0.0942	0.0925
10.73Hz	0.1238	0.1246	0.1253	0.1259	0.1265	0.1271	0.1275	0.128	0.1283	0.1287	0.1289	0.1291	0.1292	0.1293	0.1293	0.1293	0.1292	0.129	0.1288	0.1285	0.1281	0.1277	0.1272	0.1267	0.1261	0.1254	0.1247	0.1239	0.123	0.1221	0.1212	0.1201	0.119	0.1179	0.1167	0.1155	0.1142	0.1128	0.1114	0.1099	0.1084	0.1069	0.1053	0.1036	0.102	0.1002	0.0985	0.0967	0.0948
10.58Hz	0.1274	0.1282	0.1289	0.1296	0.1302	0.1308	0.1312	0.1317	0.1321	0.1324	0.1326	0.1328	0.133	0.133	0.133	0.133	0.1329	0.1327	0.1325	0.1322	0.1318	0.1313	0.1308	0.1303	0.1296	0.129	0.1282	0.1274	0.1265	0.1256	0.1246	0.1235	0.1224	0.1212	0.12	0.1187	0.1173	0.1159	0.1145	0.1129	0.1114	0.1098	0.1081	0.1064	0.1047	0.1029	0.1011	0.0992	0.0973
10.43Hz	0.131	0.1318	0.1325	0.1332	0.1338	0.1344	0.1349	0.1353	0.1357	0.136	0.1363	0.1365	0.1366	0.1367	0.1367	0.1366	0.1365	0.1363	0.1361	0.1358	0.1354	0.1349	0.1344	0.1339	0.1332	0.1325	0.1317	0.1309	0.13	0.129	0.128	0.1269	0.1257	0.1245	0.1233	0.1219	0.1205	0.1191	0.1176	0.1161	0.1145	0.1128	0.1111	0.1094	0.1076	0.1057	0.1038	0.1019	0.1
10.28Hz	0.1345	0.1353	0.1361	0.1367	0.1374	0.1379	0.1385	0.1389	0.1393	0.1396	0.1399	0.1401	0.1402	0.1403	0.1403	0.1403	0.1401	0.1399	0.1397	0.1394	0.139	0.1385	0.138	0.1374	0.1368	0.136	0.1352	0.1344	0.1335	0.1325	0.1314	0.1303	0.1292	0.1279	0.1266	0.1253	0.1239	0.1224	0.1209	0.1193	0.1177	0.116	0.1142	0.1125	0.1106	0.1087	0.1068	0.1049	0.1029
10.13Hz	0.1379	0.1387	0.1395	0.1402	0.1408	0.1414	0.1419	0.1424	0.1428	0.1431	0.1434	0.1436	0.1438	0.1438	0.1439	0.1438	0.1437	0.1435	0.1432	0.1429	0.1425	0.1421	0.1416	0.141	0.1403	0.1396	0.1388	0.1379	0.137	0.136	0.135	0.1338	0.1327	0.1314	0.1301	0.1287	0.1273	0.1258	0.1243	0.1227	0.121	0.1193	0.1176	0.1158	0.1139	0.112	0.1101	0.1081	0.1061
9.99Hz	0.1413	0.1422	0.1429	0.1436	0.1443	0.1449	0.1454	0.1459	0.1463	0.1467	0.1469	0.1472	0.1473	0.1474	0.1474	0.1474	0.1473	0.1471	0.1469	0.1465	0.1462	0.1457	0.1452	0.1446	0.144	0.1432	0.1424	0.1416	0.1407	0.1397	0.1386	0.1375	0.1363	0.1351	0.1338	0.1324	0.131	0.1295	0.1279	0.1263	0.1247	0.123	0.1212	0.1194	0.1175	0.1156	0.1137	0.1117	0.1097
9.84Hz	0.1447	0.1455	0.1463	0.1471	0.1477	0.1483	0.1489	0.1494	0.1498	0.1502	0.1505	0.1507	0.1509	0.151	0.151	0.151	0.1509	0.1507	0.1505	0.1502	0.1498	0.1494	0.1489	0.1483	0.1477	0.1469	0.1462	0.1453	0.1444	0.1434	0.1424	0.1413	0.1401	0.1389	0.1376	0.1362	0.1348	0.1333	0.1318	0.1302	0.1286	0.1269	0.1251	0.1233	0.1215	0.1196	0.1176	0.1156	0.1136
9.7Hz	0.1481	0.1489	0.1497	0.1505	0.1512	0.1518	0.1524	0.1529	0.1533	0.1537	0.154	0.1543	0.1545	0.1546	0.1546	0.1546	0.1545	0.1544	0.1542	0.1539	0.1536	0.1531	0.1527	0.1521	0.1515	0.1508	0.15	0.1492	0.1483	0.1474	0.1463	0.1453	0.1441	0.1429	0.1416	0.1403	0.1389	0.1374	0.1359	0.1343	0.1327	0.131	0.1293	0.1275	0.1257	0.1238	0.1219	0.12	0.1179
9.56Hz	0.1514	0.1523	0.1531	0.1539	0.1546	0.1553	0.1558	0.1564	0.1568	0.1572	0.1576	0.1579	0.1581	0.1582	0.1583	0.1583	0.1583	0.1582	0.158	0.1577	0.1574	0.157	0.1566	0.156	0.1554	0.1548	0.1541	0.1533	0.1524	0.1515	0.1505	0.1494	0.1483	0.1471	0.1459	0.1446	0.1432	0.1418	0.1403	0.1388	0.1372	0.1356	0.1339	0.1321	0.1303	0.1285	0.1266	0.1247	0.1227
9.43Hz	0.1548	0.1557	0.1566	0.1574	0.1581	0.1588	0.1594	0.1599	0.1604	0.1609	0.1612	0.1615	0.1618	0.162	0.1621	0.1621	0.1621	0.162	0.1619	0.1617	0.1614	0.161	0.1606	0.1601	0.1596	0.1589	0.1583	0.1575	0.1567	0.1558	0.1549	0.1538	0.1528	0.1516	0.1504	0.1492	0.1479	0.1465	0.145	0.1436	0.142	0.1404	0.1388	0.1371	0.1353	0.1335	0.1317	0.1298	0.1279
9.29Hz	0.1582	0.1592	0.16	0.1608	0.1616	0.1623	0.163	0.1635	0.1641	0.1645	0.1649	0.1653	0.1656	0.1658	0.1659	0.166	0.166	0.166	0.1659	0.1657	0.1655	0.1652	0.1648	0.1643	0.1638	0.1633	0.1626	0.1619	0.1611	0.1603	0.1594	0.1584	0.1574	0.1563	0.1552	0.154	0.1527	0.1514	0.15	0.1486	0.1471	0.1456	0.144	0.1423	0.1406	0.1389	0.1371	0.1353	0.1334
9.16Hz	0.1617	0.1626	0.1635	0.1644	0.1652	0.1659	0.1666	0.1672	0.1678	0.1683	0.1687	0.1691	0.1694	0.1697	0.1699	0.17	0.1701	0.1701	0.17	0.1699	0.1697	0.1694	0.1691	0.1687	0.1683	0.1678	0.1672	0.1665	0.1658	0.165	0.1642	0.1633	0.1623	0.1613	0.1602	0.1591	0.1579	0.1566	0.1553	0.1539	0.1525	0.151	0.1495	0.1479	0.1463	0.1446	0.1429	0.1411	0.1393
9.03Hz	0.1651	0.1661	0.1671	0.168	0.1688	0.1696	0.1703	0.171	0.1716	0.1721	0.1726	0.173	0.1734	0.1737	0.1739	0.1741	0.1742	0.1743	0.1743	0.1742	0.1741	0.1739	0.1736	0.1733	0.1729	0.1724	0.1719	0.1713	0.1707	0.17	0.1692	0.1683	0.1674	0.1665	0.1655	0.1644	0.1633	0.1621	0.1608	0.1595	0.1582	0.1568	0.1553	0.1538	0.1522	0.1506	0.149	0.1473	0.1455
8.9Hz	0.1687	0.1697	0.1707	0.1716	0.1725	0.1733	0.1741	0.1748	0.1755	0.176	0.1766	0.1771	0.1775	0.1778	0.1781	0.1784	0.1785	0.1786	0.1787	0.1787	0.1786	0.1785	0.1783	0.178	0.1777	0.1773	0.1768	0.1763	0.1757	0.1751	0.1744	0.1736	0.1728	0.1719	0.171	0.17	0.1689	0.1678	0.1666	0.1654	0.1641	0.1628	0.1614	0.16	0.1585	0.157	0.1554	0.1538	0.1521
8.77Hz	0.1723	0.1734	0.1744	0.1753	0.1763	0.1771	0.1779	0.1787	0.1794	0.18	0.1806	0.1812	0.1816	0.182	0.1824	0.1827	0.1829	0.1831	0.1832	0.1833	0.1833	0.1832	0.183	0.1829	0.1826	0.1823	0.1819	0.1815	0.1809	0.1804	0.1798	0.1791	0.1783	0.1775	0.1767	0.1757	0.1748	0.1737	0.1726	0.1715	0.1703	0.169	0.1677	0.1664	0.165	0.1635	0.162	0.1605	0.1589
8.64Hz	0.1759	0.1771	0.1781	0.1791	0.1801	0.181	0.1819	0.1827	0.1834	0.1841	0.1848	0.1854	0.1859	0.1864	0.1868	0.1871	0.1874	0.1877	0.1879	0.188	0.188	0.188	0.188	0.1879	0.1877	0.1874	0.1871	0.1868	0.1863	0.1859	0.1853	0.1847	0.1841	0.1833	0.1826	0.1817	0.1808	0.1799	0.1789	0.1778	0.1767	0.1755	0.1743	0.173	0.1717	0.1704	0.169	0.1675	0.166
8.52Hz	0.1797	0.1808	0.1819	0.183	0.184	0.185	0.1859	0.1867	0.1875	0.1883	0.189	0.1897	0.1902	0.1908	0.1913	0.1917	0.1921	0.1924	0.1926	0.1928	0.1929	0.193	0.193	0.193	0.1929	0.1927	0.1925	0.1922	0.1919	0.1915	0.191	0.1905	0.1899	0.1893	0.1886	0.1879	0.1871	0.1862	0.1853	0.1843	0.1833	0.1822	0.1811	0.1799	0.1787	0.1774	0.1761	0.1747	0.1733
8.4Hz	0.1834	0.1846	0.1858	0.1869	0.188	0.189	0.19	0.1909	0.1918	0.1926	0.1933	0.1941	0.1947	0.1953	0.1959	0.1964	0.1968	0.1972	0.1975	0.1978	0.198	0.1981	0.1982	0.1983	0.1983	0.1982	0.198	0.1979	0.1976	0.1973	0.1969	0.1965	0.196	0.1955	0.1949	0.1942	0.1935	0.1927	0.1919	0.191	0.1901	0.1891	0.1881	0.187	0.1859	0.1847	0.1835	0.1822	0.1809
8.28Hz	0.1873	0.1885	0.1897	0.1909	0.192	0.1931	0.1941	0.1951	0.196	0.1969	0.1977	0.1985	0.1992	0.1999	0.2005	0.2011	0.2016	0.2021	0.2025	0.2028	0.2031	0.2034	0.2035	0.2037	0.2037	0.2037	0.2037	0.2036	0.2034	0.2032	0.2029	0.2026	0.2022	0.2018	0.2013	0.2007	0.2001	0.1994	0.1987	0.1979	0.1971	0.1962	0.1953	0.1943	0.1933	0.1922	0.1911	0.1899	0.1886
8.16Hz	0.1911	0.1924	0.1937	0.1949	0.1961	0.1972	0.1983	0.1993	0.2003	0.2013	0.2022	0.203	0.2038	0.2046	0.2053	0.2059	0.2065	0.207	0.2075	0.208	0.2083	0.2087	0.2089	0.2091	0.2093	0.2094	0.2094	0.2094	0.2094	0.2092	0.2091	0.2088	0.2085	0.2082	0.2078	0.2073	0.2068	0.2063	0.2056	0.205	0.2043	0.2035	0.2027	0.2018	0.2008	0.1999	0.1988	0.1978	0.1966
8.04Hz	0.195	0.1964	0.1977	0.199	0.2002	0.2014	0.2026	0.2037	0.2047	0.2058	0.2067	0.2076	0.2085	0.2093	0.2101	0.2108	0.2115	0.2121	0.2127	0.2132	0.2137	0.2141	0.2144	0.2147	0.215	0.2152	0.2153	0.2154	0.2154	0.2154	0.2153	0.2152	0.215	0.2148	0.2145	0.2141	0.2137	0.2133	0.2128	0.2122	0.2116	0.2109	0.2102	0.2094	0.2086	0.2078	0.2068	0.2059	0.2049
7.93Hz	0.199	0.2004	0.2018	0.2031	0.2044	0.2057	0.2069	0.208	0.2092	0.2102	0.2113	0.2123	0.2132	0.2141	0.215	0.2158	0.2165	0.2172	0.2179	0.2185	0.219	0.2195	0.22	0.2204	0.2207	0.221	0.2213	0.2214	0.2216	0.2217	0.2217	0.2216	0.2216	0.2214	0.2213	0.221	0.2207	0.2204	0.22	0.2195	0.219	0.2185	0.2179	0.2172	0.2165	0.2158	0.215	0.2141	0.2133
7.81Hz	0.2029	0.2044	0.2059	0.2073	0.2086	0.2099	0.2112	0.2125	0.2137	0.2148	0.2159	0.217	0.218	0.219	0.2199	0.2208	0.2216	0.2224	0.2232	0.2239	0.2245	0.2251	0.2256	0.2261	0.2266	0.227	0.2273	0.2276	0.2278	0.228	0.2282	0.2282	0.2283	0.2282	0.2282	0.2281	0.2279	0.2277	0.2274	0.227	0.2267	0.2262	0.2258	0.2252	0.2247	0.224	0.2234	0.2226	0.2219
7.7Hz	0.2069	0.2084	0.2099	0.2114	0.2128	0.2142	0.2155	0.2169	0.2181	0.2193	0.2205	0.2217	0.2228	0.2238	0.2248	0.2258	0.2267	0.2276	0.2284	0.2292	0.23	0.2306	0.2313	0.2319	0.2324	0.2329	0.2334	0.2337	0.2341	0.2344	0.2346	0.2348	0.235	0.2351	0.2351	0.2351	0.235	0.2349	0.2348	0.2346	0.2343	0.234	0.2336	0.2332	0.2328	0.2323	0.2317	0.2312	0.2305
7.59Hz	0.2109	0.2124	0.214	0.2155	0.217	0.2184	0.2199	0.2212	0.2226	0.2239	0.2251	0.2264	0.2275	0.2287	0.2298	0.2308	0.2318	0.2328	0.2337	0.2346	0.2354	0.2362	0.2369	0.2376	0.2383	0.2389	0.2394	0.2399	0.2404	0.2408	0.2411	0.2414	0.2417	0.2419	0.2421	0.2422	0.2422	0.2423	0.2422	0.2421	0.242	0.2418	0.2416	0.2413	0.241	0.2406	0.2402	0.2398	0.2393
7.48Hz	0.2148	0.2165	0.2181	0.2197	0.2212	0.2227	0.2242	0.2257	0.2271	0.2284	0.2298	0.2311	0.2323	0.2335	0.2347	0.2359	0.237	0.238	0.239	0.24	0.2409	0.2418	0.2426	0.2434	0.2442	0.2449	0.2455	0.2461	0.2467	0.2472	0.2477	0.2481	0.2485	0.2488	0.2491	0.2493	0.2495	0.2497	0.2498	0.2498	0.2498	0.2498	0.2497	0.2495	0.2493	0.2491	0.2488	0.2485	0.2481
7.37Hz	0.2188	0.2205	0.2221	0.2238	0.2254	0.227	0.2285	0.23	0.2315	0.233	0.2344	0.2357	0.2371	0.2384	0.2396	0.2409	0.242	0.2432	0.2443	0.2454	0.2464	0.2474	0.2483	0.2492	0.25	0.2508	0.2516	0.2523	0.253	0.2536	0.2542	0.2547	0.2552	0.2557	0.2561	0.2565	0.2568	0.257	0.2573	0.2574	0.2576	0.2576	0.2577	0.2577	0.2576	0.2575	0.2574	0.2572	0.257
7.27Hz	0.2226	0.2243	0.2261	0.2278	0.2295	0.2311	0.2327	0.2343	0.2359	0.2374	0.2389	0.2403	0.2417	0.2431	0.2445	0.2458	0.247	0.2483	0.2495	0.2506	0.2517	0.2528	0.2538	0.2548	0.2558	0.2567	0.2576	0.2584	0.2592	0.2599	0.2606	0.2613	0.2619	0.2625	0.263	0.2635	0.2639	0.2643	0.2647	0.265	0.2652	0.2654	0.2656	0.2658	0.2658	0.2659	0.2659	0.2658	0.2658
7.16Hz	0.2264	0.2282	0.23	0.2318	0.2335	0.2352	0.2369	0.2386	0.2402	0.2418	0.2433	0.2449	0.2463	0.2478	0.2492	0.2506	0.252	0.2533	0.2546	0.2558	0.257	0.2582	0.2593	0.2604	0.2615	0.2625	0.2635	0.2644	0.2653	0.2662	0.267	0.2678	0.2685	0.2692	0.2698	0.2704	0.271	0.2715	0.272	0.2724	0.2728	0.2732	0.2735	0.2737	0.274	0.2742	0.2743	0.2744	0.2744
7.06Hz	0.23	0.2319	0.2338	0.2356	0.2374	0.2392	0.2409	0.2426	0.2443	0.246	0.2476	0.2492	0.2508	0.2523	0.2538	0.2553	0.2567	0.2582	0.2595	0.2609	0.2622	0.2634	0.2647	0.2659	0.267	0.2681	0.2692	0.2703	0.2713	0.2722	0.2732	0.274	0.2749	0.2757	0.2765	0.2772	0.2779	0.2785	0.2791	0.2797	0.2802	0.2807	0.2811	0.2815	0.2819	0.2822	0.2825	0.2827	0.2829
6.96Hz	0.2336	0.2356	0.2375	0.2393	0.2412	0.243	0.2448	0.2466	0.2484	0.2501	0.2518	0.2535	0.2551	0.2568	0.2583	0.2599	0.2614	0.2629	0.2644	0.2658	0.2672	0.2685	0.2699	0.2712	0.2724	0.2736	0.2748	0.276	0.2771	0.2781	0.2792	0.2802	0.2811	0.2821	0.2829	0.2838	0.2846	0.2854	0.2861	0.2868	0.2874	0.288	0.2886	0.2891	0.2896	0.2901	0.2905	0.2909	0.2912
6.86Hz	0.237	0.239	0.2409	0.2429	0.2448	0.2467	0.2485	0.2504	0.2522	0.254	0.2558	0.2575	0.2592	0.2609	0.2626	0.2642	0.2658	0.2674	0.2689	0.2704	0.2719	0.2733	0.2748	0.2761	0.2775	0.2788	0.2801	0.2813	0.2825	0.2837	0.2849	0.286	0.287	0.2881	0.2891	0.29	0.291	0.2918	0.2927	0.2935	0.2943	0.295	0.2957	0.2964	0.297	0.2976	0.2981	0.2986	0.2991
6.76Hz	0.2402	0.2422	0.2442	0.2462	0.2482	0.2501	0.2521	0.254	0.2558	0.2577	0.2595	0.2613	0.2631	0.2649	0.2666	0.2683	0.27	0.2716	0.2733	0.2748	0.2764	0.2779	0.2794	0.2809	0.2824	0.2838	0.2851	0.2865	0.2878	0.2891	0.2903	0.2915	0.2927	0.2938	0.2949	0.296	0.2971	0.2981	0.299	0.3	0.3008	0.3017	0.3025	0.3033	0.3041	0.3048	0.3054	0.3061	0.3067
6.67Hz	0.2432	0.2453	0.2474	0.2494	0.2514	0.2534	0.2554	0.2573	0.2593	0.2612	0.2631	0.2649	0.2668	0.2686	0.2704	0.2722	0.2739	0.2757	0.2774	0.279	0.2807	0.2823	0.2839	0.2854	0.2869	0.2884	0.2899	0.2913	0.2927	0.2941	0.2955	0.2968	0.2981	0.2993	0.3005	0.3017	0.3028	0.3039	0.305	0.3061	0.3071	0.308	0.309	0.3099	0.3108	0.3116	0.3124	0.3132	0.3139
6.57Hz	0.2459	0.248	0.2501	0.2522	0.2543	0.2563	0.2583	0.2603	0.2623	0.2643	0.2662	0.2682	0.2701	0.272	0.2738	0.2757	0.2775	0.2793	0.281	0.2828	0.2845	0.2862	0.2878	0.2895	0.2911	0.2926	0.2942	0.2957	0.2972	0.2987	0.3001	0.3015	0.3029	0.3042	0.3055	0.3068	0.3081	0.3093	0.3105	0.3116	0.3128	0.3138	0.3149	0.3159	0.3169	0.3179	0.3188	0.3197	0.3205
6.48Hz	0.2485	0.2506	0.2527	0.2548	0.2569	0.259	0.2611	0.2631	0.2652	0.2672	0.2692	0.2712	0.2731	0.2751	0.277	0.2789	0.2808	0.2826	0.2844	0.2862	0.288	0.2898	0.2915	0.2932	0.2949	0.2966	0.2982	0.2998	0.3014	0.3029	0.3044	0.3059	0.3074	0.3088	0.3102	0.3116	0.313	0.3143	0.3156	0.3168	0.318	0.3192	0.3204	0.3215	0.3226	0.3237	0.3247	0.3257	0.3267
6.38Hz	0.2506	0.2528	0.255	0.2571	0.2592	0.2614	0.2635	0.2655	0.2676	0.2697	0.2717	0.2737	0.2758	0.2777	0.2797	0.2817	0.2836	0.2855	0.2874	0.2892	0.2911	0.2929	0.2947	0.2965	0.2982	0.3	0.3017	0.3033	0.305	0.3066	0.3082	0.3098	0.3113	0.3129	0.3144	0.3158	0.3173	0.3187	0.3201	0.3214	0.3227	0.324	0.3253	0.3265	0.3277	0.3289	0.33	0.3312	0.3322
6.29Hz	0.2524	0.2546	0.2568	0.259	0.2612	0.2633	0.2655	0.2676	0.2697	0.2718	0.2739	0.2759	0.278	0.28	0.282	0.284	0.286	0.2879	0.2899	0.2918	0.2937	0.2956	0.2974	0.2993	0.3011	0.3029	0.3047	0.3064	0.3081	0.3098	0.3115	0.3131	0.3148	0.3164	0.3179	0.3195	0.321	0.3225	0.324	0.3254	0.3268	0.3282	0.3296	0.3309	0.3322	0.3335	0.3347	0.336	0.3371
6.2Hz	0.2539	0.2561	0.2583	0.2605	0.2627	0.2649	0.267	0.2692	0.2713	0.2734	0.2756	0.2777	0.2797	0.2818	0.2839	0.2859	0.2879	0.2899	0.2919	0.2939	0.2958	0.2977	0.2996	0.3015	0.3034	0.3052	0.3071	0.3089	0.3107	0.3124	0.3142	0.3159	0.3176	0.3193	0.3209	0.3225	0.3241	0.3257	0.3273	0.3288	0.3303	0.3317	0.3332	0.3346	0.336	0.3374	0.3387	0.34	0.3413
6.11Hz	0.2549	0.2571	0.2593	0.2616	0.2638	0.266	0.2681	0.2703	0.2725	0.2746	0.2767	0.2789	0.281	0.2831	0.2852	0.2872	0.2893	0.2913	0.2933	0.2953	0.2973	0.2993	0.3013	0.3032	0.3051	0.307	0.3089	0.3107	0.3126	0.3144	0.3162	0.318	0.3197	0.3215	0.3232	0.3249	0.3265	0.3282	0.3298	0.3314	0.333	0.3345	0.3361	0.3376	0.339	0.3405	0.3419	0.3433	0.3447
6.02Hz	0.2555	0.2577	0.2599	0.2622	0.2644	0.2666	0.2688	0.271	0.2731	0.2753	0.2775	0.2796	0.2817	0.2838	0.286	0.288	0.2901	0.2922	0.2942	0.2963	0.2983	0.3003	0.3023	0.3043	0.3062	0.3082	0.3101	0.312	0.3139	0.3157	0.3176	0.3194	0.3212	0.323	0.3248	0.3265	0.3283	0.33	0.3317	0.3333	0.335	0.3366	0.3382	0.3398	0.3413	0.3429	0.3444	0.3458	0.3473
5.94Hz	0.2556	0.2578	0.2601	0.2623	0.2645	0.2667	0.2689	0.2711	0.2733	0.2755	0.2776	0.2798	0.2819	0.2841	0.2862	0.2883	0.2904	0.2925	0.2945	0.2966	0.2987	0.3007	0.3027	0.3047	0.3067	0.3087	0.3106	0.3126	0.3145	0.3164	0.3183	0.3202	0.322	0.3239	0.3257	0.3275	0.3293	0.331	0.3328	0.3345	0.3362	0.3379	0.3395	0.3412	0.3428	0.3444	0.346	0.3475	0.349
5.85Hz	0.2552	0.2574	0.2597	0.2619	0.2641	0.2663	0.2685	0.2707	0.2729	0.275	0.2772	0.2794	0.2815	0.2837	0.2858	0.2879	0.29	0.2921	0.2942	0.2963	0.2983	0.3004	0.3024	0.3044	0.3065	0.3085	0.3104	0.3124	0.3144	0.3163	0.3182	0.3201	0.322	0.3239	0.3257	0.3276	0.3294	0.3312	0.333	0.3348	0.3365	0.3383	0.34	0.3417	0.3433	0.345	0.3466	0.3483	0.3498
5.77Hz	0.2543	0.2565	0.2587	0.2609	0.2631	0.2653	0.2675	0.2697	0.2719	0.274	0.2762	0.2784	0.2805	0.2826	0.2848	0.2869	0.289	0.2911	0.2932	0.2953	0.2973	0.2994	0.3015	0.3035	0.3055	0.3075	0.3095	0.3115	0.3135	0.3154	0.3174	0.3193	0.3212	0.3231	0.325	0.3269	0.3287	0.3306	0.3324	0.3342	0.336	0.3378	0.3395	0.3413	0.343	0.3447	0.3464	0.3481	0.3497
5.69Hz	0.2528	0.255	0.2572	0.2594	0.2616	0.2638	0.2659	0.2681	0.2702	0.2724	0.2746	0.2767	0.2788	0.281	0.2831	0.2852	0.2873	0.2894	0.2915	0.2936	0.2956	0.2977	0.2997	0.3018	0.3038	0.3058	0.3078	0.3098	0.3118	0.3138	0.3157	0.3177	0.3196	0.3215	0.3234	0.3253	0.3272	0.3291	0.3309	0.3327	0.3346	0.3364	0.3382	0.3399	0.3417	0.3434	0.3451	0.3469	0.3485
5.6Hz	0.2508	0.253	0.2551	0.2573	0.2594	0.2616	0.2637	0.2659	0.268	0.2701	0.2723	0.2744	0.2765	0.2786	0.2807	0.2828	0.2849	0.287	0.289	0.2911	0.2932	0.2952	0.2973	0.2993	0.3013	0.3033	0.3053	0.3073	0.3093	0.3113	0.3132	0.3152	0.3171	0.319	0.321	0.3229	0.3247	0.3266	0.3285	0.3303	0.3322	0.334	0.3358	0.3376	0.3394	0.3411	0.3429	0.3446	0.3464
5.52Hz	0.2482	0.2503	0.2524	0.2545	0.2567	0.2588	0.2609	0.263	0.2651	0.2672	0.2693	0.2714	0.2735	0.2756	0.2776	0.2797	0.2818	0.2838	0.2859	0.2879	0.29	0.292	0.294	0.296	0.298	0.3	0.302	0.304	0.306	0.3079	0.3099	0.3118	0.3138	0.3157	0.3176	0.3195	0.3214	0.3233	0.3251	0.327	0.3288	0.3307	0.3325	0.3343	0.3361	0.3378	0.3396	0.3414	0.3431
5.45Hz	0.2449	0.247	0.2491	0.2512	0.2532	0.2553	0.2574	0.2594	0.2615	0.2636	0.2656	0.2677	0.2697	0.2718	0.2738	0.2759	0.2779	0.2799	0.2819	0.2839	0.2859	0.288	0.2899	0.2919	0.2939	0.2959	0.2979	0.2998	0.3018	0.3037	0.3056	0.3076	0.3095	0.3114	0.3133	0.3152	0.3171	0.3189	0.3208	0.3226	0.3245	0.3263	0.3281	0.3299	0.3317	0.3335	0.3353	0.337	0.3388
5.37Hz	0.2411	0.2431	0.2451	0.2472	0.2492	0.2512	0.2532	0.2552	0.2573	0.2593	0.2613	0.2633	0.2653	0.2673	0.2693	0.2713	0.2733	0.2753	0.2772	0.2792	0.2812	0.2831	0.2851	0.2871	0.289	0.2909	0.2929	0.2948	0.2967	0.2986	0.3005	0.3024	0.3043	0.3062	0.3081	0.3099	0.3118	0.3136	0.3155	0.3173	0.3191	0.3209	0.3227	0.3245	0.3263	0.3281	0.3298	0.3316	0.3333
5.29Hz	0.2366	0.2386	0.2405	0.2425	0.2445	0.2464	0.2484	0.2503	0.2523	0.2543	0.2562	0.2582	0.2601	0.2621	0.264	0.266	0.2679	0.2698	0.2717	0.2737	0.2756	0.2775	0.2794	0.2813	0.2832	0.2851	0.287	0.2889	0.2908	0.2927	0.2945	0.2964	0.2982	0.3001	0.3019	0.3037	0.3056	0.3074	0.3092	0.311	0.3128	0.3146	0.3163	0.3181	0.3199	0.3216	0.3233	0.3251	0.3268
5.21Hz	0.2315	0.2334	0.2353	0.2372	0.2391	0.241	0.2429	0.2448	0.2467	0.2486	0.2505	0.2523	0.2542	0.2561	0.258	0.2599	0.2618	0.2636	0.2655	0.2674	0.2692	0.2711	0.2729	0.2748	0.2766	0.2785	0.2803	0.2822	0.284	0.2858	0.2876	0.2894	0.2912	0.293	0.2948	0.2966	0.2984	0.3002	0.3019	0.3037	0.3054	0.3072	0.3089	0.3107	0.3124	0.3141	0.3158	0.3175	0.3192
5.14Hz	0.2258	0.2276	0.2294	0.2313	0.2331	0.2349	0.2367	0.2386	0.2404	0.2422	0.244	0.2459	0.2477	0.2495	0.2513	0.2531	0.2549	0.2567	0.2585	0.2603	0.2621	0.2639	0.2657	0.2675	0.2693	0.2711	0.2729	0.2746	0.2764	0.2782	0.2799	0.2817	0.2834	0.2852	0.2869	0.2886	0.2904	0.2921	0.2938	0.2955	0.2972	0.2989	0.3006	0.3023	0.3039	0.3056	0.3073	0.3089	0.3106
5.07Hz	0.2195	0.2212	0.2229	0.2247	0.2264	0.2282	0.2299	0.2317	0.2334	0.2352	0.2369	0.2387	0.2404	0.2421	0.2439	0.2456	0.2474	0.2491	0.2508	0.2525	0.2543	0.256	0.2577	0.2594	0.2611	0.2628	0.2646	0.2663	0.268	0.2696	0.2713	0.273	0.2747	0.2764	0.2781	0.2797	0.2814	0.283	0.2847	0.2863	0.288	0.2896	0.2912	0.2929	0.2945	0.2961	0.2977	0.2993	0.3009
4.99Hz	0.2125	0.2142	0.2159	0.2175	0.2192	0.2209	0.2225	0.2242	0.2258	0.2275	0.2292	0.2308	0.2325	0.2341	0.2358	0.2375	0.2391	0.2408	0.2424	0.244	0.2457	0.2473	0.249	0.2506	0.2522	0.2539	0.2555	0.2571	0.2588	0.2604	0.262	0.2636	0.2652	0.2668	0.2684	0.27	0.2716	0.2732	0.2748	0.2763	0.2779	0.2795	0.281	0.2826	0.2841	0.2857	0.2872	0.2888	0.2903
4.92Hz	0.2051	0.2067	0.2083	0.2098	0.2114	0.213	0.2146	0.2161	0.2177	0.2193	0.2208	0.2224	0.224	0.2256	0.2271	0.2287	0.2302	0.2318	0.2334	0.2349	0.2365	0.238	0.2396	0.2411	0.2427	0.2442	0.2458	0.2473	0.2489	0.2504	0.2519	0.2535	0.255	0.2565	0.258	0.2595	0.2611	0.2626	0.2641	0.2656	0.2671	0.2685	0.27	0.2715	0.273	0.2745	0.2759	0.2774	0.2789
4.85Hz	0.1972	0.1987	0.2002	0.2016	0.2031	0.2046	0.2061	0.2075	0.209	0.2105	0.212	0.2134	0.2149	0.2164	0.2179	0.2193	0.2208	0.2223	0.2237	0.2252	0.2267	0.2281	0.2296	0.2311	0.2325	0.234	0.2354	0.2369	0.2383	0.2398	0.2412	0.2427	0.2441	0.2455	0.247	0.2484	0.2498	0.2512	0.2527	0.2541	0.2555	0.2569	0.2583	0.2597	0.2611	0.2625	0.2639	0.2652	0.2666
4.78Hz	0.1887	0.1901	0.1915	0.1929	0.1943	0.1956	0.197	0.1984	0.1998	0.2012	0.2025	0.2039	0.2053	0.2067	0.208	0.2094	0.2108	0.2122	0.2135	0.2149	0.2163	0.2176	0.219	0.2204	0.2217	0.2231	0.2245	0.2258	0.2272	0.2285	0.2299	0.2312	0.2326	0.2339	0.2352	0.2366	0.2379	0.2392	0.2406	0.2419	0.2432	0.2445	0.2458	0.2472	0.2485	0.2498	0.2511	0.2524	0.2537
4.71Hz	0.1799	0.1812	0.1824	0.1837	0.185	0.1863	0.1876	0.1888	0.1901	0.1914	0.1927	0.194	0.1952	0.1965	0.1978	0.1991	0.2003	0.2016	0.2029	0.2041	0.2054	0.2067	0.2079	0.2092	0.2105	0.2117	0.213	0.2142	0.2155	0.2168	0.218	0.2193	0.2205	0.2217	0.223	0.2242	0.2255	0.2267	0.2279	0.2292	0.2304	0.2316	0.2328	0.2341	0.2353	0.2365	0.2377	0.2389	0.2401
4.65Hz	0.1707	0.1719	0.1731	0.1742	0.1754	0.1766	0.1778	0.179	0.1801	0.1813	0.1825	0.1837	0.1848	0.186	0.1872	0.1884	0.1895	0.1907	0.1919	0.193	0.1942	0.1954	0.1965	0.1977	0.1989	0.2	0.2012	0.2023	0.2035	0.2046	0.2058	0.2069	0.2081	0.2092	0.2104	0.2115	0.2127	0.2138	0.2149	0.2161	0.2172	0.2183	0.2195	0.2206	0.2217	0.2228	0.2239	0.225	0.2262
4.58Hz	0.1612	0.1623	0.1634	0.1644	0.1655	0.1666	0.1677	0.1687	0.1698	0.1709	0.1719	0.173	0.1741	0.1752	0.1762	0.1773	0.1784	0.1794	0.1805	0.1816	0.1826	0.1837	0.1848	0.1858	0.1869	0.1879	0.189	0.1901	0.1911	0.1922	0.1932	0.1943	0.1953	0.1964	0.1974	0.1984	0.1995	0.2005	0.2016	0.2026	0.2036	0.2047	0.2057	0.2067	0.2077	0.2088	0.2098	0.2108	0.2118
4.51Hz	0.1515	0.1525	0.1534	0.1544	0.1554	0.1564	0.1573	0.1583	0.1593	0.1602	0.1612	0.1622	0.1631	0.1641	0.1651	0.166	0.167	0.168	0.1689	0.1699	0.1709	0.1718	0.1728	0.1738	0.1747	0.1757	0.1766	0.1776	0.1785	0.1795	0.1804	0.1814	0.1823	0.1833	0.1842	0.1852	0.1861	0.1871	0.188	0.1889	0.1899	0.1908	0.1917	0.1927	0.1936	0.1945	0.1954	0.1964	0.1973
4.45Hz	0.1416	0.1425	0.1434	0.1442	0.1451	0.146	0.1468	0.1477	0.1486	0.1495	0.1503	0.1512	0.1521	0.1529	0.1538	0.1547	0.1555	0.1564	0.1573	0.1581	0.159	0.1598	0.1607	0.1616	0.1624	0.1633	0.1641	0.165	0.1658	0.1667	0.1675	0.1684	0.1692	0.1701	0.1709	0.1718	0.1726	0.1735	0.1743	0.1752	0.176	0.1768	0.1777	0.1785	0.1793	0.1802	0.181	0.1818	0.1826
4.38Hz	0.1317	0.1324	0.1332	0.134	0.1348	0.1355	0.1363	0.1371	0.1378	0.1386	0.1394	0.1402	0.1409	0.1417	0.1425	0.1432	0.144	0.1448	0.1455	0.1463	0.1471	0.1478	0.1486	0.1494	0.1501	0.1509	0.1516	0.1524	0.1531	0.1539	0.1547	0.1554	0.1562	0.1569	0.1577	0.1584	0.1592	0.1599	0.1607	0.1614	0.1622	0.1629	0.1636	0.1644	0.1651	0.1659	0.1666	0.1673	0.1681
4.32Hz	0.1217	0.1224	0.1231	0.1238	0.1244	0.1251	0.1258	0.1265	0.1271	0.1278	0.1285	0.1292	0.1299	0.1305	0.1312	0.1319	0.1325	0.1332	0.1339	0.1346	0.1352	0.1359	0.1366	0.1372	0.1379	0.1386	0.1392	0.1399	0.1406	0.1412	0.1419	0.1426	0.1432	0.1439	0.1445	0.1452	0.1459	0.1465	0.1472	0.1478	0.1485	0.1491	0.1498	0.1504	0.1511	0.1517	0.1524	0.153	0.1537
4.26Hz	0.1118	0.1124	0.113	0.1136	0.1142	0.1148	0.1154	0.116	0.1165	0.1171	0.1177	0.1183	0.1189	0.1195	0.1201	0.1206	0.1212	0.1218	0.1224	0.123	0.1235	0.1241	0.1247	0.1253	0.1259	0.1264	0.127	0.1276	0.1282	0.1288	0.1293	0.1299	0.1305	0.1311	0.1316	0.1322	0.1328	0.1333	0.1339	0.1345	0.1351	0.1356	0.1362	0.1368	0.1373	0.1379	0.1384	0.139	0.1396
4.2Hz	0.1021	0.1026	0.1031	0.1036	0.1041	0.1046	0.1051	0.1057	0.1062	0.1067	0.1072	0.1077	0.1082	0.1087	0.1092	0.1097	0.1102	0.1107	0.1111	0.1116	0.1121	0.1126	0.1131	0.1136	0.1141	0.1146	0.1151	0.1156	0.1161	0.1166	0.1171	0.1176	0.1181	0.1186	0.1191	0.1196	0.12	0.1205	0.121	0.1215	0.122	0.1225	0.123	0.1235	0.124	0.1244	0.1249	0.1254	0.1259
4.14Hz	0.0926	0.093	0.0935	0.0939	0.0943	0.0947	0.0951	0.0956	0.096	0.0964	0.0968	0.0973	0.0977	0.0981	0.0985	0.0989	0.0994	0.0998	0.1002	0.1006	0.101	0.1015	0.1019	0.1023	0.1027	0.1031	0.1036	0.104	0.1044	0.1048	0.1052	0.1056	0.1061	0.1065	0.1069	0.1073	0.1077	0.1081	0.1086	0.109	0.1094	0.1098	0.1102	0.1106	0.1111	0.1115	0.1119	0.1123	0.1127
4.08Hz	0.0834	0.0837	0.0841	0.0844	0.0848	0.0851	0.0855	0.0858	0.0862	0.0865	0.0869	0.0872	0.0876	0.0879	0.0883	0.0886	0.089	0.0893	0.0897	0.09	0.0904	0.0907	0.0911	0.0914	0.0918	0.0921	0.0925	0.0928	0.0932	0.0935	0.0939	0.0942	0.0945	0.0949	0.0952	0.0956	0.0959	0.0963	0.0966	0.097	0.0973	0.0977	0.098	0.0984	0.0987	0.0991	0.0994	0.0998	0.1001
4.02Hz	0.0745	0.0748	0.0751	0.0754	0.0756	0.0759	0.0762	0.0765	0.0768	0.0771	0.0773	0.0776	0.0779	0.0782	0.0785	0.0787	0.079	0.0793	0.0796	0.0799	0.0802	0.0804	0.0807	0.081	0.0813	0.0816	0.0819	0.0822	0.0824	0.0827	0.083	0.0833	0.0836	0.0839	0.0842	0.0845	0.0847	0.085	0.0853	0.0856	0.0859	0.0862	0.0865	0.0868	0.0871	0.0874	0.0876	0.0879	0.0882
3.96Hz	0.0661	0.0663	0.0665	0.0667	0.0669	0.0672	0.0674	0.0676	0.0678	0.068	0.0683	0.0685	0.0687	0.0689	0.0692	0.0694	0.0696	0.0698	0.07	0.0703	0.0705	0.0707	0.071	0.0712	0.0714	0.0716	0.0719	0.0721	0.0723	0.0726	0.0728	0.073	0.0732	0.0735	0.0737	0.0739	0.0742	0.0744	0.0747	0.0749	0.0751	0.0754	0.0756	0.0758	0.0761	0.0763	0.0766	0.0768	0.0771
3.91Hz	0.058	0.0582	0.0583	0.0585	0.0587	0.0588	0.059	0.0592	0.0593	0.0595	0.0597	0.0598	0.06	0.0602	0.0603	0.0605	0.0607	0.0608	0.061	0.0612	0.0614	0.0615	0.0617	0.0619	0.0621	0.0622	0.0624	0.0626	0.0628	0.063	0.0631	0.0633	0.0635	0.0637	0.0639	0.0641	0.0643	0.0645	0.0646	0.0648	0.065	0.0652	0.0654	0.0656	0.0658	0.066	0.0662	0.0664	0.0666
3.85Hz	0.0505	0.0506	0.0507	0.0508	0.0509	0.0511	0.0512	0.0513	0.0514	0.0515	0.0517	0.0518	0.0519	0.052	0.0521	0.0523	0.0524	0.0525	0.0526	0.0528	0.0529	0.053	0.0532	0.0533	0.0534	0.0536	0.0537	0.0538	0.054	0.0541	0.0543	0.0544	0.0546	0.0547	0.0548	0.055	0.0551	0.0553	0.0554	0.0556	0.0557	0.0559	0.0561	0.0562	0.0564	0.0565	0.0567	0.0569	0.057
3.8Hz	0.0434	0.0435	0.0436	0.0436	0.0437	0.0438	0.0439	0.0439	0.044	0.0441	0.0442	0.0442	0.0443	0.0444	0.0445	0.0446	0.0447	0.0448	0.0448	0.0449	0.045	0.0451	0.0452	0.0453	0.0454	0.0455	0.0456	0.0457	0.0458	0.0459	0.046	0.0461	0.0462	0.0463	0.0465	0.0466	0.0467	0.0468	0.0469	0.047	0.0472	0.0473	0.0474	0.0475	0.0477	0.0478	0.0479	0.0481	0.0482
3.74Hz	0.0369	0.0369	0.0369	0.037	0.037	0.0371	0.0371	0.0371	0.0372	0.0372	0.0373	0.0373	0.0373	0.0374	0.0374	0.0375	0.0375	0.0376	0.0377	0.0377	0.0378	0.0378	0.0379	0.038	0.038	0.0381	0.0382	0.0382	0.0383	0.0384	0.0385	0.0385	0.0386	0.0387	0.0388	0.0389	0.039	0.0391	0.0391	0.0392	0.0393	0.0394	0.0395	0.0396	0.0398	0.0399	0.04	0.0401	0.0402
3.69Hz	0.0309	0.0309	0.0309	0.0309	0.0309	0.0309	0.0309	0.0309	0.0309	0.0309	0.0309	0.031	0.031	0.031	0.031	0.031	0.0311	0.0311	0.0311	0.0311	0.0312	0.0312	0.0312	0.0313	0.0313	0.0313	0.0314	0.0314	0.0315	0.0315	0.0316	0.0316	0.0317	0.0318	0.0318	0.0319	0.032	0.032	0.0321	0.0322	0.0323	0.0323	0.0324	0.0325	0.0326	0.0327	0.0328	0.0329	0.033
3.63Hz	0.0255	0.0254	0.0254	0.0254	0.0253	0.0253	0.0253	0.0253	0.0253	0.0252	0.0252	0.0252	0.0252	0.0252	0.0252	0.0252	0.0252	0.0252	0.0252	0.0252	0.0252	0.0252	0.0252	0.0252	0.0252	0.0253	0.0253	0.0253	0.0253	0.0254	0.0254	0.0254	0.0255	0.0255	0.0256	0.0256	0.0257	0.0257	0.0258	0.0258	0.0259	0.026	0.026	0.0261	0.0262	0.0263	0.0263	0.0264	0.0265
3.58Hz	0.0205	0.0205	0.0204	0.0204	0.0203	0.0203	0.0202	0.0202	0.0201	0.0201	0.02	0.02	0.02	0.0199	0.0199	0.0199	0.0199	0.0198	0.0198	0.0198	0.0198	0.0198	0.0198	0.0198	0.0198	0.0198	0.0198	0.0198	0.0198	0.0198	0.0198	0.0199	0.0199	0.0199	0.0199	0.02	0.02	0.0201	0.0201	0.0202	0.0202	0.0203	0.0203	0.0204	0.0205	0.0206	0.0206	0.0207	0.0208
3.53Hz	0.0162	0.0161	0.016	0.0159	0.0159	0.0158	0.0157	0.0156	0.0156	0.0155	0.0154	0.0154	0.0153	0.0153	0.0152	0.0152	0.0151	0.0151	0.015	0.015	0.015	0.015	0.0149	0.0149	0.0149	0.0149	0.0149	0.0149	0.0149	0.0149	0.0149	0.0149	0.0149	0.0149	0.015	0.015	0.015	0.0151	0.0151	0.0152	0.0152	0.0153	0.0153	0.0154	0.0155	0.0155	0.0156	0.0157	0.0158
3.48Hz	0.0124	0.0123	0.0122	0.0121	0.012	0.0119	0.0118	0.0117	0.0116	0.0115	0.0114	0.0113	0.0113	0.0112	0.0111	0.011	0.011	0.0109	0.0108	0.0108	0.0107	0.0107	0.0106	0.0106	0.0106	0.0106	0.0105	0.0105	0.0105	0.0105	0.0105	0.0105	0.0105	0.0105	0.0106	0.0106	0.0106	0.0107	0.0107	0.0108	0.0108	0.0109	0.0109	0.011	0.0111	0.0112	0.0112	0.0113	0.0114
3.43Hz	0.0093	0.0091	0.009	0.0089	0.0087	0.0086	0.0085	0.0083	0.0082	0.0081	0.008	0.0079	0.0078	0.0076	0.0075	0.0074	0.0074	0.0073	0.0072	0.0071	0.007	0.007	0.0069	0.0068	0.0068	0.0068	0.0067	0.0067	0.0067	0.0067	0.0067	0.0067	0.0067	0.0067	0.0067	0.0067	0.0068	0.0068	0.0069	0.0069	0.007	0.0071	0.0072	0.0072	0.0073	0.0074	0.0075	0.0076	0.0077
3.38Hz	0.0069	0.0068	0.0066	0.0064	0.0063	0.0061	0.006	0.0058	0.0056	0.0055	0.0053	0.0052	0.005	0.0049	0.0047	0.0046	0.0044	0.0043	0.0042	0.0041	0.0039	0.0038	0.0037	0.0036	0.0035	0.0035	0.0034	0.0034	0.0033	0.0033	0.0033	0.0033	0.0033	0.0033	0.0034	0.0034	0.0035	0.0035	0.0036	0.0037	0.0038	0.0039	0.004	0.0042	0.0043	0.0044	0.0046	0.0047	0.0049
3.33Hz	0.0057	0.0055	0.0053	0.0051	0.005	0.0048	0.0046	0.0044	0.0043	0.0041	0.0039	0.0037	0.0035	0.0033	0.0032	0.003	0.0028	0.0026	0.0024	0.0022	0.002	0.0019	0.0017	0.0015	0.0013	0.0011	0.0009	0.0008	0.0006	0.0005	0.0004	0.0003	0.0004	0.0006	0.0007	0.0009	0.0011	0.0012	0.0014	0.0016	0.0018	0.002	0.0022	0.0023	0.0025	0.0027	0.0029	0.0031	0.0033
3.28Hz	0.0056	0.0055	0.0053	0.0052	0.005	0.0049	0.0048	0.0046	0.0045	0.0043	0.0042	0.004	0.0039	0.0038	0.0036	0.0035	0.0034	0.0032	0.0031	0.003	0.0029	0.0028	0.0027	0.0026	0.0025	0.0024	0.0024	0.0023	0.0023	0.0022	0.0022	0.0022	0.0022	0.0022	0.0023	0.0023	0.0024	0.0024	0.0025	0.0026	0.0027	0.0028	0.0029	0.003	0.0032	0.0033	0.0034	0.0035	0.0037
3.24Hz	0.0065	0.0064	0.0063	0.0062	0.006	0.0059	0.0058	0.0058	0.0057	0.0056	0.0055	0.0054	0.0053	0.0052	0.0051	0.0051	0.005	0.0049	0.0048	0.0048	0.0047	0.0047	0.0046	0.0046	0.0045	0.0045	0.0045	0.0044	0.0044	0.0044	0.0044	0.0044	0.0044	0.0044	0.0044	0.0044	0.0045	0.0045	0.0045	0.0046	0.0046	0.0046	0.0047	0.0048	0.0048	0.0049	0.0049	0.005	0.0051
3.19Hz	0.0077	0.0076	0.0075	0.0074	0.0074	0.0073	0.0072	0.0072	0.0071	0.007	0.007	0.0069	0.0069	0.0068	0.0068	0.0067	0.0067	0.0066	0.0066	0.0065	0.0065	0.0065	0.0064	0.0064	0.0064	0.0064	0.0064	0.0063	0.0063	0.0063	0.0063	0.0063	0.0063	0.0063	0.0063	0.0063	0.0063	0.0063	0.0063	0.0064	0.0064	0.0064	0.0064	0.0065	0.0065	0.0065	0.0066	0.0066	0.0066
3.15Hz	0.0089	0.0089	0.0088	0.0088	0.0087	0.0087	0.0086	0.0086	0.0085	0.0085	0.0084	0.0084	0.0084	0.0083	0.0083	0.0083	0.0082	0.0082	0.0082	0.0081	0.0081	0.0081	0.0081	0.0081	0.008	0.008	0.008	0.008	0.008	0.008	0.008	0.0079	0.0079	0.0079	0.0079	0.0079	0.0079	0.0079	0.0079	0.0079	0.008	0.008	0.008	0.008	0.008	0.008	0.008	0.008	0.0081
3.1Hz	0.0101	0.0101	0.01	0.01	0.01	0.0099	0.0099	0.0099	0.0098	0.0098	0.0098	0.0097	0.0097	0.0097	0.0097	0.0096	0.0096	0.0096	0.0096	0.0095	0.0095	0.0095	0.0095	0.0095	0.0094	0.0094	0.0094	0.0094	0.0094	0.0094	0.0094	0.0093	0.0093	0.0093	0.0093	0.0093	0.0093	0.0093	0.0093	0.0093	0.0093	0.0093	0.0093	0.0093	0.0093	0.0093	0.0093	0.0093	0.0093
3.06Hz	0.0112	0.0112	0.0112	0.0111	0.0111	0.0111	0.0111	0.011	0.011	0.011	0.011	0.0109	0.0109	0.0109	0.0109	0.0108	0.0108	0.0108	0.0108	0.0108	0.0107	0.0107	0.0107	0.0107	0.0107	0.0107	0.0106	0.0106	0.0106	0.0106	0.0106	0.0106	0.0106	0.0106	0.0105	0.0105	0.0105	0.0105	0.0105	0.0105	0.0105	0.0105	0.0105	0.0105	0.0105	0.0105	0.0105	0.0105	0.0105
3.01Hz	0.0122	0.0122	0.0122	0.0121	0.0121	0.0121	0.0121	0.0121	0.012	0.012	0.012	0.012	0.012	0.0119	0.0119	0.0119	0.0119	0.0119	0.0119	0.0118	0.0118	0.0118	0.0118	0.0118	0.0117	0.0117	0.0117	0.0117	0.0117	0.0117	0.0117	0.0116	0.0116	0.0116	0.0116	0.0116	0.0116	0.0116	0.0116	0.0115	0.0115	0.0115	0.0115	0.0115	0.0115	0.0115	0.0115	0.0114	0.0114
2.97Hz	0.0131	0.0131	0.0131	0.0131	0.013	0.013	0.013	0.013	0.013	0.013	0.0129	0.0129	0.0129	0.0129	0.0129	0.0129	0.0128	0.0128	0.0128	0.0128	0.0128	0.0128	0.0127	0.0127	0.0127	0.0127	0.0127	0.0127	0.0126	0.0126	0.0126	0.0126	0.0126	0.0126	0.0125	0.0125	0.0125	0.0125	0.0125	0.0125	0.0125	0.0124	0.0124	0.0124	0.0124	0.0124	0.0124	0.0123	0.0123
2.93Hz	0.0139	0.0139	0.0139	0.0139	0.0139	0.0139	0.0138	0.0138	0.0138	0.0138	0.0138	0.0138	0.0137	0.0137	0.0137	0.0137	0.0137	0.0137	0.0136	0.0136	0.0136	0.0136	0.0136	0.0136	0.0135	0.0135	0.0135	0.0135	0.0135	0.0135	0.0134	0.0134	0.0134	0.0134	0.0134	0.0134	0.0133	0.0133	0.0133	0.0133	0.0133	0.0132	0.0132	0.0132	0.0132	0.0132	0.0131	0.0131	0.0131
2.88Hz	0.0146	0.0146	0.0146	0.0146	0.0146	0.0146	0.0146	0.0146	0.0145	0.0145	0.0145	0.0145	0.0145	0.0145	0.0145	0.0144	0.0144	0.0144	0.0144	0.0144	0.0144	0.0144	0.0143	0.0143	0.0143	0.0143	0.0143	0.0143	0.0142	0.0142	0.0142	0.0142	0.0142	0.0141	0.0141	0.0141	0.0141	0.0141	0.014	0.014	0.014	0.014	0.014	0.0139	0.0139	0.0139	0.0139	0.0139	0.0138
2.84Hz	0.0153	0.0153	0.0153	0.0153	0.0153	0.0153	0.0153	0.0153	0.0152	0.0152	0.0152	0.0152	0.0152	0.0152	0.0152	0.0152	0.0151	0.0151	0.0151	0.0151	0.0151	0.0151	0.0151	0.015	0.015	0.015	0.015	0.015	0.0149	0.0149	0.0149	0.0149	0.0149	0.0149	0.0148	0.0148	0.0148	0.0148	0.0148	0.0147	0.0147	0.0147	0.0147	0.0146	0.0146	0.0146	0.0146	0.0145	0.0145
2.8Hz	0.016	0.0159	0.0159	0.0159	0.0159	0.0159	0.0159	0.0159	0.0159	0.0159	0.0159	0.0159	0.0158	0.0158	0.0158	0.0158	0.0158	0.0158	0.0158	0.0158	0.0157	0.0157	0.0157	0.0157	0.0157	0.0157	0.0156	0.0156	0.0156	0.0156	0.0156	0.0156	0.0155	0.0155	0.0155	0.0155	0.0155	0.0154	0.0154	0.0154	0.0154	0.0153	0.0153	0.0153	0.0153	0.0153	0.0152	0.0152	0.0152
2.76Hz	0.0165	0.0165	0.0165	0.0165	0.0165	0.0165	0.0165	0.0165	0.0165	0.0165	0.0165	0.0165	0.0165	0.0165	0.0164	0.0164	0.0164	0.0164	0.0164	0.0164	0.0164	0.0164	0.0163	0.0163	0.0163	0.0163	0.0163	0.0163	0.0163	0.0162	0.0162	0.0162	0.0162	0.0162	0.0161	0.0161	0.0161	0.0161	0.0161	0.016	0.016	0.016	0.016	0.016	0.0159	0.0159	0.0159	0.0159	0.0158
2.72Hz	0.0171	0.0171	0.0171	0.0171	0.0171	0.0171	0.0171	0.0171	0.0171	0.0171	0.0171	0.0171	0.0171	0.0171	0.0171	0.017	0.017	0.017	0.017	0.017	0.017	0.017	0.017	0.017	0.0169	0.0169	0.0169	0.0169	0.0169	0.0169	0.0169	0.0168	0.0168	0.0168	0.0168	0.0168	0.0168	0.0167	0.0167	0.0167	0.0167	0.0167	0.0166	0.0166	0.0166	0.0166	0.0165	0.0165	0.0165
2.68Hz	0.0177	0.0177	0.0177	0.0177	0.0177	0.0177	0.0177	0.0177	0.0177	0.0177	0.0177	0.0177	0.0177	0.0177	0.0176	0.0176	0.0176	0.0176	0.0176	0.0176	0.0176	0.0176	0.0176	0.0176	0.0176	0.0175	0.0175	0.0175	0.0175	0.0175	0.0175	0.0175	0.0175	0.0174	0.0174	0.0174	0.0174	0.0174	0.0174	0.0173	0.0173	0.0173	0.0173	0.0173	0.0173	0.0172	0.0172	0.0172	0.0172
2.65Hz	0.0183	0.0183	0.0183	0.0183	0.0183	0.0183	0.0183	0.0183	0.0183	0.0183	0.0183	0.0183	0.0183	0.0183	0.0183	0.0183	0.0182	0.0182	0.0182	0.0182	0.0182	0.0182	0.0182	0.0182	0.0182	0.0182	0.0182	0.0182	0.0182	0.0182	0.0181	0.0181	0.0181	0.0181	0.0181	0.0181	0.0181	0.0181	0.018	0.018	0.018	0.018	0.018	0.018	0.0179	0.0179	0.0179	0.0179	0.0179
2.61Hz	0.0188	0.0188	0.0188	0.0188	0.0188	0.0188	0.0188	0.0188	0.0188	0.0188	0.0189	0.0189	0.0189	0.0189	0.0189	0.0189	0.0189	0.0189	0.0189	0.0188	0.0188	0.0188	0.0188	0.0188	0.0188	0.0188	0.0188	0.0188	0.0188	0.0188	0.0188	0.0188	0.0188	0.0188	0.0188	0.0188	0.0187	0.0187	0.0187	0.0187	0.0187	0.0187	0.0187	0.0187	0.0187	0.0186	0.0186	0.0186	0.0186
2.57Hz	0.0194	0.0194	0.0194	0.0194	0.0194	0.0194	0.0194	0.0194	0.0194	0.0194	0.0194	0.0194	0.0194	0.0195	0.0195	0.0195	0.0195	0.0195	0.0195	0.0195	0.0195	0.0195	0.0195	0.0195	0.0195	0.0195	0.0195	0.0195	0.0195	0.0195	0.0195	0.0195	0.0195	0.0195	0.0195	0.0194	0.0194	0.0194	0.0194	0.0194	0.0194	0.0194	0.0194	0.0194	0.0194	0.0194	0.0194	0.0194	0.0194
2.53Hz	0.0199	0.0199	0.0199	0.02	0.02	0.02	0.02	0.02	0.02	0.02	0.02	0.02	0.0201	0.0201	0.0201	0.0201	0.0201	0.0201	0.0201	0.0201	0.0201	0.0201	0.0201	0.0201	0.0201	0.0201	0.0201	0.0201	0.0201	0.0201	0.0202	0.0202	0.0202	0.0202	0.0202	0.0202	0.0202	0.0202	0.0202	0.0202	0.0202	0.0201	0.0201	0.0201	0.0201	0.0201	0.0201	0.0201	0.0201
2.5Hz	0.0205	0.0205	0.0205	0.0206	0.0206	0.0206	0.0206	0.0206	0.0206	0.0206	0.0207	0.0207	0.0207	0.0207	0.0207	0.0207	0.0207	0.0207	0.0208	0.0208	0.0208	0.0208	0.0208	0.0208	0.0208	0.0208	0.0208	0.0208	0.0208	0.0209	0.0209	0.0209	0.0209	0.0209	0.0209	0.0209	0.0209	0.0209	0.0209	0.0209	0.0209	0.0209	0.0209	0.0209	0.0209	0.0209	0.0209	0.0209	0.0209
2.46Hz	0.0211	0.0211	0.0211	0.0211	0.0211	0.0212	0.0212	0.0212	0.0212	0.0212	0.0213	0.0213	0.0213	0.0213	0.0213	0.0213	0.0214	0.0214	0.0214	0.0214	0.0214	0.0214	0.0214	0.0215	0.0215	0.0215	0.0215	0.0215	0.0215	0.0215	0.0215	0.0216	0.0216	0.0216	0.0216	0.0216	0.0216	0.0216	0.0216	0.0216	0.0216	0.0217	0.0217	0.0217	0.0217	0.0217	0.0217	0.0217	0.0217
2.43Hz	0.0216	0.0216	0.0217	0.0217	0.0217	0.0217	0.0218	0.0218	0.0218	0.0218	0.0219	0.0219	0.0219	0.0219	0.0219	0.022	0.022	0.022	0.022	0.022	0.0221	0.0221	0.0221	0.0221	0.0221	0.0222	0.0222	0.0222	0.0222	0.0222	0.0222	0.0223	0.0223	0.0223	0.0223	0.0223	0.0223	0.0223	0.0224	0.0224	0.0224	0.0224	0.0224	0.0224	0.0224	0.0224	0.0225	0.0225	0.0225
2.39Hz	0.0221	0.0222	0.0222	0.0222	0.0223	0.0223	0.0223	0.0223	0.0224	0.0224	0.0224	0.0224	0.0225	0.0225	0.0225	0.0226	0.0226	0.0226	0.0226	0.0226	0.0227	0.0227	0.0227	0.0227	0.0228	0.0228	0.0228	0.0228	0.0228	0.0229	0.0229	0.0229	0.0229	0.023	0.023	0.023	0.023	0.023	0.023	0.0231	0.0231	0.0231	0.0231	0.0231	0.0232	0.0232	0.0232	0.0232	0.0232
2.36Hz	0.0227	0.0227	0.0227	0.0228	0.0228	0.0228	0.0229	0.0229	0.0229	0.023	0.023	0.023	0.023	0.0231	0.0231	0.0231	0.0232	0.0232	0.0232	0.0232	0.0233	0.0233	0.0233	0.0234	0.0234	0.0234	0.0234	0.0235	0.0235	0.0235	0.0235	0.0236	0.0236	0.0236	0.0236	0.0237	0.0237	0.0237	0.0237	0.0237	0.0238	0.0238	0.0238	0.0238	0.0239	0.0239	0.0239	0.0239	0.0239
2.32Hz	0.0232	0.0232	0.0232	0.0233	0.0233	0.0233	0.0234	0.0234	0.0234	0.0235	0.0235	0.0235	0.0236	0.0236	0.0236	0.0237	0.0237	0.0237	0.0238	0.0238	0.0238	0.0238	0.0239	0.0239	0.0239	0.024	0.024	0.024	0.0241	0.0241	0.0241	0.0241	0.0242	0.0242	0.0242	0.0243	0.0243	0.0243	0.0243	0.0244	0.0244	0.0244	0.0244	0.0245	0.0245	0.0245	0.0245	0.0246	0.0246
2.29Hz	0.0236	0.0236	0.0237	0.0237	0.0237	0.0238	0.0238	0.0238	0.0239	0.0239	0.024	0.024	0.024	0.0241	0.0241	0.0241	0.0242	0.0242	0.0242	0.0243	0.0243	0.0243	0.0244	0.0244	0.0244	0.0245	0.0245	0.0245	0.0246	0.0246	0.0246	0.0247	0.0247	0.0247	0.0248	0.0248	0.0248	0.0249	0.0249	0.0249	0.0249	0.025	0.025	0.025	0.0251	0.0251	0.0251	0.0251	0.0252
2.26Hz	0.024	0.024	0.024	0.0241	0.0241	0.0242	0.0242	0.0242	0.0243	0.0243	0.0244	0.0244	0.0244	0.0245	0.0245	0.0246	0.0246	0.0246	0.0247	0.0247	0.0247	0.0248	0.0248	0.0248	0.0249	0.0249	0.025	0.025	0.025	0.0251	0.0251	0.0251	0.0252	0.0252	0.0252	0.0253	0.0253	0.0253	0.0254	0.0254	0.0254	0.0255	0.0255	0.0255	0.0256	0.0256	0.0256	0.0256	0.0257
2.22Hz	0.0243	0.0243	0.0244	0.0244	0.0244	0.0245	0.0245	0.0246	0.0246	0.0247	0.0247	0.0247	0.0248	0.0248	0.0249	0.0249	0.0249	0.025	0.025	0.0251	0.0251	0.0251	0.0252	0.0252	0.0252	0.0253	0.0253	0.0254	0.0254	0.0254	0.0255	0.0255	0.0255	0.0256	0.0256	0.0256	0.0257	0.0257	0.0258	0.0258	0.0258	0.0259	0.0259	0.0259	0.026	0.026	0.026	0.0261	0.0261
2.19Hz	0.0245	0.0246	0.0246	0.0247	0.0247	0.0247	0.0248	0.0248	0.0249	0.0249	0.025	0.025	0.025	0.0251	0.0251	0.0252	0.0252	0.0252	0.0253	0.0253	0.0254	0.0254	0.0254	0.0255	0.0255	0.0256	0.0256	0.0256	0.0257	0.0257	0.0258	0.0258	0.0258	0.0259	0.0259	0.0259	0.026	0.026	0.0261	0.0261	0.0261	0.0262	0.0262	0.0262	0.0263	0.0263	0.0263	0.0264	0.0264
2.16Hz	0.0247	0.0247	0.0248	0.0248	0.0249	0.0249	0.025	0.025	0.025	0.0251	0.0251	0.0252	0.0252	0.0253	0.0253	0.0253	0.0254	0.0254	0.0255	0.0255	0.0255	0.0256	0.0256	0.0257	0.0257	0.0257	0.0258	0.0258	0.0259	0.0259	0.0259	0.026	0.026	0.0261	0.0261	0.0261	0.0262	0.0262	0.0262	0.0263	0.0263	0.0264	0.0264	0.0264	0.0265	0.0265	0.0265	0.0266	0.0266
2.13Hz	0.0248	0.0248	0.0249	0.0249	0.0249	0.025	0.025	0.0251	0.0251	0.0252	0.0252	0.0252	0.0253	0.0253	0.0254	0.0254	0.0254	0.0255	0.0255	0.0256	0.0256	0.0257	0.0257	0.0257	0.0258	0.0258	0.0259	0.0259	0.0259	0.026	0.026	0.026	0.0261	0.0261	0.0262	0.0262	0.0262	0.0263	0.0263	0.0263	0.0264	0.0264	0.0265	0.0265	0.0265	0.0266	0.0266	0.0266	0.0267
2.1Hz	0.0248	0.0248	0.0248	0.0249	0.0249	0.025	0.025	0.0251	0.0251	0.0251	0.0252	0.0252	0.0253	0.0253	0.0254	0.0254	0.0254	0.0255	0.0255	0.0256	0.0256	0.0256	0.0257	0.0257	0.0258	0.0258	0.0258	0.0259	0.0259	0.026	0.026	0.026	0.0261	0.0261	0.0261	0.0262	0.0262	0.0263	0.0263	0.0263	0.0264	0.0264	0.0264	0.0265	0.0265	0.0265	0.0266	0.0266	0.0267
2.07Hz	0.0247	0.0247	0.0247	0.0248	0.0248	0.0249	0.0249	0.0249	0.025	0.025	0.0251	0.0251	0.0252	0.0252	0.0252	0.0253	0.0253	0.0254	0.0254	0.0254	0.0255	0.0255	0.0255	0.0256	0.0256	0.0257	0.0257	0.0257	0.0258	0.0258	0.0258	0.0259	0.0259	0.026	0.026	0.026	0.0261	0.0261	0.0261	0.0262	0.0262	0.0262	0.0263	0.0263	0.0264	0.0264	0.0264	0.0265	0.0265
2.04Hz	0.0245	0.0245	0.0245	0.0246	0.0246	0.0247	0.0247	0.0247	0.0248	0.0248	0.0249	0.0249	0.0249	0.025	0.025	0.025	0.0251	0.0251	0.0252	0.0252	0.0252	0.0253	0.0253	0.0253	0.0254	0.0254	0.0255	0.0255	0.0255	0.0256	0.0256	0.0256	0.0257	0.0257	0.0257	0.0258	0.0258	0.0258	0.0259	0.0259	0.0259	0.026	0.026	0.026	0.0261	0.0261	0.0261	0.0262	0.0262
2.01Hz	0.0242	0.0242	0.0242	0.0243	0.0243	0.0243	0.0244	0.0244	0.0245	0.0245	0.0245	0.0246	0.0246	0.0246	0.0247	0.0247	0.0247	0.0248	0.0248	0.0249	0.0249	0.0249	0.025	0.025	0.025	0.0251	0.0251	0.0251	0.0252	0.0252	0.0252	0.0253	0.0253	0.0253	0.0254	0.0254	0.0254	0.0255	0.0255	0.0255	0.0256	0.0256	0.0256	0.0256	0.0257	0.0257	0.0257	0.0258	0.0258
1.98Hz	0.0238	0.0238	0.0238	0.0239	0.0239	0.0239	0.024	0.024	0.024	0.0241	0.0241	0.0241	0.0242	0.0242	0.0242	0.0243	0.0243	0.0243	0.0244	0.0244	0.0244	0.0245	0.0245	0.0245	0.0246	0.0246	0.0246	0.0247	0.0247	0.0247	0.0248	0.0248	0.0248	0.0249	0.0249	0.0249	0.0249	0.025	0.025	0.025	0.0251	0.0251	0.0251	0.0251	0.0252	0.0252	0.0252	0.0253	0.0253
1.95Hz	0.0233	0.0233	0.0233	0.0234	0.0234	0.0234	0.0235	0.0235	0.0235	0.0236	0.0236	0.0236	0.0237	0.0237	0.0237	0.0238	0.0238	0.0238	0.0238	0.0239	0.0239	0.0239	0.024	0.024	0.024	0.024	0.0241	0.0241	0.0241	0.0242	0.0242	0.0242	0.0242	0.0243	0.0243	0.0243	0.0243	0.0244	0.0244	0.0244	0.0244	0.0245	0.0245	0.0245	0.0245	0.0246	0.0246	0.0246	0.0246
1.93Hz	0.0227	0.0227	0.0228	0.0228	0.0228	0.0229	0.0229	0.0229	0.0229	0.023	0.023	0.023	0.0231	0.0231	0.0231	0.0231	0.0232	0.0232	0.0232	0.0232	0.0233	0.0233	0.0233	0.0233	0.0234	0.0234	0.0234	0.0234	0.0235	0.0235	0.0235	0.0235	0.0236	0.0236	0.0236	0.0236	0.0237	0.0237	0.0237	0.0237	0.0237	0.0238	0.0238	0.0238	0.0238	0.0239	0.0239	0.0239	0.0239
1.9Hz	0.0221	0.0221	0.0221	0.0221	0.0222	0.0222	0.0222	0.0222	0.0223	0.0223	0.0223	0.0223	0.0224	0.0224	0.0224	0.0224	0.0225	0.0225	0.0225	0.0225	0.0225	0.0226	0.0226	0.0226	0.0226	0.0227	0.0227	0.0227	0.0227	0.0227	0.0228	0.0228	0.0228	0.0228	0.0228	0.0229	0.0229	0.0229	0.0229	0.0229	0.023	0.023	0.023	0.023	0.023	0.023	0.0231	0.0231	0.0231
1.87Hz	0.0213	0.0214	0.0214	0.0214	0.0214	0.0214	0.0215	0.0215	0.0215	0.0215	0.0216	0.0216	0.0216	0.0216	0.0216	0.0216	0.0217	0.0217	0.0217	0.0217	0.0217	0.0218	0.0218	0.0218	0.0218	0.0218	0.0218	0.0219	0.0219	0.0219	0.0219	0.0219	0.0219	0.022	0.022	0.022	0.022	0.022	0.022	0.0221	0.0221	0.0221	0.0221	0.0221	0.0221	0.0221	0.0221	0.0222	0.0222
1.84Hz	0.0206	0.0206	0.0206	0.0206	0.0206	0.0207	0.0207	0.0207	0.0207	0.0207	0.0207	0.0208	0.0208	0.0208	0.0208	0.0208	0.0208	0.0208	0.0209	0.0209	0.0209	0.0209	0.0209	0.0209	0.0209	0.021	0.021	0.021	0.021	0.021	0.021	0.021	0.021	0.0211	0.0211	0.0211	0.0211	0.0211	0.0211	0.0211	0.0211	0.0211	0.0211	0.0212	0.0212	0.0212	0.0212	0.0212	0.0212
1.82Hz	0.0197	0.0197	0.0198	0.0198	0.0198	0.0198	0.0198	0.0198	0.0198	0.0198	0.0199	0.0199	0.0199	0.0199	0.0199	0.0199	0.0199	0.0199	0.0199	0.02	0.02	0.02	0.02	0.02	0.02	0.02	0.02	0.02	0.02	0.02	0.02	0.0201	0.0201	0.0201	0.0201	0.0201	0.0201	0.0201	0.0201	0.0201	0.0201	0.0201	0.0201	0.0201	0.0201	0.0201	0.0201	0.0202	0.0202
1.79Hz	0.0188	0.0188	0.0189	0.0189	0.0189	0.0189	0.0189	0.0189	0.0189	0.0189	0.0189	0.0189	0.0189	0.0189	0.019	0.019	0.019	0.019	0.019	0.019	0.019	0.019	0.019	0.019	0.019	0.019	0.019	0.019	0.019	0.019	0.019	0.019	0.019	0.019	0.019	0.019	0.019	0.019	0.019	0.019	0.0191	0.0191	0.0191	0.0191	0.0191	0.0191	0.0191	0.0191	0.0191
1.77Hz	0.018	0.018	0.018	0.018	0.018	0.018	0.018	0.018	0.018	0.018	0.018	0.018	0.018	0.018	0.018	0.018	0.018	0.018	0.018	0.018	0.018	0.018	0.018	0.018	0.018	0.018	0.018	0.018	0.018	0.018	0.018	0.018	0.018	0.018	0.018	0.018	0.018	0.018	0.018	0.018	0.018	0.018	0.018	0.018	0.018	0.018	0.018	0.018	0.018
1.74Hz	0.017	0.017	0.017	0.017	0.017	0.017	0.017	0.017	0.017	0.017	0.017	0.017	0.017	0.017	0.017	0.017	0.017	0.017	0.017	0.017	0.017	0.017	0.017	0.017	0.017	0.017	0.017	0.017	0.017	0.017	0.017	0.017	0.017	0.017	0.0169	0.0169	0.0169	0.0169	0.0169	0.0169	0.0169	0.0169	0.0169	0.0169	0.0169	0.0169	0.0169	0.0168	0.0168
1.72Hz	0.0161	0.0161	0.0161	0.0161	0.0161	0.0161	0.0161	0.0161	0.0161	0.0161	0.0161	0.0161	0.0161	0.016	0.016	0.016	0.016	0.016	0.016	0.016	0.016	0.016	0.016	0.016	0.016	0.016	0.016	0.0159	0.0159	0.0159	0.0159	0.0159	0.0159	0.0159	0.0159	0.0159	0.0159	0.0158	0.0158	0.0158	0.0158	0.0158	0.0158	0.0158	0.0158	0.0157	0.0157	0.0157	0.0157
1.69Hz	0.0152	0.0152	0.0152	0.0152	0.0152	0.0152	0.0152	0.0151	0.0151	0.0151	0.0151	0.0151	0.0151	0.0151	0.0151	0.0151	0.0151	0.0151	0.015	0.015	0.015	0.015	0.015	0.015	0.015	0.015	0.0149	0.0149	0.0149	0.0149	0.0149	0.0149	0.0149	0.0149	0.0148	0.0148	0.0148	0.0148	0.0148	0.0148	0.0147	0.0147	0.0147	0.0147	0.0147	0.0147	0.0146	0.0146	0.0146
1.67Hz	0.0143	0.0143	0.0143	0.0143	0.0143	0.0143	0.0143	0.0143	0.0142	0.0142	0.0142	0.0142	0.0142	0.0142	0.0142	0.0141	0.0141	0.0141	0.0141	0.0141	0.0141	0.0141	0.014	0.014	0.014	0.014	0.014	0.014	0.0139	0.0139	0.0139	0.0139	0.0139	0.0139	0.0138	0.0138	0.0138	0.0138	0.0138	0.0137	0.0137	0.0137	0.0137	0.0137	0.0136	0.0136	0.0136	0.0136	0.0136
1.64Hz	0.0135	0.0135	0.0135	0.0135	0.0134	0.0134	0.0134	0.0134	0.0134	0.0134	0.0133	0.0133	0.0133	0.0133	0.0133	0.0133	0.0132	0.0132	0.0132	0.0132	0.0132	0.0132	0.0131	0.0131	0.0131	0.0131	0.0131	0.013	0.013	0.013	0.013	0.013	0.0129	0.0129	0.0129	0.0129	0.0128	0.0128	0.0128	0.0128	0.0128	0.0127	0.0127	0.0127	0.0127	0.0126	0.0126	0.0126	0.0126
1.62Hz	0.0127	0.0127	0.0127	0.0127	0.0127	0.0127	0.0126	0.0126	0.0126	0.0126	0.0126	0.0125	0.0125	0.0125	0.0125	0.0125	0.0124	0.0124	0.0124	0.0124	0.0124	0.0123	0.0123	0.0123	0.0123	0.0123	0.0122	0.0122	0.0122	0.0122	0.0121	0.0121	0.0121	0.0121	0.012	0.012	0.012	0.012	0.0119	0.0119	0.0119	0.0119	0.0118	0.0118	0.0118	0.0118	0.0117	0.0117	0.0117
1.6Hz	0.0121	0.012	0.012	0.012	0.012	0.012	0.0119	0.0119	0.0119	0.0119	0.0119	0.0118	0.0118	0.0118	0.0118	0.0118	0.0117	0.0117	0.0117	0.0117	0.0116	0.0116	0.0116	0.0116	0.0115	0.0115	0.0115	0.0115	0.0114	0.0114	0.0114	0.0114	0.0113	0.0113	0.0113	0.0113	0.0112	0.0112	0.0112	0.0112	0.0111	0.0111	0.0111	0.011	0.011	0.011	0.0109	0.0109	0.0109
1.57Hz	0.0115	0.0115	0.0114	0.0114	0.0114	0.0114	0.0114	0.0113	0.0113	0.0113	0.0113	0.0112	0.0112	0.0112	0.0112	0.0112	0.0111	0.0111	0.0111	0.0111	0.011	0.011	0.011	0.011	0.0109	0.0109	0.0109	0.0109	0.0108	0.0108	0.0108	0.0107	0.0107	0.0107	0.0107	0.0106	0.0106	0.0106	0.0105	0.0105	0.0105	0.0105	0.0104	0.0104	0.0104	0.0103	0.0103	0.0103	0.0102
1.55Hz	0.011	0.011	0.011	0.0109	0.0109	0.0109	0.0109	0.0109	0.0108	0.0108	0.0108	0.0108	0.0107	0.0107	0.0107	0.0107	0.0106	0.0106	0.0106	0.0106	0.0105	0.0105	0.0105	0.0105	0.0104	0.0104	0.0104	0.0104	0.0103	0.0103	0.0103	0.0103	0.0102	0.0102	0.0102	0.0101	0.0101	0.0101	0.0101	0.01	0.01	0.01	0.0099	0.0099	0.0099	0.0098	0.0098	0.0098	0.0097
1.53Hz	0.0107	0.0107	0.0106	0.0106	0.0106	0.0106	0.0106	0.0105	0.0105	0.0105	0.0105	0.0104	0.0104	0.0104	0.0104	0.0104	0.0103	0.0103	0.0103	0.0103	0.0102	0.0102	0.0102	0.0102	0.0101	0.0101	0.0101	0.01	0.01	0.01	0.01	0.0099	0.0099	0.0099	0.0099	0.0098	0.0098	0.0098	0.0097	0.0097	0.0097	0.0097	0.0096	0.0096	0.0096	0.0095	0.0095	0.0095	0.0094
1.51Hz	0.0105	0.0104	0.0104	0.0104	0.0104	0.0103	0.0103	0.0103	0.0103	0.0103	0.0102	0.0102	0.0102	0.0102	0.0102	0.0101	0.0101	0.0101	0.0101	0.01	0.01	0.01	0.01	0.0099	0.0099	0.0099	0.0099	0.0098	0.0098	0.0098	0.0098	0.0097	0.0097	0.0097	0.0097	0.0096	0.0096	0.0096	0.0096	0.0095	0.0095	0.0095	0.0094	0.0094	0.0094	0.0094	0.0093	0.0093	0.0093
1.48Hz	0.0104	0.0103	0.0103	0.0103	0.0103	0.0103	0.0102	0.0102	0.0102	0.0102	0.0102	0.0101	0.0101	0.0101	0.0101	0.0101	0.01	0.01	0.01	0.01	0.01	0.0099	0.0099	0.0099	0.0099	0.0098	0.0098	0.0098	0.0098	0.0098	0.0097	0.0097	0.0097	0.0097	0.0096	0.0096	0.0096	0.0096	0.0095	0.0095	0.0095	0.0095	0.0094	0.0094	0.0094	0.0094	0.0093	0.0093	0.0093
1.46Hz	0.0104	0.0104	0.0104	0.0103	0.0103	0.0103	0.0103	0.0103	0.0103	0.0102	0.0102	0.0102	0.0102	0.0102	0.0101	0.0101	0.0101	0.0101	0.0101	0.0101	0.01	0.01	0.01	0.01	0.01	0.0099	0.0099	0.0099	0.0099	0.0099	0.0098	0.0098	0.0098	0.0098	0.0098	0.0097	0.0097	0.0097	0.0097	0.0097	0.0096	0.0096	0.0096	0.0096	0.0095	0.0095	0.0095	0.0095	0.0095
1.44Hz	0.0105	0.0105	0.0105	0.0105	0.0105	0.0105	0.0104	0.0104	0.0104	0.0104	0.0104	0.0104	0.0104	0.0103	0.0103	0.0103	0.0103	0.0103	0.0103	0.0103	0.0102	0.0102	0.0102	0.0102	0.0102	0.0102	0.0101	0.0101	0.0101	0.0101	0.0101	0.0101	0.01	0.01	0.01	0.01	0.01	0.01	0.0099	0.0099	0.0099	0.0099	0.0099	0.0099	0.0098	0.0098	0.0098	0.0098	0.0098
1.42Hz	0.0107	0.0107	0.0107	0.0107	0.0107	0.0107	0.0107	0.0106	0.0106	0.0106	0.0106	0.0106	0.0106	0.0106	0.0106	0.0106	0.0105	0.0105	0.0105	0.0105	0.0105	0.0105	0.0105	0.0105	0.0104	0.0104	0.0104	0.0104	0.0104	0.0104	0.0104	0.0104	0.0103	0.0103	0.0103	0.0103	0.0103	0.0103	0.0103	0.0102	0.0102	0.0102	0.0102	0.0102	0.0102	0.0102	0.0101	0.0101	0.0101
1.4Hz	0.011	0.011	0.011	0.011	0.011	0.011	0.011	0.0109	0.0109	0.0109	0.0109	0.0109	0.0109	0.0109	0.0109	0.0109	0.0109	0.0109	0.0109	0.0108	0.0108	0.0108	0.0108	0.0108	0.0108	0.0108	0.0108	0.0108	0.0108	0.0108	0.0107	0.0107	0.0107	0.0107	0.0107	0.0107	0.0107	0.0107	0.0107	0.0107	0.0106	0.0106	0.0106	0.0106	0.0106	0.0106	0.0106	0.0106	0.0106
1.38Hz	0.0113	0.0113	0.0113	0.0113	0.0113	0.0113	0.0113	0.0113	0.0113	0.0113	0.0113	0.0113	0.0113	0.0113	0.0113	0.0113	0.0113	0.0113	0.0112	0.0112	0.0112	0.0112	0.0112	0.0112	0.0112	0.0112	0.0112	0.0112	0.0112	0.0112	0.0112	0.0112	0.0112	0.0112	0.0111	0.0111	0.0111	0.0111	0.0111	0.0111	0.0111	0.0111	0.0111	0.0111	0.0111	0.0111	0.0111	0.0111	0.011
1.36Hz	0.0117	0.0117	0.0117	0.0117	0.0117	0.0117	0.0117	0.0117	0.0117	0.0117	0.0117	0.0117	0.0117	0.0117	0.0117	0.0117	0.0117	0.0117	0.0117	0.0117	0.0117	0.0117	0.0117	0.0116	0.0116	0.0116	0.0116	0.0116	0.0116	0.0116	0.0116	0.0116	0.0116	0.0116	0.0116	0.0116	0.0116	0.0116	0.0116	0.0116	0.0116	0.0116	0.0116	0.0116	0.0116	0.0116	0.0116	0.0116	0.0116
1.34Hz	0.0121	0.0121	0.0121	0.0121	0.0121	0.0121	0.0121	0.0121	0.0121	0.0121	0.0121	0.0121	0.0121	0.0121	0.0121	0.0121	0.0121	0.0121	0.0121	0.0121	0.0121	0.0121	0.0121	0.0121	0.0121	0.0121	0.0121	0.0121	0.0121	0.0121	0.0121	0.0121	0.0121	0.0121	0.0121	0.0121	0.0121	0.0121	0.0121	0.0121	0.0121	0.0121	0.0121	0.0121	0.0121	0.0121	0.0121	0.0121	0.0121
1.32Hz	0.0125	0.0125	0.0125	0.0125	0.0125	0.0125	0.0125	0.0125	0.0125	0.0125	0.0125	0.0125	0.0125	0.0125	0.0125	0.0125	0.0125	0.0125	0.0125	0.0125	0.0125	0.0125	0.0125	0.0125	0.0125	0.0125	0.0125	0.0125	0.0125	0.0125	0.0126	0.0126	0.0126	0.0126	0.0126	0.0126	0.0126	0.0126	0.0126	0.0126	0.0126	0.0126	0.0126	0.0126	0.0126	0.0126	0.0126	0.0126	0.0126
1.3Hz	0.0128	0.0129	0.0129	0.0129	0.0129	0.0129	0.0129	0.0129	0.0129	0.0129	0.0129	0.0129	0.0129	0.0129	0.0129	0.0129	0.0129	0.0129	0.0129	0.0129	0.0129	0.0129	0.0129	0.0129	0.013	0.013	0.013	0.013	0.013	0.013	0.013	0.013	0.013	0.013	0.013	0.013	0.013	0.013	0.013	0.013	0.013	0.013	0.013	0.013	0.013	0.013	0.013	0.013	0.013
1.28Hz	0.0132	0.0132	0.0132	0.0132	0.0132	0.0132	0.0132	0.0133	0.0133	0.0133	0.0133	0.0133	0.0133	0.0133	0.0133	0.0133	0.0133	0.0133	0.0133	0.0133	0.0133	0.0133	0.0133	0.0133	0.0134	0.0134	0.0134	0.0134	0.0134	0.0134	0.0134	0.0134	0.0134	0.0134	0.0134	0.0134	0.0134	0.0134	0.0134	0.0134	0.0134	0.0134	0.0134	0.0134	0.0135	0.0135	0.0135	0.0135	0.0135
1.27Hz	0.0136	0.0136	0.0136	0.0137	0.0137	0.0137	0.0137	0.0137	0.0137	0.0137	0.0137	0.0137	0.0137	0.0137	0.0137	0.0137	0.0137	0.0138	0.0138	0.0138	0.0138	0.0138	0.0138	0.0138	0.0138	0.0138	0.0138	0.0138	0.0138	0.0138	0.0138	0.0138	0.0139	0.0139	0.0139	0.0139	0.0139	0.0139	0.0139	0.0139	0.0139	0.0139	0.0139	0.0139	0.0139	0.0139	0.0139	0.0139	0.0139
1.25Hz	0.0139	0.0139	0.0139	0.0139	0.014	0.014	0.014	0.014	0.014	0.014	0.014	0.014	0.014	0.014	0.014	0.014	0.0141	0.0141	0.0141	0.0141	0.0141	0.0141	0.0141	0.0141	0.0141	0.0141	0.0141	0.0141	0.0141	0.0142	0.0142	0.0142	0.0142	0.0142	0.0142	0.0142	0.0142	0.0142	0.0142	0.0142	0.0142	0.0142	0.0142	0.0142	0.0143	0.0143	0.0143	0.0143	0.0143
1.23Hz	0.0142	0.0142	0.0142	0.0142	0.0142	0.0143	0.0143	0.0143	0.0143	0.0143	0.0143	0.0143	0.0143	0.0143	0.0143	0.0143	0.0144	0.0144	0.0144	0.0144	0.0144	0.0144	0.0144	0.0144	0.0144	0.0144	0.0144	0.0144	0.0145	0.0145	0.0145	0.0145	0.0145	0.0145	0.0145	0.0145	0.0145	0.0145	0.0145	0.0145	0.0146	0.0146	0.0146	0.0146	0.0146	0.0146	0.0146	0.0146	0.0146
1.21Hz	0.0144	0.0144	0.0144	0.0144	0.0145	0.0145	0.0145	0.0145	0.0145	0.0145	0.0145	0.0145	0.0145	0.0145	0.0146	0.0146	0.0146	0.0146	0.0146	0.0146	0.0146	0.0146	0.0146	0.0146	0.0146	0.0147	0.0147	0.0147	0.0147	0.0147	0.0147	0.0147	0.0147	0.0147	0.0147	0.0147	0.0148	0.0148	0.0148	0.0148	0.0148	0.0148	0.0148	0.0148	0.0148	0.0148	0.0148	0.0148	0.0148
1.2Hz	0.0146	0.0146	0.0146	0.0147	0.0147	0.0147	0.0147	0.0147	0.0147	0.0147	0.0147	0.0147	0.0147	0.0148	0.0148	0.0148	0.0148	0.0148	0.0148	0.0148	0.0148	0.0148	0.0148	0.0148	0.0149	0.0149	0.0149	0.0149	0.0149	0.0149	0.0149	0.0149	0.0149	0.0149	0.0149	0.015	0.015	0.015	0.015	0.015	0.015	0.015	0.015	0.015	0.015	0.015	0.015	0.0151	0.0151
1.18Hz	0.0148	0.0148	0.0148	0.0148	0.0149	0.0149	0.0149	0.0149	0.0149	0.0149	0.0149	0.0149	0.0149	0.0149	0.015	0.015	0.015	0.015	0.015	0.015	0.015	0.015	0.015	0.015	0.015	0.0151	0.0151	0.0151	0.0151	0.0151	0.0151	0.0151	0.0151	0.0151	0.0151	0.0151	0.0152	0.0152	0.0152	0.0152	0.0152	0.0152	0.0152	0.0152	0.0152	0.0152	0.0152	0.0152	0.0153
1.16Hz	0.0149	0.0149	0.0149	0.0149	0.0149	0.0149	0.0149	0.015	0.015	0.015	0.015	0.015	0.015	0.015	0.015	0.015	0.015	0.0151	0.0151	0.0151	0.0151	0.0151	0.0151	0.0151	0.0151	0.0151	0.0151	0.0151	0.0152	0.0152	0.0152	0.0152	0.0152	0.0152	0.0152	0.0152	0.0152	0.0152	0.0152	0.0153	0.0153	0.0153	0.0153	0.0153	0.0153	0.0153	0.0153	0.0153	0.0153
1.14Hz	0.015	0.015	0.015	0.015	0.015	0.0151	0.0151	0.0151	0.0151	0.0151	0.0151	0.0151	0.0151	0.0151	0.0151	0.0152	0.0152	0.0152	0.0152	0.0152	0.0152	0.0152	0.0152	0.0152	0.0152	0.0152	0.0153	0.0153	0.0153	0.0153	0.0153	0.0153	0.0153	0.0153	0.0153	0.0153	0.0153	0.0153	0.0154	0.0154	0.0154	0.0154	0.0154	0.0154	0.0154	0.0154	0.0154	0.0154	0.0154
1.13Hz	0.015	0.015	0.015	0.015	0.0151	0.0151	0.0151	0.0151	0.0151	0.0151	0.0151	0.0151	0.0151	0.0151	0.0151	0.0152	0.0152	0.0152	0.0152	0.0152	0.0152	0.0152	0.0152	0.0152	0.0152	0.0152	0.0152	0.0153	0.0153	0.0153	0.0153	0.0153	0.0153	0.0153	0.0153	0.0153	0.0153	0.0153	0.0153	0.0154	0.0154	0.0154	0.0154	0.0154	0.0154	0.0154	0.0154	0.0154	0.0154
1.11Hz	0.015	0.015	0.015	0.015	0.015	0.015	0.015	0.0151	0.0151	0.0151	0.0151	0.0151	0.0151	0.0151	0.0151	0.0151	0.0151	0.0151	0.0151	0.0152	0.0152	0.0152	0.0152	0.0152	0.0152	0.0152	0.0152	0.0152	0.0152	0.0152	0.0152	0.0152	0.0153	0.0153	0.0153	0.0153	0.0153	0.0153	0.0153	0.0153	0.0153	0.0153	0.0153	0.0153	0.0153	0.0153	0.0153	0.0154	0.0154
1.1Hz	0.0149	0.0149	0.0149	0.015	0.015	0.015	0.015	0.015	0.015	0.015	0.015	0.015	0.015	0.015	0.015	0.0151	0.0151	0.0151	0.0151	0.0151	0.0151	0.0151	0.0151	0.0151	0.0151	0.0151	0.0151	0.0151	0.0151	0.0152	0.0152	0.0152	0.0152	0.0152	0.0152	0.0152	0.0152	0.0152	0.0152	0.0152	0.0152	0.0152	0.0152	0.0152	0.0152	0.0153	0.0153	0.0153	0.0153
1.08Hz	0.0148	0.0149	0.0149	0.0149	0.0149	0.0149	0.0149	0.0149	0.0149	0.0149	0.0149	0.0149	0.0149	0.0149	0.0149	0.015	0.015	0.015	0.015	0.015	0.015	0.015	0.015	0.015	0.015	0.015	0.015	0.015	0.015	0.015	0.015	0.0151	0.0151	0.0151	0.0151	0.0151	0.0151	0.0151	0.0151	0.0151	0.0151	0.0151	0.0151	0.0151	0.0151	0.0151	0.0151	0.0151	0.0151
1.06Hz	0.0147	0.0147	0.0147	0.0147	0.0147	0.0147	0.0148	0.0148	0.0148	0.0148	0.0148	0.0148	0.0148	0.0148	0.0148	0.0148	0.0148	0.0148	0.0148	0.0148	0.0148	0.0148	0.0148	0.0149	0.0149	0.0149	0.0149	0.0149	0.0149	0.0149	0.0149	0.0149	0.0149	0.0149	0.0149	0.0149	0.0149	0.0149	0.0149	0.0149	0.0149	0.0149	0.0149	0.0149	0.015	0.015	0.015	0.015	0.015
1.05Hz	0.0146	0.0146	0.0146	0.0146	0.0146	0.0146	0.0146	0.0146	0.0146	0.0146	0.0146	0.0146	0.0146	0.0146	0.0147	0.0147	0.0147	0.0147	0.0147	0.0147	0.0147	0.0147	0.0147	0.0147	0.0147	0.0147	0.0147	0.0147	0.0147	0.0147	0.0147	0.0147	0.0147	0.0147	0.0147	0.0147	0.0147	0.0147	0.0148	0.0148	0.0148	0.0148	0.0148	0.0148	0.0148	0.0148	0.0148	0.0148	0.0148
1.03Hz	0.0144	0.0144	0.0144	0.0144	0.0144	0.0144	0.0144	0.0144	0.0144	0.0144	0.0144	0.0144	0.0144	0.0144	0.0145	0.0145	0.0145	0.0145	0.0145	0.0145	0.0145	0.0145	0.0145	0.0145	0.0145	0.0145	0.0145	0.0145	0.0145	0.0145	0.0145	0.0145	0.0145	0.0145	0.0145	0.0145	0.0145	0.0145	0.0145	0.0145	0.0145	0.0145	0.0145	0.0145	0.0145	0.0145	0.0145	0.0145	0.0145
1.02Hz	0.0142	0.0142	0.0142	0.0142	0.0142	0.0142	0.0142	0.0142	0.0142	0.0142	0.0142	0.0142	0.0143	0.0143	0.0143	0.0143	0.0143	0.0143	0.0143	0.0143	0.0143	0.0143	0.0143	0.0143	0.0143	0.0143	0.0143	0.0143	0.0143	0.0143	0.0143	0.0143	0.0143	0.0143	0.0143	0.0143	0.0143	0.0143	0.0143	0.0143	0.0143	0.0143	0.0143	0.0143	0.0143	0.0143	0.0143	0.0143	0.0143
1.01Hz	0.014	0.014	0.014	0.014	0.014	0.014	0.014	0.014	0.014	0.014	0.014	0.0141	0.0141	0.0141	0.0141	0.0141	0.0141	0.0141	0.0141	0.0141	0.0141	0.0141	0.0141	0.0141	0.0141	0.0141	0.0141	0.0141	0.0141	0.0141	0.0141	0.0141	0.0141	0.0141	0.0141	0.0141	0.0141	0.0141	0.0141	0.0141	0.0141	0.0141	0.0141	0.0141	0.0141	0.0141	0.0141	0.0141	0.0141
0.99Hz	0.0138	0.0138	0.0138	0.0138	0.0138	0.0139	0.0139	0.0139	0.0139	0.0139	0.0139	0.0139	0.0139	0.0139	0.0139	0.0139	0.0139	0.0139	0.0139	0.0139	0.0139	0.0139	0.0139	0.0139	0.0139	0.0139	0.0139	0.0139	0.0139	0.0139	0.0139	0.0139	0.0139	0.0139	0.0139	0.0139	0.0139	0.0139	0.0139	0.0139	0.0139	0.0139	0.0139	0.0139	0.0139	0.0139	0.0139	0.0139	0.0139
0.98Hz	0.0136	0.0136	0.0136	0.0136	0.0136	0.0136	0.0136	0.0136	0.0136	0.0137	0.0137	0.0137	0.0137	0.0137	0.0137	0.0137	0.0137	0.0137	0.0137	0.0137	0.0137	0.0137	0.0137	0.0137	0.0137	0.0137	0.0137	0.0137	0.0137	0.0137	0.0137	0.0136	0.0136	0.0136	0.0136	0.0136	0.0136	0.0136	0.0136	0.0136	0.0136	0.0136	0.0136	0.0136	0.0136	0.0136	0.0136	0.0136	0.0136
0.96Hz	0.0135	0.0135	0.0135	0.0135	0.0135	0.0135	0.0135	0.0135	0.0135	0.0135	0.0135	0.0135	0.0135	0.0135	0.0135	0.0135	0.0135	0.0135	0.0135	0.0135	0.0135	0.0135	0.0135	0.0135	0.0135	0.0135	0.0135	0.0135	0.0135	0.0135	0.0135	0.0135	0.0135	0.0135	0.0135	0.0135	0.0135	0.0135	0.0135	0.0135	0.0134	0.0134	0.0134	0.0134	0.0134	0.0134	0.0134	0.0134	0.0134
0.95Hz	0.0133	0.0133	0.0133	0.0133	0.0133	0.0133	0.0133	0.0133	0.0133	0.0133	0.0133	0.0133	0.0133	0.0133	0.0133	0.0133	0.0133	0.0133	0.0133	0.0133	0.0133	0.0133	0.0133	0.0133	0.0133	0.0133	0.0133	0.0133	0.0133	0.0133	0.0133	0.0133	0.0133	0.0133	0.0133	0.0133	0.0133	0.0133	0.0133	0.0133	0.0133	0.0133	0.0133	0.0133	0.0133	0.0133	0.0133	0.0133	0.0133
0.94Hz	0.0132	0.0132	0.0132	0.0132	0.0132	0.0132	0.0132	0.0132	0.0132	0.0132	0.0132	0.0132	0.0132	0.0132	0.0132	0.0132	0.0132	0.0132	0.0132	0.0132	0.0132	0.0132	0.0132	0.0132	0.0132	0.0132	0.0132	0.0132	0.0132	0.0132	0.0132	0.0132	0.0132	0.0132	0.0132	0.0132	0.0132	0.0132	0.0132	0.0132	0.0132	0.0132	0.0132	0.0132	0.0132	0.0132	0.0132	0.0132	0.0132
0.92Hz	0.0132	0.0132	0.0132	0.0132	0.0132	0.0132	0.0132	0.0132	0.0132	0.0132	0.0132	0.0132	0.0132	0.0132	0.0132	0.0132	0.0132	0.0132	0.0132	0.0132	0.0132	0.0132	0.0132	0.0132	0.0132	0.0132	0.0132	0.0132	0.0132	0.0132	0.0131	0.0131	0.0131	0.0131	0.0131	0.0131	0.0131	0.0131	0.0131	0.0131	0.0131	0.0131	0.0131	0.0131	0.0131	0.0131	0.0131	0.0131	0.0131
0.91Hz	0.0132	0.0132	0.0132	0.0132	0.0132	0.0132	0.0132	0.0132	0.0132	0.0132	0.0132	0.0132	0.0132	0.0132	0.0132	0.0132	0.0132	0.0132	0.0132	0.0132	0.0132	0.0132	0.0132	0.0132	0.0132	0.0132	0.0132	0.0132	0.0132	0.0132	0.0132	0.0131	0.0131	0.0131	0.0131	0.0131	0.0131	0.0131	0.0131	0.0131	0.0131	0.0131	0.0131	0.0131	0.0131	0.0131	0.0131	0.0131	0.0131
0.9Hz	0.0132	0.0132	0.0132	0.0132	0.0132	0.0132	0.0132	0.0132	0.0132	0.0132	0.0132	0.0132	0.0132	0.0132	0.0132	0.0132	0.0132	0.0132	0.0132	0.0132	0.0132	0.0132	0.0132	0.0132	0.0132	0.0132	0.0132	0.0132	0.0132	0.0132	0.0132	0.0132	0.0132	0.0132	0.0132	0.0132	0.0132	0.0132	0.0132	0.0132	0.0132	0.0132	0.0132	0.0132	0.0132	0.0132	0.0132	0.0132	0.0132
0.88Hz	0.0133	0.0133	0.0133	0.0133	0.0133	0.0133	0.0133	0.0133	0.0133	0.0133	0.0133	0.0133	0.0133	0.0133	0.0133	0.0133	0.0133	0.0133	0.0133	0.0133	0.0133	0.0133	0.0133	0.0133	0.0133	0.0133	0.0133	0.0133	0.0133	0.0133	0.0133	0.0133	0.0133	0.0133	0.0133	0.0133	0.0133	0.0133	0.0133	0.0133	0.0133	0.0133	0.0133	0.0133	0.0133	0.0133	0.0133	0.0133	0.0133
0.87Hz	0.0135	0.0135	0.0135	0.0135	0.0135	0.0135	0.0135	0.0135	0.0135	0.0135	0.0135	0.0135	0.0135	0.0135	0.0135	0.0135	0.0135	0.0135	0.0135	0.0135	0.0135	0.0135	0.0135	0.0135	0.0135	0.0135	0.0135	0.0135	0.0135	0.0135	0.0135	0.0135	0.0135	0.0135	0.0135	0.0135	0.0135	0.0135	0.0135	0.0135	0.0135	0.0135	0.0135	0.0135	0.0135	0.0135	0.0135	0.0135	0.0135
0.86Hz	0.0137	0.0137	0.0137	0.0137	0.0137	0.0137	0.0137	0.0137	0.0137	0.0137	0.0137	0.0137	0.0138	0.0138	0.0138	0.0138	0.0138	0.0138	0.0138	0.0138	0.0138	0.0138	0.0138	0.0138	0.0138	0.0138	0.0138	0.0138	0.0138	0.0138	0.0138	0.0138	0.0138	0.0138	0.0138	0.0138	0.0138	0.0138	0.0138	0.0138	0.0138	0.0138	0.0138	0.0138	0.0138	0.0138	0.0138	0.0138	0.0138
0.85Hz	0.014	0.014	0.014	0.014	0.014	0.014	0.014	0.014	0.014	0.014	0.0141	0.0141	0.0141	0.0141	0.0141	0.0141	0.0141	0.0141	0.0141	0.0141	0.0141	0.0141	0.0141	0.0141	0.0141	0.0141	0.0141	0.0141	0.0141	0.0141	0.0141	0.0141	0.0141	0.0142	0.0142	0.0142	0.0142	0.0142	0.0142	0.0142	0.0142	0.0142	0.0142	0.0142	0.0142	0.0142	0.0142	0.0142	0.0142
0.83Hz	0.0143	0.0143	0.0143	0.0143	0.0143	0.0143	0.0144	0.0144	0.0144	0.0144	0.0144	0.0144	0.0144	0.0144	0.0144	0.0144	0.0144	0.0144	0.0144	0.0144	0.0144	0.0144	0.0144	0.0145	0.0145	0.0145	0.0145	0.0145	0.0145	0.0145	0.0145	0.0145	0.0145	0.0145	0.0145	0.0145	0.0145	0.0145	0.0145	0.0145	0.0145	0.0145	0.0146	0.0146	0.0146	0.0146	0.0146	0.0146	0.0146
0.82Hz	0.0147	0.0147	0.0147	0.0147	0.0147	0.0147	0.0147	0.0147	0.0147	0.0147	0.0147	0.0148	0.0148	0.0148	0.0148	0.0148	0.0148	0.0148	0.0148	0.0148	0.0148	0.0148	0.0148	0.0148	0.0148	0.0149	0.0149	0.0149	0.0149	0.0149	0.0149	0.0149	0.0149	0.0149	0.0149	0.0149	0.0149	0.0149	0.0149	0.0149	0.015	0.015	0.015	0.015	0.015	0.015	0.015	0.015	0.015
0.81Hz	0.0151	0.0151	0.0151	0.0151	0.0151	0.0151	0.0151	0.0151	0.0152	0.0152	0.0152	0.0152	0.0152	0.0152	0.0152	0.0152	0.0152	0.0152	0.0152	0.0153	0.0153	0.0153	0.0153	0.0153	0.0153	0.0153	0.0153	0.0153	0.0153	0.0153	0.0153	0.0154	0.0154	0.0154	0.0154	0.0154	0.0154	0.0154	0.0154	0.0154	0.0154	0.0154	0.0154	0.0155	0.0155	0.0155	0.0155	0.0155	0.0155
0.8Hz	0.0155	0.0155	0.0155	0.0155	0.0155	0.0156	0.0156	0.0156	0.0156	0.0156	0.0156	0.0156	0.0156	0.0156	0.0156	0.0157	0.0157	0.0157	0.0157	0.0157	0.0157	0.0157	0.0157	0.0157	0.0158	0.0158	0.0158	0.0158	0.0158	0.0158	0.0158	0.0158	0.0158	0.0158	0.0159	0.0159	0.0159	0.0159	0.0159	0.0159	0.0159	0.0159	0.0159	0.0159	0.016	0.016	0.016	0.016	0.016
0.79Hz	0.0159	0.0159	0.0159	0.016	0.016	0.016	0.016	0.016	0.016	0.016	0.016	0.0161	0.0161	0.0161	0.0161	0.0161	0.0161	0.0161	0.0161	0.0162	0.0162	0.0162	0.0162	0.0162	0.0162	0.0162	0.0162	0.0162	0.0163	0.0163	0.0163	0.0163	0.0163	0.0163	0.0163	0.0163	0.0163	0.0164	0.0164	0.0164	0.0164	0.0164	0.0164	0.0164	0.0164	0.0165	0.0165	0.0165	0.0165
0.78Hz	0.0164	0.0164	0.0164	0.0164	0.0164	0.0165	0.0165	0.0165	0.0165	0.0165	0.0165	0.0165	0.0165	0.0166	0.0166	0.0166	0.0166	0.0166	0.0166	0.0166	0.0167	0.0167	0.0167	0.0167	0.0167	0.0167	0.0167	0.0167	0.0168	0.0168	0.0168	0.0168	0.0168	0.0168	0.0168	0.0168	0.0169	0.0169	0.0169	0.0169	0.0169	0.0169	0.0169	0.0169	0.017	0.017	0.017	0.017	0.017
0.76Hz	0.0168	0.0168	0.0168	0.0168	0.0168	0.0168	0.0169	0.0169	0.0169	0.0169	0.0169	0.0169	0.0169	0.017	0.017	0.017	0.017	0.017	0.017	0.017	0.0171	0.0171	0.0171	0.0171	0.0171	0.0171	0.0171	0.0172	0.0172	0.0172	0.0172	0.0172	0.0172	0.0172	0.0173	0.0173	0.0173	0.0173	0.0173	0.0173	0.0173	0.0174	0.0174	0.0174	0.0174	0.0174	0.0174	0.0174	0.0175
0.75Hz	0.0172	0.0172	0.0172	0.0172	0.0173	0.0173	0.0173	0.0173	0.0173	0.0173	0.0173	0.0174	0.0174	0.0174	0.0174	0.0174	0.0174	0.0175	0.0175	0.0175	0.0175	0.0175	0.0175	0.0175	0.0176	0.0176	0.0176	0.0176	0.0176	0.0176	0.0177	0.0177	0.0177	0.0177	0.0177	0.0177	0.0177	0.0178	0.0178	0.0178	0.0178	0.0178	0.0178	0.0178	0.0179	0.0179	0.0179	0.0179	0.0179
0.74Hz	0.0176	0.0176	0.0176	0.0176	0.0176	0.0177	0.0177	0.0177	0.0177	0.0177	0.0177	0.0177	0.0178	0.0178	0.0178	0.0178	0.0178	0.0178	0.0179	0.0179	0.0179	0.0179	0.0179	0.0179	0.018	0.018	0.018	0.018	0.018	0.018	0.0181	0.0181	0.0181	0.0181	0.0181	0.0181	0.0181	0.0182	0.0182	0.0182	0.0182	0.0182	0.0182	0.0183	0.0183	0.0183	0.0183	0.0183	0.0183
0.73Hz	0.0179	0.018	0.018	0.018	0.018	0.018	0.018	0.0181	0.0181	0.0181	0.0181	0.0181	0.0181	0.0182	0.0182	0.0182	0.0182	0.0182	0.0182	0.0183	0.0183	0.0183	0.0183	0.0183	0.0184	0.0184	0.0184	0.0184	0.0184	0.0184	0.0185	0.0185	0.0185	0.0185	0.0185	0.0185	0.0186	0.0186	0.0186	0.0186	0.0186	0.0186	0.0187	0.0187	0.0187	0.0187	0.0187	0.0187	0.0188
0.72Hz	0.0182	0.0183	0.0183	0.0183	0.0183	0.0183	0.0183	0.0184	0.0184	0.0184	0.0184	0.0184	0.0184	0.0185	0.0185	0.0185	0.0185	0.0185	0.0186	0.0186	0.0186	0.0186	0.0186	0.0186	0.0187	0.0187	0.0187	0.0187	0.0187	0.0187	0.0188	0.0188	0.0188	0.0188	0.0188	0.0189	0.0189	0.0189	0.0189	0.0189	0.0189	0.019	0.019	0.019	0.019	0.019	0.019	0.0191	0.0191
0.71Hz	0.0185	0.0185	0.0185	0.0186	0.0186	0.0186	0.0186	0.0186	0.0187	0.0187	0.0187	0.0187	0.0187	0.0187	0.0188	0.0188	0.0188	0.0188	0.0188	0.0188	0.0189	0.0189	0.0189	0.0189	0.0189	0.019	0.019	0.019	0.019	0.019	0.019	0.0191	0.0191	0.0191	0.0191	0.0191	0.0192	0.0192	0.0192	0.0192	0.0192	0.0192	0.0193	0.0193	0.0193	0.0193	0.0193	0.0193	0.0194
0.7Hz	0.0188	0.0188	0.0188	0.0188	0.0188	0.0188	0.0189	0.0189	0.0189	0.0189	0.0189	0.019	0.019	0.019	0.019	0.019	0.019	0.0191	0.0191	0.0191	0.0191	0.0191	0.0192	0.0192	0.0192	0.0192	0.0192	0.0192	0.0193	0.0193	0.0193	0.0193	0.0193	0.0194	0.0194	0.0194	0.0194	0.0194	0.0194	0.0195	0.0195	0.0195	0.0195	0.0195	0.0196	0.0196	0.0196	0.0196	0.0196
0.69Hz	0.0189	0.0189	0.019	0.019	0.019	0.019	0.019	0.0191	0.0191	0.0191	0.0191	0.0191	0.0192	0.0192	0.0192	0.0192	0.0192	0.0192	0.0193	0.0193	0.0193	0.0193	0.0193	0.0194	0.0194	0.0194	0.0194	0.0194	0.0194	0.0195	0.0195	0.0195	0.0195	0.0195	0.0196	0.0196	0.0196	0.0196	0.0196	0.0196	0.0197	0.0197	0.0197	0.0197	0.0197	0.0197	0.0198	0.0198	0.0198
0.68Hz	0.0191	0.0191	0.0191	0.0191	0.0191	0.0192	0.0192	0.0192	0.0192	0.0192	0.0193	0.0193	0.0193	0.0193	0.0193	0.0193	0.0194	0.0194	0.0194	0.0194	0.0194	0.0195	0.0195	0.0195	0.0195	0.0195	0.0195	0.0196	0.0196	0.0196	0.0196	0.0196	0.0197	0.0197	0.0197	0.0197	0.0197	0.0197	0.0198	0.0198	0.0198	0.0198	0.0198	0.0199	0.0199	0.0199	0.0199	0.0199	0.0199
0.67Hz	0.0191	0.0192	0.0192	0.0192	0.0192	0.0192	0.0192	0.0193	0.0193	0.0193	0.0193	0.0193	0.0194	0.0194	0.0194	0.0194	0.0194	0.0194	0.0195	0.0195	0.0195	0.0195	0.0195	0.0196	0.0196	0.0196	0.0196	0.0196	0.0196	0.0197	0.0197	0.0197	0.0197	0.0197	0.0198	0.0198	0.0198	0.0198	0.0198	0.0198	0.0199	0.0199	0.0199	0.0199	0.0199	0.02	0.02	0.02	0.02
0.66Hz	0.0191	0.0192	0.0192	0.0192	0.0192	0.0192	0.0193	0.0193	0.0193	0.0193	0.0193	0.0193	0.0194	0.0194	0.0194	0.0194	0.0194	0.0195	0.0195	0.0195	0.0195	0.0195	0.0195	0.0196	0.0196	0.0196	0.0196	0.0196	0.0197	0.0197	0.0197	0.0197	0.0197	0.0197	0.0198	0.0198	0.0198	0.0198	0.0198	0.0198	0.0199	0.0199	0.0199	0.0199	0.0199	0.02	0.02	0.02	0.02
0.65Hz	0.0191	0.0191	0.0191	0.0191	0.0191	0.0192	0.0192	0.0192	0.0192	0.0192	0.0192	0.0193	0.0193	0.0193	0.0193	0.0193	0.0193	0.0194	0.0194	0.0194	0.0194	0.0194	0.0195	0.0195	0.0195	0.0195	0.0195	0.0195	0.0196	0.0196	0.0196	0.0196	0.0196	0.0196	0.0197	0.0197	0.0197	0.0197	0.0197	0.0198	0.0198	0.0198	0.0198	0.0198	0.0198	0.0199	0.0199	0.0199	0.0199
0.64Hz	0.019	0.019	0.0191	0.0191	0.0191	0.0191	0.0191	0.0191	0.0192	0.0192	0.0192	0.0192	0.0192	0.0192	0.0193	0.0193	0.0193	0.0193	0.0193	0.0193	0.0194	0.0194	0.0194	0.0194	0.0194	0.0194	0.0195	0.0195	0.0195	0.0195	0.0195	0.0196	0.0196	0.0196	0.0196	0.0196	0.0196	0.0197	0.0197	0.0197	0.0197	0.0197	0.0197	0.0198	0.0198	0.0198	0.0198	0.0198	0.0198
0.63Hz	0.0189	0.0189	0.0189	0.019	0.019	0.019	0.019	0.019	0.019	0.0191	0.0191	0.0191	0.0191	0.0191	0.0191	0.0192	0.0192	0.0192	0.0192	0.0192	0.0192	0.0193	0.0193	0.0193	0.0193	0.0193	0.0193	0.0194	0.0194	0.0194	0.0194	0.0194	0.0194	0.0195	0.0195	0.0195	0.0195	0.0195	0.0195	0.0196	0.0196	0.0196	0.0196	0.0196	0.0196	0.0197	0.0197	0.0197	0.0197
0.62Hz	0.0188	0.0188	0.0188	0.0188	0.0188	0.0188	0.0189	0.0189	0.0189	0.0189	0.0189	0.0189	0.019	0.019	0.019	0.019	0.019	0.019	0.0191	0.0191	0.0191	0.0191	0.0191	0.0191	0.0191	0.0192	0.0192	0.0192	0.0192	0.0192	0.0192	0.0193	0.0193	0.0193	0.0193	0.0193	0.0193	0.0194	0.0194	0.0194	0.0194	0.0194	0.0194	0.0195	0.0195	0.0195	0.0195	0.0195	0.0195
0.62Hz	0.0185	0.0185	0.0186	0.0186	0.0186	0.0186	0.0186	0.0186	0.0187	0.0187	0.0187	0.0187	0.0187	0.0187	0.0187	0.0188	0.0188	0.0188	0.0188	0.0188	0.0188	0.0189	0.0189	0.0189	0.0189	0.0189	0.0189	0.0189	0.019	0.019	0.019	0.019	0.019	0.019	0.0191	0.0191	0.0191	0.0191	0.0191	0.0191	0.0191	0.0192	0.0192	0.0192	0.0192	0.0192	0.0192	0.0193	0.0193
0.61Hz	0.0182	0.0182	0.0183	0.0183	0.0183	0.0183	0.0183	0.0183	0.0183	0.0184	0.0184	0.0184	0.0184	0.0184	0.0184	0.0185	0.0185	0.0185	0.0185	0.0185	0.0185	0.0185	0.0186	0.0186	0.0186	0.0186	0.0186	0.0186	0.0186	0.0187	0.0187	0.0187	0.0187	0.0187	0.0187	0.0187	0.0188	0.0188	0.0188	0.0188	0.0188	0.0188	0.0189	0.0189	0.0189	0.0189	0.0189	0.0189	0.0189
0.6Hz	0.0179	0.018	0.018	0.018	0.018	0.018	0.018	0.018	0.0181	0.0181	0.0181	0.0181	0.0181	0.0181	0.0181	0.0182	0.0182	0.0182	0.0182	0.0182	0.0182	0.0182	0.0183	0.0183	0.0183	0.0183	0.0183	0.0183	0.0183	0.0184	0.0184	0.0184	0.0184	0.0184	0.0184	0.0184	0.0185	0.0185	0.0185	0.0185	0.0185	0.0185	0.0185	0.0186	0.0186	0.0186	0.0186	0.0186	0.0186
0.59Hz	0.0177	0.0177	0.0177	0.0177	0.0177	0.0177	0.0177	0.0178	0.0178	0.0178	0.0178	0.0178	0.0178	0.0178	0.0179	0.0179	0.0179	0.0179	0.0179	0.0179	0.0179	0.0179	0.018	0.018	0.018	0.018	0.018	0.018	0.018	0.0181	0.0181	0.0181	0.0181	0.0181	0.0181	0.0181	0.0182	0.0182	0.0182	0.0182	0.0182	0.0182	0.0182	0.0182	0.0183	0.0183	0.0183	0.0183	0.0183
0.58Hz	0.0173	0.0174	0.0174	0.0174	0.0174	0.0174	0.0174	0.0174	0.0175	0.0175	0.0175	0.0175	0.0175	0.0175	0.0175	0.0175	0.0176	0.0176	0.0176	0.0176	0.0176	0.0176	0.0176	0.0176	0.0177	0.0177	0.0177	0.0177	0.0177	0.0177	0.0177	0.0178	0.0178	0.0178	0.0178	0.0178	0.0178	0.0178	0.0178	0.0179	0.0179	0.0179	0.0179	0.0179	0.0179	0.0179	0.0179	0.018	0.018
0.57Hz	0.017	0.017	0.017	0.017	0.017	0.017	0.017	0.017	0.0171	0.0171	0.0171	0.0171	0.0171	0.0171	0.0171	0.0171	0.0172	0.0172	0.0172	0.0172	0.0172	0.0172	0.0172	0.0172	0.0173	0.0173	0.0173	0.0173	0.0173	0.0173	0.0173	0.0173	0.0174	0.0174	0.0174	0.0174	0.0174	0.0174	0.0174	0.0174	0.0175	0.0175	0.0175	0.0175	0.0175	0.0175	0.0175	0.0175	0.0176
0.56Hz	0.0166	0.0166	0.0166	0.0166	0.0166	0.0166	0.0166	0.0166	0.0167	0.0167	0.0167	0.0167	0.0167	0.0167	0.0167	0.0167	0.0167	0.0168	0.0168	0.0168	0.0168	0.0168	0.0168	0.0168	0.0168	0.0169	0.0169	0.0169	0.0169	0.0169	0.0169	0.0169	0.0169	0.017	0.017	0.017	0.017	0.017	0.017	0.017	0.017	0.017	0.0171	0.0171	0.0171	0.0171	0.0171	0.0171	0.0171
0.56Hz	0.0162	0.0162	0.0162	0.0162	0.0162	0.0163	0.0163	0.0163	0.0163	0.0163	0.0163	0.0163	0.0163	0.0163	0.0164	0.0164	0.0164	0.0164	0.0164	0.0164	0.0164	0.0164	0.0164	0.0165	0.0165	0.0165	0.0165	0.0165	0.0165	0.0165	0.0165	0.0165	0.0166	0.0166	0.0166	0.0166	0.0166	0.0166	0.0166	0.0166	0.0166	0.0167	0.0167	0.0167	0.0167	0.0167	0.0167	0.0167	0.0167
0.55Hz	0.0158	0.0158	0.0158	0.0158	0.0158	0.0158	0.0158	0.0158	0.0159	0.0159	0.0159	0.0159	0.0159	0.0159	0.0159	0.0159	0.0159	0.016	0.016	0.016	0.016	0.016	0.016	0.016	0.016	0.016	0.0161	0.0161	0.0161	0.0161	0.0161	0.0161	0.0161	0.0161	0.0161	0.0162	0.0162	0.0162	0.0162	0.0162	0.0162	0.0162	0.0162	0.0162	0.0162	0.0163	0.0163	0.0163	0.0163
0.54Hz	0.0154	0.0154	0.0154	0.0154	0.0154	0.0154	0.0154	0.0154	0.0154	0.0154	0.0155	0.0155	0.0155	0.0155	0.0155	0.0155	0.0155	0.0155	0.0155	0.0156	0.0156	0.0156	0.0156	0.0156	0.0156	0.0156	0.0156	0.0156	0.0156	0.0157	0.0157	0.0157	0.0157	0.0157	0.0157	0.0157	0.0157	0.0157	0.0157	0.0158	0.0158	0.0158	0.0158	0.0158	0.0158	0.0158	0.0158	0.0158	0.0158
0.53Hz	0.0149	0.0149	0.0149	0.0149	0.015	0.015	0.015	0.015	0.015	0.015	0.015	0.015	0.015	0.015	0.0151	0.0151	0.0151	0.0151	0.0151	0.0151	0.0151	0.0151	0.0151	0.0151	0.0152	0.0152	0.0152	0.0152	0.0152	0.0152	0.0152	0.0152	0.0152	0.0152	0.0153	0.0153	0.0153	0.0153	0.0153	0.0153	0.0153	0.0153	0.0153	0.0153	0.0154	0.0154	0.0154	0.0154	0.0154
0.52Hz	0.0145	0.0146	0.0146	0.0146	0.0146	0.0146	0.0146	0.0146	0.0146	0.0146	0.0146	0.0146	0.0147	0.0147	0.0147	0.0147	0.0147	0.0147	0.0147	0.0147	0.0147	0.0147	0.0148	0.0148	0.0148	0.0148	0.0148	0.0148	0.0148	0.0148	0.0148	0.0148	0.0148	0.0149	0.0149	0.0149	0.0149	0.0149	0.0149	0.0149	0.0149	0.0149	0.0149	0.0149	0.015	0.015	0.015	0.015	0.015
0.52Hz	0.0141	0.0141	0.0141	0.0141	0.0141	0.0141	0.0141	0.0141	0.0142	0.0142	0.0142	0.0142	0.0142	0.0142	0.0142	0.0142	0.0142	0.0142	0.0142	0.0143	0.0143	0.0143	0.0143	0.0143	0.0143	0.0143	0.0143	0.0143	0.0143	0.0143	0.0143	0.0144	0.0144	0.0144	0.0144	0.0144	0.0144	0.0144	0.0144	0.0144	0.0144	0.0144	0.0145	0.0145	0.0145	0.0145	0.0145	0.0145	0.0145
0.51Hz	0.0137	0.0137	0.0137	0.0137	0.0137	0.0137	0.0137	0.0138	0.0138	0.0138	0.0138	0.0138	0.0138	0.0138	0.0138	0.0138	0.0138	0.0138	0.0138	0.0139	0.0139	0.0139	0.0139	0.0139	0.0139	0.0139	0.0139	0.0139	0.0139	0.0139	0.0139	0.014	0.014	0.014	0.014	0.014	0.014	0.014	0.014	0.014	0.014	0.014	0.0141	0.0141	0.0141	0.0141	0.0141	0.0141	0.0141
0.5Hz	0.0133	0.0133	0.0133	0.0133	0.0133	0.0133	0.0133	0.0133	0.0133	0.0133	0.0133	0.0134	0.0134	0.0134	0.0134	0.0134	0.0134	0.0134	0.0134	0.0134	0.0134	0.0134	0.0134	0.0135	0.0135	0.0135	0.0135	0.0135	0.0135	0.0135	0.0135	0.0135	0.0135	0.0135	0.0135	0.0136	0.0136	0.0136	0.0136	0.0136	0.0136	0.0136	0.0136	0.0136	0.0136	0.0136	0.0136	0.0136	0.0137
0.5Hz	0.0128	0.0128	0.0128	0.0128	0.0128	0.0129	0.0129	0.0129	0.0129	0.0129	0.0129	0.0129	0.0129	0.0129	0.0129	0.0129	0.0129	0.013	0.013	0.013	0.013	0.013	0.013	0.013	0.013	0.013	0.013	0.013	0.013	0.013	0.0131	0.0131	0.0131	0.0131	0.0131	0.0131	0.0131	0.0131	0.0131	0.0131	0.0131	0.0131	0.0131	0.0132	0.0132	0.0132	0.0132	0.0132	0.0132
0.49Hz	0.0124	0.0124	0.0124	0.0124	0.0125	0.0125	0.0125	0.0125	0.0125	0.0125	0.0125	0.0125	0.0125	0.0125	0.0125	0.0125	0.0125	0.0126	0.0126	0.0126	0.0126	0.0126	0.0126	0.0126	0.0126	0.0126	0.0126	0.0126	0.0126	0.0126	0.0127	0.0127	0.0127	0.0127	0.0127	0.0127	0.0127	0.0127	0.0127	0.0127	0.0127	0.0127	0.0127	0.0127	0.0128	0.0128	0.0128	0.0128	0.0128
0.48Hz	0.012	0.012	0.012	0.012	0.012	0.0121	0.0121	0.0121	0.0121	0.0121	0.0121	0.0121	0.0121	0.0121	0.0121	0.0121	0.0121	0.0121	0.0121	0.0122	0.0122	0.0122	0.0122	0.0122	0.0122	0.0122	0.0122	0.0122	0.0122	0.0122	0.0122	0.0122	0.0123	0.0123	0.0123	0.0123	0.0123	0.0123	0.0123	0.0123	0.0123	0.0123	0.0123	0.0123	0.0123	0.0123	0.0124	0.0124	0.0124
0.47Hz	0.0116	0.0116	0.0116	0.0116	0.0116	0.0116	0.0116	0.0116	0.0116	0.0117	0.0117	0.0117	0.0117	0.0117	0.0117	0.0117	0.0117	0.0117	0.0117	0.0117	0.0117	0.0117	0.0117	0.0118	0.0118	0.0118	0.0118	0.0118	0.0118	0.0118	0.0118	0.0118	0.0118	0.0118	0.0118	0.0118	0.0118	0.0118	0.0119	0.0119	0.0119	0.0119	0.0119	0.0119	0.0119	0.0119	0.0119	0.0119	0.0119
0.47Hz	0.0112	0.0112	0.0112	0.0112	0.0112	0.0112	0.0112	0.0112	0.0112	0.0112	0.0113	0.0113	0.0113	0.0113	0.0113	0.0113	0.0113	0.0113	0.0113	0.0113	0.0113	0.0113	0.0113	0.0113	0.0113	0.0114	0.0114	0.0114	0.0114	0.0114	0.0114	0.0114	0.0114	0.0114	0.0114	0.0114	0.0114	0.0114	0.0114	0.0114	0.0115	0.0115	0.0115	0.0115	0.0115	0.0115	0.0115	0.0115	0.0115
0.46Hz	0.0108	0.0108	0.0108	0.0108	0.0108	0.0108	0.0108	0.0108	0.0108	0.0108	0.0108	0.0108	0.0109	0.0109	0.0109	0.0109	0.0109	0.0109	0.0109	0.0109	0.0109	0.0109	0.0109	0.0109	0.0109	0.0109	0.0109	0.011	0.011	0.011	0.011	0.011	0.011	0.011	0.011	0.011	0.011	0.011	0.011	0.011	0.011	0.011	0.011	0.0111	0.0111	0.0111	0.0111	0.0111	0.0111
0.45Hz	0.0104	0.0104	0.0104	0.0104	0.0104	0.0104	0.0104	0.0104	0.0104	0.0104	0.0104	0.0104	0.0104	0.0104	0.0105	0.0105	0.0105	0.0105	0.0105	0.0105	0.0105	0.0105	0.0105	0.0105	0.0105	0.0105	0.0105	0.0105	0.0105	0.0105	0.0106	0.0106	0.0106	0.0106	0.0106	0.0106	0.0106	0.0106	0.0106	0.0106	0.0106	0.0106	0.0106	0.0106	0.0106	0.0106	0.0106	0.0107	0.0107
0.45Hz	0.01	0.01	0.01	0.01	0.01	0.01	0.01	0.01	0.01	0.01	0.01	0.01	0.01	0.01	0.01	0.01	0.01	0.0101	0.0101	0.0101	0.0101	0.0101	0.0101	0.0101	0.0101	0.0101	0.0101	0.0101	0.0101	0.0101	0.0101	0.0101	0.0101	0.0101	0.0102	0.0102	0.0102	0.0102	0.0102	0.0102	0.0102	0.0102	0.0102	0.0102	0.0102	0.0102	0.0102	0.0102	0.0102
0.44Hz	0.0095	0.0096	0.0096	0.0096	0.0096	0.0096	0.0096	0.0096	0.0096	0.0096	0.0096	0.0096	0.0096	0.0096	0.0096	0.0096	0.0096	0.0096	0.0096	0.0097	0.0097	0.0097	0.0097	0.0097	0.0097	0.0097	0.0097	0.0097	0.0097	0.0097	0.0097	0.0097	0.0097	0.0097	0.0097	0.0097	0.0097	0.0098	0.0098	0.0098	0.0098	0.0098	0.0098	0.0098	0.0098	0.0098	0.0098	0.0098	0.0098
0.44Hz	0.0091	0.0091	0.0091	0.0092	0.0092	0.0092	0.0092	0.0092	0.0092	0.0092	0.0092	0.0092	0.0092	0.0092	0.0092	0.0092	0.0092	0.0092	0.0092	0.0092	0.0092	0.0093	0.0093	0.0093	0.0093	0.0093	0.0093	0.0093	0.0093	0.0093	0.0093	0.0093	0.0093	0.0093	0.0093	0.0093	0.0093	0.0093	0.0093	0.0093	0.0094	0.0094	0.0094	0.0094	0.0094	0.0094	0.0094	0.0094	0.0094
0.43Hz	0.0087	0.0087	0.0087	0.0087	0.0087	0.0088	0.0088	0.0088	0.0088	0.0088	0.0088	0.0088	0.0088	0.0088	0.0088	0.0088	0.0088	0.0088	0.0088	0.0088	0.0088	0.0088	0.0088	0.0088	0.0089	0.0089	0.0089	0.0089	0.0089	0.0089	0.0089	0.0089	0.0089	0.0089	0.0089	0.0089	0.0089	0.0089	0.0089	0.0089	0.0089	0.0089	0.0089	0.0089	0.009	0.009	0.009	0.009	0.009
0.42Hz	0.0083	0.0083	0.0083	0.0083	0.0083	0.0084	0.0084	0.0084	0.0084	0.0084	0.0084	0.0084	0.0084	0.0084	0.0084	0.0084	0.0084	0.0084	0.0084	0.0084	0.0084	0.0084	0.0084	0.0084	0.0084	0.0085	0.0085	0.0085	0.0085	0.0085	0.0085	0.0085	0.0085	0.0085	0.0085	0.0085	0.0085	0.0085	0.0085	0.0085	0.0085	0.0085	0.0085	0.0085	0.0085	0.0085	0.0086	0.0086	0.0086
0.42Hz	0.0079	0.0079	0.0079	0.0079	0.008	0.008	0.008	0.008	0.008	0.008	0.008	0.008	0.008	0.008	0.008	0.008	0.008	0.008	0.008	0.008	0.008	0.008	0.008	0.008	0.008	0.008	0.0081	0.0081	0.0081	0.0081	0.0081	0.0081	0.0081	0.0081	0.0081	0.0081	0.0081	0.0081	0.0081	0.0081	0.0081	0.0081	0.0081	0.0081	0.0081	0.0081	0.0081	0.0082	0.0082
0.41Hz	0.0075	0.0075	0.0076	0.0076	0.0076	0.0076	0.0076	0.0076	0.0076	0.0076	0.0076	0.0076	0.0076	0.0076	0.0076	0.0076	0.0076	0.0076	0.0076	0.0076	0.0076	0.0076	0.0076	0.0076	0.0076	0.0077	0.0077	0.0077	0.0077	0.0077	0.0077	0.0077	0.0077	0.0077	0.0077	0.0077	0.0077	0.0077	0.0077	0.0077	0.0077	0.0077	0.0077	0.0077	0.0077	0.0077	0.0077	0.0078	0.0078
0.4Hz	0.0071	0.0071	0.0072	0.0072	0.0072	0.0072	0.0072	0.0072	0.0072	0.0072	0.0072	0.0072	0.0072	0.0072	0.0072	0.0072	0.0072	0.0072	0.0072	0.0072	0.0072	0.0072	0.0072	0.0072	0.0072	0.0072	0.0073	0.0073	0.0073	0.0073	0.0073	0.0073	0.0073	0.0073	0.0073	0.0073	0.0073	0.0073	0.0073	0.0073	0.0073	0.0073	0.0073	0.0073	0.0073	0.0073	0.0073	0.0073	0.0073
0.4Hz	0.0068	0.0068	0.0068	0.0068	0.0068	0.0068	0.0068	0.0068	0.0068	0.0068	0.0068	0.0068	0.0068	0.0068	0.0068	0.0068	0.0068	0.0068	0.0068	0.0068	0.0068	0.0068	0.0068	0.0068	0.0068	0.0069	0.0069	0.0069	0.0069	0.0069	0.0069	0.0069	0.0069	0.0069	0.0069	0.0069	0.0069	0.0069	0.0069	0.0069	0.0069	0.0069	0.0069	0.0069	0.0069	0.0069	0.0069	0.0069	0.0069
0.39Hz	0.0064	0.0064	0.0064	0.0064	0.0064	0.0064	0.0064	0.0064	0.0064	0.0064	0.0064	0.0064	0.0064	0.0064	0.0064	0.0064	0.0064	0.0064	0.0064	0.0065	0.0065	0.0065	0.0065	0.0065	0.0065	0.0065	0.0065	0.0065	0.0065	0.0065	0.0065	0.0065	0.0065	0.0065	0.0065	0.0065	0.0065	0.0065	0.0065	0.0065	0.0065	0.0065	0.0065	0.0065	0.0065	0.0066	0.0066	0.0066	0.0066
0.39Hz	0.006	0.006	0.006	0.006	0.006	0.006	0.006	0.006	0.006	0.006	0.006	0.006	0.006	0.006	0.006	0.0061	0.0061	0.0061	0.0061	0.0061	0.0061	0.0061	0.0061	0.0061	0.0061	0.0061	0.0061	0.0061	0.0061	0.0061	0.0061	0.0061	0.0061	0.0061	0.0061	0.0061	0.0061	0.0061	0.0061	0.0061	0.0061	0.0061	0.0061	0.0062	0.0062	0.0062	0.0062	0.0062	0.0062
0.38Hz	0.0056	0.0056	0.0056	0.0056	0.0056	0.0056	0.0056	0.0056	0.0056	0.0056	0.0056	0.0056	0.0057	0.0057	0.0057	0.0057	0.0057	0.0057	0.0057	0.0057	0.0057	0.0057	0.0057	0.0057	0.0057	0.0057	0.0057	0.0057	0.0057	0.0057	0.0057	0.0057	0.0057	0.0057	0.0057	0.0057	0.0057	0.0057	0.0057	0.0057	0.0057	0.0058	0.0058	0.0058	0.0058	0.0058	0.0058	0.0058	0.0058
0.38Hz	0.0053	0.0053	0.0053	0.0053	0.0053	0.0053	0.0053	0.0053	0.0053	0.0053	0.0053	0.0053	0.0053	0.0053	0.0053	0.0053	0.0053	0.0053	0.0053	0.0053	0.0053	0.0053	0.0053	0.0053	0.0053	0.0053	0.0053	0.0053	0.0053	0.0054	0.0054	0.0054	0.0054	0.0054	0.0054	0.0054	0.0054	0.0054	0.0054	0.0054	0.0054	0.0054	0.0054	0.0054	0.0054	0.0054	0.0054	0.0054	0.0054
0.37Hz	0.0049	0.0049	0.0049	0.0049	0.0049	0.0049	0.0049	0.0049	0.0049	0.0049	0.0049	0.0049	0.0049	0.0049	0.0049	0.0049	0.0049	0.0049	0.005	0.005	0.005	0.005	0.005	0.005	0.005	0.005	0.005	0.005	0.005	0.005	0.005	0.005	0.005	0.005	0.005	0.005	0.005	0.005	0.005	0.005	0.005	0.005	0.005	0.005	0.005	0.005	0.005	0.005	0.005
0.37Hz	0.0045	0.0045	0.0045	0.0045	0.0045	0.0045	0.0045	0.0045	0.0045	0.0046	0.0046	0.0046	0.0046	0.0046	0.0046	0.0046	0.0046	0.0046	0.0046	0.0046	0.0046	0.0046	0.0046	0.0046	0.0046	0.0046	0.0046	0.0046	0.0046	0.0046	0.0046	0.0046	0.0046	0.0046	0.0046	0.0046	0.0046	0.0046	0.0046	0.0046	0.0046	0.0046	0.0046	0.0046	0.0047	0.0047	0.0047	0.0047	0.0047
0.36Hz	0.0042	0.0042	0.0042	0.0042	0.0042	0.0042	0.0042	0.0042	0.0042	0.0042	0.0042	0.0042	0.0042	0.0042	0.0042	0.0042	0.0042	0.0042	0.0042	0.0042	0.0042	0.0042	0.0043	0.0043	0.0043	0.0043	0.0043	0.0043	0.0043	0.0043	0.0043	0.0043	0.0043	0.0043	0.0043	0.0043	0.0043	0.0043	0.0043	0.0043	0.0043	0.0043	0.0043	0.0043	0.0043	0.0043	0.0043	0.0043	0.0043
0.36Hz	0.0039	0.0039	0.0039	0.0039	0.0039	0.0039	0.0039	0.0039	0.0039	0.0039	0.0039	0.0039	0.0039	0.0039	0.0039	0.0039	0.0039	0.0039	0.0039	0.0039	0.0039	0.0039	0.0039	0.0039	0.0039	0.0039	0.0039	0.0039	0.0039	0.0039	0.0039	0.0039	0.0039	0.0039	0.0039	0.0039	0.0039	0.004	0.004	0.004	0.004	0.004	0.004	0.004	0.004	0.004	0.004	0.004	0.004
0.35Hz	0.0036	0.0036	0.0036	0.0036	0.0036	0.0036	0.0036	0.0036	0.0036	0.0036	0.0036	0.0036	0.0036	0.0036	0.0036	0.0036	0.0036	0.0036	0.0036	0.0036	0.0036	0.0036	0.0036	0.0036	0.0036	0.0036	0.0036	0.0036	0.0036	0.0036	0.0036	0.0036	0.0036	0.0036	0.0036	0.0036	0.0036	0.0036	0.0036	0.0036	0.0037	0.0037	0.0037	0.0037	0.0037	0.0037	0.0037	0.0037	0.0037
0.35Hz	0.0032	0.0033	0.0033	0.0033	0.0033	0.0033	0.0033	0.0033	0.0033	0.0033	0.0033	0.0033	0.0033	0.0033	0.0033	0.0033	0.0033	0.0033	0.0033	0.0033	0.0033	0.0033	0.0033	0.0033	0.0033	0.0033	0.0033	0.0033	0.0033	0.0033	0.0033	0.0033	0.0033	0.0033	0.0033	0.0033	0.0033	0.0033	0.0033	0.0033	0.0033	0.0033	0.0033	0.0033	0.0033	0.0033	0.0034	0.0034	0.0034
0.34Hz	0.003	0.003	0.003	0.003	0.003	0.003	0.003	0.003	0.003	0.003	0.003	0.003	0.003	0.003	0.003	0.003	0.003	0.003	0.003	0.003	0.003	0.003	0.003	0.003	0.003	0.003	0.003	0.003	0.003	0.003	0.003	0.003	0.003	0.003	0.003	0.0031	0.0031	0.0031	0.0031	0.0031	0.0031	0.0031	0.0031	0.0031	0.0031	0.0031	0.0031	0.0031	0.0031
0.34Hz	0.0027	0.0027	0.0027	0.0027	0.0027	0.0027	0.0027	0.0027	0.0027	0.0027	0.0027	0.0027	0.0027	0.0027	0.0027	0.0027	0.0027	0.0027	0.0027	0.0027	0.0027	0.0027	0.0028	0.0028	0.0028	0.0028	0.0028	0.0028	0.0028	0.0028	0.0028	0.0028	0.0028	0.0028	0.0028	0.0028	0.0028	0.0028	0.0028	0.0028	0.0028	0.0028	0.0028	0.0028	0.0028	0.0028	0.0028	0.0028	0.0028
0.33Hz	0.0025	0.0025	0.0025	0.0025	0.0025	0.0025	0.0025	0.0025	0.0025	0.0025	0.0025	0.0025	0.0025	0.0025	0.0025	0.0025	0.0025	0.0025	0.0025	0.0025	0.0025	0.0025	0.0025	0.0025	0.0025	0.0025	0.0025	0.0025	0.0025	0.0025	0.0025	0.0025	0.0025	0.0025	0.0025	0.0025	0.0025	0.0025	0.0026	0.0026	0.0026	0.0026	0.0026	0.0026	0.0026	0.0026	0.0026	0.0026	0.0026
0.33Hz	0.0023	0.0023	0.0023	0.0023	0.0023	0.0023	0.0023	0.0023	0.0023	0.0023	0.0023	0.0023	0.0023	0.0023	0.0023	0.0023	0.0023	0.0023	0.0023	0.0023	0.0023	0.0023	0.0023	0.0023	0.0023	0.0023	0.0023	0.0023	0.0023	0.0023	0.0023	0.0023	0.0023	0.0023	0.0023	0.0023	0.0023	0.0023	0.0023	0.0023	0.0023	0.0023	0.0023	0.0023	0.0023	0.0023	0.0023	0.0023	0.0023
0.32Hz	0.0021	0.0021	0.0021	0.0021	0.0021	0.0021	0.0021	0.0021	0.0021	0.0021	0.0021	0.0021	0.0021	0.0021	0.0021	0.0021	0.0021	0.0021	0.0021	0.0021	0.0021	0.0021	0.0021	0.0021	0.0021	0.0021	0.0021	0.0021	0.0021	0.0021	0.0021	0.0021	0.0021	0.0021	0.0021	0.0021	0.0021	0.0021	0.0021	0.0021	0.0021	0.0021	0.0021	0.0021	0.0021	0.0021	0.0021	0.0021	0.0021
0.32Hz	0.0019	0.0019	0.0019	0.0019	0.0019	0.0019	0.0019	0.0019	0.0019	0.0019	0.0019	0.0019	0.0019	0.0019	0.0019	0.0019	0.0019	0.0019	0.0019	0.0019	0.0019	0.0019	0.0019	0.0019	0.0019	0.0019	0.0019	0.0019	0.0019	0.0019	0.0019	0.0019	0.0019	0.0019	0.0019	0.0019	0.0019	0.0019	0.0019	0.0019	0.0019	0.0019	0.002	0.002	0.002	0.002	0.002	0.002	0.002
0.31Hz	0.0017	0.0017	0.0017	0.0017	0.0017	0.0017	0.0017	0.0017	0.0017	0.0017	0.0017	0.0017	0.0017	0.0017	0.0017	0.0017	0.0017	0.0018	0.0018	0.0018	0.0018	0.0018	0.0018	0.0018	0.0018	0.0018	0.0018	0.0018	0.0018	0.0018	0.0018	0.0018	0.0018	0.0018	0.0018	0.0018	0.0018	0.0018	0.0018	0.0018	0.0018	0.0018	0.0018	0.0018	0.0018	0.0018	0.0018	0.0018	0.0018
0.31Hz	0.0016	0.0016	0.0016	0.0016	0.0016	0.0016	0.0016	0.0016	0.0016	0.0016	0.0016	0.0016	0.0016	0.0016	0.0016	0.0016	0.0016	0.0016	0.0016	0.0016	0.0016	0.0016	0.0016	0.0016	0.0016	0.0016	0.0016	0.0016	0.0016	0.0016	0.0016	0.0016	0.0016	0.0016	0.0016	0.0016	0.0016	0.0016	0.0016	0.0016	0.0016	0.0016	0.0016	0.0016	0.0016	0.0016	0.0016	0.0016	0.0016
0.3Hz	0.0015	0.0015	0.0015	0.0015	0.0015	0.0015	0.0015	0.0015	0.0015	0.0015	0.0015	0.0015	0.0015	0.0015	0.0015	0.0015	0.0015	0.0015	0.0015	0.0015	0.0015	0.0015	0.0015	0.0015	0.0015	0.0015	0.0015	0.0015	0.0015	0.0015	0.0015	0.0015	0.0015	0.0015	0.0015	0.0015	0.0015	0.0015	0.0015	0.0015	0.0015	0.0015	0.0015	0.0015	0.0015	0.0015	0.0015	0.0015	0.0015
0.3Hz	0.0014	0.0014	0.0014	0.0014	0.0014	0.0014	0.0014	0.0014	0.0014	0.0014	0.0014	0.0014	0.0014	0.0014	0.0014	0.0014	0.0014	0.0014	0.0014	0.0014	0.0014	0.0014	0.0014	0.0014	0.0014	0.0014	0.0014	0.0014	0.0014	0.0014	0.0014	0.0014	0.0014	0.0014	0.0014	0.0014	0.0014	0.0014	0.0014	0.0014	0.0014	0.0014	0.0014	0.0014	0.0014	0.0014	0.0014	0.0014	0.0014
0.29Hz	0.0013	0.0013	0.0013	0.0013	0.0013	0.0013	0.0013	0.0013	0.0013	0.0013	0.0013	0.0013	0.0013	0.0013	0.0013	0.0013	0.0013	0.0013	0.0013	0.0013	0.0013	0.0013	0.0013	0.0013	0.0013	0.0013	0.0013	0.0013	0.0013	0.0013	0.0013	0.0013	0.0013	0.0013	0.0013	0.0013	0.0013	0.0013	0.0013	0.0013	0.0013	0.0013	0.0013	0.0013	0.0013	0.0013	0.0013	0.0013	0.0013
0.29Hz	0.0012	0.0012	0.0012	0.0012	0.0012	0.0012	0.0012	0.0012	0.0012	0.0012	0.0012	0.0012	0.0012	0.0012	0.0012	0.0012	0.0012	0.0012	0.0012	0.0012	0.0012	0.0012	0.0012	0.0013	0.0013	0.0013	0.0013	0.0013	0.0013	0.0013	0.0013	0.0013	0.0013	0.0013	0.0013	0.0013	0.0013	0.0013	0.0013	0.0013	0.0013	0.0013	0.0013	0.0013	0.0013	0.0013	0.0013	0.0013	0.0013
0.29Hz	0.0012	0.0012	0.0012	0.0012	0.0012	0.0012	0.0012	0.0012	0.0012	0.0012	0.0012	0.0012	0.0012	0.0012	0.0012	0.0012	0.0012	0.0012	0.0012	0.0012	0.0012	0.0012	0.0012	0.0012	0.0012	0.0012	0.0012	0.0012	0.0012	0.0012	0.0012	0.0012	0.0012	0.0012	0.0012	0.0012	0.0012	0.0012	0.0012	0.0012	0.0012	0.0012	0.0012	0.0012	0.0012	0.0012	0.0012	0.0012	0.0012
0.28Hz	0.0012	0.0012	0.0012	0.0012	0.0012	0.0012	0.0012	0.0012	0.0012	0.0012	0.0012	0.0012	0.0012	0.0012	0.0012	0.0012	0.0012	0.0012	0.0012	0.0012	0.0012	0.0012	0.0012	0.0012	0.0012	0.0012	0.0012	0.0012	0.0012	0.0012	0.0012	0.0012	0.0012	0.0012	0.0012	0.0012	0.0012	0.0012	0.0012	0.0012	0.0012	0.0012	0.0012	0.0012	0.0012	0.0012	0.0012	0.0012	0.0012
0.28Hz	0.0012	0.0012	0.0012	0.0012	0.0012	0.0012	0.0012	0.0012	0.0012	0.0012	0.0012	0.0012	0.0012	0.0012	0.0012	0.0012	0.0012	0.0012	0.0012	0.0012	0.0012	0.0012	0.0012	0.0012	0.0012	0.0012	0.0012	0.0012	0.0012	0.0012	0.0012	0.0012	0.0012	0.0012	0.0012	0.0012	0.0012	0.0012	0.0012	0.0012	0.0012	0.0012	0.0012	0.0012	0.0012	0.0012	0.0012	0.0012	0.0012
0.27Hz	0.0013	0.0013	0.0013	0.0013	0.0013	0.0013	0.0013	0.0013	0.0013	0.0013	0.0013	0.0013	0.0013	0.0013	0.0013	0.0013	0.0013	0.0013	0.0013	0.0013	0.0013	0.0013	0.0013	0.0013	0.0013	0.0013	0.0013	0.0013	0.0013	0.0013	0.0013	0.0013	0.0013	0.0013	0.0013	0.0013	0.0013	0.0013	0.0013	0.0013	0.0013	0.0013	0.0013	0.0013	0.0013	0.0013	0.0013	0.0013	0.0013
0.27Hz	0.0013	0.0013	0.0013	0.0013	0.0013	0.0013	0.0013	0.0013	0.0013	0.0013	0.0013	0.0013	0.0013	0.0013	0.0013	0.0013	0.0013	0.0013	0.0013	0.0013	0.0013	0.0013	0.0013	0.0013	0.0013	0.0013	0.0013	0.0013	0.0013	0.0013	0.0013	0.0013	0.0013	0.0013	0.0013	0.0013	0.0013	0.0013	0.0013	0.0013	0.0013	0.0013	0.0013	0.0013	0.0013	0.0013	0.0013	0.0013	0.0013
0.27Hz	0.0014	0.0014	0.0014	0.0014	0.0014	0.0014	0.0014	0.0014	0.0014	0.0014	0.0014	0.0014	0.0014	0.0014	0.0014	0.0014	0.0014	0.0014	0.0014	0.0014	0.0014	0.0014	0.0014	0.0014	0.0014	0.0014	0.0014	0.0014	0.0014	0.0014	0.0014	0.0014	0.0014	0.0014	0.0014	0.0014	0.0014	0.0014	0.0014	0.0014	0.0014	0.0014	0.0014	0.0014	0.0014	0.0014	0.0014	0.0014	0.0014
0.26Hz	0.0014	0.0014	0.0014	0.0014	0.0014	0.0014	0.0014	0.0014	0.0014	0.0014	0.0014	0.0014	0.0014	0.0014	0.0014	0.0014	0.0014	0.0014	0.0014	0.0014	0.0014	0.0014	0.0014	0.0014	0.0014	0.0014	0.0014	0.0014	0.0014	0.0014	0.0014	0.0014	0.0014	0.0014	0.0014	0.0014	0.0014	0.0014	0.0014	0.0014	0.0014	0.0014	0.0014	0.0014	0.0014	0.0014	0.0014	0.0014	0.0014
0.26Hz	0.0015	0.0015	0.0015	0.0015	0.0015	0.0015	0.0015	0.0015	0.0015	0.0015	0.0015	0.0015	0.0015	0.0015	0.0015	0.0015	0.0015	0.0015	0.0015	0.0015	0.0015	0.0015	0.0015	0.0015	0.0015	0.0015	0.0015	0.0015	0.0015	0.0015	0.0015	0.0015	0.0015	0.0015	0.0015	0.0015	0.0015	0.0015	0.0015	0.0015	0.0015	0.0015	0.0015	0.0015	0.0015	0.0015	0.0015	0.0015	0.0015
0.25Hz	0.0016	0.0016	0.0016	0.0016	0.0016	0.0016	0.0016	0.0016	0.0016	0.0016	0.0016	0.0016	0.0016	0.0016	0.0016	0.0016	0.0016	0.0016	0.0016	0.0016	0.0016	0.0016	0.0016	0.0016	0.0016	0.0016	0.0016	0.0016	0.0016	0.0016	0.0016	0.0016	0.0016	0.0016	0.0016	0.0016	0.0016	0.0016	0.0016	0.0016	0.0016	0.0016	0.0016	0.0016	0.0016	0.0016	0.0016	0.0016	0.0016
0.25Hz	0.0017	0.0017	0.0017	0.0017	0.0017	0.0017	0.0017	0.0017	0.0017	0.0017	0.0017	0.0017	0.0017	0.0017	0.0017	0.0017	0.0017	0.0017	0.0017	0.0017	0.0017	0.0017	0.0017	0.0017	0.0017	0.0017	0.0017	0.0017	0.0017	0.0017	0.0017	0.0017	0.0017	0.0017	0.0017	0.0017	0.0017	0.0017	0.0017	0.0017	0.0017	0.0017	0.0017	0.0017	0.0017	0.0017	0.0017	0.0017	0.0017
0.25Hz	0.0275	0.0275	0.0275	0.0275	0.0275	0.0275	0.0275	0.0275	0.0275	0.0275	0.0275	0.0275	0.0275	0.0275	0.0275	0.0275	0.0275	0.0275	0.0275	0.0275	0.0275	0.0275	0.0275	0.0275	0.0275	0.0275	0.0275	0.0275	0.0275	0.0275	0.0275	0.0275	0.0275	0.0275	0.0275	0.0275	0.0275	0.0275	0.0275	0.0275	0.0275	0.0275	0.0274	0.0274	0.0274	0.0274	0.0274	0.0274	0.0274
[truncated: 5,000 more columns]
