# Supplementary material for: The fast continuous wavelet transformation (fCWT) for real-time, high-quality, noise-resistant time–frequency analysis
Source: Nat Comput Sci. 2022 Jan 27;2(1):47–58. doi: 10.1038/s43588-021-00183-z (PMC10766549; doi:10.1038/s43588-021-00183-z)
Supplement: Supplementary file 4 — Zipped statistical and heatmap source data. [file 43588_2021_183_MOESM4_ESM.zip › Figure 4/figure_4_dwt_source_noise.csv]

Freq(Hz)\Time(s)	0s	0.00200019s	0.00400038s	0.00600057s	0.00800076s	0.010001s	0.0120011s	0.0140013s	0.0160015s	0.0180017s	0.0200019s	0.0220021s	0.0240023s	0.0260025s	0.0280027s	0.0300029s	0.032003s	0.0340032s	0.0360034s	0.0380036s	0.0400038s	0.042004s	0.0440042s	0.0460044s	0.0480046s	0.0500048s	0.052005s	0.0540051s	0.0560053s	0.0580055s	0.0600057s	0.0620059s	0.0640061s	0.0660063s	0.0680065s	0.0700067s	0.0720069s	0.074007s	0.0760072s	0.0780074s	0.0800076s	0.0820078s	0.084008s	0.0860082s	0.0880084s	0.0900086s	0.0920088s	0.094009s	0.0960091s
187.5Hz	0.3072	0.3072	0.1583	0.1583	0.1041	0.1041	0.1835	0.1835	0.6328	0.6328	0.1232	0.1232	0.2298	0.2298	0.0117	0.0117	0.0748	0.0748	0.4814	0.4814	0.2011	0.2011	0.4045	0.4045	0.1336	0.1336	0.0766	0.0766	0.266	0.266	0.2835	0.2835	0.0766	0.0766	0.1769	0.1769	0.0841	0.0841	0.0963	0.0963	0.2892	0.2892	0.0289	0.0289	0.0402	0.0402	0.0815	0.0815	0.3151
93.75Hz	0.0376	0.0376	0.0376	0.0376	0.008	0.008	0.008	0.008	0.0088	0.0088	0.0088	0.0088	0.0243	0.0243	0.0243	0.0243	0.1597	0.1597	0.1597	0.1597	0.3466	0.3466	0.3466	0.3466	0.0715	0.0715	0.0715	0.0715	0.3885	0.3885	0.3885	0.3885	0.3458	0.3458	0.3458	0.3458	0.1287	0.1287	0.1287	0.1287	0.0931	0.0931	0.0931	0.0931	0.067	0.067	0.067	0.067	0.0774
46.88Hz	0.0032	0.0032	0.0032	0.0032	0.0032	0.0032	0.0032	0.0032	0.0094	0.0094	0.0094	0.0094	0.0094	0.0094	0.0094	0.0094	0.0595	0.0595	0.0595	0.0595	0.0595	0.0595	0.0595	0.0595	0.0832	0.0832	0.0832	0.0832	0.0832	0.0832	0.0832	0.0832	0.0189	0.0189	0.0189	0.0189	0.0189	0.0189	0.0189	0.0189	0.0676	0.0676	0.0676	0.0676	0.0676	0.0676	0.0676	0.0676	0.0445
23.44Hz	0.1553	0.1553	0.1553	0.1553	0.1553	0.1553	0.1553	0.1553	0.1553	0.1553	0.1553	0.1553	0.1553	0.1553	0.1553	0.1553	0.0071	0.0071	0.0071	0.0071	0.0071	0.0071	0.0071	0.0071	0.0071	0.0071	0.0071	0.0071	0.0071	0.0071	0.0071	0.0071	0.1462	0.1462	0.1462	0.1462	0.1462	0.1462	0.1462	0.1462	0.1462	0.1462	0.1462	0.1462	0.1462	0.1462	0.1462	0.1462	0.1162
11.72Hz	0.034	0.034	0.034	0.034	0.034	0.034	0.034	0.034	0.034	0.034	0.034	0.034	0.034	0.034	0.034	0.034	0.034	0.034	0.034	0.034	0.034	0.034	0.034	0.034	0.034	0.034	0.034	0.034	0.034	0.034	0.034	0.034	0.0012	0.0012	0.0012	0.0012	0.0012	0.0012	0.0012	0.0012	0.0012	0.0012	0.0012	0.0012	0.0012	0.0012	0.0012	0.0012	0.0012
5.86Hz	0.0118	0.0118	0.0118	0.0118	0.0118	0.0118	0.0118	0.0118	0.0118	0.0118	0.0118	0.0118	0.0118	0.0118	0.0118	0.0118	0.0118	0.0118	0.0118	0.0118	0.0118	0.0118	0.0118	0.0118	0.0118	0.0118	0.0118	0.0118	0.0118	0.0118	0.0118	0.0118	0.0118	0.0118	0.0118	0.0118	0.0118	0.0118	0.0118	0.0118	0.0118	0.0118	0.0118	0.0118	0.0118	0.0118	0.0118	0.0118	0.0118
2.93Hz	0.0078	0.0078	0.0078	0.0078	0.0078	0.0078	0.0078	0.0078	0.0078	0.0078	0.0078	0.0078	0.0078	0.0078	0.0078	0.0078	0.0078	0.0078	0.0078	0.0078	0.0078	0.0078	0.0078	0.0078	0.0078	0.0078	0.0078	0.0078	0.0078	0.0078	0.0078	0.0078	0.0078	0.0078	0.0078	0.0078	0.0078	0.0078	0.0078	0.0078	0.0078	0.0078	0.0078	0.0078	0.0078	0.0078	0.0078	0.0078	0.0078
1.46Hz	0.0018	0.0018	0.0018	0.0018	0.0018	0.0018	0.0018	0.0018	0.0018	0.0018	0.0018	0.0018	0.0018	0.0018	0.0018	0.0018	0.0018	0.0018	0.0018	0.0018	0.0018	0.0018	0.0018	0.0018	0.0018	0.0018	0.0018	0.0018	0.0018	0.0018	0.0018	0.0018	0.0018	0.0018	0.0018	0.0018	0.0018	0.0018	0.0018	0.0018	0.0018	0.0018	0.0018	0.0018	0.0018	0.0018	0.0018	0.0018	0.0018
0.73Hz	0.009	0.009	0.009	0.009	0.009	0.009	0.009	0.009	0.009	0.009	0.009	0.009	0.009	0.009	0.009	0.009	0.009	0.009	0.009	0.009	0.009	0.009	0.009	0.009	0.009	0.009	0.009	0.009	0.009	0.009	0.009	0.009	0.009	0.009	0.009	0.009	0.009	0.009	0.009	0.009	0.009	0.009	0.009	0.009	0.009	0.009	0.009	0.009	0.009
0.37Hz	0.0072	0.0072	0.0072	0.0072	0.0072	0.0072	0.0072	0.0072	0.0072	0.0072	0.0072	0.0072	0.0072	0.0072	0.0072	0.0072	0.0072	0.0072	0.0072	0.0072	0.0072	0.0072	0.0072	0.0072	0.0072	0.0072	0.0072	0.0072	0.0072	0.0072	0.0072	0.0072	0.0072	0.0072	0.0072	0.0072	0.0072	0.0072	0.0072	0.0072	0.0072	0.0072	0.0072	0.0072	0.0072	0.0072	0.0072	0.0072	0.0072
0.18Hz	0.0068	0.0068	0.0068	0.0068	0.0068	0.0068	0.0068	0.0068	0.0068	0.0068	0.0068	0.0068	0.0068	0.0068	0.0068	0.0068	0.0068	0.0068	0.0068	0.0068	0.0068	0.0068	0.0068	0.0068	0.0068	0.0068	0.0068	0.0068	0.0068	0.0068	0.0068	0.0068	0.0068	0.0068	0.0068	0.0068	0.0068	0.0068	0.0068	0.0068	0.0068	0.0068	0.0068	0.0068	0.0068	0.0068	0.0068	0.0068	0.0068
[truncated: 5,000 more columns]
