# Supplementary material for: The fast continuous wavelet transformation (fCWT) for real-time, high-quality, noise-resistant time–frequency analysis
Source: Nat Comput Sci. 2022 Jan 27;2(1):47–58. doi: 10.1038/s43588-021-00183-z (PMC10766549; doi:10.1038/s43588-021-00183-z)
Supplement: Supplementary file 4 — Zipped statistical and heatmap source data. [file 43588_2021_183_MOESM4_ESM.zip › Figure 4/figure_4_dwt_source_clean.csv]

Freq(Hz)\Time(s)	0s	0.00200019s	0.00400038s	0.00600057s	0.00800076s	0.010001s	0.0120011s	0.0140013s	0.0160015s	0.0180017s	0.0200019s	0.0220021s	0.0240023s	0.0260025s	0.0280027s	0.0300029s	0.032003s	0.0340032s	0.0360034s	0.0380036s	0.0400038s	0.042004s	0.0440042s	0.0460044s	0.0480046s	0.0500048s	0.052005s	0.0540051s	0.0560053s	0.0580055s	0.0600057s	0.0620059s	0.0640061s	0.0660063s	0.0680065s	0.0700067s	0.0720069s	0.074007s	0.0760072s	0.0780074s	0.0800076s	0.0820078s	0.084008s	0.0860082s	0.0880084s	0.0900086s	0.0920088s	0.094009s	0.0960091s
187.5Hz	0.0879	0.0879	0.0602	0.0602	0.0848	0.0848	0.0633	0.0633	0.1226	0.1226	0.057	0.057	0.0975	0.0975	0.2819	0.2819	0.4413	0.4413	0.5392	0.5392	0.5585	0.5585	0.4971	0.4971	0.3648	0.3648	0.1805	0.1805	0.0294	0.0294	0.2347	0.2347	0.4058	0.4058	0.5176	0.5176	0.5538	0.5538	0.5086	0.5086	0.3885	0.3885	0.211	0.211	0.0024	0.0024	0.2059	0.2059	0.3824
93.75Hz	0.3705	0.3705	0.3705	0.3705	0.0212	0.0212	0.0212	0.0212	0.5083	0.5083	0.5083	0.5083	0.3465	0.3465	0.3465	0.3465	0.5363	0.5363	0.5363	0.5363	0.6047	0.6047	0.6047	0.6047	0.0752	0.0752	0.0752	0.0752	0.6566	0.6566	0.6566	0.6566	0.6406	0.6406	0.6406	0.6406	0.0055	0.0055	0.0055	0.0055	0.3374	0.3374	0.3374	0.3374	0.6867	0.6867	0.6867	0.6867	0.5406
46.88Hz	0.0094	0.0094	0.0094	0.0094	0.0094	0.0094	0.0094	0.0094	0.0726	0.0726	0.0726	0.0726	0.0726	0.0726	0.0726	0.0726	0.149	0.149	0.149	0.149	0.149	0.149	0.149	0.149	0.0362	0.0362	0.0362	0.0362	0.0362	0.0362	0.0362	0.0362	0.0684	0.0684	0.0684	0.0684	0.0684	0.0684	0.0684	0.0684	0.0706	0.0706	0.0706	0.0706	0.0706	0.0706	0.0706	0.0706	0.0608
23.44Hz	0.488	0.488	0.488	0.488	0.488	0.488	0.488	0.488	0.488	0.488	0.488	0.488	0.488	0.488	0.488	0.488	0.0233	0.0233	0.0233	0.0233	0.0233	0.0233	0.0233	0.0233	0.0233	0.0233	0.0233	0.0233	0.0233	0.0233	0.0233	0.0233	0.4596	0.4596	0.4596	0.4596	0.4596	0.4596	0.4596	0.4596	0.4596	0.4596	0.4596	0.4596	0.4596	0.4596	0.4596	0.4596	0.3531
11.72Hz	0.1381	0.1381	0.1381	0.1381	0.1381	0.1381	0.1381	0.1381	0.1381	0.1381	0.1381	0.1381	0.1381	0.1381	0.1381	0.1381	0.1381	0.1381	0.1381	0.1381	0.1381	0.1381	0.1381	0.1381	0.1381	0.1381	0.1381	0.1381	0.1381	0.1381	0.1381	0.1381	0.0072	0.0072	0.0072	0.0072	0.0072	0.0072	0.0072	0.0072	0.0072	0.0072	0.0072	0.0072	0.0072	0.0072	0.0072	0.0072	0.0072
5.86Hz	0.041	0.041	0.041	0.041	0.041	0.041	0.041	0.041	0.041	0.041	0.041	0.041	0.041	0.041	0.041	0.041	0.041	0.041	0.041	0.041	0.041	0.041	0.041	0.041	0.041	0.041	0.041	0.041	0.041	0.041	0.041	0.041	0.041	0.041	0.041	0.041	0.041	0.041	0.041	0.041	0.041	0.041	0.041	0.041	0.041	0.041	0.041	0.041	0.041
2.93Hz	0.0211	0.0211	0.0211	0.0211	0.0211	0.0211	0.0211	0.0211	0.0211	0.0211	0.0211	0.0211	0.0211	0.0211	0.0211	0.0211	0.0211	0.0211	0.0211	0.0211	0.0211	0.0211	0.0211	0.0211	0.0211	0.0211	0.0211	0.0211	0.0211	0.0211	0.0211	0.0211	0.0211	0.0211	0.0211	0.0211	0.0211	0.0211	0.0211	0.0211	0.0211	0.0211	0.0211	0.0211	0.0211	0.0211	0.0211	0.0211	0.0211
1.46Hz	0.0001	0.0001	0.0001	0.0001	0.0001	0.0001	0.0001	0.0001	0.0001	0.0001	0.0001	0.0001	0.0001	0.0001	0.0001	0.0001	0.0001	0.0001	0.0001	0.0001	0.0001	0.0001	0.0001	0.0001	0.0001	0.0001	0.0001	0.0001	0.0001	0.0001	0.0001	0.0001	0.0001	0.0001	0.0001	0.0001	0.0001	0.0001	0.0001	0.0001	0.0001	0.0001	0.0001	0.0001	0.0001	0.0001	0.0001	0.0001	0.0001
0.73Hz	0.0258	0.0258	0.0258	0.0258	0.0258	0.0258	0.0258	0.0258	0.0258	0.0258	0.0258	0.0258	0.0258	0.0258	0.0258	0.0258	0.0258	0.0258	0.0258	0.0258	0.0258	0.0258	0.0258	0.0258	0.0258	0.0258	0.0258	0.0258	0.0258	0.0258	0.0258	0.0258	0.0258	0.0258	0.0258	0.0258	0.0258	0.0258	0.0258	0.0258	0.0258	0.0258	0.0258	0.0258	0.0258	0.0258	0.0258	0.0258	0.0258
0.37Hz	0.0182	0.0182	0.0182	0.0182	0.0182	0.0182	0.0182	0.0182	0.0182	0.0182	0.0182	0.0182	0.0182	0.0182	0.0182	0.0182	0.0182	0.0182	0.0182	0.0182	0.0182	0.0182	0.0182	0.0182	0.0182	0.0182	0.0182	0.0182	0.0182	0.0182	0.0182	0.0182	0.0182	0.0182	0.0182	0.0182	0.0182	0.0182	0.0182	0.0182	0.0182	0.0182	0.0182	0.0182	0.0182	0.0182	0.0182	0.0182	0.0182
0.18Hz	0.0157	0.0157	0.0157	0.0157	0.0157	0.0157	0.0157	0.0157	0.0157	0.0157	0.0157	0.0157	0.0157	0.0157	0.0157	0.0157	0.0157	0.0157	0.0157	0.0157	0.0157	0.0157	0.0157	0.0157	0.0157	0.0157	0.0157	0.0157	0.0157	0.0157	0.0157	0.0157	0.0157	0.0157	0.0157	0.0157	0.0157	0.0157	0.0157	0.0157	0.0157	0.0157	0.0157	0.0157	0.0157	0.0157	0.0157	0.0157	0.0157
[truncated: 5,000 more columns]
