# Supplementary material for: The fast continuous wavelet transformation (fCWT) for real-time, high-quality, noise-resistant time–frequency analysis
Source: Nat Comput Sci. 2022 Jan 27;2(1):47–58. doi: 10.1038/s43588-021-00183-z (PMC10766549; doi:10.1038/s43588-021-00183-z)
Supplement: Supplementary file 5 — Zipped experimental and heatmap source data. [file 43588_2021_183_MOESM5_ESM.zip]

Archive with 13 entries (12 files):
- Figure 5/
- Figure 5/.DS_Store
- __MACOSX/Figure 5/._.DS_Store
- Figure 5/figure_5_stft_source_full.csv
- Figure 5/figure_5_fcwt_source_detail.csv
- Figure 5/figure_5_fcwt_source_full.csv
- Figure 5/figure_5_stft_source_detail.csv
- Figure 5/Arts_SD_Fig_5.xlsx
- __MACOSX/Figure 5/._Arts_SD_Fig_5.xlsx
- Figure 5/figure_5_cwt_source_detail.csv
- Figure 5/figure_5_dwt_source_detail.csv
- Figure 5/figure_5_dwt_source_full.csv
- Figure 5/figure_5_cwt_source_full.csv
