# Supplementary material for: The fast continuous wavelet transformation (fCWT) for real-time, high-quality, noise-resistant time–frequency analysis
Source: Nat Comput Sci. 2022 Jan 27;2(1):47–58. doi: 10.1038/s43588-021-00183-z (PMC10766549; doi:10.1038/s43588-021-00183-z)
Supplement: Supplementary file 5 — Zipped experimental and heatmap source data. [file 43588_2021_183_MOESM5_ESM.zip › Figure 5/figure_5_stft_source_full.csv]

Freq(Hz)\Time(s)	-29.75s	-29.65s	-29.55s	-29.45s	-29.35s	-29.25s	-29.15s	-29.05s	-28.95s	-28.85s	-28.75s	-28.65s	-28.55s	-28.45s	-28.35s	-28.25s	-28.15s	-28.05s	-27.95s	-27.85s	-27.75s	-27.65s	-27.55s	-27.45s	-27.35s	-27.25s	-27.15s	-27.05s	-26.95s	-26.85s	-26.75s	-26.65s	-26.55s	-26.45s	-26.35s	-26.25s	-26.15s	-26.05s	-25.95s	-25.85s	-25.75s	-25.65s	-25.55s	-25.45s	-25.35s	-25.25s	-25.15s	-25.05s	-24.95s
2Hz	0.0212	0.0873	0.134	0.1686	0.2731	0.2424	0.1421	0.1043	0.0666	0.1052	0.0772	0.0649	0.1415	0.2471	0.2025	0.1804	0.1308	0.1473	0.1376	0.1736	0.1459	0.1073	0.0928	0.0561	0.049	0.0745	0.063	0.0359	0.0268	0.0221	0.1071	0.1366	0.0835	0.0331	0.0365	0.0596	0.0444	0.1028	0.1231	0.0794	0.0785	0.1013	0.104	0.1096	0.0704	0.0371	0.0143	0.0628	0.0861
2.5Hz	0.0138	0.0712	0.1254	0.172	0.2492	0.2054	0.133	0.1065	0.0406	0.0925	0.06	0.0615	0.134	0.2178	0.1483	0.155	0.1283	0.1366	0.0958	0.1413	0.1129	0.0778	0.0754	0.0496	0.0461	0.0692	0.0591	0.0451	0.0352	0.0217	0.0975	0.1212	0.085	0.0285	0.0259	0.0589	0.0372	0.1006	0.1067	0.0652	0.0809	0.0862	0.0791	0.0957	0.0788	0.0411	0.0229	0.0594	0.0743
3Hz	0.0236	0.0538	0.1139	0.1602	0.2202	0.1664	0.1147	0.104	0.0217	0.0831	0.0459	0.0558	0.1188	0.188	0.0972	0.1299	0.1132	0.1226	0.0565	0.1133	0.0849	0.0516	0.0592	0.0414	0.0379	0.0639	0.0506	0.053	0.0457	0.0337	0.0866	0.1031	0.0851	0.0205	0.0145	0.0598	0.0227	0.0995	0.0906	0.049	0.0768	0.07	0.0561	0.0785	0.0839	0.0439	0.0292	0.0556	0.0581
3.5Hz	0.0348	0.0354	0.1013	0.1364	0.1883	0.1297	0.0911	0.0977	0.0265	0.0781	0.0406	0.0511	0.0977	0.1597	0.0589	0.1085	0.0899	0.1076	0.0326	0.092	0.0649	0.0346	0.0467	0.0335	0.0257	0.0599	0.0379	0.0594	0.0582	0.0501	0.0747	0.0835	0.0851	0.0096	0.0049	0.063	0.0108	0.1002	0.0774	0.0345	0.0677	0.0552	0.0378	0.0595	0.0863	0.0446	0.0321	0.0519	0.039
4Hz	0.043	0.0163	0.0895	0.105	0.1562	0.1001	0.0679	0.0886	0.0405	0.0772	0.0459	0.0485	0.0733	0.1345	0.0485	0.0935	0.0645	0.0941	0.0442	0.0769	0.0527	0.0327	0.0401	0.0288	0.0123	0.0578	0.0232	0.0649	0.0719	0.0655	0.0635	0.0653	0.0865	0.0044	0.0148	0.0691	0.029	0.103	0.0703	0.026	0.0555	0.0451	0.0267	0.0411	0.0868	0.0431	0.0317	0.0485	0.021
4.5Hz	0.0481	0.0027	0.0795	0.0705	0.1264	0.0812	0.0525	0.0778	0.0499	0.0785	0.0561	0.0467	0.0492	0.113	0.0609	0.0847	0.0459	0.085	0.0683	0.0659	0.0447	0.04	0.0393	0.0297	0.0126	0.0585	0.0161	0.0707	0.0855	0.077	0.0553	0.0529	0.0896	0.0208	0.0307	0.0775	0.0534	0.107	0.0705	0.0252	0.0425	0.0423	0.0236	0.0283	0.0863	0.0403	0.0296	0.0456	0.0181
5Hz	0.051	0.0207	0.0714	0.0371	0.1009	0.0727	0.0501	0.0657	0.0526	0.0801	0.0659	0.0442	0.0293	0.0953	0.0743	0.0793	0.0432	0.0824	0.0897	0.0578	0.038	0.0475	0.0413	0.0352	0.0271	0.0617	0.0285	0.0774	0.0974	0.0829	0.052	0.0515	0.0939	0.0389	0.0481	0.0873	0.0751	0.1106	0.0759	0.0281	0.032	0.0458	0.0263	0.0281	0.0855	0.0388	0.0283	0.0429	0.0309
5.5Hz	0.0525	0.0365	0.0644	0.0082	0.081	0.0689	0.0565	0.0532	0.0495	0.0802	0.073	0.041	0.019	0.0809	0.0811	0.0738	0.0514	0.0864	0.1061	0.0534	0.0334	0.0521	0.0428	0.0423	0.0417	0.0664	0.0457	0.0848	0.1061	0.0828	0.0525	0.0594	0.098	0.0569	0.0655	0.0968	0.0907	0.1123	0.0827	0.0323	0.0285	0.052	0.0319	0.037	0.0848	0.0409	0.03	0.0395	0.043
6Hz	0.0535	0.0489	0.0578	0.0164	0.0662	0.064	0.0645	0.0412	0.0429	0.0779	0.0765	0.0383	0.0195	0.069	0.0809	0.0659	0.0594	0.0941	0.1174	0.0551	0.0343	0.0534	0.0418	0.0489	0.0538	0.0713	0.0607	0.0909	0.1107	0.0772	0.0531	0.0703	0.1007	0.0725	0.0815	0.1041	0.0984	0.1106	0.0878	0.0384	0.0336	0.0582	0.0385	0.0467	0.0839	0.0466	0.0345	0.035	0.0504
6.5Hz	0.0547	0.0573	0.0507	0.0336	0.0555	0.0558	0.0707	0.0316	0.0355	0.073	0.0763	0.0372	0.0216	0.0591	0.0755	0.055	0.0632	0.1015	0.1239	0.0628	0.0411	0.0522	0.0375	0.0537	0.0623	0.0747	0.0711	0.0939	0.1108	0.0677	0.0514	0.0796	0.1007	0.083	0.0944	0.1078	0.0975	0.1046	0.0896	0.046	0.0427	0.0633	0.044	0.0535	0.0825	0.053	0.0399	0.0292	0.0535
7Hz	0.0571	0.0617	0.0425	0.0452	0.0479	0.045	0.0751	0.0273	0.029	0.0661	0.0728	0.0373	0.0203	0.0505	0.0666	0.0416	0.0627	0.1053	0.126	0.0731	0.0502	0.0494	0.0301	0.0565	0.0663	0.0755	0.0758	0.0921	0.1066	0.0569	0.0469	0.0852	0.097	0.0869	0.1027	0.1067	0.0887	0.0944	0.0873	0.0531	0.0516	0.0669	0.0467	0.0564	0.0798	0.0575	0.0448	0.0238	0.0542
7.5Hz	0.0613	0.0631	0.0326	0.0522	0.0432	0.0354	0.0782	0.0295	0.0238	0.058	0.0666	0.0375	0.0153	0.0428	0.0562	0.028	0.06	0.1033	0.1239	0.0823	0.0577	0.0463	0.021	0.0569	0.0658	0.0728	0.0746	0.0851	0.0988	0.0481	0.0418	0.0865	0.0892	0.0834	0.106	0.1011	0.074	0.0804	0.0814	0.0575	0.0583	0.0687	0.0453	0.0555	0.0756	0.058	0.0481	0.0221	0.0553
8Hz	0.067	0.0634	0.0215	0.0556	0.0413	0.0332	0.0808	0.0349	0.0184	0.0498	0.0582	0.0369	0.0083	0.0358	0.0456	0.0188	0.0572	0.095	0.1179	0.0879	0.0616	0.0442	0.0146	0.0554	0.0609	0.0665	0.0684	0.0734	0.0885	0.0442	0.0395	0.0838	0.0779	0.0732	0.1043	0.0918	0.056	0.0639	0.0727	0.0575	0.0616	0.0689	0.0395	0.0514	0.0697	0.0539	0.0496	0.0265	0.0585
8.5Hz	0.0732	0.0646	0.015	0.0563	0.0414	0.0399	0.0834	0.0404	0.0118	0.0423	0.0484	0.0354	0.0062	0.0295	0.0361	0.0213	0.0555	0.0812	0.1086	0.0885	0.0611	0.0437	0.0173	0.0521	0.0526	0.0573	0.0585	0.0586	0.0767	0.0447	0.0418	0.0779	0.0639	0.0581	0.0985	0.0809	0.0378	0.0464	0.0627	0.0527	0.0611	0.0679	0.0301	0.0451	0.0624	0.0455	0.0491	0.0341	0.0631
9Hz	0.0781	0.0679	0.0233	0.0551	0.0412	0.0503	0.0857	0.0447	0.004	0.0359	0.0379	0.0332	0.0136	0.0248	0.0291	0.0305	0.0546	0.0635	0.097	0.0842	0.056	0.0445	0.0247	0.0473	0.042	0.0465	0.047	0.0428	0.0643	0.0467	0.0466	0.0699	0.0486	0.0405	0.0901	0.0712	0.0229	0.0294	0.0527	0.0441	0.0573	0.0662	0.0188	0.0376	0.0546	0.0341	0.0469	0.0412	0.0671
9.5Hz	0.0804	0.0726	0.038	0.0524	0.0387	0.06	0.0874	0.0475	0.0055	0.0304	0.0276	0.0304	0.0216	0.0231	0.0267	0.0397	0.0536	0.0438	0.0847	0.0763	0.047	0.0457	0.0308	0.0414	0.031	0.0358	0.0359	0.0282	0.052	0.0472	0.0505	0.0611	0.0335	0.0227	0.0809	0.0648	0.017	0.0145	0.0442	0.0334	0.0511	0.0645	0.0092	0.0297	0.047	0.0213	0.0439	0.0454	0.0686
10Hz	0.0791	0.077	0.0522	0.0489	0.0332	0.0671	0.0879	0.049	0.0131	0.0256	0.0181	0.0271	0.0283	0.0251	0.0293	0.0466	0.0513	0.0246	0.0731	0.0665	0.0354	0.0464	0.0338	0.0347	0.0215	0.0268	0.0268	0.0175	0.0403	0.0453	0.0511	0.0526	0.0196	0.0066	0.0725	0.0621	0.0215	0.0076	0.0377	0.023	0.0441	0.0631	0.0121	0.0216	0.0403	0.0105	0.0408	0.0459	0.0668
10.5Hz	0.0739	0.0793	0.0635	0.0454	0.0256	0.0711	0.0864	0.0491	0.0189	0.0214	0.0101	0.0234	0.0329	0.0296	0.0349	0.0509	0.0474	0.0096	0.0638	0.0571	0.0234	0.046	0.0333	0.0275	0.0157	0.0209	0.0205	0.0134	0.0294	0.0412	0.0478	0.0457	0.0075	0.0073	0.0655	0.0616	0.0286	0.0145	0.0334	0.016	0.0382	0.0621	0.0213	0.013	0.0352	0.0103	0.0386	0.0424	0.0619
11Hz	0.0652	0.0786	0.0707	0.043	0.0196	0.0721	0.0826	0.0476	0.0222	0.0178	0.004	0.0197	0.0356	0.0342	0.041	0.0524	0.0419	0.0126	0.0573	0.0494	0.0152	0.0443	0.0301	0.0201	0.0146	0.0182	0.0161	0.0153	0.0193	0.0362	0.0409	0.0406	0.0043	0.0179	0.06	0.061	0.0344	0.0222	0.0304	0.0144	0.0347	0.0613	0.0299	0.0038	0.0318	0.0167	0.0376	0.0355	0.0552
11.5Hz	0.054	0.0744	0.0737	0.0422	0.0205	0.0705	0.0764	0.0442	0.0227	0.0151	0.0001	0.0166	0.0364	0.037	0.046	0.0512	0.0351	0.0222	0.0533	0.044	0.0171	0.0417	0.0253	0.0131	0.0161	0.0177	0.0124	0.0184	0.0105	0.0316	0.0315	0.0372	0.0135	0.026	0.055	0.0586	0.0382	0.0274	0.028	0.0153	0.0335	0.0599	0.0373	0.0063	0.03	0.0209	0.0377	0.0272	0.0487
12Hz	0.0415	0.0674	0.0726	0.0424	0.0269	0.0666	0.0682	0.0389	0.0211	0.0132	0.0024	0.0144	0.036	0.0369	0.0491	0.0476	0.0273	0.0288	0.0505	0.0395	0.0243	0.0385	0.02	0.0066	0.0179	0.0179	0.0079	0.0213	0.0071	0.0284	0.021	0.0346	0.0219	0.0316	0.0494	0.054	0.0395	0.03	0.0259	0.015	0.0332	0.0575	0.0435	0.0165	0.0291	0.0213	0.0383	0.021	0.0442
12.5Hz	0.0288	0.0588	0.0682	0.0423	0.0332	0.0608	0.0585	0.0323	0.0178	0.0117	0.0037	0.0135	0.035	0.0333	0.0503	0.0424	0.0191	0.0318	0.0482	0.0345	0.0307	0.0351	0.0147	0.0025	0.0191	0.0181	0.0026	0.0242	0.014	0.0266	0.0111	0.032	0.0291	0.0348	0.0427	0.0473	0.0383	0.0299	0.0241	0.0125	0.0325	0.0536	0.0489	0.0261	0.0287	0.0181	0.039	0.0222	0.0425
13Hz	0.0171	0.0502	0.0613	0.0405	0.0367	0.0536	0.0481	0.0254	0.0139	0.01	0.0049	0.0141	0.0339	0.0264	0.0498	0.0364	0.0116	0.0321	0.0459	0.0278	0.0346	0.0323	0.0094	0.0066	0.0197	0.0179	0.004	0.0275	0.0234	0.026	0.0035	0.0292	0.0349	0.0355	0.0349	0.0393	0.0351	0.0274	0.0228	0.0082	0.0308	0.0478	0.0532	0.0342	0.0284	0.0121	0.0396	0.0297	0.0428
13.5Hz	0.0078	0.043	0.0528	0.0363	0.0368	0.0453	0.0377	0.0194	0.0099	0.0078	0.0064	0.0165	0.0332	0.0173	0.0482	0.031	0.0058	0.0309	0.0438	0.0194	0.0358	0.0305	0.004	0.0119	0.0198	0.017	0.0105	0.0317	0.0329	0.0267	0.0046	0.0262	0.039	0.0339	0.0266	0.0306	0.0306	0.0229	0.0222	0.0053	0.0282	0.0403	0.0562	0.0401	0.0278	0.0045	0.0401	0.0385	0.0435
14Hz	0.0059	0.038	0.0437	0.0298	0.034	0.0366	0.0282	0.015	0.007	0.0055	0.0083	0.0205	0.0332	0.0086	0.0459	0.0276	0.0031	0.0303	0.0425	0.0105	0.0346	0.0299	0.0044	0.0172	0.0194	0.0152	0.0169	0.0366	0.0417	0.0288	0.0073	0.0236	0.0415	0.0304	0.0185	0.022	0.0258	0.017	0.022	0.0087	0.0254	0.0319	0.0579	0.0431	0.0269	0.0045	0.0404	0.0458	0.0434
14.5Hz	0.0112	0.0349	0.0346	0.0218	0.0294	0.0277	0.0199	0.0125	0.0066	0.0046	0.0108	0.0257	0.0343	0.0097	0.043	0.027	0.0036	0.032	0.0427	0.0066	0.0315	0.03	0.0113	0.0224	0.0189	0.0127	0.0224	0.0414	0.0493	0.0323	0.0081	0.0222	0.0426	0.026	0.0115	0.0142	0.0217	0.0109	0.0222	0.0138	0.0234	0.0244	0.0581	0.0431	0.0251	0.0117	0.0407	0.0505	0.0418
15Hz	0.0163	0.0327	0.0261	0.0134	0.0243	0.0194	0.0136	0.0111	0.0087	0.0069	0.0141	0.0313	0.0361	0.0178	0.0396	0.0289	0.0075	0.0368	0.0446	0.0127	0.0272	0.0299	0.0186	0.0274	0.0189	0.0109	0.0267	0.0453	0.0551	0.0364	0.0084	0.0223	0.0424	0.0218	0.0062	0.0075	0.0191	0.0078	0.0223	0.0176	0.0228	0.0214	0.057	0.0407	0.0224	0.0175	0.0405	0.0525	0.0386
15.5Hz	0.0202	0.0307	0.0186	0.0055	0.0199	0.0119	0.0103	0.0106	0.0113	0.0106	0.0186	0.0366	0.0381	0.025	0.0353	0.0317	0.0151	0.044	0.048	0.0191	0.0221	0.0291	0.0253	0.032	0.0203	0.0116	0.0292	0.0475	0.0587	0.0403	0.0107	0.0236	0.0415	0.0186	0.0033	0.002	0.0183	0.0113	0.0223	0.0192	0.0243	0.0253	0.0547	0.0364	0.0185	0.0215	0.0392	0.0521	0.0342
16Hz	0.0228	0.0285	0.012	0.0013	0.0167	0.006	0.0105	0.0112	0.0133	0.0143	0.024	0.041	0.0391	0.0299	0.0298	0.0343	0.0253	0.0521	0.052	0.0235	0.0165	0.027	0.0307	0.0357	0.0232	0.0151	0.0296	0.0475	0.0598	0.0435	0.0149	0.0251	0.0402	0.0167	0.0031	0.0026	0.0189	0.0173	0.022	0.0182	0.0272	0.0329	0.0511	0.0312	0.0132	0.0236	0.0362	0.0497	0.0294
16.5Hz	0.024	0.0263	0.0062	0.0066	0.0152	0.005	0.0127	0.0132	0.0138	0.0174	0.0299	0.0439	0.0384	0.0323	0.0228	0.0361	0.0364	0.0599	0.0558	0.0255	0.011	0.0239	0.0344	0.0382	0.0266	0.0194	0.0277	0.0454	0.0581	0.0454	0.0193	0.0257	0.0387	0.0158	0.0036	0.0064	0.0208	0.0229	0.0216	0.015	0.0309	0.0409	0.0463	0.0259	0.007	0.0244	0.0312	0.0462	0.0253
17Hz	0.0238	0.0243	0.0023	0.0108	0.0149	0.0082	0.0157	0.0162	0.0127	0.0198	0.0356	0.0452	0.0353	0.0328	0.0147	0.0372	0.0471	0.066	0.0586	0.0257	0.006	0.0202	0.0361	0.0391	0.0296	0.0234	0.0234	0.0418	0.0538	0.046	0.0226	0.0249	0.0373	0.0157	0.0038	0.0099	0.0232	0.0274	0.0212	0.0108	0.0345	0.0476	0.0408	0.021	0.0021	0.0242	0.0244	0.0422	0.0228
17.5Hz	0.0223	0.0225	0.0062	0.0143	0.0154	0.0109	0.0186	0.0198	0.0098	0.0219	0.0403	0.0448	0.0297	0.0319	0.0074	0.0382	0.0558	0.0695	0.0596	0.0252	0.0025	0.0163	0.0362	0.038	0.031	0.0265	0.0171	0.0372	0.047	0.0451	0.024	0.0226	0.0357	0.0165	0.0047	0.0134	0.0256	0.0304	0.021	0.0081	0.0374	0.0523	0.0354	0.0166	0.0076	0.0235	0.0161	0.0383	0.0221
18Hz	0.0196	0.0208	0.0117	0.0175	0.0161	0.012	0.0215	0.0237	0.0062	0.0239	0.0433	0.043	0.0221	0.0303	0.0087	0.0396	0.0617	0.0697	0.0587	0.0246	0.0027	0.0128	0.0349	0.0351	0.0306	0.0286	0.0095	0.0327	0.0383	0.043	0.0239	0.0192	0.0339	0.0182	0.0072	0.0167	0.027	0.0319	0.021	0.0099	0.0394	0.0548	0.0313	0.0131	0.0138	0.0226	0.0075	0.035	0.0225
18.5Hz	0.0164	0.0192	0.0172	0.0203	0.0167	0.0112	0.0241	0.0278	0.0069	0.0262	0.0443	0.0401	0.0132	0.0284	0.0161	0.0412	0.0641	0.0663	0.0558	0.0243	0.0039	0.0099	0.033	0.0307	0.0282	0.0299	0.0033	0.0288	0.0284	0.04	0.023	0.0162	0.0316	0.0202	0.0109	0.0197	0.027	0.032	0.021	0.0136	0.0405	0.055	0.0297	0.012	0.019	0.0216	0.002	0.0324	0.0232
19Hz	0.0138	0.0184	0.0222	0.0225	0.017	0.0086	0.0263	0.0319	0.013	0.0286	0.0431	0.0366	0.0046	0.0268	0.0229	0.0424	0.0631	0.0595	0.051	0.0245	0.0041	0.0075	0.0311	0.0254	0.0245	0.0305	0.0081	0.0256	0.0184	0.0363	0.023	0.0152	0.0286	0.0219	0.0151	0.0218	0.0251	0.031	0.0207	0.0162	0.0405	0.0529	0.0306	0.0143	0.0228	0.0206	0.0079	0.0306	0.0237
19.5Hz	0.0139	0.0193	0.0261	0.0237	0.0172	0.0052	0.0281	0.0356	0.0203	0.0305	0.0397	0.0331	0.0049	0.0255	0.0274	0.0423	0.0591	0.0501	0.0448	0.025	0.0031	0.0055	0.0295	0.0205	0.0206	0.0305	0.0146	0.023	0.0092	0.0327	0.0247	0.0168	0.0247	0.0226	0.0192	0.023	0.0216	0.029	0.0199	0.0168	0.0397	0.0487	0.0329	0.0186	0.0249	0.0196	0.0124	0.0294	0.0238
20Hz	0.0174	0.0221	0.0287	0.0234	0.0176	0.0045	0.0293	0.0385	0.0269	0.0314	0.0344	0.0296	0.0107	0.0246	0.0293	0.0403	0.0528	0.0393	0.0375	0.0258	0.0011	0.0047	0.0285	0.0174	0.0179	0.03	0.0194	0.0208	0.0027	0.0296	0.0281	0.0196	0.02	0.022	0.0224	0.0229	0.0167	0.0265	0.0188	0.0155	0.038	0.0426	0.035	0.0228	0.0254	0.0183	0.0146	0.0283	0.0236
20.5Hz	0.0224	0.0263	0.0299	0.0214	0.0181	0.0081	0.0297	0.0403	0.032	0.0307	0.0279	0.0262	0.0142	0.0239	0.0286	0.0362	0.0453	0.0287	0.03	0.0269	0.0025	0.0066	0.028	0.0168	0.0171	0.0288	0.0221	0.0187	0.0053	0.0274	0.0321	0.022	0.0148	0.0203	0.0244	0.0219	0.0112	0.0236	0.018	0.0136	0.0356	0.0347	0.0362	0.0257	0.0244	0.0167	0.0146	0.0271	0.023
21Hz	0.0271	0.0307	0.0298	0.0178	0.0187	0.012	0.0292	0.0406	0.0347	0.0286	0.0205	0.0231	0.0151	0.023	0.0259	0.0304	0.0373	0.0199	0.0232	0.0283	0.0065	0.0103	0.0277	0.0177	0.0178	0.0269	0.0225	0.0169	0.0083	0.026	0.0357	0.0235	0.0095	0.0176	0.0251	0.0202	0.0056	0.0207	0.0181	0.0133	0.0328	0.0257	0.0361	0.0265	0.0222	0.0149	0.0129	0.0256	0.0217
21.5Hz	0.0302	0.0345	0.0292	0.0132	0.0189	0.0148	0.0276	0.0394	0.035	0.0256	0.0129	0.0202	0.0136	0.0217	0.022	0.0238	0.0299	0.014	0.0186	0.0298	0.0112	0.0147	0.0275	0.0183	0.0188	0.0241	0.0211	0.0152	0.0091	0.0251	0.0385	0.024	0.0048	0.0145	0.0246	0.0182	0.0009	0.0179	0.0193	0.016	0.0299	0.0163	0.0349	0.0254	0.0191	0.0133	0.0108	0.0239	0.0195
22Hz	0.0307	0.0372	0.0289	0.0089	0.0186	0.0159	0.0249	0.037	0.0329	0.0222	0.0056	0.0177	0.0103	0.0199	0.0178	0.0175	0.0236	0.0108	0.0176	0.0311	0.0158	0.019	0.0273	0.0173	0.0192	0.0204	0.0185	0.0135	0.0077	0.0243	0.0401	0.0244	0.001	0.0115	0.0231	0.0163	0.0028	0.0154	0.0212	0.0202	0.0274	0.0081	0.0329	0.0228	0.0155	0.0123	0.0096	0.022	0.0161
22.5Hz	0.0281	0.0385	0.0298	0.0087	0.0178	0.0153	0.0211	0.0335	0.029	0.0189	0.003	0.0159	0.0064	0.0175	0.0143	0.0129	0.0191	0.0089	0.0197	0.032	0.0197	0.0225	0.0271	0.0142	0.0191	0.0159	0.0153	0.0119	0.0049	0.0236	0.0405	0.025	0.0018	0.0094	0.0209	0.0144	0.0051	0.0132	0.0232	0.0239	0.0257	0.0073	0.0304	0.0197	0.0118	0.012	0.0101	0.0203	0.0116
23Hz	0.0226	0.0386	0.0321	0.013	0.0163	0.0136	0.0165	0.0296	0.0242	0.016	0.0086	0.015	0.0036	0.0147	0.0121	0.0114	0.017	0.0077	0.0226	0.0322	0.0222	0.0246	0.0273	0.009	0.0189	0.0108	0.0126	0.0105	0.0026	0.023	0.0397	0.0264	0.004	0.0091	0.0184	0.0125	0.0063	0.0115	0.0252	0.0259	0.0248	0.0132	0.0276	0.017	0.009	0.012	0.0115	0.0192	0.0067
23.5Hz	0.0148	0.0379	0.0353	0.0184	0.0144	0.0111	0.0114	0.0257	0.0199	0.0135	0.014	0.015	0.0043	0.0118	0.0109	0.0124	0.0171	0.0088	0.0248	0.0315	0.023	0.025	0.0279	0.0026	0.0191	0.0059	0.0114	0.01	0.0055	0.0224	0.0378	0.0282	0.0066	0.0106	0.016	0.0103	0.0069	0.0105	0.0268	0.0258	0.0241	0.0186	0.0244	0.0155	0.0085	0.0121	0.0125	0.0191	0.0047
24Hz	0.006	0.0367	0.0383	0.0232	0.0126	0.0089	0.0067	0.0227	0.0173	0.012	0.0186	0.0159	0.0062	0.0091	0.0101	0.0141	0.0185	0.0127	0.0258	0.0299	0.0219	0.0238	0.0291	0.0063	0.0203	0.0061	0.0125	0.0111	0.0099	0.0214	0.0346	0.0299	0.01	0.0131	0.014	0.0081	0.0076	0.0109	0.0281	0.0236	0.0231	0.0222	0.0207	0.0149	0.0105	0.0121	0.0125	0.0202	0.0089
24.5Hz	0.0061	0.0356	0.0403	0.0269	0.0117	0.0077	0.0043	0.0208	0.017	0.0123	0.0222	0.0175	0.0071	0.0068	0.009	0.0152	0.0205	0.0176	0.0252	0.0273	0.0197	0.0214	0.0306	0.0143	0.0226	0.0116	0.0155	0.0137	0.0138	0.0198	0.0305	0.0312	0.0138	0.0156	0.0129	0.0065	0.0087	0.0125	0.0291	0.0195	0.0218	0.024	0.0168	0.0145	0.0137	0.012	0.0117	0.0222	0.0141
25Hz	0.0141	0.0344	0.0407	0.0293	0.0121	0.0075	0.0059	0.0202	0.0182	0.0142	0.0249	0.0194	0.007	0.0051	0.0074	0.0153	0.0224	0.0221	0.0233	0.0238	0.0172	0.019	0.0319	0.0219	0.0257	0.0178	0.0196	0.0172	0.0165	0.0174	0.0257	0.0318	0.0171	0.0176	0.0131	0.0067	0.0099	0.0148	0.0298	0.0147	0.0203	0.0241	0.0129	0.0136	0.0171	0.0123	0.011	0.025	0.0185
25.5Hz	0.0206	0.0328	0.0392	0.0302	0.0134	0.0077	0.0084	0.0207	0.0195	0.0163	0.0265	0.0213	0.0064	0.0039	0.0056	0.0146	0.0238	0.0254	0.0208	0.0199	0.0163	0.018	0.0324	0.0282	0.0289	0.0233	0.0241	0.0208	0.0176	0.0147	0.0208	0.0316	0.0191	0.019	0.0144	0.0084	0.0107	0.0168	0.0303	0.0112	0.0192	0.0228	0.0098	0.0126	0.0202	0.0135	0.0119	0.028	0.0219
26Hz	0.0246	0.0304	0.036	0.0296	0.0148	0.0078	0.01	0.0218	0.0201	0.0175	0.0272	0.023	0.0061	0.0033	0.0038	0.0133	0.0245	0.0271	0.0186	0.0166	0.0179	0.0191	0.0317	0.0327	0.0317	0.0272	0.0282	0.0239	0.017	0.0122	0.0168	0.0307	0.0194	0.0195	0.0163	0.0105	0.0108	0.0179	0.0305	0.0117	0.0188	0.0205	0.0082	0.012	0.0227	0.0153	0.0145	0.031	0.0246
26.5Hz	0.0257	0.027	0.0314	0.0277	0.0156	0.0073	0.0107	0.0231	0.0196	0.0173	0.0267	0.0243	0.007	0.0029	0.0024	0.0118	0.0242	0.027	0.0178	0.0155	0.0216	0.0212	0.0294	0.0353	0.0332	0.029	0.0316	0.0263	0.0145	0.0109	0.0151	0.0294	0.0177	0.0192	0.018	0.0121	0.0101	0.018	0.0304	0.0156	0.0189	0.0176	0.0081	0.0125	0.0245	0.0175	0.0177	0.0335	0.0269
27Hz	0.0243	0.0227	0.0259	0.0248	0.0155	0.0068	0.011	0.0242	0.0179	0.0156	0.0253	0.025	0.0089	0.0026	0.0016	0.0107	0.0231	0.0252	0.0188	0.0178	0.0262	0.0231	0.0254	0.0359	0.033	0.0284	0.0337	0.028	0.0104	0.0111	0.0161	0.0276	0.0143	0.0182	0.0193	0.0131	0.0086	0.017	0.0301	0.02	0.019	0.0145	0.0084	0.014	0.0257	0.0191	0.0201	0.0351	0.0292
27.5Hz	0.021	0.018	0.02	0.0213	0.0143	0.0069	0.0117	0.0252	0.0152	0.0131	0.0229	0.0252	0.0112	0.003	0.0014	0.0103	0.0212	0.0219	0.0205	0.0223	0.0306	0.0239	0.0199	0.035	0.0311	0.0255	0.0343	0.0292	0.0052	0.0124	0.0182	0.0257	0.01	0.0168	0.0196	0.0132	0.0064	0.0153	0.0293	0.0235	0.0186	0.0115	0.008	0.0158	0.0261	0.0197	0.0209	0.0358	0.0315
28Hz	0.0166	0.0135	0.0145	0.018	0.0123	0.0086	0.0135	0.0258	0.0121	0.0102	0.0198	0.0246	0.0136	0.0044	0.0023	0.0105	0.0187	0.0174	0.022	0.0273	0.0342	0.0237	0.0138	0.033	0.0276	0.0209	0.0333	0.0301	0.0021	0.0141	0.0201	0.0236	0.0062	0.0154	0.0192	0.0127	0.0039	0.0132	0.028	0.0255	0.0174	0.0088	0.0068	0.0173	0.0258	0.019	0.02	0.0354	0.0332
28.5Hz	0.012	0.0099	0.0101	0.0155	0.0102	0.0113	0.016	0.0262	0.0096	0.0078	0.0165	0.0233	0.0155	0.0066	0.0041	0.0108	0.0159	0.0123	0.0225	0.0315	0.0365	0.0228	0.0083	0.0305	0.0232	0.0151	0.0311	0.0309	0.0074	0.0158	0.021	0.0215	0.0055	0.0142	0.0178	0.0116	0.0021	0.0112	0.0262	0.026	0.0156	0.0066	0.0051	0.0183	0.0246	0.0172	0.0173	0.0339	0.0337
29Hz	0.008	0.0073	0.0082	0.0145	0.0092	0.0143	0.0185	0.0263	0.0093	0.006	0.0134	0.0213	0.0166	0.0092	0.0065	0.0108	0.0133	0.0072	0.0221	0.0343	0.0374	0.0217	0.0069	0.0278	0.0183	0.0092	0.0281	0.0315	0.0129	0.017	0.0206	0.0192	0.0074	0.0133	0.0159	0.0102	0.0026	0.0094	0.0241	0.025	0.0134	0.0046	0.0037	0.0189	0.0226	0.0147	0.0135	0.0317	0.0325
29.5Hz	0.0053	0.0059	0.0093	0.0151	0.0108	0.0171	0.0201	0.0261	0.0111	0.0048	0.0111	0.0187	0.0169	0.0118	0.0091	0.01	0.0111	0.0025	0.0207	0.0355	0.0367	0.0206	0.0098	0.0254	0.0136	0.004	0.0248	0.0317	0.0175	0.0174	0.019	0.0168	0.0092	0.0126	0.0136	0.0085	0.0041	0.0076	0.0218	0.023	0.0111	0.0029	0.0036	0.0193	0.0199	0.012	0.0096	0.029	0.0295
30Hz	0.0041	0.0055	0.0117	0.0169	0.0143	0.0194	0.0202	0.0255	0.0137	0.0045	0.0099	0.0157	0.0161	0.0141	0.0118	0.0083	0.0096	0.0022	0.0188	0.035	0.0346	0.0193	0.0127	0.0234	0.0096	0.0013	0.0218	0.0312	0.0208	0.0167	0.0166	0.0143	0.0098	0.0119	0.0113	0.0067	0.0052	0.0056	0.0195	0.0205	0.0088	0.0014	0.005	0.0195	0.0167	0.0098	0.0074	0.026	0.0248
30.5Hz	0.0043	0.0061	0.0139	0.019	0.0181	0.0207	0.0187	0.0246	0.0161	0.0055	0.0098	0.0122	0.0145	0.0157	0.0144	0.0062	0.0089	0.0049	0.0165	0.0333	0.0312	0.0176	0.0141	0.0218	0.0068	0.0038	0.0189	0.03	0.0226	0.0148	0.0138	0.0117	0.0091	0.011	0.0092	0.0049	0.0057	0.0033	0.0175	0.018	0.0063	0.0016	0.007	0.0195	0.0133	0.008	0.0082	0.023	0.019
31Hz	0.0052	0.0074	0.0156	0.0209	0.0215	0.0211	0.0155	0.0233	0.0179	0.0074	0.01	0.0087	0.0124	0.0162	0.0168	0.005	0.0091	0.0067	0.0141	0.0305	0.0269	0.0153	0.0138	0.0207	0.0061	0.006	0.0161	0.0281	0.0233	0.0116	0.0112	0.0094	0.0075	0.01	0.0076	0.0035	0.0057	0.001	0.016	0.016	0.0038	0.0036	0.0092	0.0195	0.0103	0.0067	0.0103	0.0202	0.0126
31.5Hz	0.0063	0.0089	0.0163	0.022	0.0238	0.0205	0.0111	0.0218	0.0187	0.0091	0.0101	0.0051	0.0103	0.0156	0.019	0.0069	0.0101	0.0074	0.0118	0.0273	0.022	0.0126	0.0121	0.0199	0.0076	0.0079	0.0129	0.0257	0.0231	0.0075	0.0093	0.0076	0.0056	0.0091	0.0068	0.0029	0.0052	0.0014	0.0148	0.0147	0.0019	0.0058	0.0116	0.0192	0.0084	0.006	0.012	0.0178	0.0062
32Hz	0.0073	0.0102	0.0162	0.0221	0.0247	0.0191	0.006	0.0203	0.0187	0.0102	0.01	0.0022	0.0084	0.014	0.0211	0.0108	0.0115	0.0076	0.0099	0.024	0.017	0.0097	0.0097	0.0192	0.0104	0.0097	0.009	0.0232	0.0226	0.0028	0.0088	0.0072	0.0044	0.0084	0.0066	0.0031	0.0046	0.0032	0.014	0.0139	0.0033	0.0081	0.014	0.0187	0.008	0.0059	0.0128	0.0157	0.0006
32.5Hz	0.0078	0.0108	0.0151	0.021	0.0245	0.0171	0.0014	0.019	0.0179	0.0102	0.0096	0.0024	0.007	0.0118	0.023	0.015	0.013	0.0077	0.0092	0.0209	0.0121	0.0071	0.0072	0.0184	0.0133	0.0115	0.0048	0.0209	0.022	0.003	0.0098	0.0083	0.0051	0.0082	0.0067	0.0035	0.0039	0.0044	0.0134	0.0134	0.0058	0.0103	0.0161	0.0177	0.0083	0.0066	0.0125	0.0139	0.0041
33Hz	0.0075	0.0109	0.0131	0.019	0.0232	0.0146	0.0039	0.0181	0.0164	0.0092	0.0091	0.0045	0.0064	0.0099	0.0246	0.0186	0.0142	0.008	0.0099	0.0183	0.0075	0.0053	0.0056	0.0175	0.016	0.0133	0.0017	0.0191	0.0215	0.0077	0.0118	0.0104	0.0071	0.0082	0.0067	0.0038	0.0032	0.0048	0.0129	0.0128	0.008	0.0122	0.0177	0.0163	0.0086	0.0074	0.0114	0.0124	0.0075
33.5Hz	0.0063	0.0106	0.0106	0.0163	0.0212	0.0116	0.0075	0.0176	0.0145	0.0074	0.0085	0.0062	0.0065	0.0097	0.0259	0.0214	0.0149	0.0083	0.0113	0.0164	0.0036	0.0042	0.0051	0.0163	0.0178	0.0148	0.0048	0.0176	0.0207	0.012	0.0142	0.0127	0.0091	0.0082	0.0064	0.0037	0.0026	0.0045	0.0124	0.0116	0.0095	0.0136	0.0185	0.0146	0.0083	0.008	0.0097	0.0108	0.0098
34Hz	0.0042	0.0101	0.0079	0.0135	0.0191	0.0083	0.01	0.0171	0.0123	0.0051	0.0077	0.007	0.0073	0.0115	0.0267	0.0228	0.0149	0.0082	0.0127	0.0155	0.0012	0.0035	0.0054	0.0149	0.0187	0.0161	0.0083	0.0161	0.0196	0.0154	0.0167	0.0148	0.0106	0.008	0.0058	0.0034	0.0022	0.0037	0.0121	0.0099	0.0102	0.0142	0.0186	0.0126	0.0074	0.0081	0.0077	0.0092	0.0111
34.5Hz	0.002	0.0097	0.0054	0.0111	0.0171	0.0046	0.0115	0.0166	0.0102	0.0028	0.0069	0.007	0.0084	0.0144	0.0268	0.0229	0.0143	0.0073	0.0136	0.0155	0.0033	0.0029	0.0056	0.0132	0.0185	0.017	0.0107	0.0144	0.0179	0.0175	0.0187	0.0163	0.0113	0.0077	0.0047	0.0032	0.002	0.0027	0.0119	0.0076	0.0102	0.0139	0.018	0.0105	0.0062	0.0076	0.0058	0.0075	0.0115
35Hz	0.0028	0.0095	0.0041	0.0094	0.0154	0.0012	0.0122	0.0157	0.0084	0.0008	0.0061	0.0063	0.0095	0.0175	0.0261	0.0216	0.0133	0.0057	0.0139	0.0163	0.0058	0.0023	0.0056	0.0112	0.0174	0.0174	0.0118	0.0124	0.0155	0.0182	0.0201	0.0172	0.011	0.0072	0.0034	0.0034	0.0022	0.0027	0.012	0.0049	0.0098	0.0127	0.0169	0.009	0.0051	0.0065	0.0043	0.0061	0.0112
35.5Hz	0.0055	0.0096	0.0042	0.0083	0.0142	0.003	0.0124	0.0146	0.0068	0.0012	0.0052	0.0051	0.0102	0.0202	0.0245	0.0193	0.0119	0.0036	0.0137	0.0174	0.0081	0.0025	0.0056	0.009	0.0156	0.0172	0.0118	0.01	0.0128	0.0176	0.0204	0.0172	0.0099	0.0068	0.0018	0.0041	0.0032	0.0044	0.0123	0.0029	0.0093	0.0106	0.0155	0.0083	0.0046	0.005	0.0033	0.0051	0.0104
36Hz	0.0078	0.0099	0.0046	0.0077	0.0134	0.0058	0.0122	0.0133	0.0055	0.0021	0.0044	0.0035	0.0105	0.0224	0.022	0.0162	0.0105	0.0014	0.0132	0.0185	0.0102	0.0035	0.0056	0.0065	0.0134	0.0164	0.0107	0.0074	0.0098	0.016	0.0198	0.0166	0.008	0.0065	0.0013	0.0051	0.0046	0.0068	0.0129	0.0037	0.0089	0.0078	0.0141	0.0087	0.0048	0.0034	0.0031	0.005	0.0091
36.5Hz	0.0092	0.0103	0.0047	0.0071	0.0128	0.0079	0.0118	0.0119	0.0043	0.0025	0.0038	0.0021	0.0105	0.024	0.0191	0.013	0.0092	0.0006	0.0127	0.0193	0.012	0.0048	0.0055	0.0041	0.0111	0.015	0.009	0.005	0.0069	0.0139	0.0181	0.0155	0.0056	0.0064	0.0028	0.0062	0.0064	0.0093	0.0135	0.006	0.0086	0.0047	0.0127	0.0097	0.0052	0.0019	0.0032	0.0055	0.0076
37Hz	0.0096	0.0109	0.0044	0.0067	0.0122	0.0089	0.0109	0.0107	0.003	0.0023	0.0032	0.0013	0.0105	0.0251	0.0165	0.0104	0.0082	0.0018	0.0122	0.0196	0.0135	0.0059	0.0054	0.0016	0.0091	0.0133	0.0072	0.0029	0.0043	0.0117	0.0155	0.0142	0.0032	0.0065	0.0045	0.0072	0.0083	0.0117	0.0141	0.0081	0.0083	0.0018	0.0115	0.0107	0.0057	0.0011	0.0035	0.006	0.0058
37.5Hz	0.0089	0.0116	0.0042	0.0064	0.0115	0.0089	0.0096	0.0099	0.0017	0.0017	0.0028	0.0016	0.0107	0.0257	0.0153	0.0091	0.0075	0.0023	0.0119	0.0192	0.0145	0.0065	0.0051	0.0007	0.0073	0.0114	0.0057	0.0014	0.0023	0.0099	0.0124	0.0127	0.0029	0.0069	0.0059	0.0079	0.01	0.0136	0.0143	0.0095	0.008	0.0017	0.0107	0.0114	0.0059	0.0016	0.0038	0.0063	0.004
38Hz	0.0076	0.0123	0.0047	0.0064	0.0106	0.0084	0.0079	0.0096	0.0006	0.0009	0.0025	0.002	0.0111	0.0258	0.0159	0.0097	0.0074	0.0026	0.0116	0.0181	0.0151	0.0064	0.0048	0.0026	0.0056	0.0097	0.0049	0.0007	0.0015	0.009	0.009	0.0113	0.005	0.0075	0.0068	0.0082	0.0114	0.0149	0.0141	0.01	0.0076	0.0034	0.0102	0.0117	0.0059	0.0022	0.0043	0.0063	0.0026
38.5Hz	0.0064	0.0129	0.0059	0.0065	0.0093	0.0076	0.0063	0.0098	0.0016	0.0007	0.0023	0.002	0.0117	0.0254	0.0177	0.0116	0.0078	0.0031	0.0111	0.0164	0.0151	0.0059	0.0045	0.0042	0.0039	0.0083	0.0046	0.0006	0.002	0.0087	0.0058	0.0101	0.0073	0.0082	0.007	0.008	0.0122	0.0155	0.0133	0.0096	0.007	0.0045	0.0099	0.0115	0.0058	0.0025	0.0048	0.006	0.0023
39Hz	0.0062	0.0133	0.0072	0.0065	0.0077	0.007	0.0054	0.0106	0.0034	0.0017	0.0022	0.0018	0.0122	0.0245	0.0195	0.0137	0.0086	0.004	0.0103	0.0141	0.0148	0.0054	0.0045	0.0055	0.0023	0.0074	0.0049	0.0009	0.0031	0.009	0.0037	0.0094	0.009	0.0089	0.0067	0.0074	0.0123	0.0154	0.012	0.0085	0.0064	0.0048	0.0095	0.0109	0.0055	0.0025	0.0054	0.0055	0.0029
39.5Hz	0.0076	0.0136	0.0079	0.0063	0.0058	0.0069	0.0061	0.0118	0.0054	0.0029	0.0022	0.0016	0.0126	0.0232	0.0204	0.0157	0.0094	0.005	0.0091	0.0114	0.0141	0.0058	0.0049	0.0064	0.0016	0.0069	0.0053	0.0016	0.0044	0.0096	0.0044	0.0091	0.0101	0.0095	0.0058	0.0065	0.0117	0.0146	0.0104	0.007	0.0058	0.0045	0.009	0.0099	0.0054	0.0023	0.006	0.0048	0.0034
40Hz	0.0096	0.0137	0.008	0.0058	0.0038	0.0072	0.0079	0.0133	0.0076	0.0041	0.0023	0.0018	0.0128	0.0213	0.02	0.0171	0.01	0.0056	0.0077	0.0085	0.0131	0.0071	0.0058	0.0069	0.0027	0.0069	0.0058	0.0026	0.0057	0.0101	0.0063	0.0091	0.0102	0.0097	0.0048	0.0055	0.0105	0.0132	0.0088	0.0053	0.0054	0.004	0.0082	0.0087	0.0056	0.0024	0.0064	0.0041	0.0036
[truncated: 547 more columns]
