# Supplementary material for: The fast continuous wavelet transformation (fCWT) for real-time, high-quality, noise-resistant time–frequency analysis
Source: Nat Comput Sci. 2022 Jan 27;2(1):47–58. doi: 10.1038/s43588-021-00183-z (PMC10766549; doi:10.1038/s43588-021-00183-z)
Supplement: Supplementary file 5 — Zipped experimental and heatmap source data. [file 43588_2021_183_MOESM5_ESM.zip › Figure 5/figure_5_fcwt_source_detail.csv]

Freq(Hz)\Time(s)	15s	15.002s	15.004s	15.006s	15.008s	15.01s	15.012s	15.014s	15.016s	15.018s	15.02s	15.022s	15.024s	15.026s	15.028s	15.03s	15.032s	15.034s	15.036s	15.038s	15.04s	15.042s	15.044s	15.046s	15.048s	15.05s	15.052s	15.054s	15.056s	15.058s	15.06s	15.062s	15.064s	15.066s	15.068s	15.07s	15.072s	15.074s	15.076s	15.078s	15.08s	15.082s	15.084s	15.086s	15.088s	15.09s	15.092s	15.094s	15.096s
36.79Hz	0.0231	0.0252	0.0273	0.0294	0.0316	0.0338	0.036	0.0382	0.0404	0.0425	0.0447	0.0469	0.0491	0.0512	0.0534	0.0555	0.0576	0.0597	0.0618	0.0639	0.066	0.0681	0.0701	0.0722	0.0742	0.0763	0.0783	0.0804	0.0824	0.0845	0.0865	0.0886	0.0906	0.0927	0.0948	0.0969	0.099	0.1011	0.1032	0.1054	0.1075	0.1097	0.1119	0.1141	0.1163	0.1185	0.1208	0.123	0.1253
36.6Hz	0.0207	0.0232	0.0258	0.0283	0.0308	0.0334	0.0359	0.0384	0.0408	0.0433	0.0458	0.0482	0.0507	0.0531	0.0555	0.0579	0.0603	0.0627	0.0651	0.0674	0.0698	0.0721	0.0745	0.0768	0.0791	0.0815	0.0838	0.0861	0.0884	0.0907	0.0931	0.0954	0.0977	0.1	0.1024	0.1047	0.107	0.1094	0.1118	0.1141	0.1165	0.1189	0.1213	0.1237	0.1261	0.1285	0.131	0.1334	0.1358
36.4Hz	0.022	0.0246	0.0272	0.0298	0.0325	0.0351	0.0378	0.0404	0.0431	0.0457	0.0483	0.051	0.0536	0.0562	0.0588	0.0614	0.064	0.0666	0.0692	0.0718	0.0743	0.0769	0.0795	0.0821	0.0846	0.0872	0.0897	0.0923	0.0949	0.0974	0.1	0.1025	0.1051	0.1077	0.1102	0.1128	0.1154	0.1179	0.1205	0.1231	0.1257	0.1283	0.1309	0.1335	0.1361	0.1387	0.1413	0.1439	0.1465
36.21Hz	0.0273	0.0296	0.032	0.0345	0.037	0.0395	0.0421	0.0447	0.0474	0.05	0.0527	0.0554	0.0581	0.0608	0.0635	0.0662	0.0689	0.0716	0.0744	0.0771	0.0798	0.0826	0.0853	0.0881	0.0908	0.0936	0.0963	0.0991	0.1018	0.1046	0.1073	0.1101	0.1129	0.1156	0.1184	0.1212	0.1239	0.1267	0.1295	0.1323	0.1351	0.1378	0.1406	0.1434	0.1462	0.1489	0.1517	0.1545	0.1572
36.01Hz	0.0354	0.0374	0.0394	0.0416	0.0439	0.0462	0.0486	0.0511	0.0536	0.0562	0.0588	0.0615	0.0642	0.0669	0.0696	0.0723	0.0751	0.0779	0.0807	0.0835	0.0864	0.0892	0.0921	0.0949	0.0978	0.1007	0.1036	0.1065	0.1094	0.1123	0.1152	0.1182	0.1211	0.124	0.127	0.1299	0.1329	0.1358	0.1387	0.1417	0.1446	0.1476	0.1505	0.1534	0.1564	0.1593	0.1622	0.1651	0.168
35.82Hz	0.0451	0.0468	0.0486	0.0505	0.0525	0.0547	0.0569	0.0592	0.0615	0.064	0.0665	0.069	0.0716	0.0743	0.077	0.0797	0.0825	0.0853	0.0881	0.0909	0.0938	0.0967	0.0996	0.1026	0.1055	0.1085	0.1115	0.1145	0.1175	0.1206	0.1236	0.1267	0.1297	0.1328	0.1359	0.1389	0.142	0.1451	0.1482	0.1513	0.1543	0.1574	0.1605	0.1635	0.1666	0.1696	0.1727	0.1757	0.1787
35.63Hz	0.0556	0.0571	0.0587	0.0605	0.0623	0.0642	0.0663	0.0684	0.0706	0.0729	0.0753	0.0778	0.0803	0.0828	0.0855	0.0881	0.0909	0.0936	0.0964	0.0993	0.1022	0.1051	0.1081	0.111	0.114	0.1171	0.1201	0.1232	0.1263	0.1294	0.1325	0.1357	0.1388	0.142	0.1452	0.1484	0.1515	0.1547	0.1579	0.1611	0.1643	0.1675	0.1707	0.1738	0.177	0.1802	0.1833	0.1864	0.1895
35.44Hz	0.0664	0.0678	0.0693	0.0709	0.0726	0.0744	0.0764	0.0784	0.0805	0.0827	0.0849	0.0873	0.0897	0.0922	0.0947	0.0974	0.1	0.1028	0.1055	0.1084	0.1112	0.1141	0.1171	0.1201	0.1231	0.1262	0.1292	0.1324	0.1355	0.1387	0.1418	0.1451	0.1483	0.1515	0.1548	0.158	0.1613	0.1646	0.1678	0.1711	0.1744	0.1777	0.1809	0.1842	0.1874	0.1907	0.1939	0.1971	0.2003
35.25Hz	0.077	0.0783	0.0797	0.0813	0.0829	0.0847	0.0865	0.0885	0.0905	0.0926	0.0948	0.0971	0.0994	0.1018	0.1043	0.1069	0.1095	0.1122	0.1149	0.1177	0.1206	0.1235	0.1264	0.1294	0.1324	0.1355	0.1386	0.1417	0.1449	0.1481	0.1513	0.1546	0.1579	0.1611	0.1644	0.1678	0.1711	0.1744	0.1778	0.1811	0.1844	0.1878	0.1911	0.1945	0.1978	0.2011	0.2044	0.2076	0.2109
35.06Hz	0.087	0.0884	0.0898	0.0913	0.0929	0.0947	0.0965	0.0983	0.1003	0.1024	0.1045	0.1068	0.1091	0.1115	0.1139	0.1164	0.119	0.1217	0.1244	0.1272	0.13	0.1329	0.1358	0.1388	0.1418	0.1449	0.148	0.1512	0.1543	0.1576	0.1608	0.1641	0.1674	0.1707	0.174	0.1774	0.1808	0.1841	0.1875	0.1909	0.1943	0.1977	0.2011	0.2045	0.2079	0.2112	0.2146	0.2179	0.2212
34.87Hz	0.0962	0.0976	0.099	0.1006	0.1022	0.1039	0.1057	0.1076	0.1096	0.1116	0.1138	0.116	0.1183	0.1206	0.1231	0.1256	0.1282	0.1308	0.1335	0.1363	0.1391	0.142	0.1449	0.1479	0.1509	0.154	0.1572	0.1603	0.1635	0.1668	0.17	0.1733	0.1767	0.18	0.1834	0.1868	0.1902	0.1936	0.1971	0.2005	0.2039	0.2074	0.2108	0.2142	0.2176	0.2211	0.2244	0.2278	0.2312
34.69Hz	0.1042	0.1056	0.1072	0.1088	0.1104	0.1122	0.114	0.1159	0.1179	0.12	0.1222	0.1244	0.1267	0.1291	0.1315	0.1341	0.1367	0.1393	0.142	0.1448	0.1476	0.1505	0.1535	0.1565	0.1596	0.1627	0.1658	0.169	0.1722	0.1755	0.1788	0.1821	0.1855	0.1889	0.1923	0.1957	0.1992	0.2026	0.2061	0.2096	0.213	0.2165	0.22	0.2235	0.2269	0.2304	0.2338	0.2372	0.2406
34.5Hz	0.111	0.1125	0.1141	0.1158	0.1175	0.1193	0.1213	0.1232	0.1253	0.1274	0.1296	0.1319	0.1342	0.1367	0.1392	0.1417	0.1443	0.147	0.1498	0.1526	0.1555	0.1584	0.1614	0.1644	0.1675	0.1707	0.1738	0.1771	0.1803	0.1836	0.187	0.1903	0.1937	0.1972	0.2006	0.2041	0.2076	0.2111	0.2146	0.2181	0.2216	0.2251	0.2286	0.2321	0.2356	0.2391	0.2426	0.246	0.2494
34.32Hz	0.1161	0.1177	0.1194	0.1212	0.123	0.1249	0.1269	0.129	0.1311	0.1333	0.1356	0.138	0.1404	0.1429	0.1454	0.1481	0.1508	0.1535	0.1563	0.1592	0.1621	0.1651	0.1682	0.1713	0.1744	0.1776	0.1808	0.1841	0.1874	0.1908	0.1942	0.1976	0.201	0.2045	0.208	0.2115	0.215	0.2186	0.2221	0.2257	0.2292	0.2328	0.2363	0.2399	0.2434	0.2469	0.2504	0.2539	0.2574
34.14Hz	0.1196	0.1213	0.1231	0.125	0.127	0.129	0.1311	0.1333	0.1355	0.1378	0.1402	0.1426	0.1451	0.1477	0.1504	0.1531	0.1559	0.1587	0.1616	0.1645	0.1676	0.1706	0.1737	0.1769	0.1801	0.1834	0.1867	0.19	0.1934	0.1968	0.2003	0.2038	0.2073	0.2108	0.2144	0.2179	0.2215	0.2251	0.2287	0.2323	0.2359	0.2395	0.2431	0.2467	0.2503	0.2538	0.2574	0.2609	0.2644
33.95Hz	0.1213	0.1231	0.1251	0.1271	0.1291	0.1313	0.1335	0.1358	0.1382	0.1406	0.1431	0.1456	0.1483	0.151	0.1537	0.1566	0.1594	0.1624	0.1654	0.1685	0.1716	0.1747	0.178	0.1812	0.1845	0.1879	0.1913	0.1947	0.1982	0.2017	0.2052	0.2088	0.2124	0.216	0.2196	0.2232	0.2269	0.2305	0.2342	0.2379	0.2415	0.2452	0.2488	0.2525	0.2561	0.2597	0.2633	0.2668	0.2703
33.77Hz	0.1211	0.1231	0.1252	0.1274	0.1296	0.1319	0.1342	0.1367	0.1392	0.1417	0.1444	0.1471	0.1499	0.1527	0.1556	0.1586	0.1616	0.1647	0.1678	0.171	0.1742	0.1775	0.1809	0.1842	0.1877	0.1911	0.1946	0.1982	0.2018	0.2054	0.209	0.2126	0.2163	0.22	0.2237	0.2274	0.2312	0.2349	0.2386	0.2424	0.2461	0.2498	0.2535	0.2572	0.2609	0.2645	0.2682	0.2718	0.2753
33.59Hz	0.1192	0.1214	0.1236	0.1259	0.1283	0.1307	0.1332	0.1358	0.1385	0.1412	0.144	0.1469	0.1498	0.1528	0.1558	0.159	0.1621	0.1654	0.1686	0.172	0.1754	0.1788	0.1823	0.1858	0.1893	0.1929	0.1966	0.2002	0.2039	0.2076	0.2114	0.2151	0.2189	0.2227	0.2265	0.2303	0.2341	0.238	0.2418	0.2456	0.2494	0.2532	0.2569	0.2607	0.2644	0.2681	0.2718	0.2755	0.2791
33.41Hz	0.1158	0.1181	0.1205	0.1229	0.1255	0.1281	0.1308	0.1335	0.1364	0.1393	0.1422	0.1453	0.1484	0.1516	0.1548	0.1581	0.1614	0.1648	0.1682	0.1717	0.1753	0.1789	0.1825	0.1862	0.1899	0.1936	0.1974	0.2011	0.205	0.2088	0.2127	0.2165	0.2204	0.2243	0.2282	0.2321	0.236	0.2399	0.2438	0.2477	0.2516	0.2554	0.2593	0.2631	0.2669	0.2706	0.2743	0.278	0.2817
33.23Hz	0.1108	0.1133	0.1159	0.1185	0.1212	0.124	0.1269	0.1298	0.1329	0.1359	0.1391	0.1423	0.1456	0.149	0.1524	0.1559	0.1594	0.1629	0.1666	0.1702	0.1739	0.1777	0.1815	0.1853	0.1891	0.193	0.1969	0.2009	0.2048	0.2088	0.2128	0.2168	0.2208	0.2248	0.2288	0.2328	0.2368	0.2408	0.2447	0.2487	0.2526	0.2566	0.2605	0.2643	0.2682	0.272	0.2757	0.2794	0.2831
33.06Hz	0.1047	0.1073	0.1101	0.1129	0.1158	0.1188	0.1219	0.125	0.1282	0.1315	0.1349	0.1383	0.1418	0.1454	0.149	0.1526	0.1563	0.1601	0.1639	0.1677	0.1716	0.1755	0.1795	0.1835	0.1875	0.1915	0.1956	0.1996	0.2037	0.2078	0.2119	0.216	0.2201	0.2242	0.2284	0.2324	0.2365	0.2406	0.2447	0.2487	0.2527	0.2567	0.2606	0.2645	0.2684	0.2723	0.2761	0.2798	0.2835
32.88Hz	0.0976	0.1004	0.1034	0.1064	0.1095	0.1127	0.116	0.1194	0.1228	0.1264	0.1299	0.1336	0.1373	0.141	0.1448	0.1487	0.1526	0.1565	0.1605	0.1645	0.1686	0.1727	0.1768	0.1809	0.1851	0.1893	0.1935	0.1977	0.2019	0.2061	0.2103	0.2145	0.2187	0.2229	0.2271	0.2313	0.2355	0.2396	0.2437	0.2478	0.2519	0.2559	0.2599	0.2639	0.2678	0.2717	0.2755	0.2792	0.283
32.7Hz	0.09	0.0931	0.0963	0.0996	0.1029	0.1064	0.1099	0.1135	0.1172	0.1209	0.1247	0.1285	0.1324	0.1364	0.1404	0.1444	0.1485	0.1526	0.1568	0.161	0.1652	0.1694	0.1737	0.178	0.1823	0.1866	0.1909	0.1952	0.1995	0.2039	0.2082	0.2125	0.2168	0.221	0.2253	0.2296	0.2338	0.238	0.2421	0.2463	0.2504	0.2544	0.2584	0.2624	0.2663	0.2702	0.274	0.2778	0.2815
32.53Hz	0.0825	0.0859	0.0893	0.0928	0.0964	0.1001	0.1039	0.1077	0.1116	0.1155	0.1195	0.1236	0.1277	0.1318	0.136	0.1402	0.1445	0.1488	0.1531	0.1574	0.1618	0.1661	0.1705	0.1749	0.1793	0.1837	0.1881	0.1925	0.1969	0.2013	0.2057	0.2101	0.2144	0.2188	0.2231	0.2274	0.2316	0.2358	0.24	0.2442	0.2483	0.2523	0.2563	0.2603	0.2642	0.2681	0.2719	0.2756	0.2793
32.36Hz	0.0756	0.0792	0.0829	0.0867	0.0905	0.0944	0.0984	0.1024	0.1065	0.1107	0.1148	0.1191	0.1233	0.1276	0.132	0.1363	0.1407	0.1451	0.1496	0.154	0.1585	0.1629	0.1674	0.1719	0.1764	0.1808	0.1853	0.1898	0.1942	0.1987	0.2031	0.2075	0.2119	0.2162	0.2205	0.2248	0.2291	0.2333	0.2375	0.2416	0.2457	0.2497	0.2537	0.2576	0.2615	0.2653	0.2691	0.2728	0.2764
32.18Hz	0.07	0.0738	0.0778	0.0818	0.0859	0.09	0.0941	0.0984	0.1026	0.1069	0.1112	0.1156	0.12	0.1244	0.1289	0.1333	0.1378	0.1423	0.1468	0.1513	0.1558	0.1603	0.1649	0.1694	0.1739	0.1784	0.1829	0.1873	0.1918	0.1962	0.2007	0.205	0.2094	0.2137	0.218	0.2223	0.2265	0.2307	0.2348	0.2389	0.2429	0.2469	0.2508	0.2547	0.2585	0.2622	0.2659	0.2695	0.2731
32.01Hz	0.0665	0.0706	0.0747	0.0789	0.0831	0.0873	0.0916	0.0959	0.1003	0.1047	0.1091	0.1135	0.118	0.1224	0.1269	0.1314	0.1359	0.1404	0.1449	0.1495	0.154	0.1585	0.163	0.1675	0.172	0.1765	0.1809	0.1853	0.1898	0.1941	0.1985	0.2028	0.2071	0.2114	0.2156	0.2198	0.2239	0.228	0.2321	0.2361	0.24	0.2439	0.2477	0.2515	0.2552	0.2588	0.2624	0.2659	0.2693
31.84Hz	0.0661	0.0702	0.0744	0.0786	0.0828	0.0871	0.0913	0.0957	0.1	0.1044	0.1088	0.1132	0.1176	0.122	0.1265	0.1309	0.1354	0.1398	0.1443	0.1487	0.1532	0.1576	0.162	0.1665	0.1709	0.1752	0.1796	0.1839	0.1882	0.1925	0.1968	0.201	0.2052	0.2093	0.2134	0.2175	0.2215	0.2255	0.2294	0.2333	0.2371	0.2408	0.2445	0.2481	0.2517	0.2552	0.2586	0.262	0.2652
31.67Hz	0.0687	0.0727	0.0768	0.0808	0.0849	0.0891	0.0933	0.0975	0.1017	0.106	0.1102	0.1145	0.1188	0.1231	0.1274	0.1318	0.1361	0.1404	0.1447	0.1491	0.1534	0.1577	0.162	0.1662	0.1705	0.1747	0.1789	0.1831	0.1873	0.1914	0.1955	0.1995	0.2036	0.2075	0.2115	0.2154	0.2192	0.223	0.2268	0.2305	0.2341	0.2377	0.2412	0.2447	0.248	0.2514	0.2546	0.2578	0.2609
31.5Hz	0.0742	0.0779	0.0817	0.0856	0.0895	0.0934	0.0973	0.1013	0.1054	0.1094	0.1135	0.1175	0.1216	0.1257	0.1299	0.134	0.1381	0.1422	0.1463	0.1505	0.1546	0.1587	0.1627	0.1668	0.1708	0.1749	0.1789	0.1828	0.1868	0.1907	0.1946	0.1984	0.2022	0.206	0.2097	0.2134	0.2171	0.2207	0.2242	0.2277	0.2311	0.2345	0.2378	0.241	0.2442	0.2473	0.2504	0.2534	0.2563
31.33Hz	0.0817	0.0852	0.0887	0.0922	0.0958	0.0994	0.1031	0.1068	0.1106	0.1143	0.1181	0.122	0.1258	0.1296	0.1335	0.1373	0.1412	0.1451	0.1489	0.1528	0.1566	0.1605	0.1643	0.1681	0.1719	0.1757	0.1794	0.1831	0.1868	0.1905	0.1941	0.1977	0.2013	0.2048	0.2083	0.2117	0.2151	0.2185	0.2218	0.225	0.2282	0.2313	0.2344	0.2374	0.2404	0.2433	0.2461	0.2489	0.2515
31.17Hz	0.0908	0.0939	0.0971	0.1003	0.1035	0.1069	0.1102	0.1136	0.117	0.1204	0.1239	0.1274	0.1309	0.1344	0.138	0.1415	0.1451	0.1486	0.1522	0.1557	0.1593	0.1628	0.1663	0.1698	0.1733	0.1768	0.1803	0.1837	0.1871	0.1904	0.1938	0.1971	0.2004	0.2036	0.2068	0.21	0.2131	0.2161	0.2192	0.2221	0.225	0.2279	0.2307	0.2335	0.2362	0.2388	0.2414	0.2439	0.2464
31Hz	0.1005	0.1032	0.1061	0.1089	0.1118	0.1148	0.1178	0.1208	0.1239	0.127	0.1302	0.1333	0.1365	0.1397	0.1429	0.1461	0.1493	0.1525	0.1557	0.1589	0.1622	0.1654	0.1686	0.1717	0.1749	0.178	0.1812	0.1843	0.1874	0.1904	0.1934	0.1964	0.1994	0.2023	0.2052	0.2081	0.2109	0.2137	0.2164	0.2191	0.2217	0.2243	0.2269	0.2294	0.2318	0.2342	0.2365	0.2388	0.241
30.83Hz	0.1104	0.1128	0.1153	0.1178	0.1204	0.123	0.1257	0.1284	0.1311	0.1339	0.1367	0.1395	0.1423	0.1451	0.1479	0.1508	0.1537	0.1565	0.1594	0.1622	0.1651	0.168	0.1708	0.1736	0.1764	0.1792	0.182	0.1848	0.1875	0.1902	0.1929	0.1956	0.1982	0.2008	0.2034	0.206	0.2085	0.2109	0.2134	0.2157	0.2181	0.2204	0.2226	0.2249	0.227	0.2291	0.2312	0.2332	0.2352
30.67Hz	0.1199	0.122	0.1242	0.1264	0.1286	0.1309	0.1332	0.1356	0.1379	0.1403	0.1428	0.1452	0.1477	0.1501	0.1526	0.1551	0.1576	0.1601	0.1626	0.1651	0.1676	0.1701	0.1726	0.175	0.1775	0.1799	0.1824	0.1848	0.1872	0.1895	0.1919	0.1942	0.1965	0.1988	0.201	0.2033	0.2054	0.2076	0.2097	0.2118	0.2138	0.2158	0.2178	0.2198	0.2216	0.2235	0.2253	0.2271	0.2288
30.51Hz	0.1288	0.1306	0.1324	0.1343	0.1362	0.1382	0.1402	0.1422	0.1442	0.1462	0.1483	0.1504	0.1525	0.1546	0.1567	0.1589	0.161	0.1631	0.1653	0.1674	0.1695	0.1717	0.1738	0.1759	0.178	0.1801	0.1822	0.1842	0.1863	0.1883	0.1903	0.1923	0.1942	0.1962	0.1981	0.2	0.2018	0.2037	0.2055	0.2073	0.209	0.2107	0.2124	0.2141	0.2157	0.2173	0.2188	0.2203	0.2218
30.34Hz	0.1366	0.1381	0.1397	0.1413	0.1429	0.1445	0.1462	0.1478	0.1495	0.1512	0.153	0.1547	0.1565	0.1582	0.16	0.1618	0.1636	0.1653	0.1671	0.1689	0.1707	0.1724	0.1742	0.176	0.1777	0.1794	0.1812	0.1829	0.1846	0.1862	0.1879	0.1896	0.1912	0.1928	0.1944	0.196	0.1975	0.199	0.2005	0.202	0.2035	0.2049	0.2063	0.2077	0.209	0.2104	0.2117	0.2129	0.2142
30.18Hz	0.1431	0.1443	0.1456	0.1469	0.1482	0.1495	0.1508	0.1522	0.1535	0.1549	0.1563	0.1577	0.1591	0.1606	0.162	0.1634	0.1649	0.1663	0.1677	0.1692	0.1706	0.172	0.1734	0.1748	0.1762	0.1776	0.179	0.1804	0.1817	0.1831	0.1844	0.1857	0.187	0.1883	0.1896	0.1909	0.1921	0.1933	0.1945	0.1957	0.1969	0.1981	0.1992	0.2003	0.2014	0.2025	0.2036	0.2046	0.2057
30.02Hz	0.1481	0.1491	0.15	0.151	0.152	0.1531	0.1541	0.1551	0.1562	0.1573	0.1584	0.1594	0.1605	0.1616	0.1627	0.1638	0.165	0.1661	0.1672	0.1683	0.1693	0.1704	0.1715	0.1726	0.1737	0.1747	0.1758	0.1768	0.1779	0.1789	0.1799	0.1809	0.1819	0.1829	0.1839	0.1848	0.1858	0.1867	0.1876	0.1886	0.1895	0.1904	0.1912	0.1921	0.193	0.1939	0.1947	0.1955	0.1964
29.86Hz	0.1515	0.1522	0.1529	0.1536	0.1544	0.1551	0.1558	0.1566	0.1574	0.1581	0.1589	0.1597	0.1605	0.1613	0.1621	0.1629	0.1637	0.1644	0.1652	0.166	0.1668	0.1676	0.1683	0.1691	0.1698	0.1706	0.1713	0.172	0.1728	0.1735	0.1742	0.1749	0.1756	0.1763	0.177	0.1776	0.1783	0.179	0.1796	0.1803	0.1809	0.1816	0.1822	0.1829	0.1835	0.1842	0.1848	0.1854	0.1861
29.7Hz	0.1532	0.1536	0.1541	0.1546	0.155	0.1555	0.156	0.1565	0.157	0.1575	0.158	0.1585	0.159	0.1595	0.16	0.1605	0.161	0.1615	0.162	0.1624	0.1629	0.1634	0.1639	0.1643	0.1648	0.1652	0.1657	0.1661	0.1665	0.1669	0.1674	0.1678	0.1682	0.1686	0.169	0.1694	0.1698	0.1702	0.1706	0.171	0.1714	0.1718	0.1722	0.1726	0.1731	0.1735	0.1739	0.1744	0.1749
29.54Hz	0.1531	0.1533	0.1535	0.1537	0.154	0.1542	0.1544	0.1547	0.1549	0.1552	0.1554	0.1557	0.1559	0.1561	0.1564	0.1566	0.1568	0.157	0.1573	0.1575	0.1577	0.1579	0.158	0.1582	0.1584	0.1586	0.1587	0.1589	0.159	0.1592	0.1593	0.1595	0.1596	0.1597	0.1599	0.16	0.1602	0.1603	0.1605	0.1606	0.1608	0.161	0.1612	0.1614	0.1616	0.1618	0.1621	0.1624	0.1627
29.38Hz	0.1513	0.1513	0.1513	0.1513	0.1514	0.1514	0.1514	0.1514	0.1514	0.1515	0.1515	0.1515	0.1515	0.1515	0.1515	0.1514	0.1514	0.1514	0.1513	0.1513	0.1512	0.1512	0.1511	0.151	0.1509	0.1508	0.1507	0.1506	0.1505	0.1504	0.1502	0.1501	0.15	0.1499	0.1498	0.1496	0.1495	0.1494	0.1493	0.1493	0.1492	0.1491	0.1491	0.1491	0.1491	0.1492	0.1492	0.1493	0.1495
29.23Hz	0.148	0.1478	0.1476	0.1475	0.1473	0.1471	0.147	0.1468	0.1466	0.1464	0.1463	0.1461	0.1459	0.1456	0.1454	0.1452	0.1449	0.1447	0.1444	0.1441	0.1438	0.1435	0.1432	0.1429	0.1426	0.1422	0.1419	0.1415	0.1411	0.1408	0.1404	0.14	0.1396	0.1392	0.1389	0.1385	0.1381	0.1378	0.1375	0.1372	0.1369	0.1366	0.1363	0.1361	0.1359	0.1358	0.1356	0.1356	0.1355
29.07Hz	0.143	0.1427	0.1424	0.1421	0.1418	0.1415	0.1412	0.1409	0.1405	0.1402	0.1398	0.1394	0.1391	0.1387	0.1383	0.1378	0.1374	0.137	0.1365	0.136	0.1355	0.135	0.1345	0.1339	0.1334	0.1328	0.1322	0.1316	0.131	0.1304	0.1298	0.1291	0.1285	0.1279	0.1273	0.1267	0.1261	0.1255	0.1249	0.1243	0.1238	0.1233	0.1228	0.1224	0.122	0.1216	0.1213	0.121	0.1208
28.92Hz	0.1369	0.1365	0.1361	0.1357	0.1353	0.1348	0.1344	0.134	0.1335	0.133	0.1325	0.132	0.1315	0.131	0.1304	0.1299	0.1293	0.1286	0.128	0.1273	0.1267	0.126	0.1252	0.1245	0.1237	0.123	0.1222	0.1213	0.1205	0.1197	0.1188	0.118	0.1171	0.1162	0.1154	0.1145	0.1136	0.1128	0.112	0.1112	0.1104	0.1096	0.1089	0.1082	0.1076	0.107	0.1065	0.106	0.1056
28.76Hz	0.1297	0.1293	0.1288	0.1284	0.1279	0.1274	0.1269	0.1263	0.1258	0.1252	0.1247	0.1241	0.1234	0.1228	0.1221	0.1214	0.1207	0.12	0.1192	0.1184	0.1175	0.1167	0.1158	0.1149	0.1139	0.1129	0.1119	0.1109	0.1099	0.1088	0.1077	0.1066	0.1055	0.1044	0.1033	0.1022	0.101	0.0999	0.0988	0.0977	0.0967	0.0956	0.0946	0.0937	0.0928	0.0919	0.0911	0.0904	0.0898
28.61Hz	0.1218	0.1213	0.1208	0.1203	0.1198	0.1193	0.1188	0.1182	0.1177	0.1171	0.1164	0.1158	0.1151	0.1144	0.1137	0.1129	0.1121	0.1113	0.1104	0.1095	0.1085	0.1075	0.1065	0.1055	0.1044	0.1032	0.1021	0.1009	0.0996	0.0984	0.0971	0.0958	0.0944	0.0931	0.0917	0.0903	0.0889	0.0875	0.0861	0.0848	0.0834	0.0821	0.0808	0.0795	0.0783	0.0771	0.076	0.075	0.0741
28.46Hz	0.1133	0.1128	0.1124	0.112	0.1115	0.111	0.1105	0.11	0.1094	0.1089	0.1083	0.1076	0.1069	0.1062	0.1055	0.1047	0.1038	0.1029	0.102	0.101	0.1	0.099	0.0979	0.0967	0.0955	0.0942	0.0929	0.0916	0.0902	0.0888	0.0873	0.0858	0.0842	0.0826	0.081	0.0794	0.0777	0.076	0.0744	0.0727	0.071	0.0693	0.0676	0.066	0.0644	0.0628	0.0613	0.0599	0.0586
28.3Hz	0.1044	0.1041	0.1037	0.1034	0.103	0.1026	0.1022	0.1017	0.1013	0.1008	0.1002	0.0996	0.099	0.0983	0.0976	0.0968	0.096	0.0952	0.0942	0.0933	0.0922	0.0912	0.09	0.0888	0.0876	0.0862	0.0849	0.0834	0.0819	0.0804	0.0788	0.0771	0.0754	0.0736	0.0718	0.0699	0.068	0.0661	0.0641	0.0621	0.0601	0.058	0.056	0.0539	0.0519	0.0499	0.0479	0.046	0.0442
28.15Hz	0.0954	0.0953	0.0951	0.0949	0.0947	0.0944	0.0941	0.0938	0.0935	0.0931	0.0927	0.0922	0.0917	0.0911	0.0905	0.0898	0.0891	0.0883	0.0875	0.0866	0.0856	0.0845	0.0834	0.0822	0.081	0.0797	0.0783	0.0768	0.0753	0.0737	0.072	0.0703	0.0685	0.0666	0.0647	0.0627	0.0606	0.0585	0.0563	0.0541	0.0518	0.0494	0.047	0.0446	0.0422	0.0397	0.0372	0.0347	0.0322
28Hz	0.0865	0.0865	0.0866	0.0866	0.0866	0.0866	0.0865	0.0864	0.0862	0.086	0.0858	0.0855	0.0852	0.0848	0.0843	0.0838	0.0832	0.0825	0.0818	0.081	0.0802	0.0793	0.0783	0.0772	0.076	0.0748	0.0735	0.0721	0.0707	0.0691	0.0675	0.0658	0.0641	0.0622	0.0603	0.0583	0.0562	0.0541	0.0519	0.0496	0.0472	0.0447	0.0422	0.0397	0.037	0.0343	0.0315	0.0287	0.0258
27.85Hz	0.0777	0.0781	0.0784	0.0787	0.0789	0.0791	0.0793	0.0795	0.0796	0.0796	0.0796	0.0796	0.0795	0.0793	0.079	0.0787	0.0784	0.0779	0.0774	0.0768	0.0761	0.0754	0.0746	0.0737	0.0727	0.0717	0.0705	0.0693	0.0681	0.0667	0.0653	0.0637	0.0622	0.0605	0.0587	0.0569	0.055	0.0531	0.0511	0.049	0.0468	0.0446	0.0424	0.04	0.0377	0.0353	0.0329	0.0305	0.028
27.7Hz	0.0693	0.07	0.0706	0.0713	0.0718	0.0724	0.0729	0.0733	0.0737	0.074	0.0743	0.0745	0.0747	0.0748	0.0748	0.0748	0.0746	0.0745	0.0742	0.0739	0.0734	0.0729	0.0724	0.0717	0.071	0.0702	0.0694	0.0684	0.0674	0.0663	0.0652	0.0639	0.0627	0.0613	0.0599	0.0584	0.0569	0.0553	0.0537	0.052	0.0503	0.0486	0.0468	0.045	0.0433	0.0416	0.0399	0.0382	0.0366
27.56Hz	0.0616	0.0626	0.0636	0.0646	0.0655	0.0664	0.0672	0.068	0.0687	0.0694	0.07	0.0705	0.0709	0.0713	0.0716	0.0719	0.072	0.0721	0.0722	0.0721	0.072	0.0718	0.0715	0.0712	0.0708	0.0703	0.0697	0.0691	0.0684	0.0677	0.0669	0.066	0.0651	0.0641	0.0631	0.062	0.0609	0.0598	0.0586	0.0574	0.0562	0.0551	0.0539	0.0527	0.0516	0.0505	0.0494	0.0484	0.0475
27.41Hz	0.055	0.0565	0.0578	0.0592	0.0605	0.0617	0.0629	0.064	0.065	0.066	0.0669	0.0677	0.0684	0.0691	0.0697	0.0703	0.0707	0.0711	0.0715	0.0717	0.0719	0.072	0.072	0.072	0.0719	0.0717	0.0715	0.0712	0.0709	0.0705	0.07	0.0695	0.069	0.0684	0.0678	0.0672	0.0665	0.0658	0.0651	0.0644	0.0637	0.063	0.0623	0.0616	0.061	0.0604	0.0598	0.0594	0.059
27.26Hz	0.0501	0.0519	0.0537	0.0553	0.0569	0.0585	0.0599	0.0613	0.0627	0.0639	0.0651	0.0662	0.0672	0.0682	0.069	0.0698	0.0706	0.0712	0.0718	0.0724	0.0728	0.0732	0.0735	0.0738	0.074	0.0742	0.0743	0.0743	0.0743	0.0742	0.0741	0.074	0.0738	0.0736	0.0734	0.0731	0.0728	0.0725	0.0722	0.0719	0.0716	0.0714	0.0711	0.0708	0.0706	0.0704	0.0703	0.0702	0.0701
27.12Hz	0.0479	0.0499	0.0519	0.0538	0.0556	0.0573	0.059	0.0606	0.0621	0.0636	0.065	0.0663	0.0675	0.0687	0.0698	0.0708	0.0717	0.0726	0.0735	0.0742	0.0749	0.0756	0.0762	0.0767	0.0772	0.0776	0.078	0.0783	0.0786	0.0788	0.079	0.0792	0.0793	0.0795	0.0795	0.0796	0.0797	0.0797	0.0798	0.0798	0.0798	0.0799	0.0799	0.08	0.0801	0.0802	0.0804	0.0806	0.0808
26.97Hz	0.0492	0.0513	0.0532	0.0552	0.057	0.0588	0.0605	0.0622	0.0638	0.0654	0.0668	0.0683	0.0696	0.0709	0.0721	0.0733	0.0744	0.0755	0.0765	0.0774	0.0783	0.0791	0.0799	0.0806	0.0813	0.082	0.0826	0.0831	0.0836	0.0841	0.0846	0.085	0.0854	0.0858	0.0861	0.0865	0.0868	0.0871	0.0874	0.0877	0.0881	0.0884	0.0887	0.089	0.0894	0.0897	0.0901	0.0905	0.0909
26.83Hz	0.0541	0.0559	0.0577	0.0595	0.0612	0.0629	0.0646	0.0662	0.0678	0.0693	0.0707	0.0722	0.0735	0.0749	0.0761	0.0774	0.0785	0.0797	0.0808	0.0818	0.0828	0.0838	0.0847	0.0855	0.0864	0.0872	0.0879	0.0887	0.0894	0.09	0.0907	0.0913	0.0919	0.0924	0.093	0.0935	0.0941	0.0946	0.0951	0.0956	0.0961	0.0966	0.0971	0.0976	0.0982	0.0987	0.0993	0.0998	0.1004
26.69Hz	0.062	0.0635	0.065	0.0666	0.0681	0.0696	0.071	0.0725	0.0739	0.0753	0.0767	0.078	0.0793	0.0806	0.0818	0.083	0.0842	0.0853	0.0864	0.0875	0.0886	0.0896	0.0905	0.0915	0.0924	0.0933	0.0941	0.095	0.0958	0.0966	0.0973	0.0981	0.0988	0.0995	0.1002	0.1009	0.1015	0.1022	0.1028	0.1035	0.1041	0.1048	0.1054	0.1061	0.1067	0.1074	0.108	0.1087	0.1094
26.54Hz	0.0721	0.0733	0.0745	0.0758	0.077	0.0782	0.0795	0.0807	0.0819	0.0831	0.0843	0.0855	0.0867	0.0879	0.089	0.0901	0.0912	0.0923	0.0934	0.0944	0.0954	0.0964	0.0974	0.0983	0.0993	0.1002	0.1011	0.1019	0.1028	0.1036	0.1044	0.1052	0.106	0.1068	0.1076	0.1083	0.1091	0.1098	0.1106	0.1113	0.112	0.1127	0.1135	0.1142	0.1149	0.1156	0.1164	0.1171	0.1178
26.4Hz	0.0835	0.0844	0.0853	0.0863	0.0872	0.0882	0.0892	0.0902	0.0912	0.0922	0.0932	0.0942	0.0952	0.0962	0.0972	0.0982	0.0992	0.1002	0.1011	0.1021	0.103	0.104	0.1049	0.1058	0.1067	0.1076	0.1084	0.1093	0.1101	0.111	0.1118	0.1126	0.1134	0.1142	0.115	0.1158	0.1166	0.1173	0.1181	0.1189	0.1196	0.1204	0.1211	0.1219	0.1226	0.1234	0.1241	0.1249	0.1256
26.26Hz	0.0956	0.0962	0.0969	0.0976	0.0983	0.099	0.0998	0.1005	0.1013	0.1021	0.1029	0.1037	0.1046	0.1054	0.1062	0.1071	0.1079	0.1088	0.1096	0.1104	0.1113	0.1121	0.1129	0.1137	0.1146	0.1154	0.1162	0.117	0.1178	0.1186	0.1193	0.1201	0.1209	0.1217	0.1224	0.1232	0.124	0.1247	0.1255	0.1262	0.127	0.1277	0.1284	0.1292	0.1299	0.1307	0.1314	0.1321	0.1328
26.12Hz	0.1079	0.1083	0.1087	0.1091	0.1096	0.1101	0.1106	0.1112	0.1117	0.1123	0.1129	0.1136	0.1142	0.1149	0.1155	0.1162	0.1169	0.1175	0.1182	0.1189	0.1196	0.1203	0.121	0.1218	0.1225	0.1232	0.1239	0.1246	0.1253	0.126	0.1267	0.1275	0.1282	0.1289	0.1296	0.1303	0.131	0.1317	0.1324	0.1331	0.1338	0.1345	0.1352	0.1359	0.1366	0.1373	0.138	0.1387	0.1394
25.98Hz	0.1197	0.1199	0.1201	0.1203	0.1206	0.1209	0.1212	0.1216	0.1219	0.1223	0.1227	0.1232	0.1236	0.1241	0.1246	0.1251	0.1256	0.1261	0.1266	0.1272	0.1277	0.1283	0.1289	0.1295	0.13	0.1306	0.1312	0.1318	0.1324	0.1331	0.1337	0.1343	0.1349	0.1355	0.1362	0.1368	0.1374	0.1381	0.1387	0.1393	0.14	0.1406	0.1412	0.1419	0.1425	0.1432	0.1438	0.1444	0.145
25.84Hz	0.1309	0.1308	0.1308	0.1309	0.131	0.1311	0.1312	0.1314	0.1315	0.1318	0.132	0.1322	0.1325	0.1328	0.1331	0.1334	0.1338	0.1341	0.1345	0.1349	0.1353	0.1357	0.1362	0.1366	0.1371	0.1375	0.138	0.1385	0.139	0.1395	0.14	0.1405	0.141	0.1415	0.1421	0.1426	0.1432	0.1437	0.1443	0.1448	0.1454	0.1459	0.1465	0.147	0.1476	0.1482	0.1487	0.1493	0.1498
25.7Hz	0.1408	0.1406	0.1405	0.1403	0.1402	0.1402	0.1401	0.1401	0.1401	0.1401	0.1402	0.1403	0.1404	0.1405	0.1406	0.1408	0.141	0.1412	0.1414	0.1416	0.1419	0.1422	0.1424	0.1427	0.1431	0.1434	0.1437	0.1441	0.1445	0.1449	0.1453	0.1457	0.1461	0.1465	0.1469	0.1474	0.1478	0.1483	0.1488	0.1492	0.1497	0.1502	0.1507	0.1512	0.1516	0.1521	0.1526	0.1531	0.1536
25.57Hz	0.1495	0.1491	0.1488	0.1485	0.1482	0.148	0.1478	0.1476	0.1474	0.1473	0.1472	0.1471	0.147	0.147	0.147	0.147	0.147	0.147	0.1471	0.1472	0.1473	0.1474	0.1476	0.1477	0.1479	0.1481	0.1483	0.1486	0.1488	0.1491	0.1494	0.1496	0.15	0.1503	0.1506	0.151	0.1513	0.1517	0.1521	0.1525	0.1529	0.1533	0.1537	0.1541	0.1545	0.155	0.1554	0.1558	0.1563
25.43Hz	0.1564	0.1559	0.1554	0.155	0.1545	0.1541	0.1537	0.1534	0.1531	0.1528	0.1525	0.1522	0.152	0.1518	0.1516	0.1515	0.1513	0.1512	0.1511	0.1511	0.1511	0.151	0.1511	0.1511	0.1511	0.1512	0.1513	0.1514	0.1516	0.1517	0.1519	0.1521	0.1523	0.1526	0.1528	0.1531	0.1534	0.1537	0.154	0.1543	0.1547	0.155	0.1554	0.1557	0.1561	0.1565	0.1569	0.1573	0.1577
25.29Hz	0.1615	0.1608	0.1602	0.1596	0.159	0.1584	0.1578	0.1573	0.1568	0.1564	0.1559	0.1555	0.1551	0.1548	0.1544	0.1541	0.1538	0.1536	0.1534	0.1532	0.153	0.1529	0.1528	0.1527	0.1526	0.1526	0.1526	0.1526	0.1526	0.1527	0.1528	0.1529	0.153	0.1532	0.1534	0.1536	0.1538	0.1541	0.1543	0.1546	0.1549	0.1552	0.1555	0.1559	0.1562	0.1566	0.157	0.1574	0.1577
25.16Hz	0.1647	0.1638	0.163	0.1622	0.1614	0.1607	0.1599	0.1593	0.1586	0.158	0.1574	0.1568	0.1562	0.1557	0.1552	0.1548	0.1543	0.1539	0.1536	0.1533	0.153	0.1527	0.1525	0.1523	0.1521	0.1519	0.1518	0.1518	0.1517	0.1517	0.1517	0.1518	0.1518	0.1519	0.1521	0.1522	0.1524	0.1526	0.1528	0.1531	0.1534	0.1537	0.154	0.1543	0.1547	0.1551	0.1555	0.1559	0.1563
25.03Hz	0.1657	0.1647	0.1637	0.1627	0.1617	0.1608	0.1599	0.159	0.1582	0.1574	0.1566	0.1559	0.1552	0.1545	0.1538	0.1532	0.1527	0.1521	0.1516	0.1512	0.1508	0.1504	0.15	0.1497	0.1494	0.1492	0.149	0.1489	0.1487	0.1487	0.1486	0.1486	0.1486	0.1487	0.1488	0.1489	0.1491	0.1493	0.1495	0.1498	0.1501	0.1504	0.1508	0.1511	0.1515	0.152	0.1524	0.1529	0.1533
24.89Hz	0.1648	0.1635	0.1623	0.1611	0.16	0.1589	0.1578	0.1567	0.1557	0.1547	0.1537	0.1528	0.1519	0.1511	0.1503	0.1495	0.1488	0.1481	0.1474	0.1469	0.1463	0.1458	0.1453	0.1449	0.1446	0.1442	0.144	0.1437	0.1436	0.1434	0.1433	0.1433	0.1433	0.1434	0.1435	0.1436	0.1438	0.144	0.1443	0.1446	0.1449	0.1453	0.1457	0.1461	0.1466	0.1471	0.1476	0.1482	0.1488
24.76Hz	0.1619	0.1604	0.159	0.1576	0.1562	0.1549	0.1536	0.1523	0.1511	0.1499	0.1487	0.1476	0.1465	0.1455	0.1445	0.1435	0.1426	0.1418	0.141	0.1403	0.1396	0.1389	0.1384	0.1379	0.1374	0.137	0.1366	0.1364	0.1361	0.136	0.1358	0.1358	0.1358	0.1358	0.136	0.1361	0.1363	0.1366	0.1369	0.1373	0.1377	0.1382	0.1387	0.1393	0.1398	0.1405	0.1411	0.1418	0.1426
24.63Hz	0.1572	0.1554	0.1538	0.1521	0.1505	0.1489	0.1474	0.1458	0.1444	0.1429	0.1415	0.1402	0.1389	0.1377	0.1365	0.1353	0.1343	0.1332	0.1323	0.1314	0.1306	0.1298	0.1291	0.1285	0.1279	0.1274	0.127	0.1266	0.1264	0.1262	0.126	0.126	0.126	0.1261	0.1263	0.1265	0.1268	0.1271	0.1275	0.128	0.1286	0.1292	0.1298	0.1305	0.1313	0.1321	0.133	0.1338	0.1348
24.5Hz	0.1508	0.1488	0.1469	0.1449	0.143	0.1412	0.1394	0.1376	0.1358	0.1341	0.1325	0.1309	0.1293	0.1279	0.1264	0.1251	0.1238	0.1226	0.1214	0.1203	0.1193	0.1184	0.1176	0.1168	0.1161	0.1156	0.1151	0.1147	0.1144	0.1141	0.114	0.114	0.114	0.1142	0.1144	0.1147	0.1151	0.1156	0.1162	0.1168	0.1175	0.1183	0.1192	0.1201	0.1211	0.1221	0.1232	0.1243	0.1255
24.36Hz	0.1435	0.1412	0.1389	0.1367	0.1345	0.1323	0.1302	0.1281	0.126	0.124	0.122	0.1201	0.1183	0.1165	0.1148	0.1131	0.1116	0.1101	0.1087	0.1074	0.1062	0.1051	0.104	0.1031	0.1023	0.1016	0.101	0.1005	0.1002	0.0999	0.0998	0.0998	0.0999	0.1001	0.1005	0.1009	0.1015	0.1021	0.1029	0.1037	0.1047	0.1057	0.1068	0.108	0.1093	0.1106	0.112	0.1134	0.1149
24.23Hz	0.1357	0.1331	0.1305	0.1279	0.1253	0.1228	0.1203	0.1179	0.1154	0.1131	0.1107	0.1085	0.1063	0.1041	0.1021	0.1001	0.0982	0.0964	0.0946	0.093	0.0915	0.0901	0.0889	0.0877	0.0867	0.0859	0.0851	0.0846	0.0841	0.0839	0.0837	0.0838	0.0839	0.0843	0.0847	0.0854	0.0861	0.087	0.088	0.0892	0.0904	0.0918	0.0932	0.0948	0.0964	0.0981	0.0999	0.1017	0.1036
24.11Hz	0.128	0.1251	0.1221	0.1192	0.1163	0.1134	0.1105	0.1076	0.1048	0.102	0.0993	0.0966	0.0939	0.0914	0.0889	0.0864	0.0841	0.0818	0.0797	0.0776	0.0757	0.074	0.0723	0.0709	0.0696	0.0684	0.0675	0.0667	0.0662	0.0659	0.0657	0.0658	0.0661	0.0666	0.0673	0.0682	0.0692	0.0705	0.0718	0.0734	0.0751	0.0769	0.0788	0.0808	0.0829	0.0851	0.0873	0.0897	0.0921
23.98Hz	0.1213	0.118	0.1147	0.1114	0.1081	0.1049	0.1016	0.0983	0.0951	0.0919	0.0887	0.0855	0.0824	0.0793	0.0763	0.0733	0.0704	0.0676	0.0648	0.0622	0.0597	0.0573	0.0551	0.0531	0.0513	0.0497	0.0484	0.0473	0.0466	0.0461	0.0459	0.0461	0.0466	0.0473	0.0484	0.0497	0.0513	0.0531	0.0551	0.0572	0.0595	0.0619	0.0645	0.0671	0.0698	0.0726	0.0755	0.0784	0.0813
23.85Hz	0.1166	0.1131	0.1095	0.106	0.1024	0.0988	0.0953	0.0917	0.0881	0.0845	0.0809	0.0773	0.0737	0.0701	0.0666	0.0631	0.0595	0.0561	0.0526	0.0493	0.046	0.0428	0.0397	0.0368	0.034	0.0315	0.0293	0.0275	0.0261	0.0253	0.025	0.0254	0.0263	0.0277	0.0296	0.0318	0.0343	0.0371	0.04	0.0431	0.0462	0.0495	0.0528	0.0561	0.0595	0.063	0.0664	0.0698	0.0733
23.72Hz	0.1147	0.1111	0.1074	0.1038	0.1001	0.0964	0.0926	0.0889	0.0851	0.0813	0.0775	0.0737	0.0699	0.0661	0.0622	0.0584	0.0545	0.0507	0.0468	0.0429	0.039	0.0351	0.0312	0.0273	0.0234	0.0195	0.0157	0.0118	0.0081	0.0047	0.003	0.0052	0.0087	0.0125	0.0163	0.0202	0.0241	0.0279	0.0318	0.0357	0.0395	0.0434	0.0472	0.0511	0.0549	0.0587	0.0625	0.0663	0.0701
23.59Hz	0.1163	0.1127	0.1091	0.1055	0.1019	0.0982	0.0946	0.0909	0.0873	0.0836	0.0799	0.0762	0.0726	0.0689	0.0652	0.0615	0.0579	0.0543	0.0507	0.0471	0.0436	0.0402	0.0368	0.0335	0.0304	0.0276	0.025	0.0227	0.021	0.02	0.0196	0.0201	0.0213	0.0231	0.0254	0.028	0.0309	0.0341	0.0373	0.0407	0.0442	0.0477	0.0513	0.0549	0.0585	0.0621	0.0658	0.0694	0.0731
23.47Hz	0.1212	0.1178	0.1144	0.1111	0.1077	0.1043	0.101	0.0976	0.0943	0.091	0.0877	0.0844	0.0812	0.078	0.0748	0.0717	0.0687	0.0657	0.0628	0.0601	0.0574	0.0549	0.0525	0.0504	0.0484	0.0467	0.0452	0.0441	0.0432	0.0427	0.0426	0.0428	0.0434	0.0443	0.0455	0.0471	0.0488	0.0509	0.0531	0.0555	0.0581	0.0608	0.0636	0.0666	0.0696	0.0727	0.0758	0.079	0.0823
23.34Hz	0.1288	0.1258	0.1227	0.1197	0.1167	0.1137	0.1108	0.1079	0.105	0.1021	0.0993	0.0965	0.0938	0.0912	0.0886	0.0861	0.0837	0.0814	0.0792	0.0771	0.0752	0.0733	0.0717	0.0702	0.0688	0.0677	0.0668	0.066	0.0655	0.0652	0.0652	0.0653	0.0657	0.0663	0.0672	0.0682	0.0694	0.0709	0.0725	0.0743	0.0762	0.0783	0.0805	0.0828	0.0852	0.0877	0.0903	0.093	0.0958
23.22Hz	0.1384	0.1357	0.1331	0.1305	0.1279	0.1253	0.1228	0.1203	0.1178	0.1155	0.1131	0.1109	0.1086	0.1065	0.1044	0.1025	0.1006	0.0988	0.0971	0.0955	0.094	0.0927	0.0915	0.0904	0.0894	0.0886	0.088	0.0875	0.0872	0.087	0.087	0.0871	0.0875	0.0879	0.0886	0.0894	0.0903	0.0914	0.0927	0.094	0.0956	0.0972	0.0989	0.1008	0.1028	0.1048	0.107	0.1093	0.1116
23.09Hz	0.1488	0.1465	0.1442	0.142	0.1398	0.1376	0.1355	0.1334	0.1314	0.1294	0.1275	0.1257	0.1239	0.1222	0.1205	0.119	0.1175	0.1161	0.1148	0.1136	0.1125	0.1115	0.1106	0.1098	0.1091	0.1086	0.1081	0.1078	0.1076	0.1075	0.1076	0.1078	0.1081	0.1085	0.109	0.1097	0.1105	0.1114	0.1124	0.1136	0.1148	0.1162	0.1176	0.1192	0.1208	0.1226	0.1244	0.1263	0.1283
22.97Hz	0.1592	0.1572	0.1553	0.1534	0.1515	0.1497	0.148	0.1463	0.1446	0.143	0.1414	0.1399	0.1385	0.1372	0.1359	0.1347	0.1335	0.1324	0.1315	0.1305	0.1297	0.129	0.1283	0.1278	0.1273	0.1269	0.1267	0.1265	0.1264	0.1264	0.1265	0.1268	0.1271	0.1275	0.128	0.1286	0.1293	0.1301	0.131	0.132	0.1331	0.1343	0.1356	0.1369	0.1383	0.1399	0.1414	0.1431	0.1448
22.85Hz	0.1686	0.1669	0.1653	0.1637	0.1621	0.1606	0.1592	0.1578	0.1564	0.1551	0.1539	0.1527	0.1516	0.1505	0.1495	0.1486	0.1477	0.1469	0.1462	0.1455	0.1449	0.1444	0.144	0.1436	0.1433	0.1431	0.143	0.1429	0.143	0.1431	0.1433	0.1436	0.1439	0.1444	0.1449	0.1455	0.1462	0.147	0.1478	0.1487	0.1497	0.1508	0.152	0.1532	0.1545	0.1558	0.1573	0.1588	0.1603
22.73Hz	0.1764	0.175	0.1736	0.1723	0.171	0.1697	0.1685	0.1674	0.1663	0.1653	0.1643	0.1634	0.1625	0.1617	0.1609	0.1602	0.1596	0.159	0.1585	0.1581	0.1577	0.1573	0.1571	0.1569	0.1568	0.1567	0.1567	0.1568	0.157	0.1572	0.1575	0.1578	0.1582	0.1587	0.1593	0.1599	0.1606	0.1614	0.1622	0.1631	0.1641	0.1651	0.1662	0.1673	0.1686	0.1698	0.1712	0.1726	0.174
22.61Hz	0.1819	0.1807	0.1796	0.1785	0.1774	0.1764	0.1754	0.1745	0.1737	0.1728	0.1721	0.1714	0.1707	0.1701	0.1696	0.1691	0.1686	0.1683	0.1679	0.1677	0.1675	0.1673	0.1672	0.1672	0.1672	0.1673	0.1675	0.1677	0.168	0.1683	0.1687	0.1691	0.1696	0.1702	0.1708	0.1715	0.1722	0.173	0.1739	0.1748	0.1758	0.1768	0.1779	0.179	0.1802	0.1815	0.1828	0.1841	0.1855
22.48Hz	0.1849	0.1838	0.1829	0.1819	0.1811	0.1803	0.1795	0.1788	0.1781	0.1775	0.1769	0.1764	0.1759	0.1755	0.1752	0.1749	0.1746	0.1744	0.1743	0.1742	0.1741	0.1742	0.1742	0.1744	0.1746	0.1748	0.1751	0.1754	0.1758	0.1763	0.1768	0.1774	0.178	0.1786	0.1794	0.1801	0.181	0.1818	0.1827	0.1837	0.1847	0.1858	0.1869	0.1881	0.1893	0.1905	0.1918	0.1932	0.1946
22.36Hz	0.1846	0.1838	0.1829	0.1822	0.1815	0.1808	0.1802	0.1796	0.1791	0.1787	0.1783	0.1779	0.1776	0.1774	0.1772	0.1771	0.177	0.177	0.177	0.1771	0.1772	0.1774	0.1777	0.178	0.1783	0.1787	0.1792	0.1797	0.1802	0.1808	0.1814	0.1821	0.1829	0.1837	0.1845	0.1854	0.1863	0.1873	0.1883	0.1894	0.1905	0.1916	0.1928	0.194	0.1953	0.1966	0.198	0.1993	0.2008
22.25Hz	0.1813	0.1805	0.1798	0.1791	0.1785	0.178	0.1775	0.1771	0.1767	0.1764	0.1762	0.176	0.1759	0.1758	0.1758	0.1758	0.1759	0.1761	0.1763	0.1765	0.1769	0.1772	0.1776	0.1781	0.1786	0.1792	0.1798	0.1805	0.1812	0.182	0.1828	0.1836	0.1845	0.1855	0.1865	0.1875	0.1885	0.1897	0.1908	0.192	0.1932	0.1945	0.1958	0.1971	0.1984	0.1998	0.2013	0.2027	0.2042
22.13Hz	0.1744	0.1737	0.1731	0.1725	0.172	0.1716	0.1712	0.1709	0.1707	0.1705	0.1704	0.1704	0.1704	0.1705	0.1706	0.1709	0.1711	0.1715	0.1718	0.1723	0.1728	0.1733	0.174	0.1746	0.1753	0.1761	0.1769	0.1778	0.1787	0.1796	0.1806	0.1817	0.1828	0.1839	0.1851	0.1863	0.1875	0.1888	0.1901	0.1914	0.1928	0.1942	0.1957	0.1971	0.1986	0.2001	0.2017	0.2033	0.2049
22.01Hz	0.1642	0.1635	0.163	0.1625	0.162	0.1617	0.1614	0.1612	0.1611	0.1611	0.1611	0.1612	0.1614	0.1617	0.162	0.1624	0.1628	0.1633	0.1639	0.1646	0.1653	0.166	0.1669	0.1678	0.1687	0.1697	0.1707	0.1718	0.1729	0.1741	0.1753	0.1766	0.1779	0.1792	0.1806	0.182	0.1835	0.185	0.1865	0.188	0.1896	0.1912	0.1928	0.1944	0.1961	0.1977	0.1994	0.2012	0.2029
21.89Hz	0.1506	0.15	0.1494	0.149	0.1486	0.1483	0.1482	0.1481	0.1481	0.1482	0.1483	0.1486	0.1489	0.1494	0.1499	0.1505	0.1511	0.1519	0.1527	0.1536	0.1545	0.1555	0.1566	0.1577	0.1589	0.1602	0.1615	0.1629	0.1642	0.1657	0.1672	0.1687	0.1703	0.1719	0.1735	0.1752	0.1769	0.1786	0.1803	0.1821	0.1839	0.1857	0.1875	0.1893	0.1912	0.1931	0.1949	0.1968	0.1987
21.77Hz	0.134	0.1334	0.1328	0.1324	0.132	0.1318	0.1317	0.1317	0.1318	0.132	0.1324	0.1328	0.1333	0.134	0.1347	0.1355	0.1365	0.1375	0.1386	0.1397	0.141	0.1423	0.1437	0.1451	0.1466	0.1482	0.1498	0.1515	0.1532	0.155	0.1568	0.1586	0.1605	0.1624	0.1643	0.1662	0.1682	0.1702	0.1722	0.1743	0.1763	0.1784	0.1804	0.1825	0.1846	0.1867	0.1887	0.1908	0.1929
21.66Hz	0.1146	0.1139	0.1133	0.1128	0.1125	0.1123	0.1122	0.1123	0.1126	0.113	0.1135	0.1141	0.1149	0.1158	0.1168	0.118	0.1192	0.1206	0.122	0.1235	0.1251	0.1268	0.1286	0.1304	0.1323	0.1342	0.1362	0.1383	0.1404	0.1425	0.1447	0.1469	0.1491	0.1513	0.1536	0.1559	0.1582	0.1605	0.1628	0.1651	0.1675	0.1698	0.1721	0.1744	0.1767	0.179	0.1813	0.1836	0.1859
21.54Hz	0.0929	0.092	0.0912	0.0907	0.0904	0.0902	0.0902	0.0905	0.0909	0.0915	0.0923	0.0932	0.0943	0.0956	0.097	0.0985	0.1002	0.102	0.1039	0.1059	0.1079	0.1101	0.1123	0.1146	0.117	0.1194	0.1219	0.1244	0.1269	0.1294	0.132	0.1346	0.1372	0.1399	0.1425	0.1451	0.1478	0.1504	0.153	0.1557	0.1583	0.1609	0.1635	0.166	0.1686	0.1711	0.1736	0.1761	0.1785
21.43Hz	0.0692	0.068	0.067	0.0663	0.0659	0.0658	0.0659	0.0663	0.067	0.068	0.0692	0.0706	0.0722	0.074	0.076	0.0782	0.0805	0.0829	0.0854	0.088	0.0907	0.0935	0.0963	0.0992	0.1021	0.1051	0.1081	0.1111	0.1141	0.1171	0.1201	0.1232	0.1262	0.1292	0.1322	0.1352	0.1382	0.1411	0.1441	0.147	0.1499	0.1527	0.1556	0.1583	0.1611	0.1638	0.1665	0.1692	0.1718
21.31Hz	0.0451	0.0432	0.0416	0.0405	0.0398	0.0396	0.04	0.0407	0.042	0.0436	0.0456	0.0479	0.0504	0.0531	0.0561	0.0591	0.0623	0.0655	0.0689	0.0723	0.0757	0.0792	0.0827	0.0862	0.0897	0.0932	0.0967	0.1002	0.1037	0.1071	0.1106	0.114	0.1174	0.1207	0.124	0.1273	0.1306	0.1338	0.137	0.1401	0.1432	0.1462	0.1492	0.1522	0.1551	0.1579	0.1607	0.1635	0.1662
21.2Hz	0.0248	0.0209	0.0174	0.0145	0.0125	0.012	0.0131	0.0155	0.0186	0.0221	0.0259	0.0299	0.0339	0.038	0.0421	0.0462	0.0503	0.0544	0.0585	0.0626	0.0666	0.0707	0.0746	0.0786	0.0825	0.0864	0.0903	0.0941	0.0978	0.1015	0.1052	0.1089	0.1124	0.116	0.1195	0.1229	0.1263	0.1296	0.1329	0.1361	0.1393	0.1424	0.1454	0.1484	0.1514	0.1543	0.1571	0.1598	0.1625
21.09Hz	0.0277	0.0242	0.0212	0.0187	0.0171	0.0166	0.0173	0.0191	0.0216	0.0247	0.0281	0.0318	0.0356	0.0395	0.0435	0.0474	0.0515	0.0555	0.0595	0.0635	0.0675	0.0715	0.0754	0.0793	0.0832	0.087	0.0908	0.0946	0.0983	0.102	0.1056	0.1092	0.1127	0.1162	0.1196	0.123	0.1263	0.1296	0.1328	0.136	0.139	0.1421	0.145	0.1479	0.1508	0.1536	0.1563	0.1589	0.1615
20.97Hz	0.0513	0.0494	0.0479	0.0468	0.0461	0.0458	0.046	0.0466	0.0476	0.0489	0.0507	0.0527	0.0549	0.0574	0.0601	0.063	0.0659	0.069	0.0722	0.0754	0.0787	0.082	0.0853	0.0887	0.0921	0.0954	0.0988	0.1021	0.1055	0.1088	0.112	0.1153	0.1185	0.1217	0.1248	0.1279	0.1309	0.1339	0.1369	0.1398	0.1426	0.1454	0.1481	0.1508	0.1534	0.1559	0.1584	0.1608	0.1631
20.86Hz	0.0791	0.0778	0.0768	0.076	0.0755	0.0753	0.0752	0.0755	0.076	0.0767	0.0777	0.0789	0.0803	0.0818	0.0836	0.0855	0.0875	0.0897	0.092	0.0944	0.0968	0.0993	0.1019	0.1046	0.1073	0.11	0.1127	0.1154	0.1182	0.1209	0.1237	0.1264	0.1291	0.1318	0.1345	0.1372	0.1398	0.1423	0.1449	0.1474	0.1498	0.1522	0.1546	0.1569	0.1591	0.1613	0.1634	0.1655	0.1675
20.75Hz	0.1079	0.1069	0.1061	0.1054	0.105	0.1047	0.1045	0.1046	0.1048	0.1052	0.1058	0.1065	0.1073	0.1083	0.1095	0.1107	0.1121	0.1136	0.1152	0.1169	0.1187	0.1205	0.1224	0.1244	0.1264	0.1285	0.1306	0.1327	0.1348	0.137	0.1391	0.1413	0.1435	0.1456	0.1478	0.1499	0.152	0.1541	0.1562	0.1582	0.1602	0.1621	0.164	0.1659	0.1677	0.1695	0.1712	0.1728	0.1744
20.64Hz	0.1369	0.136	0.1353	0.1347	0.1342	0.1339	0.1337	0.1336	0.1336	0.1338	0.134	0.1344	0.1349	0.1355	0.1362	0.137	0.1379	0.1389	0.14	0.1411	0.1423	0.1436	0.145	0.1464	0.1478	0.1493	0.1508	0.1523	0.1539	0.1555	0.1571	0.1587	0.1603	0.1619	0.1635	0.1651	0.1667	0.1683	0.1698	0.1713	0.1728	0.1743	0.1757	0.1771	0.1784	0.1797	0.181	0.1822	0.1834
20.53Hz	0.1652	0.1645	0.1638	0.1632	0.1627	0.1623	0.162	0.1618	0.1617	0.1616	0.1617	0.1618	0.162	0.1623	0.1627	0.1632	0.1637	0.1643	0.1649	0.1657	0.1664	0.1673	0.1681	0.169	0.17	0.171	0.172	0.173	0.1741	0.1752	0.1763	0.1774	0.1785	0.1796	0.1807	0.1818	0.1829	0.1839	0.185	0.186	0.187	0.188	0.189	0.1899	0.1908	0.1916	0.1924	0.1932	0.1939
20.42Hz	0.1931	0.1923	0.1917	0.1911	0.1906	0.1901	0.1897	0.1894	0.1891	0.1889	0.1888	0.1888	0.1888	0.1888	0.1889	0.1891	0.1893	0.1896	0.1899	0.1903	0.1907	0.1911	0.1916	0.1921	0.1926	0.1932	0.1938	0.1944	0.195	0.1956	0.1963	0.1969	0.1976	0.1982	0.1989	0.1995	0.2002	0.2008	0.2014	0.202	0.2025	0.2031	0.2036	0.204	0.2045	0.2049	0.2053	0.2056	0.2059
20.31Hz	0.2201	0.2194	0.2188	0.2182	0.2176	0.2171	0.2166	0.2162	0.2158	0.2155	0.2152	0.215	0.2148	0.2146	0.2145	0.2144	0.2144	0.2144	0.2144	0.2145	0.2146	0.2147	0.2148	0.215	0.2152	0.2154	0.2156	0.2159	0.2161	0.2164	0.2166	0.2169	0.2171	0.2174	0.2176	0.2179	0.2181	0.2183	0.2185	0.2187	0.2188	0.219	0.2191	0.2192	0.2192	0.2192	0.2192	0.2192	0.2191
20.2Hz	0.2462	0.2455	0.2448	0.2442	0.2436	0.243	0.2424	0.2419	0.2415	0.241	0.2406	0.2402	0.2398	0.2395	0.2392	0.2389	0.2387	0.2384	0.2382	0.2381	0.2379	0.2377	0.2376	0.2375	0.2374	0.2373	0.2372	0.2371	0.237	0.2369	0.2369	0.2368	0.2367	0.2366	0.2365	0.2364	0.2363	0.2361	0.236	0.2358	0.2356	0.2354	0.2352	0.2349	0.2346	0.2343	0.2339	0.2335	0.2331
20.09Hz	0.2712	0.2705	0.2698	0.2691	0.2685	0.2678	0.2672	0.2666	0.2661	0.2655	0.265	0.2645	0.264	0.2635	0.263	0.2626	0.2621	0.2617	0.2613	0.2609	0.2605	0.2602	0.2598	0.2594	0.2591	0.2587	0.2584	0.258	0.2577	0.2573	0.257	0.2566	0.2562	0.2559	0.2555	0.2551	0.2546	0.2542	0.2538	0.2533	0.2528	0.2523	0.2518	0.2512	0.2506	0.25	0.2494	0.2487	0.248
19.99Hz	0.2949	0.2942	0.2935	0.2928	0.2921	0.2914	0.2907	0.29	0.2894	0.2888	0.2881	0.2875	0.2869	0.2863	0.2857	0.2851	0.2845	0.2839	0.2834	0.2828	0.2822	0.2817	0.2811	0.2806	0.28	0.2794	0.2789	0.2783	0.2777	0.2772	0.2766	0.276	0.2754	0.2748	0.2741	0.2735	0.2728	0.2722	0.2715	0.2708	0.27	0.2693	0.2685	0.2677	0.2669	0.2661	0.2652	0.2643	0.2634
19.88Hz	0.3173	0.3166	0.3158	0.3151	0.3143	0.3136	0.3129	0.3122	0.3115	0.3107	0.31	0.3093	0.3086	0.3079	0.3072	0.3065	0.3058	0.3051	0.3044	0.3037	0.303	0.3022	0.3015	0.3008	0.3001	0.2994	0.2986	0.2979	0.2971	0.2964	0.2956	0.2948	0.294	0.2932	0.2924	0.2916	0.2907	0.2899	0.289	0.2881	0.2872	0.2862	0.2853	0.2843	0.2833	0.2823	0.2813	0.2802	0.2791
19.77Hz	0.3381	0.3373	0.3366	0.3358	0.3351	0.3343	0.3336	0.3328	0.332	0.3313	0.3305	0.3297	0.3289	0.3281	0.3274	0.3266	0.3258	0.325	0.3242	0.3233	0.3225	0.3217	0.3209	0.32	0.3192	0.3183	0.3175	0.3166	0.3157	0.3148	0.3139	0.313	0.312	0.3111	0.3101	0.3092	0.3082	0.3072	0.3062	0.3051	0.3041	0.303	0.3019	0.3008	0.2997	0.2985	0.2974	0.2962	0.295
19.67Hz	0.3572	0.3564	0.3557	0.3549	0.3541	0.3533	0.3525	0.3518	0.3509	0.3501	0.3493	0.3485	0.3477	0.3468	0.346	0.3451	0.3442	0.3434	0.3425	0.3416	0.3407	0.3398	0.3389	0.3379	0.337	0.336	0.3351	0.3341	0.3331	0.3321	0.3311	0.3301	0.3291	0.328	0.327	0.3259	0.3248	0.3237	0.3226	0.3215	0.3203	0.3192	0.318	0.3168	0.3156	0.3143	0.3131	0.3118	0.3106
19.56Hz	0.3746	0.3738	0.373	0.3723	0.3715	0.3707	0.3699	0.3691	0.3682	0.3674	0.3665	0.3657	0.3648	0.3639	0.363	0.3621	0.3612	0.3603	0.3594	0.3584	0.3575	0.3565	0.3555	0.3545	0.3535	0.3525	0.3515	0.3504	0.3494	0.3483	0.3472	0.3461	0.345	0.3439	0.3428	0.3417	0.3405	0.3393	0.3382	0.337	0.3358	0.3345	0.3333	0.3321	0.3308	0.3295	0.3282	0.3269	0.3256
19.46Hz	0.3899	0.3891	0.3884	0.3876	0.3868	0.386	0.3852	0.3843	0.3835	0.3826	0.3818	0.3809	0.38	0.3791	0.3782	0.3772	0.3763	0.3753	0.3744	0.3734	0.3724	0.3714	0.3704	0.3693	0.3683	0.3672	0.3661	0.3651	0.364	0.3629	0.3617	0.3606	0.3595	0.3583	0.3571	0.356	0.3548	0.3536	0.3524	0.3511	0.3499	0.3486	0.3474	0.3461	0.3448	0.3435	0.3422	0.3409	0.3395
19.36Hz	0.4029	0.4022	0.4014	0.4007	0.3999	0.3991	0.3983	0.3974	0.3966	0.3957	0.3948	0.394	0.393	0.3921	0.3912	0.3902	0.3893	0.3883	0.3873	0.3863	0.3853	0.3843	0.3832	0.3822	0.3811	0.38	0.3789	0.3778	0.3767	0.3756	0.3744	0.3733	0.3721	0.3709	0.3697	0.3685	0.3673	0.3661	0.3649	0.3636	0.3624	0.3611	0.3598	0.3585	0.3573	0.3559	0.3546	0.3533	0.352
19.25Hz	0.4135	0.4128	0.412	0.4113	0.4105	0.4097	0.4089	0.4081	0.4072	0.4064	0.4055	0.4046	0.4037	0.4027	0.4018	0.4009	0.3999	0.3989	0.3979	0.3969	0.3959	0.3948	0.3938	0.3927	0.3916	0.3905	0.3894	0.3883	0.3872	0.386	0.3849	0.3837	0.3826	0.3814	0.3802	0.379	0.3777	0.3765	0.3753	0.374	0.3728	0.3715	0.3702	0.369	0.3677	0.3664	0.3651	0.3637	0.3624
19.15Hz	0.4216	0.4209	0.4201	0.4194	0.4186	0.4178	0.417	0.4162	0.4154	0.4145	0.4136	0.4127	0.4118	0.4109	0.41	0.409	0.408	0.407	0.406	0.405	0.404	0.403	0.4019	0.4008	0.3998	0.3987	0.3976	0.3964	0.3953	0.3942	0.393	0.3918	0.3907	0.3895	0.3883	0.3871	0.3858	0.3846	0.3834	0.3821	0.3809	0.3796	0.3783	0.3771	0.3758	0.3745	0.3732	0.3719	0.3706
19.05Hz	0.4269	0.4262	0.4254	0.4247	0.4239	0.4231	0.4223	0.4215	0.4207	0.4198	0.419	0.4181	0.4172	0.4162	0.4153	0.4144	0.4134	0.4124	0.4114	0.4104	0.4094	0.4083	0.4073	0.4062	0.4051	0.404	0.4029	0.4018	0.4007	0.3995	0.3984	0.3972	0.396	0.3948	0.3936	0.3924	0.3912	0.39	0.3887	0.3875	0.3862	0.385	0.3837	0.3824	0.3812	0.3799	0.3786	0.3773	0.376
18.95Hz	0.4295	0.4288	0.428	0.4273	0.4265	0.4258	0.425	0.4242	0.4233	0.4225	0.4216	0.4207	0.4198	0.4189	0.418	0.417	0.4161	0.4151	0.4141	0.4131	0.412	0.411	0.4099	0.4089	0.4078	0.4067	0.4056	0.4045	0.4033	0.4022	0.401	0.3999	0.3987	0.3975	0.3963	0.3951	0.3939	0.3926	0.3914	0.3902	0.3889	0.3876	0.3864	0.3851	0.3838	0.3825	0.3812	0.3799	0.3786
18.84Hz	0.4291	0.4284	0.4277	0.4269	0.4262	0.4254	0.4246	0.4238	0.423	0.4221	0.4213	0.4204	0.4195	0.4186	0.4177	0.4167	0.4157	0.4148	0.4138	0.4128	0.4117	0.4107	0.4096	0.4086	0.4075	0.4064	0.4053	0.4042	0.403	0.4019	0.4007	0.3995	0.3984	0.3972	0.396	0.3947	0.3935	0.3923	0.391	0.3898	0.3885	0.3873	0.386	0.3847	0.3834	0.3821	0.3808	0.3795	0.3782
18.74Hz	0.4259	0.4252	0.4245	0.4237	0.423	0.4222	0.4214	0.4206	0.4198	0.419	0.4181	0.4172	0.4163	0.4154	0.4145	0.4135	0.4126	0.4116	0.4106	0.4096	0.4085	0.4075	0.4064	0.4054	0.4043	0.4032	0.4021	0.4009	0.3998	0.3986	0.3975	0.3963	0.3951	0.3939	0.3927	0.3915	0.3902	0.389	0.3877	0.3865	0.3852	0.3839	0.3826	0.3813	0.38	0.3787	0.3774	0.3761	0.3747
18.64Hz	0.4199	0.4192	0.4185	0.4177	0.417	0.4162	0.4154	0.4146	0.4138	0.4129	0.4121	0.4112	0.4103	0.4094	0.4084	0.4075	0.4065	0.4055	0.4045	0.4035	0.4025	0.4014	0.4004	0.3993	0.3982	0.3971	0.396	0.3948	0.3937	0.3925	0.3913	0.3902	0.389	0.3877	0.3865	0.3853	0.384	0.3828	0.3815	0.3802	0.3789	0.3776	0.3763	0.375	0.3737	0.3723	0.371	0.3696	0.3683
18.54Hz	0.4112	0.4105	0.4098	0.4091	0.4083	0.4075	0.4067	0.4059	0.4051	0.4042	0.4034	0.4025	0.4016	0.4007	0.3997	0.3988	0.3978	0.3968	0.3958	0.3948	0.3938	0.3927	0.3916	0.3906	0.3895	0.3883	0.3872	0.3861	0.3849	0.3837	0.3825	0.3813	0.3801	0.3789	0.3777	0.3764	0.3751	0.3739	0.3726	0.3713	0.37	0.3686	0.3673	0.366	0.3646	0.3632	0.3619	0.3605	0.3591
18.45Hz	0.4	0.3993	0.3986	0.3979	0.3971	0.3963	0.3955	0.3947	0.3939	0.393	0.3922	0.3913	0.3904	0.3894	0.3885	0.3875	0.3866	0.3856	0.3846	0.3835	0.3825	0.3814	0.3804	0.3793	0.3782	0.377	0.3759	0.3748	0.3736	0.3724	0.3712	0.37	0.3688	0.3675	0.3663	0.365	0.3637	0.3624	0.3611	0.3598	0.3584	0.3571	0.3557	0.3544	0.353	0.3516	0.3502	0.3487	0.3473
18.35Hz	0.3864	0.3857	0.385	0.3843	0.3835	0.3827	0.3819	0.3811	0.3803	0.3794	0.3786	0.3777	0.3768	0.3759	0.3749	0.374	0.373	0.372	0.371	0.37	0.369	0.3679	0.3668	0.3657	0.3646	0.3635	0.3624	0.3612	0.3601	0.3589	0.3577	0.3565	0.3552	0.354	0.3527	0.3514	0.3502	0.3488	0.3475	0.3462	0.3448	0.3435	0.3421	0.3407	0.3393	0.3379	0.3364	0.335	0.3335
18.25Hz	0.3708	0.3701	0.3694	0.3687	0.3679	0.3671	0.3663	0.3655	0.3647	0.3639	0.363	0.3621	0.3612	0.3603	0.3594	0.3584	0.3575	0.3565	0.3555	0.3545	0.3535	0.3524	0.3514	0.3503	0.3492	0.3481	0.3469	0.3458	0.3446	0.3434	0.3422	0.341	0.3398	0.3386	0.3373	0.336	0.3347	0.3334	0.3321	0.3307	0.3294	0.328	0.3266	0.3252	0.3238	0.3223	0.3209	0.3194	0.3179
18.15Hz	0.3536	0.3529	0.3522	0.3515	0.3507	0.3499	0.3492	0.3484	0.3476	0.3467	0.3459	0.345	0.3441	0.3433	0.3423	0.3414	0.3405	0.3395	0.3385	0.3375	0.3365	0.3355	0.3345	0.3334	0.3323	0.3312	0.3301	0.329	0.3279	0.3267	0.3255	0.3243	0.3231	0.3219	0.3206	0.3194	0.3181	0.3168	0.3155	0.3141	0.3128	0.3114	0.31	0.3086	0.3072	0.3057	0.3043	0.3028	0.3013
18.05Hz	0.3348	0.3341	0.3334	0.3327	0.332	0.3312	0.3305	0.3297	0.3289	0.3281	0.3273	0.3265	0.3256	0.3248	0.3239	0.323	0.3221	0.3211	0.3202	0.3192	0.3183	0.3173	0.3163	0.3153	0.3142	0.3132	0.3121	0.311	0.3099	0.3088	0.3076	0.3065	0.3053	0.3041	0.3029	0.3016	0.3004	0.2991	0.2978	0.2965	0.2952	0.2938	0.2925	0.2911	0.2897	0.2883	0.2868	0.2854	0.2839
17.96Hz	0.3149	0.3143	0.3136	0.3129	0.3122	0.3115	0.3108	0.31	0.3093	0.3085	0.3078	0.307	0.3062	0.3053	0.3045	0.3037	0.3028	0.3019	0.301	0.3001	0.2992	0.2983	0.2973	0.2964	0.2954	0.2944	0.2934	0.2923	0.2913	0.2902	0.2892	0.288	0.2869	0.2858	0.2846	0.2835	0.2823	0.2811	0.2798	0.2786	0.2773	0.276	0.2747	0.2734	0.272	0.2706	0.2692	0.2678	0.2664
17.86Hz	0.2941	0.2934	0.2928	0.2922	0.2915	0.2908	0.2902	0.2895	0.2888	0.2881	0.2873	0.2866	0.2859	0.2851	0.2843	0.2836	0.2828	0.282	0.2811	0.2803	0.2795	0.2786	0.2777	0.2768	0.2759	0.275	0.2741	0.2731	0.2722	0.2712	0.2702	0.2692	0.2681	0.2671	0.266	0.2649	0.2638	0.2627	0.2615	0.2604	0.2592	0.258	0.2567	0.2555	0.2542	0.2529	0.2516	0.2502	0.2489
17.77Hz	0.2726	0.272	0.2714	0.2708	0.2702	0.2696	0.269	0.2684	0.2677	0.2671	0.2664	0.2658	0.2651	0.2644	0.2638	0.2631	0.2623	0.2616	0.2609	0.2602	0.2594	0.2586	0.2579	0.2571	0.2563	0.2554	0.2546	0.2538	0.2529	0.252	0.2511	0.2502	0.2493	0.2484	0.2474	0.2464	0.2454	0.2444	0.2434	0.2423	0.2413	0.2402	0.2391	0.2379	0.2368	0.2356	0.2344	0.2332	0.2319
17.67Hz	0.2508	0.2503	0.2498	0.2493	0.2487	0.2482	0.2476	0.2471	0.2465	0.246	0.2454	0.2448	0.2442	0.2437	0.2431	0.2425	0.2419	0.2413	0.2406	0.24	0.2394	0.2387	0.2381	0.2374	0.2367	0.236	0.2353	0.2346	0.2339	0.2331	0.2324	0.2316	0.2308	0.23	0.2292	0.2284	0.2275	0.2267	0.2258	0.2249	0.224	0.223	0.2221	0.2211	0.2201	0.219	0.218	0.2169	0.2158
17.58Hz	0.229	0.2286	0.2281	0.2276	0.2272	0.2267	0.2262	0.2258	0.2253	0.2249	0.2244	0.2239	0.2234	0.223	0.2225	0.222	0.2215	0.221	0.2205	0.22	0.2195	0.219	0.2185	0.2179	0.2174	0.2169	0.2163	0.2157	0.2152	0.2146	0.214	0.2134	0.2128	0.2121	0.2115	0.2108	0.2101	0.2095	0.2087	0.208	0.2073	0.2065	0.2057	0.2049	0.2041	0.2033	0.2024	0.2015	0.2006
17.48Hz	0.2071	0.2067	0.2063	0.2059	0.2055	0.2052	0.2048	0.2044	0.2041	0.2037	0.2033	0.203	0.2026	0.2023	0.2019	0.2016	0.2012	0.2008	0.2005	0.2001	0.1998	0.1994	0.199	0.1987	0.1983	0.1979	0.1975	0.1971	0.1967	0.1963	0.1959	0.1955	0.1951	0.1946	0.1942	0.1937	0.1932	0.1927	0.1922	0.1917	0.1912	0.1906	0.1901	0.1895	0.1889	0.1883	0.1876	0.187	0.1863
17.39Hz	0.1854	0.1851	0.1848	0.1845	0.1842	0.1839	0.1836	0.1833	0.1831	0.1828	0.1826	0.1824	0.1821	0.1819	0.1817	0.1815	0.1812	0.181	0.1808	0.1806	0.1804	0.1802	0.18	0.1798	0.1796	0.1794	0.1792	0.179	0.1788	0.1786	0.1784	0.1781	0.1779	0.1777	0.1774	0.1772	0.1769	0.1767	0.1764	0.1761	0.1758	0.1755	0.1751	0.1748	0.1744	0.174	0.1736	0.1732	0.1728
17.3Hz	0.1638	0.1635	0.1633	0.1631	0.1629	0.1627	0.1625	0.1624	0.1622	0.1621	0.162	0.1618	0.1617	0.1616	0.1616	0.1615	0.1614	0.1614	0.1613	0.1613	0.1612	0.1612	0.1612	0.1612	0.1612	0.1611	0.1611	0.1611	0.1611	0.1611	0.1611	0.1611	0.1611	0.1611	0.161	0.161	0.161	0.161	0.1609	0.1609	0.1608	0.1607	0.1606	0.1606	0.1605	0.1603	0.1602	0.1601	0.1599
17.21Hz	0.1428	0.1426	0.1424	0.1423	0.1422	0.1421	0.142	0.1419	0.1419	0.1419	0.1419	0.1419	0.1419	0.1419	0.142	0.1421	0.1422	0.1423	0.1424	0.1425	0.1426	0.1428	0.1429	0.1431	0.1433	0.1435	0.1436	0.1438	0.144	0.1442	0.1445	0.1447	0.1449	0.1451	0.1453	0.1455	0.1457	0.1459	0.1461	0.1463	0.1465	0.1467	0.1469	0.147	0.1472	0.1473	0.1475	0.1476	0.1477
17.11Hz	0.1222	0.122	0.122	0.1219	0.1218	0.1218	0.1218	0.1219	0.1219	0.122	0.1221	0.1222	0.1224	0.1226	0.1228	0.123	0.1232	0.1235	0.1238	0.124	0.1244	0.1247	0.125	0.1254	0.1257	0.1261	0.1265	0.1269	0.1273	0.1277	0.1282	0.1286	0.129	0.1295	0.1299	0.1304	0.1308	0.1313	0.1317	0.1322	0.1326	0.133	0.1335	0.1339	0.1343	0.1348	0.1352	0.1356	0.136
17.02Hz	0.1021	0.102	0.102	0.102	0.102	0.1021	0.1022	0.1023	0.1024	0.1026	0.1028	0.1031	0.1034	0.1037	0.104	0.1044	0.1048	0.1052	0.1056	0.1061	0.1066	0.1071	0.1076	0.1082	0.1087	0.1093	0.1099	0.1105	0.1112	0.1118	0.1124	0.1131	0.1138	0.1144	0.1151	0.1158	0.1165	0.1172	0.1179	0.1186	0.1193	0.12	0.1206	0.1213	0.122	0.1227	0.1234	0.124	0.1247
16.93Hz	0.0827	0.0827	0.0827	0.0827	0.0828	0.0829	0.0831	0.0833	0.0835	0.0838	0.0841	0.0845	0.0849	0.0854	0.0859	0.0864	0.0869	0.0875	0.0881	0.0888	0.0894	0.0901	0.0909	0.0916	0.0924	0.0932	0.094	0.0948	0.0956	0.0965	0.0974	0.0983	0.0992	0.1001	0.101	0.1019	0.1028	0.1037	0.1047	0.1056	0.1066	0.1075	0.1084	0.1094	0.1103	0.1112	0.1121	0.113	0.114
16.84Hz	0.0641	0.0641	0.0641	0.0642	0.0643	0.0645	0.0647	0.065	0.0654	0.0658	0.0663	0.0668	0.0673	0.0679	0.0686	0.0692	0.07	0.0707	0.0716	0.0724	0.0733	0.0742	0.0751	0.0761	0.0771	0.0781	0.0791	0.0802	0.0813	0.0823	0.0834	0.0846	0.0857	0.0868	0.088	0.0891	0.0903	0.0915	0.0926	0.0938	0.095	0.0961	0.0973	0.0985	0.0996	0.1008	0.1019	0.1031	0.1042
16.75Hz	0.0462	0.0462	0.0462	0.0463	0.0465	0.0468	0.0471	0.0475	0.048	0.0486	0.0492	0.0499	0.0506	0.0514	0.0523	0.0532	0.0541	0.0551	0.0562	0.0572	0.0584	0.0595	0.0607	0.0619	0.0631	0.0644	0.0657	0.067	0.0683	0.0696	0.071	0.0723	0.0737	0.0751	0.0764	0.0778	0.0792	0.0806	0.082	0.0833	0.0847	0.0861	0.0875	0.0889	0.0902	0.0916	0.0929	0.0943	0.0956
16.66Hz	0.0293	0.0292	0.0293	0.0294	0.0297	0.03	0.0305	0.0311	0.0318	0.0326	0.0334	0.0344	0.0354	0.0365	0.0376	0.0388	0.0401	0.0414	0.0427	0.0441	0.0455	0.0469	0.0484	0.0499	0.0514	0.0529	0.0544	0.056	0.0575	0.0591	0.0606	0.0622	0.0638	0.0654	0.0669	0.0685	0.0701	0.0716	0.0732	0.0748	0.0763	0.0779	0.0794	0.0809	0.0825	0.084	0.0855	0.087	0.0885
16.57Hz	0.0133	0.0131	0.0132	0.0134	0.0139	0.0146	0.0155	0.0166	0.0177	0.019	0.0204	0.0218	0.0233	0.0248	0.0264	0.028	0.0296	0.0313	0.033	0.0347	0.0364	0.0381	0.0398	0.0415	0.0432	0.045	0.0467	0.0484	0.0502	0.0519	0.0536	0.0553	0.057	0.0588	0.0605	0.0622	0.0638	0.0655	0.0672	0.0689	0.0705	0.0722	0.0738	0.0755	0.0771	0.0787	0.0803	0.0819	0.0834
16.48Hz	0.003	0.0021	0.0023	0.0035	0.005	0.0067	0.0084	0.0101	0.0118	0.0136	0.0153	0.0171	0.0189	0.0206	0.0224	0.0242	0.026	0.0277	0.0295	0.0313	0.0331	0.0348	0.0366	0.0384	0.0402	0.0419	0.0437	0.0455	0.0472	0.049	0.0507	0.0524	0.0542	0.0559	0.0576	0.0593	0.061	0.0627	0.0644	0.0661	0.0677	0.0694	0.071	0.0727	0.0743	0.0759	0.0775	0.0791	0.0807
16.4Hz	0.0162	0.0162	0.0163	0.0166	0.017	0.0176	0.0183	0.0192	0.0201	0.0211	0.0223	0.0235	0.0247	0.0261	0.0274	0.0288	0.0302	0.0317	0.0332	0.0347	0.0362	0.0378	0.0393	0.0409	0.0425	0.044	0.0456	0.0472	0.0488	0.0504	0.052	0.0536	0.0552	0.0568	0.0584	0.06	0.0616	0.0632	0.0648	0.0663	0.0679	0.0695	0.071	0.0726	0.0741	0.0757	0.0772	0.0787	0.0802
16.31Hz	0.0293	0.0293	0.0295	0.0297	0.03	0.0304	0.0308	0.0314	0.032	0.0327	0.0334	0.0342	0.0351	0.036	0.0369	0.038	0.039	0.0401	0.0412	0.0424	0.0436	0.0448	0.0461	0.0473	0.0486	0.0499	0.0512	0.0526	0.0539	0.0553	0.0567	0.058	0.0594	0.0608	0.0622	0.0636	0.065	0.0664	0.0678	0.0692	0.0706	0.072	0.0734	0.0748	0.0762	0.0776	0.079	0.0804	0.0818
16.22Hz	0.0415	0.0416	0.0418	0.042	0.0423	0.0426	0.043	0.0434	0.0439	0.0444	0.045	0.0456	0.0462	0.0469	0.0477	0.0484	0.0492	0.0501	0.0509	0.0518	0.0528	0.0537	0.0547	0.0557	0.0568	0.0578	0.0589	0.06	0.0611	0.0622	0.0633	0.0645	0.0656	0.0668	0.068	0.0691	0.0703	0.0715	0.0727	0.0739	0.0751	0.0763	0.0776	0.0788	0.08	0.0812	0.0824	0.0836	0.0849
16.13Hz	0.0527	0.0528	0.053	0.0533	0.0535	0.0538	0.0542	0.0545	0.0549	0.0554	0.0558	0.0563	0.0569	0.0574	0.058	0.0586	0.0593	0.0599	0.0606	0.0614	0.0621	0.0629	0.0637	0.0645	0.0653	0.0661	0.067	0.0679	0.0688	0.0697	0.0706	0.0716	0.0725	0.0735	0.0744	0.0754	0.0764	0.0774	0.0784	0.0794	0.0804	0.0814	0.0824	0.0834	0.0845	0.0855	0.0865	0.0875	0.0886
16.05Hz	0.0632	0.0634	0.0636	0.0639	0.0641	0.0644	0.0647	0.0651	0.0654	0.0658	0.0662	0.0666	0.067	0.0675	0.068	0.0685	0.069	0.0696	0.0701	0.0707	0.0713	0.0719	0.0726	0.0732	0.0739	0.0745	0.0752	0.0759	0.0767	0.0774	0.0781	0.0789	0.0796	0.0804	0.0812	0.082	0.0828	0.0836	0.0844	0.0852	0.086	0.0868	0.0877	0.0885	0.0893	0.0902	0.091	0.0919	0.0927
15.96Hz	0.0731	0.0733	0.0735	0.0737	0.074	0.0743	0.0745	0.0748	0.0751	0.0755	0.0758	0.0762	0.0765	0.0769	0.0773	0.0777	0.0782	0.0786	0.0791	0.0795	0.08	0.0805	0.081	0.0815	0.0821	0.0826	0.0831	0.0837	0.0843	0.0848	0.0854	0.086	0.0866	0.0872	0.0878	0.0884	0.0891	0.0897	0.0903	0.091	0.0916	0.0922	0.0929	0.0935	0.0942	0.0948	0.0955	0.0962	0.0968
15.88Hz	0.0822	0.0824	0.0826	0.0828	0.083	0.0833	0.0835	0.0838	0.084	0.0843	0.0846	0.0849	0.0852	0.0855	0.0858	0.0862	0.0865	0.0868	0.0872	0.0876	0.0879	0.0883	0.0887	0.0891	0.0895	0.0899	0.0903	0.0907	0.0912	0.0916	0.092	0.0925	0.0929	0.0934	0.0938	0.0943	0.0947	0.0952	0.0957	0.0961	0.0966	0.0971	0.0976	0.098	0.0985	0.099	0.0995	0.0999	0.1004
15.79Hz	0.0907	0.0908	0.091	0.0912	0.0914	0.0915	0.0917	0.0919	0.0921	0.0923	0.0926	0.0928	0.093	0.0932	0.0935	0.0937	0.0939	0.0942	0.0944	0.0947	0.095	0.0952	0.0955	0.0958	0.096	0.0963	0.0966	0.0969	0.0972	0.0975	0.0978	0.0981	0.0983	0.0986	0.0989	0.0992	0.0995	0.0999	0.1002	0.1005	0.1008	0.1011	0.1014	0.1017	0.102	0.1023	0.1026	0.1029	0.1032
15.71Hz	0.0987	0.0988	0.0989	0.099	0.0991	0.0992	0.0994	0.0995	0.0996	0.0998	0.0999	0.1	0.1002	0.1003	0.1004	0.1006	0.1007	0.1009	0.101	0.1012	0.1013	0.1015	0.1016	0.1018	0.1019	0.1021	0.1022	0.1024	0.1025	0.1027	0.1028	0.103	0.1031	0.1033	0.1034	0.1036	0.1037	0.1039	0.104	0.1041	0.1043	0.1044	0.1045	0.1047	0.1048	0.1049	0.1051	0.1052	0.1053
15.63Hz	0	0	0	0	0	0	0	0	0	0	0	0	0	0	0	0	0	0	0	0	0	0	0	0	0	0	0	0	0	0	0	0	0	0	0	0	0	0	0	0	0	0	0	0	0	0	0	0	0
[truncated: 2,951 more columns]
