# Supplementary material for: The fast continuous wavelet transformation (fCWT) for real-time, high-quality, noise-resistant time–frequency analysis
Source: Nat Comput Sci. 2022 Jan 27;2(1):47–58. doi: 10.1038/s43588-021-00183-z (PMC10766549; doi:10.1038/s43588-021-00183-z)
Supplement: Supplementary file 5 — Zipped experimental and heatmap source data. [file 43588_2021_183_MOESM5_ESM.zip › Figure 5/figure_5_stft_source_detail.csv]

Freq(Hz)\Time(s)	15s	15.0203s	15.0407s	15.061s	15.0814s	15.1017s	15.122s	15.1424s	15.1627s	15.1831s	15.2034s	15.2237s	15.2441s	15.2644s	15.2847s	15.3051s	15.3254s	15.3458s	15.3661s	15.3864s	15.4068s	15.4271s	15.4475s	15.4678s	15.4881s	15.5085s	15.5288s	15.5492s	15.5695s	15.5898s	15.6102s	15.6305s	15.6508s	15.6712s	15.6915s	15.7119s	15.7322s	15.7525s	15.7729s	15.7932s	15.8136s	15.8339s	15.8542s	15.8746s	15.8949s	15.9153s	15.9356s	15.9559s	15.9763s
16Hz	0.5871	0.2153	0.402	0.7766	0.6071	0.483	0.5156	0.3854	0.1359	0.1704	0.5995	0.7932	0.6351	0.3539	0.3257	0.6619	1.067	0.8211	0.3792	0.036	0.1191	0.377	0.7395	1.3133	0.7909	0.3555	0.5602	0.5441	0.7541	0.7385	0.3435	0.3486	0.3334	0.0994	0.0329	0.0701	0.0976	0.2976	0.437	0.2953	0.3634	0.6491	0.5174	0.6693	0.7087	0.7938	0.7452	1.1719	0.8345
16.12Hz	0.5801	0.2185	0.3948	0.7512	0.6112	0.5169	0.4806	0.3659	0.1177	0.1929	0.6065	0.7421	0.5963	0.3799	0.3104	0.614	1.0127	0.7671	0.3669	0.0258	0.1395	0.3753	0.6689	1.2776	0.7613	0.3119	0.5882	0.5741	0.701	0.7009	0.2983	0.3255	0.3285	0.1037	0.0391	0.0687	0.1029	0.3083	0.4186	0.2581	0.319	0.6438	0.5758	0.6432	0.6389	0.7571	0.8273	1.1668	0.8065
16.24Hz	0.5718	0.214	0.3872	0.7223	0.6064	0.5445	0.4426	0.3453	0.1064	0.215	0.6111	0.6859	0.5525	0.3998	0.29	0.5657	0.9536	0.7086	0.3526	0.0371	0.1603	0.3715	0.593	1.2395	0.7376	0.2803	0.6136	0.5944	0.6416	0.6606	0.2557	0.303	0.323	0.1065	0.0452	0.0671	0.106	0.3184	0.3986	0.2198	0.2729	0.6366	0.6237	0.6102	0.5663	0.7131	0.8937	1.1555	0.7744
16.35Hz	0.5621	0.2035	0.3801	0.6903	0.5918	0.5652	0.403	0.3245	0.1079	0.2376	0.6125	0.626	0.5045	0.4133	0.2657	0.5196	0.891	0.6467	0.3359	0.0606	0.1813	0.3657	0.5147	1.2	0.7213	0.2683	0.6352	0.6045	0.5772	0.6186	0.2199	0.2823	0.3169	0.1075	0.0513	0.0653	0.1071	0.3276	0.3776	0.1817	0.227	0.6275	0.6608	0.5707	0.4938	0.6625	0.9441	1.1369	0.7384
16.47Hz	0.551	0.1899	0.3747	0.6555	0.5673	0.5786	0.3642	0.3046	0.1241	0.2611	0.6104	0.5636	0.4534	0.4202	0.2393	0.478	0.826	0.5831	0.3168	0.0874	0.2024	0.3582	0.4377	1.1601	0.7127	0.2781	0.6522	0.6046	0.5091	0.5759	0.1952	0.2646	0.3101	0.1062	0.0571	0.064	0.107	0.3353	0.3564	0.1448	0.1833	0.6166	0.6872	0.5254	0.4237	0.6063	0.9792	1.1105	0.6985
16.59Hz	0.5381	0.1776	0.372	0.618	0.5332	0.585	0.329	0.2873	0.1511	0.2856	0.6043	0.5002	0.4005	0.4208	0.2141	0.443	0.7598	0.5192	0.295	0.1147	0.2231	0.3496	0.367	1.1205	0.7105	0.3049	0.664	0.5958	0.4386	0.5331	0.1844	0.2505	0.3029	0.1026	0.0628	0.0637	0.1067	0.3415	0.3356	0.1101	0.1446	0.6044	0.7033	0.4757	0.3586	0.5466	0.9999	1.076	0.6551
16.71Hz	0.5233	0.1727	0.3728	0.5785	0.4908	0.5847	0.3011	0.2743	0.1844	0.3107	0.5944	0.4373	0.3474	0.4155	0.1943	0.4156	0.6936	0.4565	0.2705	0.1412	0.243	0.3408	0.3096	1.0818	0.7122	0.3399	0.6703	0.5797	0.3676	0.4909	0.1866	0.2399	0.2953	0.097	0.0683	0.0653	0.1077	0.3457	0.3162	0.0781	0.1145	0.5909	0.7097	0.4236	0.3003	0.4859	1.0074	1.0336	0.6086
16.82Hz	0.5065	0.18	0.3773	0.5374	0.4416	0.5784	0.2844	0.2674	0.2201	0.3355	0.5806	0.3765	0.2954	0.4051	0.1851	0.3961	0.6284	0.3962	0.2436	0.1659	0.2614	0.3326	0.2741	1.0446	0.715	0.3754	0.6709	0.558	0.2978	0.4495	0.1973	0.2323	0.2873	0.0899	0.074	0.0696	0.1114	0.348	0.2986	0.0492	0.098	0.5765	0.7074	0.3717	0.2505	0.4278	1.0035	0.984	0.5595
16.94Hz	0.4877	0.2006	0.3854	0.4953	0.3874	0.5669	0.2815	0.268	0.256	0.3587	0.5635	0.3196	0.2463	0.3904	0.1895	0.3831	0.5649	0.3396	0.2147	0.1882	0.2777	0.3254	0.2668	1.0089	0.7158	0.4059	0.6658	0.5332	0.2316	0.4094	0.2115	0.2263	0.2791	0.0827	0.08	0.0769	0.119	0.348	0.2834	0.0241	0.0978	0.5612	0.6974	0.3235	0.2103	0.3767	0.9896	0.9279	0.5086
17.06Hz	0.467	0.2311	0.3961	0.453	0.3305	0.551	0.2922	0.2765	0.2903	0.3789	0.5434	0.2684	0.2013	0.3725	0.2062	0.3747	0.5041	0.2877	0.1844	0.2076	0.2913	0.3198	0.2851	0.9746	0.7124	0.4278	0.6552	0.5077	0.1717	0.3707	0.2253	0.2206	0.2706	0.0772	0.0869	0.0872	0.1306	0.3459	0.2706	0.0121	0.1101	0.545	0.6808	0.2829	0.1803	0.3379	0.9677	0.8665	0.4565
17.18Hz	0.4446	0.2669	0.4084	0.4113	0.2731	0.5316	0.3136	0.292	0.3216	0.395	0.5208	0.225	0.1616	0.3524	0.2311	0.3685	0.4466	0.2411	0.1537	0.2237	0.3015	0.3153	0.3193	0.9415	0.7027	0.4391	0.6393	0.4836	0.1226	0.3333	0.2364	0.2138	0.2619	0.076	0.0947	0.1	0.1455	0.3415	0.2599	0.0284	0.1281	0.5277	0.6588	0.2538	0.1604	0.3162	0.9392	0.8011	0.4041
17.29Hz	0.4209	0.3039	0.4209	0.3712	0.2178	0.5096	0.3417	0.3127	0.3488	0.4057	0.4963	0.1918	0.1278	0.3313	0.2596	0.3624	0.3927	0.2005	0.1237	0.2365	0.3079	0.3115	0.3595	0.9091	0.6858	0.439	0.6185	0.4629	0.0925	0.2974	0.2436	0.2047	0.2532	0.0809	0.1039	0.1147	0.1625	0.3348	0.2507	0.0485	0.1473	0.509	0.6324	0.2388	0.1504	0.3134	0.9055	0.7331	0.3526
17.41Hz	0.3962	0.339	0.4326	0.3337	0.167	0.486	0.3723	0.3363	0.3712	0.4102	0.4704	0.1705	0.1001	0.3106	0.2879	0.3547	0.3428	0.1657	0.096	0.246	0.3101	0.3073	0.3987	0.8769	0.6613	0.4274	0.5934	0.4468	0.0897	0.2626	0.2468	0.1927	0.2443	0.0917	0.1143	0.1305	0.1805	0.3259	0.2422	0.0684	0.1653	0.4885	0.6027	0.2374	0.1494	0.3273	0.8679	0.6641	0.3028
17.53Hz	0.3712	0.3698	0.4425	0.2996	0.1237	0.4617	0.4022	0.3604	0.3881	0.408	0.4435	0.1614	0.0777	0.2913	0.3136	0.3442	0.2972	0.1366	0.0731	0.2525	0.3081	0.3017	0.4332	0.8443	0.6296	0.4051	0.5645	0.4356	0.1071	0.2291	0.2462	0.1772	0.2355	0.107	0.126	0.1467	0.198	0.315	0.2334	0.0878	0.1809	0.466	0.5706	0.2454	0.1564	0.3524	0.8273	0.5954	0.2559
17.65Hz	0.3464	0.395	0.4499	0.2701	0.0912	0.4375	0.4291	0.383	0.399	0.399	0.4159	0.1625	0.0594	0.2747	0.3351	0.3306	0.2558	0.1125	0.0584	0.2563	0.3019	0.2937	0.4607	0.8107	0.5915	0.3735	0.5324	0.4288	0.1304	0.1965	0.2423	0.1585	0.2268	0.1246	0.1385	0.1626	0.214	0.3023	0.2236	0.1065	0.1934	0.4412	0.5369	0.2577	0.1697	0.3829	0.7845	0.5285	0.213
17.76Hz	0.3222	0.4136	0.4544	0.2456	0.0729	0.4142	0.4514	0.4023	0.4038	0.3835	0.3878	0.1698	0.0438	0.2615	0.3515	0.314	0.2184	0.0928	0.0549	0.258	0.2916	0.2824	0.4803	0.7757	0.5483	0.3345	0.4977	0.4254	0.1523	0.165	0.2359	0.1367	0.2185	0.1429	0.1513	0.1777	0.2277	0.2881	0.2119	0.1245	0.2025	0.4141	0.5022	0.2696	0.1878	0.4144	0.74	0.4646	0.1748
17.88Hz	0.2992	0.4252	0.4558	0.2265	0.0684	0.3925	0.468	0.417	0.4025	0.3621	0.3594	0.1801	0.0314	0.2522	0.3625	0.2949	0.1849	0.0764	0.0607	0.258	0.2778	0.2675	0.4916	0.739	0.5017	0.2903	0.4611	0.4239	0.1704	0.1346	0.2278	0.1127	0.2107	0.1607	0.164	0.1913	0.2382	0.2727	0.1979	0.1413	0.208	0.3849	0.467	0.2781	0.2089	0.4437	0.6944	0.4049	0.1421
18Hz	0.2777	0.4297	0.4541	0.2125	0.0709	0.3727	0.4784	0.4261	0.3954	0.3357	0.3307	0.1907	0.0267	0.2467	0.3681	0.274	0.1549	0.063	0.0704	0.2568	0.2611	0.2489	0.495	0.7005	0.4534	0.2432	0.4234	0.423	0.1844	0.1056	0.2188	0.0874	0.2036	0.1769	0.1758	0.2029	0.2451	0.2567	0.1813	0.1567	0.2095	0.3539	0.4318	0.2813	0.2311	0.4689	0.6481	0.3504	0.1153
18.12Hz	0.2576	0.4274	0.4495	0.2026	0.0736	0.3551	0.4825	0.4289	0.3828	0.3054	0.3017	0.2003	0.0351	0.2445	0.3685	0.2523	0.1279	0.0523	0.0807	0.2546	0.2423	0.2269	0.4911	0.6601	0.4053	0.1955	0.3853	0.4213	0.1948	0.079	0.2094	0.0626	0.1975	0.1908	0.1862	0.212	0.2479	0.2404	0.1623	0.1705	0.2071	0.3216	0.3968	0.2783	0.2529	0.4891	0.6013	0.3018	0.0943
18.24Hz	0.2391	0.419	0.442	0.1959	0.073	0.3396	0.4803	0.4251	0.3652	0.2727	0.2727	0.2081	0.0519	0.2445	0.3642	0.2308	0.1037	0.045	0.0899	0.2517	0.2222	0.2025	0.4808	0.6181	0.3591	0.1495	0.3475	0.4181	0.2024	0.0571	0.2003	0.042	0.1925	0.2019	0.1947	0.2185	0.2466	0.2245	0.1412	0.1824	0.2008	0.2889	0.3624	0.269	0.2727	0.5037	0.5545	0.2597	0.0781
18.35Hz	0.2218	0.405	0.432	0.1911	0.0685	0.3259	0.4722	0.4149	0.3436	0.2388	0.2437	0.2138	0.0715	0.2457	0.3559	0.2105	0.0819	0.0421	0.098	0.2481	0.2018	0.1767	0.4652	0.5746	0.3165	0.1074	0.3107	0.4128	0.2081	0.0453	0.1918	0.0342	0.1886	0.2099	0.2006	0.2221	0.2412	0.2095	0.1187	0.1924	0.1907	0.2565	0.3286	0.2538	0.2895	0.5125	0.5079	0.2242	0.0656
18.47Hz	0.2054	0.3863	0.4198	0.1872	0.0605	0.3136	0.4589	0.3985	0.3186	0.2052	0.2153	0.2174	0.0914	0.247	0.3441	0.192	0.0626	0.044	0.1054	0.2437	0.182	0.1511	0.4454	0.5303	0.2787	0.071	0.2759	0.4052	0.2127	0.0491	0.1841	0.0442	0.1859	0.2147	0.2037	0.2228	0.2318	0.1958	0.0961	0.2004	0.1775	0.2254	0.2956	0.2332	0.3026	0.5157	0.462	0.1953	0.0553
18.59Hz	0.1897	0.3639	0.4055	0.1834	0.0509	0.3022	0.441	0.3766	0.2912	0.1733	0.1878	0.219	0.1102	0.2476	0.3295	0.1759	0.0465	0.0498	0.1126	0.2384	0.1638	0.1277	0.4225	0.4854	0.2465	0.0431	0.2437	0.3954	0.2164	0.0636	0.1772	0.0613	0.184	0.2161	0.2036	0.2207	0.2188	0.1839	0.0753	0.2065	0.1618	0.1965	0.2636	0.2082	0.3116	0.5137	0.417	0.1723	0.0463
18.71Hz	0.1743	0.3386	0.3894	0.1795	0.0421	0.2913	0.4194	0.3499	0.2624	0.1443	0.162	0.2188	0.1266	0.2467	0.3128	0.1622	0.0351	0.058	0.1202	0.232	0.1479	0.1086	0.3975	0.4407	0.2201	0.0284	0.2151	0.3836	0.2193	0.0814	0.1711	0.0784	0.1827	0.2143	0.2001	0.2161	0.2024	0.174	0.06	0.2108	0.1446	0.1708	0.2327	0.1799	0.3166	0.507	0.3733	0.1544	0.0385
18.82Hz	0.1592	0.3114	0.3719	0.1751	0.0379	0.2805	0.395	0.3194	0.2332	0.119	0.139	0.217	0.1397	0.244	0.2945	0.1507	0.0316	0.0672	0.1284	0.2244	0.1346	0.0959	0.3714	0.3967	0.199	0.0296	0.191	0.3701	0.2211	0.0989	0.1656	0.0929	0.1817	0.2096	0.1934	0.2092	0.1833	0.1661	0.0553	0.2135	0.1276	0.1488	0.203	0.1496	0.3179	0.4961	0.331	0.1404	0.0336
18.94Hz	0.1442	0.2831	0.353	0.1705	0.0402	0.2695	0.3688	0.2861	0.2047	0.0981	0.12	0.2137	0.1488	0.2392	0.2752	0.1408	0.0359	0.0768	0.1373	0.2154	0.1241	0.0904	0.345	0.3539	0.182	0.0366	0.172	0.3553	0.2215	0.1145	0.1604	0.1038	0.1806	0.2022	0.1834	0.2005	0.162	0.16	0.0625	0.2148	0.1128	0.1312	0.1747	0.1185	0.3164	0.4817	0.2906	0.1291	0.0338
19.06Hz	0.1295	0.2545	0.3331	0.1658	0.0468	0.2583	0.3417	0.2511	0.1779	0.0819	0.1063	0.2093	0.1535	0.2324	0.2554	0.1319	0.0441	0.0861	0.1464	0.2052	0.1159	0.0906	0.3188	0.3131	0.1678	0.0422	0.1586	0.3395	0.2199	0.1274	0.1554	0.1108	0.1791	0.1926	0.1706	0.1906	0.139	0.1556	0.0766	0.2147	0.1029	0.118	0.1479	0.0882	0.3129	0.4645	0.2524	0.1193	0.0394
19.18Hz	0.1151	0.2263	0.3125	0.161	0.0544	0.2469	0.3146	0.2154	0.1538	0.0701	0.099	0.2039	0.1535	0.2237	0.2354	0.1234	0.053	0.095	0.1555	0.1936	0.1095	0.0938	0.2934	0.2748	0.1551	0.0458	0.1507	0.3232	0.2158	0.1374	0.1503	0.1138	0.1769	0.1813	0.1553	0.18	0.1151	0.1523	0.0925	0.2135	0.1002	0.109	0.1231	0.0615	0.3084	0.4453	0.2167	0.1104	0.0484
19.29Hz	0.1012	0.1992	0.2914	0.1562	0.0603	0.2354	0.2887	0.1802	0.1336	0.0619	0.0977	0.1977	0.149	0.2134	0.2156	0.1148	0.0608	0.1033	0.1639	0.1809	0.1041	0.097	0.2692	0.2396	0.1429	0.0487	0.1476	0.3065	0.2088	0.1443	0.1448	0.1129	0.1739	0.1688	0.1382	0.1692	0.091	0.1497	0.1074	0.2112	0.1053	0.1037	0.1007	0.0448	0.3039	0.4245	0.1843	0.1019	0.0584
19.41Hz	0.088	0.1738	0.2701	0.1515	0.0635	0.2242	0.2647	0.1466	0.1181	0.0566	0.1009	0.1909	0.1403	0.2018	0.1963	0.1058	0.0668	0.1108	0.1712	0.1672	0.0989	0.0985	0.2463	0.2081	0.1307	0.053	0.1478	0.2897	0.1989	0.148	0.139	0.1084	0.1699	0.1556	0.1198	0.1589	0.0674	0.1476	0.1198	0.2079	0.1163	0.1015	0.0818	0.0473	0.3	0.4029	0.1558	0.0937	0.0677
19.53Hz	0.0758	0.1506	0.2489	0.1466	0.0632	0.2133	0.2435	0.1161	0.1082	0.0538	0.1064	0.1837	0.1279	0.1894	0.1776	0.0963	0.0706	0.1175	0.1771	0.1528	0.0935	0.0974	0.2249	0.1809	0.1186	0.0598	0.1499	0.273	0.1861	0.1488	0.1327	0.1009	0.1649	0.1424	0.1011	0.1493	0.046	0.1457	0.129	0.2034	0.1306	0.102	0.0685	0.0646	0.2971	0.3808	0.1321	0.0861	0.0753
19.65Hz	0.0646	0.1302	0.228	0.1414	0.0595	0.2032	0.2258	0.0909	0.1037	0.0534	0.1123	0.1761	0.1125	0.1766	0.16	0.0864	0.0718	0.1233	0.1814	0.138	0.0876	0.0933	0.205	0.1587	0.107	0.0693	0.1526	0.2565	0.1706	0.147	0.1259	0.0908	0.1589	0.1298	0.083	0.141	0.0305	0.1437	0.1347	0.1979	0.1459	0.1051	0.063	0.0863	0.2951	0.3585	0.1144	0.0793	0.0806
19.76Hz	0.0546	0.113	0.2077	0.1358	0.0524	0.194	0.2121	0.0743	0.1039	0.0556	0.1174	0.1684	0.0948	0.1638	0.1435	0.0762	0.0705	0.1283	0.1839	0.1231	0.081	0.0864	0.1867	0.1419	0.097	0.0805	0.1549	0.2403	0.1528	0.143	0.1188	0.0788	0.1522	0.1181	0.0669	0.1339	0.0289	0.1415	0.1368	0.1913	0.1606	0.1106	0.0663	0.108	0.2935	0.3363	0.1033	0.0738	0.0832
19.88Hz	0.0462	0.0993	0.1881	0.1295	0.0427	0.1857	0.2023	0.0695	0.1074	0.0604	0.1207	0.1607	0.0758	0.1514	0.1284	0.066	0.0667	0.1324	0.1846	0.1084	0.074	0.077	0.17	0.1307	0.0896	0.0922	0.1559	0.2245	0.1333	0.1372	0.1116	0.0657	0.1449	0.1079	0.0546	0.1282	0.0404	0.1391	0.1353	0.1835	0.1737	0.1185	0.0764	0.1282	0.292	0.3142	0.0986	0.0699	0.0828
20Hz	0.0396	0.0892	0.1694	0.1224	0.031	0.1786	0.196	0.0759	0.1129	0.0671	0.1218	0.153	0.0566	0.1396	0.1152	0.0561	0.0604	0.1358	0.1836	0.0945	0.0666	0.0657	0.1548	0.1247	0.0861	0.1034	0.1553	0.2091	0.1128	0.1302	0.1044	0.0525	0.1371	0.0991	0.0483	0.1236	0.0554	0.1363	0.1305	0.1745	0.1845	0.1285	0.0901	0.1462	0.2897	0.2922	0.0987	0.0679	0.0794
20.12Hz	0.0353	0.0825	0.1516	0.1147	0.0188	0.1725	0.1926	0.0887	0.1192	0.0752	0.1205	0.1454	0.0389	0.1286	0.1039	0.047	0.052	0.1386	0.1811	0.0817	0.0593	0.0532	0.1411	0.1229	0.0868	0.1133	0.1526	0.1941	0.0921	0.1226	0.0974	0.0403	0.1291	0.0917	0.0489	0.12	0.0699	0.133	0.1228	0.1644	0.1927	0.14	0.1052	0.1617	0.2862	0.2703	0.1014	0.0676	0.0732
20.24Hz	0.0335	0.0785	0.1347	0.1062	0.0107	0.1674	0.1911	0.1033	0.1256	0.0837	0.1168	0.1381	0.0262	0.1184	0.0948	0.0396	0.0416	0.141	0.1774	0.0705	0.0524	0.0401	0.1288	0.124	0.0913	0.1213	0.1479	0.1796	0.0723	0.1149	0.0905	0.0313	0.1211	0.0853	0.0544	0.1169	0.0827	0.1293	0.1127	0.1532	0.1982	0.1524	0.1202	0.1742	0.281	0.2485	0.1047	0.0687	0.0645
20.35Hz	0.0339	0.0764	0.1188	0.0972	0.0169	0.1632	0.1904	0.1175	0.1316	0.0919	0.1108	0.131	0.0253	0.1092	0.088	0.0348	0.0297	0.1432	0.1725	0.0614	0.0464	0.0273	0.1179	0.1269	0.0984	0.1272	0.1412	0.1656	0.0553	0.1077	0.084	0.0284	0.1133	0.0796	0.0621	0.1141	0.0933	0.1251	0.1007	0.1412	0.201	0.165	0.1342	0.1836	0.274	0.2267	0.1072	0.0709	0.0536
20.47Hz	0.0356	0.0755	0.1039	0.0878	0.0284	0.1596	0.1897	0.1298	0.137	0.0992	0.1028	0.1243	0.0349	0.1006	0.0833	0.0335	0.0167	0.1455	0.1668	0.0546	0.0416	0.0156	0.1084	0.1305	0.1067	0.1307	0.1326	0.152	0.0439	0.1011	0.0775	0.0323	0.1059	0.074	0.0699	0.1111	0.1015	0.1203	0.0874	0.1284	0.2013	0.1772	0.1466	0.1897	0.265	0.2049	0.1081	0.0736	0.0411
20.59Hz	0.0379	0.075	0.0899	0.0784	0.0395	0.1565	0.1882	0.1396	0.1414	0.1052	0.093	0.118	0.0471	0.0925	0.0804	0.0359	0.0036	0.1481	0.1604	0.0502	0.0384	0.0082	0.0999	0.1339	0.1149	0.1317	0.1224	0.139	0.0417	0.0957	0.071	0.0403	0.099	0.0682	0.077	0.1076	0.1074	0.1151	0.0734	0.1152	0.1993	0.1884	0.1569	0.1922	0.2542	0.1832	0.107	0.0765	0.0272
20.71Hz	0.04	0.0744	0.0768	0.0691	0.0489	0.1538	0.1853	0.1466	0.1449	0.1096	0.0818	0.1122	0.0586	0.0848	0.0787	0.041	0.0125	0.1511	0.1536	0.0476	0.0369	0.012	0.0924	0.1369	0.1224	0.1305	0.1111	0.1266	0.0483	0.0914	0.0642	0.0493	0.0929	0.0618	0.0827	0.1033	0.111	0.1094	0.0592	0.1019	0.1953	0.198	0.1646	0.1913	0.2419	0.1618	0.104	0.0793	0.0127
20.82Hz	0.0414	0.0734	0.0647	0.0603	0.0561	0.1514	0.1808	0.1507	0.1472	0.1122	0.0697	0.1069	0.0686	0.077	0.0778	0.0475	0.0271	0.1546	0.1465	0.0461	0.0369	0.0195	0.0857	0.1391	0.1284	0.1271	0.099	0.1148	0.0591	0.0882	0.0569	0.0583	0.0879	0.0552	0.0869	0.0981	0.1124	0.1034	0.0454	0.0887	0.1896	0.2057	0.1696	0.1869	0.2283	0.1411	0.0993	0.0817	0.0028
20.94Hz	0.0418	0.0719	0.0538	0.0523	0.0608	0.149	0.1745	0.1517	0.1483	0.113	0.0572	0.1022	0.0767	0.0691	0.0772	0.0544	0.0418	0.1586	0.1394	0.045	0.0383	0.0263	0.0795	0.1403	0.1326	0.1217	0.0867	0.1038	0.0708	0.0861	0.0488	0.0666	0.0842	0.0487	0.0897	0.0918	0.1119	0.0972	0.0325	0.076	0.1825	0.2114	0.1716	0.1792	0.2139	0.1214	0.0931	0.0836	0.0173
21.06Hz	0.0411	0.0699	0.0442	0.0452	0.0629	0.1466	0.1663	0.1498	0.1481	0.112	0.045	0.0982	0.083	0.0608	0.0766	0.061	0.0561	0.163	0.1324	0.0434	0.0406	0.0316	0.0735	0.1406	0.1349	0.1147	0.0749	0.0939	0.082	0.0848	0.04	0.0742	0.0821	0.0433	0.0912	0.0844	0.1097	0.0912	0.0208	0.0642	0.1744	0.2147	0.1706	0.1687	0.199	0.1032	0.0861	0.0849	0.0316
21.18Hz	0.0395	0.0672	0.0363	0.0393	0.0626	0.1442	0.1564	0.1453	0.1466	0.1094	0.0341	0.0951	0.0877	0.052	0.0758	0.067	0.0699	0.1676	0.1257	0.0412	0.0433	0.0355	0.0676	0.14	0.1351	0.1062	0.0642	0.0852	0.0919	0.0842	0.0303	0.081	0.0819	0.0404	0.0915	0.0759	0.1061	0.0854	0.0107	0.0534	0.1656	0.2159	0.1666	0.1556	0.184	0.0871	0.0787	0.0853	0.0452
21.29Hz	0.0372	0.0641	0.0306	0.0347	0.06	0.1416	0.1449	0.1386	0.1438	0.1051	0.0264	0.0931	0.0911	0.0427	0.0747	0.0719	0.0829	0.1722	0.1197	0.0381	0.0463	0.038	0.0617	0.1384	0.1334	0.0965	0.0555	0.0782	0.1002	0.0841	0.0199	0.0871	0.0836	0.0415	0.0908	0.0664	0.1014	0.08	0.0025	0.0438	0.1565	0.2149	0.1598	0.1406	0.1691	0.0738	0.0716	0.0848	0.0577
21.41Hz	0.0344	0.0605	0.0277	0.0316	0.0557	0.1389	0.1322	0.1299	0.1397	0.0996	0.0242	0.0922	0.0934	0.0329	0.0733	0.0756	0.095	0.1766	0.1147	0.0344	0.0492	0.0394	0.0557	0.1361	0.13	0.0859	0.0494	0.0733	0.1069	0.0842	0.009	0.0927	0.0872	0.0466	0.0893	0.0563	0.0959	0.0753	0.0048	0.0358	0.1472	0.2119	0.1504	0.1242	0.1546	0.0643	0.0652	0.0833	0.069
21.53Hz	0.0318	0.0565	0.0274	0.0299	0.0502	0.136	0.1186	0.1198	0.1344	0.0928	0.0278	0.0925	0.0952	0.0229	0.0716	0.0777	0.1059	0.1806	0.1108	0.0306	0.0519	0.0401	0.0498	0.1331	0.1252	0.0746	0.0461	0.0707	0.1119	0.0844	0.004	0.0978	0.0923	0.0545	0.0873	0.0457	0.0899	0.0713	0.0096	0.0291	0.1381	0.2073	0.139	0.1071	0.1408	0.059	0.0599	0.0806	0.079
21.65Hz	0.0297	0.0522	0.0291	0.0294	0.0443	0.1329	0.1045	0.1089	0.128	0.0851	0.0342	0.0939	0.0965	0.0133	0.0696	0.0782	0.1157	0.1838	0.1085	0.0278	0.0542	0.0404	0.0445	0.1293	0.1192	0.0631	0.0453	0.0703	0.1153	0.0845	0.0148	0.1026	0.0985	0.064	0.0848	0.035	0.0837	0.068	0.0129	0.0239	0.1293	0.2012	0.1258	0.0899	0.1277	0.0577	0.0558	0.0768	0.0875
21.76Hz	0.0287	0.0477	0.0318	0.0301	0.039	0.1296	0.0905	0.0978	0.1207	0.0767	0.0411	0.0962	0.0979	0.0085	0.0674	0.0771	0.1241	0.1862	0.1077	0.0271	0.0559	0.0406	0.0403	0.125	0.1125	0.0514	0.0462	0.0718	0.1173	0.0842	0.0262	0.1071	0.1053	0.074	0.0821	0.0245	0.0776	0.0653	0.0146	0.02	0.1211	0.1941	0.1116	0.0731	0.1156	0.0593	0.053	0.0719	0.0946
21.88Hz	0.0287	0.0428	0.0347	0.0318	0.0357	0.1261	0.0771	0.0869	0.1127	0.0676	0.0475	0.0991	0.0993	0.0148	0.065	0.0743	0.1312	0.1874	0.1085	0.0294	0.0568	0.0412	0.0383	0.12	0.1054	0.0397	0.0479	0.0748	0.118	0.0835	0.0372	0.1113	0.1122	0.0838	0.0793	0.0147	0.0717	0.0629	0.0152	0.0169	0.1136	0.1861	0.0967	0.0574	0.1046	0.0625	0.0512	0.0659	0.1001
22Hz	0.0298	0.0378	0.0373	0.0344	0.0356	0.1223	0.0652	0.0769	0.1042	0.0582	0.0528	0.1022	0.1009	0.0246	0.0625	0.0701	0.1368	0.1872	0.1107	0.0344	0.0569	0.0422	0.0388	0.1144	0.0982	0.0284	0.0495	0.0785	0.1174	0.0819	0.0474	0.1151	0.1188	0.0927	0.0766	0.0062	0.0664	0.0607	0.015	0.0145	0.1071	0.1776	0.082	0.0431	0.0948	0.066	0.0499	0.0589	0.1043
22.12Hz	0.0314	0.0326	0.0396	0.0377	0.0388	0.1183	0.0555	0.0681	0.0955	0.0487	0.0569	0.1053	0.1026	0.0346	0.06	0.0646	0.141	0.1856	0.1138	0.0412	0.0558	0.0439	0.0421	0.1081	0.0914	0.0175	0.0505	0.0825	0.1158	0.0794	0.0565	0.1186	0.1245	0.1005	0.0743	0.0032	0.0616	0.0583	0.0146	0.0122	0.1016	0.1689	0.068	0.0305	0.0863	0.0691	0.049	0.0513	0.1071
22.24Hz	0.0331	0.0273	0.0415	0.0416	0.0444	0.1141	0.049	0.061	0.0866	0.0392	0.0599	0.1079	0.1042	0.0441	0.0575	0.0583	0.1439	0.1823	0.1174	0.0488	0.0536	0.046	0.0475	0.1011	0.0852	0.0072	0.0508	0.0862	0.1132	0.0759	0.0643	0.1216	0.129	0.107	0.0723	0.0082	0.0577	0.0557	0.0147	0.0098	0.0974	0.1602	0.0555	0.0201	0.0792	0.0713	0.048	0.0431	0.1088
22.35Hz	0.0347	0.0221	0.0431	0.0461	0.0512	0.1095	0.046	0.0555	0.078	0.0301	0.062	0.1099	0.1056	0.0528	0.0553	0.0518	0.1453	0.1773	0.121	0.0566	0.0501	0.0486	0.0542	0.0935	0.0796	0.0034	0.0501	0.0895	0.1099	0.0713	0.0706	0.1241	0.1321	0.1119	0.071	0.0122	0.0547	0.0525	0.0159	0.0071	0.0943	0.1516	0.0457	0.0123	0.0736	0.0724	0.0469	0.0348	0.1094
22.47Hz	0.0358	0.017	0.0444	0.0509	0.0584	0.1047	0.0463	0.0515	0.0696	0.0222	0.0632	0.1109	0.1065	0.0603	0.0534	0.0457	0.1456	0.1705	0.1241	0.0643	0.0453	0.0515	0.0614	0.0852	0.0748	0.0121	0.0485	0.0922	0.1061	0.0656	0.0753	0.1258	0.1334	0.1152	0.0704	0.0142	0.0525	0.0485	0.0183	0.0046	0.0924	0.1432	0.0394	0.0092	0.0694	0.0724	0.0457	0.027	0.1092
22.59Hz	0.0365	0.0126	0.0458	0.0558	0.0652	0.0996	0.0487	0.0487	0.0616	0.0166	0.0638	0.1109	0.1068	0.0664	0.052	0.0412	0.1447	0.1619	0.1265	0.0716	0.0394	0.0546	0.0688	0.0763	0.0706	0.0206	0.0458	0.0941	0.1019	0.0589	0.0782	0.1267	0.1329	0.1168	0.0707	0.0142	0.0513	0.0438	0.0219	0.0053	0.0915	0.1351	0.0374	0.0116	0.0663	0.0713	0.0442	0.0205	0.1083
22.71Hz	0.0365	0.0099	0.0473	0.0607	0.0714	0.0942	0.0519	0.0465	0.0543	0.0156	0.0639	0.1098	0.1062	0.0712	0.0511	0.0393	0.1429	0.1515	0.1278	0.0783	0.0326	0.0579	0.0759	0.067	0.0671	0.0284	0.0422	0.0955	0.0976	0.0515	0.0794	0.1267	0.1306	0.1168	0.0718	0.0123	0.051	0.0382	0.0263	0.0101	0.0912	0.1272	0.0393	0.0162	0.0643	0.0692	0.0426	0.0171	0.1069
22.82Hz	0.0358	0.0105	0.049	0.0653	0.0766	0.0885	0.055	0.0448	0.0476	0.0191	0.0637	0.1075	0.1047	0.0745	0.0507	0.0404	0.1403	0.1394	0.1279	0.0845	0.0254	0.0614	0.0825	0.0576	0.0642	0.0357	0.0375	0.0964	0.0935	0.0437	0.079	0.1259	0.1264	0.1152	0.0738	0.0086	0.0515	0.0316	0.0312	0.0167	0.0913	0.1194	0.0435	0.0212	0.0629	0.0661	0.0408	0.0182	0.1052
22.94Hz	0.0345	0.014	0.0511	0.0694	0.0808	0.0824	0.0575	0.0432	0.0419	0.0247	0.0632	0.1042	0.1021	0.0762	0.0507	0.0441	0.1371	0.1258	0.1266	0.09	0.0193	0.0652	0.0886	0.0484	0.0618	0.0424	0.0317	0.097	0.0898	0.036	0.0768	0.1241	0.1205	0.1123	0.0766	0.0044	0.0528	0.0241	0.0366	0.0247	0.0915	0.1117	0.0486	0.0262	0.0619	0.0622	0.0388	0.0225	0.1034
23.06Hz	0.0325	0.0186	0.0535	0.0729	0.0837	0.0762	0.059	0.0421	0.0375	0.0306	0.0624	0.0998	0.0985	0.0766	0.0508	0.0492	0.1334	0.111	0.1242	0.0948	0.0174	0.0693	0.0941	0.0403	0.0601	0.0485	0.0249	0.0975	0.0869	0.0292	0.0732	0.1215	0.1131	0.108	0.0801	0.0069	0.0549	0.0157	0.0424	0.0337	0.0914	0.1039	0.054	0.0313	0.0609	0.0578	0.0366	0.0278	0.1016
23.18Hz	0.0298	0.0235	0.056	0.0757	0.0854	0.0698	0.0594	0.0415	0.0347	0.0362	0.0613	0.0945	0.0939	0.0755	0.0508	0.0548	0.1296	0.0952	0.1205	0.0989	0.022	0.0739	0.0988	0.0343	0.0589	0.0541	0.0171	0.0983	0.0849	0.0244	0.0683	0.1182	0.1047	0.1028	0.084	0.0147	0.0576	0.0065	0.0487	0.0436	0.0909	0.0959	0.059	0.0363	0.0599	0.0528	0.0341	0.0332	0.0999
23.29Hz	0.0267	0.0284	0.0586	0.0775	0.0859	0.0636	0.059	0.0421	0.0339	0.041	0.0597	0.0884	0.0885	0.0732	0.0505	0.06	0.1258	0.0788	0.1159	0.1023	0.0305	0.0788	0.103	0.0318	0.0583	0.0592	0.0089	0.0995	0.084	0.0227	0.0622	0.1142	0.0955	0.0969	0.0882	0.0238	0.061	0.0047	0.0554	0.054	0.0897	0.0877	0.0637	0.041	0.0586	0.0476	0.0313	0.038	0.0983
23.41Hz	0.0232	0.0332	0.0609	0.0785	0.085	0.0578	0.0581	0.0442	0.0353	0.0451	0.0576	0.0818	0.0823	0.0698	0.0498	0.0644	0.1222	0.062	0.1104	0.105	0.0403	0.084	0.1065	0.0333	0.0584	0.0637	0.0057	0.1013	0.0842	0.0244	0.0552	0.1097	0.0863	0.0907	0.0924	0.0335	0.0649	0.0152	0.0626	0.0648	0.0879	0.0791	0.0678	0.0453	0.057	0.0421	0.0282	0.042	0.097
23.53Hz	0.0198	0.0376	0.0628	0.0786	0.0829	0.0529	0.057	0.048	0.0386	0.0481	0.0549	0.0747	0.0756	0.0654	0.0485	0.0676	0.119	0.0454	0.1043	0.1068	0.0501	0.0893	0.1093	0.0378	0.0591	0.0676	0.0142	0.1037	0.0854	0.0283	0.0473	0.105	0.0777	0.0848	0.0965	0.0432	0.0691	0.0266	0.0704	0.0757	0.0855	0.0703	0.0713	0.0489	0.0551	0.0366	0.0249	0.0453	0.0959
23.65Hz	0.0175	0.0417	0.0641	0.0778	0.0795	0.0494	0.0564	0.0534	0.0434	0.0502	0.0517	0.0674	0.0686	0.0603	0.0466	0.0695	0.1164	0.0294	0.0977	0.1078	0.0593	0.0946	0.1115	0.0437	0.0601	0.0708	0.025	0.1069	0.0873	0.0328	0.039	0.1001	0.0704	0.0798	0.1003	0.0526	0.0736	0.0385	0.0786	0.0862	0.0827	0.0614	0.0743	0.0518	0.0529	0.0311	0.0213	0.0477	0.0951
23.76Hz	0.0174	0.0454	0.0646	0.0763	0.075	0.048	0.0569	0.0603	0.0491	0.0512	0.0479	0.0599	0.0614	0.0544	0.0443	0.07	0.1145	0.0148	0.0909	0.1079	0.0674	0.0997	0.1131	0.0498	0.0613	0.0732	0.0364	0.1105	0.0896	0.0372	0.0303	0.0954	0.0653	0.0762	0.1035	0.0612	0.0782	0.0505	0.0871	0.0962	0.0799	0.0528	0.0768	0.0536	0.0504	0.0257	0.0176	0.0495	0.0944
23.88Hz	0.0201	0.0487	0.064	0.0742	0.0693	0.0491	0.0591	0.068	0.0552	0.0512	0.0437	0.0525	0.0544	0.0482	0.0417	0.0694	0.1136	0.0071	0.0838	0.1073	0.074	0.1043	0.1141	0.0553	0.0625	0.0747	0.0478	0.1146	0.092	0.041	0.0215	0.091	0.063	0.0746	0.1062	0.0686	0.0827	0.0624	0.0958	0.1053	0.0773	0.0451	0.0789	0.0543	0.0479	0.0204	0.0139	0.0508	0.094
24Hz	0.0248	0.0515	0.0624	0.0719	0.0626	0.0525	0.0632	0.0763	0.0615	0.0502	0.0393	0.0453	0.0476	0.0415	0.039	0.0677	0.1136	0.0158	0.0765	0.1058	0.0787	0.1082	0.1144	0.0596	0.0634	0.0752	0.0591	0.119	0.0941	0.044	0.0128	0.0871	0.0635	0.075	0.1081	0.0745	0.0868	0.0739	0.1046	0.1134	0.0753	0.0392	0.0804	0.0538	0.0453	0.0154	0.0104	0.0517	0.0938
24.12Hz	0.0305	0.0539	0.0595	0.0695	0.0552	0.0579	0.0692	0.0848	0.0677	0.0484	0.0347	0.0383	0.0412	0.0348	0.0365	0.0656	0.1148	0.0265	0.0692	0.1037	0.0815	0.1112	0.114	0.0625	0.064	0.0747	0.0699	0.1232	0.0956	0.0461	0.005	0.0837	0.0662	0.0772	0.1092	0.0787	0.0905	0.0848	0.113	0.1203	0.0742	0.036	0.0816	0.0522	0.0427	0.0106	0.0075	0.0524	0.0937
24.24Hz	0.0366	0.0559	0.0553	0.0674	0.0474	0.0648	0.0766	0.0931	0.0735	0.046	0.0302	0.0317	0.0354	0.028	0.0346	0.0636	0.1171	0.0359	0.0619	0.101	0.0821	0.1133	0.113	0.0638	0.0641	0.0729	0.0799	0.1273	0.0963	0.0473	0.0054	0.081	0.0704	0.0807	0.1096	0.0809	0.0934	0.0948	0.1208	0.1257	0.0739	0.0363	0.0823	0.0494	0.0402	0.0065	0.0061	0.0531	0.0936
24.35Hz	0.0426	0.0575	0.0499	0.0659	0.0402	0.0726	0.0849	0.1008	0.0789	0.0431	0.026	0.0255	0.0301	0.0215	0.0336	0.0623	0.1204	0.0438	0.0547	0.0978	0.0806	0.1144	0.1114	0.0632	0.0637	0.07	0.089	0.1309	0.096	0.0477	0.0122	0.0788	0.0751	0.0849	0.1091	0.0811	0.0956	0.1035	0.1279	0.1297	0.0743	0.0396	0.0828	0.0457	0.038	0.0047	0.007	0.0539	0.0934
24.47Hz	0.048	0.0589	0.0433	0.0652	0.0349	0.0808	0.0936	0.1078	0.0837	0.0402	0.0222	0.0199	0.0255	0.0154	0.0336	0.0625	0.1246	0.0503	0.048	0.0941	0.077	0.1143	0.1093	0.0609	0.0629	0.0658	0.097	0.1338	0.0947	0.0473	0.0189	0.0771	0.0797	0.089	0.1078	0.0792	0.097	0.1107	0.1338	0.1321	0.0751	0.0448	0.0828	0.0412	0.0361	0.007	0.0096	0.0547	0.093
24.59Hz	0.0527	0.0602	0.0358	0.0655	0.0339	0.0893	0.1021	0.1138	0.0877	0.0376	0.0192	0.0149	0.0214	0.0105	0.0348	0.0646	0.1297	0.0558	0.0423	0.0902	0.0716	0.1133	0.1068	0.0569	0.0617	0.0605	0.1039	0.1359	0.0924	0.046	0.0248	0.0757	0.0837	0.0925	0.1057	0.0753	0.0974	0.1162	0.1384	0.1329	0.076	0.0507	0.0826	0.0364	0.0344	0.0111	0.013	0.0556	0.0923
24.71Hz	0.0565	0.0614	0.0276	0.0669	0.038	0.0978	0.11	0.1186	0.091	0.0358	0.017	0.0104	0.018	0.0081	0.0369	0.0689	0.1354	0.0606	0.0383	0.086	0.0645	0.1113	0.1039	0.0513	0.0603	0.0542	0.1095	0.137	0.0891	0.0441	0.0298	0.0743	0.0868	0.0949	0.1031	0.0694	0.097	0.1198	0.1415	0.1323	0.0765	0.0565	0.082	0.0317	0.0332	0.0156	0.0166	0.0565	0.0913
24.82Hz	0.0593	0.0628	0.0196	0.0694	0.0464	0.1059	0.1167	0.122	0.0933	0.035	0.0157	0.0067	0.015	0.0097	0.0398	0.075	0.1416	0.0653	0.0369	0.0816	0.0562	0.1084	0.101	0.0443	0.0588	0.047	0.114	0.137	0.0849	0.0414	0.0339	0.0728	0.0888	0.0961	0.0999	0.0619	0.0957	0.1214	0.1429	0.1302	0.0763	0.0617	0.0811	0.0278	0.0324	0.0201	0.0204	0.0572	0.0897
24.94Hz	0.061	0.0642	0.0147	0.0729	0.0573	0.1136	0.1219	0.124	0.0948	0.0355	0.0153	0.0035	0.0125	0.0134	0.0432	0.0823	0.148	0.0706	0.0386	0.0771	0.0469	0.105	0.0981	0.0363	0.0574	0.0395	0.1174	0.136	0.0799	0.0381	0.037	0.0709	0.0896	0.0957	0.0962	0.0529	0.0938	0.121	0.1427	0.1269	0.0751	0.066	0.0799	0.0254	0.0322	0.0247	0.0242	0.0576	0.0876
25.06Hz	0.0616	0.0659	0.017	0.0773	0.0692	0.1206	0.1254	0.1245	0.0953	0.0371	0.0157	0.0012	0.0106	0.0177	0.0471	0.0903	0.1545	0.0767	0.0429	0.0725	0.0371	0.1011	0.0954	0.0277	0.0563	0.0325	0.1198	0.1339	0.0745	0.0341	0.0393	0.0685	0.0892	0.0937	0.0923	0.0427	0.0914	0.1185	0.1407	0.1225	0.0726	0.0692	0.0784	0.025	0.0325	0.0292	0.0279	0.0575	0.0849
25.18Hz	0.0613	0.0677	0.025	0.0823	0.0812	0.1268	0.1269	0.1236	0.0948	0.0394	0.0167	0.0017	0.0093	0.0218	0.0511	0.0984	0.1607	0.084	0.0489	0.0678	0.0272	0.097	0.0932	0.0195	0.0557	0.0272	0.1213	0.1308	0.0687	0.0296	0.0407	0.0655	0.0878	0.0902	0.0882	0.0318	0.0886	0.1141	0.1372	0.1172	0.0689	0.0712	0.0766	0.0265	0.0333	0.0336	0.0313	0.0569	0.0815
25.29Hz	0.0601	0.0697	0.0349	0.0877	0.0928	0.1319	0.1263	0.1212	0.0932	0.0419	0.0184	0.0035	0.0089	0.0258	0.0552	0.106	0.1667	0.0924	0.0558	0.0632	0.0176	0.093	0.0914	0.0141	0.0556	0.0257	0.1219	0.1267	0.0627	0.0245	0.0415	0.0617	0.0854	0.0852	0.0839	0.0205	0.0857	0.1078	0.1321	0.1111	0.0638	0.072	0.0744	0.0292	0.0346	0.0378	0.0344	0.0555	0.0776
25.41Hz	0.0582	0.0718	0.0451	0.0932	0.1035	0.1358	0.1237	0.1174	0.0907	0.0444	0.0205	0.0052	0.0093	0.0294	0.0592	0.1126	0.172	0.1016	0.0628	0.0585	0.0087	0.0892	0.0901	0.0155	0.0561	0.0288	0.1216	0.1219	0.0566	0.019	0.0417	0.0572	0.0822	0.0788	0.0797	0.0095	0.0826	0.1	0.1258	0.1047	0.0576	0.0718	0.072	0.0322	0.0363	0.0418	0.037	0.0535	0.0732
25.53Hz	0.0558	0.0737	0.0549	0.0987	0.1129	0.1383	0.119	0.1125	0.0871	0.0466	0.0232	0.007	0.0106	0.0327	0.0628	0.1181	0.1766	0.1113	0.0696	0.054	0.001	0.0858	0.0893	0.0222	0.0572	0.0352	0.1206	0.1164	0.0506	0.0132	0.0415	0.052	0.0784	0.0714	0.0755	0.0058	0.0796	0.0907	0.1184	0.098	0.0502	0.0705	0.0692	0.0351	0.0381	0.0454	0.039	0.0508	0.0683
25.65Hz	0.053	0.0755	0.0638	0.1037	0.1208	0.1393	0.1125	0.1067	0.0825	0.0483	0.0263	0.0091	0.0124	0.0357	0.066	0.122	0.1803	0.1209	0.0758	0.0496	0.0062	0.0829	0.0888	0.0301	0.0586	0.043	0.1188	0.1107	0.0446	0.0073	0.041	0.0462	0.0742	0.0632	0.0713	0.0151	0.0767	0.0804	0.1102	0.0913	0.0421	0.0683	0.0662	0.0372	0.04	0.0486	0.0402	0.0474	0.063
25.76Hz	0.0501	0.077	0.0715	0.1082	0.1268	0.1388	0.1044	0.1001	0.0772	0.0493	0.0298	0.0114	0.0144	0.0384	0.0686	0.1241	0.1829	0.13	0.0811	0.0455	0.0116	0.0806	0.0886	0.0379	0.0603	0.051	0.1162	0.1048	0.0385	0.0032	0.0405	0.04	0.0696	0.0545	0.0672	0.0251	0.0739	0.0694	0.1015	0.0848	0.0333	0.0654	0.063	0.0384	0.0418	0.0514	0.0408	0.0434	0.0576
25.88Hz	0.0472	0.078	0.0778	0.1119	0.1309	0.1368	0.0952	0.093	0.0711	0.0497	0.0336	0.0141	0.0166	0.0406	0.0704	0.1244	0.1843	0.1382	0.0854	0.0417	0.0156	0.0789	0.0884	0.0446	0.0622	0.0586	0.1128	0.0991	0.0324	0.0071	0.0401	0.0337	0.065	0.0455	0.0631	0.0344	0.0712	0.0578	0.0925	0.0787	0.0243	0.062	0.0594	0.0386	0.0434	0.0537	0.0406	0.039	0.052
26Hz	0.0443	0.0786	0.0824	0.1145	0.133	0.1333	0.0853	0.0859	0.0647	0.0496	0.0375	0.0169	0.0187	0.0424	0.0714	0.1228	0.1845	0.1451	0.0886	0.0384	0.0182	0.0778	0.088	0.0501	0.064	0.0652	0.1084	0.0937	0.0259	0.0132	0.04	0.0278	0.0603	0.0367	0.0591	0.0426	0.0685	0.0462	0.0835	0.0731	0.0157	0.0581	0.0557	0.0377	0.0447	0.0555	0.0397	0.0341	0.0464
26.12Hz	0.0415	0.0787	0.0852	0.116	0.133	0.1283	0.0753	0.0789	0.0582	0.0491	0.0414	0.0198	0.0206	0.0437	0.0714	0.1193	0.1833	0.1504	0.0908	0.0356	0.0196	0.0771	0.0873	0.0541	0.0656	0.0705	0.1031	0.0889	0.0191	0.0195	0.0403	0.0233	0.0558	0.0282	0.0552	0.0496	0.066	0.0348	0.0748	0.0679	0.0096	0.0539	0.0519	0.0357	0.0457	0.0567	0.0383	0.0291	0.0411
26.24Hz	0.0389	0.0783	0.0862	0.1163	0.1311	0.1221	0.0659	0.0725	0.0522	0.0486	0.0453	0.0227	0.0222	0.0445	0.0705	0.1141	0.1808	0.154	0.0919	0.0334	0.0201	0.0766	0.0861	0.0565	0.0669	0.0746	0.0969	0.0847	0.0119	0.0257	0.0412	0.0212	0.0516	0.0205	0.0513	0.0554	0.0635	0.0238	0.0665	0.0632	0.011	0.0497	0.048	0.0327	0.0464	0.0573	0.0365	0.024	0.0362
26.35Hz	0.0363	0.0774	0.0852	0.1153	0.1274	0.1147	0.0579	0.0672	0.0473	0.0482	0.049	0.0254	0.0234	0.0447	0.0688	0.1073	0.177	0.1556	0.0919	0.0319	0.02	0.0763	0.0845	0.0573	0.0677	0.0773	0.0898	0.0812	0.0044	0.0318	0.0426	0.0223	0.0478	0.0136	0.0477	0.0599	0.0612	0.0136	0.0587	0.0588	0.0177	0.0454	0.0442	0.029	0.0469	0.0573	0.0344	0.0192	0.0319
26.47Hz	0.0338	0.076	0.0825	0.1131	0.122	0.1064	0.0521	0.0633	0.0443	0.0484	0.0525	0.0279	0.0242	0.0444	0.0662	0.0992	0.1719	0.1553	0.0909	0.0309	0.0197	0.0759	0.0822	0.0565	0.0679	0.0786	0.0818	0.0783	0.0043	0.0377	0.0448	0.0261	0.0445	0.0079	0.0443	0.0632	0.059	0.0047	0.0515	0.0546	0.0253	0.0414	0.0407	0.0247	0.0472	0.0568	0.0323	0.0151	0.0285
26.59Hz	0.0315	0.0743	0.078	0.1099	0.1151	0.0974	0.049	0.0611	0.0438	0.0494	0.0556	0.0299	0.0246	0.0435	0.063	0.0901	0.1658	0.1531	0.0891	0.0303	0.0199	0.0754	0.0793	0.0542	0.0674	0.0786	0.0731	0.0759	0.0126	0.0434	0.0475	0.0313	0.0419	0.0036	0.0413	0.0653	0.0569	0.0052	0.0451	0.0505	0.0327	0.0379	0.0376	0.0204	0.0477	0.0558	0.03	0.0124	0.0262
26.71Hz	0.0295	0.0722	0.072	0.1057	0.107	0.0878	0.0484	0.0608	0.0459	0.0514	0.0583	0.0313	0.0244	0.0421	0.0593	0.0804	0.1587	0.1491	0.0864	0.03	0.0209	0.0747	0.0759	0.0506	0.0664	0.0775	0.0637	0.0739	0.0211	0.0488	0.0506	0.037	0.0402	0.0016	0.0389	0.0662	0.055	0.012	0.0393	0.0465	0.0394	0.0353	0.0353	0.017	0.0483	0.0544	0.0279	0.0119	0.0251
26.82Hz	0.0281	0.0698	0.0647	0.1007	0.098	0.078	0.0497	0.0624	0.0503	0.0543	0.0606	0.0321	0.0239	0.0401	0.0553	0.0706	0.1507	0.1434	0.0831	0.0297	0.0227	0.0737	0.0719	0.046	0.0646	0.0755	0.0538	0.0722	0.0297	0.0539	0.054	0.0426	0.0393	0.0024	0.0372	0.0661	0.0532	0.0179	0.0342	0.0424	0.0454	0.0338	0.0341	0.0157	0.0491	0.0526	0.0257	0.0137	0.0253
26.94Hz	0.0274	0.0672	0.0563	0.0953	0.0884	0.0682	0.0519	0.0655	0.0561	0.058	0.0625	0.0322	0.023	0.0377	0.0514	0.0613	0.1421	0.1362	0.0792	0.0291	0.0252	0.0724	0.0676	0.0404	0.0623	0.0728	0.0436	0.0705	0.0381	0.0587	0.0574	0.0478	0.0393	0.0028	0.0362	0.0651	0.0515	0.0225	0.0297	0.0384	0.0506	0.034	0.0343	0.0177	0.0503	0.0506	0.0236	0.0168	0.0266
27.06Hz	0.0278	0.0644	0.0472	0.0896	0.0784	0.0585	0.0542	0.0696	0.0626	0.0621	0.0639	0.0316	0.0218	0.035	0.0477	0.0533	0.1331	0.1278	0.0749	0.0281	0.028	0.0707	0.0629	0.0343	0.0594	0.0697	0.0334	0.069	0.046	0.0632	0.0606	0.0525	0.0401	0.0024	0.0361	0.0632	0.0498	0.026	0.0259	0.0347	0.055	0.0359	0.0358	0.0221	0.0518	0.0485	0.0214	0.0203	0.0286
27.18Hz	0.0293	0.0614	0.0377	0.0839	0.0684	0.0493	0.056	0.0744	0.0692	0.0664	0.0648	0.0302	0.0204	0.0321	0.0446	0.0471	0.1237	0.1184	0.0703	0.0267	0.0308	0.0687	0.058	0.0279	0.0561	0.0663	0.0232	0.0674	0.0533	0.0671	0.0633	0.0564	0.0416	0.0027	0.0367	0.0606	0.0482	0.0283	0.0227	0.0313	0.0586	0.0393	0.0386	0.0278	0.0536	0.0465	0.019	0.0239	0.031
27.29Hz	0.0315	0.0583	0.028	0.0784	0.0586	0.0406	0.0571	0.0794	0.0756	0.0704	0.0654	0.0281	0.0191	0.0293	0.0422	0.0435	0.1142	0.1082	0.0656	0.0246	0.0334	0.0664	0.0531	0.0213	0.0525	0.0628	0.0133	0.0659	0.0596	0.0706	0.0653	0.0596	0.0436	0.0053	0.0379	0.0572	0.0464	0.0295	0.0203	0.0286	0.0615	0.0439	0.0423	0.034	0.0555	0.0447	0.0166	0.0274	0.0336
27.41Hz	0.0344	0.0551	0.0186	0.0734	0.0494	0.0327	0.0572	0.0843	0.0813	0.0738	0.0656	0.0253	0.018	0.0268	0.0408	0.0424	0.1048	0.0975	0.0609	0.022	0.0356	0.0637	0.0482	0.015	0.0487	0.0594	0.0045	0.0643	0.065	0.0735	0.0663	0.062	0.0458	0.0092	0.0394	0.0532	0.0444	0.0297	0.0187	0.0269	0.0636	0.0493	0.0467	0.0401	0.0574	0.0433	0.0143	0.0307	0.036
27.53Hz	0.0374	0.0518	0.0098	0.069	0.0411	0.0257	0.0566	0.0888	0.0862	0.0763	0.0655	0.0221	0.0172	0.025	0.0404	0.0434	0.0954	0.0866	0.0563	0.0189	0.0373	0.0608	0.0435	0.0091	0.0449	0.0562	0.0062	0.0626	0.0691	0.0758	0.0663	0.0635	0.0482	0.0139	0.0411	0.0486	0.0423	0.029	0.0179	0.0261	0.0651	0.055	0.0514	0.0458	0.0591	0.0424	0.0126	0.0338	0.038
27.65Hz	0.0404	0.0485	0.0031	0.0653	0.0341	0.0196	0.0554	0.0928	0.09	0.0778	0.0651	0.0185	0.0168	0.0243	0.0409	0.0454	0.0864	0.0755	0.0521	0.0154	0.0384	0.0576	0.0391	0.0038	0.0411	0.0532	0.014	0.0609	0.072	0.0774	0.0651	0.0642	0.0504	0.0191	0.0429	0.0435	0.0402	0.0275	0.0179	0.026	0.066	0.0606	0.0561	0.0508	0.0605	0.0419	0.0122	0.0366	0.0397
27.76Hz	0.0431	0.0452	0.0071	0.0624	0.0289	0.0146	0.0538	0.0961	0.0926	0.0781	0.0645	0.0151	0.0171	0.0248	0.042	0.0477	0.0777	0.0646	0.0483	0.0118	0.0388	0.0542	0.035	0.0013	0.0375	0.0502	0.0213	0.0591	0.0736	0.0783	0.0627	0.0641	0.0524	0.0246	0.0446	0.038	0.038	0.0254	0.0185	0.0265	0.0663	0.066	0.0605	0.055	0.0616	0.0419	0.0135	0.0392	0.0407
27.88Hz	0.0453	0.0419	0.013	0.0603	0.0258	0.0105	0.0522	0.0986	0.094	0.0771	0.0636	0.0127	0.0179	0.0264	0.0435	0.0496	0.0695	0.0541	0.0451	0.0085	0.0388	0.0506	0.0312	0.0049	0.0342	0.0474	0.0277	0.057	0.074	0.0786	0.059	0.0633	0.0539	0.0301	0.0462	0.0319	0.0359	0.0227	0.0196	0.0272	0.0662	0.0709	0.0645	0.0583	0.0621	0.0422	0.0163	0.0414	0.0411
28Hz	0.0469	0.0387	0.018	0.0591	0.0251	0.0077	0.0509	0.1003	0.0941	0.0748	0.0624	0.0124	0.0193	0.0289	0.0451	0.0508	0.0619	0.044	0.0423	0.0064	0.0382	0.047	0.0278	0.0078	0.0313	0.0446	0.0331	0.0546	0.0731	0.0784	0.0542	0.0619	0.0549	0.0354	0.0477	0.0255	0.0339	0.0196	0.0209	0.0275	0.0657	0.075	0.0679	0.0605	0.0621	0.0426	0.02	0.0435	0.0408
28.12Hz	0.0477	0.0356	0.0218	0.0587	0.0262	0.0063	0.05	0.101	0.0929	0.0713	0.0611	0.0146	0.0212	0.0319	0.0467	0.0509	0.0549	0.0345	0.0401	0.0068	0.0371	0.0433	0.0248	0.0098	0.0286	0.0417	0.0376	0.0518	0.0712	0.0775	0.0483	0.0599	0.0553	0.0403	0.0491	0.0188	0.0324	0.0164	0.0222	0.0275	0.0649	0.0782	0.0706	0.0615	0.0615	0.0429	0.0239	0.0453	0.0398
28.24Hz	0.0478	0.0328	0.0243	0.059	0.0284	0.0067	0.0496	0.1009	0.0905	0.0667	0.0594	0.0185	0.0236	0.0352	0.048	0.0501	0.0487	0.0259	0.0384	0.009	0.0357	0.0397	0.022	0.0108	0.0264	0.0386	0.0412	0.0486	0.0683	0.0763	0.0416	0.0574	0.0549	0.0445	0.0505	0.0119	0.0313	0.0134	0.0235	0.0267	0.0637	0.0805	0.0724	0.0613	0.0603	0.043	0.0277	0.0468	0.038
28.35Hz	0.0471	0.0302	0.0258	0.0599	0.031	0.0083	0.0497	0.1	0.087	0.0611	0.0574	0.0231	0.0264	0.0384	0.0489	0.0483	0.0432	0.0183	0.0371	0.0116	0.0339	0.0362	0.0195	0.011	0.0244	0.0354	0.0439	0.045	0.0648	0.0747	0.0341	0.0547	0.0537	0.0481	0.0517	0.0053	0.0308	0.0112	0.0247	0.0253	0.0623	0.0817	0.0734	0.0598	0.0586	0.0426	0.0312	0.048	0.0356
28.47Hz	0.0457	0.0282	0.0265	0.0613	0.0337	0.0105	0.0503	0.0982	0.0826	0.0547	0.0552	0.0279	0.0294	0.0412	0.0492	0.0455	0.0385	0.0125	0.0362	0.014	0.032	0.0329	0.0173	0.0104	0.0227	0.032	0.0457	0.0411	0.061	0.0728	0.0262	0.0517	0.0518	0.0509	0.053	0.0047	0.0309	0.0108	0.0257	0.0232	0.0607	0.0817	0.0734	0.0572	0.0565	0.0417	0.0343	0.049	0.0328
28.59Hz	0.0436	0.0268	0.0267	0.0631	0.0361	0.0129	0.0511	0.0957	0.0774	0.0479	0.0525	0.0326	0.0327	0.0437	0.0491	0.0421	0.0345	0.0096	0.0356	0.0159	0.0299	0.0301	0.0153	0.009	0.0213	0.0284	0.0468	0.037	0.057	0.0708	0.018	0.0486	0.0491	0.0527	0.0541	0.0113	0.0318	0.0127	0.0265	0.0204	0.0589	0.0807	0.0726	0.0535	0.054	0.0402	0.0367	0.0497	0.0297
28.71Hz	0.0407	0.0262	0.0268	0.0653	0.0381	0.0152	0.0519	0.0925	0.0717	0.0408	0.0496	0.037	0.0359	0.0456	0.0483	0.038	0.0312	0.0105	0.0353	0.0172	0.0277	0.0277	0.0136	0.007	0.02	0.0248	0.0473	0.033	0.0533	0.0687	0.01	0.0456	0.0457	0.0536	0.0553	0.0184	0.0334	0.0161	0.0271	0.0172	0.057	0.0786	0.0711	0.0488	0.0513	0.038	0.0384	0.0501	0.0265
28.82Hz	0.0374	0.0263	0.0275	0.0677	0.0398	0.0172	0.0527	0.0887	0.0657	0.0337	0.0463	0.0409	0.039	0.0468	0.0471	0.0335	0.0284	0.0134	0.0352	0.0179	0.0257	0.0261	0.0124	0.0043	0.019	0.0213	0.0472	0.0294	0.0502	0.0665	0.003	0.0427	0.0417	0.0536	0.0563	0.0255	0.0357	0.0203	0.0275	0.0136	0.0551	0.0755	0.0688	0.0433	0.0485	0.0351	0.0394	0.0502	0.0236
28.94Hz	0.0335	0.0272	0.0292	0.0703	0.0411	0.0187	0.0533	0.0843	0.0598	0.0268	0.0427	0.0442	0.0418	0.0473	0.0454	0.0287	0.0261	0.0164	0.0353	0.0182	0.0238	0.0253	0.0118	0.0012	0.0182	0.0182	0.0466	0.0269	0.0479	0.0644	0.0066	0.04	0.0372	0.0527	0.0572	0.0322	0.0385	0.0249	0.0277	0.0099	0.0531	0.0715	0.066	0.037	0.0457	0.0316	0.0398	0.05	0.0214
29.06Hz	0.0293	0.0286	0.0322	0.073	0.042	0.0196	0.0536	0.0793	0.054	0.0204	0.0389	0.047	0.0443	0.0471	0.0434	0.0237	0.024	0.0191	0.0356	0.0182	0.0223	0.0254	0.012	0.0024	0.0176	0.0157	0.0455	0.0258	0.0467	0.0622	0.0133	0.0375	0.0325	0.051	0.0578	0.0385	0.0416	0.0295	0.0276	0.0063	0.0512	0.0666	0.0628	0.0303	0.043	0.0276	0.0395	0.0495	0.0202
29.18Hz	0.0249	0.0303	0.0363	0.0756	0.0426	0.0197	0.0537	0.0739	0.0488	0.0147	0.0349	0.0491	0.0462	0.0461	0.0412	0.0188	0.0221	0.021	0.0361	0.018	0.0212	0.0262	0.0133	0.0063	0.0174	0.0141	0.0441	0.0264	0.0464	0.06	0.0196	0.0354	0.0275	0.0485	0.0581	0.0442	0.045	0.0341	0.0274	0.0038	0.0495	0.061	0.0594	0.0233	0.0406	0.0231	0.0387	0.0487	0.0202
29.29Hz	0.0205	0.0322	0.0414	0.0781	0.043	0.0191	0.0535	0.0681	0.0441	0.0098	0.031	0.0507	0.0475	0.0444	0.0389	0.0139	0.0203	0.0223	0.0367	0.0179	0.0206	0.0278	0.0156	0.0104	0.0176	0.0137	0.0424	0.0285	0.0471	0.0576	0.025	0.0337	0.0228	0.0453	0.058	0.0491	0.0484	0.0385	0.0271	0.004	0.0479	0.0549	0.0558	0.0167	0.0386	0.0183	0.0375	0.0476	0.0212
29.41Hz	0.0162	0.0341	0.0471	0.0804	0.0432	0.0176	0.0531	0.062	0.0402	0.0062	0.0271	0.0517	0.0481	0.042	0.0367	0.0091	0.0185	0.023	0.0374	0.0181	0.0206	0.0299	0.0186	0.0146	0.0183	0.0143	0.0404	0.0317	0.0483	0.055	0.0294	0.0324	0.0185	0.0415	0.0576	0.0532	0.0517	0.0427	0.0266	0.006	0.0466	0.0484	0.0523	0.0115	0.0369	0.0134	0.0359	0.0462	0.0228
29.53Hz	0.0124	0.0359	0.0531	0.0824	0.0435	0.0156	0.0525	0.0555	0.0372	0.0046	0.0236	0.0522	0.0481	0.039	0.0346	0.0047	0.0168	0.0231	0.0381	0.0185	0.0211	0.0324	0.0222	0.019	0.0195	0.0153	0.0382	0.0353	0.0498	0.0522	0.0329	0.0317	0.0154	0.0372	0.0567	0.0563	0.0546	0.0466	0.0261	0.008	0.0455	0.0418	0.049	0.0103	0.0357	0.0086	0.0342	0.0445	0.0246
29.65Hz	0.0092	0.0375	0.0591	0.084	0.0437	0.0133	0.0518	0.0488	0.0348	0.0053	0.0206	0.0522	0.0474	0.0354	0.0327	0.0017	0.0153	0.0229	0.0389	0.0193	0.022	0.0352	0.0262	0.0232	0.0212	0.0165	0.0359	0.0389	0.0514	0.0492	0.0354	0.0315	0.014	0.0324	0.0555	0.0585	0.0569	0.0501	0.0256	0.0095	0.0447	0.0353	0.0459	0.0139	0.035	0.0047	0.0323	0.0425	0.0264
29.76Hz	0.0071	0.039	0.0649	0.085	0.044	0.0115	0.051	0.042	0.0332	0.0068	0.0184	0.0519	0.0461	0.0314	0.031	0.0044	0.0139	0.0224	0.0396	0.0202	0.0231	0.0381	0.0304	0.0274	0.0232	0.0175	0.0334	0.0423	0.0528	0.0458	0.0369	0.032	0.0147	0.0273	0.0541	0.0596	0.0585	0.0533	0.0252	0.0105	0.0441	0.0292	0.0433	0.0195	0.0346	0.0044	0.0304	0.0403	0.0278
29.88Hz	0.0062	0.0404	0.0703	0.0856	0.0444	0.0113	0.0502	0.035	0.032	0.0084	0.0172	0.0512	0.0442	0.0271	0.0296	0.0081	0.0129	0.0219	0.0403	0.0211	0.0242	0.0411	0.0346	0.0314	0.0254	0.0181	0.0309	0.0453	0.0539	0.0422	0.0376	0.0331	0.017	0.022	0.0525	0.0598	0.0594	0.0561	0.0251	0.011	0.0437	0.0241	0.0412	0.0254	0.0346	0.0077	0.0285	0.0378	0.0289
30Hz	0.0062	0.0416	0.0751	0.0854	0.0447	0.0131	0.0494	0.0281	0.0311	0.01	0.0171	0.0503	0.0419	0.0227	0.0283	0.0116	0.0122	0.0216	0.041	0.0217	0.0252	0.0441	0.0388	0.035	0.0279	0.0185	0.0284	0.0477	0.0545	0.0383	0.0374	0.0348	0.02	0.0164	0.0507	0.059	0.0593	0.0586	0.0254	0.0113	0.0435	0.0207	0.0398	0.0311	0.0348	0.0113	0.0266	0.0351	0.0296
30.12Hz	0.0064	0.0429	0.0793	0.0846	0.0451	0.0166	0.0487	0.0213	0.0305	0.0116	0.0179	0.0491	0.0393	0.0182	0.0273	0.0148	0.0121	0.0217	0.0415	0.0221	0.026	0.047	0.0428	0.0383	0.0305	0.0184	0.0262	0.0496	0.0547	0.0342	0.0366	0.0368	0.0233	0.0109	0.049	0.0573	0.0582	0.0606	0.0263	0.0118	0.0433	0.0196	0.039	0.0362	0.0353	0.0146	0.0248	0.0322	0.0298
30.24Hz	0.0062	0.0442	0.0829	0.083	0.0452	0.0208	0.048	0.0147	0.0301	0.0133	0.0193	0.0477	0.0365	0.0138	0.0263	0.0177	0.0126	0.0223	0.042	0.022	0.0265	0.0498	0.0464	0.041	0.033	0.0182	0.0243	0.0508	0.0544	0.0302	0.0353	0.0392	0.0266	0.0057	0.0474	0.0549	0.0562	0.0622	0.0277	0.0127	0.0431	0.0208	0.0391	0.0408	0.0358	0.0172	0.0231	0.0292	0.0298
30.35Hz	0.0056	0.0456	0.0856	0.0807	0.0451	0.0251	0.0475	0.0088	0.0298	0.0151	0.021	0.0461	0.0336	0.0096	0.0254	0.0202	0.0137	0.0233	0.0424	0.0216	0.0268	0.0526	0.0495	0.0432	0.0355	0.018	0.023	0.0515	0.0536	0.0263	0.0338	0.0415	0.0297	0.0035	0.0459	0.0517	0.0534	0.0635	0.0297	0.0145	0.043	0.0234	0.0397	0.0446	0.0363	0.0192	0.0214	0.026	0.0296
30.47Hz	0.0046	0.0472	0.0876	0.0776	0.0445	0.0292	0.0471	0.0055	0.0295	0.0169	0.0227	0.0444	0.0309	0.0058	0.0245	0.0224	0.015	0.0246	0.0426	0.0209	0.0268	0.0551	0.052	0.0447	0.0378	0.0181	0.0223	0.0515	0.0523	0.0228	0.0321	0.0439	0.0326	0.0073	0.0446	0.0481	0.0497	0.0644	0.0321	0.017	0.0427	0.0265	0.0409	0.0478	0.0367	0.0205	0.0199	0.0229	0.0292
30.59Hz	0.0039	0.049	0.0888	0.0739	0.0435	0.0329	0.0469	0.0078	0.0293	0.0187	0.0243	0.0425	0.0282	0.0024	0.0236	0.0242	0.0165	0.0262	0.0428	0.02	0.0267	0.0574	0.0537	0.0455	0.0399	0.0186	0.0224	0.051	0.0506	0.02	0.0306	0.046	0.0352	0.0122	0.0434	0.0441	0.0454	0.065	0.035	0.02	0.0423	0.0295	0.0424	0.0502	0.037	0.021	0.0185	0.0199	0.0289
30.71Hz	0.0045	0.0509	0.0892	0.0696	0.042	0.0358	0.0468	0.0125	0.0292	0.0204	0.0256	0.0405	0.0258	0.0007	0.0228	0.0257	0.018	0.0278	0.0427	0.0191	0.0265	0.0595	0.0547	0.0456	0.0417	0.0196	0.023	0.0499	0.0486	0.0182	0.0294	0.0478	0.0376	0.017	0.0422	0.0399	0.0406	0.0652	0.038	0.0233	0.0417	0.0321	0.044	0.0519	0.0371	0.0208	0.0173	0.0172	0.0287
30.82Hz	0.0066	0.0529	0.0889	0.0647	0.0398	0.0379	0.0468	0.0173	0.029	0.0219	0.0265	0.0383	0.0237	0.0029	0.0221	0.0269	0.0194	0.0294	0.0425	0.0185	0.0266	0.0613	0.0549	0.0449	0.0431	0.0211	0.024	0.0484	0.0462	0.0174	0.0286	0.0493	0.0397	0.0213	0.0411	0.0356	0.0356	0.065	0.0411	0.0266	0.0409	0.0339	0.0456	0.0529	0.037	0.0199	0.0165	0.0153	0.0288
30.94Hz	0.0095	0.055	0.0878	0.0594	0.0372	0.0392	0.0469	0.0218	0.0288	0.023	0.027	0.0361	0.0218	0.0045	0.0215	0.0277	0.0204	0.0307	0.0421	0.0184	0.027	0.0629	0.0542	0.0435	0.0442	0.0229	0.0252	0.0464	0.0435	0.0177	0.0283	0.0503	0.0415	0.025	0.0398	0.0315	0.0306	0.0646	0.044	0.0297	0.0399	0.035	0.0471	0.0531	0.0365	0.0184	0.0159	0.0144	0.0293
31.06Hz	0.0127	0.0571	0.0862	0.0538	0.0341	0.0397	0.0469	0.0258	0.0284	0.0237	0.027	0.0337	0.0201	0.0056	0.021	0.0282	0.021	0.0318	0.0415	0.0189	0.0278	0.0641	0.0528	0.0414	0.0449	0.0249	0.0263	0.0441	0.0407	0.0184	0.0284	0.0508	0.0429	0.0282	0.0384	0.0277	0.0259	0.0639	0.0467	0.0323	0.0386	0.0352	0.0482	0.0527	0.0358	0.0165	0.0156	0.0149	0.0301
31.18Hz	0.016	0.0591	0.0838	0.0482	0.0307	0.0392	0.0468	0.0292	0.0278	0.0241	0.0266	0.0314	0.0185	0.006	0.0206	0.0285	0.0211	0.0326	0.0407	0.0199	0.0292	0.065	0.0507	0.0386	0.0452	0.0268	0.0272	0.0415	0.0376	0.0194	0.0287	0.0508	0.0439	0.0306	0.0369	0.0242	0.022	0.063	0.049	0.0344	0.0372	0.0345	0.0489	0.0516	0.0348	0.0141	0.0156	0.0166	0.0313
31.29Hz	0.0191	0.0609	0.081	0.0427	0.0271	0.0381	0.0466	0.032	0.027	0.0241	0.0256	0.0291	0.017	0.006	0.0204	0.0285	0.0206	0.0331	0.0396	0.0212	0.0309	0.0657	0.0481	0.0354	0.0451	0.0284	0.0278	0.0386	0.0344	0.0202	0.0291	0.0503	0.0444	0.0322	0.0351	0.0212	0.019	0.0619	0.0508	0.0358	0.0355	0.033	0.0491	0.0499	0.0336	0.0115	0.0159	0.019	0.0329
31.41Hz	0.022	0.0624	0.0777	0.0374	0.0234	0.0362	0.0462	0.0342	0.0258	0.0237	0.0242	0.0269	0.0155	0.0055	0.0204	0.0285	0.0196	0.0332	0.0382	0.0226	0.0328	0.066	0.0451	0.0319	0.0446	0.0296	0.0279	0.0355	0.0311	0.0207	0.0294	0.0494	0.0445	0.0332	0.0332	0.0187	0.0173	0.0607	0.0521	0.0365	0.0337	0.0308	0.0489	0.0477	0.032	0.0089	0.0164	0.0219	0.0347
31.53Hz	0.0245	0.0636	0.0739	0.0327	0.0199	0.0337	0.0456	0.0358	0.0243	0.023	0.0224	0.0248	0.0138	0.0047	0.0207	0.0283	0.018	0.033	0.0365	0.024	0.0347	0.066	0.042	0.0283	0.0437	0.0304	0.0276	0.0323	0.0279	0.0206	0.0295	0.048	0.0441	0.0333	0.0311	0.0167	0.0169	0.0593	0.0528	0.0363	0.0319	0.0281	0.0482	0.0451	0.0303	0.0066	0.0169	0.0249	0.0366
31.65Hz	0.0267	0.0644	0.0698	0.0287	0.0168	0.0307	0.0446	0.0369	0.0224	0.0221	0.0202	0.0229	0.012	0.0039	0.0212	0.0281	0.0159	0.0325	0.0345	0.0251	0.0365	0.0657	0.0389	0.0249	0.0425	0.0306	0.0268	0.029	0.0246	0.0201	0.0293	0.0462	0.0432	0.0328	0.0288	0.0151	0.0173	0.0578	0.0529	0.0353	0.03	0.025	0.047	0.0421	0.0283	0.0053	0.0177	0.0278	0.0386
31.76Hz	0.0285	0.0648	0.0654	0.0255	0.0142	0.0275	0.0433	0.0374	0.0203	0.021	0.0176	0.0212	0.01	0.0038	0.022	0.028	0.0135	0.0317	0.0322	0.0258	0.0379	0.0651	0.0362	0.0218	0.041	0.0304	0.0255	0.0258	0.0216	0.0191	0.0287	0.044	0.0418	0.0316	0.0265	0.0138	0.018	0.0563	0.0525	0.0334	0.0284	0.0218	0.0454	0.0388	0.0262	0.0058	0.0185	0.0305	0.0406
31.88Hz	0.03	0.0648	0.0607	0.0233	0.0123	0.024	0.0418	0.0374	0.0179	0.0198	0.0147	0.0199	0.0078	0.0047	0.0231	0.028	0.0109	0.0307	0.0297	0.0261	0.0388	0.0643	0.034	0.0195	0.0392	0.0296	0.0239	0.0226	0.0187	0.0177	0.0278	0.0416	0.0399	0.0298	0.0242	0.0126	0.0187	0.0547	0.0516	0.0308	0.027	0.0189	0.0434	0.0354	0.0239	0.0076	0.0194	0.0329	0.0424
32Hz	0.0311	0.0644	0.0559	0.0219	0.0111	0.0206	0.0399	0.0371	0.0154	0.0187	0.0116	0.0188	0.0055	0.0065	0.0245	0.0282	0.0088	0.0295	0.027	0.0258	0.0392	0.0632	0.0326	0.0179	0.0373	0.0284	0.0219	0.0195	0.016	0.0158	0.0264	0.0389	0.0376	0.0276	0.0219	0.0114	0.0191	0.0531	0.0503	0.0275	0.026	0.0168	0.041	0.032	0.0215	0.0098	0.0203	0.035	0.0439
32.12Hz	0.0319	0.0636	0.0509	0.0213	0.0106	0.0172	0.0378	0.0363	0.0128	0.0177	0.0084	0.0181	0.0032	0.0086	0.0262	0.0287	0.0079	0.0282	0.0241	0.0251	0.039	0.0619	0.0319	0.0172	0.0352	0.0268	0.0197	0.0167	0.0137	0.0137	0.0248	0.0361	0.035	0.025	0.0196	0.0102	0.0191	0.0514	0.0487	0.0235	0.0256	0.016	0.0383	0.0287	0.0189	0.012	0.0212	0.0367	0.0451
32.24Hz	0.0325	0.0625	0.0458	0.021	0.0105	0.0141	0.0355	0.0353	0.0106	0.0168	0.0052	0.0176	0.0021	0.011	0.0281	0.0294	0.0088	0.0268	0.021	0.0239	0.0382	0.0604	0.0319	0.017	0.033	0.025	0.0172	0.0142	0.0118	0.0115	0.0228	0.0332	0.0322	0.0222	0.0175	0.009	0.0188	0.0496	0.0468	0.0191	0.0256	0.0168	0.0354	0.0256	0.0164	0.0141	0.022	0.0379	0.0459
32.35Hz	0.0328	0.0611	0.0407	0.0208	0.0105	0.0116	0.0331	0.0341	0.009	0.0161	0.0025	0.0175	0.0038	0.0135	0.0302	0.0303	0.0111	0.0254	0.018	0.0223	0.0368	0.0586	0.0323	0.0171	0.0308	0.023	0.0147	0.0122	0.0103	0.0092	0.0206	0.0303	0.0291	0.0192	0.0155	0.0077	0.0181	0.0478	0.0448	0.0142	0.0262	0.0189	0.0322	0.0229	0.0138	0.0159	0.0225	0.0386	0.0462
32.47Hz	0.0329	0.0596	0.0357	0.0207	0.0107	0.0097	0.0305	0.0326	0.0084	0.0157	0.0027	0.0177	0.0064	0.0161	0.0323	0.0314	0.014	0.0239	0.0149	0.0203	0.0349	0.0568	0.0331	0.017	0.0287	0.021	0.0123	0.0107	0.0092	0.0072	0.0182	0.0274	0.026	0.0162	0.0136	0.0065	0.0172	0.0459	0.0428	0.0093	0.0273	0.0217	0.0288	0.0205	0.0115	0.0174	0.0229	0.0389	0.0461
32.59Hz	0.0328	0.0579	0.0307	0.0204	0.011	0.0087	0.0278	0.0311	0.0089	0.0154	0.0054	0.0181	0.0092	0.0187	0.0344	0.0326	0.017	0.0226	0.012	0.0181	0.0326	0.0547	0.034	0.0166	0.0266	0.0191	0.01	0.01	0.0086	0.0058	0.0157	0.0247	0.0229	0.0132	0.0119	0.0052	0.0161	0.044	0.0408	0.0047	0.0288	0.0248	0.0253	0.0187	0.0096	0.0187	0.0228	0.0388	0.0454
32.71Hz	0.0324	0.0561	0.0259	0.0199	0.0113	0.0086	0.0251	0.0295	0.0102	0.0155	0.0082	0.0187	0.012	0.0211	0.0365	0.0339	0.0198	0.0215	0.0095	0.0157	0.03	0.0525	0.0348	0.0158	0.0246	0.0172	0.0079	0.01	0.0086	0.0056	0.013	0.0222	0.0198	0.0104	0.0104	0.0042	0.015	0.0419	0.0388	0.0038	0.0306	0.028	0.0218	0.0173	0.0087	0.0197	0.0224	0.0382	0.0442
32.82Hz	0.0319	0.0544	0.0215	0.0193	0.0118	0.009	0.0223	0.0279	0.0117	0.0156	0.011	0.0195	0.0147	0.0235	0.0384	0.035	0.0221	0.0207	0.0074	0.0131	0.0272	0.0502	0.0355	0.0145	0.0227	0.0156	0.0065	0.0105	0.009	0.0066	0.0104	0.02	0.0168	0.0078	0.0091	0.0032	0.0141	0.0398	0.0368	0.0078	0.0327	0.0311	0.0184	0.0164	0.0089	0.0204	0.0215	0.0373	0.0426
32.94Hz	0.031	0.0527	0.0176	0.0186	0.0124	0.0098	0.0196	0.0263	0.0132	0.016	0.0135	0.0203	0.0172	0.0257	0.04	0.036	0.024	0.0202	0.0062	0.0104	0.0243	0.0478	0.0359	0.0126	0.0211	0.0142	0.0059	0.0115	0.0099	0.0082	0.0078	0.0181	0.0141	0.0055	0.008	0.0026	0.0133	0.0377	0.0347	0.0123	0.0349	0.0339	0.0152	0.0159	0.0103	0.0209	0.0202	0.036	0.0405
33.06Hz	0.0301	0.0512	0.0146	0.0178	0.0131	0.0106	0.0169	0.0247	0.0144	0.0163	0.0158	0.0211	0.0195	0.0276	0.0413	0.0368	0.0253	0.02	0.0062	0.0078	0.0214	0.0454	0.0362	0.0103	0.0196	0.013	0.0061	0.0126	0.0111	0.0102	0.0055	0.0165	0.0114	0.0036	0.0071	0.0021	0.0127	0.0356	0.0326	0.0167	0.0372	0.0365	0.0127	0.0157	0.0124	0.0212	0.0184	0.0345	0.0381
33.18Hz	0.029	0.0497	0.0129	0.017	0.0138	0.0113	0.0142	0.0232	0.0152	0.0167	0.0178	0.0218	0.0214	0.0292	0.0423	0.0372	0.026	0.0203	0.0072	0.0052	0.0186	0.0429	0.0362	0.0077	0.0183	0.0119	0.0069	0.0138	0.0127	0.0122	0.0042	0.0153	0.009	0.0025	0.0064	0.0018	0.0124	0.0335	0.0304	0.0207	0.0396	0.0388	0.0112	0.0158	0.0148	0.0214	0.0163	0.0328	0.0354
33.29Hz	0.028	0.0484	0.0125	0.0164	0.0146	0.0118	0.0116	0.0217	0.0156	0.017	0.0195	0.0224	0.0231	0.0304	0.0428	0.0374	0.026	0.0208	0.0088	0.0028	0.0158	0.0404	0.036	0.005	0.0172	0.0109	0.0079	0.015	0.0145	0.0142	0.0046	0.0143	0.0067	0.0028	0.0059	0.0017	0.0121	0.0314	0.0279	0.0241	0.0419	0.0409	0.0112	0.0161	0.0172	0.0214	0.0139	0.031	0.0324
33.41Hz	0.0273	0.0473	0.0133	0.0158	0.0152	0.0121	0.0091	0.0204	0.0156	0.0172	0.0209	0.0227	0.0243	0.0312	0.043	0.0372	0.0253	0.0217	0.0105	0.001	0.0132	0.038	0.0357	0.003	0.0163	0.0098	0.0089	0.0162	0.0165	0.0162	0.0063	0.0137	0.0047	0.0039	0.0055	0.0015	0.0119	0.0295	0.0253	0.0269	0.0441	0.0427	0.0125	0.0167	0.0197	0.0214	0.0113	0.0291	0.0293
33.53Hz	0.0269	0.0463	0.0146	0.0153	0.0157	0.0122	0.0066	0.0191	0.0151	0.0173	0.022	0.0227	0.0252	0.0315	0.0426	0.0367	0.0241	0.0227	0.0123	0.0023	0.0106	0.0357	0.0353	0.0038	0.0155	0.0087	0.0098	0.0172	0.0185	0.0181	0.0085	0.0134	0.0029	0.0052	0.0053	0.0013	0.0118	0.0276	0.0224	0.0292	0.046	0.0444	0.0146	0.0173	0.0219	0.0213	0.0089	0.0271	0.026
33.65Hz	0.0271	0.0454	0.0161	0.015	0.016	0.0122	0.0044	0.018	0.0143	0.0173	0.0228	0.0224	0.0257	0.0313	0.0419	0.036	0.0222	0.0238	0.0141	0.0042	0.0082	0.0336	0.0347	0.0065	0.0149	0.0075	0.0105	0.0181	0.0206	0.0199	0.0107	0.0134	0.002	0.0065	0.0052	0.0011	0.0115	0.0259	0.0192	0.031	0.0475	0.0458	0.017	0.018	0.024	0.0212	0.0068	0.0251	0.0228
33.76Hz	0.0279	0.0445	0.0173	0.0147	0.0161	0.0121	0.0024	0.0169	0.0131	0.017	0.0234	0.0217	0.0258	0.0306	0.0407	0.0351	0.0198	0.0249	0.016	0.0061	0.0059	0.0316	0.034	0.0094	0.0144	0.0062	0.0109	0.0188	0.0227	0.0217	0.0129	0.0135	0.003	0.0078	0.0052	0.0011	0.0112	0.0244	0.0157	0.0322	0.0486	0.047	0.0193	0.0186	0.0259	0.0213	0.0056	0.0232	0.0195
33.88Hz	0.0293	0.0437	0.0181	0.0144	0.0159	0.0119	0.0016	0.016	0.0118	0.0167	0.0238	0.0205	0.0256	0.0294	0.0391	0.034	0.017	0.026	0.0178	0.0079	0.0038	0.0298	0.0331	0.0122	0.0141	0.0048	0.0111	0.0194	0.0247	0.0234	0.0147	0.0139	0.0048	0.0091	0.0054	0.0011	0.0108	0.0231	0.0121	0.0329	0.0491	0.0479	0.0214	0.019	0.0276	0.0214	0.0058	0.0214	0.0163
34Hz	0.031	0.043	0.0185	0.0141	0.0155	0.0116	0.0027	0.0151	0.0104	0.0162	0.0239	0.019	0.0251	0.0277	0.0372	0.0329	0.014	0.027	0.0196	0.0095	0.0025	0.0281	0.0322	0.0148	0.014	0.0033	0.0111	0.0197	0.0265	0.0251	0.0163	0.0144	0.0068	0.0104	0.0058	0.0013	0.0103	0.0219	0.0084	0.0333	0.0491	0.0487	0.0232	0.0192	0.029	0.0216	0.007	0.0196	0.0131
34.12Hz	0.0329	0.0421	0.0183	0.0137	0.0148	0.0113	0.0043	0.0142	0.009	0.0158	0.0238	0.0172	0.0243	0.0256	0.035	0.0319	0.011	0.0279	0.0213	0.011	0.003	0.0265	0.031	0.0171	0.014	0.002	0.0109	0.0198	0.0281	0.0265	0.0175	0.0149	0.0089	0.0117	0.0062	0.0015	0.0099	0.021	0.0047	0.0334	0.0484	0.0492	0.0245	0.0191	0.0302	0.0219	0.0084	0.0181	0.0101
34.24Hz	0.0348	0.0413	0.0177	0.0132	0.014	0.011	0.0058	0.0134	0.0078	0.0154	0.0235	0.0151	0.0234	0.0232	0.0327	0.031	0.0084	0.0285	0.023	0.0123	0.0046	0.0251	0.0298	0.019	0.0142	0.0016	0.0105	0.0197	0.0295	0.0279	0.0183	0.0154	0.011	0.013	0.0068	0.0017	0.0094	0.0202	0.0021	0.0332	0.0471	0.0494	0.0255	0.0185	0.0313	0.0224	0.0097	0.0166	0.0072
34.35Hz	0.0365	0.0403	0.0167	0.0127	0.013	0.0107	0.0071	0.0125	0.0071	0.0152	0.0231	0.0127	0.0223	0.0207	0.0303	0.0303	0.007	0.029	0.0246	0.0136	0.0064	0.0237	0.0283	0.0204	0.0146	0.0025	0.0099	0.0194	0.0305	0.0291	0.0186	0.0158	0.013	0.0144	0.0075	0.0018	0.0091	0.0196	0.0041	0.0329	0.0451	0.0494	0.0262	0.0176	0.0321	0.0229	0.0106	0.0154	0.0044
34.47Hz	0.0378	0.0393	0.0154	0.0121	0.0118	0.0104	0.0082	0.0116	0.0069	0.0151	0.0226	0.0102	0.0211	0.018	0.028	0.0298	0.0077	0.0292	0.0261	0.0148	0.0081	0.0223	0.0267	0.0215	0.0151	0.0039	0.0091	0.0189	0.0312	0.0301	0.0185	0.0162	0.015	0.0158	0.0083	0.0018	0.0088	0.0192	0.0076	0.0324	0.0424	0.0491	0.0265	0.0163	0.0328	0.0234	0.0111	0.0143	0.0018
34.59Hz	0.0387	0.0382	0.014	0.0115	0.0106	0.01	0.0092	0.0106	0.0073	0.0154	0.0219	0.0076	0.02	0.0154	0.0258	0.0297	0.0097	0.0292	0.0274	0.0158	0.0096	0.0208	0.0249	0.0221	0.0156	0.0053	0.0081	0.0182	0.0316	0.0309	0.018	0.0163	0.0169	0.0172	0.0091	0.0018	0.0086	0.0188	0.011	0.0318	0.0391	0.0485	0.0267	0.0148	0.0333	0.0239	0.0112	0.0135	0.001
34.71Hz	0.0391	0.037	0.0125	0.0109	0.0095	0.0096	0.01	0.0094	0.008	0.0159	0.0212	0.0052	0.0189	0.0131	0.0239	0.0297	0.0123	0.029	0.0284	0.0168	0.0109	0.0194	0.023	0.0222	0.0163	0.0067	0.007	0.0174	0.0316	0.0314	0.0171	0.0163	0.0186	0.0185	0.01	0.0019	0.0084	0.0185	0.0141	0.0311	0.0354	0.0477	0.0269	0.0133	0.0336	0.0244	0.0107	0.0128	0.0031
34.82Hz	0.0388	0.0358	0.0113	0.0103	0.0084	0.0092	0.0106	0.0082	0.009	0.0166	0.0203	0.0032	0.0179	0.0114	0.0224	0.0299	0.0148	0.0284	0.0292	0.0176	0.0118	0.0179	0.0209	0.022	0.017	0.008	0.0058	0.0166	0.0313	0.0317	0.0159	0.0162	0.0201	0.0198	0.011	0.0023	0.0083	0.0181	0.017	0.0302	0.0312	0.0466	0.0271	0.012	0.0338	0.0247	0.0099	0.0123	0.0052
34.94Hz	0.0379	0.0344	0.0104	0.0098	0.0075	0.0089	0.0111	0.0068	0.01	0.0174	0.0194	0.0025	0.0171	0.0103	0.0213	0.0302	0.017	0.0276	0.0298	0.0183	0.0124	0.0163	0.0189	0.0213	0.0176	0.0092	0.0044	0.0157	0.0306	0.0318	0.0145	0.0159	0.0214	0.021	0.012	0.0028	0.0081	0.0178	0.0194	0.0293	0.0267	0.0452	0.0274	0.0115	0.0338	0.0249	0.0087	0.012	0.0071
35.06Hz	0.0364	0.033	0.0101	0.0095	0.0068	0.0087	0.0115	0.0053	0.0111	0.0182	0.0184	0.0035	0.0164	0.01	0.0206	0.0305	0.0188	0.0265	0.0301	0.0188	0.0127	0.0147	0.0167	0.0204	0.0181	0.0102	0.003	0.0147	0.0297	0.0317	0.0129	0.0155	0.0224	0.022	0.013	0.0035	0.0078	0.0174	0.0215	0.0283	0.0221	0.0437	0.028	0.0121	0.0336	0.0249	0.0072	0.0119	0.0087
35.18Hz	0.0343	0.0316	0.0102	0.0093	0.0066	0.0086	0.0119	0.0037	0.0121	0.0191	0.0174	0.005	0.0158	0.0103	0.0203	0.0308	0.02	0.0251	0.0301	0.019	0.0126	0.013	0.0147	0.0192	0.0186	0.0112	0.0017	0.0138	0.0285	0.0314	0.0114	0.0151	0.0231	0.0228	0.014	0.0043	0.0075	0.017	0.0231	0.0273	0.0175	0.042	0.0289	0.0136	0.0332	0.0247	0.0057	0.0119	0.01
35.29Hz	0.0317	0.0301	0.0107	0.0091	0.0067	0.0087	0.0122	0.0021	0.0131	0.0199	0.0164	0.0063	0.0153	0.0109	0.0203	0.0311	0.0208	0.0235	0.0299	0.0191	0.0122	0.0114	0.0127	0.0177	0.0189	0.012	0.0011	0.0128	0.027	0.0309	0.0102	0.0148	0.0235	0.0234	0.0151	0.0052	0.0069	0.0165	0.0243	0.0262	0.0131	0.0402	0.0299	0.0159	0.0326	0.0244	0.0043	0.012	0.0111
35.41Hz	0.0285	0.0286	0.0113	0.0091	0.0071	0.0091	0.0124	0.0011	0.014	0.0205	0.0152	0.0074	0.015	0.0116	0.0203	0.0312	0.0211	0.0217	0.0294	0.0189	0.0116	0.0098	0.0108	0.0161	0.019	0.0128	0.002	0.0118	0.0255	0.0302	0.0095	0.0145	0.0236	0.0237	0.016	0.0061	0.0063	0.0159	0.0251	0.0252	0.0093	0.0383	0.031	0.0185	0.0318	0.0238	0.0039	0.0123	0.0119
35.53Hz	0.025	0.0271	0.0119	0.0091	0.0077	0.0096	0.0127	0.0022	0.0149	0.021	0.0141	0.0082	0.0147	0.0122	0.0204	0.0312	0.0209	0.0197	0.0287	0.0184	0.0107	0.0083	0.0091	0.0143	0.019	0.0135	0.0034	0.0108	0.0238	0.0293	0.0094	0.0144	0.0234	0.0237	0.0169	0.0069	0.0055	0.0153	0.0255	0.0243	0.0066	0.0364	0.0321	0.0211	0.0307	0.0231	0.0047	0.0127	0.0124
35.65Hz	0.0211	0.0256	0.0123	0.0091	0.0083	0.0103	0.013	0.0039	0.0157	0.0214	0.0129	0.0086	0.0145	0.0124	0.0203	0.031	0.0203	0.0176	0.0278	0.0178	0.0096	0.007	0.0076	0.0125	0.0187	0.0141	0.0047	0.0098	0.022	0.0284	0.01	0.0144	0.0229	0.0234	0.0177	0.0077	0.0046	0.0146	0.0255	0.0235	0.0061	0.0344	0.0331	0.0235	0.0294	0.0221	0.0063	0.0133	0.0126
35.76Hz	0.0171	0.0242	0.0125	0.0091	0.0089	0.011	0.0132	0.0055	0.0164	0.0216	0.0117	0.0088	0.0142	0.0124	0.0201	0.0307	0.0195	0.0155	0.0268	0.017	0.0084	0.0058	0.0063	0.0107	0.0184	0.0146	0.006	0.0087	0.0202	0.0273	0.011	0.0146	0.0221	0.0228	0.0184	0.0084	0.0036	0.0138	0.0251	0.0229	0.0074	0.0325	0.0339	0.0256	0.0279	0.021	0.0082	0.0139	0.0125
35.88Hz	0.013	0.0228	0.0124	0.009	0.0095	0.0117	0.0135	0.0071	0.017	0.0217	0.0106	0.0087	0.0139	0.0121	0.0196	0.0302	0.0185	0.0135	0.0257	0.016	0.0071	0.0049	0.0054	0.009	0.0178	0.015	0.0071	0.0075	0.0185	0.0262	0.0121	0.0147	0.0211	0.022	0.019	0.009	0.0026	0.013	0.0245	0.0224	0.0094	0.0305	0.0344	0.0273	0.0262	0.0197	0.01	0.0146	0.0122
36Hz	0.0089	0.0214	0.0121	0.0088	0.0099	0.0123	0.0137	0.0085	0.0175	0.0216	0.0095	0.0085	0.0136	0.0115	0.019	0.0295	0.0175	0.0118	0.0244	0.015	0.0058	0.0044	0.0046	0.0074	0.0172	0.0153	0.008	0.0063	0.0169	0.0249	0.0131	0.0149	0.0199	0.0208	0.0194	0.0096	0.0019	0.0121	0.0236	0.0221	0.0111	0.0285	0.0346	0.0285	0.0244	0.0183	0.0118	0.0152	0.0117
[truncated: 247 more columns]
