# Supplementary material for: The fast continuous wavelet transformation (fCWT) for real-time, high-quality, noise-resistant time–frequency analysis
Source: Nat Comput Sci. 2022 Jan 27;2(1):47–58. doi: 10.1038/s43588-021-00183-z (PMC10766549; doi:10.1038/s43588-021-00183-z)
Supplement: Supplementary file 5 — Zipped experimental and heatmap source data. [file 43588_2021_183_MOESM5_ESM.zip › Figure 5/Arts_SD_Fig_5.xlsx]

## Sheet: 5bc - Signal data
Data from Subject 13 of Zyma et al. (https://doi.org/10.3390/data4010014) available at PhysioNet (https://doi.org/10.13026/C2JQ1P).
Time (s)	EEG (uV)
-30	-2.28221
-29.998	-1.89945
-29.996	-2.03274
-29.994	-2.5698
-29.992	-3.28758
-29.99	-3.91179
-29.988	-4.20955
-29.986	-4.08998
-29.984	-3.62544
-29.982	-3.00495
-29.98	-2.43451
-29.978	-2.03973
-29.976	-1.80575
-29.974	-1.61017
-29.972	-1.31743
-29.97	-0.860517
-29.968	-0.275864
-29.966	0.321807
-29.964	0.806895
-29.962	1.1007
-29.96	1.19474
-29.958	1.12641
-29.956	0.961567
-29.954	0.766025
-29.952	0.592216
-29.95	0.48197
-29.948	0.467594
-29.946	0.552877
-29.944	0.709544
-29.942	0.879027
-29.94	0.981631
-29.938	0.93097
-29.936	0.648539
-29.934	0.0792834
-29.932	-0.795661
-29.93	-1.95415
-29.928	-3.32151
-29.926	-4.78986
-29.924	-6.23174
-29.922	-7.49322
-29.92	-8.41624
-29.918	-8.86151
-29.916	-8.72116
-29.914	-7.97047
-29.912	-6.72045
-29.91	-5.22245
-29.908	-3.81149
-29.906	-2.82186
-29.904	-2.47601
-29.902	-2.80871
-29.9	-3.68314
-29.898	-4.86454
-29.896	-6.10752
-29.894	-7.25042
-29.892	-8.24079
-29.89	-9.08544
-29.888	-9.76735
-29.886	-10.2118
-29.884	-10.2956
-29.882	-9.8967
-29.88	-8.96886
-29.878	-7.59278
-29.876	-5.95544
-29.874	-4.30553
-29.872	-2.88543
-29.87	-1.85322
-29.868	-1.24663
-29.866	-0.987542
-29.864	-0.923089
-29.862	-0.89572
-29.86	-0.800117
-29.858	-0.618306
-29.856	-0.410966
-29.854	-0.280913
-29.852	-0.337544
-29.85	-0.671037
-29.848	-1.30336
-29.846	-2.17506
-29.844	-3.15712
-29.842	-4.06863
-29.84	-4.71417
-29.838	-4.93754
-29.836	-4.64625
-29.834	-3.83745
-29.832	-2.61797
-29.83	-1.18491
-29.828	0.224611
-29.826	1.37808
-29.824	2.10246
-29.822	2.31277
-29.82	2.02013
-29.818	1.30107
-29.816	0.285179
-29.814	-0.875486
-29.812	-2.03842
-29.81	-3.09498
-29.808	-3.9797
-29.806	-4.68141
-29.804	-5.2304
-29.802	-5.67481
-29.8	-6.04785
-29.798	-6.3592
-29.796	-6.54296
-29.794	-6.48621
-29.792	-6.07074
-29.79	-5.22194
-29.788	-3.96247
-29.786	-2.44251
-29.784	-0.900988
-29.782	0.410476
-29.78	1.30881
-29.778	1.74404
-29.776	1.81486
-29.774	1.73059
-29.772	1.72608
-29.77	1.9716
-29.768	2.5328
-29.766	3.35326
-29.764	4.28647
-29.762	5.16395
-29.76	5.84055
-29.758	6.21553
-29.756	6.25871
-29.754	5.99307
-29.752	5.47723
-29.75	4.80469
-29.748	4.09454
-29.746	3.46494
-29.744	3.00232
-29.742	2.7403
-29.74	2.63348
-29.738	2.56834
-29.736	2.41413
-29.734	2.06516
-29.732	1.47261
-29.73	0.669798
-29.728	-0.22777
-29.726	-1.07218
-29.724	-1.72836
-29.722	-2.12149
-29.72	-2.26061
-29.718	-2.23811
-29.716	-2.18822
-29.714	-2.2566
-29.712	-2.56467
-29.71	-3.18462
-29.708	-4.11816
-29.706	-5.30294
-29.704	-6.61965
-29.702	-7.91908
-29.7	-9.04657
-29.698	-9.86197
-29.696	-10.2701
-29.694	-10.2355
-29.692	-9.80166
-29.69	-9.09736
-29.688	-8.29593
-29.686	-7.57008
-29.684	-7.04471
-29.682	-6.768
-29.68	-6.69107
-29.678	-6.70809
-29.676	-6.68308
-29.674	-6.49279
-29.672	-6.07875
-29.67	-5.45332
-29.668	-4.68037
-29.666	-3.86015
-29.664	-3.09491
-29.662	-2.46766
-29.66	-2.03309
-29.658	-1.81457
-29.656	-1.76021
-29.654	-1.75321
-29.652	-1.63146
-29.65	-1.22933
-29.648	-0.430437
-29.646	0.776456
-29.644	2.2747
-29.642	3.86062
-29.64	5.29118
-29.638	6.35182
-29.636	6.92062
-29.634	6.95552
-29.632	6.45908
-29.63	5.44674
-29.628	3.93008
-29.626	1.93496
-29.624	-0.453984
-29.622	-3.06353
-29.62	-5.63751
-29.618	-7.89593
-29.616	-9.59628
-29.614	-10.5948
-29.612	-10.8871
-29.61	-10.6074
-29.608	-9.96605
-29.606	-9.19701
-29.604	-8.49772
-29.602	-7.97157
-29.6	-7.6005
-29.598	-7.28056
-29.596	-6.86851
-29.594	-6.26242
-29.592	-5.48344
-29.59	-4.68508
-29.588	-4.08384
-29.586	-3.86441
-29.584	-4.08574
-29.582	-4.64875
-29.58	-5.34943
-29.578	-5.98407
-29.576	-6.42371
-29.574	-6.64556
-29.572	-6.71514
-29.57	-6.70453
-29.568	-6.63356
-29.566	-6.46635
-29.564	-6.14951
-29.562	-5.65613
-29.56	-5.03531
-29.558	-4.39553
-29.556	-3.85656
-29.554	-3.50611
-29.552	-3.37416
-29.55	-3.44849
-29.548	-3.70003
-29.546	-4.11106
-29.544	-4.6824
-29.542	-5.42762
-29.54	-6.36654
-29.538	-7.50616
-29.536	-8.82404
-29.534	-10.2597
-29.532	-11.7201
-29.53	-13.0809
-29.528	-14.1827
-29.526	-14.8617
-29.524	-14.9994
-29.522	-14.5581
-29.52	-13.6185
-29.518	-12.3729
-29.516	-11.0508
-29.514	-9.83852
-29.512	-8.83059
-29.51	-8.01756
-29.508	-7.34096
-29.506	-6.75799
-29.504	-6.28153
-29.502	-5.94471
-29.5	-5.76736
-29.498	-5.71119
-29.496	-5.63866
-29.494	-5.37942
-29.492	-4.81552
-29.49	-3.93501
-29.488	-2.82617
-29.486	-1.6279
-29.484	-0.448644
-29.482	0.673908
-29.48	1.74229
-29.478	2.74818
-29.476	3.63662
-29.474	4.28517
-29.472	4.54094
-29.47	4.30371
-29.468	3.5771
-29.466	2.49164
-29.464	1.26947
-29.462	0.160529
-29.46	-0.636738
-29.458	-1.0257
-29.456	-1.01147
-29.454	-0.680197
-29.452	-0.15805
-29.45	0.422015
-29.448	0.967986
-29.446	1.44026
-29.444	1.84715
-29.442	2.21194
-29.44	2.54211
-29.438	2.78653
-29.436	2.85964
-29.434	2.67303
-29.432	2.18065
-29.43	1.40966
-29.428	0.468678
-29.426	-0.479986
-29.424	-1.26516
-29.422	-1.75187
-29.42	-1.86663
-29.418	-1.60425
-29.416	-1.0053
-29.414	-0.135696
-29.412	0.919323
-29.41	2.05585
-29.408	3.15865
-29.406	4.11554
-29.404	4.83249
-29.402	5.27367
-29.4	5.47941
-29.398	5.56894
-29.396	5.72402
-29.394	6.13108
-29.392	6.9113
-29.39	8.05978
-29.388	9.42607
-29.386	10.7344
-29.384	11.6673
-29.382	11.977
-29.38	11.572
-29.378	10.5539
-29.376	9.20684
-29.374	7.90561
-29.372	6.99042
-29.37	6.66549
-29.368	6.96785
-29.366	7.77704
-29.364	8.89159
-29.362	10.1165
-29.36	11.3277
-29.358	12.4729
-29.356	13.5674
-29.354	14.6374
-29.352	15.6593
-29.35	16.5524
-29.348	17.2151
-29.346	17.5663
-29.344	17.5903
-29.342	17.3597
-29.34	17.0072
-29.338	16.6742
-29.336	16.4894
-29.334	16.5444
-29.332	16.8784
-29.33	17.472
-29.328	18.2434
-29.326	19.0576
-29.324	19.7373
-29.322	20.1053
-29.32	20.0314
-29.318	19.4658
-29.316	18.4729
-29.314	17.2086
-29.312	15.8597
-29.31	14.5967
-29.308	13.537
-29.306	12.7447
-29.304	12.252
-29.302	12.0806
-29.3	12.223
-29.298	12.6164
-29.296	13.1333
-29.294	13.5861
-29.292	13.7721
-29.29	13.558
-29.288	12.9438
-29.286	12.0716
-29.284	11.1715
-29.282	10.4826
-29.28	10.1522
-29.278	10.1734
-29.276	10.4296
-29.274	10.7558
-29.272	11.0044
-29.27	11.1128
-29.268	11.1168
-29.266	11.1219
-29.264	11.2497
-29.262	11.5996
-29.26	12.2011
-29.258	12.989
-29.256	13.8364
-29.254	14.588
-29.252	15.0929
-29.25	15.2369
-29.248	14.9667
-29.246	14.2936
-29.244	13.2848
-29.242	12.0571
-29.24	10.7606
-29.238	9.55356
-29.236	8.59124
-29.234	7.98389
-29.232	7.74972
-29.23	7.80387
-29.228	7.96788
-29.226	8.01261
-29.224	7.7434
-29.222	7.05067
-29.22	5.95469
-29.218	4.5926
-29.216	3.17953
-29.214	1.92719
-29.212	0.980322
-29.21	0.37612
-29.208	0.0502634
-29.206	-0.124376
-29.204	-0.264903
-29.202	-0.428114
-29.2	-0.597203
-29.198	-0.713968
-29.196	-0.705053
-29.194	-0.525209
-29.192	-0.180553
-29.19	0.281055
-29.188	0.805013
-29.186	1.3592
-29.184	1.94467
-29.182	2.59891
-29.18	3.36377
-29.178	4.26299
-29.176	5.31017
-29.174	6.50285
-29.172	7.81507
-29.17	9.18352
-29.168	10.5378
-29.166	11.7946
-29.164	12.8547
-29.162	13.6289
-29.16	14.0437
-29.158	14.0498
-29.156	13.6497
-29.154	12.8968
-29.152	11.8826
-29.15	10.7117
-29.148	9.4974
-29.146	8.33859
-29.144	7.31026
-29.142	6.47109
-29.14	5.84449
-29.138	5.4102
-29.136	5.118
-29.134	4.89094
-29.132	4.63568
-29.13	4.28731
-29.128	3.82739
-29.126	3.28805
-29.124	2.73111
-29.122	2.20125
-29.12	1.68206
-29.118	1.09873
-29.116	0.377451
-29.114	-0.511958
-29.112	-1.52202
-29.11	-2.53715
-29.108	-3.43182
-29.106	-4.14872
-29.104	-4.72338
-29.102	-5.26824
-29.1	-5.90688
-29.098	-6.68882
-29.096	-7.51962
-29.094	-8.1947
-29.092	-8.49796
-29.09	-8.28921
-29.088	-7.57928
-29.086	-6.54046
-29.084	-5.44288
-29.082	-4.54696
-29.08	-4.01273
-29.078	-3.86323
-29.076	-3.9989
-29.074	-4.24647
-29.072	-4.42479
-29.07	-4.40538
-29.068	-4.10906
-29.066	-3.50503
-29.064	-2.61217
-29.062	-1.50352
-29.06	-0.316322
-29.058	0.729637
-29.056	1.37345
-29.054	1.36969
-29.052	0.566784
-29.05	-1.03402
-29.048	-3.24788
-29.046	-5.75013
-29.044	-8.15069
-29.042	-10.0829
-29.04	-11.2785
-29.038	-11.5999
-29.036	-11.046
-29.034	-9.74384
-29.032	-7.94117
-29.03	-5.9747
-29.028	-4.20316
-29.026	-2.92507
-29.024	-2.28342
-29.022	-2.21225
-29.02	-2.48775
-29.018	-2.8469
-29.016	-3.09905
-29.014	-3.22933
-29.012	-3.39548
-29.01	-3.81989
-29.008	-4.66223
-29.006	-5.90618
-29.004	-7.3432
-29.002	-8.65286
-29	-9.53421
-28.998	-9.81698
-28.996	-9.48752
-28.994	-8.65086
-28.992	-7.46463
-28.99	-6.10202
-28.988	-4.72651
-28.986	-3.51184
-28.984	-2.62712
-28.982	-2.20033
-28.98	-2.26085
-28.978	-2.69688
-28.976	-3.26147
-28.974	-3.6562
-28.972	-3.64128
-28.97	-3.13555
-28.968	-2.24939
-28.966	-1.24211
-28.964	-0.423729
-28.962	-0.0411217
-28.96	-0.200076
-28.958	-0.856636
-28.956	-1.83344
-28.954	-2.87497
-28.952	-3.72862
-28.95	-4.21035
-28.948	-4.23047
-28.946	-3.817
-28.944	-3.09932
-28.942	-2.26107
-28.94	-1.48914
-28.938	-0.929567
-28.936	-0.644964
-28.934	-0.614185
-28.932	-0.761381
-28.93	-0.98895
-28.928	-1.20583
-28.926	-1.35879
-28.924	-1.42873
-28.922	-1.4256
-28.92	-1.37869
-28.918	-1.33628
-28.916	-1.34183
-28.914	-1.42723
-28.912	-1.60237
-28.91	-1.85134
-28.908	-2.12138
-28.906	-2.33448
-28.904	-2.39737
-28.902	-2.22556
-28.9	-1.79237
-28.898	-1.15909
-28.896	-0.462007
-28.894	0.114942
-28.892	0.400796
-28.89	0.314645
-28.888	-0.0898309
-28.886	-0.645762
-28.884	-1.14966
-28.882	-1.44098
-28.88	-1.46989
-28.878	-1.31397
-28.876	-1.11616
-28.874	-1.02225
-28.872	-1.12717
-28.87	-1.45984
-28.868	-2.00007
-28.866	-2.72566
-28.864	-3.63372
-28.862	-4.71649
-28.86	-5.9301
-28.858	-7.18935
-28.856	-8.35339
-28.854	-9.27528
-28.852	-9.86904
-28.85	-10.1361
-28.848	-10.1499
-28.846	-10.0141
-28.844	-9.81466
-28.842	-9.58428
-28.84	-9.31218
-28.838	-8.97466
-28.836	-8.55341
-28.834	-8.05683
-28.832	-7.53532
-28.83	-7.06772
-28.828	-6.74312
-28.826	-6.65517
-28.824	-6.88035
-28.822	-7.44565
-28.82	-8.31366
-28.818	-9.36368
-28.816	-10.4076
-28.814	-11.2436
-28.812	-11.7292
-28.81	-11.8261
-28.808	-11.6047
-28.806	-11.2009
-28.804	-10.732
-28.802	-10.2387
-28.8	-9.68503
-28.798	-9.0059
-28.796	-8.14905
-28.794	-7.12056
-28.792	-5.99564
-28.79	-4.87263
-28.788	-3.82785
-28.786	-2.90841
-28.784	-2.12101
-28.782	-1.4566
-28.78	-0.920585
-28.778	-0.538411
-28.776	-0.327514
-28.774	-0.281589
-28.772	-0.358919
-28.77	-0.508727
-28.768	-0.688628
-28.766	-0.888181
-28.764	-1.11585
-28.762	-1.35211
-28.76	-1.54505
-28.758	-1.6231
-28.756	-1.51303
-28.754	-1.19511
-28.752	-0.719592
-28.75	-0.188918
-28.748	0.290806
-28.746	0.645732
-28.744	0.848838
-28.742	0.910111
-28.74	0.859598
-28.738	0.730343
-28.736	0.568912
-28.734	0.422863
-28.732	0.331597
-28.73	0.324605
-28.728	0.423419
-28.726	0.645885
-28.724	1.00394
-28.722	1.5034
-28.72	2.10918
-28.718	2.71272
-28.716	3.14525
-28.714	3.22108
-28.712	2.79748
-28.71	1.84304
-28.708	0.459703
-28.706	-1.16372
-28.704	-2.83532
-28.702	-4.43803
-28.7	-5.93086
-28.698	-7.30099
-28.696	-8.49181
-28.694	-9.36394
-28.692	-9.75614
-28.69	-9.57093
-28.688	-8.83954
-28.686	-7.72056
-28.684	-6.43715
-28.682	-5.18146
-28.68	-4.0564
-28.678	-3.08726
-28.676	-2.24308
-28.674	-1.51225
-28.672	-0.935775
-28.67	-0.596323
-28.668	-0.587022
-28.666	-0.960801
-28.664	-1.68741
-28.662	-2.64932
-28.66	-3.6857
-28.658	-4.63659
-28.656	-5.37476
-28.654	-5.83642
-28.652	-6.03595
-28.65	-6.0325
-28.648	-5.89326
-28.646	-5.6805
-28.644	-5.4334
-28.642	-5.15544
-28.64	-4.83834
-28.638	-4.47677
-28.636	-4.05068
-28.634	-3.54206
-28.632	-2.95706
-28.63	-2.3249
-28.628	-1.69723
-28.626	-1.13357
-28.624	-0.667789
-28.622	-0.290274
-28.62	0.0446094
-28.618	0.387899
-28.616	0.773744
-28.614	1.20387
-28.612	1.65346
-28.61	2.09288
-28.608	2.50638
-28.606	2.89008
-28.604	3.20773
-28.602	3.36893
-28.6	3.24272
-28.598	2.72033
-28.596	1.79
-28.594	0.568207
-28.592	-0.722404
-28.59	-1.84198
-28.588	-2.62727
-28.586	-3.05145
-28.584	-3.2122
-28.582	-3.26144
-28.58	-3.30182
-28.578	-3.3167
-28.576	-3.18348
-28.574	-2.76918
-28.572	-2.03434
-28.57	-1.09341
-28.568	-0.165056
-28.566	0.536833
-28.564	0.909548
-28.562	1.02479
-28.56	1.0764
-28.558	1.26601
-28.556	1.70985
-28.554	2.37698
-28.552	3.11022
-28.55	3.7269
-28.548	4.12458
-28.546	4.33682
-28.544	4.50743
-28.542	4.80985
-28.54	5.34956
-28.538	6.09609
-28.536	6.9075
-28.534	7.58367
-28.532	7.92711
-28.53	7.81341
-28.528	7.24811
-28.526	6.35733
-28.524	5.32905
-28.522	4.36002
-28.52	3.58902
-28.518	3.07002
-28.516	2.81584
-28.514	2.8292
-28.512	3.10384
-28.51	3.61913
-28.508	4.30076
-28.506	5.00003
-28.504	5.5161
-28.502	5.67808
-28.4999	5.4241
-28.4979	4.84179
-28.4959	4.16955
-28.4939	3.71551
-28.4919	3.71792
-28.4899	4.28255
-28.4879	5.36938
-28.4859	6.81397
-28.4839	8.41187
-28.4819	9.96347
-28.4799	11.2837
-28.4779	12.2083
-28.4759	12.6323
-28.4739	12.5447
-28.4719	12.0577
-28.4699	11.4113
-28.4679	10.9137
-28.4659	10.8245
-28.4639	11.2426
-28.4619	12.065
-28.4599	13.02
-28.4579	13.7913
-28.4559	14.1598
-28.4539	14.0848
-28.4519	13.695
-28.4499	13.2081
-28.4479	12.8315
-28.4459	12.6945
-28.4439	12.8506
-28.4419	13.3161
-28.4399	14.1011
-28.4379	15.211
-28.4359	16.6055
-28.4339	18.1591
-28.4319	19.6381
-28.4299	20.7468
-28.4279	21.2134
-28.4259	20.8737
-28.4239	19.7417
-28.4219	18.0338
-28.4199	16.109
-28.4179	14.3596
-28.4159	13.0997
-28.4139	12.4661
-28.4119	12.3838
-28.4099	12.6153
-28.4079	12.8656
-28.4059	12.8929
-28.4039	12.5852
-28.4019	11.9807
-28.3999	11.2027
-28.3979	10.3721
-28.3959	9.56026
-28.3939	8.78959
-28.3919	8.08307
-28.3899	7.52243
-28.3879	7.27672
-28.3859	7.53095
-28.3839	8.38717
-28.3819	9.79159
-28.3799	11.5115
-28.3779	13.2002
-28.3759	14.5147
-28.3739	15.2088
-28.3719	15.1867
-28.3699	14.4904
-28.3679	13.2594
-28.3659	11.6738
-28.3639	9.92924
-28.3619	8.23752
-28.3599	6.81722
-28.3579	5.84663
-28.3559	5.4352
-28.3539	5.56701
-28.3519	6.07726
-28.3499	6.70038
-28.3479	7.1651
-28.3459	7.26321
-28.3439	6.90809
-28.3419	6.13658
-28.3399	5.07124
-28.3379	3.87819
-28.3359	2.74434
-28.3339	1.83011
-28.3319	1.25269
-28.3299	1.07035
-28.3279	1.2657
-28.3259	1.74293
-28.3239	2.33841
-28.3219	2.87887
-28.3199	3.23841
-28.3179	3.38022
-28.3159	3.38624
-28.3139	3.4205
-28.3119	3.64511
-28.3099	4.14033
-28.3079	4.88408
-28.3059	5.764
-28.3039	6.64134
-28.3019	7.40765
-28.2999	8.02738
-28.2979	8.55094
-28.2959	9.09319
-28.2939	9.77392
-28.2919	10.672
-28.2899	11.7918
-28.2879	13.0683
-28.2859	14.3666
-28.2839	15.5117
-28.2819	16.3305
-28.2799	16.6883
-28.2779	16.5135
-28.2759	15.8325
-28.2739	14.7656
-28.2719	13.4855
-28.2699	12.1648
-28.2679	10.946
-28.2659	9.91724
-28.2639	9.13073
-28.2619	8.62888
-28.2599	8.43528
-28.2579	8.52527
-28.2559	8.81481
-28.2539	9.14068
-28.2519	9.28114
-28.2499	9.03394
-28.2479	8.31423
-28.2459	7.21245
-28.2439	5.98939
-28.2419	4.99961
-28.2399	4.57322
-28.2379	4.89036
-28.2359	5.92927
-28.2339	7.48031
-28.2319	9.21659
-28.2299	10.7871
-28.2279	11.9148
-28.2259	12.4396
-28.2239	12.3445
-28.2219	11.74
-28.2199	10.8223
-28.2179	9.81152
-28.2159	8.90463
-28.2139	8.22934
-28.2119	7.81168
-28.2099	7.59269
-28.2079	7.45621
-28.2059	7.27717
-28.2039	6.96766
-28.2019	6.48126
-28.1999	5.80573
-28.1979	4.95481
-28.1959	3.98981
-28.1939	3.03139
-28.1919	2.25207
-28.1899	1.8432
-28.1879	1.97222
-28.1859	2.69328
-28.1839	3.91234
-28.1819	5.39994
-28.1799	6.83443
-28.1779	7.9009
-28.1759	8.39829
-28.1739	8.28944
-28.1719	7.6795
-28.1699	6.7431
-28.1679	5.63151
-28.1659	4.40165
-28.1639	3.01882
-28.1619	1.40467
-28.1599	-0.49447
-28.1579	-2.63798
-28.1559	-4.85062
-28.1539	-6.86145
-28.1519	-8.39028
-28.1499	-9.24007
-28.1479	-9.36393
-28.1459	-8.87
-28.1439	-7.97185
-28.1419	-6.89713
-28.1399	-5.83245
-28.1379	-4.87598
-28.1359	-4.03783
-28.1339	-3.28213
-28.1319	-2.57918
-28.1299	-1.93362
-28.1279	-1.38599
-28.1259	-0.979485
-28.1239	-0.730407
-28.1219	-0.595767
-28.1199	-0.49983
-28.1179	-0.37716
-28.1159	-0.186968
-28.1139	0.0658016
-28.1119	0.337248
-28.1099	0.565367
-28.1079	0.691179
-28.1059	0.676859
-28.1039	0.504715
-28.1019	0.194935
-28.0999	-0.210951
-28.0979	-0.659505
-28.0959	-1.07935
-28.0939	-1.40173
-28.0919	-1.58728
-28.0899	-1.62529
-28.0879	-1.54033
-28.0859	-1.36898
-28.0839	-1.13225
-28.0819	-0.819607
-28.0799	-0.394601
-28.0779	0.172732
-28.0759	0.867281
-28.0739	1.61321
-28.0719	2.27226
-28.0699	2.69476
-28.0679	2.77491
-28.0659	2.48901
-28.0639	1.9073
-28.0619	1.1557
-28.0599	0.350569
-28.0579	-0.463989
-28.0559	-1.329
-28.0539	-2.35669
-28.0519	-3.68325
-28.0499	-5.38545
-28.0479	-7.41765
-28.0459	-9.61529
-28.0439	-11.7348
-28.0419	-13.5194
-28.0399	-14.7818
-28.0379	-15.4513
-28.0359	-15.577
-28.0339	-15.2838
-28.0319	-14.7277
-28.0299	-14.0312
-28.0279	-13.2551
-28.0259	-12.417
-28.0239	-11.5237
-28.0219	-10.6072
-28.0199	-9.74268
-28.0179	-9.02712
-28.0159	-8.52747
-28.0139	-8.25644
-28.0119	-8.19519
-28.0099	-8.31754
-28.0079	-8.61043
-28.0059	-9.08933
-28.0039	-9.77822
-28.0019	-10.6648
-27.9999	-11.6695
-27.9979	-12.6488
-27.9959	-13.4266
-27.9939	-13.8664
-27.9919	-13.9285
-27.9899	-13.6887
-27.9879	-13.301
-27.9859	-12.937
-27.9839	-12.7267
-27.9819	-12.7139
-27.9799	-12.8548
-27.9779	-13.0541
-27.9759	-13.1817
-27.9739	-13.1014
-27.9719	-12.7116
-27.9699	-11.9544
-27.9679	-10.8254
-27.9659	-9.36251
-27.9639	-7.64541
-27.9619	-5.77405
-27.9599	-3.84395
-27.9579	-1.92405
-27.9559	-0.0349441
-27.9539	1.81351
-27.9519	3.57972
-27.9499	5.1727
-27.9479	6.46991
-27.9459	7.34785
-27.9439	7.73417
-27.9419	7.64271
-27.9399	7.15341
-27.9379	6.36493
-27.9359	5.36987
-27.9339	4.22472
-27.9319	2.95286
-27.9299	1.57374
-27.9279	0.128453
-27.9259	-1.31396
-27.9239	-2.66919
-27.9219	-3.85456
-27.9199	-4.80379
-27.9179	-5.46061
-27.9159	-5.77242
-27.9139	-5.71355
-27.9119	-5.32109
-27.9099	-4.71174
-27.9079	-4.07457
-27.9059	-3.63383
-27.9039	-3.57624
-27.9019	-4.00083
-27.8999	-4.90551
-27.8979	-6.19751
-27.8959	-7.73163
-27.8939	-9.35213
-27.8919	-10.9139
-27.8899	-12.2799
-27.8879	-13.3321
-27.8859	-13.9892
-27.8839	-14.2293
-27.8819	-14.0982
-27.8799	-13.7246
-27.8779	-13.2993
-27.8759	-13.0171
-27.8739	-13.0362
-27.8719	-13.4398
-27.8699	-14.1868
-27.8679	-15.099
-27.8659	-15.9057
-27.8639	-16.3167
-27.8619	-16.0979
-27.8599	-15.1561
-27.8579	-13.5714
-27.8559	-11.5624
-27.8539	-9.41192
-27.8519	-7.39041
-27.8499	-5.70932
-27.8479	-4.49133
-27.8459	-3.79683
-27.8439	-3.65968
-27.8419	-4.07707
-27.8399	-4.98234
-27.8379	-6.23307
-27.8359	-7.60299
-27.8339	-8.82474
-27.8319	-9.66952
-27.8299	-9.99718
-27.8279	-9.78187
-27.8259	-9.10024
-27.8239	-8.09556
-27.8219	-6.937
-27.8199	-5.79929
-27.8179	-4.83384
-27.8159	-4.14462
-27.8139	-3.78476
-27.8119	-3.76728
-27.8099	-4.07525
-27.8079	-4.67576
-27.8059	-5.53614
-27.8039	-6.61724
-27.8019	-7.84875
-27.7999	-9.12757
-27.7979	-10.3229
-27.7959	-11.2742
-27.7939	-11.8453
-27.7919	-11.982
-27.7899	-11.7152
-27.7879	-11.1494
-27.7859	-10.4178
-27.7839	-9.62691
-27.7819	-8.8413
-27.7799	-8.09332
-27.7779	-7.39948
-27.7759	-6.76691
-27.7739	-6.21515
-27.7719	-5.79257
-27.7699	-5.57701
-27.7679	-5.66535
-27.7659	-6.14737
-27.7639	-7.05781
-27.7619	-8.32577
-27.7599	-9.76135
-27.7579	-11.0916
-27.7559	-12.0155
-27.7539	-12.2936
-27.7519	-11.8386
-27.7499	-10.7508
-27.7479	-9.28741
-27.7459	-7.78866
-27.7439	-6.57602
-27.7419	-5.85323
-27.7399	-5.68531
-27.7379	-6.01273
-27.7359	-6.6814
-27.7339	-7.50186
-27.7319	-8.30096
-27.7299	-8.93349
-27.7279	-9.27233
-27.7259	-9.22105
-27.7239	-8.73153
-27.7219	-7.81267
-27.7199	-6.54795
-27.7179	-5.09584
-27.7159	-3.65669
-27.7139	-2.42828
-27.7119	-1.55859
-27.7099	-1.1024
-27.7079	-0.993941
-27.7059	-1.0773
-27.7039	-1.1525
-27.7019	-1.0428
-27.6999	-0.666742
-27.6979	-0.0628258
-27.6959	0.634706
-27.6939	1.232
-27.6919	1.55278
-27.6899	1.51757
-27.6879	1.1811
-27.6859	0.706377
-27.6839	0.297809
-27.6819	0.106054
-27.6799	0.150055
-27.6779	0.302823
-27.6759	0.364602
-27.6739	0.143497
-27.6719	-0.474146
-27.6699	-1.48692
-27.6679	-2.80234
-27.6659	-4.29182
-27.6639	-5.84262
-27.6619	-7.36133
-27.6599	-8.76289
-27.6579	-9.93331
-27.6559	-10.7285
-27.6539	-11.0168
-27.6519	-10.7413
-27.6499	-9.97666
-27.6479	-8.92579
-27.6459	-7.87261
-27.6439	-7.08058
-27.6419	-6.68369
-27.6399	-6.65882
-27.6379	-6.86547
-27.6359	-7.1132
-27.6339	-7.25032
-27.6319	-7.22616
-27.6299	-7.08756
-27.6279	-6.93112
-27.6259	-6.84822
-27.6239	-6.89006
-27.6219	-7.04492
-27.6199	-7.25854
-27.6179	-7.44715
-27.6159	-7.50399
-27.6139	-7.32921
-27.6119	-6.86246
-27.6099	-6.09913
-27.6079	-5.11901
-27.6059	-4.09333
-27.6039	-3.23894
-27.6019	-2.74341
-27.5999	-2.71204
-27.5979	-3.13929
-27.5959	-3.90291
-27.5939	-4.82196
-27.5919	-5.72804
-27.5899	-6.50228
-27.5879	-7.09163
-27.5859	-7.49385
-27.5839	-7.72144
-27.5819	-7.79108
-27.5799	-7.72517
-27.5779	-7.55468
-27.5759	-7.30427
-27.5739	-6.98546
-27.5719	-6.59648
-27.5699	-6.10806
-27.5679	-5.47253
-27.5659	-4.66065
-27.5639	-3.69106
-27.5619	-2.63995
-27.5599	-1.65301
-27.5579	-0.908129
-27.5559	-0.554692
-27.5539	-0.665566
-27.5519	-1.22012
-27.5499	-2.11263
-27.5479	-3.18037
-27.5459	-4.26139
-27.5439	-5.23596
-27.5419	-6.04406
-27.5399	-6.66166
-27.5379	-7.07315
-27.5359	-7.24605
-27.5339	-7.1334
-27.5319	-6.71299
-27.5299	-6.00964
-27.5279	-5.08878
-27.5259	-4.04719
-27.5239	-2.97377
-27.5219	-1.9184
-27.5199	-0.883696
-27.5179	0.153921
-27.5159	1.22002
-27.5139	2.29647
-27.5119	3.29322
-27.5099	4.0675
-27.5079	4.46326
-27.5059	4.38451
-27.5039	3.82762
-27.5019	2.88534
-27.4999	1.71578
-27.4979	0.497099
-27.4959	-0.610758
-27.4939	-1.5123
-27.4919	-2.17443
-27.4899	-2.60114
-27.4879	-2.81402
-27.4859	-2.84822
-27.4839	-2.74381
-27.4819	-2.54494
-27.4799	-2.31721
-27.4779	-2.14552
-27.4759	-2.11233
-27.4739	-2.28528
-27.4719	-2.70769
-27.4699	-3.38193
-27.4679	-4.2523
-27.4659	-5.20649
-27.4639	-6.07628
-27.4619	-6.66602
-27.4599	-6.81672
-27.4579	-6.45622
-27.4559	-5.61875
-27.4539	-4.45437
-27.4519	-3.19528
-27.4499	-2.07624
-27.4479	-1.26795
-27.4459	-0.849552
-27.4439	-0.814903
-27.4419	-1.10068
-27.4399	-1.64251
-27.4379	-2.41562
-27.4359	-3.40409
-27.4339	-4.5723
-27.4319	-5.8337
-27.4299	-7.02759
-27.4279	-7.95451
-27.4259	-8.44446
-27.4239	-8.4127
-27.4219	-7.88371
-27.4199	-6.97264
-27.4179	-5.82657
-27.4159	-4.54403
-27.4139	-3.16988
-27.4119	-1.73006
-27.4099	-0.284349
-27.4079	1.03606
-27.4059	2.04406
-27.4039	2.56171
-27.4019	2.51566
-27.3999	1.97885
-27.3979	1.17404
-27.3959	0.421388
-27.3939	0.032191
-27.3919	0.201094
-27.3899	0.95496
-27.3879	2.15178
-27.3859	3.54147
-27.3839	4.84697
-27.3819	5.85541
-27.3799	6.4604
-27.3779	6.68145
-27.3759	6.63357
-27.3739	6.45162
-27.3719	6.20648
-27.3699	5.88025
-27.3679	5.398
-27.3659	4.682
-27.3639	3.73509
-27.3619	2.66531
-27.3599	1.64637
-27.3579	0.828558
-27.3559	0.281044
-27.3539	-0.0516216
-27.3519	-0.311052
-27.3499	-0.638845
-27.3479	-1.08301
-27.3459	-1.55548
-27.3439	-1.86718
-27.3419	-1.81457
-27.3399	-1.28162
-27.3379	-0.310799
-27.3359	0.913394
-27.3339	2.12276
-27.3319	3.05162
-27.3299	3.5378
-27.3279	3.55965
-27.3259	3.20591
-27.3239	2.61621
-27.3219	1.90249
-27.3199	1.09858
-27.3179	0.180964
-27.3159	-0.865749
-27.3139	-1.98858
-27.3119	-3.05539
-27.3099	-3.88346
-27.3079	-4.3103
-27.3059	-4.271
-27.3039	-3.81839
-27.3019	-3.09138
-27.2999	-2.24939
-27.2979	-1.4101
-27.2959	-0.620205
-27.2939	0.105495
-27.2919	0.732023
-27.2899	1.19274
-27.2879	1.41851
-27.2859	1.38158
-27.2839	1.12737
-27.2819	0.781224
-27.2799	0.505021
-27.2779	0.438379
-27.2759	0.670188
-27.2739	1.22068
-27.2719	2.03427
-27.2699	2.99541
-27.2679	3.9514
-27.2659	4.73794
-27.2639	5.20652
-27.2619	5.27924
-27.2599	4.97153
-27.2579	4.39481
-27.2559	3.74187
-27.2539	3.21904
-27.2519	2.98078
-27.2499	3.10313
-27.2479	3.58843
-27.2459	4.37821
-27.2439	5.37407
-27.2419	6.45932
-27.2399	7.49706
-27.2379	8.35344
-27.2359	8.95166
-27.2339	9.28683
-27.2319	9.42798
-27.2299	9.50403
-27.2279	9.6477
-27.2259	9.92851
-27.2239	10.3325
-27.2219	10.7578
-27.2199	11.0467
-27.2179	11.061
-27.2159	10.7305
-27.2139	10.0649
-27.2119	9.1275
-27.2099	7.99592
-27.2079	6.71818
-27.2059	5.30585
-27.2039	3.76128
-27.2019	2.13878
-27.1999	0.566388
-27.1979	-0.743902
-27.1959	-1.55122
-27.1939	-1.69839
-27.1919	-1.19293
-27.1899	-0.218798
-27.1879	0.92831
-27.1859	1.94368
-27.1839	2.61104
-27.1819	2.85586
-27.1799	2.71848
-27.1779	2.30324
-27.1759	1.73415
-27.1739	1.10643
-27.1719	0.459402
-27.1699	-0.208386
-27.1679	-0.904608
-27.1659	-1.61602
-27.1639	-2.30277
-27.1619	-2.88041
-27.1599	-3.25065
-27.1579	-3.32836
-27.1559	-3.06656
-27.1539	-2.48059
-27.1519	-1.66362
-27.1499	-0.763591
-27.1479	0.0636214
-27.1459	0.69728
-27.1439	1.07359
-27.1419	1.19611
-27.1399	1.11753
-27.1379	0.915199
-27.1359	0.658143
-27.1339	0.382296
-27.1319	0.0827326
-27.1299	-0.253886
-27.1279	-0.613697
-27.1259	-0.922023
-27.1239	-1.04723
-27.1219	-0.852777
-27.1199	-0.270135
-27.1179	0.659218
-27.1159	1.80227
-27.1139	2.97118
-27.1119	3.99483
-27.1099	4.77242
-27.1079	5.29206
-27.1059	5.60029
-27.1039	5.75862
-27.1019	5.80409
-27.0999	5.72849
-27.0979	5.49612
-27.0959	5.08752
-27.0939	4.52056
-27.0919	3.85857
-27.0899	3.20816
-27.0879	2.68953
-27.0859	2.40356
-27.0839	2.38859
-27.0819	2.60773
-27.0799	2.95766
-27.0779	3.28929
-27.0759	3.47241
-27.0739	3.42504
-27.0719	3.11659
-27.0699	2.5475
-27.0679	1.72453
-27.0659	0.645043
-27.0639	-0.68875
-27.0619	-2.22408
-27.0599	-3.83746
-27.0579	-5.32762
-27.0559	-6.44266
-27.0539	-6.95122
-27.0519	-6.72715
-27.0499	-5.80526
-27.0479	-4.3659
-27.0459	-2.68785
-27.0439	-1.0717
-27.0419	0.256138
-27.0399	1.1557
-27.0379	1.57731
-27.0359	1.54297
-27.0339	1.09394
-27.0319	0.25966
-27.0299	-0.938245
-27.0279	-2.45107
-27.0259	-4.17146
-27.0239	-5.92474
-27.0219	-7.49577
-27.0199	-8.69431
-27.0179	-9.41976
-27.0159	-9.70046
-27.0139	-9.6819
-27.0119	-9.55943
-27.0099	-9.48702
-27.0079	-9.51659
-27.0059	-9.58368
-27.0039	-9.56735
-27.0019	-9.37302
-26.9999	-9.01021
-26.9979	-8.58681
-26.9959	-8.23475
-26.9939	-8.01835
-26.9919	-7.87093
-26.9899	-7.59745
-26.9879	-6.9535
-26.9859	-5.75948
-26.9839	-3.99417
-26.9819	-1.81756
-26.9799	0.465302
-26.9779	2.51826
-26.9759	4.1023
-26.9739	5.1338
-26.9719	5.6616
-26.9699	5.82698
-26.9679	5.78959
-26.9659	5.65707
-26.9639	5.48524
-26.9619	5.29983
-26.9599	5.13085
-26.9579	5.03327
-26.9559	5.09673
-26.9539	5.39727
-26.9519	5.92106
-26.9499	6.53752
-26.9479	7.0249
-26.9459	7.14736
-26.9439	6.75875
-26.9419	5.88767
-26.9399	4.73289
-26.9379	3.59581
-26.9359	2.78271
-26.9339	2.49081
-26.9319	2.75081
-26.9299	3.43554
-26.9279	4.32937
-26.9259	5.21577
-26.9239	5.94699
-26.9219	6.48824
-26.9199	6.87898
-26.9179	7.18555
-26.9159	7.45311
-26.9139	7.67336
-26.9119	7.77433
-26.9099	7.64173
-26.9079	7.18067
-26.9059	6.35951
-26.9039	5.2293
-26.9019	3.91001
-26.8999	2.53642
-26.8979	1.2232
-26.8959	0.0482155
-26.8939	-0.950081
-26.8919	-1.76487
-26.8899	-2.40681
-26.8879	-2.89902
-26.8859	-3.30175
-26.8839	-3.69602
-26.8819	-4.16433
-26.8799	-4.76819
-26.8779	-5.50149
-26.8759	-6.29894
-26.8739	-7.05792
-26.8719	-7.67446
-26.8699	-8.0713
-26.8679	-8.20094
-26.8659	-8.03438
-26.8639	-7.55107
-26.8619	-6.75015
-26.8599	-5.68593
-26.8579	-4.47464
-26.8559	-3.25614
-26.8539	-2.15445
-26.8519	-1.22635
-26.8499	-0.448722
-26.8479	0.254182
-26.8459	0.936048
-26.8439	1.57816
-26.8419	2.10387
-26.8399	2.41431
-26.8379	2.45597
-26.8359	2.25965
-26.8339	1.90842
-26.8319	1.47038
-26.8299	0.957118
-26.8279	0.313169
-26.8259	-0.539689
-26.8239	-1.62673
-26.8219	-2.84176
-26.8199	-3.96718
-26.8179	-4.73041
-26.8159	-4.88413
-26.8139	-4.30285
-26.8119	-3.03375
-26.8099	-1.27703
-26.8079	0.671882
-26.8059	2.48015
-26.8039	3.85758
-26.8019	4.64075
-26.7999	4.80593
-26.7979	4.46817
-26.7959	3.84739
-26.7939	3.16871
-26.7919	2.59771
-26.7899	2.20616
-26.7879	1.98628
-26.7859	1.89699
-26.7839	1.901
-26.7819	1.99407
-26.7799	2.17552
-26.7779	2.4147
-26.7759	2.62872
-26.7739	2.69686
-26.7719	2.50997
-26.7699	2.03774
-26.7679	1.37999
-26.7659	0.763661
-26.7639	0.47294
-26.7619	0.758522
-26.7599	1.72666
-26.7579	3.27859
-26.7559	5.15595
-26.7539	7.02654
-26.7519	8.59774
-26.7499	9.71839
-26.7479	10.4005
-26.7459	10.7636
-26.7439	10.9325
-26.7419	10.9672
-26.7399	10.8304
-26.7379	10.433
-26.7359	9.71825
-26.7339	8.73051
-26.7319	7.60798
-26.7299	6.55672
-26.7279	5.78172
-26.7259	5.40825
-26.7239	5.45114
-26.7219	5.83552
-26.7199	6.43058
-26.7179	7.09709
-26.7159	7.74479
-26.7139	8.33005
-26.7119	8.81669
-26.7099	9.16627
-26.7079	9.30279
-26.7059	9.12859
-26.7039	8.5696
-26.7019	7.61582
-26.6999	6.35414
-26.6979	4.96997
-26.6959	3.69064
-26.6939	2.69104
-26.6919	2.02126
-26.6899	1.58763
-26.6879	1.21225
-26.6859	0.73517
-26.6839	0.0975538
-26.6819	-0.610563
-26.6799	-1.19569
-26.6779	-1.4353
-26.6759	-1.15761
-26.6739	-0.319748
-26.6719	0.974637
-26.6699	2.51495
-26.6679	4.04048
-26.6659	5.30029
-26.6639	6.1044
-26.6619	6.35281
-26.6599	6.04577
-26.6579	5.27559
-26.6559	4.21705
-26.6539	3.09341
-26.6519	2.13246
-26.6499	1.5265
-26.6479	1.40641
-26.6459	1.82925
-26.6439	2.77934
-26.6419	4.18852
-26.6399	5.92737
-26.6379	7.81892
-26.6359	9.67149
-26.6339	11.2996
-26.6319	12.5553
-26.6299	13.3737
-26.6279	13.7785
-26.6259	13.8555
-26.6239	13.7132
-26.6219	13.4421
-26.6199	13.1078
-26.6179	12.7529
-26.6159	12.4222
-26.6139	12.1623
-26.6119	12.0018
-26.6099	11.9255
-26.6079	11.8554
-26.6059	11.6604
-26.6039	11.2061
-26.6019	10.4229
-26.5999	9.34392
-26.5979	8.09836
-26.5959	6.8714
-26.5939	5.82831
-26.5919	5.04495
-26.5899	4.4974
-26.5879	4.09518
-26.5859	3.72565
-26.5839	3.30814
-26.5819	2.83289
-26.5799	2.33861
-26.5779	1.89178
-26.5759	1.57094
-26.5739	1.41933
-26.5719	1.42654
-26.5699	1.54831
-26.5679	1.72678
-26.5659	1.90459
-26.5639	2.05071
-26.5619	2.1663
-26.5599	2.25655
-26.5579	2.30941
-26.5559	2.28062
-26.5539	2.09344
-26.5519	1.65347
-26.5499	0.907659
-26.5479	-0.107664
-26.5459	-1.27835
-26.5439	-2.44689
-26.5419	-3.47724
-26.5399	-4.33047
-26.5379	-5.07326
-26.5359	-5.82389
-26.5339	-6.67367
-26.5319	-7.62179
-26.5299	-8.5588
-26.5279	-9.30115
-26.5259	-9.67519
-26.5239	-9.58741
-26.5219	-9.06811
-26.5199	-8.24645
-26.5179	-7.28738
-26.5159	-6.31965
-26.5139	-5.40305
-26.5119	-4.54684
-26.5099	-3.73187
-26.5079	-2.9441
-26.5059	-2.19398
-26.5039	-1.50146
-26.5019	-0.884782
-26.4999	-0.357329
-26.4979	0.084531
-26.4959	0.471931
-26.4939	0.840515
-26.4919	1.22734
-26.4899	1.65302
-26.4879	2.09489
-26.4859	2.48908
-26.4839	2.7453
-26.4819	2.78532
-26.4799	2.57512
-26.4779	2.16252
-26.4759	1.6833
-26.4739	1.31658
-26.4719	1.20188
-26.4699	1.37911
-26.4679	1.76903
-26.4659	2.20185
-26.4639	2.50478
-26.4619	2.57173
-26.4599	2.39229
-26.4579	2.03286
-26.4559	1.59032
-26.4539	1.15041
-26.4519	0.764666
-26.4499	0.455928
-26.4479	0.248205
-26.4459	0.179052
-26.4439	0.293487
-26.4419	0.622445
-26.4399	1.14334
-26.4379	1.76127
-26.4359	2.33004
-26.4339	2.68656
-26.4319	2.68874
-26.4299	2.27233
-26.4279	1.46277
-26.4259	0.358357
-26.4239	-0.891915
-26.4219	-2.111
-26.4199	-3.13312
-26.4179	-3.83258
-26.4159	-4.11939
-26.4139	-3.97298
-26.4119	-3.46294
-26.4099	-2.73155
-26.4079	-1.96882
-26.4059	-1.37446
-26.4039	-1.09285
-26.4019	-1.15604
-26.3999	-1.49218
-26.3979	-1.96579
-26.3959	-2.43157
-26.3939	-2.82032
-26.3919	-3.17691
-26.3899	-3.62361
-26.3879	-4.29567
-26.3859	-5.26299
-26.3839	-6.48342
-26.3819	-7.80505
-26.3799	-9.0154
-26.3779	-9.90665
-26.3759	-10.3221
-26.3739	-10.1976
-26.3719	-9.56657
-26.3699	-8.54016
-26.3679	-7.26583
-26.3659	-5.90689
-26.3639	-4.61679
-26.3619	-3.51771
-26.3599	-2.68362
-26.3579	-2.11144
-26.3559	-1.72417
-26.3539	-1.41381
-26.3519	-1.08954
-26.3499	-0.699589
-26.3479	-0.23777
-26.3459	0.268042
-26.3439	0.791698
-26.3419	1.31864
-26.3399	1.84253
-26.3379	2.36164
-26.3359	2.88075
-26.3339	3.40593
-26.3319	3.93146
-26.3299	4.45344
-26.3279	4.9726
-26.3259	5.48992
-26.3239	5.98941
-26.3219	6.43677
-26.3199	6.76933
-26.3179	6.93067
-26.3159	6.90358
-26.3139	6.7104
-26.3119	6.39632
-26.3099	6.00435
-26.3079	5.56094
-26.3059	5.07199
-26.3039	4.5139
-26.3019	3.85416
-26.2999	3.05404
-26.2979	2.08567
-26.2959	0.944234
-26.2939	-0.34643
-26.2919	-1.73557
-26.2899	-3.14432
-26.2879	-4.48652
-26.2859	-5.69483
-26.2839	-6.73793
-26.2819	-7.63021
-26.2799	-8.42662
-26.2779	-9.18145
-26.2759	-9.9065
-26.2739	-10.568
-26.2719	-11.1122
-26.2699	-11.4913
-26.2679	-11.6857
-26.2659	-11.6864
-26.2639	-11.483
-26.2619	-11.059
-26.2599	-10.4047
-26.2579	-9.54423
-26.2559	-8.55711
-26.2539	-7.58427
-26.2519	-6.79336
-26.2499	-6.31177
-26.2479	-6.17965
-26.2459	-6.34499
-26.2439	-6.69457
-26.2419	-7.08529
-26.2399	-7.39061
-26.2379	-7.51094
-26.2359	-7.36902
-26.2339	-6.92035
-26.2319	-6.17972
-26.2299	-5.21805
-26.2279	-4.15503
-26.2259	-3.131
-26.2239	-2.25483
-26.2219	-1.55847
-26.2199	-1.01408
-26.2179	-0.554957
-26.2159	-0.103372
-26.2139	0.376841
-26.2119	0.854141
-26.2099	1.25548
-26.2079	1.507
-26.2059	1.56584
-26.2039	1.44396
-26.2019	1.20636
-26.1999	0.92861
-26.1979	0.670882
-26.1959	0.459654
-26.1939	0.288774
-26.1919	0.135085
-26.1899	-0.0135058
-26.1879	-0.14594
-26.1859	-0.220177
-26.1839	-0.178356
-26.1819	0.0267176
-26.1799	0.398175
-26.1779	0.891111
-26.1759	1.43227
-26.1739	1.93654
-26.1719	2.33598
-26.1699	2.60349
-26.1679	2.76315
-26.1659	2.87488
-26.1639	3.01302
-26.1619	3.23889
-26.1599	3.57217
-26.1579	3.99714
-26.1559	4.4872
-26.1539	5.0148
-26.1519	5.54287
-26.1499	6.01664
-26.1479	6.34604
-26.1459	6.41947
-26.1439	6.14106
-26.1419	5.49661
-26.1399	4.56768
-26.1379	3.49808
-26.1359	2.46182
-26.1339	1.58391
-26.1319	0.891622
-26.1299	0.326303
-26.1279	-0.205585
-26.1259	-0.774668
-26.1239	-1.40322
-26.1219	-2.07363
-26.1199	-2.77281
-26.1179	-3.50307
-26.1159	-4.28191
-26.1139	-5.10526
-26.1119	-5.90698
-26.1099	-6.5484
-26.1079	-6.86227
-26.1059	-6.72901
-26.1039	-6.14304
-26.1019	-5.22845
-26.0999	-4.20822
-26.0979	-3.33287
-26.0959	-2.79
-26.0939	-2.64071
-26.0919	-2.8233
-26.0899	-3.18696
-26.0879	-3.5579
-26.0859	-3.80658
-26.0839	-3.88275
-26.0819	-3.80227
-26.0799	-3.6304
-26.0779	-3.43153
-26.0759	-3.22797
-26.0739	-2.99972
-26.0719	-2.70428
-26.0699	-2.31105
-26.0679	-1.82019
-26.0659	-1.28318
-26.0639	-0.778677
-26.0619	-0.358917
-26.0599	-0.0143029
-26.0579	0.336095
-26.0559	0.818668
-26.0539	1.54381
-26.0519	2.54215
-26.0499	3.73776
-26.0479	4.97123
-26.0459	6.04584
-26.0439	6.80364
-26.0419	7.17973
-26.0399	7.21779
-26.0379	7.06048
-26.0359	6.89835
-26.0339	6.90175
-26.0319	7.1624
-26.0299	7.67269
-26.0279	8.31831
-26.0259	8.92103
-26.0239	9.30998
-26.0219	9.39127
-26.0199	9.17732
-26.0179	8.77641
-26.0159	8.34279
-26.0139	7.98556
-26.0119	7.72427
-26.0099	7.50801
-26.0079	7.29702
-26.0059	7.13166
[truncated: 28,002 more rows]

## Sheet: 5bc - Heatmap data
This table links each heatmap in Figure 5b and c to an external source file.
Algorithm	Spectrum	External .csv filename
fCWT	Full	figure_5_fcwt_full.csv
	Detail	figure_5_fcwt_detail.csv
CWT	Full	figure_5_cwt_full.csv
	Detail	figure_5_cwt_detail.csv
STFT	Full	figure_5_stft_full.csv
	Detail	figure_5_stft_detail.csv
DWT	Full	figure_5_dwt_full.csv
	Detail	figure_5_dwt_detail.csv
How to use
All .CSV files have row and column names corresponding to the frequency and time scales, respectively. Consequently, each cell corresponds to a datapoint in the plotted heatmap at time t and frequency f. The value inside a cell describes the power of the time-frequency spectrum (plotted as a heatmap) for frequency f at time t.
CSV structure of a NxM heatmap
Freq(Hz)\Time(s)	Time_0	t_1	t_2	…	t_N
frequency_0	Time-frequency power values
f_1
f_2
…
f_M

## Sheet: 5d - RARs
Channels	fCWT (RAR)	3,0% CWT PyWavelet (RAR)	CWT PyWavelet (RAR)	STFT (RAR)	DWT (RAR)
1	0.000833333	0.000933333	0.0283333	0.0004	0.0003
32	0.0266667	0.0298667	0.906667	0.0128	0.0096
64	0.0533333	0.0597333	1.81333	0.0256	0.0192
128	0.106667	0.119467	3.62667	0.0512	0.0384
256	0.213333	0.238933	7.25333	0.1024	0.0768
512	0.426667	0.477867	14.5067	0.2048	0.1536
