# Supplementary material for: The fast continuous wavelet transformation (fCWT) for real-time, high-quality, noise-resistant time–frequency analysis
Source: Nat Comput Sci. 2022 Jan 27;2(1):47–58. doi: 10.1038/s43588-021-00183-z (PMC10766549; doi:10.1038/s43588-021-00183-z)
Supplement: Supplementary file 5 — Zipped experimental and heatmap source data. [file 43588_2021_183_MOESM5_ESM.zip › Figure 5/figure_5_cwt_source_detail.csv]

Freq(Hz)\Time(s)	15s	15.002s	15.004s	15.006s	15.008s	15.01s	15.012s	15.014s	15.016s	15.018s	15.02s	15.022s	15.024s	15.026s	15.028s	15.03s	15.032s	15.034s	15.036s	15.038s	15.04s	15.042s	15.044s	15.046s	15.048s	15.05s	15.052s	15.054s	15.056s	15.058s	15.06s	15.062s	15.064s	15.066s	15.068s	15.07s	15.072s	15.074s	15.076s	15.078s	15.08s	15.082s	15.084s	15.086s	15.088s	15.09s	15.092s	15.094s	15.096s
32Hz	0.0637	0.0665	0.0693	0.0721	0.0749	0.0778	0.0807	0.0836	0.0865	0.0894	0.0923	0.0952	0.0982	0.1011	0.104	0.107	0.1099	0.1128	0.1158	0.1187	0.1216	0.1245	0.1273	0.1302	0.133	0.1359	0.1387	0.1415	0.1442	0.147	0.1497	0.1524	0.155	0.1576	0.1602	0.1628	0.1653	0.1678	0.1702	0.1726	0.175	0.1773	0.1796	0.1819	0.1841	0.1862	0.1883	0.1904	0.1924
26.91Hz	0.0284	0.0293	0.0303	0.0313	0.0324	0.0335	0.0347	0.0358	0.037	0.0382	0.0394	0.0407	0.0419	0.0431	0.0443	0.0456	0.0468	0.048	0.0493	0.0505	0.0517	0.0529	0.0541	0.0553	0.0565	0.0577	0.0589	0.0601	0.0613	0.0624	0.0636	0.0648	0.0659	0.0671	0.0682	0.0693	0.0705	0.0716	0.0727	0.0738	0.0749	0.076	0.0771	0.0782	0.0793	0.0804	0.0815	0.0826	0.0836
22.63Hz	0.1484	0.148	0.1476	0.1472	0.1468	0.1465	0.1462	0.146	0.1458	0.1456	0.1455	0.1454	0.1454	0.1454	0.1454	0.1454	0.1455	0.1456	0.1458	0.146	0.1462	0.1465	0.1468	0.1471	0.1475	0.1479	0.1483	0.1487	0.1492	0.1497	0.1503	0.1508	0.1514	0.152	0.1527	0.1534	0.1541	0.1548	0.1556	0.1563	0.1571	0.1579	0.1588	0.1597	0.1605	0.1614	0.1624	0.1633	0.1643
19.03Hz	0.322	0.3216	0.3212	0.3208	0.3204	0.3199	0.3195	0.319	0.3186	0.3181	0.3176	0.3171	0.3166	0.3161	0.3156	0.3151	0.3145	0.314	0.3134	0.3128	0.3123	0.3117	0.3111	0.3105	0.3099	0.3093	0.3086	0.308	0.3074	0.3067	0.3061	0.3054	0.3048	0.3041	0.3034	0.3027	0.302	0.3014	0.3007	0.3	0.2992	0.2985	0.2978	0.2971	0.2964	0.2956	0.2949	0.2942	0.2934
16Hz	0.0701	0.0705	0.0709	0.0713	0.0717	0.0721	0.0725	0.0729	0.0733	0.0736	0.074	0.0744	0.0747	0.0751	0.0754	0.0758	0.0761	0.0765	0.0768	0.0772	0.0775	0.0778	0.0781	0.0785	0.0788	0.0791	0.0794	0.0797	0.08	0.0803	0.0806	0.0809	0.0812	0.0814	0.0817	0.082	0.0823	0.0825	0.0828	0.083	0.0833	0.0835	0.0838	0.084	0.0843	0.0845	0.0847	0.085	0.0852
[truncated: 2,951 more columns]
