# Supplementary material for: The fast continuous wavelet transformation (fCWT) for real-time, high-quality, noise-resistant time–frequency analysis
Source: Nat Comput Sci. 2022 Jan 27;2(1):47–58. doi: 10.1038/s43588-021-00183-z (PMC10766549; doi:10.1038/s43588-021-00183-z)
Supplement: Supplementary file 5 — Zipped experimental and heatmap source data. [file 43588_2021_183_MOESM5_ESM.zip › Figure 5/figure_5_dwt_source_detail.csv]

Freq(Hz)\Time(s)	14.9995s	15.0015s	15.0035s	15.0055s	15.0075s	15.0095s	15.0115s	15.0135s	15.0155s	15.0175s	15.0195s	15.0215s	15.0235s	15.0255s	15.0275s	15.0295s	15.0315s	15.0335s	15.0355s	15.0375s	15.0395s	15.0415s	15.0435s	15.0455s	15.0475s	15.0495s	15.0515s	15.0535s	15.0555s	15.0575s	15.0595s	15.0615s	15.0635s	15.0655s	15.0675s	15.0695s	15.0715s	15.0735s	15.0755s	15.0775s	15.0795s	15.0815s	15.0835s	15.0855s	15.0875s	15.0895s	15.0915s	15.0935s	15.0955s
64Hz	0.612	0.612	0.612	0.612	0.612	0.612	0.612	0.612	0.612	0.612	0.612	0.612	0.612	0.612	0.612	0.612	0.612	0.612	0.612	0.612	0.612	0.612	0.612	0.612	0.612	0.612	0.612	0.612	0.612	0.612	0.612	0.612	0.612	0.612	0.612	0.612	0.612	0.612	0.612	0.612	0.612	0.612	0.612	0.612	0.612	0.612	0.612	0.612	0.612
32Hz	3.3611	3.3611	3.3611	3.3611	3.3611	3.3611	3.3611	3.3611	3.3611	3.3611	3.3611	3.3611	3.3611	3.3611	3.3611	3.3611	3.3611	3.3611	3.3611	3.3611	3.3611	3.3611	3.3611	3.3611	3.3611	3.3611	3.3611	3.3611	3.3611	3.3611	3.3611	3.3611	3.3611	3.3611	3.3611	3.3611	3.3611	3.3611	3.3611	3.3611	3.3611	3.3611	3.3611	3.3611	3.3611	3.3611	3.3611	3.3611	3.3611
16Hz	0.4185	0.4185	0.4185	0.4185	0.4185	0.4185	0.4185	0.4185	0.4185	0.4185	0.4185	0.4185	0.4185	0.4185	0.4185	0.4185	0.4185	0.4185	0.4185	0.4185	0.4185	0.4185	0.4185	0.4185	0.4185	0.4185	0.4185	0.4185	0.4185	0.4185	0.4185	0.4185	0.4185	0.4185	0.4185	0.4185	0.4185	0.4185	0.4185	0.4185	0.4185	0.4185	0.4185	0.4185	0.4185	0.4185	0.4185	0.4185	0.4185
[truncated: 2,952 more columns]
