# Supplementary material for: The fast continuous wavelet transformation (fCWT) for real-time, high-quality, noise-resistant time–frequency analysis
Source: Nat Comput Sci. 2022 Jan 27;2(1):47–58. doi: 10.1038/s43588-021-00183-z (PMC10766549; doi:10.1038/s43588-021-00183-z)
Supplement: Supplementary file 5 — Zipped experimental and heatmap source data. [file 43588_2021_183_MOESM5_ESM.zip › Figure 5/figure_5_dwt_source_full.csv]

Freq(Hz)\Time(s)	-30s	-29.998s	-29.996s	-29.994s	-29.992s	-29.99s	-29.988s	-29.986s	-29.984s	-29.982s	-29.98s	-29.978s	-29.976s	-29.974s	-29.972s	-29.97s	-29.968s	-29.966s	-29.964s	-29.962s	-29.96s	-29.958s	-29.956s	-29.954s	-29.952s	-29.95s	-29.948s	-29.946s	-29.944s	-29.942s	-29.94s	-29.938s	-29.936s	-29.934s	-29.932s	-29.93s	-29.928s	-29.926s	-29.924s	-29.922s	-29.92s	-29.918s	-29.916s	-29.914s	-29.912s	-29.91s	-29.908s	-29.906s	-29.904s
64Hz	1.4095	1.4095	1.4095	1.4095	1.4095	1.4095	1.4095	1.4095	1.4095	1.4095	1.4095	1.4095	1.4095	1.4095	1.4095	1.4095	1.4095	1.4095	1.4095	1.4095	1.4095	1.4095	1.4095	1.4095	1.4095	1.4095	1.4095	1.4095	1.4095	1.4095	1.4095	1.4095	1.4981	1.4981	1.4981	1.4981	1.4981	1.4981	1.4981	1.4981	1.4981	1.4981	1.4981	1.4981	1.4981	1.4981	1.4981	1.4981	1.4981
32Hz	0.247	0.247	0.247	0.247	0.247	0.247	0.247	0.247	0.247	0.247	0.247	0.247	0.247	0.247	0.247	0.247	0.247	0.247	0.247	0.247	0.247	0.247	0.247	0.247	0.247	0.247	0.247	0.247	0.247	0.247	0.247	0.247	0.247	0.247	0.247	0.247	0.247	0.247	0.247	0.247	0.247	0.247	0.247	0.247	0.247	0.247	0.247	0.247	0.247
16Hz	0.3658	0.3658	0.3658	0.3658	0.3658	0.3658	0.3658	0.3658	0.3658	0.3658	0.3658	0.3658	0.3658	0.3658	0.3658	0.3658	0.3658	0.3658	0.3658	0.3658	0.3658	0.3658	0.3658	0.3658	0.3658	0.3658	0.3658	0.3658	0.3658	0.3658	0.3658	0.3658	0.3658	0.3658	0.3658	0.3658	0.3658	0.3658	0.3658	0.3658	0.3658	0.3658	0.3658	0.3658	0.3658	0.3658	0.3658	0.3658	0.3658
8Hz	0.0154	0.0154	0.0154	0.0154	0.0154	0.0154	0.0154	0.0154	0.0154	0.0154	0.0154	0.0154	0.0154	0.0154	0.0154	0.0154	0.0154	0.0154	0.0154	0.0154	0.0154	0.0154	0.0154	0.0154	0.0154	0.0154	0.0154	0.0154	0.0154	0.0154	0.0154	0.0154	0.0154	0.0154	0.0154	0.0154	0.0154	0.0154	0.0154	0.0154	0.0154	0.0154	0.0154	0.0154	0.0154	0.0154	0.0154	0.0154	0.0154
4Hz	0.0425	0.0425	0.0425	0.0425	0.0425	0.0425	0.0425	0.0425	0.0425	0.0425	0.0425	0.0425	0.0425	0.0425	0.0425	0.0425	0.0425	0.0425	0.0425	0.0425	0.0425	0.0425	0.0425	0.0425	0.0425	0.0425	0.0425	0.0425	0.0425	0.0425	0.0425	0.0425	0.0425	0.0425	0.0425	0.0425	0.0425	0.0425	0.0425	0.0425	0.0425	0.0425	0.0425	0.0425	0.0425	0.0425	0.0425	0.0425	0.0425
2Hz	0.0038	0.0038	0.0038	0.0038	0.0038	0.0038	0.0038	0.0038	0.0038	0.0038	0.0038	0.0038	0.0038	0.0038	0.0038	0.0038	0.0038	0.0038	0.0038	0.0038	0.0038	0.0038	0.0038	0.0038	0.0038	0.0038	0.0038	0.0038	0.0038	0.0038	0.0038	0.0038	0.0038	0.0038	0.0038	0.0038	0.0038	0.0038	0.0038	0.0038	0.0038	0.0038	0.0038	0.0038	0.0038	0.0038	0.0038	0.0038	0.0038
[truncated: 5,000 more columns]
