# Supplementary material for: The fast continuous wavelet transformation (fCWT) for real-time, high-quality, noise-resistant time–frequency analysis
Source: Nat Comput Sci. 2022 Jan 27;2(1):47–58. doi: 10.1038/s43588-021-00183-z (PMC10766549; doi:10.1038/s43588-021-00183-z)
Supplement: Supplementary file 5 — Zipped experimental and heatmap source data. [file 43588_2021_183_MOESM5_ESM.zip › Figure 5/figure_5_cwt_source_full.csv]

Freq(Hz)\Time(s)	-30s	-29.998s	-29.996s	-29.994s	-29.992s	-29.99s	-29.988s	-29.986s	-29.984s	-29.982s	-29.98s	-29.978s	-29.976s	-29.974s	-29.972s	-29.97s	-29.968s	-29.966s	-29.964s	-29.962s	-29.96s	-29.958s	-29.956s	-29.954s	-29.952s	-29.95s	-29.948s	-29.946s	-29.944s	-29.942s	-29.94s	-29.938s	-29.936s	-29.934s	-29.932s	-29.93s	-29.928s	-29.926s	-29.924s	-29.922s	-29.92s	-29.918s	-29.916s	-29.914s	-29.912s	-29.91s	-29.908s	-29.906s	-29.904s
64Hz	0.023	0.0229	0.0228	0.0227	0.0225	0.0223	0.0221	0.0218	0.0214	0.021	0.0206	0.0202	0.0197	0.0191	0.0186	0.018	0.0174	0.0167	0.0161	0.0154	0.0147	0.014	0.0133	0.0127	0.0121	0.0115	0.0109	0.0104	0.01	0.0097	0.0095	0.0095	0.0095	0.0096	0.0099	0.0102	0.0106	0.0111	0.0116	0.0121	0.0127	0.0133	0.0138	0.0144	0.0149	0.0154	0.0158	0.0163	0.0167
53.82Hz	0.0286	0.0287	0.0287	0.0288	0.0289	0.029	0.0291	0.0293	0.0294	0.0296	0.0298	0.0301	0.0303	0.0305	0.0308	0.0311	0.0314	0.0317	0.032	0.0323	0.0326	0.033	0.0333	0.0336	0.034	0.0343	0.0347	0.035	0.0354	0.0358	0.0361	0.0365	0.0368	0.0372	0.0375	0.0378	0.0381	0.0384	0.0387	0.039	0.0393	0.0395	0.0397	0.0399	0.0401	0.0402	0.0403	0.0404	0.0404
45.25Hz	0.0509	0.0509	0.0509	0.0509	0.0508	0.0508	0.0507	0.0506	0.0506	0.0505	0.0504	0.0503	0.0501	0.05	0.0499	0.0497	0.0496	0.0494	0.0492	0.049	0.0488	0.0486	0.0484	0.0482	0.048	0.0478	0.0475	0.0473	0.0471	0.0469	0.0467	0.0465	0.0463	0.0462	0.0461	0.0459	0.0459	0.0458	0.0458	0.0458	0.0459	0.046	0.0462	0.0464	0.0467	0.047	0.0474	0.0479	0.0484
38.05Hz	0.0372	0.0374	0.0377	0.0381	0.0387	0.0395	0.0403	0.0413	0.0424	0.0436	0.0449	0.0462	0.0476	0.0491	0.0506	0.0522	0.0538	0.0554	0.0571	0.0587	0.0604	0.0621	0.0637	0.0654	0.0671	0.0687	0.0703	0.0719	0.0735	0.0751	0.0766	0.078	0.0795	0.0809	0.0822	0.0835	0.0847	0.0859	0.0871	0.0881	0.0891	0.0901	0.091	0.0918	0.0925	0.0932	0.0938	0.0944	0.0948
32Hz	0.1643	0.1643	0.1643	0.1642	0.1641	0.164	0.1638	0.1636	0.1634	0.1632	0.163	0.1627	0.1624	0.162	0.1617	0.1613	0.1608	0.1604	0.1599	0.1594	0.1589	0.1583	0.1577	0.1571	0.1564	0.1557	0.155	0.1543	0.1535	0.1526	0.1518	0.1509	0.15	0.1491	0.1481	0.1471	0.146	0.145	0.1439	0.1427	0.1416	0.1404	0.1392	0.1379	0.1366	0.1353	0.134	0.1327	0.1313
26.91Hz	0.0278	0.0283	0.0294	0.0309	0.0328	0.035	0.0375	0.0402	0.0431	0.0461	0.0492	0.0524	0.0556	0.0589	0.0623	0.0657	0.0691	0.0725	0.0759	0.0793	0.0827	0.0861	0.0895	0.0929	0.0963	0.0996	0.103	0.1063	0.1096	0.1128	0.116	0.1192	0.1224	0.1255	0.1286	0.1316	0.1346	0.1376	0.1405	0.1434	0.1462	0.149	0.1518	0.1545	0.1571	0.1597	0.1623	0.1648	0.1672
22.63Hz	0.125	0.1251	0.1252	0.1254	0.1257	0.126	0.1265	0.127	0.1275	0.1281	0.1288	0.1296	0.1304	0.1312	0.1322	0.1331	0.1342	0.1353	0.1364	0.1376	0.1388	0.1401	0.1414	0.1427	0.1441	0.1455	0.147	0.1485	0.15	0.1515	0.1531	0.1547	0.1563	0.1579	0.1595	0.1612	0.1629	0.1646	0.1663	0.168	0.1697	0.1714	0.1732	0.1749	0.1766	0.1784	0.1801	0.1819	0.1836
19.03Hz	0.0102	0.0102	0.0103	0.0103	0.0104	0.0105	0.0106	0.0108	0.0109	0.0111	0.0113	0.0115	0.0118	0.012	0.0123	0.0126	0.0129	0.0132	0.0135	0.0138	0.0142	0.0145	0.0149	0.0153	0.0157	0.0161	0.0165	0.017	0.0174	0.0179	0.0183	0.0188	0.0193	0.0198	0.0203	0.0208	0.0213	0.0219	0.0224	0.023	0.0235	0.0241	0.0247	0.0252	0.0258	0.0264	0.027	0.0276	0.0283
16Hz	0.0542	0.0542	0.0542	0.0543	0.0544	0.0546	0.0547	0.0549	0.0551	0.0554	0.0557	0.056	0.0563	0.0566	0.057	0.0574	0.0578	0.0582	0.0587	0.0592	0.0596	0.0602	0.0607	0.0612	0.0618	0.0624	0.063	0.0636	0.0643	0.0649	0.0656	0.0662	0.0669	0.0676	0.0683	0.069	0.0698	0.0705	0.0712	0.072	0.0727	0.0735	0.0743	0.0751	0.0759	0.0767	0.0774	0.0783	0.0791
13.45Hz	0.0231	0.0231	0.0231	0.0232	0.0232	0.0233	0.0234	0.0235	0.0236	0.0238	0.0239	0.0241	0.0243	0.0245	0.0247	0.025	0.0252	0.0255	0.0258	0.0261	0.0264	0.0267	0.027	0.0273	0.0277	0.0281	0.0284	0.0288	0.0292	0.0296	0.03	0.0305	0.0309	0.0314	0.0318	0.0323	0.0328	0.0332	0.0337	0.0342	0.0347	0.0353	0.0358	0.0363	0.0369	0.0374	0.038	0.0386	0.0391
11.31Hz	0.1095	0.1096	0.1097	0.1098	0.11	0.1102	0.1104	0.1107	0.1111	0.1115	0.1119	0.1123	0.1128	0.1134	0.114	0.1146	0.1152	0.1159	0.1166	0.1174	0.1182	0.119	0.1198	0.1207	0.1216	0.1226	0.1235	0.1245	0.1255	0.1266	0.1276	0.1287	0.1298	0.131	0.1321	0.1333	0.1345	0.1357	0.1369	0.1381	0.1394	0.1406	0.1419	0.1432	0.1445	0.1458	0.1472	0.1485	0.1498
9.51Hz	0.3397	0.3397	0.3397	0.3397	0.3397	0.3396	0.3396	0.3396	0.3395	0.3394	0.3394	0.3393	0.3392	0.3392	0.3391	0.339	0.3389	0.3388	0.3387	0.3385	0.3384	0.3383	0.3381	0.338	0.3378	0.3377	0.3375	0.3374	0.3372	0.337	0.3368	0.3366	0.3364	0.3362	0.336	0.3358	0.3356	0.3353	0.3351	0.3348	0.3346	0.3343	0.3341	0.3338	0.3335	0.3333	0.333	0.3327	0.3324
8Hz	0.1533	0.1533	0.1533	0.1533	0.1533	0.1533	0.1533	0.1533	0.1533	0.1533	0.1533	0.1533	0.1533	0.1533	0.1533	0.1533	0.1533	0.1533	0.1533	0.1533	0.1534	0.1534	0.1534	0.1534	0.1534	0.1534	0.1534	0.1534	0.1534	0.1534	0.1535	0.1535	0.1535	0.1535	0.1535	0.1535	0.1535	0.1536	0.1536	0.1536	0.1536	0.1536	0.1536	0.1536	0.1537	0.1537	0.1537	0.1537	0.1537
6.73Hz	0.2546	0.2546	0.2546	0.2546	0.2546	0.2546	0.2546	0.2546	0.2546	0.2546	0.2546	0.2547	0.2547	0.2547	0.2547	0.2547	0.2548	0.2548	0.2548	0.2548	0.2549	0.2549	0.2549	0.255	0.255	0.2551	0.2551	0.2551	0.2552	0.2552	0.2553	0.2553	0.2554	0.2554	0.2555	0.2555	0.2556	0.2556	0.2557	0.2557	0.2558	0.2559	0.2559	0.256	0.2561	0.2561	0.2562	0.2563	0.2563
5.66Hz	0.18	0.18	0.18	0.18	0.18	0.18	0.18	0.18	0.1801	0.1801	0.1801	0.1801	0.1801	0.1801	0.1801	0.1801	0.1801	0.1802	0.1802	0.1802	0.1802	0.1802	0.1803	0.1803	0.1803	0.1803	0.1804	0.1804	0.1804	0.1804	0.1805	0.1805	0.1805	0.1806	0.1806	0.1806	0.1807	0.1807	0.1808	0.1808	0.1808	0.1809	0.1809	0.181	0.181	0.1811	0.1811	0.1811	0.1812
4.76Hz	0.2461	0.2461	0.2461	0.2461	0.2461	0.2461	0.2461	0.2461	0.2461	0.2461	0.2461	0.2461	0.2461	0.2461	0.2461	0.2461	0.2461	0.2461	0.2461	0.2461	0.2461	0.2461	0.2461	0.2462	0.2462	0.2462	0.2462	0.2462	0.2462	0.2462	0.2462	0.2462	0.2462	0.2463	0.2463	0.2463	0.2463	0.2463	0.2463	0.2463	0.2464	0.2464	0.2464	0.2464	0.2464	0.2464	0.2464	0.2465	0.2465
4Hz	0.0029	0.0029	0.003	0.0031	0.0032	0.0033	0.0034	0.0036	0.0038	0.004	0.0042	0.0044	0.0047	0.0049	0.0051	0.0054	0.0056	0.0059	0.0061	0.0064	0.0067	0.0069	0.0072	0.0075	0.0077	0.008	0.0083	0.0086	0.0089	0.0091	0.0094	0.0097	0.01	0.0103	0.0105	0.0108	0.0111	0.0114	0.0117	0.012	0.0122	0.0125	0.0128	0.0131	0.0134	0.0137	0.014	0.0143	0.0145
3.36Hz	0.1193	0.1193	0.1193	0.1193	0.1193	0.1193	0.1193	0.1193	0.1193	0.1193	0.1193	0.1193	0.1193	0.1193	0.1193	0.1193	0.1193	0.1193	0.1193	0.1193	0.1193	0.1194	0.1194	0.1194	0.1194	0.1194	0.1194	0.1194	0.1194	0.1194	0.1194	0.1194	0.1195	0.1195	0.1195	0.1195	0.1195	0.1195	0.1195	0.1195	0.1196	0.1196	0.1196	0.1196	0.1196	0.1196	0.1196	0.1197	0.1197
2.83Hz	0.2035	0.2035	0.2035	0.2035	0.2035	0.2035	0.2035	0.2034	0.2034	0.2034	0.2034	0.2034	0.2034	0.2034	0.2034	0.2034	0.2034	0.2034	0.2034	0.2034	0.2034	0.2034	0.2034	0.2034	0.2034	0.2034	0.2033	0.2033	0.2033	0.2033	0.2033	0.2033	0.2033	0.2033	0.2033	0.2032	0.2032	0.2032	0.2032	0.2032	0.2032	0.2032	0.2032	0.2031	0.2031	0.2031	0.2031	0.2031	0.2031
2.38Hz	0.2727	0.2727	0.2727	0.2727	0.2727	0.2727	0.2727	0.2727	0.2727	0.2727	0.2727	0.2727	0.2727	0.2726	0.2726	0.2726	0.2726	0.2726	0.2726	0.2726	0.2726	0.2726	0.2726	0.2726	0.2726	0.2726	0.2726	0.2726	0.2726	0.2726	0.2725	0.2725	0.2725	0.2725	0.2725	0.2725	0.2725	0.2725	0.2725	0.2725	0.2725	0.2724	0.2724	0.2724	0.2724	0.2724	0.2724	0.2724	0.2724
2Hz	0.3493	0.3493	0.3493	0.3493	0.3493	0.3493	0.3493	0.3493	0.3493	0.3493	0.3493	0.3493	0.3493	0.3493	0.3493	0.3493	0.3493	0.3493	0.3493	0.3493	0.3493	0.3493	0.3493	0.3493	0.3493	0.3493	0.3493	0.3493	0.3493	0.3493	0.3493	0.3493	0.3493	0.3493	0.3493	0.3493	0.3493	0.3493	0.3493	0.3493	0.3493	0.3493	0.3493	0.3493	0.3493	0.3493	0.3492	0.3492	0.3492
[truncated: 5,000 more columns]
