# Supplementary material for: The fast continuous wavelet transformation (fCWT) for real-time, high-quality, noise-resistant time–frequency analysis
Source: Nat Comput Sci. 2022 Jan 27;2(1):47–58. doi: 10.1038/s43588-021-00183-z (PMC10766549; doi:10.1038/s43588-021-00183-z)
Supplement: Supplementary file 6 — Zipped experimental and heatmap source data. [file 43588_2021_183_MOESM6_ESM.zip]

Archive with 13 entries (12 files):
- Figure 6/
- Figure 6/figure_6_dwt_source_detail.csv
- Figure 6/.DS_Store
- __MACOSX/Figure 6/._.DS_Store
- Figure 6/figure_6_cwt_source_detail.csv
- Figure 6/figure_6_stft_source_detail.csv
- Figure 6/figure_6_fcwt_source_detail.csv
- Figure 6/Arts_SD_Fig_6.xlsx
- __MACOSX/Figure 6/._Arts_SD_Fig_6.xlsx
- Figure 6/figure_6_fcwt_source_full.csv
- Figure 6/figure_6_dwt_source_full.csv
- Figure 6/figure_6_stft_source_full.csv
- Figure 6/figure_6_cwt_source_full.csv
