# Supplementary material for: The fast continuous wavelet transformation (fCWT) for real-time, high-quality, noise-resistant time–frequency analysis
Source: Nat Comput Sci. 2022 Jan 27;2(1):47–58. doi: 10.1038/s43588-021-00183-z (PMC10766549; doi:10.1038/s43588-021-00183-z)
Supplement: Supplementary file 6 — Zipped experimental and heatmap source data. [file 43588_2021_183_MOESM6_ESM.zip › Figure 6/figure_6_dwt_source_detail.csv]

Freq(Hz)\Time(s)	7.2502s	7.251s	7.2518s	7.2526s	7.2534s	7.2542s	7.255s	7.2558s	7.2566s	7.2574s	7.2582s	7.259s	7.2598s	7.2606s	7.2614s	7.2622s	7.263s	7.2638s	7.2646s	7.2654s	7.2662s	7.267s	7.2678s	7.2686s	7.2694s	7.2702s	7.271s	7.2718s	7.2726s	7.2734s	7.2742s	7.275s	7.2758s	7.2766s	7.2774s	7.2782s	7.279s	7.2798s	7.2806s	7.2814s	7.2822s	7.283s	7.2838s	7.2846s	7.2854s	7.2862s	7.287s	7.2878s	7.2886s
128Hz	0.0521	0.0521	0.0521	0.0521	0.0521	0.0521	0.0521	0.0521	0.0521	0.0521	0.0521	0.0521	0.0521	0.028	0.028	0.028	0.028	0.028	0.028	0.028	0.028	0.028	0.028	0.028	0.028	0.028	0.028	0.028	0.0388	0.0388	0.0388	0.0388	0.0388	0.0388	0.0388	0.0388	0.0388	0.0388	0.0388	0.0388	0.0388	0.0388	0.0388	0.0484	0.0484	0.0484	0.0484	0.0484	0.0484
64Hz	0.037	0.037	0.037	0.037	0.037	0.037	0.037	0.037	0.037	0.037	0.037	0.037	0.0074	0.0074	0.0074	0.0074	0.0074	0.0074	0.0074	0.0074	0.0074	0.0074	0.0074	0.0074	0.0074	0.0074	0.0074	0.0074	0.0074	0.0074	0.0074	0.0074	0.0074	0.0074	0.0074	0.0074	0.0074	0.0074	0.0087	0.0087	0.0087	0.0087	0.0087	0.0087	0.0087	0.0087	0.0087	0.0087	0.0087
32Hz	0.0525	0.0525	0.0525	0.0525	0.0525	0.0525	0.0525	0.0525	0.0525	0.0525	0.0525	0.0907	0.0907	0.0907	0.0907	0.0907	0.0907	0.0907	0.0907	0.0907	0.0907	0.0907	0.0907	0.0907	0.0907	0.0907	0.0907	0.0907	0.0907	0.0907	0.0907	0.0907	0.0907	0.0907	0.0907	0.0907	0.0907	0.0907	0.0907	0.0907	0.0907	0.0907	0.0907	0.0907	0.0907	0.0907	0.0907	0.0907	0.0907
16Hz	0.0056	0.0056	0.0056	0.0056	0.0056	0.0056	0.0056	0.0056	0.0056	0.0056	0.0056	0.0056	0.0056	0.0056	0.0056	0.0056	0.0056	0.0056	0.0056	0.0056	0.0056	0.0056	0.0056	0.0056	0.0056	0.0056	0.0872	0.0872	0.0872	0.0872	0.0872	0.0872	0.0872	0.0872	0.0872	0.0872	0.0872	0.0872	0.0872	0.0872	0.0872	0.0872	0.0872	0.0872	0.0872	0.0872	0.0872	0.0872	0.0872
8Hz	0.3173	0.3173	0.3173	0.3173	0.3173	0.3173	0.3173	0.3173	0.3173	0.3173	0.3173	0.3173	0.3173	0.3173	0.3173	0.3173	0.3173	0.3173	0.3173	0.3173	0.3173	0.3173	0.3173	0.3173	0.3173	0.3173	0.3173	0.3173	0.3173	0.3173	0.3173	0.3173	0.3173	0.3173	0.3173	0.3173	0.3173	0.3173	0.3173	0.3173	0.3173	0.3173	0.3173	0.3173	0.3173	0.3173	0.3173	0.3173	0.3173
[truncated: 1,514 more columns]
