# Supplementary material for: The fast continuous wavelet transformation (fCWT) for real-time, high-quality, noise-resistant time–frequency analysis
Source: Nat Comput Sci. 2022 Jan 27;2(1):47–58. doi: 10.1038/s43588-021-00183-z (PMC10766549; doi:10.1038/s43588-021-00183-z)
Supplement: Supplementary file 6 — Zipped experimental and heatmap source data. [file 43588_2021_183_MOESM6_ESM.zip › Figure 6/figure_6_cwt_source_detail.csv]

Freq(Hz)\Time(s)	7.25s	7.2508s	7.2516s	7.2524s	7.2532s	7.254s	7.2548s	7.2556s	7.2564s	7.2572s	7.258s	7.2588s	7.2596s	7.2604s	7.2612s	7.262s	7.2628s	7.2636s	7.2644s	7.2652s	7.266s	7.2668s	7.2676s	7.2684s	7.2692s	7.27s	7.2708s	7.2716s	7.2724s	7.2732s	7.274s	7.2748s	7.2756s	7.2764s	7.2772s	7.278s	7.2788s	7.2796s	7.2804s	7.2812s	7.282s	7.2828s	7.2836s	7.2844s	7.2852s	7.286s	7.2868s	7.2876s	7.2884s
83.24Hz	0.1563	0.1555	0.1546	0.1536	0.1524	0.1512	0.15	0.1486	0.1472	0.1457	0.1441	0.1425	0.1408	0.1391	0.1374	0.1356	0.1338	0.132	0.1301	0.1282	0.1264	0.1245	0.1226	0.1208	0.1189	0.117	0.1152	0.1134	0.1116	0.1098	0.1081	0.1064	0.1047	0.1031	0.1015	0.0999	0.0984	0.0969	0.0955	0.0941	0.0928	0.0915	0.0903	0.0891	0.088	0.0869	0.0859	0.0849	0.084
70Hz	0.2159	0.2114	0.2069	0.2023	0.1976	0.193	0.1883	0.1836	0.1789	0.1741	0.1694	0.1646	0.1599	0.1552	0.1504	0.1457	0.141	0.1364	0.1317	0.1271	0.1226	0.118	0.1136	0.1091	0.1048	0.1005	0.0963	0.0921	0.0881	0.0841	0.0803	0.0765	0.0729	0.0694	0.066	0.0628	0.0598	0.057	0.0543	0.0519	0.0497	0.0478	0.0461	0.0447	0.0437	0.0429	0.0424	0.0423	0.0424
58.86Hz	0.2539	0.2564	0.2589	0.2612	0.2635	0.2656	0.2677	0.2697	0.2715	0.2733	0.275	0.2765	0.278	0.2794	0.2806	0.2818	0.2829	0.2839	0.2847	0.2855	0.2862	0.2868	0.2873	0.2877	0.2881	0.2883	0.2885	0.2886	0.2887	0.2886	0.2885	0.2883	0.2881	0.2878	0.2875	0.2871	0.2867	0.2863	0.2858	0.2853	0.2848	0.2843	0.2837	0.2832	0.2826	0.2821	0.2816	0.281	0.2806
49.5Hz	0.2851	0.2886	0.2922	0.2957	0.2993	0.3029	0.3065	0.3101	0.3137	0.3173	0.321	0.3246	0.3283	0.3319	0.3356	0.3393	0.343	0.3466	0.3503	0.354	0.3577	0.3614	0.365	0.3687	0.3724	0.3761	0.3797	0.3834	0.3871	0.3907	0.3944	0.398	0.4016	0.4052	0.4088	0.4124	0.416	0.4196	0.4231	0.4267	0.4302	0.4337	0.4371	0.4406	0.444	0.4474	0.4508	0.4542	0.4575
41.62Hz	0.2255	0.2263	0.2271	0.228	0.2289	0.2298	0.2308	0.2319	0.2329	0.234	0.2352	0.2364	0.2376	0.2388	0.2401	0.2414	0.2427	0.244	0.2454	0.2468	0.2482	0.2496	0.2511	0.2526	0.2541	0.2556	0.2571	0.2586	0.2602	0.2617	0.2633	0.2648	0.2664	0.268	0.2695	0.2711	0.2727	0.2742	0.2758	0.2774	0.2789	0.2805	0.282	0.2836	0.2851	0.2866	0.2881	0.2896	0.2911
35Hz	0.1718	0.1706	0.1694	0.1682	0.167	0.1658	0.1646	0.1634	0.1622	0.161	0.1599	0.1587	0.1575	0.1564	0.1552	0.1541	0.153	0.1518	0.1507	0.1496	0.1486	0.1475	0.1464	0.1454	0.1444	0.1434	0.1424	0.1414	0.1405	0.1396	0.1387	0.1378	0.1369	0.1361	0.1353	0.1345	0.1337	0.133	0.1323	0.1316	0.1309	0.1303	0.1297	0.1291	0.1286	0.128	0.1276	0.1271	0.1267
29.43Hz	0.3513	0.3521	0.3529	0.3537	0.3545	0.3553	0.3561	0.3569	0.3577	0.3585	0.3593	0.3601	0.3609	0.3617	0.3624	0.3632	0.364	0.3648	0.3656	0.3664	0.3671	0.3679	0.3687	0.3695	0.3702	0.371	0.3717	0.3725	0.3732	0.374	0.3747	0.3754	0.3761	0.3769	0.3776	0.3783	0.379	0.3797	0.3803	0.381	0.3817	0.3823	0.383	0.3836	0.3843	0.3849	0.3855	0.3861	0.3867
24.75Hz	0.1958	0.1958	0.1958	0.1958	0.1958	0.1958	0.1959	0.1959	0.1959	0.1959	0.196	0.196	0.1961	0.1961	0.1962	0.1962	0.1963	0.1964	0.1964	0.1965	0.1966	0.1967	0.1968	0.1969	0.197	0.1971	0.1973	0.1974	0.1975	0.1977	0.1978	0.198	0.1982	0.1984	0.1986	0.1988	0.199	0.1992	0.1994	0.1997	0.1999	0.2002	0.2004	0.2007	0.201	0.2013	0.2016	0.2019	0.2023
20.81Hz	0.0982	0.0971	0.0959	0.0948	0.0936	0.0924	0.0913	0.0901	0.0889	0.0877	0.0865	0.0853	0.084	0.0828	0.0816	0.0803	0.0791	0.0778	0.0766	0.0753	0.074	0.0728	0.0715	0.0702	0.0689	0.0676	0.0663	0.065	0.0637	0.0624	0.0611	0.0598	0.0584	0.0571	0.0558	0.0545	0.0532	0.052	0.0507	0.0494	0.0481	0.0469	0.0457	0.0445	0.0433	0.0421	0.041	0.0399	0.0388
17.5Hz	0.3432	0.3439	0.3446	0.3453	0.346	0.3466	0.3473	0.348	0.3486	0.3493	0.35	0.3507	0.3513	0.352	0.3526	0.3533	0.354	0.3546	0.3553	0.3559	0.3566	0.3572	0.3579	0.3585	0.3592	0.3598	0.3604	0.3611	0.3617	0.3623	0.363	0.3636	0.3642	0.3648	0.3654	0.3661	0.3667	0.3673	0.3679	0.3685	0.3691	0.3697	0.3703	0.3709	0.3715	0.372	0.3726	0.3732	0.3738
14.72Hz	0.3242	0.3252	0.3262	0.3271	0.3281	0.3291	0.3301	0.3311	0.3321	0.3331	0.3341	0.3351	0.3361	0.3371	0.3381	0.3391	0.3402	0.3412	0.3422	0.3432	0.3442	0.3452	0.3462	0.3473	0.3483	0.3493	0.3503	0.3513	0.3523	0.3534	0.3544	0.3554	0.3564	0.3574	0.3585	0.3595	0.3605	0.3615	0.3625	0.3636	0.3646	0.3656	0.3666	0.3676	0.3686	0.3696	0.3706	0.3717	0.3727
12.37Hz	0.5535	0.5543	0.5551	0.5559	0.5567	0.5575	0.5583	0.5591	0.5599	0.5607	0.5615	0.5623	0.563	0.5638	0.5646	0.5653	0.5661	0.5668	0.5676	0.5683	0.569	0.5697	0.5705	0.5712	0.5719	0.5726	0.5733	0.574	0.5746	0.5753	0.576	0.5767	0.5773	0.578	0.5786	0.5793	0.5799	0.5805	0.5812	0.5818	0.5824	0.583	0.5836	0.5842	0.5848	0.5854	0.5859	0.5865	0.5871
[truncated: 1,513 more columns]
