# Supplementary material for: The fast continuous wavelet transformation (fCWT) for real-time, high-quality, noise-resistant time–frequency analysis
Source: Nat Comput Sci. 2022 Jan 27;2(1):47–58. doi: 10.1038/s43588-021-00183-z (PMC10766549; doi:10.1038/s43588-021-00183-z)
Supplement: Supplementary file 6 — Zipped experimental and heatmap source data. [file 43588_2021_183_MOESM6_ESM.zip › Figure 6/figure_6_stft_source_detail.csv]

Freq(Hz)\Time(s)	7.25s	7.2644s	7.2787s	7.2931s	7.3075s	7.3218s	7.3362s	7.3506s	7.3649s	7.3793s	7.3937s	7.408s	7.4224s	7.4368s	7.4511s	7.4655s	7.4799s	7.4943s	7.5086s	7.523s	7.5374s	7.5517s	7.5661s	7.5805s	7.5948s	7.6092s	7.6236s	7.6379s	7.6523s	7.6667s	7.681s	7.6954s	7.7098s	7.7241s	7.7385s	7.7529s	7.7672s	7.7816s	7.796s	7.8103s	7.8247s	7.8391s	7.8534s	7.8678s	7.8822s	7.8966s	7.9109s	7.9253s	7.9397s
12Hz	0.0004	0.0007	0.0009	0.0012	0.0014	0.0017	0.0018	0.002	0.002	0.0021	0.002	0.0019	0.0017	0.0014	0.0012	0.0009	0.0006	0.0004	0.0003	0.0004	0.0005	0.0007	0.0007	0.0008	0.0008	0.0008	0.0008	0.0009	0.0009	0.001	0.0011	0.0013	0.0014	0.0014	0.0015	0.0015	0.0015	0.0015	0.0014	0.0013	0.0011	0.001	0.0008	0.0006	0.0004	0.0004	0.0006	0.0009	0.0012
12.03Hz	0.0006	0.0008	0.001	0.0012	0.0014	0.0016	0.0018	0.0019	0.002	0.002	0.0019	0.0018	0.0016	0.0014	0.0012	0.0009	0.0007	0.0006	0.0005	0.0005	0.0006	0.0007	0.0007	0.0008	0.0008	0.0007	0.0007	0.0007	0.0008	0.0009	0.001	0.0012	0.0013	0.0014	0.0014	0.0014	0.0014	0.0013	0.0013	0.0012	0.0011	0.001	0.0008	0.0007	0.0006	0.0007	0.0008	0.001	0.0013
12.06Hz	0.0007	0.0008	0.001	0.0011	0.0013	0.0015	0.0016	0.0017	0.0018	0.0018	0.0018	0.0017	0.0015	0.0014	0.0012	0.001	0.0008	0.0007	0.0007	0.0007	0.0007	0.0007	0.0008	0.0007	0.0007	0.0006	0.0005	0.0005	0.0006	0.0007	0.0009	0.0011	0.0012	0.0013	0.0013	0.0013	0.0012	0.0012	0.0011	0.0011	0.001	0.001	0.0009	0.0009	0.0009	0.0009	0.001	0.0012	0.0013
12.09Hz	0.0008	0.0008	0.0009	0.001	0.0012	0.0013	0.0014	0.0016	0.0017	0.0017	0.0017	0.0016	0.0014	0.0013	0.0011	0.001	0.0009	0.0008	0.0008	0.0007	0.0008	0.0008	0.0008	0.0007	0.0006	0.0005	0.0003	0.0003	0.0004	0.0006	0.0008	0.001	0.0011	0.0012	0.0012	0.0011	0.001	0.001	0.0009	0.0009	0.0009	0.0009	0.0009	0.0009	0.001	0.001	0.0011	0.0012	0.0014
12.12Hz	0.0008	0.0008	0.0008	0.0008	0.001	0.0011	0.0012	0.0014	0.0015	0.0015	0.0015	0.0014	0.0013	0.0011	0.001	0.0009	0.0008	0.0008	0.0008	0.0008	0.0008	0.0008	0.0008	0.0007	0.0006	0.0004	0.0002	0	0.0003	0.0005	0.0007	0.0009	0.001	0.0011	0.001	0.001	0.0008	0.0007	0.0006	0.0006	0.0007	0.0008	0.0009	0.0009	0.001	0.0011	0.0012	0.0012	0.0013
12.16Hz	0.0007	0.0006	0.0006	0.0006	0.0007	0.0009	0.001	0.0012	0.0013	0.0013	0.0013	0.0012	0.0011	0.001	0.0009	0.0007	0.0007	0.0007	0.0007	0.0007	0.0007	0.0008	0.0008	0.0007	0.0006	0.0005	0.0003	0.0003	0.0004	0.0006	0.0007	0.0009	0.001	0.001	0.0009	0.0008	0.0006	0.0005	0.0004	0.0004	0.0005	0.0007	0.0008	0.0009	0.001	0.0011	0.0011	0.0012	0.0012
12.19Hz	0.0006	0.0004	0.0004	0.0004	0.0005	0.0007	0.0009	0.001	0.0011	0.0011	0.0011	0.001	0.0009	0.0008	0.0007	0.0006	0.0005	0.0005	0.0005	0.0006	0.0007	0.0007	0.0008	0.0007	0.0007	0.0006	0.0005	0.0005	0.0006	0.0007	0.0008	0.0009	0.0009	0.0009	0.0008	0.0007	0.0005	0.0003	0.0001	0.0002	0.0004	0.0006	0.0007	0.0008	0.0009	0.0009	0.001	0.001	0.001
12.22Hz	0.0005	0.0003	0.0001	0.0001	0.0004	0.0006	0.0008	0.0009	0.001	0.001	0.0009	0.0009	0.0008	0.0006	0.0005	0.0004	0.0003	0.0003	0.0004	0.0005	0.0006	0.0007	0.0008	0.0008	0.0008	0.0007	0.0007	0.0007	0.0007	0.0008	0.0008	0.0009	0.0009	0.0009	0.0008	0.0007	0.0005	0.0003	0.0002	0.0002	0.0004	0.0005	0.0006	0.0007	0.0007	0.0008	0.0008	0.0008	0.0009
12.25Hz	0.0004	0.0003	0.0002	0.0002	0.0004	0.0005	0.0007	0.0008	0.0009	0.0008	0.0008	0.0007	0.0006	0.0005	0.0004	0.0003	0.0001	0	0.0002	0.0004	0.0006	0.0007	0.0008	0.0008	0.0008	0.0008	0.0008	0.0008	0.0008	0.0008	0.0008	0.0008	0.0009	0.0009	0.0008	0.0007	0.0006	0.0005	0.0004	0.0004	0.0004	0.0005	0.0006	0.0006	0.0006	0.0006	0.0006	0.0007	0.0007
12.28Hz	0.0004	0.0004	0.0003	0.0004	0.0005	0.0006	0.0007	0.0008	0.0008	0.0007	0.0006	0.0005	0.0004	0.0003	0.0003	0.0002	0.0002	0.0001	0.0002	0.0004	0.0006	0.0007	0.0008	0.0009	0.0009	0.0009	0.0008	0.0007	0.0007	0.0007	0.0007	0.0008	0.0008	0.0009	0.0008	0.0008	0.0007	0.0006	0.0006	0.0005	0.0005	0.0005	0.0005	0.0004	0.0004	0.0004	0.0005	0.0005	0.0005
12.31Hz	0.0005	0.0004	0.0005	0.0005	0.0005	0.0006	0.0007	0.0008	0.0007	0.0007	0.0006	0.0004	0.0003	0.0001	0.0002	0.0002	0.0003	0.0003	0.0004	0.0005	0.0007	0.0008	0.0009	0.001	0.001	0.0009	0.0008	0.0007	0.0006	0.0005	0.0006	0.0007	0.0008	0.0009	0.0009	0.0009	0.0008	0.0008	0.0007	0.0006	0.0005	0.0004	0.0004	0.0003	0.0003	0.0003	0.0003	0.0003	0.0004
12.34Hz	0.0005	0.0005	0.0005	0.0005	0.0006	0.0007	0.0007	0.0008	0.0007	0.0007	0.0006	0.0004	0.0002	0.0001	0.0001	0.0002	0.0004	0.0005	0.0006	0.0007	0.0008	0.0009	0.001	0.0011	0.001	0.0009	0.0008	0.0006	0.0004	0.0003	0.0004	0.0006	0.0008	0.0009	0.001	0.001	0.0009	0.0009	0.0008	0.0007	0.0005	0.0004	0.0003	0.0001	0.0001	0.0002	0.0002	0.0002	0.0002
12.37Hz	0.0004	0.0004	0.0005	0.0005	0.0006	0.0006	0.0007	0.0008	0.0008	0.0007	0.0006	0.0005	0.0004	0.0003	0.0003	0.0004	0.0005	0.0006	0.0007	0.0009	0.001	0.0011	0.0012	0.0012	0.0011	0.001	0.0008	0.0005	0.0002	0.0001	0.0003	0.0006	0.0008	0.0009	0.001	0.001	0.001	0.0009	0.0008	0.0007	0.0005	0.0004	0.0002	0.0001	0	0.0001	0.0002	0.0002	0.0002
12.41Hz	0.0004	0.0004	0.0004	0.0004	0.0005	0.0006	0.0007	0.0008	0.0008	0.0008	0.0007	0.0007	0.0006	0.0005	0.0005	0.0005	0.0007	0.0008	0.0009	0.001	0.0012	0.0012	0.0013	0.0013	0.0012	0.0011	0.0009	0.0006	0.0004	0.0004	0.0005	0.0007	0.0009	0.001	0.0011	0.0011	0.0011	0.001	0.0009	0.0007	0.0006	0.0004	0.0003	0.0002	0.0001	0.0002	0.0002	0.0002	0.0001
12.44Hz	0.0003	0.0002	0.0002	0.0003	0.0004	0.0006	0.0007	0.0008	0.0009	0.0009	0.0009	0.0008	0.0008	0.0007	0.0007	0.0008	0.0008	0.001	0.0011	0.0012	0.0013	0.0014	0.0014	0.0014	0.0013	0.0012	0.001	0.0009	0.0007	0.0007	0.0008	0.0009	0.001	0.0011	0.0012	0.0012	0.0011	0.001	0.0009	0.0008	0.0006	0.0005	0.0003	0.0003	0.0002	0.0002	0.0002	0.0002	0.0001
12.47Hz	0.0003	0.0001	0	0.0002	0.0004	0.0006	0.0007	0.0008	0.0009	0.0009	0.001	0.0009	0.0009	0.0009	0.0009	0.001	0.001	0.0011	0.0012	0.0013	0.0014	0.0014	0.0015	0.0015	0.0014	0.0013	0.0012	0.0011	0.001	0.001	0.001	0.0011	0.0011	0.0012	0.0012	0.0012	0.0011	0.001	0.0009	0.0008	0.0007	0.0005	0.0004	0.0003	0.0003	0.0002	0.0002	0.0002	0.0002
12.5Hz	0.0004	0.0002	0.0002	0.0003	0.0005	0.0006	0.0007	0.0008	0.0009	0.001	0.001	0.001	0.001	0.0011	0.0011	0.0011	0.0011	0.0012	0.0012	0.0013	0.0013	0.0014	0.0015	0.0015	0.0015	0.0015	0.0014	0.0013	0.0013	0.0013	0.0012	0.0012	0.0012	0.0012	0.0012	0.0011	0.0011	0.001	0.0009	0.0008	0.0007	0.0006	0.0005	0.0004	0.0003	0.0002	0.0002	0.0002	0.0002
12.53Hz	0.0005	0.0004	0.0004	0.0004	0.0005	0.0006	0.0007	0.0008	0.0009	0.001	0.001	0.0011	0.0011	0.0011	0.0011	0.0012	0.0012	0.0012	0.0012	0.0012	0.0013	0.0013	0.0014	0.0014	0.0015	0.0015	0.0015	0.0015	0.0015	0.0014	0.0014	0.0013	0.0013	0.0012	0.0011	0.001	0.001	0.0009	0.0009	0.0008	0.0007	0.0006	0.0005	0.0004	0.0003	0.0002	0.0002	0.0002	0.0002
12.56Hz	0.0007	0.0006	0.0005	0.0005	0.0006	0.0006	0.0007	0.0008	0.0009	0.001	0.001	0.0011	0.0011	0.0011	0.0011	0.0012	0.0011	0.0011	0.0011	0.0011	0.0011	0.0011	0.0012	0.0013	0.0014	0.0015	0.0016	0.0016	0.0016	0.0016	0.0015	0.0014	0.0012	0.0011	0.001	0.0009	0.0008	0.0008	0.0009	0.0008	0.0008	0.0007	0.0005	0.0004	0.0003	0.0001	0.0001	0.0002	0.0002
12.59Hz	0.0008	0.0007	0.0006	0.0006	0.0006	0.0006	0.0007	0.0007	0.0008	0.0009	0.001	0.001	0.001	0.0011	0.0011	0.0011	0.001	0.001	0.001	0.0009	0.0009	0.0009	0.001	0.0011	0.0013	0.0014	0.0016	0.0017	0.0017	0.0016	0.0015	0.0014	0.0012	0.0009	0.0007	0.0006	0.0006	0.0007	0.0008	0.0008	0.0008	0.0007	0.0006	0.0005	0.0003	0.0001	0.0001	0.0002	0.0003
12.62Hz	0.0008	0.0007	0.0006	0.0005	0.0005	0.0005	0.0006	0.0006	0.0007	0.0008	0.0009	0.0009	0.0009	0.0009	0.0009	0.0009	0.0009	0.0009	0.0008	0.0007	0.0006	0.0006	0.0007	0.0009	0.0011	0.0013	0.0015	0.0016	0.0017	0.0017	0.0016	0.0014	0.0011	0.0008	0.0005	0.0003	0.0004	0.0006	0.0008	0.0009	0.0009	0.0008	0.0007	0.0006	0.0004	0.0003	0.0002	0.0003	0.0004
12.66Hz	0.0008	0.0007	0.0006	0.0004	0.0004	0.0004	0.0004	0.0005	0.0006	0.0007	0.0008	0.0008	0.0008	0.0008	0.0008	0.0008	0.0008	0.0007	0.0006	0.0005	0.0004	0.0003	0.0004	0.0006	0.0009	0.0012	0.0014	0.0016	0.0017	0.0017	0.0016	0.0014	0.0011	0.0008	0.0004	0.0001	0.0003	0.0006	0.0008	0.001	0.001	0.0009	0.0008	0.0007	0.0006	0.0005	0.0004	0.0005	0.0005
12.69Hz	0.0008	0.0007	0.0005	0.0003	0.0002	0.0002	0.0003	0.0005	0.0006	0.0006	0.0007	0.0006	0.0006	0.0006	0.0006	0.0006	0.0006	0.0006	0.0005	0.0004	0.0002	0	0.0002	0.0005	0.0008	0.0011	0.0013	0.0015	0.0017	0.0017	0.0017	0.0015	0.0013	0.001	0.0007	0.0006	0.0006	0.0008	0.001	0.0011	0.0011	0.0011	0.001	0.0009	0.0007	0.0006	0.0006	0.0006	0.0006
12.72Hz	0.0008	0.0007	0.0005	0.0003	0.0001	0.0001	0.0003	0.0004	0.0005	0.0006	0.0006	0.0005	0.0004	0.0004	0.0004	0.0004	0.0005	0.0005	0.0005	0.0004	0.0003	0.0002	0.0003	0.0006	0.0008	0.001	0.0013	0.0015	0.0016	0.0017	0.0017	0.0016	0.0015	0.0013	0.0011	0.001	0.001	0.0011	0.0012	0.0013	0.0013	0.0012	0.0011	0.001	0.0009	0.0008	0.0007	0.0007	0.0007
12.75Hz	0.0008	0.0007	0.0005	0.0004	0.0003	0.0003	0.0004	0.0005	0.0006	0.0006	0.0005	0.0004	0.0003	0.0001	0.0002	0.0003	0.0004	0.0005	0.0005	0.0005	0.0004	0.0004	0.0005	0.0006	0.0008	0.001	0.0012	0.0014	0.0015	0.0016	0.0017	0.0017	0.0017	0.0016	0.0015	0.0014	0.0014	0.0014	0.0014	0.0015	0.0014	0.0013	0.0012	0.0011	0.0009	0.0008	0.0007	0.0007	0.0007
12.78Hz	0.0007	0.0007	0.0006	0.0005	0.0005	0.0005	0.0005	0.0006	0.0006	0.0006	0.0005	0.0004	0.0002	0.0001	0.0001	0.0003	0.0004	0.0004	0.0005	0.0005	0.0005	0.0005	0.0006	0.0007	0.0008	0.0009	0.0011	0.0012	0.0014	0.0015	0.0017	0.0018	0.0018	0.0018	0.0018	0.0018	0.0017	0.0017	0.0017	0.0016	0.0015	0.0014	0.0013	0.0011	0.0009	0.0008	0.0007	0.0006	0.0006
12.81Hz	0.0006	0.0007	0.0007	0.0007	0.0006	0.0006	0.0007	0.0007	0.0007	0.0006	0.0006	0.0004	0.0003	0.0003	0.0003	0.0003	0.0004	0.0004	0.0005	0.0005	0.0005	0.0006	0.0006	0.0007	0.0008	0.0008	0.0009	0.0011	0.0012	0.0014	0.0016	0.0017	0.0019	0.002	0.002	0.0021	0.002	0.002	0.0019	0.0018	0.0016	0.0014	0.0012	0.001	0.0009	0.0007	0.0006	0.0006	0.0005
12.84Hz	0.0006	0.0007	0.0007	0.0007	0.0008	0.0008	0.0008	0.0008	0.0007	0.0007	0.0006	0.0006	0.0005	0.0004	0.0004	0.0004	0.0004	0.0005	0.0005	0.0005	0.0005	0.0005	0.0006	0.0006	0.0007	0.0007	0.0008	0.0009	0.001	0.0012	0.0014	0.0017	0.0019	0.0021	0.0022	0.0023	0.0023	0.0022	0.0021	0.0019	0.0017	0.0014	0.0012	0.0009	0.0007	0.0006	0.0005	0.0005	0.0004
12.87Hz	0.0005	0.0007	0.0007	0.0008	0.0008	0.0008	0.0008	0.0008	0.0008	0.0008	0.0007	0.0007	0.0006	0.0006	0.0005	0.0005	0.0005	0.0005	0.0004	0.0004	0.0004	0.0004	0.0005	0.0006	0.0006	0.0006	0.0006	0.0006	0.0007	0.0009	0.0012	0.0015	0.0018	0.0021	0.0023	0.0024	0.0025	0.0024	0.0022	0.002	0.0017	0.0014	0.0011	0.0007	0.0005	0.0004	0.0004	0.0004	0.0003
12.91Hz	0.0006	0.0007	0.0008	0.0008	0.0008	0.0008	0.0008	0.0008	0.0008	0.0008	0.0008	0.0008	0.0008	0.0007	0.0007	0.0006	0.0005	0.0004	0.0003	0.0003	0.0002	0.0003	0.0004	0.0005	0.0005	0.0005	0.0005	0.0004	0.0004	0.0007	0.001	0.0014	0.0018	0.0021	0.0024	0.0025	0.0026	0.0025	0.0023	0.0021	0.0017	0.0014	0.001	0.0006	0.0003	0.0001	0.0003	0.0003	0.0004
12.94Hz	0.0007	0.0007	0.0008	0.0008	0.0008	0.0008	0.0008	0.0008	0.0008	0.0009	0.0009	0.0009	0.0008	0.0008	0.0007	0.0007	0.0006	0.0004	0.0003	0.0001	0.0001	0.0002	0.0004	0.0005	0.0005	0.0005	0.0004	0.0002	0.0001	0.0005	0.0009	0.0013	0.0017	0.0021	0.0024	0.0026	0.0026	0.0026	0.0024	0.0021	0.0018	0.0014	0.001	0.0006	0.0003	0.0001	0.0003	0.0004	0.0004
12.97Hz	0.0007	0.0007	0.0007	0.0007	0.0007	0.0006	0.0007	0.0007	0.0008	0.0009	0.0009	0.0009	0.0009	0.0009	0.0008	0.0007	0.0006	0.0005	0.0003	0.0002	0.0001	0.0002	0.0004	0.0005	0.0005	0.0005	0.0004	0.0003	0.0003	0.0006	0.001	0.0014	0.0017	0.0021	0.0024	0.0025	0.0026	0.0026	0.0024	0.0022	0.0019	0.0015	0.0012	0.0008	0.0005	0.0004	0.0004	0.0005	0.0005
13Hz	0.0008	0.0008	0.0007	0.0006	0.0005	0.0004	0.0005	0.0006	0.0007	0.0008	0.0009	0.001	0.001	0.0009	0.0009	0.0008	0.0006	0.0005	0.0004	0.0003	0.0003	0.0004	0.0004	0.0005	0.0006	0.0006	0.0005	0.0005	0.0006	0.0008	0.0011	0.0014	0.0018	0.0021	0.0023	0.0025	0.0025	0.0025	0.0024	0.0022	0.002	0.0017	0.0014	0.0011	0.0009	0.0007	0.0007	0.0007	0.0007
13.03Hz	0.0009	0.0008	0.0007	0.0005	0.0003	0.0002	0.0003	0.0005	0.0007	0.0008	0.0009	0.001	0.001	0.0009	0.0009	0.0008	0.0007	0.0006	0.0005	0.0004	0.0004	0.0005	0.0005	0.0006	0.0006	0.0007	0.0007	0.0008	0.0009	0.0011	0.0013	0.0015	0.0018	0.002	0.0022	0.0023	0.0024	0.0024	0.0023	0.0022	0.0021	0.0018	0.0016	0.0014	0.0011	0.001	0.0009	0.0008	0.0008
13.06Hz	0.0009	0.0009	0.0007	0.0005	0.0003	0.0001	0.0002	0.0005	0.0007	0.0009	0.001	0.001	0.001	0.0009	0.0008	0.0007	0.0006	0.0006	0.0005	0.0005	0.0005	0.0006	0.0006	0.0007	0.0007	0.0008	0.0008	0.0009	0.0011	0.0012	0.0014	0.0016	0.0018	0.0019	0.002	0.0021	0.0022	0.0022	0.0022	0.0021	0.002	0.0019	0.0018	0.0016	0.0014	0.0012	0.0011	0.001	0.0009
13.09Hz	0.001	0.0009	0.0008	0.0007	0.0005	0.0004	0.0005	0.0006	0.0008	0.0009	0.001	0.001	0.001	0.0009	0.0008	0.0007	0.0006	0.0005	0.0005	0.0005	0.0005	0.0006	0.0007	0.0007	0.0008	0.0009	0.001	0.001	0.0012	0.0013	0.0014	0.0016	0.0017	0.0018	0.0018	0.0019	0.0019	0.0019	0.0019	0.0019	0.0019	0.0019	0.0018	0.0017	0.0016	0.0015	0.0013	0.0012	0.001
13.12Hz	0.001	0.001	0.0009	0.0008	0.0007	0.0007	0.0007	0.0008	0.0009	0.001	0.001	0.001	0.0009	0.0008	0.0007	0.0006	0.0005	0.0004	0.0004	0.0004	0.0005	0.0006	0.0007	0.0008	0.0009	0.0009	0.001	0.0011	0.0012	0.0013	0.0014	0.0015	0.0015	0.0016	0.0016	0.0016	0.0015	0.0015	0.0016	0.0016	0.0017	0.0018	0.0019	0.0018	0.0018	0.0016	0.0015	0.0013	0.0011
13.15Hz	0.001	0.0011	0.0011	0.0011	0.001	0.001	0.001	0.001	0.001	0.001	0.001	0.0009	0.0008	0.0007	0.0006	0.0005	0.0004	0.0003	0.0003	0.0003	0.0004	0.0006	0.0007	0.0008	0.0009	0.001	0.001	0.001	0.0011	0.0011	0.0012	0.0013	0.0013	0.0014	0.0013	0.0013	0.0012	0.0011	0.0011	0.0013	0.0015	0.0017	0.0018	0.0019	0.0019	0.0018	0.0016	0.0014	0.0012
13.19Hz	0.0011	0.0012	0.0013	0.0013	0.0013	0.0013	0.0012	0.0012	0.0011	0.001	0.0009	0.0008	0.0007	0.0006	0.0006	0.0005	0.0003	0.0002	0.0001	0.0002	0.0004	0.0006	0.0007	0.0008	0.0009	0.0009	0.0009	0.0009	0.0009	0.0009	0.001	0.0011	0.0011	0.0012	0.0011	0.001	0.0008	0.0007	0.0007	0.0009	0.0012	0.0015	0.0017	0.0019	0.0019	0.0019	0.0018	0.0016	0.0013
13.22Hz	0.0011	0.0013	0.0014	0.0015	0.0015	0.0015	0.0014	0.0013	0.0012	0.001	0.0009	0.0007	0.0006	0.0005	0.0005	0.0004	0.0004	0.0002	0.0002	0.0003	0.0004	0.0006	0.0008	0.0009	0.0009	0.0009	0.0008	0.0007	0.0007	0.0007	0.0007	0.0009	0.001	0.001	0.0009	0.0008	0.0006	0.0003	0.0003	0.0006	0.001	0.0013	0.0016	0.0018	0.0019	0.0019	0.0019	0.0017	0.0015
13.25Hz	0.0012	0.0014	0.0016	0.0017	0.0017	0.0017	0.0016	0.0014	0.0012	0.001	0.0008	0.0005	0.0004	0.0003	0.0004	0.0004	0.0004	0.0004	0.0004	0.0005	0.0006	0.0007	0.0009	0.0009	0.0009	0.0008	0.0007	0.0005	0.0004	0.0004	0.0005	0.0007	0.0008	0.0008	0.0008	0.0007	0.0005	0.0003	0.0002	0.0005	0.0009	0.0012	0.0015	0.0018	0.0019	0.002	0.0019	0.0018	0.0016
13.28Hz	0.0013	0.0015	0.0017	0.0018	0.0018	0.0018	0.0017	0.0015	0.0013	0.001	0.0007	0.0004	0.0001	0.0002	0.0003	0.0005	0.0005	0.0006	0.0006	0.0007	0.0008	0.0009	0.001	0.001	0.001	0.0008	0.0006	0.0004	0.0001	0.0002	0.0004	0.0006	0.0007	0.0007	0.0007	0.0007	0.0006	0.0005	0.0005	0.0007	0.001	0.0013	0.0015	0.0017	0.0019	0.0019	0.0019	0.0018	0.0017
13.31Hz	0.0014	0.0016	0.0018	0.0019	0.0019	0.0019	0.0018	0.0016	0.0014	0.0011	0.0008	0.0005	0.0002	0.0002	0.0004	0.0006	0.0007	0.0008	0.0008	0.0009	0.001	0.0011	0.0011	0.0011	0.001	0.0009	0.0007	0.0004	0.0003	0.0003	0.0004	0.0006	0.0006	0.0006	0.0006	0.0006	0.0006	0.0007	0.0007	0.0009	0.0011	0.0013	0.0016	0.0017	0.0018	0.0019	0.0019	0.0018	0.0017
13.34Hz	0.0015	0.0017	0.0018	0.002	0.002	0.002	0.0019	0.0017	0.0015	0.0012	0.0009	0.0007	0.0005	0.0005	0.0006	0.0007	0.0008	0.0009	0.001	0.0011	0.0012	0.0013	0.0013	0.0013	0.0012	0.001	0.0008	0.0007	0.0005	0.0005	0.0005	0.0006	0.0006	0.0005	0.0005	0.0006	0.0006	0.0008	0.0009	0.0011	0.0012	0.0014	0.0016	0.0017	0.0017	0.0017	0.0017	0.0017	0.0016
13.37Hz	0.0015	0.0017	0.0018	0.002	0.002	0.002	0.0019	0.0018	0.0016	0.0014	0.0011	0.0009	0.0008	0.0007	0.0008	0.0009	0.001	0.0011	0.0012	0.0013	0.0014	0.0014	0.0014	0.0014	0.0013	0.0012	0.0011	0.0009	0.0008	0.0007	0.0007	0.0006	0.0005	0.0004	0.0004	0.0004	0.0006	0.0008	0.001	0.0012	0.0013	0.0015	0.0016	0.0016	0.0016	0.0015	0.0015	0.0014	0.0014
13.4Hz	0.0014	0.0016	0.0018	0.0019	0.002	0.002	0.002	0.0018	0.0017	0.0015	0.0013	0.0011	0.001	0.0009	0.0009	0.001	0.0011	0.0012	0.0013	0.0014	0.0015	0.0016	0.0016	0.0016	0.0015	0.0014	0.0013	0.0012	0.001	0.0009	0.0008	0.0006	0.0005	0.0003	0.0001	0.0003	0.0005	0.0008	0.001	0.0012	0.0014	0.0015	0.0016	0.0015	0.0015	0.0013	0.0012	0.0011	0.0011
13.44Hz	0.0012	0.0014	0.0017	0.0018	0.002	0.002	0.0019	0.0018	0.0017	0.0015	0.0013	0.0012	0.0011	0.001	0.001	0.001	0.0011	0.0012	0.0013	0.0014	0.0015	0.0016	0.0017	0.0017	0.0016	0.0016	0.0015	0.0014	0.0012	0.0011	0.0009	0.0007	0.0005	0.0003	0.0001	0.0003	0.0006	0.0008	0.0011	0.0013	0.0015	0.0015	0.0015	0.0014	0.0013	0.0011	0.0008	0.0007	0.0008
13.47Hz	0.0009	0.0013	0.0016	0.0018	0.0019	0.0019	0.0019	0.0018	0.0016	0.0015	0.0013	0.0012	0.0011	0.001	0.001	0.001	0.0011	0.0011	0.0012	0.0014	0.0015	0.0016	0.0017	0.0017	0.0018	0.0017	0.0016	0.0015	0.0014	0.0012	0.001	0.0008	0.0007	0.0005	0.0004	0.0005	0.0007	0.001	0.0012	0.0014	0.0015	0.0015	0.0015	0.0014	0.0011	0.0009	0.0006	0.0003	0.0004
13.5Hz	0.0008	0.0012	0.0015	0.0017	0.0018	0.0018	0.0017	0.0016	0.0015	0.0013	0.0012	0.0011	0.001	0.001	0.0009	0.0009	0.0009	0.001	0.0011	0.0012	0.0014	0.0015	0.0017	0.0018	0.0018	0.0018	0.0017	0.0016	0.0015	0.0013	0.0012	0.001	0.0008	0.0007	0.0007	0.0008	0.0009	0.0011	0.0013	0.0014	0.0015	0.0015	0.0014	0.0013	0.0011	0.0008	0.0005	0.0001	0.0003
13.53Hz	0.001	0.0013	0.0016	0.0017	0.0017	0.0017	0.0015	0.0014	0.0012	0.0011	0.001	0.001	0.0009	0.0008	0.0008	0.0007	0.0007	0.0008	0.0009	0.001	0.0012	0.0014	0.0016	0.0017	0.0018	0.0018	0.0018	0.0017	0.0016	0.0014	0.0013	0.0011	0.001	0.0009	0.0009	0.001	0.0011	0.0012	0.0013	0.0014	0.0015	0.0015	0.0014	0.0012	0.001	0.0008	0.0006	0.0004	0.0005
13.56Hz	0.0013	0.0015	0.0016	0.0017	0.0016	0.0015	0.0013	0.0011	0.001	0.0008	0.0008	0.0008	0.0007	0.0007	0.0006	0.0005	0.0005	0.0005	0.0006	0.0008	0.001	0.0013	0.0015	0.0016	0.0017	0.0018	0.0017	0.0017	0.0016	0.0014	0.0013	0.0012	0.0011	0.001	0.001	0.0011	0.0012	0.0013	0.0014	0.0014	0.0015	0.0014	0.0013	0.0012	0.001	0.0009	0.0007	0.0007	0.0007
13.59Hz	0.0017	0.0017	0.0017	0.0016	0.0015	0.0013	0.0011	0.0009	0.0007	0.0005	0.0005	0.0006	0.0006	0.0005	0.0005	0.0003	0.0002	0.0002	0.0004	0.0006	0.0009	0.0011	0.0013	0.0015	0.0016	0.0017	0.0017	0.0016	0.0015	0.0014	0.0012	0.0011	0.0011	0.001	0.0011	0.0011	0.0012	0.0013	0.0014	0.0014	0.0014	0.0014	0.0013	0.0011	0.001	0.0009	0.0008	0.0008	0.0008
13.62Hz	0.0019	0.0018	0.0017	0.0016	0.0014	0.0011	0.0009	0.0006	0.0004	0.0003	0.0003	0.0004	0.0004	0.0004	0.0004	0.0003	0.0001	0.0001	0.0003	0.0005	0.0008	0.001	0.0012	0.0013	0.0015	0.0015	0.0015	0.0015	0.0014	0.0013	0.0011	0.001	0.0009	0.0009	0.0009	0.001	0.0012	0.0013	0.0013	0.0014	0.0013	0.0013	0.0012	0.001	0.0009	0.0009	0.0008	0.0008	0.0008
13.65Hz	0.002	0.0019	0.0017	0.0015	0.0013	0.001	0.0008	0.0005	0.0002	0	0.0001	0.0003	0.0003	0.0004	0.0003	0.0003	0.0002	0.0002	0.0004	0.0005	0.0007	0.0009	0.0011	0.0012	0.0013	0.0014	0.0014	0.0014	0.0013	0.0011	0.001	0.0008	0.0007	0.0006	0.0007	0.0009	0.0011	0.0012	0.0013	0.0013	0.0013	0.0012	0.001	0.0009	0.0008	0.0007	0.0007	0.0008	0.0008
13.69Hz	0.002	0.0018	0.0016	0.0014	0.0012	0.0009	0.0007	0.0005	0.0003	0.0002	0.0002	0.0002	0.0003	0.0003	0.0004	0.0003	0.0003	0.0004	0.0004	0.0006	0.0007	0.0008	0.0009	0.001	0.0011	0.0012	0.0012	0.0012	0.0011	0.001	0.0008	0.0006	0.0004	0.0003	0.0005	0.0007	0.001	0.0011	0.0012	0.0013	0.0012	0.0011	0.0009	0.0007	0.0005	0.0005	0.0006	0.0007	0.0007
13.72Hz	0.0019	0.0017	0.0015	0.0013	0.0011	0.0009	0.0007	0.0005	0.0004	0.0003	0.0003	0.0003	0.0003	0.0003	0.0004	0.0004	0.0004	0.0004	0.0005	0.0005	0.0006	0.0007	0.0008	0.0009	0.0009	0.001	0.001	0.001	0.001	0.0009	0.0007	0.0005	0.0002	0	0.0003	0.0006	0.0009	0.0011	0.0012	0.0012	0.0012	0.001	0.0008	0.0005	0.0003	0.0002	0.0004	0.0006	0.0007
13.75Hz	0.0017	0.0015	0.0013	0.0012	0.001	0.0008	0.0006	0.0005	0.0004	0.0003	0.0003	0.0003	0.0003	0.0004	0.0004	0.0004	0.0004	0.0005	0.0005	0.0005	0.0005	0.0005	0.0006	0.0007	0.0008	0.0008	0.0009	0.0009	0.0008	0.0008	0.0007	0.0005	0.0003	0.0003	0.0004	0.0006	0.0009	0.0011	0.0012	0.0013	0.0012	0.001	0.0008	0.0005	0.0002	0.0002	0.0004	0.0006	0.0007
13.78Hz	0.0015	0.0013	0.0012	0.001	0.0009	0.0007	0.0006	0.0004	0.0004	0.0003	0.0003	0.0003	0.0004	0.0004	0.0004	0.0004	0.0004	0.0004	0.0004	0.0004	0.0004	0.0004	0.0005	0.0005	0.0006	0.0007	0.0007	0.0007	0.0007	0.0007	0.0006	0.0006	0.0005	0.0005	0.0006	0.0008	0.001	0.0011	0.0012	0.0013	0.0012	0.0011	0.0009	0.0007	0.0005	0.0005	0.0006	0.0007	0.0008
13.81Hz	0.0012	0.0011	0.001	0.0009	0.0008	0.0006	0.0005	0.0003	0.0003	0.0003	0.0003	0.0003	0.0004	0.0004	0.0004	0.0004	0.0004	0.0004	0.0003	0.0003	0.0002	0.0002	0.0003	0.0004	0.0005	0.0006	0.0006	0.0006	0.0006	0.0006	0.0005	0.0006	0.0006	0.0006	0.0008	0.0009	0.001	0.0012	0.0013	0.0013	0.0013	0.0012	0.0011	0.0009	0.0008	0.0008	0.0008	0.0008	0.0009
13.84Hz	0.0009	0.0009	0.0009	0.0008	0.0007	0.0005	0.0003	0.0002	0.0002	0.0002	0.0003	0.0003	0.0003	0.0003	0.0004	0.0003	0.0003	0.0003	0.0003	0.0002	0.0001	0.0001	0.0002	0.0003	0.0004	0.0005	0.0005	0.0005	0.0005	0.0004	0.0004	0.0005	0.0006	0.0007	0.0009	0.001	0.0011	0.0013	0.0014	0.0014	0.0014	0.0013	0.0012	0.0011	0.001	0.001	0.0009	0.001	0.001
13.87Hz	0.0006	0.0008	0.0008	0.0008	0.0006	0.0005	0.0003	0.0001	0.0001	0.0002	0.0003	0.0003	0.0003	0.0003	0.0003	0.0003	0.0003	0.0003	0.0003	0.0002	0.0001	0.0001	0.0002	0.0003	0.0004	0.0005	0.0005	0.0005	0.0004	0.0003	0.0003	0.0004	0.0005	0.0007	0.0009	0.0011	0.0012	0.0013	0.0014	0.0014	0.0014	0.0013	0.0013	0.0012	0.0011	0.0011	0.0011	0.0011	0.0011
13.9Hz	0.0005	0.0007	0.0008	0.0007	0.0006	0.0005	0.0003	0.0002	0.0001	0.0002	0.0003	0.0003	0.0003	0.0002	0.0002	0.0002	0.0002	0.0002	0.0002	0.0002	0.0002	0.0002	0.0003	0.0004	0.0005	0.0005	0.0005	0.0004	0.0003	0.0002	0	0.0003	0.0005	0.0007	0.001	0.0011	0.0013	0.0014	0.0014	0.0014	0.0014	0.0013	0.0013	0.0012	0.0011	0.0011	0.0011	0.0011	0.0011
13.94Hz	0.0006	0.0007	0.0007	0.0007	0.0006	0.0005	0.0004	0.0003	0.0003	0.0003	0.0003	0.0003	0.0002	0.0002	0.0001	0.0001	0.0002	0.0002	0.0003	0.0003	0.0003	0.0004	0.0004	0.0005	0.0005	0.0006	0.0006	0.0005	0.0004	0.0003	0.0002	0.0004	0.0006	0.0008	0.001	0.0012	0.0013	0.0014	0.0014	0.0014	0.0014	0.0013	0.0012	0.0011	0.001	0.001	0.001	0.001	0.0011
13.97Hz	0.0007	0.0007	0.0008	0.0007	0.0007	0.0006	0.0005	0.0005	0.0004	0.0004	0.0003	0.0003	0.0002	0.0002	0.0001	0	0.0001	0.0002	0.0003	0.0003	0.0004	0.0004	0.0005	0.0006	0.0006	0.0006	0.0006	0.0006	0.0005	0.0005	0.0005	0.0006	0.0007	0.0009	0.0011	0.0012	0.0013	0.0014	0.0014	0.0013	0.0013	0.0012	0.0011	0.001	0.0009	0.0008	0.0008	0.0009	0.0009
14Hz	0.0008	0.0008	0.0008	0.0008	0.0007	0.0007	0.0006	0.0006	0.0005	0.0005	0.0004	0.0003	0.0003	0.0002	0.0001	0.0001	0.0002	0.0002	0.0003	0.0004	0.0005	0.0005	0.0006	0.0006	0.0007	0.0007	0.0007	0.0007	0.0007	0.0007	0.0007	0.0008	0.0009	0.001	0.0011	0.0012	0.0013	0.0013	0.0013	0.0012	0.0011	0.001	0.0009	0.0007	0.0007	0.0006	0.0006	0.0007	0.0007
14.03Hz	0.0008	0.0008	0.0008	0.0008	0.0008	0.0007	0.0007	0.0007	0.0006	0.0005	0.0005	0.0004	0.0003	0.0003	0.0002	0.0002	0.0002	0.0003	0.0004	0.0004	0.0005	0.0006	0.0006	0.0007	0.0007	0.0008	0.0008	0.0008	0.0008	0.0008	0.0009	0.0009	0.001	0.0011	0.0012	0.0012	0.0012	0.0012	0.0012	0.0011	0.001	0.0008	0.0007	0.0005	0.0004	0.0004	0.0004	0.0005	0.0006
14.06Hz	0.0007	0.0007	0.0007	0.0007	0.0008	0.0008	0.0008	0.0007	0.0007	0.0006	0.0005	0.0004	0.0004	0.0003	0.0003	0.0003	0.0003	0.0003	0.0004	0.0005	0.0005	0.0006	0.0006	0.0007	0.0007	0.0008	0.0008	0.0009	0.0009	0.001	0.001	0.0011	0.0011	0.0012	0.0012	0.0011	0.0011	0.0011	0.001	0.0009	0.0008	0.0007	0.0005	0.0003	0.0002	0.0002	0.0003	0.0004	0.0004
14.09Hz	0.0006	0.0006	0.0006	0.0007	0.0007	0.0008	0.0008	0.0007	0.0007	0.0006	0.0006	0.0005	0.0004	0.0004	0.0003	0.0003	0.0003	0.0004	0.0004	0.0005	0.0005	0.0006	0.0006	0.0007	0.0007	0.0008	0.0008	0.0009	0.001	0.0011	0.0011	0.0012	0.0012	0.0012	0.0011	0.001	0.0009	0.0009	0.0008	0.0008	0.0007	0.0006	0.0005	0.0003	0.0001	0.0001	0.0003	0.0003	0.0003
14.12Hz	0.0004	0.0004	0.0005	0.0006	0.0007	0.0007	0.0008	0.0008	0.0007	0.0007	0.0006	0.0005	0.0004	0.0004	0.0003	0.0003	0.0003	0.0004	0.0004	0.0005	0.0005	0.0006	0.0006	0.0006	0.0006	0.0007	0.0008	0.0009	0.001	0.0011	0.0012	0.0012	0.0012	0.0011	0.001	0.0009	0.0007	0.0006	0.0006	0.0006	0.0007	0.0006	0.0005	0.0004	0.0003	0.0003	0.0003	0.0003	0.0003
14.15Hz	0.0001	0.0003	0.0005	0.0005	0.0006	0.0007	0.0007	0.0007	0.0007	0.0007	0.0006	0.0006	0.0004	0.0003	0.0002	0.0002	0.0002	0.0003	0.0004	0.0005	0.0005	0.0006	0.0005	0.0005	0.0005	0.0005	0.0006	0.0008	0.0009	0.0011	0.0012	0.0012	0.0012	0.0011	0.0009	0.0007	0.0005	0.0003	0.0004	0.0005	0.0006	0.0007	0.0007	0.0006	0.0005	0.0005	0.0005	0.0005	0.0004
14.18Hz	0.0002	0.0003	0.0004	0.0004	0.0005	0.0006	0.0007	0.0007	0.0008	0.0007	0.0007	0.0006	0.0005	0.0003	0.0002	0.0001	0.0002	0.0003	0.0004	0.0005	0.0005	0.0005	0.0005	0.0004	0.0003	0.0003	0.0005	0.0007	0.0009	0.001	0.0012	0.0012	0.0012	0.0011	0.0009	0.0006	0.0003	0	0.0002	0.0005	0.0006	0.0007	0.0008	0.0008	0.0008	0.0007	0.0007	0.0006	0.0006
14.22Hz	0.0003	0.0003	0.0003	0.0003	0.0003	0.0005	0.0006	0.0007	0.0008	0.0008	0.0007	0.0006	0.0005	0.0004	0.0002	0.0001	0.0002	0.0003	0.0004	0.0005	0.0005	0.0005	0.0005	0.0003	0.0002	0.0001	0.0003	0.0006	0.0008	0.001	0.0012	0.0013	0.0013	0.0012	0.001	0.0007	0.0005	0.0003	0.0004	0.0006	0.0007	0.0009	0.0009	0.0009	0.0009	0.0009	0.0009	0.0009	0.0008
14.25Hz	0.0005	0.0004	0.0002	0.0001	0.0002	0.0004	0.0006	0.0007	0.0008	0.0008	0.0008	0.0007	0.0006	0.0005	0.0004	0.0003	0.0003	0.0004	0.0005	0.0005	0.0006	0.0005	0.0005	0.0003	0.0002	0.0001	0.0003	0.0006	0.0008	0.0011	0.0012	0.0013	0.0014	0.0013	0.0011	0.0009	0.0008	0.0007	0.0007	0.0008	0.0009	0.001	0.001	0.0011	0.0011	0.0011	0.0011	0.0011	0.0011
14.28Hz	0.0007	0.0005	0.0003	0.0001	0.0002	0.0004	0.0006	0.0008	0.0009	0.0009	0.0009	0.0009	0.0008	0.0006	0.0005	0.0005	0.0005	0.0005	0.0006	0.0006	0.0006	0.0005	0.0005	0.0004	0.0003	0.0004	0.0005	0.0007	0.0009	0.0011	0.0013	0.0014	0.0015	0.0014	0.0013	0.0012	0.0011	0.001	0.0009	0.001	0.001	0.0011	0.0011	0.0012	0.0012	0.0012	0.0012	0.0012	0.0013
14.31Hz	0.0009	0.0006	0.0005	0.0004	0.0005	0.0006	0.0007	0.0009	0.001	0.001	0.001	0.001	0.0009	0.0008	0.0007	0.0007	0.0006	0.0006	0.0006	0.0006	0.0005	0.0005	0.0005	0.0004	0.0005	0.0005	0.0006	0.0008	0.001	0.0012	0.0014	0.0015	0.0016	0.0016	0.0015	0.0014	0.0013	0.0012	0.0011	0.0011	0.0011	0.0011	0.0011	0.0012	0.0012	0.0012	0.0013	0.0013	0.0014
14.34Hz	0.0011	0.0009	0.0008	0.0007	0.0007	0.0008	0.0009	0.001	0.0011	0.0011	0.0011	0.0011	0.001	0.0009	0.0009	0.0008	0.0008	0.0007	0.0006	0.0006	0.0005	0.0004	0.0004	0.0004	0.0005	0.0006	0.0007	0.0009	0.0011	0.0013	0.0015	0.0016	0.0017	0.0017	0.0016	0.0015	0.0014	0.0013	0.0012	0.0012	0.0011	0.0011	0.0011	0.0011	0.0011	0.0012	0.0013	0.0013	0.0014
14.37Hz	0.0014	0.0012	0.001	0.001	0.001	0.001	0.001	0.0011	0.0011	0.0011	0.0011	0.0011	0.0011	0.001	0.001	0.0009	0.0008	0.0007	0.0007	0.0005	0.0004	0.0003	0.0003	0.0004	0.0005	0.0006	0.0008	0.001	0.0012	0.0014	0.0016	0.0017	0.0018	0.0018	0.0017	0.0016	0.0015	0.0013	0.0012	0.0011	0.001	0.001	0.001	0.001	0.001	0.0011	0.0011	0.0012	0.0013
14.4Hz	0.0016	0.0014	0.0012	0.0012	0.0011	0.0011	0.0011	0.0011	0.0011	0.0011	0.0011	0.0011	0.0011	0.0011	0.001	0.001	0.0009	0.0008	0.0007	0.0005	0.0004	0.0002	0.0002	0.0002	0.0004	0.0006	0.0009	0.0011	0.0013	0.0015	0.0017	0.0018	0.0018	0.0018	0.0017	0.0016	0.0014	0.0013	0.0011	0.001	0.0009	0.0008	0.0008	0.0008	0.0009	0.0009	0.001	0.0011	0.0012
14.43Hz	0.0017	0.0015	0.0014	0.0013	0.0012	0.0012	0.0011	0.0011	0.0011	0.0011	0.0011	0.0011	0.0011	0.001	0.001	0.001	0.0009	0.0008	0.0007	0.0005	0.0004	0.0002	0	0.0002	0.0004	0.0007	0.0009	0.0012	0.0014	0.0016	0.0018	0.0018	0.0019	0.0018	0.0017	0.0015	0.0013	0.0011	0.0009	0.0008	0.0007	0.0006	0.0006	0.0006	0.0007	0.0007	0.0007	0.0008	0.001
14.47Hz	0.0017	0.0015	0.0014	0.0013	0.0012	0.0011	0.0011	0.001	0.0009	0.0009	0.0009	0.001	0.001	0.001	0.001	0.0009	0.0009	0.0008	0.0007	0.0006	0.0004	0.0003	0.0002	0.0003	0.0005	0.0007	0.001	0.0012	0.0015	0.0017	0.0018	0.0019	0.0019	0.0018	0.0016	0.0014	0.0012	0.001	0.0007	0.0006	0.0004	0.0004	0.0004	0.0005	0.0005	0.0005	0.0005	0.0006	0.0007
14.5Hz	0.0015	0.0015	0.0014	0.0013	0.0012	0.001	0.0009	0.0008	0.0007	0.0007	0.0008	0.0008	0.0009	0.0009	0.0009	0.0008	0.0008	0.0007	0.0006	0.0006	0.0005	0.0004	0.0004	0.0005	0.0006	0.0008	0.0011	0.0013	0.0015	0.0017	0.0018	0.0018	0.0018	0.0017	0.0015	0.0013	0.0011	0.0008	0.0005	0.0003	0.0002	0.0002	0.0003	0.0003	0.0003	0.0003	0.0003	0.0004	0.0005
14.53Hz	0.0014	0.0013	0.0013	0.0012	0.0011	0.0009	0.0007	0.0006	0.0005	0.0005	0.0006	0.0007	0.0008	0.0008	0.0008	0.0008	0.0007	0.0006	0.0006	0.0005	0.0005	0.0005	0.0006	0.0006	0.0008	0.001	0.0012	0.0013	0.0015	0.0016	0.0017	0.0017	0.0017	0.0016	0.0014	0.0012	0.001	0.0007	0.0004	0.0002	0	0.0001	0.0002	0.0002	0.0002	0.0001	0.0001	0.0002	0.0003
14.56Hz	0.0011	0.0012	0.0012	0.0011	0.001	0.0008	0.0006	0.0004	0.0002	0.0003	0.0004	0.0006	0.0007	0.0007	0.0007	0.0007	0.0006	0.0005	0.0004	0.0004	0.0005	0.0006	0.0007	0.0008	0.0009	0.0011	0.0012	0.0014	0.0015	0.0015	0.0016	0.0016	0.0015	0.0014	0.0013	0.0012	0.0009	0.0007	0.0005	0.0003	0.0001	0.0001	0.0002	0.0001	0.0001	0	0	0.0001	0.0002
14.59Hz	0.0009	0.001	0.001	0.001	0.0009	0.0007	0.0005	0.0003	0.0001	0.0001	0.0003	0.0005	0.0006	0.0007	0.0007	0.0006	0.0005	0.0004	0.0003	0.0003	0.0004	0.0006	0.0007	0.0009	0.001	0.0012	0.0013	0.0013	0.0014	0.0014	0.0014	0.0013	0.0013	0.0013	0.0012	0.0011	0.001	0.0008	0.0006	0.0004	0.0003	0.0002	0.0002	0.0001	0.0001	0.0001	0	0	0.0001
14.62Hz	0.0008	0.0009	0.0009	0.0009	0.0008	0.0006	0.0005	0.0003	0.0002	0.0002	0.0003	0.0004	0.0006	0.0006	0.0007	0.0006	0.0005	0.0003	0.0001	0.0001	0.0003	0.0006	0.0008	0.001	0.0011	0.0012	0.0013	0.0013	0.0012	0.0011	0.0011	0.0011	0.0011	0.0011	0.0011	0.0011	0.001	0.0009	0.0007	0.0006	0.0004	0.0003	0.0003	0.0002	0.0002	0.0002	0.0001	0.0001	0.0002
14.65Hz	0.0007	0.0008	0.0008	0.0008	0.0007	0.0006	0.0005	0.0004	0.0003	0.0003	0.0004	0.0005	0.0006	0.0006	0.0007	0.0006	0.0006	0.0004	0.0003	0.0003	0.0004	0.0007	0.0009	0.0011	0.0012	0.0013	0.0012	0.0012	0.001	0.0009	0.0008	0.0008	0.0009	0.001	0.001	0.0011	0.001	0.001	0.0008	0.0007	0.0006	0.0005	0.0004	0.0004	0.0003	0.0003	0.0002	0.0002	0.0003
14.68Hz	0.0007	0.0008	0.0007	0.0007	0.0006	0.0005	0.0004	0.0004	0.0003	0.0003	0.0004	0.0005	0.0006	0.0007	0.0007	0.0007	0.0007	0.0006	0.0005	0.0006	0.0007	0.0008	0.001	0.0012	0.0013	0.0013	0.0012	0.0011	0.0008	0.0006	0.0004	0.0004	0.0006	0.0008	0.001	0.001	0.0011	0.001	0.0009	0.0008	0.0007	0.0006	0.0005	0.0005	0.0005	0.0004	0.0004	0.0004	0.0005
14.72Hz	0.0007	0.0007	0.0007	0.0006	0.0006	0.0005	0.0004	0.0003	0.0003	0.0003	0.0004	0.0005	0.0006	0.0007	0.0008	0.0008	0.0008	0.0008	0.0008	0.0008	0.0009	0.0011	0.0012	0.0013	0.0013	0.0013	0.0012	0.001	0.0007	0.0004	0.0001	0.0002	0.0005	0.0007	0.0009	0.001	0.0011	0.001	0.001	0.0009	0.0008	0.0007	0.0007	0.0006	0.0006	0.0006	0.0006	0.0007	0.0008
14.75Hz	0.0007	0.0006	0.0006	0.0006	0.0005	0.0005	0.0004	0.0003	0.0002	0.0002	0.0003	0.0005	0.0006	0.0007	0.0009	0.0009	0.001	0.001	0.001	0.0011	0.0012	0.0012	0.0013	0.0014	0.0014	0.0013	0.0012	0.001	0.0008	0.0005	0.0003	0.0003	0.0005	0.0007	0.0009	0.001	0.001	0.001	0.001	0.001	0.0009	0.0008	0.0008	0.0007	0.0007	0.0007	0.0008	0.0008	0.001
14.78Hz	0.0005	0.0005	0.0005	0.0005	0.0005	0.0005	0.0004	0.0003	0.0001	0.0001	0.0003	0.0005	0.0007	0.0008	0.001	0.001	0.0011	0.0012	0.0012	0.0013	0.0013	0.0014	0.0014	0.0014	0.0014	0.0014	0.0012	0.0011	0.0009	0.0007	0.0006	0.0006	0.0007	0.0008	0.0009	0.001	0.001	0.001	0.001	0.0009	0.0009	0.0008	0.0008	0.0008	0.0007	0.0008	0.0009	0.001	0.0012
14.81Hz	0.0004	0.0003	0.0003	0.0005	0.0005	0.0005	0.0005	0.0004	0.0003	0.0003	0.0004	0.0006	0.0008	0.0009	0.0011	0.0011	0.0012	0.0013	0.0013	0.0013	0.0014	0.0014	0.0015	0.0015	0.0014	0.0014	0.0013	0.0012	0.001	0.0009	0.0008	0.0008	0.0008	0.0009	0.0009	0.0009	0.0009	0.0009	0.0009	0.0009	0.0009	0.0008	0.0007	0.0007	0.0007	0.0008	0.0009	0.001	0.0012
14.84Hz	0.0002	0	0.0003	0.0005	0.0006	0.0006	0.0006	0.0006	0.0006	0.0006	0.0007	0.0008	0.0009	0.001	0.0011	0.0012	0.0012	0.0013	0.0013	0.0013	0.0014	0.0014	0.0014	0.0014	0.0014	0.0014	0.0013	0.0012	0.0011	0.001	0.001	0.0009	0.0009	0.0009	0.0009	0.0008	0.0008	0.0008	0.0008	0.0008	0.0008	0.0007	0.0007	0.0006	0.0006	0.0007	0.0008	0.001	0.0012
14.87Hz	0.0004	0.0003	0.0004	0.0006	0.0007	0.0008	0.0008	0.0008	0.0008	0.0008	0.0009	0.001	0.0011	0.0012	0.0012	0.0012	0.0012	0.0012	0.0012	0.0012	0.0012	0.0013	0.0013	0.0013	0.0013	0.0013	0.0013	0.0012	0.0012	0.0011	0.001	0.001	0.0009	0.0008	0.0008	0.0007	0.0007	0.0007	0.0007	0.0007	0.0007	0.0006	0.0006	0.0005	0.0004	0.0005	0.0006	0.0009	0.0012
14.9Hz	0.0007	0.0006	0.0006	0.0007	0.0008	0.0009	0.001	0.001	0.001	0.0011	0.0011	0.0012	0.0012	0.0012	0.0012	0.0012	0.0011	0.0011	0.001	0.001	0.001	0.0011	0.0011	0.0012	0.0012	0.0012	0.0012	0.0012	0.0011	0.0011	0.001	0.0009	0.0008	0.0007	0.0006	0.0005	0.0005	0.0005	0.0006	0.0006	0.0006	0.0006	0.0005	0.0003	0.0002	0.0003	0.0005	0.0008	0.0011
14.93Hz	0.001	0.0009	0.0009	0.0009	0.001	0.0011	0.0011	0.0012	0.0012	0.0012	0.0013	0.0013	0.0013	0.0013	0.0012	0.0011	0.0009	0.0008	0.0008	0.0008	0.0008	0.0009	0.0009	0.001	0.001	0.001	0.001	0.001	0.001	0.001	0.001	0.0009	0.0008	0.0006	0.0005	0.0003	0.0003	0.0004	0.0005	0.0005	0.0006	0.0005	0.0004	0.0003	0.0001	0.0002	0.0005	0.0008	0.0011
14.97Hz	0.0012	0.0011	0.0011	0.0011	0.0011	0.0012	0.0012	0.0013	0.0013	0.0014	0.0014	0.0014	0.0013	0.0013	0.0011	0.001	0.0008	0.0006	0.0005	0.0005	0.0006	0.0007	0.0008	0.0008	0.0008	0.0008	0.0008	0.0009	0.0009	0.0009	0.0009	0.0008	0.0007	0.0005	0.0004	0.0002	0.0001	0.0002	0.0004	0.0005	0.0005	0.0005	0.0005	0.0004	0.0003	0.0004	0.0006	0.0008	0.0011
15Hz	0.0013	0.0012	0.0012	0.0012	0.0012	0.0012	0.0012	0.0013	0.0013	0.0014	0.0014	0.0014	0.0014	0.0013	0.0011	0.0009	0.0006	0.0003	0.0002	0.0003	0.0005	0.0006	0.0006	0.0006	0.0006	0.0006	0.0006	0.0007	0.0008	0.0008	0.0008	0.0008	0.0007	0.0005	0.0004	0.0002	0.0001	0.0002	0.0004	0.0005	0.0005	0.0006	0.0005	0.0005	0.0005	0.0006	0.0007	0.0009	0.001
15.03Hz	0.0013	0.0013	0.0013	0.0012	0.0012	0.0012	0.0011	0.0012	0.0012	0.0013	0.0014	0.0014	0.0014	0.0013	0.0011	0.0008	0.0006	0.0003	0.0001	0.0003	0.0004	0.0005	0.0005	0.0004	0.0004	0.0003	0.0004	0.0005	0.0006	0.0007	0.0007	0.0007	0.0006	0.0006	0.0004	0.0003	0.0003	0.0004	0.0004	0.0005	0.0006	0.0006	0.0006	0.0006	0.0006	0.0007	0.0008	0.0009	0.001
15.06Hz	0.0013	0.0013	0.0012	0.0012	0.0011	0.001	0.001	0.001	0.0011	0.0012	0.0013	0.0014	0.0014	0.0013	0.0012	0.0009	0.0007	0.0005	0.0004	0.0004	0.0005	0.0005	0.0004	0.0003	0.0002	0.0001	0.0002	0.0004	0.0005	0.0006	0.0006	0.0007	0.0006	0.0006	0.0005	0.0005	0.0005	0.0005	0.0005	0.0006	0.0006	0.0006	0.0007	0.0007	0.0007	0.0008	0.0008	0.0009	0.0009
15.09Hz	0.0012	0.0012	0.0012	0.0011	0.001	0.0008	0.0007	0.0007	0.0008	0.001	0.0012	0.0014	0.0014	0.0014	0.0013	0.0011	0.0009	0.0007	0.0006	0.0006	0.0005	0.0005	0.0004	0.0003	0.0001	0.0001	0.0002	0.0003	0.0004	0.0005	0.0006	0.0006	0.0006	0.0006	0.0006	0.0006	0.0005	0.0005	0.0006	0.0006	0.0006	0.0006	0.0007	0.0007	0.0007	0.0007	0.0008	0.0008	0.0008
15.12Hz	0.001	0.0011	0.0012	0.0011	0.001	0.0007	0.0004	0.0002	0.0005	0.0009	0.0012	0.0014	0.0015	0.0015	0.0014	0.0013	0.0011	0.001	0.0008	0.0007	0.0006	0.0005	0.0004	0.0003	0.0002	0.0002	0.0002	0.0003	0.0004	0.0005	0.0005	0.0006	0.0006	0.0006	0.0006	0.0006	0.0006	0.0006	0.0006	0.0006	0.0006	0.0006	0.0007	0.0006	0.0006	0.0006	0.0006	0.0007	0.0007
15.15Hz	0.0009	0.0011	0.0012	0.0011	0.001	0.0007	0.0004	0.0002	0.0005	0.0009	0.0013	0.0015	0.0016	0.0017	0.0016	0.0015	0.0013	0.0011	0.0009	0.0008	0.0006	0.0005	0.0004	0.0003	0.0003	0.0003	0.0003	0.0003	0.0004	0.0005	0.0005	0.0005	0.0006	0.0005	0.0005	0.0005	0.0005	0.0005	0.0006	0.0006	0.0006	0.0006	0.0006	0.0006	0.0005	0.0005	0.0005	0.0005	0.0005
15.18Hz	0.0008	0.001	0.0012	0.0012	0.0011	0.001	0.0008	0.0007	0.0009	0.0012	0.0014	0.0016	0.0018	0.0018	0.0017	0.0016	0.0014	0.0012	0.001	0.0008	0.0007	0.0005	0.0004	0.0003	0.0003	0.0003	0.0003	0.0003	0.0004	0.0004	0.0005	0.0005	0.0005	0.0005	0.0005	0.0004	0.0004	0.0005	0.0005	0.0006	0.0006	0.0006	0.0006	0.0005	0.0004	0.0003	0.0003	0.0003	0.0004
15.21Hz	0.0009	0.0011	0.0013	0.0014	0.0014	0.0013	0.0012	0.0012	0.0013	0.0015	0.0017	0.0018	0.0019	0.0019	0.0018	0.0017	0.0015	0.0013	0.0011	0.0009	0.0007	0.0005	0.0004	0.0003	0.0002	0.0002	0.0002	0.0003	0.0004	0.0004	0.0005	0.0005	0.0005	0.0004	0.0004	0.0003	0.0003	0.0003	0.0004	0.0005	0.0006	0.0006	0.0005	0.0005	0.0003	0.0001	0.0001	0.0002	0.0004
15.25Hz	0.001	0.0012	0.0014	0.0015	0.0016	0.0016	0.0016	0.0017	0.0018	0.0019	0.002	0.002	0.002	0.002	0.0018	0.0017	0.0015	0.0013	0.0011	0.0009	0.0007	0.0006	0.0004	0.0003	0.0002	0.0001	0.0002	0.0003	0.0004	0.0004	0.0005	0.0005	0.0005	0.0004	0.0003	0.0002	0.0001	0.0002	0.0004	0.0005	0.0006	0.0006	0.0005	0.0005	0.0003	0.0002	0.0002	0.0003	0.0004
15.28Hz	0.0012	0.0014	0.0015	0.0017	0.0018	0.0019	0.002	0.0021	0.0021	0.0022	0.0022	0.0022	0.0021	0.002	0.0018	0.0016	0.0014	0.0012	0.001	0.0008	0.0007	0.0006	0.0004	0.0003	0.0001	0	0.0001	0.0003	0.0004	0.0004	0.0005	0.0005	0.0005	0.0004	0.0003	0.0001	0.0001	0.0002	0.0003	0.0005	0.0006	0.0006	0.0006	0.0005	0.0005	0.0004	0.0004	0.0004	0.0005
15.31Hz	0.0013	0.0015	0.0017	0.0019	0.002	0.0022	0.0023	0.0024	0.0024	0.0024	0.0024	0.0023	0.0022	0.0019	0.0017	0.0014	0.0012	0.001	0.0009	0.0008	0.0007	0.0006	0.0005	0.0003	0.0002	0.0002	0.0002	0.0003	0.0004	0.0005	0.0005	0.0005	0.0005	0.0004	0.0003	0.0003	0.0003	0.0003	0.0004	0.0005	0.0006	0.0006	0.0006	0.0006	0.0006	0.0005	0.0005	0.0006	0.0007
15.34Hz	0.0013	0.0015	0.0017	0.0019	0.0021	0.0023	0.0024	0.0026	0.0026	0.0026	0.0025	0.0024	0.0021	0.0019	0.0015	0.0012	0.001	0.0008	0.0007	0.0007	0.0007	0.0006	0.0005	0.0004	0.0003	0.0003	0.0003	0.0004	0.0004	0.0005	0.0005	0.0005	0.0005	0.0005	0.0005	0.0004	0.0004	0.0005	0.0005	0.0006	0.0006	0.0006	0.0006	0.0007	0.0007	0.0007	0.0007	0.0007	0.0008
15.37Hz	0.0013	0.0015	0.0017	0.002	0.0022	0.0023	0.0025	0.0026	0.0027	0.0026	0.0025	0.0023	0.0021	0.0018	0.0014	0.001	0.0007	0.0005	0.0005	0.0006	0.0006	0.0006	0.0006	0.0005	0.0004	0.0004	0.0004	0.0004	0.0004	0.0005	0.0005	0.0005	0.0006	0.0006	0.0006	0.0006	0.0006	0.0006	0.0006	0.0006	0.0006	0.0006	0.0006	0.0007	0.0007	0.0007	0.0008	0.0009	0.001
15.4Hz	0.0012	0.0014	0.0017	0.0019	0.0021	0.0023	0.0024	0.0026	0.0026	0.0026	0.0025	0.0023	0.002	0.0017	0.0013	0.0009	0.0005	0.0002	0.0003	0.0005	0.0006	0.0007	0.0007	0.0006	0.0005	0.0005	0.0004	0.0004	0.0004	0.0004	0.0005	0.0005	0.0006	0.0006	0.0007	0.0007	0.0007	0.0007	0.0007	0.0007	0.0006	0.0006	0.0006	0.0006	0.0006	0.0007	0.0008	0.0009	0.0011
15.43Hz	0.0011	0.0013	0.0015	0.0017	0.0019	0.0021	0.0023	0.0024	0.0025	0.0025	0.0024	0.0022	0.002	0.0017	0.0013	0.0009	0.0005	0.0002	0.0003	0.0005	0.0007	0.0007	0.0007	0.0007	0.0006	0.0005	0.0004	0.0003	0.0003	0.0003	0.0004	0.0005	0.0006	0.0007	0.0007	0.0008	0.0008	0.0007	0.0007	0.0007	0.0006	0.0005	0.0005	0.0005	0.0005	0.0006	0.0008	0.001	0.0011
15.46Hz	0.0009	0.0011	0.0013	0.0015	0.0017	0.0019	0.002	0.0021	0.0022	0.0023	0.0023	0.0021	0.002	0.0017	0.0014	0.001	0.0007	0.0005	0.0005	0.0007	0.0008	0.0008	0.0008	0.0008	0.0007	0.0005	0.0004	0.0002	0.0001	0.0002	0.0003	0.0005	0.0006	0.0007	0.0008	0.0008	0.0008	0.0008	0.0007	0.0007	0.0005	0.0004	0.0003	0.0003	0.0004	0.0005	0.0007	0.0009	0.0011
15.5Hz	0.0008	0.001	0.0011	0.0013	0.0014	0.0015	0.0017	0.0018	0.002	0.002	0.0021	0.002	0.0019	0.0017	0.0015	0.0013	0.001	0.0009	0.0008	0.0009	0.0009	0.0009	0.0009	0.0008	0.0007	0.0006	0.0004	0.0002	0	0.0002	0.0004	0.0005	0.0007	0.0008	0.0009	0.0009	0.0009	0.0008	0.0007	0.0006	0.0005	0.0003	0.0002	0.0001	0.0002	0.0005	0.0007	0.0009	0.0011
15.53Hz	0.0007	0.0008	0.0009	0.001	0.0011	0.0012	0.0014	0.0015	0.0016	0.0017	0.0018	0.0018	0.0018	0.0017	0.0016	0.0014	0.0013	0.0012	0.0011	0.0011	0.0011	0.001	0.001	0.0009	0.0008	0.0006	0.0005	0.0003	0.0002	0.0003	0.0004	0.0006	0.0007	0.0008	0.0009	0.0009	0.0009	0.0008	0.0007	0.0006	0.0005	0.0003	0.0002	0.0001	0.0002	0.0004	0.0006	0.0009	0.0011
15.56Hz	0.0007	0.0007	0.0007	0.0007	0.0007	0.0009	0.001	0.0012	0.0013	0.0015	0.0015	0.0016	0.0016	0.0016	0.0016	0.0015	0.0015	0.0014	0.0013	0.0012	0.0012	0.0011	0.001	0.0009	0.0008	0.0007	0.0006	0.0005	0.0005	0.0005	0.0006	0.0007	0.0008	0.0009	0.0009	0.0009	0.0009	0.0008	0.0007	0.0006	0.0005	0.0003	0.0002	0.0002	0.0003	0.0004	0.0006	0.0008	0.0011
15.59Hz	0.0006	0.0006	0.0005	0.0004	0.0004	0.0006	0.0008	0.0009	0.0011	0.0012	0.0012	0.0013	0.0014	0.0015	0.0015	0.0016	0.0015	0.0015	0.0014	0.0014	0.0013	0.0012	0.001	0.0009	0.0008	0.0007	0.0007	0.0006	0.0006	0.0007	0.0007	0.0008	0.0009	0.001	0.001	0.001	0.0009	0.0008	0.0007	0.0006	0.0005	0.0004	0.0003	0.0003	0.0004	0.0005	0.0006	0.0008	0.001
15.62Hz	0.0006	0.0005	0.0003	0.0001	0.0002	0.0004	0.0006	0.0008	0.0009	0.0009	0.0009	0.001	0.0011	0.0013	0.0014	0.0015	0.0016	0.0016	0.0015	0.0014	0.0013	0.0012	0.001	0.0009	0.0008	0.0007	0.0007	0.0007	0.0007	0.0008	0.0009	0.0009	0.001	0.001	0.001	0.0009	0.0009	0.0007	0.0006	0.0005	0.0005	0.0004	0.0004	0.0004	0.0004	0.0004	0.0005	0.0007	0.0009
15.65Hz	0.0006	0.0005	0.0003	0.0002	0.0003	0.0004	0.0006	0.0007	0.0007	0.0007	0.0006	0.0007	0.0008	0.001	0.0013	0.0014	0.0015	0.0015	0.0015	0.0014	0.0013	0.0011	0.0009	0.0008	0.0007	0.0006	0.0006	0.0007	0.0008	0.0009	0.001	0.001	0.0011	0.0011	0.001	0.0009	0.0008	0.0007	0.0005	0.0004	0.0004	0.0004	0.0004	0.0004	0.0004	0.0004	0.0004	0.0005	0.0008
15.68Hz	0.0007	0.0006	0.0005	0.0005	0.0005	0.0006	0.0006	0.0007	0.0006	0.0005	0.0003	0.0003	0.0006	0.0009	0.0011	0.0013	0.0014	0.0015	0.0015	0.0014	0.0012	0.001	0.0009	0.0007	0.0005	0.0004	0.0005	0.0006	0.0007	0.0009	0.001	0.0011	0.0012	0.0012	0.0011	0.0009	0.0008	0.0006	0.0004	0.0003	0.0003	0.0004	0.0004	0.0004	0.0003	0.0002	0.0002	0.0004	0.0007
15.71Hz	0.0008	0.0007	0.0007	0.0007	0.0007	0.0007	0.0007	0.0007	0.0006	0.0004	0.0001	0.0002	0.0005	0.0008	0.0011	0.0013	0.0014	0.0014	0.0014	0.0013	0.0011	0.001	0.0008	0.0006	0.0003	0.0002	0.0003	0.0005	0.0007	0.0009	0.0011	0.0012	0.0012	0.0012	0.0011	0.001	0.0008	0.0005	0.0003	0	0.0002	0.0004	0.0005	0.0005	0.0004	0.0002	0.0001	0.0003	0.0007
15.75Hz	0.0009	0.0009	0.0009	0.0009	0.0009	0.0009	0.0009	0.0008	0.0007	0.0005	0.0004	0.0005	0.0007	0.0009	0.0011	0.0012	0.0013	0.0013	0.0012	0.0011	0.001	0.0009	0.0007	0.0005	0.0003	0.0001	0.0002	0.0005	0.0007	0.0009	0.0011	0.0012	0.0013	0.0013	0.0012	0.0011	0.0009	0.0006	0.0004	0.0002	0.0003	0.0005	0.0006	0.0006	0.0005	0.0004	0.0004	0.0006	0.0008
15.78Hz	0.0009	0.0009	0.0009	0.001	0.001	0.001	0.001	0.0009	0.0009	0.0008	0.0008	0.0008	0.0009	0.0011	0.0012	0.0012	0.0012	0.0011	0.0011	0.001	0.0009	0.0008	0.0007	0.0006	0.0004	0.0003	0.0004	0.0005	0.0008	0.001	0.0011	0.0013	0.0014	0.0014	0.0013	0.0012	0.0011	0.0009	0.0007	0.0006	0.0006	0.0007	0.0008	0.0008	0.0008	0.0007	0.0008	0.0009	0.0011
15.81Hz	0.0009	0.0009	0.0009	0.001	0.001	0.0011	0.0011	0.0011	0.0011	0.0011	0.0011	0.0011	0.0012	0.0012	0.0012	0.0012	0.0011	0.001	0.0008	0.0008	0.0007	0.0007	0.0007	0.0006	0.0006	0.0005	0.0006	0.0007	0.0008	0.001	0.0012	0.0013	0.0014	0.0015	0.0015	0.0014	0.0013	0.0012	0.001	0.001	0.001	0.001	0.001	0.0011	0.0011	0.0011	0.0011	0.0013	0.0014
15.84Hz	0.0008	0.0008	0.0008	0.0009	0.001	0.0011	0.0012	0.0012	0.0013	0.0013	0.0014	0.0014	0.0014	0.0014	0.0013	0.0012	0.001	0.0008	0.0006	0.0005	0.0005	0.0006	0.0007	0.0007	0.0007	0.0007	0.0007	0.0008	0.0009	0.001	0.0011	0.0013	0.0014	0.0015	0.0015	0.0015	0.0015	0.0014	0.0014	0.0013	0.0013	0.0013	0.0013	0.0014	0.0014	0.0014	0.0015	0.0016	0.0016
15.87Hz	0.0007	0.0006	0.0006	0.0008	0.0009	0.0011	0.0012	0.0014	0.0015	0.0015	0.0016	0.0016	0.0016	0.0015	0.0014	0.0011	0.0009	0.0006	0.0003	0.0002	0.0004	0.0005	0.0007	0.0007	0.0008	0.0008	0.0008	0.0008	0.0009	0.0009	0.001	0.0012	0.0013	0.0015	0.0016	0.0016	0.0017	0.0017	0.0017	0.0016	0.0016	0.0016	0.0016	0.0016	0.0017	0.0017	0.0017	0.0018	0.0018
15.9Hz	0.0005	0.0003	0.0004	0.0006	0.0008	0.0011	0.0013	0.0014	0.0016	0.0017	0.0017	0.0017	0.0017	0.0016	0.0014	0.0012	0.0009	0.0006	0.0003	0.0001	0.0004	0.0006	0.0007	0.0008	0.0008	0.0008	0.0008	0.0008	0.0008	0.0008	0.0009	0.0011	0.0012	0.0014	0.0016	0.0017	0.0018	0.0018	0.0019	0.0019	0.0019	0.0019	0.0019	0.0019	0.0019	0.0019	0.0019	0.0019	0.0019
15.93Hz	0.0003	0.0001	0.0002	0.0005	0.0008	0.001	0.0013	0.0015	0.0016	0.0017	0.0018	0.0018	0.0018	0.0017	0.0015	0.0013	0.001	0.0008	0.0005	0.0005	0.0005	0.0007	0.0008	0.0009	0.0009	0.0008	0.0008	0.0007	0.0006	0.0006	0.0007	0.0009	0.0011	0.0013	0.0015	0.0017	0.0018	0.0019	0.002	0.002	0.002	0.002	0.002	0.002	0.002	0.002	0.002	0.0019	0.0018
15.96Hz	0.0004	0.0003	0.0003	0.0005	0.0008	0.001	0.0012	0.0014	0.0016	0.0017	0.0018	0.0019	0.0019	0.0018	0.0016	0.0015	0.0012	0.001	0.0009	0.0008	0.0008	0.0009	0.0009	0.0009	0.0009	0.0008	0.0007	0.0005	0.0003	0.0003	0.0005	0.0007	0.001	0.0012	0.0015	0.0016	0.0018	0.0019	0.002	0.002	0.002	0.002	0.002	0.002	0.002	0.0019	0.0019	0.0018	0.0017
16Hz	0.0006	0.0005	0.0005	0.0007	0.0008	0.001	0.0012	0.0014	0.0015	0.0017	0.0018	0.0018	0.0019	0.0018	0.0017	0.0016	0.0014	0.0013	0.0011	0.0011	0.001	0.001	0.001	0.001	0.0009	0.0008	0.0007	0.0004	0.0002	0.0001	0.0004	0.0007	0.0009	0.0012	0.0014	0.0015	0.0017	0.0018	0.0018	0.0019	0.0019	0.0019	0.0019	0.0019	0.0019	0.0018	0.0017	0.0016	0.0015
16.03Hz	0.0008	0.0007	0.0007	0.0008	0.0009	0.001	0.0011	0.0012	0.0014	0.0015	0.0016	0.0017	0.0018	0.0018	0.0018	0.0017	0.0016	0.0015	0.0013	0.0012	0.0012	0.0011	0.0011	0.001	0.001	0.0008	0.0007	0.0005	0.0003	0.0003	0.0005	0.0007	0.0009	0.0011	0.0013	0.0014	0.0015	0.0016	0.0016	0.0017	0.0017	0.0017	0.0017	0.0017	0.0016	0.0016	0.0015	0.0014	0.0013
16.06Hz	0.0009	0.0008	0.0008	0.0008	0.0009	0.0009	0.001	0.0011	0.0012	0.0013	0.0014	0.0016	0.0017	0.0017	0.0018	0.0017	0.0017	0.0016	0.0015	0.0014	0.0013	0.0012	0.0011	0.001	0.0009	0.0009	0.0008	0.0007	0.0006	0.0006	0.0007	0.0008	0.0009	0.0011	0.0011	0.0012	0.0013	0.0013	0.0014	0.0015	0.0015	0.0015	0.0015	0.0014	0.0013	0.0013	0.0012	0.0011	0.0011
16.09Hz	0.0009	0.0009	0.0008	0.0008	0.0008	0.0008	0.0008	0.0009	0.0009	0.0011	0.0012	0.0014	0.0015	0.0016	0.0017	0.0017	0.0017	0.0016	0.0015	0.0014	0.0012	0.0011	0.001	0.0009	0.0009	0.0009	0.0008	0.0008	0.0008	0.0008	0.0009	0.0009	0.001	0.001	0.001	0.0009	0.001	0.001	0.0011	0.0012	0.0013	0.0012	0.0012	0.0011	0.001	0.0009	0.0009	0.0009	0.0009
16.12Hz	0.0008	0.0008	0.0008	0.0008	0.0007	0.0006	0.0006	0.0006	0.0007	0.0008	0.001	0.0011	0.0013	0.0015	0.0016	0.0016	0.0016	0.0016	0.0015	0.0013	0.0012	0.001	0.0009	0.0008	0.0008	0.0008	0.0009	0.0009	0.0009	0.001	0.001	0.001	0.001	0.0009	0.0008	0.0007	0.0006	0.0007	0.0009	0.001	0.001	0.001	0.0009	0.0008	0.0006	0.0006	0.0006	0.0007	0.0007
16.15Hz	0.0007	0.0007	0.0007	0.0007	0.0006	0.0005	0.0004	0.0003	0.0004	0.0006	0.0008	0.0009	0.0011	0.0012	0.0014	0.0015	0.0015	0.0015	0.0014	0.0013	0.001	0.0008	0.0006	0.0005	0.0006	0.0007	0.0009	0.001	0.0011	0.0011	0.0011	0.0011	0.0009	0.0008	0.0006	0.0004	0.0003	0.0005	0.0007	0.0008	0.0009	0.0009	0.0007	0.0005	0.0003	0.0003	0.0004	0.0005	0.0006
16.18Hz	0.0006	0.0006	0.0006	0.0006	0.0005	0.0003	0.0001	0.0001	0.0003	0.0005	0.0006	0.0007	0.0009	0.001	0.0012	0.0013	0.0014	0.0014	0.0013	0.0012	0.001	0.0007	0.0004	0.0002	0.0004	0.0006	0.0009	0.001	0.0011	0.0012	0.0012	0.0011	0.0009	0.0007	0.0005	0.0002	0.0001	0.0004	0.0006	0.0008	0.0008	0.0008	0.0006	0.0004	0.0002	0.0001	0.0003	0.0005	0.0006
16.21Hz	0.0005	0.0005	0.0006	0.0005	0.0004	0.0003	0.0002	0.0002	0.0003	0.0004	0.0005	0.0006	0.0007	0.0008	0.001	0.0011	0.0013	0.0013	0.0013	0.0012	0.001	0.0007	0.0004	0.0001	0.0004	0.0007	0.0009	0.0011	0.0012	0.0013	0.0012	0.0011	0.001	0.0008	0.0006	0.0004	0.0004	0.0005	0.0006	0.0008	0.0008	0.0008	0.0007	0.0006	0.0004	0.0004	0.0005	0.0006	0.0006
16.24Hz	0.0004	0.0005	0.0005	0.0005	0.0005	0.0004	0.0003	0.0003	0.0004	0.0004	0.0004	0.0004	0.0004	0.0005	0.0007	0.001	0.0011	0.0013	0.0013	0.0012	0.0011	0.0008	0.0006	0.0005	0.0006	0.0008	0.001	0.0012	0.0013	0.0013	0.0013	0.0012	0.001	0.0009	0.0007	0.0006	0.0006	0.0006	0.0007	0.0008	0.0009	0.0009	0.0008	0.0008	0.0007	0.0007	0.0007	0.0008	0.0008
16.28Hz	0.0004	0.0005	0.0005	0.0005	0.0005	0.0005	0.0005	0.0005	0.0005	0.0004	0.0004	0.0002	0.0002	0.0003	0.0006	0.0009	0.0011	0.0012	0.0013	0.0013	0.0012	0.0011	0.0009	0.0009	0.0009	0.001	0.0011	0.0013	0.0013	0.0014	0.0013	0.0012	0.0011	0.001	0.0008	0.0008	0.0007	0.0007	0.0007	0.0008	0.0009	0.0009	0.001	0.001	0.001	0.001	0.001	0.001	0.0011
16.31Hz	0.0005	0.0005	0.0005	0.0006	0.0006	0.0006	0.0006	0.0006	0.0005	0.0005	0.0004	0.0002	0.0001	0.0003	0.0006	0.0009	0.0011	0.0013	0.0014	0.0014	0.0013	0.0013	0.0012	0.0011	0.0011	0.0012	0.0012	0.0013	0.0014	0.0014	0.0013	0.0013	0.0012	0.001	0.0009	0.0008	0.0007	0.0007	0.0007	0.0008	0.0009	0.001	0.0011	0.0012	0.0012	0.0013	0.0013	0.0014	0.0014
16.34Hz	0.0005	0.0005	0.0005	0.0006	0.0006	0.0006	0.0006	0.0006	0.0006	0.0005	0.0005	0.0004	0.0003	0.0005	0.0007	0.0009	0.0012	0.0013	0.0014	0.0015	0.0015	0.0014	0.0013	0.0013	0.0012	0.0012	0.0013	0.0013	0.0013	0.0013	0.0013	0.0013	0.0012	0.0011	0.0009	0.0008	0.0007	0.0006	0.0006	0.0007	0.0008	0.001	0.0012	0.0013	0.0015	0.0016	0.0016	0.0017	0.0017
16.37Hz	0.0005	0.0005	0.0005	0.0006	0.0006	0.0006	0.0006	0.0006	0.0006	0.0006	0.0006	0.0006	0.0006	0.0007	0.0009	0.0011	0.0013	0.0014	0.0015	0.0016	0.0015	0.0015	0.0014	0.0013	0.0012	0.0012	0.0012	0.0012	0.0013	0.0013	0.0013	0.0013	0.0012	0.0011	0.0009	0.0007	0.0005	0.0004	0.0004	0.0005	0.0008	0.001	0.0013	0.0015	0.0017	0.0018	0.0019	0.002	0.002
16.4Hz	0.0005	0.0005	0.0005	0.0005	0.0005	0.0005	0.0006	0.0006	0.0007	0.0007	0.0007	0.0008	0.0009	0.001	0.0011	0.0013	0.0014	0.0016	0.0016	0.0016	0.0015	0.0014	0.0013	0.0012	0.0011	0.0011	0.0011	0.0011	0.0011	0.0012	0.0012	0.0012	0.0011	0.001	0.0009	0.0007	0.0004	0.0002	0.0002	0.0004	0.0007	0.001	0.0013	0.0016	0.0018	0.002	0.0022	0.0023	0.0023
16.43Hz	0.0005	0.0005	0.0005	0.0005	0.0004	0.0004	0.0005	0.0005	0.0006	0.0007	0.0008	0.0009	0.0011	0.0012	0.0013	0.0015	0.0016	0.0016	0.0016	0.0016	0.0015	0.0014	0.0012	0.001	0.0009	0.0009	0.0008	0.0009	0.001	0.001	0.0011	0.0011	0.0011	0.001	0.0009	0.0007	0.0005	0.0002	0.0002	0.0004	0.0007	0.001	0.0013	0.0016	0.0019	0.0022	0.0024	0.0025	0.0026
16.46Hz	0.0004	0.0004	0.0004	0.0004	0.0003	0.0003	0.0003	0.0004	0.0006	0.0007	0.0009	0.0011	0.0012	0.0014	0.0015	0.0016	0.0017	0.0017	0.0017	0.0016	0.0014	0.0012	0.001	0.0008	0.0007	0.0006	0.0006	0.0006	0.0008	0.0009	0.001	0.001	0.0011	0.001	0.0009	0.0007	0.0006	0.0004	0.0004	0.0006	0.0008	0.001	0.0013	0.0017	0.002	0.0023	0.0025	0.0027	0.0028
16.49Hz	0.0004	0.0004	0.0004	0.0003	0.0002	0.0001	0.0002	0.0003	0.0005	0.0007	0.0009	0.0011	0.0013	0.0015	0.0016	0.0017	0.0018	0.0017	0.0017	0.0015	0.0013	0.001	0.0008	0.0006	0.0004	0.0004	0.0004	0.0004	0.0005	0.0007	0.0008	0.001	0.001	0.001	0.001	0.0009	0.0007	0.0006	0.0006	0.0007	0.0008	0.001	0.0013	0.0016	0.002	0.0023	0.0026	0.0028	0.003
16.53Hz	0.0004	0.0004	0.0004	0.0004	0.0002	0.0001	0.0001	0.0003	0.0006	0.0008	0.001	0.0012	0.0014	0.0015	0.0017	0.0018	0.0018	0.0018	0.0016	0.0014	0.0012	0.0009	0.0006	0.0003	0.0002	0.0002	0.0002	0.0002	0.0003	0.0005	0.0007	0.0009	0.001	0.0011	0.001	0.001	0.0009	0.0008	0.0007	0.0007	0.0008	0.0009	0.0012	0.0015	0.0019	0.0023	0.0026	0.0029	0.0031
16.56Hz	0.0004	0.0005	0.0005	0.0004	0.0004	0.0003	0.0003	0.0005	0.0006	0.0008	0.001	0.0012	0.0013	0.0015	0.0016	0.0017	0.0018	0.0018	0.0017	0.0015	0.0012	0.0008	0.0005	0.0002	0.0001	0.0002	0.0001	0	0.0002	0.0005	0.0007	0.001	0.0011	0.0012	0.0011	0.0011	0.0009	0.0008	0.0007	0.0006	0.0006	0.0008	0.001	0.0014	0.0018	0.0022	0.0026	0.0029	0.0031
16.59Hz	0.0005	0.0005	0.0006	0.0006	0.0005	0.0005	0.0006	0.0007	0.0008	0.0009	0.001	0.0011	0.0012	0.0013	0.0015	0.0016	0.0017	0.0018	0.0017	0.0015	0.0013	0.001	0.0006	0.0004	0.0003	0.0003	0.0003	0.0003	0.0004	0.0007	0.0009	0.0011	0.0012	0.0013	0.0012	0.0011	0.001	0.0008	0.0006	0.0004	0.0004	0.0006	0.0009	0.0013	0.0017	0.0021	0.0025	0.0029	0.0031
16.62Hz	0.0006	0.0006	0.0007	0.0007	0.0007	0.0007	0.0008	0.0009	0.0009	0.001	0.001	0.001	0.001	0.0011	0.0013	0.0015	0.0017	0.0018	0.0018	0.0017	0.0015	0.0013	0.001	0.0008	0.0006	0.0006	0.0006	0.0007	0.0008	0.001	0.0012	0.0013	0.0014	0.0014	0.0013	0.0012	0.001	0.0008	0.0005	0.0002	0.0001	0.0004	0.0008	0.0012	0.0016	0.002	0.0024	0.0028	0.003
16.65Hz	0.0006	0.0007	0.0008	0.0008	0.0009	0.001	0.001	0.001	0.001	0.001	0.0009	0.0008	0.0007	0.0008	0.001	0.0013	0.0016	0.0018	0.0019	0.0019	0.0018	0.0017	0.0014	0.0013	0.0011	0.0011	0.0011	0.0011	0.0013	0.0014	0.0015	0.0016	0.0016	0.0016	0.0014	0.0013	0.001	0.0008	0.0005	0.0003	0.0002	0.0005	0.0008	0.0011	0.0015	0.0019	0.0022	0.0026	0.0029
16.68Hz	0.0007	0.0008	0.0009	0.001	0.0011	0.0012	0.0012	0.0012	0.0011	0.001	0.0009	0.0006	0.0004	0.0004	0.0007	0.0011	0.0015	0.0018	0.002	0.0021	0.0021	0.0021	0.0019	0.0018	0.0017	0.0016	0.0016	0.0017	0.0017	0.0018	0.0019	0.0019	0.0018	0.0017	0.0015	0.0013	0.0011	0.0008	0.0006	0.0004	0.0004	0.0006	0.0008	0.001	0.0013	0.0017	0.0021	0.0024	0.0027
16.71Hz	0.0007	0.0009	0.001	0.0012	0.0013	0.0013	0.0014	0.0013	0.0012	0.0011	0.0008	0.0005	0.0002	0.0002	0.0006	0.0011	0.0015	0.0018	0.0021	0.0023	0.0025	0.0025	0.0024	0.0023	0.0023	0.0022	0.0022	0.0022	0.0022	0.0022	0.0022	0.0021	0.002	0.0018	0.0016	0.0013	0.0011	0.0009	0.0007	0.0006	0.0005	0.0006	0.0007	0.0009	0.0012	0.0015	0.0019	0.0022	0.0025
16.74Hz	0.0007	0.001	0.0012	0.0013	0.0014	0.0015	0.0015	0.0014	0.0013	0.0011	0.0009	0.0007	0.0005	0.0005	0.0008	0.0011	0.0015	0.0019	0.0022	0.0025	0.0027	0.0028	0.0029	0.0028	0.0028	0.0028	0.0027	0.0027	0.0027	0.0026	0.0025	0.0023	0.0021	0.0019	0.0016	0.0014	0.0011	0.0009	0.0007	0.0006	0.0005	0.0005	0.0006	0.0008	0.0011	0.0014	0.0017	0.002	0.0022
16.78Hz	0.0009	0.0011	0.0014	0.0015	0.0016	0.0016	0.0016	0.0015	0.0013	0.0011	0.001	0.0008	0.0008	0.0008	0.001	0.0013	0.0016	0.002	0.0023	0.0027	0.0029	0.0031	0.0032	0.0032	0.0032	0.0032	0.0032	0.0031	0.003	0.0029	0.0027	0.0025	0.0022	0.0019	0.0016	0.0013	0.0011	0.0009	0.0007	0.0005	0.0004	0.0004	0.0005	0.0006	0.0009	0.0012	0.0015	0.0018	0.002
16.81Hz	0.0011	0.0014	0.0016	0.0017	0.0018	0.0017	0.0016	0.0015	0.0013	0.0011	0.001	0.0009	0.0009	0.001	0.0012	0.0014	0.0017	0.0021	0.0024	0.0027	0.003	0.0032	0.0034	0.0035	0.0036	0.0036	0.0035	0.0034	0.0033	0.0031	0.0028	0.0025	0.0022	0.0018	0.0015	0.0012	0.001	0.0008	0.0006	0.0005	0.0003	0.0002	0.0002	0.0005	0.0008	0.0011	0.0013	0.0016	0.0017
16.84Hz	0.0014	0.0016	0.0018	0.0019	0.0019	0.0018	0.0017	0.0015	0.0013	0.0011	0.0009	0.0009	0.0009	0.0011	0.0013	0.0015	0.0018	0.0021	0.0024	0.0027	0.003	0.0032	0.0034	0.0036	0.0037	0.0037	0.0037	0.0036	0.0034	0.0031	0.0028	0.0025	0.0021	0.0017	0.0014	0.0011	0.0008	0.0007	0.0005	0.0004	0.0003	0.0001	0.0002	0.0004	0.0007	0.001	0.0012	0.0014	0.0015
16.87Hz	0.0017	0.0019	0.002	0.0021	0.002	0.0019	0.0017	0.0015	0.0012	0.0009	0.0007	0.0007	0.0008	0.0011	0.0013	0.0015	0.0018	0.002	0.0023	0.0025	0.0028	0.003	0.0033	0.0035	0.0037	0.0037	0.0037	0.0036	0.0034	0.0031	0.0027	0.0024	0.002	0.0016	0.0012	0.0009	0.0006	0.0005	0.0004	0.0004	0.0003	0.0003	0.0003	0.0005	0.0008	0.001	0.0012	0.0012	0.0012
16.9Hz	0.0019	0.002	0.0022	0.0022	0.0022	0.002	0.0018	0.0015	0.0011	0.0007	0.0003	0.0004	0.0007	0.001	0.0013	0.0016	0.0017	0.0019	0.002	0.0022	0.0024	0.0027	0.003	0.0033	0.0035	0.0036	0.0036	0.0035	0.0032	0.0029	0.0026	0.0022	0.0018	0.0014	0.001	0.0007	0.0004	0.0003	0.0003	0.0004	0.0004	0.0005	0.0005	0.0007	0.0009	0.001	0.0011	0.0011	0.001
16.93Hz	0.002	0.0022	0.0023	0.0024	0.0023	0.0022	0.0019	0.0016	0.0011	0.0007	0.0002	0.0003	0.0007	0.0011	0.0014	0.0015	0.0016	0.0016	0.0017	0.0018	0.002	0.0023	0.0027	0.003	0.0033	0.0034	0.0034	0.0032	0.003	0.0027	0.0023	0.002	0.0016	0.0013	0.001	0.0006	0.0003	0	0.0002	0.0004	0.0005	0.0006	0.0007	0.0009	0.001	0.0011	0.0011	0.001	0.0009
16.96Hz	0.002	0.0022	0.0024	0.0025	0.0025	0.0023	0.0021	0.0018	0.0014	0.001	0.0007	0.0008	0.001	0.0012	0.0014	0.0015	0.0015	0.0013	0.0012	0.0012	0.0014	0.0018	0.0023	0.0027	0.003	0.0031	0.0031	0.0029	0.0027	0.0023	0.002	0.0017	0.0014	0.0012	0.001	0.0007	0.0005	0.0003	0.0003	0.0005	0.0006	0.0008	0.0009	0.001	0.0011	0.0011	0.0011	0.001	0.0008
16.99Hz	0.0019	0.0022	0.0024	0.0026	0.0026	0.0025	0.0023	0.002	0.0017	0.0014	0.0012	0.0012	0.0013	0.0014	0.0015	0.0015	0.0014	0.0011	0.0007	0.0005	0.0009	0.0014	0.002	0.0025	0.0028	0.0029	0.0029	0.0026	0.0023	0.0019	0.0016	0.0014	0.0012	0.0011	0.001	0.0008	0.0007	0.0006	0.0006	0.0007	0.0008	0.0009	0.0011	0.0011	0.0012	0.0011	0.0011	0.001	0.0008
17.03Hz	0.0018	0.0022	0.0024	0.0026	0.0026	0.0026	0.0024	0.0022	0.002	0.0018	0.0016	0.0016	0.0016	0.0016	0.0016	0.0015	0.0013	0.001	0.0005	0.0002	0.0007	0.0013	0.0019	0.0023	0.0026	0.0027	0.0026	0.0023	0.002	0.0015	0.0012	0.0009	0.0009	0.0009	0.001	0.0009	0.0009	0.0008	0.0008	0.0009	0.001	0.0011	0.0012	0.0012	0.0012	0.0012	0.0011	0.0009	0.0008
17.06Hz	0.0017	0.0021	0.0024	0.0026	0.0027	0.0027	0.0026	0.0024	0.0022	0.002	0.0019	0.0018	0.0018	0.0017	0.0017	0.0016	0.0014	0.0011	0.0009	0.0008	0.0011	0.0015	0.002	0.0023	0.0025	0.0026	0.0024	0.0021	0.0017	0.0012	0.0007	0.0005	0.0006	0.0008	0.0009	0.001	0.001	0.001	0.0011	0.0011	0.0012	0.0012	0.0013	0.0013	0.0012	0.0011	0.001	0.0009	0.0008
17.09Hz	0.0016	0.002	0.0024	0.0026	0.0027	0.0027	0.0026	0.0024	0.0023	0.0021	0.002	0.0019	0.0018	0.0018	0.0017	0.0016	0.0015	0.0014	0.0013	0.0013	0.0015	0.0018	0.0021	0.0024	0.0025	0.0025	0.0023	0.002	0.0015	0.001	0.0005	0	0.0004	0.0007	0.0009	0.001	0.0011	0.0012	0.0012	0.0013	0.0013	0.0013	0.0014	0.0013	0.0012	0.0011	0.001	0.0008	0.0007
17.12Hz	0.0016	0.002	0.0023	0.0026	0.0027	0.0027	0.0026	0.0024	0.0022	0.002	0.0018	0.0017	0.0017	0.0017	0.0017	0.0017	0.0017	0.0016	0.0017	0.0017	0.0019	0.0021	0.0023	0.0025	0.0025	0.0025	0.0023	0.002	0.0016	0.0011	0.0007	0.0004	0.0005	0.0007	0.0009	0.001	0.0011	0.0012	0.0013	0.0013	0.0014	0.0014	0.0014	0.0013	0.0012	0.0011	0.0009	0.0007	0.0005
17.15Hz	0.0016	0.002	0.0023	0.0025	0.0026	0.0026	0.0025	0.0022	0.002	0.0017	0.0015	0.0014	0.0014	0.0015	0.0016	0.0017	0.0018	0.0018	0.0019	0.0019	0.0021	0.0022	0.0024	0.0025	0.0025	0.0025	0.0024	0.0021	0.0018	0.0014	0.0011	0.0009	0.0008	0.0009	0.0009	0.001	0.001	0.0011	0.0012	0.0013	0.0014	0.0015	0.0015	0.0014	0.0012	0.001	0.0008	0.0006	0.0004
17.18Hz	0.0017	0.002	0.0023	0.0025	0.0025	0.0025	0.0023	0.002	0.0017	0.0014	0.0011	0.001	0.0011	0.0013	0.0015	0.0016	0.0018	0.0019	0.0019	0.002	0.0021	0.0022	0.0023	0.0024	0.0025	0.0025	0.0024	0.0023	0.002	0.0017	0.0015	0.0013	0.0011	0.001	0.0009	0.0008	0.0008	0.0009	0.0011	0.0013	0.0014	0.0015	0.0015	0.0014	0.0012	0.001	0.0007	0.0005	0.0002
17.21Hz	0.0017	0.002	0.0023	0.0024	0.0024	0.0024	0.0022	0.0018	0.0014	0.001	0.0006	0.0005	0.0007	0.001	0.0013	0.0016	0.0017	0.0018	0.0019	0.0019	0.0019	0.002	0.0021	0.0022	0.0023	0.0024	0.0025	0.0024	0.0023	0.0021	0.0018	0.0016	0.0014	0.0011	0.0009	0.0006	0.0004	0.0006	0.0009	0.0012	0.0015	0.0016	0.0016	0.0015	0.0013	0.001	0.0007	0.0004	0.0002
17.24Hz	0.0017	0.002	0.0022	0.0023	0.0023	0.0022	0.002	0.0017	0.0013	0.0008	0.0003	0.0001	0.0005	0.0009	0.0012	0.0015	0.0016	0.0017	0.0017	0.0017	0.0016	0.0016	0.0017	0.0019	0.0021	0.0023	0.0025	0.0025	0.0025	0.0024	0.0022	0.0019	0.0016	0.0013	0.0009	0.0005	0	0.0005	0.0009	0.0013	0.0016	0.0018	0.0018	0.0017	0.0014	0.0011	0.0008	0.0005	0.0003
17.27Hz	0.0017	0.0019	0.0021	0.0022	0.0022	0.0021	0.0019	0.0016	0.0012	0.0009	0.0005	0.0004	0.0006	0.0009	0.0012	0.0014	0.0015	0.0016	0.0015	0.0014	0.0013	0.0012	0.0012	0.0015	0.0018	0.0021	0.0024	0.0026	0.0027	0.0026	0.0025	0.0022	0.0019	0.0016	0.0012	0.0008	0.0006	0.0008	0.0012	0.0016	0.0019	0.002	0.002	0.0019	0.0016	0.0013	0.001	0.0007	0.0004
17.31Hz	0.0016	0.0018	0.002	0.0022	0.0022	0.002	0.0018	0.0016	0.0013	0.001	0.0008	0.0007	0.0008	0.001	0.0012	0.0013	0.0014	0.0014	0.0013	0.0011	0.0009	0.0006	0.0007	0.0011	0.0015	0.002	0.0023	0.0026	0.0028	0.0028	0.0027	0.0025	0.0023	0.002	0.0016	0.0014	0.0013	0.0014	0.0017	0.0019	0.0022	0.0023	0.0023	0.0022	0.0019	0.0016	0.0013	0.001	0.0007
17.34Hz	0.0014	0.0017	0.002	0.0021	0.0021	0.002	0.0018	0.0015	0.0013	0.001	0.0009	0.0008	0.0009	0.001	0.0012	0.0013	0.0014	0.0013	0.0012	0.001	0.0006	0.0002	0.0003	0.0008	0.0013	0.0018	0.0022	0.0026	0.0028	0.0029	0.0029	0.0028	0.0026	0.0024	0.0021	0.002	0.0019	0.002	0.0021	0.0023	0.0025	0.0026	0.0026	0.0025	0.0023	0.002	0.0017	0.0014	0.0011
17.37Hz	0.0013	0.0017	0.0019	0.0021	0.0021	0.002	0.0018	0.0015	0.0012	0.0009	0.0008	0.0008	0.0009	0.001	0.0012	0.0013	0.0014	0.0013	0.0012	0.0009	0.0006	0.0004	0.0005	0.0009	0.0013	0.0017	0.0021	0.0025	0.0028	0.0029	0.003	0.003	0.0029	0.0027	0.0026	0.0024	0.0024	0.0024	0.0025	0.0027	0.0028	0.0029	0.0029	0.0028	0.0027	0.0025	0.0022	0.0019	0.0016
17.4Hz	0.0012	0.0016	0.0019	0.0021	0.0021	0.002	0.0018	0.0015	0.0011	0.0007	0.0005	0.0005	0.0008	0.001	0.0012	0.0014	0.0014	0.0013	0.0012	0.001	0.0008	0.0007	0.0008	0.001	0.0013	0.0017	0.002	0.0024	0.0027	0.0029	0.003	0.0031	0.003	0.0029	0.0028	0.0027	0.0027	0.0027	0.0027	0.0028	0.0029	0.003	0.0031	0.0031	0.0031	0.0029	0.0027	0.0025	0.0022
17.43Hz	0.0012	0.0016	0.0019	0.0021	0.0022	0.0021	0.0019	0.0015	0.0011	0.0006	0.0001	0.0004	0.0008	0.0011	0.0013	0.0015	0.0015	0.0014	0.0012	0.0011	0.001	0.0009	0.0009	0.0011	0.0013	0.0016	0.0019	0.0023	0.0026	0.0028	0.003	0.003	0.003	0.003	0.0029	0.0028	0.0028	0.0028	0.0028	0.0028	0.0029	0.003	0.0032	0.0033	0.0033	0.0033	0.0032	0.003	0.0028
17.46Hz	0.0012	0.0016	0.002	0.0022	0.0024	0.0023	0.0021	0.0018	0.0013	0.0009	0.0006	0.0007	0.001	0.0013	0.0015	0.0016	0.0015	0.0014	0.0013	0.0011	0.001	0.0009	0.0009	0.001	0.0012	0.0015	0.0018	0.0021	0.0024	0.0027	0.0028	0.0029	0.0029	0.0029	0.0028	0.0027	0.0027	0.0026	0.0026	0.0026	0.0027	0.0028	0.003	0.0033	0.0034	0.0036	0.0036	0.0036	0.0035
17.49Hz	0.0013	0.0017	0.0021	0.0024	0.0026	0.0026	0.0024	0.0021	0.0017	0.0014	0.0012	0.0012	0.0014	0.0015	0.0016	0.0017	0.0016	0.0015	0.0013	0.0011	0.001	0.0008	0.0007	0.0008	0.001	0.0013	0.0017	0.002	0.0023	0.0025	0.0026	0.0027	0.0026	0.0026	0.0025	0.0025	0.0024	0.0023	0.0023	0.0022	0.0023	0.0024	0.0027	0.003	0.0034	0.0037	0.0039	0.004	0.004
17.52Hz	0.0015	0.0019	0.0024	0.0027	0.0029	0.0029	0.0028	0.0026	0.0023	0.002	0.0018	0.0017	0.0017	0.0018	0.0018	0.0017	0.0017	0.0015	0.0013	0.0011	0.0009	0.0006	0.0004	0.0004	0.0008	0.0012	0.0015	0.0019	0.0021	0.0023	0.0024	0.0023	0.0023	0.0022	0.0021	0.002	0.002	0.0019	0.0018	0.0017	0.0017	0.0019	0.0022	0.0027	0.0032	0.0037	0.0041	0.0044	0.0046
17.56Hz	0.0017	0.0022	0.0027	0.003	0.0033	0.0033	0.0032	0.003	0.0028	0.0025	0.0023	0.0021	0.002	0.0019	0.0018	0.0017	0.0016	0.0015	0.0013	0.0011	0.0008	0.0005	0.0001	0.0002	0.0007	0.0011	0.0015	0.0018	0.002	0.0021	0.0021	0.002	0.0018	0.0017	0.0015	0.0015	0.0016	0.0016	0.0015	0.0013	0.0011	0.0012	0.0016	0.0022	0.0029	0.0036	0.0042	0.0046	0.005
17.59Hz	0.002	0.0025	0.003	0.0034	0.0037	0.0038	0.0037	0.0035	0.0032	0.0029	0.0026	0.0023	0.0021	0.0019	0.0018	0.0017	0.0016	0.0015	0.0013	0.0011	0.0009	0.0006	0.0004	0.0005	0.0008	0.0011	0.0014	0.0017	0.0019	0.002	0.0019	0.0017	0.0014	0.0011	0.0009	0.001	0.0012	0.0013	0.0012	0.0009	0.0005	0.0004	0.0011	0.0019	0.0027	0.0035	0.0042	0.0048	0.0052
17.62Hz	0.0024	0.0029	0.0035	0.0039	0.0042	0.0043	0.0042	0.0039	0.0036	0.0032	0.0027	0.0023	0.002	0.0017	0.0016	0.0015	0.0015	0.0014	0.0013	0.0011	0.0009	0.0008	0.0007	0.0007	0.0009	0.0011	0.0014	0.0017	0.0018	0.0019	0.0018	0.0015	0.0011	0.0006	0.0003	0.0006	0.0009	0.0011	0.0011	0.0009	0.0005	0.0004	0.0011	0.0018	0.0026	0.0034	0.0041	0.0048	0.0053
17.65Hz	0.0027	0.0034	0.0039	0.0044	0.0047	0.0048	0.0047	0.0043	0.0039	0.0033	0.0027	0.0021	0.0016	0.0014	0.0013	0.0014	0.0014	0.0014	0.0013	0.0012	0.001	0.0009	0.0008	0.0008	0.001	0.0012	0.0014	0.0016	0.0018	0.0018	0.0017	0.0015	0.0011	0.0006	0.0003	0.0006	0.0009	0.0011	0.0012	0.0011	0.001	0.0011	0.0014	0.002	0.0027	0.0033	0.004	0.0047	0.0052
17.68Hz	0.0031	0.0038	0.0044	0.0049	0.0052	0.0053	0.0051	0.0047	0.0042	0.0034	0.0026	0.0018	0.0011	0.0008	0.0009	0.0012	0.0014	0.0014	0.0014	0.0012	0.001	0.0009	0.0008	0.0008	0.0009	0.0011	0.0014	0.0016	0.0018	0.0019	0.0018	0.0016	0.0013	0.0011	0.0009	0.001	0.0012	0.0013	0.0014	0.0014	0.0015	0.0016	0.0019	0.0023	0.0027	0.0032	0.0038	0.0044	0.0049
17.71Hz	0.0035	0.0042	0.0049	0.0054	0.0057	0.0058	0.0056	0.0051	0.0044	0.0036	0.0026	0.0017	0.0007	0.0001	0.0007	0.0012	0.0014	0.0015	0.0015	0.0013	0.001	0.0008	0.0006	0.0005	0.0007	0.001	0.0014	0.0016	0.0018	0.0019	0.0019	0.0018	0.0017	0.0016	0.0015	0.0015	0.0016	0.0016	0.0017	0.0018	0.0019	0.002	0.0022	0.0024	0.0026	0.0029	0.0034	0.0039	0.0045
17.74Hz	0.0038	0.0046	0.0054	0.0059	0.0062	0.0063	0.006	0.0055	0.0048	0.0039	0.0029	0.0019	0.0011	0.0007	0.001	0.0014	0.0016	0.0017	0.0016	0.0014	0.0011	0.0007	0.0003	0.0002	0.0006	0.001	0.0014	0.0017	0.0019	0.002	0.0021	0.0021	0.002	0.002	0.0019	0.0019	0.0019	0.002	0.0021	0.0022	0.0022	0.0023	0.0023	0.0023	0.0023	0.0025	0.0027	0.0033	0.0039
17.77Hz	0.0042	0.0051	0.0058	0.0064	0.0067	0.0067	0.0064	0.0059	0.0052	0.0043	0.0034	0.0025	0.0019	0.0015	0.0016	0.0017	0.0018	0.0019	0.0017	0.0015	0.0012	0.0008	0.0005	0.0004	0.0007	0.0011	0.0015	0.0017	0.0019	0.0021	0.0022	0.0022	0.0022	0.0022	0.0022	0.0023	0.0023	0.0023	0.0024	0.0024	0.0024	0.0024	0.0022	0.0021	0.0019	0.0018	0.002	0.0025	0.0033
17.81Hz	0.0046	0.0054	0.0062	0.0067	0.007	0.007	0.0068	0.0063	0.0056	0.0048	0.004	0.0032	0.0026	0.0023	0.0021	0.0021	0.0021	0.002	0.0019	0.0017	0.0014	0.0012	0.0009	0.0009	0.0011	0.0014	0.0016	0.0018	0.002	0.0021	0.0021	0.0022	0.0023	0.0023	0.0024	0.0025	0.0026	0.0026	0.0026	0.0026	0.0025	0.0023	0.0021	0.0017	0.0013	0.001	0.0012	0.0018	0.0027
17.84Hz	0.0049	0.0057	0.0064	0.0069	0.0071	0.0072	0.0069	0.0065	0.0059	0.0052	0.0045	0.0038	0.0033	0.0028	0.0026	0.0024	0.0023	0.0022	0.0021	0.0019	0.0017	0.0016	0.0015	0.0014	0.0015	0.0017	0.0018	0.0019	0.0019	0.0019	0.0019	0.002	0.0021	0.0023	0.0025	0.0026	0.0028	0.0028	0.0028	0.0027	0.0025	0.0022	0.0019	0.0015	0.0009	0.0003	0.0005	0.0014	0.0023
17.87Hz	0.0053	0.0059	0.0065	0.0068	0.0071	0.0071	0.0069	0.0066	0.0061	0.0055	0.0049	0.0042	0.0036	0.0032	0.0028	0.0025	0.0023	0.0022	0.0021	0.002	0.002	0.0019	0.0019	0.0019	0.0019	0.002	0.002	0.002	0.0018	0.0017	0.0016	0.0016	0.0018	0.0021	0.0024	0.0027	0.0029	0.0029	0.0028	0.0026	0.0023	0.002	0.0016	0.0013	0.0009	0.0006	0.0007	0.0014	0.0023
17.9Hz	0.0054	0.0059	0.0063	0.0065	0.0067	0.0067	0.0067	0.0065	0.0061	0.0056	0.005	0.0044	0.0038	0.0032	0.0027	0.0024	0.0022	0.0021	0.0021	0.0021	0.0021	0.0022	0.0022	0.0022	0.0023	0.0023	0.0022	0.002	0.0018	0.0014	0.001	0.001	0.0013	0.0018	0.0024	0.0028	0.003	0.0031	0.0029	0.0026	0.0021	0.0017	0.0013	0.0011	0.001	0.001	0.0012	0.0018	0.0025
17.93Hz	0.0054	0.0056	0.0058	0.0059	0.006	0.0061	0.0062	0.0061	0.0059	0.0055	0.005	0.0044	0.0037	0.003	0.0025	0.002	0.0018	0.0018	0.0019	0.0021	0.0022	0.0023	0.0024	0.0024	0.0025	0.0024	0.0023	0.0021	0.0018	0.0013	0.0006	0.0002	0.0009	0.0017	0.0024	0.0029	0.0032	0.0033	0.003	0.0026	0.002	0.0013	0.0008	0.0007	0.0009	0.0013	0.0017	0.0023	0.003
17.96Hz	0.0051	0.0051	0.005	0.005	0.0051	0.0053	0.0055	0.0056	0.0055	0.0053	0.0048	0.0042	0.0035	0.0028	0.002	0.0015	0.0012	0.0014	0.0017	0.002	0.0022	0.0024	0.0024	0.0025	0.0025	0.0025	0.0024	0.0022	0.0019	0.0015	0.001	0.0007	0.0012	0.002	0.0027	0.0033	0.0036	0.0036	0.0033	0.0028	0.0021	0.0013	0.0004	0.0003	0.001	0.0016	0.0022	0.0028	0.0035
17.99Hz	0.0047	0.0043	0.004	0.0038	0.0039	0.0043	0.0046	0.0049	0.0051	0.005	0.0046	0.0041	0.0034	0.0025	0.0017	0.0009	0.0005	0.0009	0.0015	0.0019	0.0022	0.0023	0.0024	0.0024	0.0024	0.0023	0.0023	0.0023	0.0021	0.0019	0.0017	0.0017	0.002	0.0026	0.0033	0.0038	0.0041	0.0041	0.0038	0.0033	0.0026	0.0018	0.0011	0.001	0.0015	0.0021	0.0028	0.0034	0.0039
18.02Hz	0.0041	0.0034	0.0028	0.0025	0.0027	0.0032	0.0038	0.0043	0.0045	0.0045	0.0043	0.0039	0.0033	0.0025	0.0017	0.0009	0.0004	0.0009	0.0015	0.002	0.0022	0.0023	0.0022	0.0021	0.002	0.002	0.0021	0.0022	0.0023	0.0024	0.0025	0.0027	0.003	0.0035	0.0041	0.0046	0.0048	0.0048	0.0046	0.0041	0.0034	0.0028	0.0022	0.0021	0.0024	0.0029	0.0034	0.0039	0.0043
18.06Hz	0.0035	0.0026	0.0016	0.0011	0.0016	0.0025	0.0032	0.0037	0.004	0.004	0.0039	0.0037	0.0032	0.0027	0.0021	0.0015	0.0013	0.0015	0.0019	0.0022	0.0023	0.0023	0.0021	0.0017	0.0014	0.0014	0.0017	0.0021	0.0025	0.0029	0.0032	0.0036	0.004	0.0045	0.005	0.0054	0.0057	0.0057	0.0054	0.005	0.0044	0.0039	0.0035	0.0033	0.0034	0.0037	0.0041	0.0043	0.0045
18.09Hz	0.0033	0.0023	0.0011	0.0003	0.0012	0.0021	0.0028	0.0032	0.0035	0.0035	0.0035	0.0033	0.0031	0.0029	0.0025	0.0023	0.0021	0.0022	0.0024	0.0025	0.0025	0.0024	0.002	0.0014	0.0007	0.0006	0.0013	0.002	0.0027	0.0033	0.0038	0.0044	0.0049	0.0055	0.0059	0.0063	0.0065	0.0066	0.0064	0.006	0.0055	0.005	0.0046	0.0044	0.0043	0.0044	0.0045	0.0045	0.0045
18.12Hz	0.0034	0.0026	0.0018	0.0015	0.0018	0.0023	0.0027	0.0029	0.003	0.0029	0.0029	0.0028	0.0029	0.0029	0.0029	0.0029	0.0028	0.0029	0.003	0.003	0.0029	0.0026	0.0021	0.0014	0.0007	0.0005	0.0013	0.0021	0.0029	0.0037	0.0044	0.005	0.0057	0.0062	0.0067	0.0071	0.0073	0.0074	0.0072	0.0069	0.0065	0.006	0.0056	0.0052	0.005	0.0047	0.0046	0.0044	0.0043
18.15Hz	0.0036	0.0031	0.0027	0.0024	0.0025	0.0026	0.0027	0.0027	0.0025	0.0023	0.0021	0.0022	0.0025	0.0028	0.0031	0.0033	0.0034	0.0035	0.0035	0.0035	0.0033	0.0029	0.0025	0.0019	0.0015	0.0014	0.0018	0.0025	0.0033	0.004	0.0048	0.0055	0.0062	0.0068	0.0073	0.0077	0.0079	0.008	0.0079	0.0076	0.0072	0.0068	0.0063	0.0058	0.0053	0.0048	0.0043	0.004	0.0038
18.18Hz	0.0038	0.0035	0.0033	0.0032	0.0031	0.003	0.0029	0.0026	0.0021	0.0016	0.0012	0.0014	0.002	0.0026	0.0032	0.0036	0.0039	0.0041	0.0041	0.004	0.0037	0.0034	0.003	0.0026	0.0023	0.0023	0.0026	0.003	0.0037	0.0043	0.005	0.0058	0.0064	0.007	0.0075	0.0079	0.0082	0.0083	0.0083	0.0081	0.0077	0.0072	0.0067	0.006	0.0053	0.0045	0.0037	0.0032	0.0029
18.21Hz	0.0038	0.0037	0.0037	0.0036	0.0035	0.0034	0.0031	0.0027	0.002	0.0012	0.0003	0.0007	0.0017	0.0026	0.0033	0.0039	0.0043	0.0045	0.0045	0.0044	0.0041	0.0038	0.0035	0.0032	0.003	0.003	0.0031	0.0035	0.0039	0.0044	0.0051	0.0057	0.0064	0.007	0.0075	0.0079	0.0081	0.0083	0.0082	0.0081	0.0078	0.0074	0.0068	0.0061	0.0052	0.0041	0.0031	0.0021	0.0017
18.24Hz	0.0034	0.0036	0.0037	0.0038	0.0038	0.0037	0.0034	0.003	0.0023	0.0016	0.0011	0.0013	0.0021	0.0029	0.0036	0.0041	0.0045	0.0047	0.0047	0.0046	0.0044	0.0042	0.0039	0.0037	0.0035	0.0034	0.0034	0.0036	0.0039	0.0043	0.0048	0.0054	0.006	0.0067	0.0072	0.0075	0.0077	0.0078	0.0078	0.0077	0.0075	0.0072	0.0067	0.006	0.0051	0.004	0.0027	0.0013	0.0003
18.27Hz	0.0028	0.0032	0.0035	0.0038	0.004	0.004	0.0038	0.0034	0.0029	0.0025	0.0022	0.0023	0.0028	0.0034	0.004	0.0044	0.0047	0.0048	0.0048	0.0047	0.0045	0.0043	0.0041	0.0039	0.0037	0.0036	0.0035	0.0034	0.0035	0.0037	0.0042	0.0048	0.0055	0.0062	0.0067	0.007	0.0071	0.007	0.0069	0.0068	0.0068	0.0066	0.0064	0.0059	0.0052	0.0042	0.003	0.0019	0.0012
18.3Hz	0.0021	0.0026	0.0032	0.0037	0.004	0.0041	0.0041	0.0039	0.0036	0.0034	0.0033	0.0034	0.0037	0.004	0.0044	0.0046	0.0047	0.0047	0.0046	0.0044	0.0043	0.0042	0.0041	0.0039	0.0038	0.0035	0.0032	0.0029	0.0027	0.0028	0.0033	0.0041	0.0049	0.0056	0.0061	0.0063	0.0062	0.006	0.0057	0.0056	0.0057	0.0058	0.0059	0.0058	0.0054	0.0047	0.0039	0.0032	0.0028
18.34Hz	0.0014	0.0022	0.0029	0.0035	0.0039	0.0042	0.0043	0.0043	0.0042	0.0042	0.0042	0.0042	0.0044	0.0046	0.0047	0.0047	0.0046	0.0043	0.0041	0.0039	0.0038	0.0037	0.0038	0.0038	0.0036	0.0034	0.0029	0.0023	0.0017	0.0017	0.0024	0.0034	0.0044	0.0052	0.0056	0.0056	0.0053	0.0047	0.0042	0.004	0.0043	0.0048	0.0053	0.0056	0.0056	0.0053	0.0049	0.0045	0.0043
18.37Hz	0.0013	0.0021	0.0027	0.0033	0.0037	0.0041	0.0043	0.0045	0.0047	0.0048	0.0048	0.0049	0.0049	0.0049	0.0048	0.0046	0.0042	0.0038	0.0034	0.0031	0.003	0.0031	0.0032	0.0034	0.0034	0.0032	0.0027	0.002	0.001	0.0004	0.0017	0.003	0.0041	0.0049	0.0052	0.0051	0.0044	0.0035	0.0026	0.0022	0.0029	0.0039	0.0048	0.0054	0.0057	0.0058	0.0057	0.0055	0.0054
18.4Hz	0.0017	0.0022	0.0026	0.003	0.0034	0.0038	0.0042	0.0046	0.0049	0.0051	0.0052	0.0053	0.0052	0.005	0.0048	0.0043	0.0038	0.0032	0.0027	0.0022	0.0021	0.0022	0.0026	0.003	0.0032	0.0031	0.0028	0.0022	0.0015	0.0012	0.0021	0.0033	0.0043	0.005	0.0052	0.0049	0.004	0.0028	0.0012	0.0006	0.002	0.0034	0.0044	0.0052	0.0057	0.006	0.0061	0.0062	0.0062
18.43Hz	0.0022	0.0022	0.0023	0.0025	0.0028	0.0033	0.0039	0.0045	0.0049	0.0052	0.0054	0.0054	0.0052	0.0049	0.0045	0.004	0.0034	0.0027	0.002	0.0013	0.0011	0.0014	0.002	0.0025	0.0029	0.0031	0.003	0.0028	0.0025	0.0026	0.0032	0.004	0.0048	0.0054	0.0055	0.0051	0.0042	0.0031	0.0019	0.0016	0.0024	0.0035	0.0044	0.005	0.0055	0.0059	0.0061	0.0064	0.0066
18.46Hz	0.0025	0.0021	0.0018	0.0018	0.0021	0.0028	0.0036	0.0043	0.0049	0.0052	0.0053	0.0052	0.005	0.0046	0.0041	0.0036	0.003	0.0023	0.0015	0.0007	0.0001	0.0009	0.0016	0.0022	0.0027	0.0031	0.0033	0.0034	0.0035	0.0038	0.0043	0.0049	0.0056	0.006	0.006	0.0057	0.005	0.0042	0.0035	0.0032	0.0035	0.004	0.0044	0.0047	0.005	0.0053	0.0057	0.0061	0.0066
18.49Hz	0.0027	0.002	0.0011	0.0007	0.0015	0.0025	0.0035	0.0043	0.0048	0.005	0.005	0.0049	0.0045	0.0041	0.0037	0.0032	0.0027	0.0021	0.0015	0.0009	0.0007	0.001	0.0015	0.002	0.0025	0.003	0.0034	0.0038	0.0042	0.0047	0.0053	0.0058	0.0064	0.0067	0.0068	0.0066	0.0061	0.0056	0.005	0.0047	0.0046	0.0046	0.0044	0.0042	0.0041	0.0042	0.0048	0.0055	0.0063
18.52Hz	0.0032	0.0022	0.0011	0.0007	0.0017	0.0028	0.0037	0.0043	0.0047	0.0048	0.0046	0.0043	0.0039	0.0035	0.0032	0.0028	0.0025	0.0021	0.0017	0.0013	0.0012	0.0013	0.0016	0.002	0.0024	0.0029	0.0034	0.004	0.0046	0.0053	0.0059	0.0066	0.0071	0.0075	0.0077	0.0076	0.0074	0.0069	0.0065	0.006	0.0055	0.005	0.0043	0.0035	0.0029	0.0028	0.0036	0.0048	0.0059
18.55Hz	0.0041	0.0032	0.0024	0.0023	0.0028	0.0035	0.0042	0.0046	0.0046	0.0044	0.004	0.0035	0.0031	0.0028	0.0026	0.0025	0.0023	0.002	0.0018	0.0016	0.0015	0.0015	0.0017	0.0019	0.0023	0.0027	0.0033	0.0039	0.0046	0.0054	0.0063	0.007	0.0077	0.0082	0.0086	0.0086	0.0085	0.0081	0.0076	0.007	0.0063	0.0054	0.0043	0.0029	0.0015	0.0011	0.0026	0.0042	0.0057
18.59Hz	0.0054	0.0047	0.0042	0.004	0.0042	0.0046	0.0049	0.0048	0.0045	0.004	0.0032	0.0026	0.0022	0.0021	0.0021	0.0022	0.0021	0.0019	0.0017	0.0015	0.0014	0.0015	0.0016	0.0018	0.0021	0.0025	0.003	0.0036	0.0044	0.0053	0.0062	0.0072	0.0081	0.0088	0.0093	0.0095	0.0095	0.0091	0.0086	0.0078	0.0069	0.0058	0.0044	0.003	0.0015	0.0011	0.0026	0.0043	0.0058
18.62Hz	0.0069	0.0064	0.006	0.0058	0.0058	0.0057	0.0056	0.0052	0.0045	0.0035	0.0025	0.0016	0.0012	0.0013	0.0017	0.0019	0.002	0.0018	0.0016	0.0013	0.0012	0.0012	0.0014	0.0017	0.002	0.0023	0.0026	0.0031	0.0038	0.0047	0.0059	0.0071	0.0082	0.0092	0.0099	0.0102	0.0102	0.0099	0.0092	0.0084	0.0073	0.0061	0.0049	0.0037	0.0028	0.0027	0.0036	0.0049	0.0063
18.65Hz	0.0083	0.0081	0.0078	0.0075	0.0072	0.0068	0.0063	0.0055	0.0045	0.0033	0.0021	0.001	0.0002	0.0009	0.0015	0.0018	0.0019	0.0017	0.0014	0.001	0.0007	0.0007	0.0011	0.0015	0.0018	0.002	0.0022	0.0024	0.003	0.0039	0.0053	0.0068	0.0082	0.0094	0.0103	0.0108	0.0108	0.0104	0.0096	0.0086	0.0074	0.0063	0.0052	0.0044	0.004	0.0041	0.0048	0.0058	0.007
18.68Hz	0.0097	0.0096	0.0094	0.0091	0.0086	0.0079	0.007	0.006	0.0048	0.0035	0.0023	0.0012	0.0008	0.0011	0.0015	0.0017	0.0018	0.0017	0.0013	0.0009	0.0003	0.0003	0.0009	0.0015	0.0018	0.0019	0.0017	0.0015	0.0019	0.003	0.0046	0.0064	0.0082	0.0097	0.0107	0.0113	0.0113	0.0107	0.0098	0.0086	0.0073	0.0061	0.0052	0.0047	0.0046	0.005	0.0057	0.0067	0.0078
18.71Hz	0.0108	0.0109	0.0108	0.0104	0.0098	0.0089	0.0078	0.0065	0.0052	0.0039	0.0028	0.0019	0.0015	0.0015	0.0016	0.0017	0.0018	0.0017	0.0015	0.0012	0.0008	0.0008	0.0012	0.0017	0.002	0.002	0.0015	0.0007	0.0007	0.0024	0.0043	0.0064	0.0083	0.0099	0.0111	0.0117	0.0116	0.011	0.0098	0.0083	0.0068	0.0054	0.0045	0.0042	0.0045	0.0053	0.0062	0.0073	0.0085
18.74Hz	0.0116	0.012	0.012	0.0116	0.0108	0.0098	0.0085	0.0071	0.0057	0.0044	0.0033	0.0025	0.002	0.0018	0.0017	0.0017	0.0017	0.0018	0.0017	0.0016	0.0015	0.0016	0.0018	0.0022	0.0024	0.0023	0.0019	0.0013	0.0014	0.0028	0.0047	0.0068	0.0087	0.0104	0.0115	0.012	0.0119	0.0111	0.0098	0.0081	0.0062	0.0044	0.0031	0.003	0.0039	0.0052	0.0065	0.0078	0.009
18.77Hz	0.0122	0.0127	0.0128	0.0124	0.0116	0.0105	0.0091	0.0076	0.0061	0.0048	0.0037	0.0028	0.0022	0.0018	0.0016	0.0016	0.0017	0.0018	0.0019	0.002	0.0021	0.0023	0.0025	0.0028	0.003	0.003	0.0028	0.0027	0.0031	0.0042	0.0058	0.0077	0.0094	0.0109	0.0119	0.0123	0.0121	0.0113	0.0099	0.0081	0.006	0.0037	0.0015	0.0013	0.0032	0.0052	0.0069	0.0083	0.0094
18.8Hz	0.0125	0.0132	0.0134	0.013	0.0122	0.011	0.0096	0.008	0.0065	0.005	0.0038	0.0028	0.0021	0.0016	0.0014	0.0014	0.0015	0.0018	0.002	0.0023	0.0026	0.0029	0.0032	0.0035	0.0037	0.0039	0.004	0.0042	0.0048	0.0059	0.0073	0.0088	0.0102	0.0114	0.0122	0.0125	0.0122	0.0114	0.0102	0.0085	0.0064	0.0042	0.0022	0.002	0.0037	0.0057	0.0074	0.0087	0.0097
18.84Hz	0.0126	0.0133	0.0136	0.0133	0.0126	0.0114	0.0099	0.0083	0.0067	0.0051	0.0037	0.0026	0.0017	0.0011	0.001	0.0011	0.0013	0.0017	0.002	0.0024	0.0028	0.0033	0.0037	0.0042	0.0045	0.0049	0.0053	0.0058	0.0065	0.0075	0.0086	0.0098	0.0108	0.0116	0.0122	0.0123	0.012	0.0114	0.0104	0.009	0.0074	0.0058	0.0046	0.0044	0.0054	0.0068	0.0081	0.0092	0.0098
18.87Hz	0.0124	0.0132	0.0134	0.0132	0.0126	0.0115	0.0101	0.0085	0.0068	0.0051	0.0036	0.0023	0.0012	0.0006	0.0006	0.0009	0.0012	0.0014	0.0018	0.0023	0.0029	0.0035	0.0042	0.0048	0.0054	0.0059	0.0065	0.0071	0.0079	0.0088	0.0097	0.0104	0.0111	0.0115	0.0118	0.0118	0.0115	0.0111	0.0103	0.0094	0.0084	0.0074	0.0068	0.0067	0.0072	0.0081	0.009	0.0096	0.0097
18.9Hz	0.012	0.0126	0.0129	0.0128	0.0123	0.0114	0.0101	0.0086	0.0069	0.0052	0.0036	0.0022	0.001	0.0002	0.0004	0.0008	0.0009	0.0011	0.0015	0.002	0.0028	0.0037	0.0045	0.0054	0.0062	0.0069	0.0076	0.0083	0.009	0.0096	0.0102	0.0106	0.0108	0.0109	0.0109	0.0108	0.0106	0.0103	0.01	0.0095	0.0091	0.0087	0.0084	0.0085	0.0088	0.0093	0.0098	0.0099	0.0096
18.93Hz	0.0111	0.0116	0.012	0.012	0.0117	0.011	0.01	0.0087	0.0071	0.0055	0.0039	0.0025	0.0014	0.0008	0.0007	0.0008	0.0007	0.0006	0.001	0.0017	0.0027	0.0037	0.0048	0.0059	0.0069	0.0078	0.0085	0.0092	0.0097	0.01	0.0101	0.0101	0.01	0.0098	0.0096	0.0094	0.0093	0.0092	0.0091	0.0091	0.009	0.0091	0.0093	0.0096	0.0099	0.0103	0.0104	0.0102	0.0095
18.96Hz	0.0098	0.0102	0.0106	0.0109	0.0109	0.0105	0.0098	0.0087	0.0074	0.0059	0.0044	0.0031	0.0021	0.0014	0.0012	0.001	0.0006	0.0001	0.0006	0.0016	0.0027	0.0039	0.0051	0.0063	0.0075	0.0084	0.0092	0.0097	0.0099	0.0099	0.0095	0.0091	0.0086	0.0082	0.0079	0.0078	0.0078	0.0078	0.0079	0.008	0.0083	0.0088	0.0093	0.0099	0.0105	0.0108	0.0108	0.0104	0.0095
18.99Hz	0.0081	0.0084	0.0089	0.0095	0.0098	0.0098	0.0095	0.0087	0.0076	0.0063	0.005	0.0038	0.0028	0.0021	0.0017	0.0013	0.001	0.0008	0.0011	0.0019	0.003	0.0042	0.0055	0.0068	0.0079	0.0089	0.0096	0.01	0.0099	0.0094	0.0086	0.0076	0.0067	0.0061	0.006	0.0062	0.0063	0.0064	0.0063	0.0064	0.0068	0.0076	0.0086	0.0097	0.0105	0.0111	0.0111	0.0106	0.0097
19.02Hz	0.0059	0.0062	0.007	0.008	0.0088	0.0091	0.009	0.0085	0.0076	0.0065	0.0054	0.0043	0.0034	0.0027	0.0022	0.0018	0.0016	0.0015	0.0019	0.0026	0.0035	0.0047	0.0059	0.0071	0.0082	0.0092	0.0098	0.01	0.0097	0.0088	0.0075	0.0059	0.0045	0.0037	0.004	0.0047	0.0052	0.0051	0.0048	0.0044	0.0047	0.0059	0.0075	0.0091	0.0104	0.0111	0.0113	0.0108	0.0099
19.05Hz	0.0035	0.0039	0.0052	0.0067	0.0078	0.0085	0.0086	0.0082	0.0075	0.0066	0.0055	0.0046	0.0038	0.0032	0.0027	0.0024	0.0022	0.0023	0.0027	0.0033	0.0041	0.005	0.0061	0.0072	0.0082	0.0091	0.0097	0.0099	0.0095	0.0085	0.0069	0.0049	0.0026	0.0011	0.0024	0.0038	0.0046	0.0045	0.0035	0.0022	0.0022	0.0042	0.0066	0.0087	0.0102	0.0112	0.0114	0.011	0.0101
19.09Hz	0.001	0.002	0.0041	0.0059	0.0073	0.008	0.0082	0.0079	0.0072	0.0063	0.0054	0.0045	0.0038	0.0033	0.003	0.0028	0.0028	0.003	0.0033	0.0038	0.0045	0.0052	0.0061	0.007	0.0079	0.0088	0.0094	0.0096	0.0093	0.0085	0.007	0.0051	0.003	0.0017	0.0027	0.0041	0.0048	0.0046	0.0035	0.0018	0.0015	0.004	0.0066	0.0089	0.0105	0.0113	0.0115	0.0109	0.01
19.12Hz	0.0018	0.0025	0.0042	0.0059	0.0071	0.0078	0.0079	0.0075	0.0067	0.0058	0.0048	0.004	0.0034	0.0032	0.0031	0.0031	0.0032	0.0035	0.0038	0.0042	0.0046	0.0051	0.0057	0.0064	0.0073	0.0081	0.0088	0.0093	0.0093	0.0088	0.0078	0.0064	0.0051	0.0044	0.0047	0.0053	0.0058	0.0057	0.005	0.0042	0.0044	0.006	0.008	0.0099	0.0112	0.0117	0.0115	0.0107	0.0095
19.15Hz	0.0041	0.0044	0.0053	0.0064	0.0072	0.0076	0.0076	0.0071	0.0063	0.0052	0.0041	0.0032	0.0026	0.0026	0.0028	0.0032	0.0035	0.0038	0.0041	0.0043	0.0044	0.0046	0.0049	0.0055	0.0062	0.0072	0.0081	0.0089	0.0092	0.0092	0.0088	0.0081	0.0074	0.007	0.007	0.0072	0.0075	0.0075	0.0073	0.0072	0.0077	0.0088	0.0102	0.0115	0.0123	0.0123	0.0117	0.0104	0.0087
19.18Hz	0.006	0.0061	0.0065	0.007	0.0074	0.0076	0.0074	0.0068	0.0059	0.0047	0.0034	0.0022	0.0014	0.0017	0.0025	0.0032	0.0037	0.004	0.0042	0.0042	0.004	0.0038	0.0037	0.0041	0.005	0.0061	0.0073	0.0084	0.0091	0.0096	0.0097	0.0096	0.0093	0.0092	0.0091	0.0093	0.0094	0.0096	0.0098	0.0102	0.0108	0.0117	0.0127	0.0135	0.0137	0.0133	0.012	0.0101	0.0078
19.21Hz	0.0073	0.0072	0.0073	0.0074	0.0075	0.0074	0.0071	0.0065	0.0056	0.0045	0.0031	0.0016	0.0002	0.0012	0.0023	0.0032	0.0039	0.0042	0.0042	0.0039	0.0034	0.0027	0.0023	0.0026	0.0037	0.0051	0.0065	0.0078	0.0089	0.0097	0.0102	0.0105	0.0107	0.0108	0.0109	0.0111	0.0113	0.0117	0.0122	0.0128	0.0136	0.0143	0.0151	0.0155	0.0153	0.0144	0.0128	0.0105	0.0076
19.24Hz	0.008	0.0077	0.0075	0.0074	0.0072	0.0071	0.0068	0.0063	0.0056	0.0046	0.0035	0.0023	0.0016	0.0018	0.0027	0.0035	0.0041	0.0043	0.0042	0.0037	0.0029	0.0018	0.0007	0.0013	0.0028	0.0044	0.0059	0.0074	0.0086	0.0096	0.0104	0.011	0.0114	0.0118	0.0121	0.0124	0.0128	0.0133	0.014	0.0148	0.0156	0.0164	0.017	0.0172	0.0169	0.0158	0.0141	0.0117	0.0088
19.27Hz	0.0079	0.0074	0.0071	0.0068	0.0066	0.0065	0.0064	0.0061	0.0057	0.005	0.0042	0.0035	0.003	0.0031	0.0035	0.004	0.0044	0.0044	0.0042	0.0036	0.0028	0.0017	0.0009	0.0014	0.0027	0.0041	0.0055	0.0069	0.0081	0.0092	0.0101	0.0108	0.0114	0.0119	0.0124	0.0129	0.0135	0.0142	0.015	0.0159	0.0168	0.0177	0.0183	0.0185	0.0182	0.0173	0.0157	0.0136	0.0112
19.3Hz	0.0074	0.0066	0.006	0.0057	0.0056	0.0057	0.0058	0.0059	0.0057	0.0054	0.0049	0.0045	0.0042	0.0042	0.0043	0.0045	0.0047	0.0046	0.0043	0.0037	0.003	0.0024	0.0021	0.0023	0.0031	0.0041	0.0053	0.0065	0.0076	0.0086	0.0095	0.0102	0.0109	0.0114	0.0119	0.0125	0.0132	0.0141	0.015	0.0161	0.0171	0.0181	0.0188	0.0192	0.0191	0.0185	0.0174	0.0158	0.014
19.33Hz	0.0065	0.0054	0.0046	0.0042	0.0043	0.0047	0.0052	0.0055	0.0056	0.0056	0.0054	0.0052	0.005	0.005	0.005	0.005	0.005	0.0048	0.0044	0.0039	0.0034	0.003	0.0028	0.0029	0.0034	0.0041	0.005	0.006	0.007	0.0079	0.0087	0.0093	0.0098	0.0102	0.0106	0.0113	0.0121	0.013	0.0141	0.0153	0.0164	0.0175	0.0184	0.0191	0.0193	0.0192	0.0187	0.0177	0.0166
19.37Hz	0.0056	0.0042	0.0029	0.0024	0.0028	0.0038	0.0046	0.0052	0.0055	0.0056	0.0055	0.0054	0.0053	0.0053	0.0053	0.0053	0.0052	0.005	0.0047	0.0042	0.0038	0.0033	0.003	0.003	0.0032	0.0037	0.0045	0.0054	0.0064	0.0071	0.0077	0.0081	0.0083	0.0084	0.0088	0.0094	0.0102	0.0112	0.0124	0.0137	0.0149	0.0161	0.0172	0.0181	0.0187	0.0191	0.0192	0.019	0.0185
19.4Hz	0.005	0.0035	0.0018	0.0004	0.0018	0.0032	0.0042	0.0049	0.0053	0.0053	0.0052	0.0051	0.005	0.0051	0.0053	0.0054	0.0054	0.0053	0.005	0.0045	0.004	0.0034	0.0028	0.0024	0.0025	0.0031	0.004	0.005	0.0058	0.0064	0.0067	0.0067	0.0065	0.0064	0.0066	0.0071	0.008	0.0091	0.0103	0.0116	0.0128	0.0141	0.0152	0.0163	0.0173	0.0182	0.0188	0.0192	0.0193
19.43Hz	0.0049	0.0036	0.0023	0.0015	0.0022	0.0033	0.0043	0.0048	0.005	0.0049	0.0046	0.0043	0.0043	0.0045	0.0048	0.0052	0.0055	0.0055	0.0053	0.0049	0.0042	0.0033	0.0023	0.0014	0.0014	0.0024	0.0036	0.0046	0.0053	0.0057	0.0056	0.0053	0.0047	0.0043	0.0043	0.0048	0.0057	0.0068	0.008	0.0093	0.0105	0.0116	0.0128	0.014	0.0152	0.0163	0.0174	0.0184	0.0191
19.46Hz	0.0051	0.0044	0.0037	0.0033	0.0035	0.0041	0.0047	0.005	0.0049	0.0044	0.0038	0.0032	0.003	0.0034	0.0042	0.0049	0.0055	0.0057	0.0056	0.0052	0.0045	0.0034	0.0021	0.0008	0.0009	0.0023	0.0036	0.0045	0.0051	0.0051	0.0047	0.004	0.003	0.0023	0.0022	0.0029	0.0039	0.0049	0.0059	0.007	0.0081	0.0092	0.0103	0.0114	0.0126	0.0139	0.0153	0.0166	0.0179
19.49Hz	0.0055	0.0052	0.005	0.0048	0.0049	0.0051	0.0053	0.0053	0.0049	0.0041	0.003	0.0018	0.0014	0.0023	0.0036	0.0047	0.0055	0.006	0.006	0.0056	0.0049	0.004	0.0029	0.0021	0.0021	0.003	0.004	0.0047	0.005	0.0048	0.0041	0.0031	0.0018	0.0006	0.0009	0.0018	0.0026	0.0033	0.0041	0.005	0.006	0.007	0.0078	0.0087	0.0096	0.0109	0.0125	0.0143	0.016
19.52Hz	0.0057	0.0059	0.0059	0.006	0.006	0.006	0.006	0.0057	0.005	0.0041	0.0028	0.0013	0.0006	0.002	0.0035	0.0047	0.0057	0.0062	0.0063	0.0061	0.0055	0.0048	0.0041	0.0036	0.0037	0.0041	0.0047	0.0051	0.0051	0.0048	0.004	0.003	0.0018	0.0011	0.0012	0.0016	0.0018	0.002	0.0026	0.0035	0.0045	0.0053	0.0058	0.0061	0.0067	0.0078	0.0096	0.0117	0.0138
19.55Hz	0.0057	0.0062	0.0065	0.0067	0.0068	0.0068	0.0066	0.0061	0.0054	0.0045	0.0035	0.0025	0.0022	0.0029	0.004	0.0051	0.0059	0.0064	0.0066	0.0065	0.0061	0.0056	0.0052	0.0049	0.0049	0.0051	0.0054	0.0055	0.0054	0.005	0.0044	0.0035	0.0027	0.0022	0.0019	0.0016	0.0012	0.0008	0.0015	0.0026	0.0037	0.0043	0.0043	0.004	0.0038	0.0048	0.007	0.0094	0.0118
19.58Hz	0.0056	0.0063	0.0068	0.0072	0.0073	0.0073	0.007	0.0066	0.0059	0.0052	0.0045	0.0039	0.0038	0.0042	0.0049	0.0056	0.0062	0.0066	0.0068	0.0067	0.0065	0.0062	0.006	0.0058	0.0058	0.0058	0.0059	0.0059	0.0058	0.0055	0.005	0.0043	0.0037	0.0031	0.0026	0.0019	0.001	0.0005	0.0015	0.0026	0.0035	0.0039	0.0035	0.0024	0.0011	0.0026	0.0053	0.0081	0.0104
19.62Hz	0.0055	0.0062	0.0068	0.0072	0.0074	0.0075	0.0073	0.0069	0.0064	0.0059	0.0054	0.0051	0.005	0.0052	0.0056	0.0061	0.0065	0.0067	0.0068	0.0068	0.0066	0.0064	0.0062	0.0061	0.0061	0.0062	0.0062	0.0063	0.0062	0.0059	0.0056	0.0051	0.0046	0.0039	0.0033	0.0025	0.002	0.0019	0.0025	0.0033	0.0039	0.0041	0.0036	0.0025	0.0016	0.003	0.0054	0.0079	0.0099
19.65Hz	0.0052	0.0059	0.0065	0.007	0.0073	0.0074	0.0073	0.007	0.0067	0.0062	0.0059	0.0057	0.0056	0.0058	0.006	0.0064	0.0066	0.0068	0.0068	0.0066	0.0063	0.006	0.0058	0.0058	0.0059	0.0061	0.0063	0.0064	0.0065	0.0063	0.006	0.0057	0.0052	0.0046	0.004	0.0035	0.0032	0.0033	0.0037	0.0043	0.0047	0.0048	0.0046	0.0041	0.0042	0.0052	0.0069	0.0087	0.0101
19.68Hz	0.0049	0.0054	0.0059	0.0064	0.0068	0.007	0.0071	0.007	0.0067	0.0063	0.0059	0.0056	0.0056	0.0057	0.006	0.0064	0.0066	0.0067	0.0066	0.0063	0.0058	0.0052	0.0048	0.0048	0.0051	0.0056	0.0061	0.0065	0.0066	0.0066	0.0063	0.0059	0.0054	0.005	0.0046	0.0043	0.0043	0.0045	0.0049	0.0054	0.0058	0.006	0.0061	0.0062	0.0066	0.0075	0.0087	0.0098	0.0105
19.71Hz	0.0043	0.0046	0.005	0.0056	0.0061	0.0066	0.0068	0.0068	0.0065	0.006	0.0054	0.005	0.0049	0.0051	0.0055	0.0061	0.0065	0.0066	0.0065	0.0059	0.0051	0.0041	0.0033	0.0033	0.004	0.005	0.0059	0.0065	0.0068	0.0067	0.0063	0.0058	0.0053	0.0049	0.0047	0.0048	0.005	0.0055	0.006	0.0065	0.007	0.0074	0.0078	0.0082	0.0088	0.0095	0.0103	0.0108	0.011
19.74Hz	0.0035	0.0035	0.0039	0.0045	0.0053	0.006	0.0065	0.0065	0.0062	0.0055	0.0046	0.0039	0.0036	0.0039	0.0047	0.0056	0.0063	0.0066	0.0064	0.0057	0.0046	0.0031	0.0016	0.0015	0.003	0.0046	0.0058	0.0066	0.0069	0.0067	0.0062	0.0054	0.0047	0.0042	0.0042	0.0046	0.0053	0.0061	0.0069	0.0077	0.0083	0.009	0.0095	0.0101	0.0106	0.0111	0.0114	0.0115	0.0113
19.77Hz	0.0026	0.0022	0.0025	0.0035	0.0046	0.0056	0.0062	0.0063	0.0059	0.005	0.0038	0.0025	0.0018	0.0026	0.004	0.0052	0.0061	0.0066	0.0065	0.0058	0.0047	0.0032	0.0015	0.0014	0.003	0.0047	0.006	0.0069	0.0071	0.0068	0.006	0.0049	0.0038	0.003	0.0031	0.004	0.0053	0.0065	0.0077	0.0087	0.0096	0.0103	0.011	0.0115	0.0119	0.0121	0.012	0.0118	0.0113
19.8Hz	0.0019	0.0007	0.0013	0.0028	0.0042	0.0054	0.0061	0.0063	0.0059	0.005	0.0036	0.0018	0.0003	0.0021	0.0038	0.0051	0.0061	0.0066	0.0066	0.0062	0.0053	0.0043	0.0034	0.0034	0.0043	0.0056	0.0067	0.0074	0.0076	0.0072	0.0062	0.0047	0.0029	0.0012	0.0016	0.0035	0.0053	0.0069	0.0084	0.0096	0.0106	0.0114	0.012	0.0124	0.0126	0.0125	0.0121	0.0115	0.0108
19.83Hz	0.002	0.0011	0.0016	0.0029	0.0043	0.0055	0.0063	0.0066	0.0063	0.0055	0.0043	0.0031	0.0025	0.0032	0.0044	0.0055	0.0063	0.0067	0.0068	0.0065	0.006	0.0055	0.0052	0.0053	0.006	0.0069	0.0077	0.0083	0.0083	0.0078	0.0067	0.0052	0.0033	0.0016	0.002	0.0038	0.0057	0.0075	0.009	0.0103	0.0113	0.0121	0.0126	0.0128	0.0127	0.0123	0.0116	0.0108	0.0099
19.87Hz	0.0029	0.0026	0.0029	0.0038	0.0049	0.006	0.0067	0.0071	0.007	0.0064	0.0057	0.0049	0.0046	0.0048	0.0054	0.006	0.0064	0.0066	0.0067	0.0066	0.0065	0.0065	0.0066	0.007	0.0076	0.0083	0.0089	0.0093	0.0092	0.0087	0.0077	0.0063	0.0049	0.0039	0.0041	0.0052	0.0067	0.0082	0.0095	0.0107	0.0116	0.0122	0.0125	0.0125	0.0122	0.0116	0.0107	0.0097	0.0086
19.9Hz	0.0037	0.0037	0.004	0.0047	0.0056	0.0065	0.0073	0.0077	0.0078	0.0076	0.0072	0.0067	0.0065	0.0064	0.0064	0.0065	0.0064	0.0063	0.0062	0.0063	0.0065	0.0069	0.0074	0.0081	0.0088	0.0096	0.0101	0.0104	0.0103	0.0098	0.0089	0.0078	0.0068	0.0061	0.0062	0.0067	0.0077	0.0087	0.0098	0.0107	0.0114	0.0118	0.012	0.0119	0.0114	0.0106	0.0096	0.0084	0.007
19.93Hz	0.0042	0.0044	0.0048	0.0054	0.0062	0.0071	0.0079	0.0085	0.0088	0.0088	0.0086	0.0083	0.008	0.0076	0.0073	0.0068	0.0062	0.0057	0.0053	0.0053	0.0058	0.0067	0.0077	0.0087	0.0097	0.0106	0.0112	0.0115	0.0114	0.011	0.0102	0.0093	0.0085	0.0079	0.0077	0.0079	0.0083	0.0089	0.0095	0.0102	0.0107	0.011	0.0111	0.0108	0.0102	0.0094	0.0083	0.007	0.0056
19.96Hz	0.0042	0.0044	0.0049	0.0056	0.0065	0.0075	0.0084	0.0091	0.0096	0.0099	0.0099	0.0096	0.0092	0.0086	0.0078	0.0068	0.0057	0.0047	0.0039	0.0039	0.0047	0.006	0.0075	0.0089	0.0102	0.0113	0.012	0.0124	0.0124	0.012	0.0113	0.0105	0.0097	0.009	0.0085	0.0082	0.0082	0.0085	0.0088	0.0093	0.0097	0.0099	0.0099	0.0096	0.0089	0.008	0.0069	0.0057	0.0044
19.99Hz	0.0038	0.0039	0.0045	0.0054	0.0064	0.0076	0.0087	0.0097	0.0104	0.0108	0.0109	0.0106	0.01	0.0092	0.008	0.0067	0.0052	0.0036	0.0022	0.0021	0.0035	0.0052	0.0071	0.0089	0.0104	0.0117	0.0126	0.0131	0.0131	0.0128	0.0121	0.0112	0.0103	0.0093	0.0084	0.0078	0.0074	0.0074	0.0076	0.008	0.0084	0.0086	0.0086	0.0082	0.0076	0.0068	0.0058	0.0047	0.0036
20.02Hz	0.0029	0.003	0.0036	0.0047	0.006	0.0074	0.0088	0.01	0.0109	0.0115	0.0116	0.0113	0.0106	0.0095	0.0082	0.0066	0.0049	0.003	0.0011	0.0008	0.0028	0.0048	0.0068	0.0087	0.0104	0.0118	0.0128	0.0134	0.0136	0.0132	0.0125	0.0115	0.0102	0.0089	0.0076	0.0066	0.0059	0.0058	0.0061	0.0066	0.0071	0.0073	0.0072	0.0069	0.0063	0.0056	0.0047	0.0039	0.0031
20.05Hz	0.0018	0.0018	0.0025	0.0039	0.0055	0.0072	0.0088	0.0102	0.0113	0.0119	0.012	0.0117	0.0109	0.0097	0.0082	0.0066	0.0049	0.0033	0.002	0.0019	0.0031	0.0048	0.0066	0.0084	0.0102	0.0117	0.0128	0.0135	0.0137	0.0133	0.0125	0.0113	0.0098	0.0081	0.0064	0.0049	0.004	0.0039	0.0045	0.0052	0.0058	0.0061	0.006	0.0057	0.0051	0.0045	0.0038	0.0032	0.0027
20.08Hz	0.001	0.0005	0.0016	0.0032	0.005	0.0069	0.0087	0.0103	0.0114	0.0121	0.0123	0.0119	0.011	0.0098	0.0083	0.0067	0.0052	0.0039	0.0031	0.0031	0.0038	0.005	0.0065	0.0082	0.0099	0.0114	0.0126	0.0133	0.0134	0.013	0.0121	0.0108	0.0091	0.0071	0.0052	0.0033	0.0019	0.002	0.0031	0.0041	0.0048	0.0051	0.005	0.0047	0.0041	0.0035	0.0029	0.0025	0.0022
20.12Hz	0.0011	0.0007	0.0016	0.0032	0.005	0.0069	0.0087	0.0103	0.0115	0.0121	0.0122	0.0118	0.0109	0.0097	0.0083	0.0068	0.0054	0.0043	0.0037	0.0036	0.004	0.005	0.0063	0.0079	0.0095	0.011	0.0122	0.0129	0.013	0.0125	0.0115	0.0101	0.0083	0.0064	0.0044	0.0025	0.0007	0.001	0.0023	0.0034	0.0041	0.0044	0.0043	0.0038	0.0032	0.0025	0.002	0.0017	0.0017
20.15Hz	0.0015	0.0017	0.0024	0.0037	0.0054	0.0072	0.0089	0.0104	0.0114	0.012	0.012	0.0115	0.0106	0.0094	0.0081	0.0067	0.0054	0.0043	0.0035	0.0033	0.0036	0.0045	0.0059	0.0075	0.0091	0.0106	0.0117	0.0123	0.0123	0.0118	0.0108	0.0093	0.0077	0.006	0.0043	0.0029	0.0019	0.0019	0.0025	0.0032	0.0037	0.004	0.0038	0.0033	0.0026	0.0018	0.001	0.0009	0.0012
20.18Hz	0.0018	0.0024	0.0033	0.0045	0.0061	0.0077	0.0092	0.0104	0.0112	0.0116	0.0115	0.0109	0.0101	0.009	0.0078	0.0065	0.0052	0.004	0.0029	0.0023	0.0026	0.0038	0.0054	0.0071	0.0088	0.0102	0.0112	0.0117	0.0116	0.011	0.0099	0.0085	0.0071	0.0057	0.0044	0.0035	0.0029	0.0027	0.0029	0.0032	0.0036	0.0037	0.0036	0.0032	0.0025	0.0016	0.0006	0.0004	0.0011
20.21Hz	0.0021	0.003	0.0041	0.0054	0.0068	0.0083	0.0095	0.0104	0.0109	0.011	0.0107	0.0101	0.0092	0.0082	0.0072	0.0061	0.0049	0.0037	0.0023	0.0009	0.0014	0.0031	0.005	0.0068	0.0085	0.0098	0.0106	0.011	0.0108	0.0101	0.009	0.0077	0.0064	0.0052	0.0043	0.0036	0.0032	0.0031	0.0031	0.0033	0.0035	0.0036	0.0036	0.0032	0.0027	0.0021	0.0015	0.0013	0.0015
20.24Hz	0.0026	0.0036	0.0049	0.0062	0.0076	0.0088	0.0098	0.0104	0.0105	0.0102	0.0096	0.0089	0.008	0.0072	0.0064	0.0056	0.0047	0.0036	0.0024	0.0011	0.0015	0.0032	0.005	0.0067	0.0082	0.0094	0.0101	0.0103	0.0099	0.0092	0.0081	0.0068	0.0056	0.0045	0.0038	0.0033	0.0031	0.003	0.0031	0.0033	0.0034	0.0036	0.0036	0.0035	0.0032	0.0028	0.0025	0.0024	0.0024
20.27Hz	0.0032	0.0043	0.0056	0.007	0.0082	0.0093	0.01	0.0102	0.01	0.0093	0.0084	0.0074	0.0065	0.0059	0.0054	0.005	0.0045	0.0039	0.0031	0.0026	0.0029	0.004	0.0054	0.0068	0.0081	0.009	0.0096	0.0096	0.0092	0.0083	0.0071	0.0058	0.0046	0.0036	0.0029	0.0026	0.0026	0.0026	0.0028	0.003	0.0032	0.0034	0.0036	0.0037	0.0037	0.0036	0.0035	0.0034	0.0034
20.3Hz	0.0039	0.0051	0.0063	0.0077	0.0088	0.0097	0.0101	0.01	0.0093	0.0083	0.0069	0.0057	0.0047	0.0043	0.0043	0.0044	0.0044	0.0042	0.0039	0.0038	0.0041	0.0048	0.0058	0.0068	0.0078	0.0086	0.009	0.009	0.0085	0.0076	0.0063	0.0049	0.0035	0.0024	0.0018	0.0018	0.002	0.0021	0.0022	0.0024	0.0027	0.0031	0.0035	0.0039	0.0041	0.0042	0.0043	0.0043	0.0043
20.33Hz	0.0046	0.0058	0.007	0.0083	0.0093	0.0099	0.0101	0.0097	0.0087	0.0073	0.0056	0.004	0.0028	0.0026	0.0031	0.0038	0.0042	0.0044	0.0045	0.0046	0.0048	0.0053	0.0059	0.0066	0.0074	0.008	0.0085	0.0085	0.0081	0.0072	0.0059	0.0043	0.0027	0.0012	0.0007	0.0012	0.0016	0.0016	0.0015	0.0015	0.002	0.0027	0.0035	0.0041	0.0045	0.0048	0.005	0.005	0.0051
20.36Hz	0.0051	0.0064	0.0077	0.0088	0.0097	0.0102	0.0101	0.0094	0.0083	0.0067	0.0048	0.0029	0.0011	0.0011	0.0023	0.0033	0.004	0.0044	0.0047	0.0048	0.005	0.0052	0.0056	0.0061	0.0067	0.0073	0.0078	0.008	0.0078	0.007	0.0059	0.0044	0.0028	0.0013	0.0008	0.0013	0.0016	0.0015	0.0009	0.0004	0.0014	0.0025	0.0036	0.0044	0.005	0.0054	0.0055	0.0056	0.0055
20.4Hz	0.0055	0.0069	0.0082	0.0093	0.01	0.0103	0.0101	0.0093	0.0081	0.0065	0.0047	0.0029	0.0014	0.0012	0.0022	0.0032	0.0038	0.0043	0.0046	0.0047	0.0047	0.0047	0.0048	0.0051	0.0057	0.0064	0.0071	0.0075	0.0076	0.0072	0.0063	0.0051	0.0038	0.0027	0.0022	0.0021	0.0021	0.0019	0.0013	0.001	0.0018	0.0029	0.004	0.0049	0.0056	0.0059	0.006	0.0058	0.0056
20.43Hz	0.0058	0.0072	0.0085	0.0095	0.0102	0.0104	0.0101	0.0093	0.0081	0.0067	0.0051	0.0037	0.0027	0.0024	0.0027	0.0032	0.0038	0.0041	0.0043	0.0043	0.0042	0.0038	0.0036	0.0038	0.0044	0.0054	0.0064	0.0071	0.0075	0.0075	0.007	0.0061	0.0052	0.0043	0.0037	0.0033	0.0031	0.0029	0.0026	0.0026	0.0031	0.004	0.0049	0.0057	0.0062	0.0064	0.0062	0.0059	0.0053
20.46Hz	0.0062	0.0075	0.0087	0.0096	0.0102	0.0104	0.0101	0.0094	0.0083	0.007	0.0057	0.0045	0.0036	0.0032	0.0031	0.0033	0.0036	0.0039	0.004	0.004	0.0036	0.0029	0.0022	0.0021	0.003	0.0044	0.0058	0.0068	0.0075	0.0078	0.0077	0.0072	0.0066	0.0059	0.0053	0.0048	0.0045	0.0043	0.0042	0.0044	0.0048	0.0054	0.0061	0.0066	0.0069	0.0068	0.0064	0.0057	0.0047
20.49Hz	0.0064	0.0075	0.0086	0.0095	0.0101	0.0103	0.0101	0.0095	0.0085	0.0074	0.0062	0.005	0.0041	0.0034	0.0031	0.003	0.0033	0.0036	0.0038	0.0037	0.0033	0.0024	0.0012	0.0005	0.0022	0.0039	0.0055	0.0068	0.0076	0.0081	0.0082	0.0081	0.0077	0.0072	0.0067	0.0063	0.006	0.0059	0.0059	0.0061	0.0065	0.0069	0.0073	0.0075	0.0075	0.0072	0.0065	0.0055	0.0042
20.52Hz	0.0064	0.0074	0.0083	0.0091	0.0097	0.0099	0.0099	0.0094	0.0086	0.0076	0.0065	0.0053	0.0041	0.0032	0.0025	0.0024	0.0027	0.0032	0.0036	0.0037	0.0035	0.0028	0.002	0.0018	0.0028	0.0043	0.0057	0.0069	0.0078	0.0083	0.0085	0.0085	0.0084	0.0081	0.0079	0.0077	0.0075	0.0074	0.0075	0.0077	0.008	0.0082	0.0084	0.0083	0.008	0.0075	0.0066	0.0054	0.004
20.55Hz	0.006	0.0069	0.0078	0.0085	0.0091	0.0094	0.0095	0.0091	0.0085	0.0077	0.0066	0.0054	0.0041	0.0028	0.0016	0.0012	0.002	0.0029	0.0037	0.0041	0.0041	0.0038	0.0036	0.0037	0.0043	0.0053	0.0063	0.0072	0.0078	0.0082	0.0084	0.0085	0.0085	0.0086	0.0086	0.0086	0.0087	0.0087	0.0088	0.009	0.0092	0.0092	0.0091	0.0089	0.0084	0.0077	0.0067	0.0055	0.0043
20.58Hz	0.0054	0.0062	0.007	0.0078	0.0084	0.0087	0.0088	0.0086	0.0082	0.0075	0.0067	0.0056	0.0043	0.0028	0.0013	0.0005	0.0018	0.0031	0.0041	0.0047	0.0051	0.0052	0.0052	0.0055	0.0059	0.0065	0.007	0.0074	0.0076	0.0077	0.0077	0.0079	0.0081	0.0084	0.0088	0.0091	0.0094	0.0096	0.0098	0.0099	0.0099	0.0098	0.0096	0.0091	0.0085	0.0077	0.0068	0.0058	0.0048
20.61Hz	0.0044	0.0054	0.0063	0.007	0.0076	0.0078	0.0079	0.0077	0.0075	0.0071	0.0066	0.0058	0.0048	0.0036	0.0026	0.0022	0.0029	0.0039	0.0049	0.0057	0.0062	0.0066	0.0068	0.0071	0.0073	0.0075	0.0075	0.0074	0.0071	0.0067	0.0065	0.0066	0.0071	0.0078	0.0085	0.0092	0.0097	0.01	0.0102	0.0102	0.0101	0.0099	0.0095	0.009	0.0083	0.0076	0.0067	0.0059	0.0051
20.65Hz	0.0035	0.0047	0.0056	0.0063	0.0067	0.0068	0.0067	0.0066	0.0065	0.0064	0.0063	0.006	0.0054	0.0048	0.0042	0.0041	0.0044	0.0052	0.0061	0.0069	0.0075	0.0079	0.0082	0.0084	0.0085	0.0083	0.0079	0.0072	0.0063	0.0054	0.0048	0.0049	0.0057	0.0069	0.008	0.0089	0.0095	0.0099	0.01	0.0099	0.0097	0.0094	0.009	0.0085	0.0079	0.0073	0.0065	0.0058	0.0051
20.68Hz	0.003	0.0043	0.0052	0.0058	0.0059	0.0057	0.0053	0.005	0.0051	0.0054	0.0058	0.006	0.006	0.0059	0.0058	0.0058	0.0061	0.0067	0.0073	0.008	0.0086	0.0091	0.0094	0.0094	0.0093	0.0089	0.0081	0.007	0.0055	0.0039	0.0026	0.0029	0.0043	0.006	0.0074	0.0085	0.0091	0.0094	0.0093	0.0091	0.0087	0.0084	0.0081	0.0077	0.0073	0.0068	0.0061	0.0055	0.0048
20.71Hz	0.0032	0.0043	0.0051	0.0055	0.0053	0.0047	0.0039	0.0033	0.0034	0.0042	0.0051	0.0059	0.0065	0.0068	0.0071	0.0073	0.0076	0.008	0.0085	0.009	0.0095	0.0098	0.01	0.0101	0.0098	0.0092	0.0083	0.0069	0.0052	0.0031	0.0008	0.0015	0.0037	0.0056	0.0071	0.0081	0.0085	0.0085	0.0082	0.0078	0.0073	0.007	0.0068	0.0067	0.0064	0.0061	0.0056	0.0049	0.0042
20.74Hz	0.004	0.0048	0.0053	0.0053	0.0049	0.004	0.0027	0.0015	0.0017	0.0031	0.0046	0.0059	0.0068	0.0075	0.008	0.0083	0.0086	0.0089	0.0093	0.0096	0.0099	0.0101	0.0102	0.0102	0.0099	0.0094	0.0085	0.0072	0.0057	0.004	0.0027	0.0029	0.0044	0.0059	0.0071	0.0078	0.0079	0.0075	0.0068	0.0061	0.0056	0.0053	0.0054	0.0055	0.0055	0.0053	0.0049	0.0043	0.0035
20.77Hz	0.0049	0.0054	0.0056	0.0054	0.0049	0.0039	0.0025	0.0011	0.0013	0.0029	0.0046	0.006	0.0071	0.0079	0.0085	0.0089	0.0092	0.0094	0.0095	0.0096	0.0097	0.0098	0.0098	0.0098	0.0096	0.0093	0.0086	0.0078	0.0067	0.0056	0.005	0.0051	0.0059	0.0068	0.0075	0.0077	0.0073	0.0065	0.0053	0.0043	0.0036	0.0036	0.004	0.0044	0.0046	0.0045	0.0042	0.0036	0.003
20.8Hz	0.0057	0.0059	0.0059	0.0057	0.0052	0.0044	0.0035	0.0028	0.0029	0.0038	0.0051	0.0063	0.0074	0.0082	0.0087	0.009	0.0092	0.0092	0.0092	0.0091	0.009	0.0089	0.0089	0.0089	0.0089	0.0088	0.0086	0.0082	0.0077	0.0072	0.007	0.0071	0.0074	0.0078	0.008	0.0077	0.0069	0.0056	0.0041	0.0025	0.0016	0.0021	0.003	0.0036	0.0038	0.0038	0.0035	0.003	0.0025
20.83Hz	0.0061	0.0062	0.0062	0.006	0.0057	0.0052	0.0047	0.0044	0.0045	0.0051	0.0059	0.0068	0.0076	0.0082	0.0085	0.0086	0.0086	0.0085	0.0083	0.008	0.0078	0.0077	0.0076	0.0077	0.0078	0.008	0.0082	0.0083	0.0084	0.0084	0.0084	0.0086	0.0087	0.0088	0.0086	0.0079	0.0068	0.0053	0.0036	0.0018	0.0003	0.0015	0.0025	0.0031	0.0032	0.003	0.0027	0.0024	0.0022
20.86Hz	0.0062	0.0063	0.0063	0.0063	0.0061	0.0059	0.0057	0.0056	0.0057	0.0061	0.0066	0.0072	0.0076	0.0079	0.008	0.0079	0.0077	0.0073	0.0069	0.0066	0.0063	0.0061	0.0061	0.0061	0.0064	0.0068	0.0074	0.0079	0.0085	0.0089	0.0093	0.0096	0.0097	0.0096	0.0091	0.0083	0.0071	0.0057	0.0041	0.0027	0.002	0.0022	0.0027	0.0029	0.0028	0.0025	0.002	0.0017	0.0016
20.9Hz	0.0059	0.0061	0.0063	0.0064	0.0063	0.0063	0.0063	0.0063	0.0064	0.0067	0.007	0.0073	0.0075	0.0075	0.0073	0.0069	0.0064	0.0059	0.0053	0.0049	0.0046	0.0045	0.0044	0.0045	0.0048	0.0053	0.0061	0.0071	0.0081	0.009	0.0097	0.0102	0.0104	0.0102	0.0097	0.0088	0.0076	0.0064	0.0051	0.004	0.0034	0.0032	0.0031	0.003	0.0027	0.0022	0.0015	0.0009	0.0009
20.93Hz	0.0054	0.0057	0.006	0.0062	0.0063	0.0063	0.0064	0.0065	0.0066	0.0068	0.0069	0.007	0.007	0.0068	0.0064	0.0058	0.0051	0.0044	0.0037	0.0033	0.0031	0.003	0.003	0.003	0.0032	0.0037	0.0047	0.0059	0.0073	0.0086	0.0096	0.0104	0.0107	0.0106	0.0101	0.0093	0.0082	0.0071	0.006	0.0051	0.0044	0.0039	0.0036	0.0033	0.0029	0.0023	0.0015	0.0006	0.0006
20.96Hz	0.0047	0.0052	0.0055	0.0058	0.0059	0.006	0.006	0.0061	0.0062	0.0064	0.0065	0.0065	0.0063	0.006	0.0055	0.0047	0.0039	0.003	0.0023	0.0019	0.0018	0.0018	0.0018	0.0017	0.0018	0.0022	0.0033	0.0047	0.0063	0.0079	0.0093	0.0103	0.0109	0.0109	0.0105	0.0097	0.0087	0.0076	0.0065	0.0056	0.0049	0.0043	0.004	0.0036	0.0033	0.0028	0.0022	0.0017	0.0017
20.99Hz	0.004	0.0045	0.0049	0.0051	0.0052	0.0053	0.0053	0.0053	0.0054	0.0056	0.0057	0.0057	0.0056	0.0052	0.0046	0.0039	0.0029	0.002	0.0012	0.0008	0.0008	0.001	0.001	0.0008	0.0007	0.0011	0.0022	0.0038	0.0055	0.0073	0.0089	0.0101	0.0109	0.0111	0.0108	0.01	0.0089	0.0076	0.0065	0.0055	0.0047	0.0043	0.0041	0.0039	0.0038	0.0035	0.0032	0.003	0.0031
21.02Hz	0.0034	0.0039	0.0042	0.0043	0.0044	0.0044	0.0043	0.0043	0.0043	0.0045	0.0047	0.0048	0.0048	0.0046	0.0041	0.0033	0.0024	0.0015	0.0007	0.0001	0.0003	0.0005	0.0005	0.0003	0	0.0007	0.0017	0.0032	0.005	0.0068	0.0086	0.01	0.011	0.0113	0.011	0.0101	0.0089	0.0074	0.0059	0.0047	0.004	0.0038	0.0039	0.0041	0.0043	0.0043	0.0043	0.0043	0.0045
21.05Hz	0.003	0.0032	0.0033	0.0034	0.0035	0.0035	0.0033	0.0032	0.0031	0.0032	0.0035	0.0039	0.0041	0.0041	0.0038	0.0032	0.0024	0.0016	0.0009	0.0004	0.0003	0.0003	0.0002	0.0001	0.0002	0.0007	0.0016	0.003	0.0048	0.0067	0.0085	0.0101	0.0111	0.0116	0.0112	0.0103	0.0088	0.007	0.0051	0.0035	0.0026	0.0028	0.0035	0.0042	0.0047	0.0051	0.0053	0.0055	0.0057
21.08Hz	0.0025	0.0025	0.0025	0.0026	0.0027	0.0027	0.0025	0.0021	0.0018	0.0019	0.0024	0.003	0.0035	0.0038	0.0037	0.0034	0.0028	0.0021	0.0014	0.0009	0.0006	0.0005	0.0005	0.0003	0	0.0006	0.0017	0.0032	0.005	0.0069	0.0088	0.0104	0.0115	0.0119	0.0115	0.0105	0.0089	0.0068	0.0046	0.0024	0.0008	0.0019	0.0033	0.0044	0.0052	0.0057	0.0061	0.0064	0.0067
21.11Hz	0.002	0.0016	0.0015	0.0018	0.0021	0.0021	0.0019	0.0013	0.0007	0.0008	0.0017	0.0025	0.0031	0.0036	0.0037	0.0036	0.0032	0.0027	0.0021	0.0017	0.0013	0.0012	0.0011	0.0009	0.0007	0.001	0.0022	0.0038	0.0056	0.0076	0.0094	0.011	0.0119	0.0123	0.0119	0.0109	0.0092	0.0072	0.005	0.0028	0.0014	0.0023	0.0037	0.0049	0.0057	0.0063	0.0067	0.007	0.0073
21.15Hz	0.0014	0.0005	0.0008	0.0015	0.0019	0.002	0.0017	0.0012	0.0006	0.0008	0.0015	0.0022	0.0029	0.0034	0.0037	0.0038	0.0037	0.0034	0.003	0.0027	0.0023	0.0022	0.002	0.0019	0.0019	0.0023	0.0034	0.0049	0.0067	0.0086	0.0102	0.0116	0.0124	0.0126	0.0123	0.0113	0.0099	0.0081	0.0062	0.0045	0.0037	0.0039	0.0047	0.0056	0.0063	0.0067	0.007	0.0072	0.0073
21.18Hz	0.0017	0.0009	0.0012	0.0018	0.0022	0.0022	0.002	0.0017	0.0014	0.0015	0.0018	0.0022	0.0027	0.0031	0.0036	0.0039	0.0041	0.0042	0.004	0.0038	0.0036	0.0035	0.0034	0.0033	0.0035	0.004	0.0051	0.0065	0.008	0.0096	0.011	0.0121	0.0127	0.0128	0.0125	0.0118	0.0106	0.0092	0.0078	0.0065	0.0058	0.0057	0.0059	0.0064	0.0067	0.0069	0.0069	0.0069	0.0068
21.21Hz	0.003	0.0025	0.0025	0.0028	0.0029	0.0029	0.0027	0.0024	0.0021	0.002	0.002	0.002	0.0023	0.0027	0.0033	0.004	0.0045	0.0049	0.0051	0.0051	0.0051	0.005	0.005	0.0051	0.0054	0.006	0.0069	0.0081	0.0094	0.0106	0.0116	0.0123	0.0127	0.0127	0.0124	0.0119	0.0112	0.0102	0.0092	0.0082	0.0076	0.0072	0.007	0.007	0.0069	0.0067	0.0064	0.0061	0.0058
21.24Hz	0.0048	0.0044	0.0042	0.0041	0.0041	0.0039	0.0036	0.0032	0.0028	0.0023	0.0018	0.0015	0.0016	0.0022	0.0031	0.0041	0.0049	0.0056	0.006	0.0063	0.0065	0.0066	0.0067	0.0069	0.0073	0.008	0.0088	0.0097	0.0106	0.0113	0.0117	0.012	0.0121	0.012	0.0119	0.0116	0.0113	0.0108	0.0102	0.0095	0.0089	0.0083	0.0078	0.0072	0.0067	0.0061	0.0055	0.0049	0.0046
21.27Hz	0.0069	0.0064	0.006	0.0058	0.0055	0.0052	0.0047	0.0042	0.0035	0.0026	0.0017	0.0006	0.0008	0.002	0.0032	0.0044	0.0054	0.0063	0.0069	0.0074	0.0077	0.008	0.0082	0.0086	0.0091	0.0097	0.0103	0.0109	0.0114	0.0115	0.0114	0.0111	0.0108	0.0106	0.0106	0.0107	0.0109	0.0109	0.0107	0.0103	0.0097	0.0089	0.0081	0.0071	0.0062	0.0052	0.0043	0.0037	0.0032
21.3Hz	0.0089	0.0084	0.008	0.0076	0.0072	0.0067	0.0061	0.0053	0.0044	0.0034	0.0022	0.0013	0.0014	0.0026	0.0038	0.005	0.0061	0.0069	0.0076	0.0082	0.0086	0.009	0.0094	0.0099	0.0104	0.011	0.0115	0.0118	0.0118	0.0114	0.0107	0.0097	0.0089	0.0085	0.0087	0.0093	0.0101	0.0106	0.0109	0.0107	0.0101	0.0092	0.008	0.0067	0.0054	0.0042	0.0031	0.0024	0.002
21.33Hz	0.0107	0.0103	0.0099	0.0095	0.009	0.0084	0.0076	0.0067	0.0057	0.0046	0.0036	0.003	0.0031	0.0038	0.0048	0.0058	0.0067	0.0075	0.0081	0.0086	0.009	0.0095	0.01	0.0106	0.0112	0.0117	0.0121	0.0122	0.0119	0.0111	0.0097	0.0081	0.0065	0.0057	0.0062	0.0076	0.0091	0.0102	0.0108	0.0108	0.0102	0.0091	0.0077	0.0062	0.0046	0.0032	0.002	0.0013	0.001
21.36Hz	0.0121	0.0119	0.0117	0.0112	0.0107	0.01	0.0091	0.0082	0.0071	0.0061	0.0053	0.0048	0.0049	0.0053	0.0059	0.0066	0.0073	0.0078	0.0082	0.0085	0.0089	0.0093	0.0098	0.0105	0.0112	0.0118	0.0123	0.0123	0.0118	0.0108	0.009	0.0067	0.0042	0.0024	0.0037	0.0062	0.0084	0.0099	0.0107	0.0108	0.0101	0.0089	0.0073	0.0056	0.0039	0.0025	0.0013	0.0005	0.0004
21.39Hz	0.0129	0.0131	0.013	0.0127	0.0121	0.0114	0.0105	0.0096	0.0085	0.0076	0.0069	0.0064	0.0063	0.0065	0.0068	0.0072	0.0076	0.0078	0.0079	0.008	0.0081	0.0084	0.0089	0.0097	0.0105	0.0113	0.0119	0.0121	0.0117	0.0107	0.0089	0.0066	0.0038	0.0013	0.0032	0.006	0.0084	0.0101	0.0109	0.0108	0.01	0.0086	0.0069	0.0051	0.0035	0.0021	0.0011	0.0005	0.0001
21.43Hz	0.0132	0.0137	0.0138	0.0137	0.0132	0.0125	0.0116	0.0106	0.0097	0.0088	0.0081	0.0076	0.0073	0.0073	0.0074	0.0075	0.0075	0.0075	0.0073	0.007	0.0068	0.0069	0.0074	0.0082	0.0093	0.0104	0.0113	0.0117	0.0116	0.0108	0.0095	0.0077	0.0058	0.0048	0.0055	0.0074	0.0093	0.0107	0.0113	0.0111	0.0101	0.0086	0.0067	0.0048	0.0031	0.0019	0.0011	0.0007	0.0004
21.46Hz	0.013	0.0138	0.0141	0.0141	0.0138	0.0131	0.0122	0.0113	0.0103	0.0094	0.0086	0.0081	0.0077	0.0075	0.0074	0.0074	0.0072	0.0069	0.0064	0.0058	0.0051	0.0049	0.0053	0.0064	0.0079	0.0093	0.0104	0.0111	0.0113	0.011	0.0102	0.0092	0.0082	0.0078	0.0083	0.0094	0.0107	0.0117	0.0121	0.0117	0.0106	0.0089	0.0068	0.0047	0.0028	0.0013	0.0006	0.0008	0.0009
21.49Hz	0.0124	0.0134	0.014	0.0141	0.0138	0.0132	0.0123	0.0113	0.0103	0.0094	0.0085	0.0079	0.0074	0.0071	0.0069	0.0068	0.0066	0.0063	0.0056	0.0046	0.0035	0.0026	0.0031	0.0047	0.0066	0.0083	0.0096	0.0105	0.0109	0.0109	0.0107	0.0103	0.01	0.0101	0.0106	0.0114	0.0123	0.013	0.0131	0.0126	0.0114	0.0097	0.0075	0.0052	0.003	0.0012	0.0005	0.0013	0.0017
21.52Hz	0.0116	0.0127	0.0134	0.0136	0.0133	0.0126	0.0117	0.0107	0.0097	0.0087	0.0078	0.0071	0.0065	0.0061	0.0059	0.0059	0.0058	0.0056	0.005	0.004	0.0025	0.0006	0.0016	0.0038	0.0059	0.0077	0.009	0.0098	0.0103	0.0105	0.0105	0.0106	0.0109	0.0114	0.0121	0.0129	0.0137	0.0142	0.0143	0.0138	0.0127	0.0109	0.0088	0.0066	0.0044	0.0029	0.0023	0.0026	0.003
21.55Hz	0.0107	0.0119	0.0126	0.0127	0.0123	0.0116	0.0106	0.0095	0.0085	0.0076	0.0067	0.0059	0.0053	0.0048	0.0046	0.0046	0.0048	0.0049	0.0047	0.004	0.003	0.0022	0.0027	0.0043	0.0061	0.0076	0.0086	0.0092	0.0094	0.0095	0.0096	0.01	0.0107	0.0116	0.0127	0.0138	0.0147	0.0153	0.0154	0.015	0.014	0.0125	0.0106	0.0086	0.0068	0.0054	0.0047	0.0047	0.005
21.58Hz	0.0099	0.011	0.0116	0.0116	0.0111	0.0102	0.0091	0.008	0.0069	0.0061	0.0054	0.0047	0.004	0.0034	0.003	0.0032	0.0037	0.0043	0.0045	0.0045	0.0043	0.0042	0.0047	0.0057	0.0069	0.0079	0.0085	0.0086	0.0083	0.008	0.0079	0.0084	0.0095	0.0109	0.0125	0.014	0.0152	0.016	0.0163	0.016	0.0152	0.014	0.0125	0.0109	0.0093	0.0081	0.0074	0.0072	0.0074
21.61Hz	0.0093	0.0102	0.0106	0.0105	0.0098	0.0087	0.0074	0.0061	0.0051	0.0044	0.004	0.0036	0.003	0.0022	0.0014	0.0017	0.0027	0.0038	0.0046	0.0051	0.0054	0.0058	0.0064	0.0071	0.0079	0.0084	0.0085	0.0081	0.0072	0.0061	0.0054	0.0059	0.0076	0.0097	0.0119	0.0138	0.0153	0.0163	0.0167	0.0166	0.0161	0.0151	0.014	0.0128	0.0117	0.0108	0.0102	0.0099	0.0101
21.64Hz	0.0087	0.0094	0.0097	0.0095	0.0087	0.0074	0.0059	0.0043	0.0032	0.0028	0.0029	0.0029	0.0026	0.0018	0.0006	0.0009	0.0023	0.0036	0.0048	0.0057	0.0065	0.0071	0.0078	0.0083	0.0088	0.0089	0.0086	0.0077	0.0062	0.0043	0.0025	0.0032	0.0058	0.0086	0.0113	0.0135	0.0152	0.0162	0.0167	0.0166	0.0162	0.0155	0.0148	0.0141	0.0134	0.0129	0.0125	0.0124	0.0126
21.68Hz	0.008	0.0086	0.0089	0.0086	0.0078	0.0065	0.0049	0.003	0.0014	0.0012	0.0021	0.0026	0.0027	0.0023	0.0019	0.002	0.0029	0.0041	0.0052	0.0063	0.0073	0.0081	0.0087	0.0092	0.0094	0.0093	0.0088	0.0077	0.006	0.0038	0.0013	0.0022	0.0053	0.0083	0.0111	0.0133	0.0149	0.0158	0.0161	0.0159	0.0155	0.015	0.0145	0.0142	0.0141	0.0141	0.0142	0.0144	0.0147
21.71Hz	0.0072	0.0078	0.0081	0.008	0.0074	0.0062	0.0047	0.003	0.0013	0.001	0.002	0.0027	0.0031	0.0032	0.0032	0.0034	0.004	0.0048	0.0059	0.0069	0.0078	0.0086	0.0092	0.0096	0.0098	0.0096	0.009	0.008	0.0066	0.005	0.0039	0.0045	0.0065	0.0089	0.0113	0.0132	0.0145	0.0152	0.0152	0.0147	0.014	0.0134	0.0131	0.0132	0.0137	0.0143	0.0151	0.0157	0.0162
21.74Hz	0.0062	0.007	0.0076	0.0077	0.0073	0.0064	0.0053	0.004	0.0029	0.0025	0.0028	0.0033	0.0037	0.004	0.0042	0.0045	0.005	0.0057	0.0064	0.0072	0.008	0.0087	0.0093	0.0097	0.0098	0.0097	0.0092	0.0084	0.0075	0.0067	0.0063	0.0068	0.0082	0.0099	0.0117	0.0132	0.0141	0.0144	0.014	0.013	0.0118	0.0108	0.0105	0.011	0.0123	0.0138	0.0151	0.0163	0.017
21.77Hz	0.0053	0.0064	0.0072	0.0075	0.0074	0.0069	0.006	0.0051	0.0043	0.0039	0.0038	0.0041	0.0044	0.0048	0.0051	0.0054	0.0058	0.0062	0.0067	0.0073	0.0078	0.0084	0.0089	0.0093	0.0095	0.0095	0.0093	0.0088	0.0083	0.008	0.008	0.0084	0.0094	0.0106	0.012	0.0131	0.0137	0.0136	0.0128	0.0113	0.0093	0.0075	0.0068	0.0081	0.0103	0.0127	0.0147	0.0163	0.0172
21.8Hz	0.0047	0.0061	0.0071	0.0076	0.0076	0.0073	0.0067	0.006	0.0054	0.005	0.0048	0.0048	0.005	0.0053	0.0056	0.0059	0.0061	0.0064	0.0066	0.0068	0.0071	0.0075	0.008	0.0085	0.0089	0.0092	0.0091	0.009	0.0087	0.0086	0.0086	0.009	0.0097	0.0107	0.0118	0.0128	0.0133	0.0131	0.012	0.0101	0.0074	0.0043	0.0026	0.0052	0.0087	0.0118	0.0142	0.0159	0.0168
21.83Hz	0.0048	0.0062	0.0072	0.0077	0.0078	0.0075	0.0071	0.0065	0.006	0.0056	0.0054	0.0054	0.0054	0.0056	0.0059	0.006	0.0062	0.0061	0.0061	0.006	0.006	0.0063	0.0068	0.0074	0.0081	0.0086	0.0088	0.0088	0.0086	0.0084	0.0083	0.0085	0.0091	0.01	0.0111	0.0122	0.0128	0.0127	0.0118	0.0099	0.0072	0.0039	0.002	0.0049	0.0085	0.0116	0.014	0.0154	0.016
21.86Hz	0.0056	0.0067	0.0074	0.0078	0.0078	0.0075	0.007	0.0065	0.0061	0.0057	0.0055	0.0054	0.0055	0.0056	0.0058	0.0059	0.0059	0.0056	0.0053	0.0048	0.0045	0.0046	0.0052	0.0061	0.0071	0.0079	0.0084	0.0084	0.0082	0.0076	0.0071	0.007	0.0074	0.0085	0.01	0.0114	0.0124	0.0126	0.0121	0.0107	0.0088	0.0069	0.0062	0.0075	0.0099	0.0122	0.014	0.0149	0.015
21.89Hz	0.0067	0.0074	0.0078	0.0079	0.0076	0.0072	0.0066	0.0061	0.0056	0.0053	0.0051	0.0051	0.0052	0.0053	0.0054	0.0055	0.0054	0.005	0.0044	0.0036	0.0029	0.0028	0.0036	0.0049	0.0062	0.0072	0.0079	0.008	0.0075	0.0066	0.0054	0.0047	0.0051	0.0067	0.0087	0.0106	0.012	0.0128	0.0127	0.0121	0.011	0.0101	0.0099	0.0106	0.0119	0.0132	0.0141	0.0144	0.0139
21.93Hz	0.0079	0.008	0.008	0.0077	0.0072	0.0065	0.0059	0.0053	0.0048	0.0045	0.0043	0.0043	0.0044	0.0046	0.0048	0.0049	0.0048	0.0044	0.0037	0.0027	0.0014	0.0009	0.0023	0.004	0.0055	0.0067	0.0075	0.0076	0.007	0.0057	0.0039	0.002	0.0025	0.0051	0.0077	0.01	0.0118	0.013	0.0134	0.0134	0.013	0.0127	0.0127	0.013	0.0135	0.014	0.0141	0.0137	0.0127
21.96Hz	0.0088	0.0085	0.008	0.0073	0.0064	0.0056	0.0048	0.0042	0.0038	0.0035	0.0033	0.0033	0.0034	0.0037	0.004	0.0043	0.0043	0.004	0.0034	0.0025	0.0014	0.001	0.0022	0.0038	0.0052	0.0065	0.0072	0.0074	0.0069	0.0056	0.0038	0.0017	0.0023	0.0049	0.0076	0.01	0.0118	0.0132	0.014	0.0143	0.0144	0.0144	0.0144	0.0145	0.0145	0.0143	0.0138	0.0129	0.0116
21.99Hz	0.0095	0.0088	0.0078	0.0066	0.0054	0.0044	0.0035	0.0031	0.0028	0.0025	0.0023	0.0021	0.0022	0.0027	0.0033	0.0037	0.0039	0.0038	0.0034	0.0029	0.0024	0.0024	0.003	0.0041	0.0053	0.0064	0.0071	0.0074	0.0071	0.0063	0.0052	0.0044	0.0048	0.0064	0.0085	0.0104	0.012	0.0133	0.0141	0.0145	0.0148	0.0149	0.015	0.0149	0.0147	0.0142	0.0133	0.0121	0.0105
22.02Hz	0.0099	0.0088	0.0075	0.006	0.0044	0.0031	0.0022	0.0019	0.002	0.0019	0.0015	0.001	0.001	0.0018	0.0027	0.0033	0.0037	0.0037	0.0036	0.0033	0.0032	0.0033	0.0037	0.0045	0.0054	0.0064	0.0071	0.0076	0.0077	0.0074	0.0071	0.0069	0.0073	0.0084	0.0098	0.0111	0.0123	0.0131	0.0137	0.014	0.0142	0.0143	0.0144	0.0144	0.0142	0.0136	0.0127	0.0113	0.0096
22.05Hz	0.0101	0.0088	0.0073	0.0055	0.0037	0.0021	0.0008	0.0009	0.0015	0.0016	0.0013	0.0007	0.0006	0.0016	0.0025	0.0033	0.0037	0.0039	0.0038	0.0035	0.0034	0.0035	0.0038	0.0045	0.0054	0.0064	0.0073	0.008	0.0084	0.0086	0.0087	0.0089	0.0093	0.01	0.0108	0.0116	0.0123	0.0127	0.0128	0.0128	0.0127	0.0127	0.0129	0.0131	0.0131	0.0128	0.012	0.0107	0.009
22.08Hz	0.0101	0.0088	0.0072	0.0055	0.0037	0.0021	0.0008	0.0009	0.0015	0.0018	0.0018	0.0016	0.0017	0.0023	0.003	0.0036	0.0041	0.0042	0.004	0.0036	0.0032	0.003	0.0032	0.004	0.0051	0.0063	0.0075	0.0084	0.0091	0.0096	0.0099	0.0101	0.0104	0.0108	0.0113	0.0117	0.0119	0.0119	0.0116	0.011	0.0105	0.0102	0.0104	0.011	0.0116	0.0119	0.0116	0.0105	0.0089
22.11Hz	0.01	0.0088	0.0074	0.0058	0.0043	0.0029	0.0021	0.0018	0.002	0.0023	0.0024	0.0026	0.0029	0.0033	0.0038	0.0044	0.0047	0.0047	0.0044	0.0037	0.0027	0.0018	0.002	0.0032	0.0049	0.0065	0.0079	0.009	0.0098	0.0103	0.0105	0.0106	0.0106	0.0107	0.0109	0.0111	0.0112	0.0109	0.0102	0.0091	0.0079	0.0071	0.0073	0.0085	0.01	0.0111	0.0114	0.0108	0.0094
22.14Hz	0.0098	0.0088	0.0075	0.0062	0.0049	0.0038	0.0031	0.0027	0.0027	0.0029	0.0031	0.0035	0.0039	0.0044	0.0049	0.0053	0.0055	0.0055	0.005	0.0041	0.0028	0.0011	0.001	0.003	0.0051	0.007	0.0085	0.0097	0.0104	0.0107	0.0106	0.0103	0.0099	0.0096	0.0097	0.0099	0.0101	0.0099	0.0091	0.0076	0.0056	0.0037	0.0038	0.006	0.0086	0.0105	0.0116	0.0116	0.0106
22.18Hz	0.0096	0.0087	0.0076	0.0064	0.0053	0.0044	0.0037	0.0033	0.0033	0.0034	0.0038	0.0043	0.0048	0.0054	0.0059	0.0063	0.0065	0.0064	0.0059	0.0051	0.0039	0.0028	0.0029	0.0043	0.0062	0.008	0.0095	0.0105	0.011	0.0108	0.0102	0.0093	0.0083	0.0076	0.0077	0.0082	0.0088	0.009	0.0085	0.0071	0.0048	0.0019	0.0016	0.005	0.0082	0.0107	0.0122	0.0127	0.0123
22.21Hz	0.0092	0.0085	0.0075	0.0064	0.0054	0.0045	0.0038	0.0035	0.0035	0.0038	0.0043	0.0049	0.0056	0.0062	0.0069	0.0074	0.0076	0.0075	0.0072	0.0065	0.0058	0.0053	0.0055	0.0065	0.0079	0.0094	0.0107	0.0114	0.0115	0.0109	0.0097	0.0079	0.0061	0.0049	0.0051	0.0063	0.0077	0.0084	0.0084	0.0075	0.006	0.0046	0.0046	0.0066	0.0092	0.0116	0.0134	0.0143	0.0143
22.24Hz	0.0087	0.0081	0.0073	0.0062	0.0051	0.0041	0.0034	0.0032	0.0033	0.0038	0.0045	0.0053	0.0061	0.007	0.0077	0.0082	0.0086	0.0086	0.0084	0.0081	0.0077	0.0076	0.008	0.0088	0.0098	0.011	0.0119	0.0123	0.0121	0.0111	0.0093	0.007	0.0042	0.0018	0.0026	0.005	0.007	0.0083	0.0088	0.0086	0.008	0.0076	0.0079	0.0092	0.0112	0.0132	0.0149	0.016	0.0164
22.27Hz	0.0082	0.0077	0.0069	0.0058	0.0046	0.0035	0.0026	0.0023	0.0027	0.0035	0.0045	0.0056	0.0066	0.0075	0.0083	0.0089	0.0093	0.0095	0.0095	0.0095	0.0094	0.0096	0.01	0.0107	0.0115	0.0124	0.013	0.0132	0.0127	0.0115	0.0096	0.0071	0.0043	0.002	0.0029	0.0052	0.0071	0.0085	0.0094	0.0097	0.0098	0.01	0.0106	0.0117	0.0133	0.015	0.0165	0.0177	0.0184
22.3Hz	0.0076	0.0073	0.0065	0.0055	0.0042	0.0029	0.0016	0.001	0.0019	0.0032	0.0045	0.0057	0.0069	0.0079	0.0087	0.0093	0.0098	0.0101	0.0103	0.0104	0.0105	0.0108	0.0113	0.012	0.0127	0.0134	0.0138	0.0138	0.0133	0.0122	0.0106	0.0086	0.0066	0.0053	0.0055	0.0067	0.008	0.0092	0.01	0.0105	0.0109	0.0115	0.0123	0.0135	0.0149	0.0165	0.018	0.0192	0.0201
22.33Hz	0.007	0.0068	0.0062	0.0053	0.0041	0.0028	0.0014	0.0005	0.0017	0.0032	0.0045	0.0058	0.007	0.008	0.0088	0.0094	0.0099	0.0102	0.0104	0.0106	0.0109	0.0113	0.0118	0.0124	0.0131	0.0138	0.0142	0.0142	0.0139	0.0131	0.0119	0.0105	0.0092	0.0084	0.0082	0.0086	0.0093	0.0099	0.0104	0.0108	0.0112	0.0118	0.0127	0.014	0.0156	0.0173	0.019	0.0204	0.0213
22.36Hz	0.0065	0.0063	0.0058	0.0051	0.0042	0.0032	0.0023	0.0019	0.0025	0.0035	0.0047	0.0059	0.007	0.0079	0.0086	0.0092	0.0096	0.0098	0.01	0.0102	0.0104	0.0107	0.0113	0.012	0.0127	0.0135	0.014	0.0143	0.0142	0.0137	0.013	0.0122	0.0114	0.0107	0.0104	0.0104	0.0105	0.0105	0.0105	0.0104	0.0104	0.0108	0.0118	0.0134	0.0153	0.0174	0.0194	0.021	0.0221
22.39Hz	0.006	0.0058	0.0054	0.0049	0.0043	0.0037	0.0032	0.0031	0.0034	0.0041	0.005	0.0059	0.0068	0.0075	0.0082	0.0086	0.0089	0.009	0.0091	0.0091	0.0091	0.0094	0.0099	0.0107	0.0116	0.0126	0.0134	0.0139	0.0141	0.014	0.0137	0.0132	0.0127	0.0123	0.0119	0.0117	0.0114	0.0109	0.0102	0.0094	0.0087	0.0087	0.0097	0.0117	0.0143	0.017	0.0194	0.0212	0.0223
22.42Hz	0.0054	0.0052	0.0049	0.0045	0.0042	0.004	0.0038	0.0039	0.0041	0.0046	0.0051	0.0057	0.0063	0.0069	0.0074	0.0078	0.008	0.008	0.0078	0.0075	0.0073	0.0074	0.0079	0.0088	0.01	0.0113	0.0123	0.0131	0.0135	0.0137	0.0136	0.0134	0.0131	0.0129	0.0126	0.0123	0.0118	0.011	0.0098	0.0083	0.0066	0.0055	0.0065	0.0093	0.0128	0.0162	0.0192	0.0212	0.0222
22.46Hz	0.0048	0.0045	0.0041	0.0039	0.0038	0.0039	0.004	0.0042	0.0045	0.0047	0.005	0.0053	0.0056	0.006	0.0063	0.0067	0.0069	0.0068	0.0065	0.0059	0.0052	0.0049	0.0055	0.0067	0.0083	0.0098	0.011	0.0119	0.0125	0.0128	0.0128	0.0127	0.0126	0.0125	0.0124	0.0121	0.0117	0.0108	0.0095	0.0075	0.0048	0.002	0.0034	0.0075	0.0119	0.0158	0.0191	0.0213	0.0221
22.49Hz	0.0041	0.0037	0.0033	0.003	0.0031	0.0034	0.0038	0.0042	0.0045	0.0047	0.0047	0.0047	0.0047	0.0048	0.005	0.0054	0.0057	0.0057	0.0053	0.0044	0.0032	0.0023	0.0031	0.0049	0.0068	0.0085	0.0098	0.0106	0.0111	0.0113	0.0113	0.0112	0.0112	0.0113	0.0114	0.0114	0.0111	0.0105	0.0093	0.0075	0.0051	0.0028	0.0039	0.0078	0.0122	0.0162	0.0195	0.0216	0.0222
22.52Hz	0.0036	0.0029	0.0023	0.0019	0.0022	0.0028	0.0035	0.004	0.0043	0.0044	0.0042	0.0038	0.0035	0.0034	0.0036	0.0042	0.0047	0.0049	0.0046	0.0037	0.0023	0.0004	0.0018	0.004	0.006	0.0076	0.0087	0.0093	0.0094	0.0093	0.0092	0.0092	0.0094	0.0096	0.0099	0.0101	0.0101	0.0098	0.0092	0.0082	0.007	0.0063	0.0073	0.0102	0.0138	0.0175	0.0205	0.0223	0.0226
22.55Hz	0.0033	0.0025	0.0014	0.0006	0.0013	0.0023	0.0032	0.0039	0.0041	0.004	0.0036	0.0029	0.0022	0.0018	0.0023	0.0031	0.0039	0.0043	0.0043	0.0038	0.003	0.0025	0.0031	0.0046	0.0061	0.0073	0.008	0.008	0.0076	0.0071	0.0067	0.0068	0.0072	0.0078	0.0082	0.0085	0.0087	0.0088	0.0088	0.0088	0.0088	0.0093	0.0107	0.0132	0.0163	0.0194	0.022	0.0234	0.0235
22.58Hz	0.0034	0.0026	0.0016	0.0009	0.0015	0.0025	0.0033	0.0038	0.004	0.0037	0.0031	0.0023	0.0013	0.0004	0.0013	0.0024	0.0033	0.004	0.0043	0.0044	0.0042	0.0043	0.0049	0.0058	0.0067	0.0074	0.0075	0.007	0.006	0.0047	0.004	0.0043	0.0053	0.0062	0.0067	0.0069	0.0069	0.0072	0.0077	0.0086	0.0098	0.0114	0.0134	0.016	0.0189	0.0216	0.0237	0.0248	0.0247
22.61Hz	0.0038	0.0033	0.0027	0.0024	0.0026	0.0032	0.0037	0.004	0.0039	0.0035	0.0029	0.0021	0.0012	0.0008	0.0013	0.0022	0.0031	0.0039	0.0045	0.005	0.0054	0.0058	0.0064	0.007	0.0075	0.0077	0.0073	0.0064	0.0049	0.0029	0.0012	0.0022	0.0039	0.0051	0.0057	0.0056	0.0051	0.005	0.0059	0.0077	0.01	0.0126	0.0154	0.0184	0.0213	0.0238	0.0256	0.0263	0.026
22.64Hz	0.0044	0.0042	0.004	0.0039	0.004	0.0042	0.0043	0.0043	0.004	0.0034	0.0028	0.0022	0.0017	0.0015	0.0018	0.0024	0.0031	0.004	0.0048	0.0056	0.0063	0.0069	0.0075	0.0079	0.0082	0.0081	0.0075	0.0064	0.0048	0.003	0.0015	0.0023	0.0039	0.0049	0.0053	0.0048	0.0036	0.0025	0.0035	0.0063	0.0097	0.0133	0.0169	0.0203	0.0234	0.0258	0.0272	0.0277	0.0271
22.67Hz	0.0051	0.0052	0.0053	0.0053	0.0053	0.0052	0.0051	0.0047	0.0042	0.0035	0.0027	0.0021	0.0018	0.0018	0.002	0.0026	0.0034	0.0043	0.0052	0.0061	0.0069	0.0076	0.0082	0.0086	0.0087	0.0085	0.0079	0.0069	0.0057	0.0046	0.0039	0.0042	0.0049	0.0055	0.0055	0.0049	0.0033	0.0011	0.0023	0.0059	0.01	0.0142	0.0183	0.022	0.0251	0.0273	0.0286	0.0287	0.0278
22.71Hz	0.0058	0.0062	0.0065	0.0066	0.0066	0.0064	0.006	0.0053	0.0045	0.0036	0.0026	0.0018	0.0014	0.0015	0.002	0.0028	0.0037	0.0046	0.0056	0.0065	0.0073	0.008	0.0085	0.0088	0.0089	0.0087	0.0083	0.0077	0.0069	0.0063	0.006	0.006	0.0063	0.0065	0.0064	0.0058	0.0048	0.0039	0.0047	0.0075	0.0114	0.0157	0.0198	0.0236	0.0265	0.0285	0.0294	0.0291	0.0278
22.74Hz	0.0065	0.0071	0.0076	0.0079	0.0078	0.0075	0.007	0.0062	0.0051	0.0039	0.0027	0.0014	0.0004	0.001	0.0021	0.0031	0.0041	0.0051	0.006	0.0067	0.0074	0.0079	0.0083	0.0086	0.0087	0.0087	0.0085	0.0083	0.0079	0.0077	0.0075	0.0075	0.0076	0.0076	0.0076	0.0072	0.0069	0.0069	0.008	0.0104	0.0137	0.0176	0.0215	0.0249	0.0276	0.0292	0.0297	0.0289	0.0271
22.77Hz	0.007	0.0079	0.0086	0.009	0.0091	0.0088	0.0081	0.0072	0.006	0.0046	0.0032	0.0019	0.001	0.0016	0.0026	0.0037	0.0046	0.0055	0.0062	0.0067	0.0072	0.0075	0.0078	0.008	0.0082	0.0083	0.0084	0.0085	0.0085	0.0085	0.0085	0.0085	0.0086	0.0086	0.0087	0.0087	0.0089	0.0095	0.0109	0.0132	0.0162	0.0196	0.023	0.026	0.0283	0.0295	0.0294	0.0282	0.0258
22.8Hz	0.0074	0.0086	0.0096	0.0102	0.0104	0.0101	0.0094	0.0084	0.0071	0.0057	0.0043	0.0032	0.0026	0.0028	0.0035	0.0043	0.005	0.0057	0.0061	0.0065	0.0067	0.0068	0.0069	0.0071	0.0073	0.0075	0.0079	0.0082	0.0085	0.0088	0.0089	0.009	0.0091	0.0092	0.0094	0.0097	0.0103	0.0114	0.013	0.0153	0.0181	0.0211	0.0241	0.0267	0.0284	0.0292	0.0287	0.027	0.0242
22.83Hz	0.0078	0.0093	0.0105	0.0113	0.0116	0.0115	0.0108	0.0097	0.0084	0.007	0.0057	0.0047	0.0042	0.0042	0.0044	0.0049	0.0053	0.0056	0.0058	0.0059	0.0058	0.0058	0.0057	0.0058	0.006	0.0064	0.0069	0.0075	0.0081	0.0085	0.0088	0.009	0.0091	0.0093	0.0096	0.0101	0.0109	0.0122	0.0141	0.0164	0.0191	0.0219	0.0245	0.0267	0.028	0.0283	0.0275	0.0255	0.0225
22.86Hz	0.0083	0.0101	0.0115	0.0125	0.0129	0.0127	0.0121	0.011	0.0097	0.0083	0.0071	0.0061	0.0055	0.0052	0.0051	0.0052	0.0053	0.0054	0.0053	0.0051	0.0049	0.0046	0.0044	0.0043	0.0045	0.005	0.0057	0.0065	0.0072	0.0078	0.0083	0.0085	0.0087	0.0088	0.009	0.0095	0.0105	0.012	0.014	0.0164	0.0191	0.0218	0.0242	0.026	0.027	0.027	0.0259	0.0238	0.0209
22.89Hz	0.0091	0.011	0.0126	0.0136	0.014	0.0139	0.0132	0.0121	0.0108	0.0094	0.0081	0.007	0.0062	0.0057	0.0053	0.0052	0.005	0.0049	0.0046	0.0043	0.0038	0.0034	0.003	0.0028	0.003	0.0036	0.0044	0.0053	0.0061	0.0069	0.0075	0.0078	0.0078	0.0078	0.0078	0.0081	0.0091	0.0106	0.0128	0.0154	0.0182	0.0209	0.0232	0.0248	0.0255	0.0253	0.0241	0.0221	0.0194
22.92Hz	0.0101	0.012	0.0136	0.0146	0.015	0.0148	0.0141	0.013	0.0116	0.0101	0.0086	0.0073	0.0063	0.0055	0.0051	0.0048	0.0045	0.0043	0.0039	0.0034	0.0029	0.0022	0.0017	0.0015	0.0017	0.0023	0.0031	0.0041	0.0051	0.0059	0.0066	0.0069	0.0068	0.0065	0.0061	0.006	0.0068	0.0086	0.011	0.0139	0.0168	0.0194	0.0216	0.023	0.0235	0.0232	0.022	0.0201	0.0178
22.96Hz	0.0113	0.013	0.0144	0.0153	0.0157	0.0155	0.0148	0.0136	0.012	0.0103	0.0086	0.007	0.0057	0.0048	0.0043	0.0041	0.004	0.0038	0.0034	0.0028	0.0021	0.0013	0.0008	0.0005	0.0008	0.0013	0.0022	0.0032	0.0042	0.0051	0.0058	0.006	0.0058	0.0052	0.0042	0.0036	0.0042	0.0063	0.0091	0.0121	0.0151	0.0177	0.0197	0.0209	0.0213	0.0208	0.0196	0.0179	0.016
22.99Hz	0.0123	0.0137	0.0149	0.0158	0.0161	0.0158	0.0151	0.0138	0.0122	0.0102	0.0082	0.0062	0.0046	0.0035	0.0031	0.0033	0.0035	0.0034	0.0031	0.0024	0.0016	0.0009	0.0002	0.0001	0.0003	0.0007	0.0016	0.0027	0.0037	0.0046	0.0052	0.0053	0.005	0.0041	0.0028	0.0012	0.002	0.0046	0.0076	0.0106	0.0135	0.016	0.0178	0.0188	0.019	0.0183	0.017	0.0154	0.0137
23.02Hz	0.0127	0.0139	0.015	0.0157	0.016	0.0158	0.0151	0.0138	0.0121	0.0101	0.0078	0.0055	0.0033	0.0018	0.0018	0.0026	0.0032	0.0034	0.0031	0.0025	0.0018	0.0011	0.0006	0.0003	0.0001	0.0008	0.0016	0.0027	0.0037	0.0044	0.0048	0.0048	0.0044	0.0035	0.0023	0.0012	0.0021	0.0043	0.0068	0.0096	0.0122	0.0145	0.0161	0.0168	0.0167	0.0158	0.0143	0.0126	0.011
23.05Hz	0.0126	0.0136	0.0145	0.0151	0.0154	0.0153	0.0147	0.0136	0.012	0.01	0.0077	0.0053	0.0029	0.0008	0.0011	0.0024	0.0032	0.0036	0.0035	0.003	0.0024	0.0018	0.0012	0.0008	0.0008	0.0014	0.0022	0.0031	0.004	0.0046	0.0048	0.0046	0.0041	0.0034	0.0027	0.0025	0.0032	0.0046	0.0066	0.0089	0.0113	0.0133	0.0146	0.0151	0.0147	0.0134	0.0116	0.0097	0.008
23.08Hz	0.0118	0.0127	0.0135	0.0141	0.0144	0.0143	0.0139	0.013	0.0117	0.0101	0.0081	0.006	0.004	0.0026	0.0024	0.0031	0.0037	0.004	0.004	0.0036	0.0032	0.0026	0.0021	0.0018	0.0018	0.0023	0.0031	0.0039	0.0046	0.005	0.0051	0.0047	0.0041	0.0035	0.003	0.003	0.0036	0.0048	0.0065	0.0086	0.0107	0.0125	0.0136	0.0138	0.0131	0.0115	0.0093	0.0069	0.005
23.11Hz	0.0104	0.0114	0.0121	0.0126	0.0128	0.0129	0.0126	0.0122	0.0114	0.0103	0.0088	0.0073	0.0058	0.0047	0.0042	0.0043	0.0045	0.0046	0.0045	0.0042	0.0038	0.0033	0.003	0.0028	0.0029	0.0034	0.0041	0.0049	0.0054	0.0057	0.0056	0.0052	0.0045	0.0036	0.0028	0.0025	0.003	0.0044	0.0063	0.0084	0.0105	0.012	0.0129	0.0129	0.0119	0.0101	0.0077	0.005	0.0025
23.14Hz	0.0089	0.0099	0.0106	0.0109	0.0109	0.0109	0.0108	0.0108	0.0107	0.0103	0.0096	0.0087	0.0076	0.0067	0.0061	0.0057	0.0055	0.0052	0.0049	0.0045	0.0041	0.0038	0.0037	0.0037	0.004	0.0046	0.0053	0.006	0.0065	0.0067	0.0065	0.006	0.0051	0.0039	0.0025	0.0011	0.0018	0.004	0.0063	0.0086	0.0105	0.0119	0.0125	0.0123	0.0112	0.0095	0.0072	0.0047	0.0024
23.17Hz	0.0075	0.0087	0.0093	0.0092	0.0088	0.0084	0.0084	0.0089	0.0096	0.0101	0.0103	0.01	0.0094	0.0086	0.0078	0.0071	0.0064	0.0057	0.005	0.0043	0.0039	0.0037	0.0039	0.0044	0.005	0.0057	0.0065	0.0073	0.0077	0.0079	0.0077	0.0071	0.006	0.0046	0.0029	0.0014	0.0023	0.0045	0.0069	0.0091	0.0108	0.012	0.0124	0.0121	0.011	0.0094	0.0075	0.0055	0.0039
23.21Hz	0.0068	0.008	0.0083	0.0078	0.0067	0.0056	0.0055	0.0066	0.0083	0.0098	0.0108	0.0112	0.011	0.0104	0.0095	0.0084	0.0073	0.0061	0.0048	0.0037	0.003	0.003	0.0037	0.0047	0.0058	0.0068	0.0078	0.0086	0.0092	0.0094	0.0091	0.0085	0.0074	0.006	0.0047	0.0039	0.0045	0.0061	0.0079	0.0097	0.0112	0.0121	0.0124	0.012	0.0111	0.0097	0.0081	0.0065	0.0052
23.24Hz	0.007	0.0079	0.0079	0.007	0.0052	0.0028	0.0022	0.0046	0.0074	0.0097	0.0113	0.0122	0.0124	0.012	0.0111	0.0098	0.0083	0.0066	0.0048	0.0029	0.0015	0.0018	0.0034	0.005	0.0066	0.008	0.0092	0.0101	0.0107	0.0109	0.0107	0.01	0.0091	0.0079	0.0069	0.0065	0.0069	0.0078	0.0091	0.0103	0.0114	0.012	0.0123	0.012	0.0113	0.0102	0.0088	0.0073	0.006
23.27Hz	0.0079	0.0085	0.0083	0.0072	0.0052	0.0028	0.002	0.0046	0.0075	0.0102	0.0121	0.0133	0.0138	0.0135	0.0126	0.0112	0.0095	0.0075	0.0053	0.0031	0.0012	0.0017	0.0037	0.0057	0.0075	0.0091	0.0104	0.0114	0.0121	0.0123	0.0122	0.0116	0.0108	0.0099	0.0091	0.0088	0.0088	0.0092	0.0098	0.0105	0.0112	0.0117	0.012	0.0119	0.0115	0.0106	0.0094	0.0079	0.0064
23.3Hz	0.0093	0.0096	0.0092	0.0083	0.0069	0.0056	0.0054	0.0068	0.009	0.0113	0.0132	0.0144	0.015	0.0149	0.014	0.0127	0.0109	0.0088	0.0067	0.0048	0.0036	0.0038	0.0052	0.0069	0.0086	0.0102	0.0115	0.0126	0.0133	0.0136	0.0135	0.0131	0.0124	0.0116	0.0109	0.0104	0.01	0.0098	0.0098	0.01	0.0104	0.0109	0.0113	0.0116	0.0115	0.011	0.0099	0.0085	0.0067
23.33Hz	0.0109	0.0109	0.0105	0.0099	0.0091	0.0085	0.0086	0.0095	0.0111	0.0128	0.0144	0.0155	0.0161	0.016	0.0153	0.014	0.0124	0.0105	0.0086	0.0071	0.0062	0.0062	0.0071	0.0083	0.0097	0.0111	0.0123	0.0133	0.0141	0.0144	0.0144	0.0141	0.0136	0.0129	0.0121	0.0113	0.0104	0.0096	0.009	0.0087	0.0089	0.0095	0.0103	0.011	0.0114	0.0113	0.0105	0.0092	0.0075
23.36Hz	0.0123	0.0122	0.0119	0.0114	0.011	0.0108	0.011	0.0117	0.0128	0.0141	0.0153	0.0163	0.0169	0.0168	0.0163	0.0152	0.0137	0.0121	0.0105	0.0092	0.0084	0.0083	0.0087	0.0095	0.0105	0.0116	0.0127	0.0136	0.0143	0.0147	0.0149	0.0147	0.0143	0.0136	0.0126	0.0115	0.0101	0.0087	0.0074	0.0066	0.0067	0.0076	0.009	0.0103	0.0112	0.0115	0.0112	0.0102	0.0087
23.39Hz	0.0135	0.0133	0.0129	0.0125	0.0122	0.0121	0.0123	0.0129	0.0138	0.0148	0.0159	0.0167	0.0172	0.0173	0.0168	0.016	0.0147	0.0132	0.0118	0.0107	0.0099	0.0096	0.0096	0.01	0.0107	0.0115	0.0124	0.0133	0.014	0.0145	0.0147	0.0146	0.0143	0.0136	0.0126	0.0112	0.0095	0.0076	0.0056	0.004	0.004	0.0056	0.0076	0.0095	0.0109	0.0117	0.0118	0.0113	0.0102
23.42Hz	0.0142	0.0139	0.0134	0.0128	0.0124	0.0122	0.0124	0.0129	0.0137	0.0147	0.0158	0.0166	0.0171	0.0173	0.0169	0.0162	0.0151	0.0138	0.0125	0.0113	0.0104	0.0098	0.0096	0.0097	0.0102	0.0108	0.0116	0.0124	0.0131	0.0136	0.0139	0.0139	0.0137	0.0131	0.0121	0.0107	0.009	0.0068	0.0043	0.0017	0.0015	0.0042	0.0068	0.009	0.0107	0.0119	0.0124	0.0123	0.0118
23.45Hz	0.0145	0.014	0.0131	0.0122	0.0115	0.0111	0.0112	0.0118	0.0128	0.0139	0.015	0.0159	0.0165	0.0167	0.0164	0.0158	0.0149	0.0137	0.0125	0.0112	0.01	0.0091	0.0086	0.0085	0.0089	0.0095	0.0103	0.0111	0.0117	0.0122	0.0125	0.0126	0.0124	0.012	0.0113	0.0102	0.0087	0.0068	0.0046	0.0027	0.0026	0.0045	0.0068	0.0089	0.0107	0.0119	0.0127	0.013	0.013
23.49Hz	0.0144	0.0136	0.0123	0.0109	0.0096	0.0089	0.009	0.0098	0.0111	0.0126	0.0138	0.0147	0.0153	0.0155	0.0153	0.0148	0.014	0.013	0.0118	0.0104	0.0089	0.0076	0.0067	0.0065	0.007	0.0079	0.0088	0.0096	0.0101	0.0105	0.0106	0.0107	0.0107	0.0106	0.0103	0.0097	0.0087	0.0073	0.0059	0.0049	0.0049	0.0059	0.0075	0.0091	0.0106	0.0118	0.0128	0.0134	0.0136
23.52Hz	0.014	0.0129	0.0112	0.0091	0.0071	0.0058	0.006	0.0075	0.0093	0.011	0.0123	0.0131	0.0136	0.0137	0.0136	0.0133	0.0127	0.0119	0.0107	0.0093	0.0075	0.0057	0.0043	0.0041	0.0049	0.0062	0.0074	0.0081	0.0085	0.0085	0.0084	0.0084	0.0086	0.009	0.0092	0.0091	0.0087	0.008	0.0072	0.0067	0.0067	0.0072	0.0081	0.0092	0.0104	0.0115	0.0125	0.0132	0.0138
23.55Hz	0.0135	0.0122	0.0102	0.0076	0.0047	0.0024	0.0031	0.0056	0.0078	0.0096	0.0107	0.0113	0.0115	0.0115	0.0114	0.0113	0.011	0.0105	0.0096	0.0082	0.0064	0.0042	0.002	0.0015	0.0033	0.0051	0.0063	0.0069	0.0069	0.0065	0.006	0.0059	0.0064	0.0072	0.008	0.0085	0.0086	0.0084	0.0081	0.0077	0.0076	0.0077	0.0082	0.0089	0.0097	0.0108	0.0117	0.0126	0.0133
23.58Hz	0.013	0.0117	0.0097	0.0071	0.0042	0.0015	0.0025	0.005	0.0071	0.0085	0.0093	0.0095	0.0093	0.009	0.0089	0.0089	0.0091	0.009	0.0086	0.0076	0.006	0.0041	0.0021	0.0016	0.0032	0.0048	0.0058	0.0061	0.0057	0.0047	0.0036	0.0032	0.0041	0.0056	0.007	0.0079	0.0085	0.0086	0.0084	0.008	0.0076	0.0074	0.0075	0.0079	0.0087	0.0097	0.0107	0.0117	0.0124
23.61Hz	0.0126	0.0115	0.0098	0.0078	0.0057	0.0044	0.0046	0.0058	0.007	0.0079	0.0081	0.0078	0.0071	0.0064	0.0061	0.0064	0.0071	0.0076	0.0077	0.0073	0.0064	0.0052	0.0041	0.0038	0.0044	0.0052	0.0057	0.0056	0.005	0.0037	0.002	0.0007	0.0025	0.0046	0.0063	0.0076	0.0083	0.0085	0.0082	0.0076	0.0069	0.0063	0.006	0.0063	0.0072	0.0083	0.0094	0.0104	0.0111
23.64Hz	0.0123	0.0116	0.0104	0.0089	0.0076	0.0067	0.0065	0.0068	0.0072	0.0074	0.0072	0.0064	0.0053	0.0039	0.0033	0.0039	0.0053	0.0065	0.0072	0.0074	0.007	0.0064	0.0058	0.0055	0.0056	0.0057	0.0058	0.0055	0.0048	0.0037	0.0024	0.0018	0.0029	0.0047	0.0063	0.0076	0.0083	0.0084	0.0078	0.0069	0.0057	0.0045	0.004	0.0045	0.0056	0.0069	0.0081	0.009	0.0097
23.67Hz	0.0122	0.0118	0.0109	0.0099	0.0088	0.008	0.0075	0.0073	0.0071	0.007	0.0065	0.0056	0.0042	0.0024	0.0006	0.0021	0.0042	0.0059	0.007	0.0076	0.0077	0.0075	0.0071	0.0067	0.0063	0.0061	0.0058	0.0055	0.005	0.0044	0.0039	0.0038	0.0045	0.0057	0.007	0.008	0.0085	0.0083	0.0075	0.0062	0.0044	0.0026	0.0017	0.0028	0.0044	0.0057	0.0068	0.0076	0.0081
23.7Hz	0.0121	0.0119	0.0113	0.0103	0.0093	0.0084	0.0076	0.007	0.0067	0.0065	0.0061	0.0054	0.0043	0.0029	0.002	0.0028	0.0044	0.006	0.0073	0.008	0.0083	0.0081	0.0077	0.0072	0.0066	0.0061	0.0056	0.0053	0.0052	0.0051	0.0051	0.0054	0.0061	0.007	0.008	0.0087	0.009	0.0086	0.0075	0.0059	0.0039	0.0018	0.0008	0.0024	0.0038	0.0048	0.0056	0.0061	0.0065
23.74Hz	0.012	0.012	0.0113	0.0103	0.0091	0.0078	0.0068	0.0061	0.0058	0.0058	0.0058	0.0055	0.0051	0.0045	0.0043	0.0047	0.0057	0.0069	0.0079	0.0085	0.0087	0.0085	0.008	0.0072	0.0064	0.0056	0.0051	0.0049	0.005	0.0053	0.0059	0.0065	0.0074	0.0083	0.0091	0.0096	0.0097	0.0092	0.0081	0.0065	0.0048	0.0033	0.0028	0.0032	0.0038	0.0041	0.0043	0.0045	0.0048
23.77Hz	0.0119	0.0118	0.0112	0.01	0.0085	0.0069	0.0053	0.0044	0.0043	0.0049	0.0055	0.0059	0.0061	0.0061	0.0063	0.0067	0.0073	0.0081	0.0087	0.009	0.009	0.0086	0.0079	0.0069	0.0058	0.0048	0.004	0.0039	0.0043	0.0051	0.0061	0.0072	0.0084	0.0094	0.0101	0.0106	0.0106	0.01	0.009	0.0077	0.0063	0.0052	0.0045	0.0042	0.0039	0.0035	0.0029	0.0028	0.0033
23.8Hz	0.0116	0.0115	0.0108	0.0097	0.008	0.006	0.0039	0.0022	0.0024	0.0039	0.0053	0.0064	0.0071	0.0076	0.008	0.0084	0.0088	0.0091	0.0093	0.0093	0.009	0.0084	0.0076	0.0065	0.0052	0.0038	0.0027	0.0024	0.0033	0.0047	0.0062	0.0076	0.009	0.0102	0.011	0.0114	0.0114	0.011	0.0102	0.0091	0.0079	0.0069	0.0059	0.0051	0.0041	0.0029	0.0016	0.001	0.0021
23.83Hz	0.011	0.0109	0.0104	0.0094	0.0079	0.0059	0.0036	0.0012	0.0016	0.0038	0.0057	0.0072	0.0083	0.009	0.0094	0.0097	0.0098	0.0098	0.0096	0.0093	0.0087	0.0081	0.0072	0.0062	0.0049	0.0033	0.0016	0.0006	0.0024	0.0044	0.0062	0.008	0.0095	0.0107	0.0116	0.0121	0.0122	0.0119	0.0112	0.0104	0.0094	0.0083	0.0071	0.0059	0.0046	0.0031	0.0016	0.0011	0.0023
23.86Hz	0.01	0.0099	0.0097	0.0092	0.0082	0.0068	0.0051	0.0038	0.0037	0.0051	0.0068	0.0083	0.0095	0.0102	0.0106	0.0106	0.0103	0.0099	0.0093	0.0087	0.008	0.0074	0.0068	0.006	0.005	0.0037	0.0023	0.0017	0.0029	0.0048	0.0066	0.0083	0.0098	0.011	0.0119	0.0124	0.0126	0.0125	0.012	0.0113	0.0104	0.0094	0.0082	0.0069	0.0055	0.0042	0.0032	0.003	0.0036
23.89Hz	0.0084	0.0087	0.0089	0.009	0.0087	0.008	0.0071	0.0065	0.0065	0.0073	0.0086	0.0098	0.0108	0.0113	0.0114	0.0111	0.0104	0.0094	0.0084	0.0075	0.0068	0.0065	0.0062	0.0059	0.0053	0.0046	0.0039	0.0037	0.0044	0.0057	0.0072	0.0087	0.0099	0.011	0.0118	0.0123	0.0126	0.0126	0.0123	0.0118	0.0111	0.0101	0.009	0.0079	0.0067	0.0057	0.005	0.0048	0.0051
23.92Hz	0.0064	0.0071	0.008	0.0088	0.0091	0.0092	0.009	0.0088	0.009	0.0096	0.0105	0.0113	0.012	0.0123	0.0121	0.0113	0.0101	0.0086	0.007	0.0057	0.0051	0.0052	0.0055	0.0058	0.0058	0.0056	0.0054	0.0055	0.006	0.0068	0.0078	0.0088	0.0097	0.0105	0.0112	0.0117	0.012	0.0122	0.0121	0.0117	0.0112	0.0105	0.0096	0.0087	0.0078	0.007	0.0065	0.0063	0.0064
23.95Hz	0.004	0.0055	0.0072	0.0085	0.0095	0.01	0.0103	0.0106	0.011	0.0115	0.0121	0.0127	0.0131	0.013	0.0125	0.0114	0.0098	0.0077	0.0055	0.0037	0.003	0.0037	0.0049	0.0057	0.0062	0.0065	0.0066	0.0068	0.0071	0.0076	0.0081	0.0086	0.0091	0.0096	0.0101	0.0106	0.011	0.0112	0.0113	0.0112	0.0109	0.0104	0.0097	0.0091	0.0084	0.0079	0.0075	0.0073	0.0073
23.99Hz	0.0022	0.0047	0.0069	0.0085	0.0097	0.0105	0.011	0.0115	0.012	0.0126	0.0132	0.0136	0.0138	0.0136	0.0129	0.0116	0.0097	0.0073	0.0047	0.0021	0.0006	0.0028	0.0045	0.0058	0.0067	0.0072	0.0075	0.0076	0.0077	0.0078	0.0078	0.0079	0.0081	0.0083	0.0087	0.0091	0.0095	0.0099	0.0101	0.0102	0.0101	0.0098	0.0094	0.009	0.0085	0.0081	0.0078	0.0076	0.0077
24.02Hz	0.0035	0.0054	0.0073	0.0087	0.0097	0.0104	0.0109	0.0115	0.0122	0.0129	0.0135	0.014	0.0142	0.014	0.0132	0.0119	0.01	0.0077	0.0053	0.0031	0.0023	0.0034	0.005	0.0062	0.0071	0.0077	0.0079	0.0079	0.0077	0.0074	0.007	0.0067	0.0066	0.0067	0.007	0.0074	0.0079	0.0082	0.0086	0.0088	0.0089	0.0088	0.0086	0.0084	0.008	0.0076	0.0074	0.0073	0.0074
24.05Hz	0.0062	0.0071	0.0082	0.0089	0.0094	0.0097	0.01	0.0106	0.0113	0.0123	0.0132	0.0139	0.0142	0.0141	0.0134	0.0122	0.0106	0.0087	0.0068	0.0053	0.0047	0.005	0.0059	0.0068	0.0076	0.008	0.008	0.0078	0.0073	0.0066	0.0058	0.0051	0.0048	0.0049	0.0053	0.0058	0.0062	0.0065	0.0068	0.0071	0.0074	0.0076	0.0076	0.0074	0.0071	0.0067	0.0064	0.0063	0.0064
24.08Hz	0.009	0.009	0.0091	0.009	0.0086	0.0083	0.0082	0.0087	0.0098	0.0111	0.0123	0.0133	0.0139	0.0139	0.0134	0.0125	0.0113	0.0098	0.0084	0.0073	0.0067	0.0067	0.007	0.0074	0.0078	0.008	0.0079	0.0074	0.0067	0.0057	0.0045	0.0033	0.0028	0.0031	0.0038	0.0044	0.0048	0.0049	0.005	0.0052	0.0057	0.0062	0.0066	0.0065	0.0061	0.0054	0.0048	0.0046	0.005
24.11Hz	0.0114	0.0107	0.0098	0.0088	0.0074	0.0062	0.0057	0.0064	0.0079	0.0097	0.0112	0.0124	0.0131	0.0134	0.0131	0.0125	0.0117	0.0106	0.0096	0.0088	0.0081	0.0078	0.0077	0.0077	0.0077	0.0077	0.0074	0.0069	0.0061	0.005	0.0036	0.0019	0.0007	0.0017	0.0029	0.0036	0.0038	0.0035	0.0031	0.0032	0.004	0.005	0.0057	0.0058	0.0053	0.0043	0.003	0.0024	0.0033
24.14Hz	0.0134	0.0121	0.0104	0.0084	0.0061	0.0038	0.0027	0.0041	0.0063	0.0084	0.0101	0.0113	0.012	0.0124	0.0124	0.0121	0.0116	0.0109	0.0102	0.0095	0.0089	0.0083	0.0079	0.0075	0.0073	0.007	0.0067	0.0063	0.0056	0.0047	0.0036	0.0022	0.0013	0.0019	0.0029	0.0035	0.0034	0.0026	0.0014	0.0011	0.0027	0.0043	0.0054	0.0057	0.0052	0.0039	0.002	0.0003	0.0025
24.17Hz	0.0151	0.0133	0.0111	0.0085	0.0056	0.0026	0.0007	0.0034	0.0058	0.0077	0.0091	0.01	0.0106	0.011	0.0112	0.0112	0.011	0.0107	0.0102	0.0096	0.0089	0.0082	0.0075	0.0069	0.0064	0.006	0.0057	0.0055	0.0053	0.0048	0.0042	0.0035	0.0031	0.0033	0.0037	0.004	0.0038	0.003	0.0019	0.0017	0.0031	0.0047	0.0059	0.0063	0.006	0.0049	0.0036	0.0031	0.0039
24.2Hz	0.0164	0.0145	0.0121	0.0094	0.0067	0.0044	0.0037	0.0047	0.0062	0.0074	0.0082	0.0087	0.009	0.0093	0.0096	0.0099	0.01	0.0099	0.0096	0.0091	0.0084	0.0076	0.0067	0.0058	0.0051	0.0047	0.0046	0.0047	0.0049	0.0049	0.0048	0.0047	0.0046	0.0047	0.0049	0.005	0.0049	0.0044	0.004	0.0042	0.005	0.0062	0.0072	0.0077	0.0076	0.007	0.0064	0.0061	0.0065
24.24Hz	0.0175	0.0157	0.0134	0.011	0.0087	0.0071	0.0064	0.0065	0.0068	0.0071	0.0072	0.0071	0.0071	0.0073	0.0077	0.0083	0.0087	0.0088	0.0087	0.0083	0.0076	0.0067	0.0057	0.0046	0.0037	0.0032	0.0033	0.0038	0.0043	0.0049	0.0053	0.0056	0.0058	0.006	0.0062	0.0064	0.0064	0.0064	0.0064	0.0068	0.0076	0.0085	0.0093	0.0098	0.0099	0.0097	0.0094	0.0093	0.0093
24.27Hz	0.0182	0.0168	0.0149	0.0129	0.011	0.0094	0.0084	0.0078	0.0072	0.0066	0.006	0.0053	0.005	0.0052	0.0059	0.0066	0.0073	0.0076	0.0076	0.0072	0.0066	0.0057	0.0047	0.0035	0.0024	0.0016	0.0019	0.0028	0.0038	0.0047	0.0054	0.0061	0.0066	0.0071	0.0075	0.0078	0.0081	0.0084	0.0088	0.0094	0.0102	0.011	0.0118	0.0124	0.0127	0.0127	0.0126	0.0124	0.0121
24.3Hz	0.0186	0.0176	0.0162	0.0145	0.0127	0.0111	0.0097	0.0085	0.0073	0.006	0.0047	0.0035	0.0029	0.0033	0.0042	0.0052	0.006	0.0064	0.0065	0.0062	0.0056	0.0048	0.0039	0.0028	0.0017	0.0005	0.0009	0.0021	0.0034	0.0045	0.0055	0.0063	0.0071	0.0078	0.0084	0.009	0.0095	0.0102	0.0109	0.0118	0.0127	0.0136	0.0145	0.0151	0.0156	0.0157	0.0157	0.0154	0.0148
24.33Hz	0.0185	0.018	0.017	0.0156	0.0139	0.0121	0.0104	0.0087	0.007	0.0054	0.0037	0.002	0.0009	0.0017	0.0031	0.0042	0.005	0.0054	0.0054	0.0051	0.0046	0.004	0.0033	0.0026	0.0018	0.0012	0.0013	0.0022	0.0033	0.0044	0.0054	0.0064	0.0072	0.008	0.0088	0.0097	0.0105	0.0115	0.0125	0.0137	0.0148	0.0159	0.0169	0.0177	0.0183	0.0185	0.0185	0.018	0.0173
24.36Hz	0.018	0.018	0.0173	0.0161	0.0144	0.0124	0.0104	0.0084	0.0066	0.0049	0.0034	0.0019	0.0009	0.0016	0.0028	0.0038	0.0044	0.0047	0.0045	0.0041	0.0036	0.0032	0.0028	0.0025	0.0022	0.0021	0.0022	0.0028	0.0036	0.0045	0.0053	0.0062	0.007	0.0078	0.0088	0.0098	0.0109	0.0121	0.0135	0.0148	0.0163	0.0176	0.0188	0.0198	0.0205	0.0208	0.0207	0.0202	0.0192
24.39Hz	0.0173	0.0177	0.0173	0.0161	0.0143	0.0122	0.0099	0.0079	0.0061	0.0046	0.0035	0.0026	0.0023	0.0025	0.0032	0.0039	0.0043	0.0043	0.0039	0.0033	0.0026	0.0022	0.0022	0.0023	0.0025	0.0027	0.0029	0.0034	0.0039	0.0044	0.0051	0.0057	0.0064	0.0073	0.0082	0.0093	0.0105	0.012	0.0135	0.0152	0.0169	0.0185	0.02	0.0212	0.0221	0.0224	0.0223	0.0216	0.0206
24.42Hz	0.0166	0.0172	0.0169	0.0158	0.0139	0.0116	0.0092	0.007	0.0053	0.0041	0.0034	0.0032	0.0032	0.0035	0.004	0.0043	0.0045	0.0042	0.0036	0.0027	0.0017	0.0011	0.0014	0.0021	0.0027	0.0031	0.0034	0.0037	0.004	0.0042	0.0046	0.005	0.0056	0.0064	0.0073	0.0083	0.0096	0.011	0.0128	0.0146	0.0166	0.0186	0.0203	0.0218	0.0228	0.0232	0.023	0.0223	0.0211
24.45Hz	0.0159	0.0166	0.0164	0.0153	0.0135	0.0111	0.0085	0.0061	0.0041	0.003	0.0029	0.0033	0.0039	0.0044	0.0048	0.0051	0.005	0.0046	0.0038	0.0027	0.0015	0.0004	0.0012	0.0022	0.003	0.0035	0.0038	0.0038	0.0037	0.0036	0.0037	0.004	0.0046	0.0053	0.0062	0.007	0.0081	0.0095	0.0112	0.0133	0.0156	0.0179	0.0199	0.0216	0.0227	0.0231	0.0229	0.0221	0.0208
24.48Hz	0.0153	0.016	0.0159	0.0149	0.0131	0.0108	0.0082	0.0054	0.0029	0.0013	0.002	0.0033	0.0044	0.0052	0.0057	0.0059	0.0058	0.0054	0.0046	0.0036	0.0026	0.0021	0.0023	0.003	0.0036	0.004	0.0041	0.0038	0.0033	0.0027	0.0024	0.0028	0.0036	0.0044	0.0051	0.0057	0.0063	0.0074	0.0091	0.0114	0.014	0.0166	0.0189	0.0208	0.0219	0.0224	0.022	0.021	0.0196
24.52Hz	0.0147	0.0154	0.0154	0.0146	0.0131	0.0109	0.0084	0.0057	0.003	0.001	0.0021	0.0037	0.0051	0.006	0.0066	0.0068	0.0067	0.0064	0.0057	0.0049	0.0042	0.0038	0.0039	0.0042	0.0046	0.0047	0.0044	0.0038	0.0028	0.0016	0.0009	0.0018	0.003	0.0038	0.0043	0.0043	0.0043	0.005	0.0067	0.0093	0.0122	0.0151	0.0176	0.0196	0.0207	0.021	0.0205	0.0193	0.0177
24.55Hz	0.0139	0.0146	0.0148	0.0143	0.0131	0.0113	0.0092	0.0069	0.0047	0.0035	0.0037	0.0048	0.006	0.0068	0.0074	0.0077	0.0077	0.0074	0.0069	0.0064	0.0059	0.0056	0.0056	0.0056	0.0057	0.0055	0.005	0.0041	0.0029	0.0016	0.0009	0.0019	0.003	0.0037	0.0037	0.0031	0.0022	0.0025	0.0047	0.0076	0.0108	0.0137	0.0163	0.0181	0.0191	0.0193	0.0186	0.0172	0.0153
24.58Hz	0.013	0.0138	0.0141	0.0139	0.0131	0.0118	0.0101	0.0084	0.0068	0.0058	0.0057	0.0063	0.007	0.0077	0.0082	0.0084	0.0084	0.0083	0.008	0.0077	0.0074	0.0072	0.0071	0.007	0.0069	0.0065	0.0059	0.005	0.0039	0.003	0.0027	0.0031	0.0036	0.0038	0.0035	0.0025	0.0009	0.0013	0.004	0.0069	0.0099	0.0127	0.0151	0.0167	0.0175	0.0174	0.0165	0.0148	0.0127
24.61Hz	0.0119	0.0129	0.0135	0.0135	0.013	0.012	0.0108	0.0096	0.0085	0.0077	0.0075	0.0076	0.008	0.0084	0.0087	0.0089	0.0089	0.0088	0.0086	0.0085	0.0085	0.0084	0.0084	0.0083	0.0081	0.0077	0.0071	0.0063	0.0054	0.0048	0.0045	0.0044	0.0045	0.0043	0.0038	0.003	0.0023	0.0029	0.0047	0.0071	0.0096	0.012	0.014	0.0153	0.0159	0.0156	0.0145	0.0126	0.0104
24.64Hz	0.0108	0.0121	0.0128	0.0129	0.0125	0.0118	0.0109	0.0101	0.0093	0.0089	0.0087	0.0087	0.0088	0.0089	0.009	0.0089	0.0088	0.0086	0.0086	0.0087	0.0089	0.0091	0.0093	0.0094	0.0093	0.0089	0.0084	0.0077	0.0071	0.0065	0.006	0.0057	0.0053	0.0049	0.0044	0.0039	0.0039	0.0045	0.0058	0.0076	0.0095	0.0114	0.013	0.0141	0.0145	0.0141	0.0128	0.0109	0.0085
24.67Hz	0.01	0.0115	0.0122	0.0122	0.0117	0.0109	0.0102	0.0096	0.0093	0.0092	0.0092	0.0092	0.0093	0.0091	0.0089	0.0085	0.0081	0.0078	0.0078	0.0082	0.0087	0.0093	0.0098	0.0101	0.0102	0.0101	0.0097	0.0091	0.0085	0.0079	0.0073	0.0067	0.006	0.0055	0.005	0.0048	0.0049	0.0055	0.0065	0.0078	0.0093	0.0108	0.0121	0.013	0.0132	0.0128	0.0115	0.0097	0.0075
24.7Hz	0.0098	0.0112	0.0117	0.0114	0.0105	0.0094	0.0086	0.0082	0.0083	0.0087	0.0092	0.0094	0.0094	0.0091	0.0085	0.0077	0.0069	0.0063	0.0063	0.007	0.008	0.009	0.0099	0.0106	0.0109	0.0109	0.0107	0.0103	0.0097	0.009	0.0082	0.0074	0.0066	0.0059	0.0054	0.0051	0.0052	0.0056	0.0065	0.0076	0.0088	0.0101	0.0112	0.0119	0.0121	0.0117	0.0107	0.0092	0.0073
24.73Hz	0.0104	0.0114	0.0114	0.0106	0.0092	0.0075	0.0062	0.0059	0.0067	0.0078	0.0088	0.0094	0.0095	0.009	0.008	0.0067	0.0052	0.0042	0.0043	0.0054	0.007	0.0085	0.0097	0.0107	0.0112	0.0115	0.0114	0.011	0.0104	0.0097	0.0088	0.0078	0.0069	0.006	0.0053	0.0048	0.0047	0.0051	0.0058	0.0069	0.008	0.0092	0.0101	0.0108	0.011	0.0107	0.01	0.0089	0.0075
24.77Hz	0.0115	0.0118	0.0113	0.01	0.008	0.0057	0.0035	0.0031	0.0048	0.0068	0.0083	0.0092	0.0094	0.0089	0.0077	0.0059	0.0038	0.0018	0.0021	0.0041	0.0062	0.008	0.0094	0.0104	0.0111	0.0115	0.0115	0.0113	0.0108	0.01	0.0091	0.008	0.0069	0.0057	0.0047	0.0039	0.0036	0.004	0.0048	0.0059	0.0071	0.0081	0.009	0.0096	0.0098	0.0098	0.0094	0.0087	0.0078
24.8Hz	0.0127	0.0124	0.0114	0.0099	0.0076	0.0049	0.0019	0.0012	0.0039	0.0063	0.0082	0.0092	0.0095	0.009	0.0078	0.0059	0.0037	0.0016	0.002	0.0041	0.006	0.0077	0.009	0.0099	0.0105	0.011	0.0111	0.0111	0.0107	0.0101	0.0092	0.0081	0.0067	0.0053	0.0038	0.0025	0.002	0.0027	0.0038	0.005	0.006	0.007	0.0078	0.0083	0.0087	0.0088	0.0087	0.0083	0.0077
24.83Hz	0.0137	0.0129	0.0117	0.0101	0.0081	0.0059	0.004	0.0036	0.0051	0.0069	0.0085	0.0095	0.0098	0.0093	0.0083	0.0068	0.0052	0.0041	0.0041	0.0052	0.0065	0.0076	0.0085	0.0091	0.0095	0.0099	0.0102	0.0104	0.0103	0.01	0.0092	0.0081	0.0066	0.0049	0.0031	0.0012	0.0006	0.002	0.0032	0.0041	0.005	0.0058	0.0065	0.0071	0.0075	0.0078	0.0078	0.0076	0.0073
24.86Hz	0.0141	0.0132	0.012	0.0106	0.0091	0.0076	0.0066	0.0063	0.007	0.0081	0.0092	0.0099	0.0101	0.0098	0.009	0.008	0.0069	0.0063	0.0062	0.0066	0.0071	0.0076	0.0078	0.0079	0.008	0.0082	0.0086	0.0092	0.0096	0.0097	0.0093	0.0083	0.0069	0.0051	0.0033	0.0018	0.0015	0.0022	0.0029	0.0034	0.0038	0.0045	0.0052	0.006	0.0065	0.0068	0.0067	0.0065	0.0064
24.89Hz	0.0139	0.0129	0.0119	0.0109	0.01	0.0092	0.0086	0.0085	0.0088	0.0094	0.0099	0.0103	0.0104	0.0101	0.0096	0.009	0.0083	0.0079	0.0077	0.0077	0.0077	0.0075	0.0071	0.0065	0.006	0.006	0.0067	0.0078	0.0088	0.0094	0.0094	0.0087	0.0075	0.006	0.0045	0.0034	0.0029	0.0027	0.0026	0.0024	0.0025	0.0031	0.0042	0.0051	0.0058	0.0059	0.0057	0.0052	0.0049
24.92Hz	0.0129	0.012	0.0113	0.0107	0.0104	0.0101	0.0099	0.0099	0.0101	0.0103	0.0105	0.0105	0.0104	0.0102	0.0099	0.0095	0.0091	0.0089	0.0086	0.0084	0.0079	0.0073	0.0063	0.005	0.0038	0.0035	0.0046	0.0064	0.008	0.0091	0.0096	0.0094	0.0086	0.0074	0.0062	0.005	0.0041	0.0033	0.0024	0.0013	0.0009	0.0022	0.0037	0.0049	0.0054	0.0054	0.0048	0.0038	0.0031
24.95Hz	0.0111	0.0103	0.0099	0.0099	0.01	0.0103	0.0105	0.0106	0.0107	0.0107	0.0106	0.0103	0.01	0.0098	0.0095	0.0093	0.0092	0.0091	0.0089	0.0086	0.008	0.0071	0.0058	0.004	0.002	0.001	0.0031	0.0054	0.0075	0.009	0.0099	0.0101	0.0098	0.009	0.0079	0.0068	0.0055	0.0043	0.0029	0.0016	0.0015	0.0028	0.0042	0.0052	0.0056	0.0053	0.0043	0.0028	0.0011
24.98Hz	0.0088	0.008	0.0079	0.0083	0.009	0.0098	0.0104	0.0107	0.0108	0.0106	0.0102	0.0097	0.0091	0.0087	0.0085	0.0085	0.0086	0.0088	0.0088	0.0085	0.008	0.007	0.0057	0.0041	0.0024	0.0018	0.0034	0.0055	0.0075	0.0092	0.0103	0.0109	0.011	0.0105	0.0097	0.0085	0.0072	0.0059	0.0046	0.0038	0.0038	0.0046	0.0055	0.0062	0.0063	0.0058	0.0047	0.0033	0.0019
25.02Hz	0.0062	0.0053	0.0054	0.0064	0.0076	0.0088	0.0098	0.0103	0.0104	0.0101	0.0095	0.0087	0.0077	0.007	0.0068	0.007	0.0075	0.008	0.0083	0.0082	0.0078	0.0071	0.006	0.0049	0.0041	0.0039	0.0048	0.0063	0.008	0.0096	0.0109	0.0117	0.012	0.0119	0.0112	0.0103	0.0091	0.008	0.0069	0.0063	0.0063	0.0067	0.0072	0.0075	0.0074	0.0069	0.006	0.0049	0.0042
25.05Hz	0.0039	0.0025	0.0029	0.0045	0.0062	0.0077	0.0089	0.0096	0.0099	0.0095	0.0087	0.0075	0.006	0.0049	0.0045	0.0052	0.0063	0.0072	0.0078	0.0079	0.0076	0.007	0.0063	0.0057	0.0053	0.0054	0.0061	0.0073	0.0088	0.0102	0.0115	0.0124	0.0129	0.0129	0.0125	0.0118	0.0109	0.01	0.0093	0.0088	0.0088	0.0089	0.0092	0.0092	0.009	0.0085	0.0077	0.0069	0.0065
25.08Hz	0.0027	0.0006	0.0014	0.0033	0.0051	0.0067	0.008	0.0089	0.0092	0.0089	0.008	0.0065	0.0046	0.0026	0.002	0.0035	0.0052	0.0065	0.0073	0.0076	0.0073	0.0068	0.0062	0.0058	0.0058	0.0061	0.0069	0.008	0.0094	0.0108	0.012	0.013	0.0135	0.0136	0.0133	0.0128	0.0122	0.0116	0.0112	0.0109	0.0109	0.011	0.0111	0.011	0.0108	0.0103	0.0096	0.0089	0.0084
25.11Hz	0.0028	0.0019	0.0021	0.0032	0.0046	0.006	0.0072	0.0082	0.0086	0.0084	0.0076	0.0062	0.0042	0.002	0.001	0.003	0.0049	0.0064	0.0072	0.0074	0.007	0.0064	0.0057	0.0052	0.0052	0.0058	0.0069	0.0083	0.0098	0.0113	0.0125	0.0133	0.0137	0.0138	0.0135	0.0131	0.0127	0.0124	0.0122	0.0123	0.0124	0.0126	0.0127	0.0127	0.0125	0.0121	0.0114	0.0107	0.0099
25.14Hz	0.0033	0.0028	0.0028	0.0034	0.0043	0.0055	0.0066	0.0076	0.0081	0.0082	0.0077	0.0066	0.0052	0.0039	0.0035	0.0043	0.0056	0.0067	0.0073	0.0074	0.0068	0.0059	0.0048	0.0039	0.0037	0.0048	0.0064	0.0083	0.0101	0.0116	0.0128	0.0135	0.0137	0.0135	0.013	0.0125	0.0121	0.0121	0.0123	0.0127	0.0132	0.0137	0.014	0.0142	0.0141	0.0137	0.013	0.0121	0.011
25.17Hz	0.0034	0.003	0.003	0.0034	0.0041	0.005	0.0061	0.0071	0.0078	0.0081	0.0079	0.0074	0.0066	0.0059	0.0057	0.006	0.0067	0.0073	0.0076	0.0075	0.0068	0.0056	0.004	0.0022	0.0016	0.0035	0.0059	0.0083	0.0103	0.012	0.0131	0.0135	0.0133	0.0126	0.0117	0.0109	0.0105	0.0106	0.0113	0.0122	0.0132	0.0141	0.0148	0.0152	0.0152	0.0149	0.0142	0.0132	0.0118
25.2Hz	0.0029	0.0025	0.0025	0.0029	0.0036	0.0045	0.0056	0.0066	0.0075	0.0081	0.0083	0.0082	0.0079	0.0076	0.0074	0.0075	0.0077	0.0079	0.0079	0.0076	0.007	0.0058	0.0042	0.0023	0.0013	0.0035	0.0061	0.0087	0.0108	0.0124	0.0133	0.0134	0.0127	0.0115	0.0099	0.0085	0.0079	0.0083	0.0095	0.0111	0.0127	0.0139	0.0149	0.0155	0.0157	0.0155	0.0149	0.0139	0.0124
25.23Hz	0.0022	0.0017	0.0017	0.0021	0.0029	0.0039	0.005	0.0062	0.0072	0.0081	0.0086	0.0089	0.0089	0.0087	0.0085	0.0084	0.0083	0.0082	0.008	0.0077	0.0072	0.0064	0.0053	0.0042	0.004	0.0053	0.0074	0.0096	0.0116	0.013	0.0136	0.0133	0.0122	0.0103	0.008	0.0056	0.0045	0.0055	0.0076	0.0098	0.0118	0.0133	0.0144	0.0151	0.0155	0.0155	0.0151	0.0142	0.0129
25.27Hz	0.0012	0.0008	0.001	0.0013	0.002	0.003	0.0043	0.0057	0.0071	0.0082	0.009	0.0094	0.0095	0.0093	0.009	0.0086	0.0082	0.0079	0.0077	0.0076	0.0074	0.0071	0.0066	0.0064	0.0066	0.0076	0.0092	0.011	0.0126	0.0137	0.0139	0.0134	0.0119	0.0096	0.0067	0.0034	0.0008	0.0035	0.0064	0.0089	0.0109	0.0124	0.0134	0.0141	0.0145	0.0147	0.0146	0.0142	0.0133
25.3Hz	0.0005	0.0003	0.0007	0.0007	0.001	0.0022	0.0038	0.0055	0.0071	0.0084	0.0094	0.0099	0.0098	0.0095	0.0088	0.0081	0.0074	0.007	0.0069	0.0071	0.0074	0.0076	0.0078	0.0081	0.0087	0.0097	0.011	0.0124	0.0136	0.0143	0.0143	0.0136	0.0121	0.0098	0.0071	0.0043	0.0028	0.0043	0.0066	0.0086	0.0101	0.0112	0.0119	0.0124	0.0128	0.0132	0.0136	0.0137	0.0134
25.33Hz	0.0014	0.0011	0.001	0.0005	0.0006	0.002	0.0038	0.0057	0.0075	0.0089	0.0099	0.0103	0.01	0.0093	0.0082	0.007	0.0059	0.0054	0.0056	0.0062	0.007	0.0078	0.0086	0.0093	0.0102	0.0112	0.0123	0.0134	0.0143	0.0147	0.0146	0.0139	0.0126	0.0107	0.0086	0.0069	0.0061	0.0065	0.0076	0.0087	0.0095	0.0098	0.01	0.0101	0.0105	0.0111	0.012	0.0127	0.0131
25.36Hz	0.0029	0.0023	0.0019	0.0017	0.0021	0.0032	0.0048	0.0066	0.0083	0.0097	0.0105	0.0107	0.0102	0.0091	0.0075	0.0057	0.004	0.0033	0.0039	0.0052	0.0066	0.0079	0.0089	0.01	0.0109	0.0119	0.0129	0.0138	0.0145	0.0149	0.0148	0.0143	0.0132	0.0119	0.0104	0.0092	0.0085	0.0084	0.0086	0.0088	0.0088	0.0084	0.0078	0.0075	0.0077	0.0086	0.01	0.0114	0.0126
25.39Hz	0.0046	0.004	0.0036	0.0036	0.0041	0.0051	0.0065	0.0081	0.0095	0.0105	0.0111	0.011	0.0103	0.009	0.0071	0.0048	0.0024	0.0007	0.0026	0.0046	0.0064	0.0078	0.009	0.01	0.0109	0.0118	0.0127	0.0135	0.0143	0.0147	0.0148	0.0144	0.0137	0.0127	0.0117	0.0108	0.01	0.0095	0.0092	0.0087	0.008	0.007	0.0058	0.0047	0.0046	0.0059	0.0079	0.01	0.0118
25.42Hz	0.0067	0.0062	0.0059	0.0059	0.0064	0.0074	0.0085	0.0096	0.0106	0.0113	0.0116	0.0113	0.0105	0.0092	0.0074	0.0052	0.0031	0.002	0.0032	0.0049	0.0065	0.0077	0.0086	0.0093	0.01	0.0107	0.0116	0.0126	0.0135	0.0141	0.0144	0.0143	0.0138	0.0131	0.0122	0.0114	0.0106	0.0098	0.0091	0.0083	0.0073	0.0059	0.0042	0.0023	0.0017	0.0038	0.0064	0.0089	0.0111
25.45Hz	0.009	0.0087	0.0085	0.0086	0.009	0.0096	0.0103	0.011	0.0114	0.0117	0.0116	0.0113	0.0107	0.0096	0.0082	0.0067	0.0053	0.0047	0.0051	0.0061	0.007	0.0076	0.0079	0.0081	0.0083	0.0089	0.0099	0.0111	0.0123	0.0132	0.0137	0.0137	0.0134	0.0127	0.0119	0.0111	0.0102	0.0094	0.0086	0.0077	0.0066	0.0054	0.0038	0.002	0.0014	0.0034	0.0059	0.0084	0.0106
25.48Hz	0.0114	0.0113	0.0113	0.0113	0.0114	0.0116	0.0117	0.0117	0.0116	0.0113	0.0111	0.0109	0.0106	0.0101	0.0094	0.0085	0.0077	0.0072	0.0072	0.0075	0.0076	0.0075	0.0069	0.0063	0.006	0.0065	0.0079	0.0095	0.011	0.0122	0.0128	0.0128	0.0125	0.0118	0.0109	0.01	0.0091	0.0083	0.0076	0.0069	0.0062	0.0052	0.0042	0.0034	0.0035	0.0046	0.0064	0.0085	0.0104
25.52Hz	0.0137	0.014	0.0141	0.014	0.0138	0.0133	0.0126	0.0117	0.0108	0.01	0.0097	0.0099	0.0102	0.0105	0.0104	0.0102	0.0098	0.0094	0.0091	0.0087	0.0082	0.0072	0.0058	0.0042	0.0032	0.004	0.006	0.0081	0.0098	0.0111	0.0117	0.0117	0.0112	0.0103	0.0093	0.0083	0.0075	0.0069	0.0065	0.0061	0.0057	0.0052	0.0048	0.0046	0.0049	0.0058	0.0072	0.0088	0.0104
25.55Hz	0.0158	0.0164	0.0167	0.0165	0.0158	0.0147	0.0131	0.0111	0.0091	0.0077	0.0074	0.0082	0.0095	0.0107	0.0114	0.0117	0.0116	0.0112	0.0106	0.0097	0.0086	0.007	0.0051	0.0028	0.0004	0.0024	0.0049	0.0072	0.009	0.0102	0.0107	0.0106	0.0098	0.0086	0.0073	0.0062	0.0055	0.0053	0.0052	0.0052	0.0051	0.005	0.0049	0.0051	0.0056	0.0064	0.0076	0.0089	0.0103
25.58Hz	0.0176	0.0186	0.019	0.0188	0.0178	0.016	0.0136	0.0105	0.0072	0.0043	0.0041	0.0065	0.009	0.0111	0.0124	0.0131	0.0131	0.0126	0.0117	0.0104	0.0089	0.0072	0.0053	0.0034	0.0023	0.0032	0.0051	0.0071	0.0086	0.0096	0.0099	0.0095	0.0085	0.0069	0.0053	0.004	0.0035	0.0037	0.0041	0.0043	0.0044	0.0044	0.0045	0.0048	0.0055	0.0064	0.0075	0.0088	0.01
25.61Hz	0.0191	0.0204	0.0211	0.0208	0.0197	0.0176	0.0146	0.0109	0.0067	0.0024	0.0023	0.0062	0.0095	0.012	0.0136	0.0143	0.0143	0.0136	0.0124	0.0108	0.0091	0.0074	0.0059	0.0048	0.0044	0.0049	0.0061	0.0075	0.0087	0.0094	0.0094	0.0088	0.0075	0.0057	0.0037	0.002	0.0015	0.0024	0.0031	0.0036	0.0036	0.0036	0.0036	0.004	0.0047	0.0058	0.007	0.0083	0.0095
25.64Hz	0.0201	0.0218	0.0227	0.0226	0.0216	0.0195	0.0166	0.013	0.0093	0.0065	0.0063	0.0086	0.0113	0.0136	0.015	0.0156	0.0152	0.0142	0.0126	0.0109	0.0091	0.0075	0.0063	0.0057	0.0056	0.0061	0.007	0.008	0.0089	0.0094	0.0093	0.0085	0.0071	0.0053	0.0033	0.0013	0.0007	0.0019	0.0027	0.003	0.0029	0.0025	0.0024	0.0028	0.0037	0.0049	0.0063	0.0076	0.0087
25.67Hz	0.0207	0.0227	0.0238	0.0241	0.0233	0.0216	0.0192	0.0163	0.0135	0.0116	0.0113	0.0124	0.0141	0.0157	0.0166	0.0167	0.0159	0.0145	0.0126	0.0105	0.0086	0.007	0.006	0.0057	0.006	0.0067	0.0076	0.0085	0.0092	0.0096	0.0094	0.0086	0.0073	0.0058	0.0041	0.0027	0.0022	0.0025	0.0027	0.0027	0.0022	0.0015	0.001	0.0016	0.0028	0.0041	0.0054	0.0067	0.0079
25.7Hz	0.0209	0.0231	0.0245	0.0251	0.0247	0.0235	0.0217	0.0196	0.0176	0.0162	0.0158	0.0163	0.0171	0.0179	0.0182	0.0177	0.0165	0.0146	0.0124	0.0099	0.0076	0.0057	0.0048	0.0049	0.0057	0.0068	0.0079	0.0088	0.0095	0.0098	0.0096	0.009	0.008	0.0068	0.0055	0.0044	0.0037	0.0034	0.0031	0.0026	0.0019	0.001	0.0003	0.0012	0.0023	0.0034	0.0045	0.0057	0.0069
25.73Hz	0.0206	0.023	0.0246	0.0255	0.0255	0.0248	0.0236	0.0222	0.0208	0.0198	0.0194	0.0194	0.0196	0.0198	0.0195	0.0186	0.0171	0.0148	0.0122	0.0093	0.0064	0.0039	0.0027	0.0036	0.0051	0.0066	0.0079	0.0088	0.0095	0.0098	0.0098	0.0094	0.0088	0.0079	0.0069	0.006	0.0052	0.0045	0.0038	0.003	0.0022	0.0015	0.0014	0.0017	0.0022	0.0028	0.0036	0.0048	0.006
25.76Hz	0.02	0.0225	0.0243	0.0253	0.0256	0.0252	0.0244	0.0234	0.0224	0.0218	0.0214	0.0213	0.0212	0.021	0.0205	0.0193	0.0176	0.0152	0.0123	0.0091	0.0058	0.0026	0.0003	0.0029	0.0049	0.0065	0.0077	0.0086	0.0091	0.0095	0.0097	0.0096	0.0093	0.0088	0.0082	0.0074	0.0066	0.0057	0.0048	0.0039	0.0031	0.0025	0.0022	0.002	0.0018	0.0019	0.0027	0.004	0.0054
25.8Hz	0.0191	0.0217	0.0235	0.0246	0.0248	0.0245	0.0238	0.0229	0.0222	0.0218	0.0217	0.0217	0.0218	0.0216	0.021	0.0198	0.018	0.0157	0.0128	0.0097	0.0066	0.0039	0.0028	0.0038	0.0053	0.0066	0.0075	0.008	0.0084	0.0088	0.0091	0.0094	0.0095	0.0095	0.0092	0.0087	0.008	0.0071	0.0061	0.0052	0.0043	0.0036	0.0029	0.0021	0.0011	0.0007	0.002	0.0037	0.0053
25.83Hz	0.0182	0.0207	0.0224	0.0233	0.0234	0.0228	0.0218	0.0208	0.0201	0.0199	0.0202	0.0207	0.0212	0.0214	0.021	0.02	0.0183	0.0161	0.0136	0.0108	0.0082	0.0063	0.0053	0.0055	0.0062	0.0068	0.0071	0.0073	0.0073	0.0074	0.0079	0.0086	0.0093	0.0098	0.01	0.0099	0.0094	0.0087	0.0078	0.0068	0.0058	0.0048	0.0038	0.0026	0.0015	0.0013	0.0026	0.0042	0.0056
25.86Hz	0.0172	0.0195	0.0211	0.0218	0.0215	0.0204	0.0188	0.0173	0.0163	0.0164	0.0173	0.0186	0.0198	0.0205	0.0205	0.0197	0.0183	0.0164	0.0141	0.0119	0.0098	0.0083	0.0074	0.007	0.007	0.007	0.0067	0.0063	0.0058	0.0056	0.0061	0.0073	0.0086	0.0098	0.0106	0.011	0.0108	0.0103	0.0095	0.0085	0.0074	0.0062	0.0051	0.0039	0.0031	0.0032	0.004	0.0052	0.0063
25.89Hz	0.0161	0.0183	0.0197	0.0202	0.0195	0.0178	0.0153	0.0128	0.0113	0.0116	0.0135	0.0159	0.018	0.0193	0.0196	0.0191	0.0179	0.0162	0.0143	0.0124	0.0108	0.0095	0.0086	0.008	0.0076	0.0071	0.0064	0.0054	0.0041	0.0033	0.0039	0.0057	0.0078	0.0097	0.0111	0.012	0.0122	0.0119	0.0112	0.0103	0.0091	0.0078	0.0066	0.0056	0.0051	0.005	0.0055	0.0062	0.007
25.92Hz	0.0149	0.017	0.0184	0.0187	0.0178	0.0156	0.0123	0.0085	0.0056	0.0065	0.01	0.0135	0.0162	0.0179	0.0185	0.0181	0.017	0.0155	0.0137	0.0121	0.0107	0.0097	0.0089	0.0083	0.0079	0.0073	0.0063	0.005	0.0031	0.0009	0.002	0.0048	0.0075	0.0099	0.0117	0.0129	0.0134	0.0134	0.0128	0.0118	0.0106	0.0094	0.0082	0.0073	0.0067	0.0065	0.0067	0.007	0.0074
25.95Hz	0.0136	0.0157	0.0172	0.0176	0.0167	0.0144	0.0109	0.0064	0.0015	0.0037	0.0083	0.0122	0.0149	0.0166	0.0171	0.0168	0.0157	0.0142	0.0126	0.011	0.0098	0.0088	0.0082	0.0079	0.0077	0.0073	0.0066	0.0054	0.0039	0.0025	0.0032	0.0055	0.0082	0.0106	0.0126	0.0139	0.0146	0.0146	0.0141	0.0131	0.0119	0.0106	0.0094	0.0085	0.0079	0.0075	0.0073	0.0073	0.0075
25.98Hz	0.0122	0.0145	0.0162	0.0169	0.0164	0.0146	0.0117	0.0084	0.0061	0.0068	0.0095	0.0122	0.0143	0.0154	0.0156	0.0151	0.014	0.0126	0.011	0.0094	0.008	0.0071	0.0068	0.0069	0.0071	0.0073	0.007	0.0065	0.0057	0.0054	0.006	0.0076	0.0097	0.0119	0.0136	0.0149	0.0155	0.0155	0.0149	0.0139	0.0127	0.0114	0.0102	0.0091	0.0083	0.0077	0.0073	0.0071	0.0071
26.01Hz	0.0108	0.0135	0.0155	0.0167	0.0167	0.0157	0.0139	0.012	0.0107	0.0108	0.0118	0.0131	0.0139	0.0142	0.0139	0.0131	0.012	0.0107	0.0092	0.0076	0.006	0.0049	0.0047	0.0053	0.0062	0.0071	0.0076	0.0077	0.0078	0.008	0.0088	0.0101	0.0117	0.0133	0.0147	0.0156	0.016	0.0159	0.0152	0.0142	0.013	0.0116	0.0103	0.009	0.0079	0.0071	0.0065	0.0063	0.0062
26.05Hz	0.0098	0.0128	0.0152	0.0168	0.0175	0.0172	0.0163	0.0152	0.0144	0.0139	0.0139	0.0138	0.0135	0.0129	0.0119	0.0109	0.0098	0.0088	0.0076	0.0061	0.0044	0.0027	0.0022	0.0035	0.0053	0.0068	0.008	0.0089	0.0096	0.0103	0.0112	0.0123	0.0135	0.0146	0.0155	0.016	0.0161	0.0157	0.015	0.0139	0.0127	0.0113	0.0098	0.0084	0.007	0.0059	0.0052	0.0049	0.0051
26.08Hz	0.0097	0.0128	0.0154	0.0173	0.0183	0.0187	0.0184	0.0177	0.0169	0.016	0.0151	0.014	0.0128	0.0113	0.0098	0.0085	0.0076	0.0069	0.0062	0.0052	0.0038	0.0019	0.0005	0.0026	0.0048	0.0068	0.0085	0.0099	0.011	0.012	0.013	0.014	0.0148	0.0155	0.0159	0.0159	0.0156	0.0149	0.014	0.013	0.0118	0.0105	0.0091	0.0075	0.0059	0.0044	0.0033	0.0032	0.0038
26.11Hz	0.0105	0.0133	0.0158	0.0178	0.0191	0.0197	0.0198	0.0192	0.0183	0.0171	0.0156	0.0138	0.0117	0.0096	0.0076	0.006	0.0052	0.0051	0.0051	0.0049	0.0042	0.0032	0.0028	0.0037	0.0054	0.0073	0.0091	0.0107	0.0121	0.0132	0.0141	0.0149	0.0154	0.0157	0.0156	0.0152	0.0145	0.0136	0.0125	0.0114	0.0104	0.0094	0.0082	0.0068	0.0051	0.0032	0.0015	0.0014	0.0027
26.14Hz	0.0117	0.0142	0.0164	0.0182	0.0195	0.0202	0.0203	0.0198	0.0188	0.0173	0.0154	0.0132	0.0107	0.008	0.0055	0.0035	0.0029	0.0035	0.0043	0.0047	0.0048	0.0047	0.0048	0.0054	0.0067	0.0082	0.0098	0.0113	0.0127	0.0137	0.0145	0.015	0.0153	0.0152	0.0148	0.0141	0.013	0.0118	0.0105	0.0094	0.0085	0.0079	0.0072	0.0063	0.005	0.0034	0.0018	0.0015	0.0029
26.17Hz	0.0129	0.0149	0.0167	0.0182	0.0193	0.0199	0.02	0.0195	0.0184	0.0169	0.0149	0.0126	0.0099	0.0071	0.0043	0.0017	0.0008	0.0025	0.0038	0.0048	0.0053	0.0057	0.0062	0.0069	0.0079	0.0091	0.0104	0.0117	0.0128	0.0137	0.0142	0.0144	0.0143	0.014	0.0134	0.0125	0.0114	0.0099	0.0084	0.0071	0.0062	0.006	0.0061	0.006	0.0055	0.0047	0.0039	0.0038	0.0043
26.2Hz	0.0136	0.0151	0.0165	0.0177	0.0186	0.019	0.0189	0.0184	0.0174	0.0159	0.0141	0.012	0.0096	0.0071	0.0047	0.0026	0.0018	0.0028	0.004	0.005	0.0057	0.0063	0.0069	0.0076	0.0086	0.0097	0.0108	0.0119	0.0127	0.0132	0.0133	0.013	0.0126	0.0121	0.0115	0.0108	0.0098	0.0084	0.0066	0.0048	0.0036	0.0039	0.0049	0.0059	0.0063	0.0063	0.0062	0.0062	0.0065
26.23Hz	0.0135	0.0145	0.0156	0.0165	0.0172	0.0175	0.0174	0.0168	0.0158	0.0145	0.013	0.0113	0.0096	0.0077	0.006	0.0045	0.0039	0.0041	0.0048	0.0054	0.0059	0.0064	0.0069	0.0075	0.0085	0.0096	0.0108	0.0117	0.0123	0.0124	0.012	0.0112	0.0102	0.0096	0.0093	0.0091	0.0086	0.0075	0.0058	0.0035	0.001	0.0019	0.0042	0.0061	0.0073	0.008	0.0084	0.0086	0.0088
26.26Hz	0.0124	0.013	0.0139	0.0147	0.0154	0.0157	0.0155	0.0149	0.0138	0.0126	0.0114	0.0103	0.0093	0.0083	0.0073	0.0064	0.0058	0.0057	0.0059	0.006	0.006	0.0059	0.006	0.0065	0.0076	0.009	0.0105	0.0115	0.012	0.0118	0.0107	0.0091	0.0074	0.0064	0.0066	0.0074	0.0078	0.0075	0.0064	0.0046	0.0029	0.0032	0.0051	0.0071	0.0087	0.0098	0.0105	0.0109	0.0111
26.3Hz	0.0103	0.0106	0.0114	0.0125	0.0134	0.0139	0.0137	0.0129	0.0116	0.0102	0.0092	0.0086	0.0084	0.0084	0.0082	0.0079	0.0076	0.0073	0.0071	0.0066	0.0059	0.005	0.0043	0.0046	0.006	0.0081	0.0101	0.0114	0.012	0.0115	0.0099	0.0075	0.0047	0.0027	0.004	0.0061	0.0076	0.0082	0.0079	0.007	0.0063	0.0064	0.0075	0.009	0.0105	0.0116	0.0124	0.0128	0.013
26.33Hz	0.0075	0.0074	0.0086	0.0102	0.0116	0.0123	0.0122	0.0111	0.0094	0.0077	0.0064	0.0063	0.007	0.008	0.0087	0.009	0.009	0.0088	0.0083	0.0074	0.0061	0.0043	0.0022	0.002	0.0046	0.0075	0.01	0.0117	0.0124	0.0119	0.0102	0.0076	0.0043	0.0015	0.0035	0.0063	0.0084	0.0096	0.0099	0.0098	0.0096	0.0098	0.0104	0.0114	0.0125	0.0133	0.0139	0.0143	0.0144
26.36Hz	0.0041	0.0038	0.0059	0.0084	0.0103	0.0113	0.0111	0.0099	0.0078	0.0053	0.0033	0.0035	0.0054	0.0074	0.0089	0.0098	0.0102	0.0101	0.0096	0.0085	0.0069	0.0048	0.0025	0.0023	0.0051	0.0081	0.0107	0.0126	0.0134	0.0131	0.0117	0.0096	0.0073	0.0059	0.0065	0.0083	0.0102	0.0115	0.0123	0.0126	0.0127	0.0129	0.0132	0.0137	0.0143	0.0147	0.015	0.015	0.0149
26.39Hz	0.0022	0.0016	0.0049	0.0078	0.0099	0.0109	0.0107	0.0094	0.0072	0.0044	0.0013	0.0019	0.0048	0.0072	0.0091	0.0104	0.0111	0.0113	0.0108	0.0099	0.0085	0.0069	0.0056	0.0058	0.0076	0.01	0.0122	0.014	0.0149	0.0149	0.014	0.0126	0.0112	0.0103	0.0105	0.0115	0.0128	0.0139	0.0147	0.0151	0.0153	0.0154	0.0154	0.0155	0.0155	0.0154	0.0152	0.0149	0.0146
26.42Hz	0.005	0.0049	0.0066	0.0088	0.0104	0.0112	0.0109	0.0098	0.0079	0.0057	0.004	0.0041	0.0058	0.0078	0.0095	0.0109	0.0118	0.0121	0.0119	0.0113	0.0104	0.0095	0.009	0.0094	0.0106	0.0124	0.0142	0.0157	0.0167	0.0169	0.0165	0.0158	0.015	0.0144	0.0144	0.0149	0.0156	0.0163	0.0168	0.0171	0.0172	0.017	0.0167	0.0163	0.0159	0.0153	0.0147	0.014	0.0134
26.45Hz	0.0085	0.0085	0.0093	0.0105	0.0115	0.012	0.0116	0.0107	0.0092	0.0078	0.0068	0.0067	0.0075	0.0087	0.01	0.0112	0.012	0.0126	0.0127	0.0126	0.0122	0.0119	0.0119	0.0124	0.0135	0.0148	0.0162	0.0175	0.0184	0.0188	0.0188	0.0185	0.0181	0.0178	0.0177	0.0178	0.0181	0.0183	0.0185	0.0184	0.0182	0.0177	0.017	0.0162	0.0153	0.0143	0.0133	0.0124	0.0115
26.48Hz	0.0116	0.0115	0.0119	0.0125	0.0129	0.013	0.0126	0.0118	0.0107	0.0096	0.0089	0.0086	0.0088	0.0094	0.0102	0.0111	0.0119	0.0126	0.0131	0.0133	0.0135	0.0137	0.014	0.0147	0.0155	0.0166	0.0178	0.0188	0.0197	0.0202	0.0204	0.0204	0.0202	0.02	0.0199	0.0198	0.0197	0.0196	0.0193	0.0189	0.0182	0.0174	0.0163	0.0152	0.0139	0.0126	0.0114	0.0103	0.0092
26.51Hz	0.0137	0.0137	0.0139	0.0141	0.0142	0.014	0.0135	0.0128	0.0118	0.0108	0.01	0.0094	0.0092	0.0094	0.0099	0.0106	0.0114	0.0122	0.0129	0.0135	0.014	0.0145	0.015	0.0157	0.0165	0.0175	0.0185	0.0195	0.0202	0.0208	0.0211	0.0212	0.0212	0.021	0.0208	0.0205	0.0202	0.0198	0.0192	0.0184	0.0174	0.0162	0.0148	0.0133	0.0119	0.0105	0.0092	0.008	0.0069
26.55Hz	0.0147	0.0148	0.015	0.0151	0.0151	0.0148	0.0143	0.0135	0.0124	0.0113	0.0102	0.0092	0.0087	0.0085	0.0088	0.0095	0.0105	0.0114	0.0123	0.013	0.0136	0.0142	0.0148	0.0155	0.0163	0.0173	0.0183	0.0192	0.02	0.0205	0.0208	0.0209	0.0208	0.0206	0.0203	0.02	0.0195	0.019	0.0182	0.0172	0.0159	0.0143	0.0127	0.011	0.0095	0.0081	0.007	0.0059	0.0049
26.58Hz	0.0144	0.0147	0.0151	0.0154	0.0155	0.0153	0.0147	0.0138	0.0126	0.0111	0.0095	0.0081	0.0071	0.0067	0.0072	0.0081	0.0093	0.0104	0.0113	0.012	0.0125	0.013	0.0135	0.0142	0.015	0.016	0.0171	0.0181	0.0188	0.0193	0.0195	0.0195	0.0192	0.0189	0.0185	0.0181	0.0178	0.0173	0.0165	0.0154	0.014	0.0122	0.0103	0.0085	0.007	0.0059	0.005	0.0043	0.0034
26.61Hz	0.013	0.0136	0.0143	0.0149	0.0153	0.0153	0.0148	0.0138	0.0123	0.0105	0.0084	0.0064	0.0048	0.0043	0.0051	0.0066	0.008	0.0092	0.01	0.0106	0.0109	0.0111	0.0114	0.0119	0.0127	0.0138	0.015	0.0162	0.017	0.0175	0.0175	0.0172	0.0167	0.0161	0.0156	0.0153	0.0152	0.015	0.0144	0.0135	0.012	0.0102	0.0081	0.0062	0.0046	0.0038	0.0035	0.0032	0.0028
26.64Hz	0.0106	0.0115	0.0128	0.0139	0.0147	0.0149	0.0145	0.0135	0.0119	0.0099	0.0075	0.0049	0.0025	0.0017	0.0034	0.0054	0.0069	0.008	0.0087	0.0089	0.0089	0.0087	0.0087	0.009	0.0099	0.0111	0.0125	0.0138	0.0148	0.0153	0.0152	0.0145	0.0135	0.0125	0.0119	0.0118	0.0121	0.0124	0.0123	0.0116	0.0103	0.0085	0.0064	0.0043	0.0026	0.0019	0.0022	0.0026	0.0026
26.67Hz	0.0075	0.0091	0.011	0.0126	0.0137	0.0142	0.0139	0.013	0.0115	0.0095	0.0071	0.0046	0.0022	0.0014	0.0032	0.0049	0.0062	0.007	0.0073	0.0072	0.0068	0.0063	0.0059	0.0061	0.0068	0.0082	0.0098	0.0114	0.0125	0.0131	0.0129	0.0119	0.0103	0.0087	0.0078	0.0081	0.009	0.01	0.0105	0.0101	0.0091	0.0074	0.0054	0.0034	0.0015	0.0003	0.0013	0.0022	0.0026
26.7Hz	0.0044	0.007	0.0094	0.0114	0.0126	0.0132	0.0131	0.0123	0.0111	0.0094	0.0075	0.0056	0.0041	0.0036	0.0042	0.0051	0.0058	0.0062	0.006	0.0055	0.0048	0.004	0.0034	0.0034	0.0041	0.0056	0.0074	0.0091	0.0105	0.0112	0.011	0.0098	0.0078	0.0053	0.0037	0.0045	0.0065	0.0082	0.0091	0.0091	0.0083	0.0069	0.0051	0.0034	0.0019	0.001	0.0013	0.002	0.0026
26.73Hz	0.0033	0.0062	0.0086	0.0103	0.0115	0.012	0.012	0.0115	0.0106	0.0094	0.0081	0.0068	0.0058	0.0054	0.0054	0.0056	0.0056	0.0054	0.0049	0.0041	0.0032	0.0023	0.0015	0.0013	0.0021	0.0036	0.0054	0.0073	0.0089	0.0098	0.0098	0.0087	0.0067	0.0039	0.0007	0.0026	0.0054	0.0074	0.0085	0.0086	0.0079	0.0067	0.0052	0.0037	0.0025	0.0019	0.0018	0.0021	0.0026
26.76Hz	0.005	0.0067	0.0083	0.0095	0.0103	0.0107	0.0107	0.0105	0.01	0.0093	0.0085	0.0076	0.007	0.0065	0.0061	0.0059	0.0054	0.0048	0.004	0.003	0.002	0.0012	0.0005	0.0002	0.0012	0.0026	0.0043	0.0061	0.0078	0.0089	0.0092	0.0087	0.0073	0.0055	0.0042	0.0047	0.0063	0.0078	0.0086	0.0086	0.0079	0.0066	0.0052	0.0038	0.0028	0.0022	0.0021	0.0023	0.0028
26.79Hz	0.0069	0.0075	0.0082	0.0087	0.009	0.0092	0.0093	0.0093	0.0091	0.0088	0.0084	0.0079	0.0074	0.0069	0.0064	0.0059	0.0052	0.0044	0.0035	0.0026	0.0016	0.0009	0.0005	0.0006	0.0012	0.0024	0.0039	0.0056	0.0073	0.0086	0.0093	0.0094	0.0088	0.0081	0.0075	0.0077	0.0083	0.009	0.0093	0.009	0.0081	0.0067	0.0051	0.0036	0.0024	0.0018	0.0019	0.0024	0.003
26.83Hz	0.0081	0.0079	0.0078	0.0077	0.0077	0.0077	0.0078	0.0078	0.0079	0.0079	0.0078	0.0075	0.0072	0.0068	0.0063	0.0057	0.005	0.0042	0.0034	0.0026	0.0018	0.0011	0.0005	0.0004	0.0013	0.0025	0.004	0.0057	0.0073	0.0087	0.0098	0.0104	0.0105	0.0105	0.0104	0.0104	0.0106	0.0107	0.0104	0.0098	0.0086	0.007	0.0052	0.0034	0.0018	0.0008	0.0015	0.0025	0.0034
26.86Hz	0.0084	0.0076	0.0069	0.0065	0.0062	0.0061	0.0061	0.0062	0.0064	0.0066	0.0068	0.0068	0.0066	0.0064	0.0059	0.0054	0.0047	0.0041	0.0034	0.0028	0.0021	0.0014	0.0007	0.0005	0.0015	0.0028	0.0043	0.006	0.0077	0.0092	0.0104	0.0114	0.0121	0.0124	0.0126	0.0127	0.0126	0.0124	0.0118	0.0108	0.0094	0.0077	0.0058	0.0038	0.0019	0.0007	0.0017	0.0029	0.004
26.89Hz	0.0078	0.0066	0.0057	0.0051	0.0047	0.0046	0.0045	0.0046	0.0048	0.0052	0.0055	0.0058	0.0058	0.0057	0.0054	0.0049	0.0044	0.0038	0.0033	0.0028	0.0023	0.0019	0.0014	0.0014	0.0022	0.0034	0.0049	0.0065	0.0082	0.0097	0.0111	0.0123	0.0132	0.0138	0.0142	0.0144	0.0143	0.0139	0.0131	0.012	0.0105	0.0087	0.0068	0.005	0.0034	0.0026	0.003	0.0038	0.0046
26.92Hz	0.0067	0.0052	0.0041	0.0036	0.0033	0.0032	0.0031	0.0031	0.0033	0.0037	0.0042	0.0047	0.005	0.005	0.0048	0.0043	0.0038	0.0033	0.0029	0.0026	0.0024	0.0023	0.0022	0.0024	0.0031	0.0042	0.0056	0.0071	0.0087	0.0102	0.0116	0.0128	0.0138	0.0146	0.0151	0.0154	0.0154	0.015	0.0142	0.0131	0.0117	0.01	0.0083	0.0066	0.0053	0.0046	0.0045	0.0048	0.0053
26.95Hz	0.0053	0.0037	0.0026	0.0022	0.0022	0.0021	0.0019	0.0017	0.0019	0.0024	0.0031	0.0038	0.0042	0.0044	0.0042	0.0038	0.0032	0.0027	0.0022	0.0021	0.0023	0.0025	0.0028	0.0033	0.0041	0.0052	0.0064	0.0078	0.0091	0.0104	0.0116	0.0127	0.0137	0.0145	0.0152	0.0157	0.0158	0.0156	0.015	0.014	0.0128	0.0113	0.0098	0.0083	0.0072	0.0064	0.006	0.0059	0.0058
26.98Hz	0.0043	0.0024	0.0012	0.0011	0.0014	0.0014	0.0011	0.0006	0.0008	0.0015	0.0024	0.0031	0.0036	0.0038	0.0037	0.0034	0.0027	0.002	0.0014	0.0013	0.0019	0.0026	0.0033	0.0041	0.005	0.0061	0.0072	0.0083	0.0094	0.0103	0.0112	0.012	0.0128	0.0137	0.0146	0.0153	0.0157	0.0157	0.0153	0.0146	0.0135	0.0122	0.0109	0.0097	0.0086	0.0078	0.0072	0.0067	0.0062
27.01Hz	0.0039	0.002	0.0006	0.0005	0.0011	0.0011	0.0009	0.0005	0.0007	0.0014	0.0021	0.0027	0.0031	0.0034	0.0034	0.0031	0.0025	0.0017	0.0007	0.0004	0.0015	0.0026	0.0037	0.0048	0.0058	0.0069	0.0078	0.0086	0.0093	0.0097	0.01	0.0105	0.0112	0.0122	0.0132	0.0143	0.015	0.0153	0.0152	0.0146	0.0137	0.0126	0.0114	0.0103	0.0094	0.0086	0.0079	0.0073	0.0065
27.04Hz	0.0041	0.0026	0.0015	0.0011	0.0012	0.0013	0.0012	0.0012	0.0013	0.0017	0.0021	0.0025	0.0028	0.003	0.0031	0.003	0.0026	0.002	0.0013	0.0011	0.0019	0.003	0.0042	0.0055	0.0066	0.0075	0.0083	0.0088	0.0089	0.0087	0.0084	0.0083	0.0089	0.01	0.0114	0.0129	0.014	0.0146	0.0147	0.0142	0.0134	0.0123	0.0112	0.0102	0.0094	0.0087	0.0082	0.0076	0.0068
27.08Hz	0.0047	0.0034	0.0025	0.0019	0.0017	0.0017	0.0017	0.0017	0.0018	0.0019	0.002	0.0022	0.0024	0.0027	0.0029	0.0029	0.0028	0.0026	0.0024	0.0023	0.0028	0.0038	0.005	0.0062	0.0073	0.0081	0.0086	0.0087	0.0083	0.0074	0.0063	0.0056	0.006	0.0075	0.0095	0.0114	0.0128	0.0137	0.0138	0.0134	0.0125	0.0113	0.0101	0.0091	0.0085	0.0081	0.0079	0.0077	0.0072
27.11Hz	0.0052	0.0042	0.0034	0.0028	0.0024	0.0022	0.0022	0.0021	0.002	0.0019	0.0018	0.0018	0.002	0.0024	0.0027	0.0029	0.0031	0.0032	0.0033	0.0035	0.004	0.0048	0.0058	0.0069	0.0078	0.0085	0.0088	0.0085	0.0077	0.0063	0.0044	0.0027	0.0031	0.0054	0.0079	0.0102	0.0118	0.0127	0.0129	0.0124	0.0113	0.0099	0.0085	0.0073	0.0068	0.0069	0.0072	0.0075	0.0075
27.14Hz	0.0054	0.0048	0.0042	0.0036	0.0031	0.0028	0.0026	0.0023	0.0021	0.0017	0.0014	0.0013	0.0015	0.002	0.0025	0.003	0.0033	0.0037	0.004	0.0044	0.005	0.0057	0.0066	0.0075	0.0082	0.0088	0.0089	0.0084	0.0074	0.0058	0.0036	0.0012	0.0019	0.0047	0.0073	0.0094	0.011	0.0119	0.012	0.0113	0.01	0.0084	0.0065	0.005	0.0046	0.0052	0.0062	0.0071	0.0077
27.17Hz	0.0055	0.0052	0.0048	0.0043	0.0038	0.0033	0.0029	0.0025	0.002	0.0015	0.0009	0.0006	0.001	0.0017	0.0024	0.003	0.0036	0.004	0.0045	0.005	0.0056	0.0063	0.007	0.0077	0.0084	0.0088	0.0088	0.0084	0.0075	0.0062	0.0047	0.0036	0.004	0.0056	0.0075	0.0092	0.0105	0.0111	0.0111	0.0104	0.009	0.0072	0.005	0.0027	0.0019	0.0035	0.0053	0.0068	0.0079
27.2Hz	0.0055	0.0055	0.0052	0.0047	0.0042	0.0037	0.0031	0.0026	0.0021	0.0015	0.0008	0.0003	0.0008	0.0016	0.0024	0.0032	0.0038	0.0043	0.0048	0.0053	0.0058	0.0064	0.007	0.0077	0.0082	0.0086	0.0087	0.0085	0.0079	0.0071	0.0063	0.0059	0.0061	0.007	0.0081	0.0092	0.01	0.0103	0.0102	0.0096	0.0084	0.0067	0.0046	0.0023	0.001	0.003	0.0051	0.0068	0.0081
27.23Hz	0.0056	0.0057	0.0055	0.0049	0.0043	0.0037	0.0031	0.0027	0.0022	0.0017	0.0013	0.0011	0.0014	0.002	0.0028	0.0034	0.004	0.0045	0.0048	0.0052	0.0056	0.006	0.0065	0.0071	0.0078	0.0082	0.0085	0.0086	0.0084	0.008	0.0077	0.0075	0.0076	0.008	0.0085	0.009	0.0093	0.0095	0.0093	0.0089	0.008	0.0068	0.0054	0.0041	0.0035	0.0043	0.0058	0.0072	0.0084
27.26Hz	0.0059	0.006	0.0056	0.0049	0.0041	0.0033	0.0028	0.0025	0.0023	0.0022	0.002	0.002	0.0023	0.0027	0.0033	0.0038	0.0042	0.0045	0.0046	0.0047	0.0049	0.0052	0.0056	0.0063	0.007	0.0076	0.0081	0.0085	0.0086	0.0086	0.0085	0.0085	0.0084	0.0084	0.0084	0.0084	0.0084	0.0084	0.0083	0.0081	0.0078	0.0072	0.0066	0.0059	0.0057	0.0061	0.0069	0.0079	0.0087
27.29Hz	0.0066	0.0064	0.0057	0.0046	0.0035	0.0026	0.0021	0.0022	0.0024	0.0026	0.0028	0.0029	0.0032	0.0035	0.0038	0.0041	0.0042	0.0042	0.0041	0.0039	0.0038	0.004	0.0045	0.0052	0.006	0.0068	0.0075	0.0081	0.0085	0.0087	0.0088	0.0087	0.0085	0.0082	0.0079	0.0075	0.0072	0.007	0.0071	0.0072	0.0074	0.0075	0.0074	0.0073	0.0074	0.0076	0.0081	0.0086	0.0089
27.33Hz	0.0077	0.007	0.006	0.0045	0.003	0.0015	0.001	0.0018	0.0025	0.0031	0.0035	0.0038	0.004	0.0042	0.0044	0.0043	0.0042	0.0038	0.0034	0.0029	0.0026	0.0027	0.0032	0.004	0.0049	0.0059	0.0068	0.0075	0.0081	0.0085	0.0086	0.0085	0.0081	0.0076	0.0069	0.0062	0.0056	0.0054	0.0056	0.0061	0.0067	0.0073	0.0078	0.0082	0.0085	0.0087	0.0089	0.009	0.0088
27.36Hz	0.0091	0.0081	0.0067	0.005	0.0032	0.0014	0.0009	0.0021	0.0031	0.0038	0.0043	0.0046	0.0048	0.0048	0.0047	0.0044	0.004	0.0034	0.0026	0.0019	0.0014	0.0015	0.0021	0.0029	0.0039	0.0049	0.0059	0.0068	0.0075	0.0079	0.0081	0.0079	0.0073	0.0066	0.0057	0.0047	0.0039	0.0036	0.0039	0.0047	0.0058	0.0068	0.0078	0.0085	0.0091	0.0094	0.0095	0.0092	0.0085
27.39Hz	0.0108	0.0096	0.008	0.0063	0.0045	0.0032	0.0028	0.0033	0.0041	0.0047	0.0051	0.0053	0.0053	0.0052	0.0049	0.0044	0.0037	0.003	0.0021	0.0011	0.0003	0.0007	0.0014	0.0022	0.003	0.004	0.005	0.006	0.0068	0.0073	0.0074	0.0071	0.0064	0.0055	0.0044	0.0033	0.0024	0.002	0.0023	0.0034	0.0047	0.0061	0.0074	0.0086	0.0094	0.0098	0.0097	0.0092	0.0081
27.42Hz	0.0127	0.0114	0.0099	0.0082	0.0067	0.0055	0.005	0.005	0.0053	0.0056	0.0058	0.0057	0.0056	0.0053	0.0049	0.0043	0.0036	0.0028	0.002	0.0012	0.0007	0.0008	0.0012	0.0016	0.0022	0.0031	0.0042	0.0053	0.0062	0.0068	0.0068	0.0064	0.0056	0.0045	0.0033	0.0022	0.0013	0.0006	0.001	0.0022	0.0037	0.0054	0.007	0.0085	0.0095	0.01	0.0099	0.0092	0.0079
27.45Hz	0.0147	0.0135	0.012	0.0104	0.009	0.0079	0.0071	0.0067	0.0066	0.0064	0.0062	0.0058	0.0054	0.005	0.0046	0.0042	0.0037	0.0031	0.0024	0.0018	0.0014	0.0013	0.0011	0.001	0.0013	0.0023	0.0036	0.0049	0.0059	0.0064	0.0065	0.006	0.005	0.0038	0.0025	0.0015	0.0008	0.0003	0.0006	0.0017	0.0032	0.005	0.0068	0.0084	0.0096	0.0102	0.0101	0.0094	0.008
27.48Hz	0.0164	0.0154	0.0141	0.0126	0.0113	0.0101	0.0091	0.0083	0.0076	0.007	0.0062	0.0055	0.0049	0.0044	0.0041	0.004	0.0038	0.0035	0.0031	0.0027	0.0022	0.0018	0.0012	0.0004	0.0007	0.0021	0.0036	0.0049	0.0059	0.0064	0.0064	0.0058	0.0048	0.0036	0.0023	0.0011	0.0004	0.0004	0.0009	0.0019	0.0033	0.0051	0.0069	0.0086	0.0098	0.0105	0.0105	0.0098	0.0086
27.51Hz	0.0177	0.0168	0.0157	0.0144	0.0131	0.0119	0.0107	0.0096	0.0084	0.0073	0.0061	0.0049	0.0039	0.0033	0.0033	0.0036	0.0039	0.004	0.0038	0.0035	0.0031	0.0026	0.0019	0.0014	0.0017	0.0029	0.0042	0.0054	0.0062	0.0067	0.0066	0.006	0.0051	0.0039	0.0026	0.0014	0.0005	0.0006	0.0014	0.0025	0.004	0.0056	0.0073	0.0089	0.0101	0.0108	0.011	0.0105	0.0095
27.54Hz	0.0183	0.0176	0.0167	0.0156	0.0144	0.0132	0.0119	0.0105	0.0091	0.0075	0.0059	0.0042	0.0026	0.0018	0.0022	0.0032	0.004	0.0045	0.0046	0.0045	0.0042	0.0037	0.0032	0.003	0.0034	0.0042	0.0052	0.0062	0.0068	0.0071	0.007	0.0065	0.0056	0.0045	0.0034	0.0024	0.0016	0.0015	0.0023	0.0035	0.0049	0.0064	0.008	0.0094	0.0105	0.0112	0.0114	0.0112	0.0105
27.58Hz	0.018	0.0176	0.0168	0.0159	0.0149	0.0137	0.0125	0.0111	0.0096	0.0079	0.006	0.004	0.002	0.0001	0.0017	0.0032	0.0043	0.0051	0.0055	0.0055	0.0054	0.005	0.0048	0.0047	0.0051	0.0057	0.0064	0.0071	0.0075	0.0077	0.0075	0.007	0.0062	0.0053	0.0043	0.0035	0.0029	0.0029	0.0035	0.0045	0.0058	0.0072	0.0086	0.0098	0.0108	0.0115	0.0117	0.0116	0.0112
27.61Hz	0.017	0.0166	0.016	0.0153	0.0145	0.0136	0.0126	0.0114	0.01	0.0084	0.0067	0.0048	0.0032	0.0022	0.0028	0.0039	0.005	0.0059	0.0064	0.0066	0.0066	0.0064	0.0063	0.0064	0.0067	0.0071	0.0075	0.0079	0.0082	0.0082	0.0079	0.0074	0.0067	0.006	0.0052	0.0045	0.0041	0.0042	0.0046	0.0055	0.0066	0.0079	0.009	0.0101	0.0109	0.0115	0.0118	0.0117	0.0115
27.64Hz	0.0153	0.0148	0.0143	0.0137	0.0132	0.0127	0.0121	0.0113	0.0103	0.009	0.0076	0.0062	0.005	0.0044	0.0045	0.0052	0.0061	0.0068	0.0073	0.0075	0.0076	0.0076	0.0076	0.0077	0.0079	0.0081	0.0084	0.0085	0.0086	0.0084	0.0081	0.0076	0.007	0.0064	0.0058	0.0053	0.005	0.0051	0.0055	0.0063	0.0072	0.0082	0.0092	0.01	0.0107	0.0112	0.0114	0.0114	0.0112
27.67Hz	0.0131	0.0124	0.0118	0.0114	0.0113	0.0113	0.0111	0.0108	0.0102	0.0094	0.0085	0.0075	0.0067	0.0062	0.0062	0.0066	0.0072	0.0077	0.0081	0.0083	0.0084	0.0084	0.0084	0.0085	0.0086	0.0086	0.0088	0.0088	0.0087	0.0085	0.0081	0.0076	0.007	0.0064	0.0059	0.0055	0.0054	0.0056	0.006	0.0066	0.0073	0.0082	0.009	0.0096	0.0102	0.0105	0.0106	0.0106	0.0104
27.7Hz	0.0105	0.0095	0.0088	0.0087	0.0089	0.0094	0.0098	0.01	0.0098	0.0095	0.0089	0.0084	0.0079	0.0076	0.0076	0.0078	0.0081	0.0084	0.0087	0.0088	0.0088	0.0087	0.0086	0.0086	0.0085	0.0086	0.0086	0.0087	0.0086	0.0083	0.0078	0.0072	0.0066	0.0059	0.0054	0.0052	0.0052	0.0054	0.0059	0.0064	0.0071	0.0077	0.0084	0.0089	0.0093	0.0095	0.0095	0.0094	0.0091
27.73Hz	0.008	0.0066	0.0057	0.0057	0.0065	0.0075	0.0083	0.0088	0.0091	0.0091	0.0089	0.0087	0.0085	0.0084	0.0084	0.0085	0.0087	0.0089	0.009	0.009	0.0088	0.0085	0.0082	0.008	0.0078	0.0079	0.008	0.0082	0.0082	0.0079	0.0074	0.0067	0.0059	0.005	0.0044	0.0042	0.0044	0.0049	0.0055	0.006	0.0065	0.0069	0.0073	0.0078	0.0081	0.0083	0.0083	0.008	0.0075
27.76Hz	0.0059	0.004	0.0027	0.0031	0.0044	0.0057	0.0068	0.0075	0.008	0.0083	0.0084	0.0084	0.0084	0.0084	0.0085	0.0086	0.0088	0.0089	0.0089	0.0088	0.0084	0.0079	0.0073	0.0067	0.0065	0.0066	0.007	0.0073	0.0076	0.0075	0.007	0.0062	0.0051	0.0039	0.003	0.0028	0.0034	0.0042	0.0049	0.0053	0.0056	0.0057	0.0059	0.0063	0.0068	0.0071	0.0071	0.0068	0.006
27.79Hz	0.0047	0.0025	0.0003	0.0016	0.0032	0.0044	0.0054	0.0062	0.0068	0.0072	0.0075	0.0076	0.0077	0.0077	0.0079	0.0081	0.0083	0.0085	0.0086	0.0084	0.0079	0.007	0.006	0.005	0.0046	0.0048	0.0056	0.0064	0.007	0.0071	0.0067	0.0058	0.0045	0.0029	0.0014	0.0012	0.0025	0.0037	0.0044	0.0047	0.0046	0.0043	0.0042	0.0046	0.0053	0.006	0.0062	0.0059	0.0049
27.82Hz	0.0047	0.003	0.0019	0.0021	0.0029	0.0036	0.0043	0.0049	0.0055	0.006	0.0064	0.0065	0.0065	0.0065	0.0066	0.0069	0.0074	0.0078	0.008	0.0079	0.0073	0.0063	0.0048	0.0033	0.0023	0.0029	0.0043	0.0056	0.0065	0.0068	0.0066	0.0058	0.0045	0.0029	0.0014	0.0012	0.0025	0.0036	0.0042	0.0043	0.0038	0.0029	0.0022	0.0027	0.004	0.0051	0.0058	0.0057	0.0048
27.86Hz	0.0055	0.0042	0.0033	0.003	0.0029	0.0029	0.0032	0.0037	0.0043	0.005	0.0054	0.0055	0.0052	0.005	0.0049	0.0053	0.006	0.0068	0.0074	0.0075	0.007	0.0059	0.0043	0.0024	0.0003	0.0019	0.0038	0.0053	0.0063	0.0067	0.0066	0.006	0.005	0.0039	0.003	0.0029	0.0034	0.0041	0.0044	0.0042	0.0035	0.0021	0.0004	0.0015	0.0034	0.0049	0.0059	0.0061	0.0057
27.89Hz	0.0064	0.0053	0.0043	0.0034	0.0027	0.002	0.0019	0.0026	0.0035	0.0042	0.0047	0.0046	0.0041	0.0033	0.0028	0.0034	0.0047	0.0059	0.0068	0.0072	0.0069	0.0061	0.0048	0.0034	0.0025	0.003	0.0043	0.0055	0.0064	0.0067	0.0067	0.0063	0.0057	0.005	0.0045	0.0044	0.0046	0.0048	0.0049	0.0046	0.0039	0.003	0.0022	0.0027	0.0041	0.0055	0.0065	0.0071	0.0071
27.92Hz	0.0073	0.0061	0.0049	0.0037	0.0024	0.001	0.0007	0.002	0.0031	0.004	0.0043	0.0041	0.0033	0.002	0.0007	0.0019	0.0037	0.0053	0.0065	0.0072	0.0072	0.0067	0.0059	0.0051	0.0046	0.0048	0.0054	0.006	0.0065	0.0068	0.0067	0.0065	0.0062	0.0059	0.0056	0.0056	0.0056	0.0056	0.0056	0.0054	0.0049	0.0045	0.0043	0.0047	0.0056	0.0067	0.0077	0.0084	0.0088
27.95Hz	0.008	0.0069	0.0057	0.0043	0.0028	0.0016	0.0014	0.0024	0.0035	0.0042	0.0044	0.0041	0.0033	0.0022	0.0014	0.0022	0.0038	0.0053	0.0065	0.0073	0.0076	0.0075	0.0071	0.0067	0.0064	0.0063	0.0064	0.0066	0.0067	0.0067	0.0066	0.0064	0.0063	0.0062	0.0062	0.0063	0.0063	0.0063	0.0063	0.0062	0.0061	0.006	0.0061	0.0066	0.0073	0.0081	0.009	0.0098	0.0105
27.98Hz	0.0086	0.0077	0.0066	0.0053	0.0041	0.0033	0.0031	0.0036	0.0043	0.0047	0.0047	0.0045	0.0039	0.0034	0.0032	0.0036	0.0046	0.0058	0.0068	0.0076	0.0081	0.0083	0.0082	0.0079	0.0077	0.0074	0.0071	0.0069	0.0066	0.0063	0.006	0.0059	0.0059	0.0061	0.0063	0.0065	0.0067	0.0068	0.0069	0.0069	0.007	0.0072	0.0075	0.008	0.0086	0.0095	0.0103	0.0112	0.012
28.01Hz	0.009	0.0085	0.0077	0.0067	0.0058	0.0051	0.0049	0.005	0.0051	0.0053	0.0052	0.005	0.0047	0.0045	0.0045	0.0049	0.0056	0.0065	0.0073	0.008	0.0085	0.0088	0.0089	0.0087	0.0085	0.0081	0.0075	0.0069	0.0062	0.0055	0.0051	0.0049	0.005	0.0055	0.006	0.0064	0.0068	0.007	0.0072	0.0073	0.0075	0.0078	0.0082	0.0088	0.0096	0.0104	0.0113	0.0122	0.013
28.04Hz	0.0092	0.0092	0.0088	0.0082	0.0075	0.0069	0.0064	0.0061	0.0059	0.0057	0.0054	0.0053	0.0051	0.0052	0.0054	0.0059	0.0064	0.0071	0.0077	0.0082	0.0086	0.0089	0.0091	0.009	0.0088	0.0084	0.0077	0.0068	0.0057	0.0046	0.0036	0.0033	0.0038	0.0047	0.0056	0.0062	0.0066	0.0068	0.007	0.0071	0.0073	0.0077	0.0083	0.0091	0.0099	0.0109	0.0118	0.0126	0.0134
28.07Hz	0.0093	0.0099	0.01	0.0097	0.0091	0.0084	0.0077	0.007	0.0063	0.0057	0.0053	0.0051	0.0051	0.0054	0.0059	0.0064	0.007	0.0075	0.0078	0.0081	0.0084	0.0085	0.0087	0.0088	0.0088	0.0084	0.0078	0.0068	0.0054	0.0037	0.002	0.0014	0.0027	0.0041	0.0053	0.006	0.0063	0.0063	0.0063	0.0062	0.0065	0.0071	0.0079	0.0088	0.0098	0.0108	0.0116	0.0124	0.0131
28.11Hz	0.0094	0.0105	0.0111	0.0111	0.0106	0.0098	0.0088	0.0076	0.0064	0.0053	0.0045	0.0042	0.0045	0.0052	0.0061	0.0068	0.0073	0.0076	0.0077	0.0076	0.0075	0.0076	0.0078	0.0081	0.0084	0.0084	0.0079	0.007	0.0056	0.0038	0.0019	0.0012	0.0027	0.0043	0.0054	0.006	0.006	0.0056	0.0051	0.0048	0.005	0.0059	0.007	0.0082	0.0093	0.0102	0.0109	0.0115	0.012
28.14Hz	0.0097	0.0113	0.0122	0.0124	0.012	0.0111	0.0098	0.0081	0.0063	0.0045	0.003	0.0026	0.0036	0.0049	0.0062	0.0071	0.0076	0.0076	0.0073	0.0067	0.0062	0.0059	0.0063	0.007	0.0077	0.0082	0.0082	0.0076	0.0065	0.0051	0.0039	0.0036	0.0042	0.0052	0.006	0.0062	0.0059	0.0049	0.0037	0.0027	0.0031	0.0046	0.0062	0.0076	0.0087	0.0093	0.0097	0.0099	0.0102
28.17Hz	0.0106	0.0123	0.0134	0.0138	0.0134	0.0124	0.0108	0.0088	0.0066	0.0041	0.0017	0.0008	0.003	0.005	0.0065	0.0075	0.0078	0.0076	0.0069	0.0056	0.0044	0.0037	0.0044	0.0057	0.0071	0.0081	0.0086	0.0084	0.0078	0.007	0.0063	0.006	0.0062	0.0067	0.0069	0.0068	0.006	0.0047	0.0028	0.0006	0.0017	0.0039	0.0058	0.0073	0.0081	0.0084	0.0082	0.0079	0.0078
28.2Hz	0.0119	0.0136	0.0146	0.015	0.0146	0.0136	0.0119	0.0099	0.0075	0.0051	0.003	0.0026	0.004	0.0058	0.0072	0.0081	0.0083	0.0078	0.0066	0.0049	0.0027	0.0011	0.0027	0.0049	0.0068	0.0082	0.009	0.0093	0.0092	0.0088	0.0085	0.0082	0.0082	0.0082	0.0081	0.0076	0.0066	0.0052	0.0036	0.0024	0.003	0.0045	0.0061	0.0072	0.0076	0.0074	0.0066	0.0056	0.005
28.23Hz	0.0136	0.0149	0.0158	0.016	0.0156	0.0146	0.013	0.0111	0.009	0.0071	0.0057	0.0054	0.0061	0.0072	0.0083	0.0089	0.0089	0.0082	0.0069	0.0051	0.003	0.0017	0.003	0.0051	0.007	0.0085	0.0095	0.0101	0.0104	0.0103	0.0102	0.0101	0.0099	0.0097	0.0093	0.0086	0.0077	0.0065	0.0055	0.0049	0.0051	0.0059	0.0068	0.0074	0.0074	0.0067	0.0054	0.0036	0.0021
28.26Hz	0.0151	0.0162	0.0168	0.0168	0.0163	0.0152	0.0139	0.0123	0.0106	0.0092	0.0082	0.008	0.0083	0.0089	0.0096	0.0099	0.0097	0.009	0.0077	0.0063	0.0049	0.0043	0.0049	0.0062	0.0076	0.009	0.01	0.0107	0.0112	0.0114	0.0114	0.0113	0.0111	0.0108	0.0104	0.0097	0.0089	0.0081	0.0074	0.007	0.0071	0.0074	0.0077	0.0077	0.0073	0.0064	0.0049	0.003	0.001
28.29Hz	0.0165	0.0172	0.0174	0.0171	0.0164	0.0153	0.0141	0.0128	0.0117	0.0108	0.0102	0.01	0.0102	0.0105	0.0108	0.0109	0.0106	0.0099	0.0089	0.0078	0.0069	0.0065	0.0067	0.0074	0.0084	0.0094	0.0103	0.011	0.0115	0.0118	0.0119	0.0119	0.0118	0.0115	0.0111	0.0106	0.01	0.0095	0.009	0.0087	0.0086	0.0085	0.0083	0.008	0.0074	0.0065	0.0053	0.0041	0.0034
28.32Hz	0.0173	0.0177	0.0175	0.0169	0.0159	0.0147	0.0135	0.0126	0.0118	0.0114	0.0112	0.0113	0.0115	0.0118	0.0119	0.0119	0.0115	0.0108	0.0099	0.0091	0.0084	0.008	0.008	0.0083	0.0088	0.0095	0.0102	0.0109	0.0114	0.0117	0.0118	0.0118	0.0117	0.0115	0.0112	0.0109	0.0107	0.0104	0.0101	0.0098	0.0095	0.0092	0.0087	0.008	0.0073	0.0066	0.0059	0.0054	0.0052
28.36Hz	0.0178	0.0178	0.0172	0.0161	0.0147	0.0133	0.0121	0.0113	0.011	0.011	0.0113	0.0118	0.0122	0.0125	0.0127	0.0125	0.0121	0.0115	0.0107	0.0099	0.0091	0.0086	0.0083	0.0083	0.0086	0.0091	0.0097	0.0103	0.0108	0.0111	0.0112	0.0111	0.0109	0.0107	0.0106	0.0106	0.0107	0.0107	0.0106	0.0104	0.01	0.0095	0.0087	0.0079	0.0071	0.0064	0.006	0.006	0.0063
28.39Hz	0.0177	0.0174	0.0164	0.0149	0.013	0.0112	0.0098	0.009	0.0091	0.0097	0.0106	0.0115	0.0122	0.0127	0.0129	0.0129	0.0125	0.0118	0.011	0.0101	0.0091	0.0083	0.0077	0.0075	0.0077	0.0082	0.0089	0.0095	0.01	0.0101	0.0101	0.0098	0.0095	0.0093	0.0094	0.0096	0.01	0.0103	0.0105	0.0105	0.0101	0.0095	0.0085	0.0075	0.0064	0.0057	0.0054	0.0057	0.0065
28.42Hz	0.0173	0.0167	0.0153	0.0134	0.0111	0.0087	0.0069	0.0061	0.0067	0.0079	0.0094	0.0106	0.0116	0.0123	0.0127	0.0127	0.0124	0.0118	0.0109	0.0098	0.0085	0.0072	0.0063	0.0059	0.0062	0.0069	0.0078	0.0085	0.0089	0.009	0.0087	0.0081	0.0076	0.0073	0.0075	0.008	0.0088	0.0095	0.01	0.0102	0.0099	0.0093	0.0083	0.007	0.0056	0.0044	0.0039	0.0046	0.006
28.45Hz	0.0166	0.0159	0.0143	0.0121	0.0093	0.0064	0.0039	0.0029	0.0043	0.0062	0.008	0.0094	0.0106	0.0114	0.0119	0.0121	0.012	0.0114	0.0105	0.0092	0.0076	0.0059	0.0044	0.0037	0.0043	0.0055	0.0067	0.0076	0.008	0.0078	0.0072	0.0063	0.0054	0.005	0.0052	0.0061	0.0073	0.0083	0.0091	0.0096	0.0095	0.009	0.0081	0.0067	0.0049	0.003	0.0017	0.003	0.0053
28.48Hz	0.0158	0.0151	0.0135	0.0112	0.0084	0.0053	0.0022	0.0007	0.0032	0.0051	0.0067	0.008	0.0091	0.0101	0.0108	0.0112	0.0112	0.0108	0.0099	0.0085	0.0067	0.0047	0.0026	0.0012	0.0026	0.0044	0.0059	0.0068	0.0072	0.0069	0.006	0.0047	0.0033	0.0025	0.0031	0.0044	0.0058	0.0071	0.0081	0.0087	0.009	0.0088	0.008	0.0068	0.005	0.0029	0.001	0.0027	0.0054
28.51Hz	0.015	0.0145	0.0132	0.0111	0.0086	0.0059	0.0037	0.0029	0.0037	0.0047	0.0057	0.0065	0.0075	0.0085	0.0094	0.0101	0.0104	0.0101	0.0093	0.008	0.0063	0.0044	0.0024	0.0011	0.0024	0.0041	0.0055	0.0064	0.0067	0.0063	0.0053	0.0038	0.002	0.0002	0.0018	0.0034	0.0048	0.0059	0.0069	0.0077	0.0082	0.0084	0.0082	0.0073	0.0061	0.0046	0.0039	0.0048	0.0068
28.54Hz	0.0142	0.0141	0.0132	0.0116	0.0095	0.0074	0.0057	0.0048	0.0045	0.0044	0.0045	0.0049	0.0057	0.0069	0.0081	0.009	0.0094	0.0093	0.0087	0.0076	0.0063	0.0049	0.0037	0.0031	0.0036	0.0046	0.0056	0.0063	0.0065	0.0062	0.0053	0.004	0.0026	0.0019	0.0024	0.0033	0.0041	0.0048	0.0055	0.0064	0.0073	0.008	0.0083	0.0082	0.0076	0.007	0.0068	0.0074	0.0087
28.57Hz	0.0134	0.0139	0.0136	0.0125	0.0109	0.0091	0.0075	0.0061	0.0049	0.0038	0.003	0.003	0.0042	0.0057	0.0071	0.0081	0.0086	0.0085	0.008	0.0072	0.0063	0.0054	0.0048	0.0045	0.0047	0.0052	0.0059	0.0064	0.0066	0.0064	0.0058	0.005	0.0041	0.0037	0.0036	0.0037	0.0037	0.0036	0.0038	0.0048	0.0062	0.0076	0.0086	0.0091	0.0093	0.0093	0.0094	0.0098	0.0106
28.61Hz	0.0129	0.0139	0.0141	0.0135	0.0122	0.0106	0.0088	0.007	0.0051	0.0031	0.0012	0.0014	0.0033	0.0051	0.0065	0.0074	0.0078	0.0078	0.0073	0.0067	0.0061	0.0055	0.0052	0.0051	0.0053	0.0057	0.0062	0.0066	0.0069	0.0069	0.0066	0.0061	0.0056	0.0052	0.0048	0.0042	0.0034	0.0023	0.0018	0.0032	0.0053	0.0074	0.0091	0.0103	0.0111	0.0115	0.0117	0.0118	0.0119
28.64Hz	0.0126	0.0141	0.0147	0.0144	0.0135	0.012	0.01	0.0079	0.0057	0.0035	0.0018	0.0021	0.0038	0.0053	0.0064	0.0071	0.0073	0.007	0.0065	0.0059	0.0054	0.005	0.0049	0.0051	0.0054	0.0058	0.0063	0.0067	0.007	0.0072	0.0073	0.0071	0.0069	0.0065	0.0059	0.005	0.0038	0.0021	0.0007	0.0028	0.0054	0.0079	0.0101	0.0118	0.0129	0.0135	0.0136	0.0133	0.0126
28.67Hz	0.0128	0.0145	0.0153	0.0153	0.0146	0.0131	0.0112	0.0091	0.0069	0.0051	0.004	0.0041	0.0049	0.0059	0.0066	0.0069	0.0068	0.0064	0.0057	0.0049	0.0042	0.0039	0.004	0.0045	0.0051	0.0056	0.0061	0.0065	0.0069	0.0073	0.0076	0.0078	0.0078	0.0076	0.0071	0.0063	0.0052	0.004	0.0037	0.0049	0.0071	0.0095	0.0118	0.0136	0.0148	0.0154	0.0152	0.0144	0.0129
28.7Hz	0.0134	0.0151	0.016	0.0162	0.0155	0.0141	0.0123	0.0103	0.0084	0.0069	0.006	0.0057	0.006	0.0064	0.0067	0.0068	0.0065	0.0059	0.005	0.0039	0.0028	0.0023	0.0028	0.0037	0.0046	0.0053	0.0058	0.0061	0.0065	0.0069	0.0074	0.0079	0.0083	0.0085	0.0084	0.008	0.0074	0.0069	0.007	0.008	0.0099	0.012	0.014	0.0157	0.0168	0.0171	0.0166	0.0153	0.013
28.73Hz	0.0143	0.0158	0.0167	0.0168	0.0162	0.015	0.0133	0.0114	0.0097	0.0082	0.0072	0.0067	0.0066	0.0066	0.0067	0.0067	0.0064	0.0057	0.0046	0.0032	0.0016	0.0005	0.0018	0.0032	0.0042	0.0049	0.0053	0.0054	0.0055	0.0059	0.0066	0.0075	0.0084	0.0091	0.0096	0.0098	0.0098	0.0099	0.0104	0.0114	0.013	0.0148	0.0165	0.0179	0.0186	0.0186	0.0178	0.0162	0.0136
28.76Hz	0.015	0.0164	0.0172	0.0174	0.0168	0.0156	0.014	0.0122	0.0104	0.0088	0.0076	0.0069	0.0065	0.0064	0.0065	0.0065	0.0063	0.0057	0.0047	0.0035	0.0021	0.0014	0.0022	0.0034	0.0043	0.0047	0.0047	0.0045	0.0042	0.0044	0.0053	0.0067	0.0082	0.0095	0.0106	0.0115	0.0121	0.0127	0.0135	0.0146	0.016	0.0174	0.0187	0.0197	0.0201	0.0198	0.0188	0.0171	0.0147
28.79Hz	0.0155	0.0167	0.0175	0.0176	0.0171	0.0159	0.0143	0.0124	0.0104	0.0086	0.0071	0.0061	0.0057	0.0058	0.0061	0.0063	0.0063	0.0059	0.0053	0.0044	0.0036	0.0033	0.0035	0.0041	0.0046	0.0047	0.0044	0.0036	0.0026	0.0024	0.0038	0.0058	0.0079	0.0098	0.0115	0.0129	0.0141	0.0151	0.0162	0.0173	0.0184	0.0195	0.0204	0.0208	0.0209	0.0204	0.0193	0.0179	0.016
28.82Hz	0.0154	0.0166	0.0174	0.0176	0.0172	0.0161	0.0144	0.0123	0.01	0.0077	0.0057	0.0045	0.0043	0.0048	0.0055	0.0061	0.0063	0.0062	0.0059	0.0054	0.005	0.0048	0.0049	0.0051	0.0052	0.0051	0.0044	0.0032	0.0015	0.0006	0.003	0.0055	0.0079	0.0102	0.0122	0.014	0.0155	0.0169	0.0181	0.0191	0.02	0.0208	0.0211	0.0212	0.0208	0.0201	0.0192	0.018	0.0168
28.85Hz	0.0146	0.0159	0.0168	0.0173	0.0171	0.0161	0.0145	0.0122	0.0095	0.0067	0.0041	0.0023	0.0026	0.004	0.0052	0.0059	0.0063	0.0064	0.0063	0.0061	0.0059	0.0059	0.0059	0.006	0.006	0.0057	0.005	0.0039	0.0028	0.0026	0.0041	0.0063	0.0085	0.0108	0.0128	0.0146	0.0162	0.0177	0.019	0.02	0.0207	0.0211	0.021	0.0206	0.0198	0.019	0.018	0.0173	0.0167
28.89Hz	0.0131	0.0146	0.0159	0.0167	0.0168	0.0161	0.0145	0.0123	0.0095	0.0065	0.0035	0.0007	0.0019	0.0038	0.0051	0.0059	0.0063	0.0064	0.0063	0.0063	0.0063	0.0064	0.0066	0.0067	0.0068	0.0065	0.0061	0.0054	0.005	0.0051	0.0061	0.0077	0.0095	0.0113	0.013	0.0146	0.0161	0.0176	0.0188	0.0198	0.0205	0.0206	0.0202	0.0193	0.018	0.0168	0.0157	0.0153	0.0153
28.92Hz	0.0111	0.013	0.0147	0.0159	0.0163	0.016	0.0147	0.0127	0.0102	0.0075	0.0049	0.0033	0.0035	0.0045	0.0054	0.006	0.0061	0.006	0.0059	0.0059	0.0061	0.0064	0.0068	0.0072	0.0074	0.0074	0.0073	0.0071	0.0071	0.0075	0.0082	0.0093	0.0105	0.0117	0.0128	0.0139	0.0151	0.0164	0.0176	0.0188	0.0195	0.0195	0.0189	0.0175	0.0157	0.0137	0.0123	0.012	0.0128
28.95Hz	0.009	0.0112	0.0133	0.0149	0.0158	0.0158	0.015	0.0134	0.0114	0.0092	0.0072	0.0059	0.0055	0.0057	0.006	0.006	0.0058	0.0054	0.005	0.0049	0.0052	0.0058	0.0066	0.0073	0.0078	0.0082	0.0085	0.0087	0.009	0.0094	0.0099	0.0105	0.0111	0.0115	0.0119	0.0123	0.013	0.0142	0.0156	0.017	0.018	0.0182	0.0175	0.0158	0.0133	0.0104	0.0081	0.0077	0.0095
28.98Hz	0.0071	0.0097	0.0121	0.0139	0.0151	0.0155	0.0152	0.0142	0.0127	0.011	0.0094	0.0082	0.0074	0.0069	0.0065	0.006	0.0052	0.0044	0.0037	0.0035	0.004	0.0049	0.006	0.0071	0.008	0.0088	0.0094	0.01	0.0105	0.0109	0.0112	0.0114	0.0113	0.0109	0.0103	0.0099	0.0101	0.0112	0.013	0.0148	0.0163	0.0168	0.0162	0.0145	0.0117	0.0079	0.0039	0.003	0.0067
29.01Hz	0.0062	0.0087	0.011	0.013	0.0143	0.0151	0.0152	0.0148	0.0138	0.0125	0.0111	0.0099	0.0088	0.0078	0.0069	0.0059	0.0047	0.0034	0.0023	0.0019	0.0027	0.004	0.0054	0.0067	0.0079	0.009	0.01	0.0108	0.0114	0.0118	0.012	0.0118	0.0111	0.0098	0.0082	0.0068	0.0065	0.0079	0.0103	0.0128	0.0147	0.0156	0.0154	0.014	0.0114	0.0079	0.0041	0.0031	0.0067
29.04Hz	0.0061	0.0082	0.0102	0.012	0.0135	0.0145	0.015	0.015	0.0144	0.0135	0.0123	0.011	0.0097	0.0084	0.0071	0.0058	0.0043	0.0028	0.0012	0.0004	0.0019	0.0034	0.0048	0.0062	0.0075	0.0088	0.01	0.011	0.0118	0.0123	0.0124	0.0119	0.0108	0.0089	0.0064	0.0036	0.0025	0.0052	0.0084	0.0113	0.0135	0.0147	0.0149	0.014	0.0122	0.0099	0.0079	0.0076	0.0093
29.07Hz	0.0063	0.0078	0.0093	0.011	0.0125	0.0138	0.0146	0.0148	0.0145	0.0138	0.0127	0.0114	0.0101	0.0086	0.0072	0.0058	0.0044	0.003	0.0019	0.0015	0.0023	0.0034	0.0045	0.0057	0.0069	0.0082	0.0095	0.0108	0.0118	0.0124	0.0125	0.012	0.0107	0.0086	0.006	0.003	0.0018	0.0047	0.0079	0.0107	0.0128	0.0141	0.0146	0.0143	0.0134	0.0123	0.0115	0.0115	0.0124
29.1Hz	0.006	0.0069	0.0082	0.0099	0.0115	0.013	0.014	0.0144	0.0142	0.0135	0.0125	0.0112	0.0099	0.0085	0.0072	0.0059	0.0048	0.0037	0.003	0.0028	0.0031	0.0036	0.0043	0.005	0.0061	0.0073	0.0087	0.0101	0.0113	0.0122	0.0124	0.012	0.0109	0.0092	0.0072	0.0055	0.0052	0.0066	0.0086	0.0107	0.0124	0.0136	0.0143	0.0145	0.0143	0.0141	0.014	0.0142	0.0147
29.14Hz	0.0049	0.0055	0.0068	0.0087	0.0106	0.0123	0.0134	0.0138	0.0136	0.0128	0.0117	0.0104	0.0091	0.0079	0.0068	0.0059	0.0052	0.0045	0.004	0.0037	0.0037	0.0037	0.0038	0.0041	0.0048	0.0061	0.0076	0.0092	0.0107	0.0118	0.0123	0.0121	0.0114	0.0103	0.009	0.0081	0.008	0.0086	0.0097	0.0109	0.012	0.013	0.0137	0.0142	0.0145	0.0148	0.0151	0.0155	0.016
29.17Hz	0.003	0.0035	0.0054	0.0078	0.0099	0.0117	0.0128	0.0131	0.0128	0.0119	0.0105	0.009	0.0077	0.0068	0.0061	0.0057	0.0054	0.005	0.0047	0.0044	0.004	0.0035	0.003	0.0028	0.0034	0.0048	0.0066	0.0084	0.0101	0.0113	0.0121	0.0122	0.0119	0.0112	0.0105	0.0099	0.0097	0.0098	0.0102	0.0108	0.0114	0.0121	0.0127	0.0133	0.0139	0.0145	0.0151	0.0156	0.0161
29.2Hz	0.0008	0.0021	0.0048	0.0074	0.0096	0.0113	0.0123	0.0125	0.012	0.0108	0.0092	0.0074	0.0059	0.0051	0.0049	0.0051	0.0054	0.0054	0.0052	0.0048	0.0041	0.0032	0.0022	0.0012	0.002	0.0038	0.0058	0.0077	0.0095	0.0109	0.0118	0.0122	0.0122	0.0118	0.0113	0.0108	0.0104	0.0101	0.01	0.0101	0.0103	0.0107	0.0112	0.0119	0.0126	0.0133	0.014	0.0146	0.0151
29.23Hz	0.0025	0.0033	0.0054	0.0077	0.0097	0.0112	0.012	0.0121	0.0114	0.01	0.008	0.0058	0.0039	0.0029	0.0034	0.0045	0.0052	0.0056	0.0055	0.0051	0.0043	0.0032	0.0019	0.0006	0.0018	0.0036	0.0055	0.0074	0.009	0.0104	0.0114	0.012	0.0121	0.0119	0.0114	0.0107	0.01	0.0094	0.0089	0.0087	0.0088	0.009	0.0094	0.01	0.0106	0.0113	0.0121	0.0128	0.0135
29.26Hz	0.005	0.0054	0.0067	0.0084	0.0099	0.0111	0.0118	0.0117	0.011	0.0095	0.0075	0.005	0.0025	0.0004	0.0023	0.0041	0.0053	0.0059	0.0059	0.0055	0.0047	0.0037	0.0027	0.0022	0.0028	0.0041	0.0055	0.0071	0.0086	0.0099	0.0109	0.0116	0.0118	0.0116	0.0109	0.0099	0.0088	0.0079	0.0072	0.0069	0.0069	0.0071	0.0074	0.0078	0.0083	0.009	0.0098	0.0107	0.0114
29.29Hz	0.0069	0.0071	0.0079	0.0091	0.0102	0.0111	0.0116	0.0115	0.0108	0.0095	0.0076	0.0055	0.0034	0.0022	0.003	0.0045	0.0056	0.0063	0.0064	0.006	0.0053	0.0045	0.0038	0.0035	0.0038	0.0045	0.0055	0.0067	0.008	0.0093	0.0105	0.0112	0.0114	0.011	0.01	0.0087	0.0072	0.0058	0.005	0.0048	0.005	0.0053	0.0055	0.0055	0.0058	0.0064	0.0074	0.0084	0.0093
29.32Hz	0.0078	0.008	0.0086	0.0094	0.0103	0.011	0.0114	0.0113	0.0107	0.0097	0.0083	0.0067	0.0054	0.0047	0.0048	0.0056	0.0064	0.0069	0.007	0.0066	0.006	0.0053	0.0047	0.0043	0.0041	0.0043	0.005	0.006	0.0073	0.0087	0.01	0.0107	0.0109	0.0104	0.0092	0.0075	0.0055	0.0037	0.0026	0.0029	0.0036	0.0039	0.0038	0.0034	0.0034	0.004	0.0052	0.0065	0.0075
29.35Hz	0.0076	0.0079	0.0085	0.0093	0.0101	0.0107	0.011	0.0109	0.0106	0.0098	0.0089	0.0079	0.0071	0.0066	0.0066	0.0069	0.0074	0.0076	0.0077	0.0073	0.0068	0.006	0.0053	0.0045	0.0038	0.0035	0.0039	0.005	0.0065	0.0081	0.0095	0.0104	0.0106	0.01	0.0087	0.0068	0.0045	0.0022	0.0003	0.0017	0.0027	0.003	0.0026	0.0017	0.0012	0.0023	0.0038	0.0052	0.0062
29.39Hz	0.0065	0.007	0.0079	0.0088	0.0096	0.0102	0.0104	0.0104	0.0101	0.0097	0.0092	0.0086	0.0082	0.008	0.008	0.0081	0.0083	0.0084	0.0083	0.008	0.0074	0.0066	0.0056	0.0044	0.0032	0.0022	0.0024	0.0039	0.0058	0.0077	0.0092	0.0102	0.0105	0.01	0.0088	0.007	0.0049	0.003	0.0019	0.0022	0.0028	0.0028	0.0022	0.0012	0.0008	0.002	0.0033	0.0045	0.0052
29.42Hz	0.0045	0.0056	0.0069	0.0081	0.009	0.0095	0.0096	0.0096	0.0093	0.009	0.0088	0.0086	0.0086	0.0086	0.0088	0.0089	0.009	0.0091	0.0089	0.0086	0.0079	0.007	0.0058	0.0044	0.0027	0.0008	0.0012	0.0034	0.0056	0.0075	0.0091	0.0102	0.0106	0.0103	0.0094	0.0079	0.0063	0.0049	0.0039	0.0035	0.0034	0.0031	0.0027	0.0023	0.0023	0.0027	0.0035	0.0041	0.0046
29.45Hz	0.0025	0.0043	0.006	0.0074	0.0083	0.0087	0.0087	0.0084	0.0081	0.0078	0.0078	0.0079	0.0082	0.0085	0.0089	0.0092	0.0094	0.0094	0.0093	0.0089	0.0083	0.0073	0.0062	0.0048	0.0033	0.0021	0.0024	0.004	0.0059	0.0077	0.0092	0.0103	0.0108	0.0108	0.0102	0.0092	0.008	0.0068	0.0058	0.005	0.0044	0.004	0.0036	0.0033	0.0032	0.0033	0.0035	0.0038	0.004
29.48Hz	0.0019	0.0039	0.0056	0.0069	0.0076	0.0078	0.0076	0.0071	0.0065	0.0061	0.0062	0.0066	0.0073	0.0079	0.0086	0.009	0.0093	0.0094	0.0093	0.0089	0.0084	0.0076	0.0066	0.0055	0.0045	0.0039	0.0042	0.0052	0.0065	0.008	0.0093	0.0104	0.0111	0.0114	0.0112	0.0105	0.0096	0.0086	0.0075	0.0066	0.0057	0.005	0.0045	0.0041	0.0037	0.0034	0.0032	0.0033	0.0035
29.51Hz	0.0035	0.0045	0.0057	0.0066	0.0071	0.0071	0.0066	0.0057	0.0047	0.0041	0.0042	0.005	0.0061	0.007	0.0078	0.0084	0.0088	0.009	0.0089	0.0086	0.0082	0.0076	0.0069	0.0063	0.0057	0.0054	0.0055	0.0062	0.0071	0.0081	0.0092	0.0103	0.0111	0.0117	0.0119	0.0117	0.0111	0.0103	0.0093	0.0082	0.0071	0.0062	0.0053	0.0045	0.0036	0.0029	0.0025	0.0025	0.0029
29.54Hz	0.005	0.0054	0.0061	0.0066	0.0068	0.0065	0.0057	0.0045	0.0031	0.002	0.0023	0.0036	0.0049	0.0061	0.0069	0.0076	0.008	0.0081	0.0081	0.008	0.0077	0.0074	0.007	0.0067	0.0064	0.0062	0.0063	0.0066	0.0072	0.0079	0.0087	0.0097	0.0108	0.0117	0.0123	0.0126	0.0124	0.0118	0.0109	0.0098	0.0086	0.0073	0.006	0.0047	0.0034	0.0021	0.0013	0.0016	0.0025
29.57Hz	0.0058	0.0061	0.0065	0.0068	0.0068	0.0063	0.0054	0.0039	0.0022	0.0004	0.0014	0.003	0.0042	0.0052	0.0059	0.0065	0.0068	0.0071	0.0072	0.0071	0.007	0.0068	0.0067	0.0066	0.0065	0.0065	0.0066	0.0066	0.0068	0.0071	0.0077	0.0087	0.0099	0.0112	0.0123	0.0131	0.0134	0.0132	0.0125	0.0115	0.0101	0.0085	0.0068	0.005	0.0033	0.0016	0.0002	0.0013	0.0024
29.6Hz	0.0059	0.0063	0.0067	0.007	0.0069	0.0064	0.0055	0.0043	0.003	0.0022	0.0024	0.0032	0.0039	0.0044	0.0049	0.0052	0.0056	0.0059	0.0061	0.0061	0.006	0.0058	0.0058	0.006	0.0061	0.0063	0.0064	0.0063	0.006	0.0059	0.0061	0.007	0.0085	0.0103	0.0121	0.0135	0.0143	0.0145	0.014	0.013	0.0115	0.0097	0.0078	0.0058	0.0039	0.0024	0.0017	0.002	0.0028
29.64Hz	0.0053	0.0061	0.0068	0.0072	0.0073	0.0069	0.0062	0.0053	0.0044	0.0038	0.0036	0.0037	0.0037	0.0036	0.0036	0.0039	0.0044	0.0049	0.0052	0.0051	0.0048	0.0045	0.0045	0.0048	0.0053	0.0058	0.006	0.0058	0.0052	0.0043	0.0039	0.0048	0.0069	0.0093	0.0117	0.0137	0.0151	0.0156	0.0154	0.0145	0.013	0.0111	0.0091	0.007	0.0051	0.0038	0.0031	0.003	0.0032
29.67Hz	0.0044	0.0056	0.0067	0.0073	0.0076	0.0076	0.0072	0.0065	0.0059	0.0052	0.0047	0.0041	0.0033	0.0025	0.0021	0.0025	0.0034	0.0042	0.0046	0.0044	0.0038	0.003	0.0027	0.0033	0.0044	0.0054	0.0058	0.0056	0.0047	0.003	0.0012	0.0027	0.0057	0.0088	0.0117	0.0141	0.0158	0.0167	0.0167	0.0159	0.0145	0.0127	0.0106	0.0085	0.0066	0.0052	0.0043	0.0037	0.0033
29.7Hz	0.0037	0.0052	0.0065	0.0074	0.008	0.0082	0.0081	0.0078	0.0073	0.0066	0.0057	0.0046	0.0033	0.0017	0.0002	0.0017	0.0032	0.0041	0.0045	0.0042	0.0032	0.0017	0.0005	0.0022	0.0039	0.0052	0.0059	0.0058	0.0049	0.0034	0.0019	0.0031	0.006	0.0092	0.0121	0.0147	0.0165	0.0176	0.0178	0.0172	0.0159	0.0142	0.0122	0.0101	0.0081	0.0065	0.0052	0.0041	0.0032
29.73Hz	0.0036	0.0049	0.0062	0.0073	0.0081	0.0087	0.0089	0.0089	0.0086	0.0079	0.0069	0.0056	0.0042	0.0027	0.0021	0.0028	0.004	0.0048	0.005	0.0046	0.0037	0.0024	0.0018	0.0028	0.0043	0.0055	0.0063	0.0064	0.0059	0.0051	0.0048	0.0057	0.0078	0.0104	0.0131	0.0154	0.0172	0.0183	0.0186	0.0182	0.0171	0.0155	0.0136	0.0115	0.0095	0.0077	0.006	0.0044	0.0029
29.76Hz	0.0039	0.0049	0.0059	0.007	0.008	0.0089	0.0095	0.0098	0.0097	0.0093	0.0084	0.0073	0.0061	0.0051	0.0047	0.005	0.0056	0.0061	0.0061	0.0057	0.005	0.0043	0.0041	0.0046	0.0055	0.0063	0.0069	0.0071	0.0071	0.007	0.0073	0.0083	0.01	0.0121	0.0143	0.0163	0.0178	0.0187	0.019	0.0186	0.0177	0.0163	0.0146	0.0127	0.0108	0.0088	0.0069	0.0051	0.0033
29.79Hz	0.0042	0.0048	0.0055	0.0065	0.0076	0.0087	0.0097	0.0104	0.0107	0.0106	0.0101	0.0093	0.0085	0.0078	0.0074	0.0075	0.0077	0.0078	0.0077	0.0073	0.0068	0.0063	0.0062	0.0063	0.0067	0.0072	0.0076	0.0079	0.0082	0.0086	0.0092	0.0103	0.0118	0.0136	0.0153	0.0169	0.0181	0.0188	0.0189	0.0185	0.0176	0.0164	0.015	0.0134	0.0117	0.0099	0.008	0.0062	0.0046
29.82Hz	0.0041	0.0044	0.0049	0.0057	0.0069	0.0082	0.0095	0.0106	0.0114	0.0118	0.0118	0.0115	0.011	0.0106	0.0102	0.01	0.0099	0.0097	0.0094	0.009	0.0085	0.0081	0.0078	0.0077	0.0078	0.0079	0.0081	0.0083	0.0088	0.0094	0.0103	0.0115	0.013	0.0145	0.016	0.0172	0.018	0.0183	0.0181	0.0176	0.0167	0.0157	0.0146	0.0135	0.0122	0.0108	0.0093	0.0078	0.0064
29.85Hz	0.0037	0.0037	0.0039	0.0047	0.0058	0.0073	0.009	0.0106	0.0119	0.0128	0.0134	0.0135	0.0134	0.0131	0.0128	0.0124	0.012	0.0116	0.0111	0.0105	0.0099	0.0094	0.0089	0.0086	0.0083	0.0082	0.0081	0.0083	0.0087	0.0094	0.0104	0.0118	0.0132	0.0148	0.0161	0.0171	0.0176	0.0175	0.0169	0.0159	0.0148	0.0139	0.0133	0.0128	0.0122	0.0115	0.0105	0.0095	0.0084
29.88Hz	0.003	0.0028	0.0028	0.0033	0.0046	0.0063	0.0083	0.0103	0.0121	0.0136	0.0146	0.0152	0.0155	0.0153	0.015	0.0145	0.0138	0.0131	0.0123	0.0115	0.0107	0.01	0.0093	0.0088	0.0083	0.0079	0.0077	0.0076	0.0079	0.0086	0.0096	0.0111	0.0127	0.0144	0.0157	0.0166	0.0168	0.0164	0.0152	0.0137	0.0122	0.0112	0.0109	0.0112	0.0117	0.0119	0.0116	0.0111	0.0103
29.92Hz	0.0023	0.0019	0.0015	0.0019	0.0033	0.0054	0.0077	0.0101	0.0123	0.0142	0.0156	0.0165	0.017	0.017	0.0166	0.016	0.0151	0.0141	0.013	0.0119	0.0108	0.0099	0.009	0.0084	0.0077	0.0072	0.0068	0.0065	0.0065	0.007	0.0081	0.0097	0.0116	0.0134	0.0149	0.0158	0.016	0.0152	0.0136	0.0114	0.0091	0.0076	0.0077	0.009	0.0107	0.0119	0.0126	0.0126	0.0121
29.95Hz	0.0019	0.0015	0.0007	0.0007	0.0026	0.0049	0.0075	0.01	0.0125	0.0146	0.0162	0.0174	0.018	0.018	0.0176	0.0168	0.0157	0.0143	0.0129	0.0115	0.0102	0.009	0.0081	0.0074	0.0068	0.0062	0.0056	0.005	0.0046	0.0049	0.0061	0.008	0.0101	0.0122	0.0139	0.015	0.0151	0.0143	0.0124	0.0096	0.0064	0.0035	0.004	0.0069	0.0098	0.012	0.0134	0.0139	0.0137
29.98Hz	0.0017	0.0017	0.0015	0.0017	0.0032	0.0054	0.0078	0.0103	0.0127	0.0148	0.0165	0.0177	0.0183	0.0183	0.0179	0.0169	0.0156	0.014	0.0122	0.0105	0.0089	0.0076	0.0067	0.0061	0.0056	0.0051	0.0044	0.0035	0.0026	0.0026	0.0041	0.0063	0.0088	0.011	0.0129	0.0141	0.0144	0.0137	0.012	0.0093	0.0059	0.0022	0.0028	0.0065	0.0098	0.0125	0.0143	0.0152	0.0152
30.01Hz	0.0021	0.0024	0.0027	0.0034	0.0046	0.0064	0.0085	0.0107	0.0129	0.0148	0.0163	0.0174	0.018	0.018	0.0175	0.0164	0.0149	0.013	0.011	0.009	0.0072	0.0058	0.005	0.0046	0.0044	0.0041	0.0035	0.0025	0.0011	0.0008	0.0029	0.0053	0.0078	0.0101	0.012	0.0134	0.0139	0.0135	0.0122	0.0102	0.0079	0.006	0.0062	0.0083	0.0111	0.0135	0.0154	0.0164	0.0165
30.04Hz	0.0031	0.0035	0.0041	0.0049	0.0061	0.0075	0.0093	0.0111	0.0128	0.0144	0.0157	0.0167	0.0172	0.0171	0.0166	0.0155	0.0139	0.0119	0.0096	0.0074	0.0054	0.0038	0.0031	0.0031	0.0033	0.0033	0.003	0.0023	0.0016	0.0018	0.0032	0.0051	0.0073	0.0094	0.0113	0.0128	0.0135	0.0135	0.0129	0.0117	0.0105	0.0096	0.0098	0.0111	0.013	0.0149	0.0165	0.0175	0.0177
30.07Hz	0.0045	0.0049	0.0054	0.0062	0.0072	0.0083	0.0096	0.011	0.0124	0.0136	0.0147	0.0154	0.0158	0.0157	0.0152	0.0142	0.0127	0.0108	0.0085	0.0062	0.0039	0.002	0.0013	0.0019	0.0026	0.0028	0.0028	0.0025	0.0025	0.0029	0.0038	0.0053	0.0072	0.0091	0.0109	0.0123	0.0132	0.0136	0.0134	0.013	0.0125	0.0122	0.0125	0.0134	0.0147	0.0162	0.0175	0.0184	0.0186
30.1Hz	0.006	0.0062	0.0065	0.0071	0.0077	0.0085	0.0095	0.0104	0.0114	0.0124	0.0132	0.0137	0.014	0.014	0.0136	0.0128	0.0115	0.0099	0.0079	0.0057	0.0035	0.0015	0.0006	0.0016	0.0023	0.0026	0.0026	0.0026	0.0028	0.0032	0.0041	0.0054	0.0071	0.0089	0.0106	0.012	0.013	0.0135	0.0136	0.0136	0.0135	0.0135	0.0139	0.0147	0.0158	0.017	0.0181	0.0189	0.0192
30.13Hz	0.0073	0.0072	0.0072	0.0073	0.0076	0.008	0.0086	0.0094	0.0101	0.0108	0.0114	0.0117	0.0119	0.0119	0.0117	0.0112	0.0104	0.0092	0.0077	0.006	0.0043	0.0028	0.0021	0.0022	0.0025	0.0027	0.0026	0.0024	0.0024	0.0029	0.0038	0.0053	0.007	0.0088	0.0104	0.0117	0.0126	0.0131	0.0133	0.0133	0.0133	0.0135	0.0139	0.0147	0.0158	0.017	0.0181	0.0189	0.0193
30.17Hz	0.0082	0.0077	0.0072	0.0068	0.0067	0.0068	0.0073	0.0079	0.0086	0.0091	0.0094	0.0095	0.0096	0.0096	0.0096	0.0095	0.0092	0.0086	0.0077	0.0066	0.0053	0.0042	0.0035	0.0032	0.0031	0.003	0.0026	0.002	0.0015	0.0019	0.0032	0.005	0.0069	0.0087	0.0103	0.0115	0.0122	0.0125	0.0124	0.0122	0.012	0.0121	0.0126	0.0136	0.0148	0.0161	0.0173	0.0183	0.0189
30.2Hz	0.0087	0.0077	0.0066	0.0057	0.0051	0.0051	0.0056	0.0064	0.0071	0.0074	0.0074	0.0073	0.0072	0.0072	0.0075	0.0078	0.008	0.0079	0.0076	0.0069	0.0061	0.0054	0.0047	0.0042	0.0039	0.0035	0.0029	0.002	0.0007	0.001	0.003	0.005	0.0071	0.0089	0.0104	0.0113	0.0117	0.0116	0.011	0.0103	0.0098	0.0097	0.0103	0.0115	0.013	0.0146	0.016	0.0171	0.0179
30.23Hz	0.0089	0.0074	0.0058	0.0042	0.003	0.003	0.0041	0.0052	0.0059	0.006	0.0057	0.0051	0.0047	0.0048	0.0054	0.0062	0.0068	0.0072	0.0072	0.0069	0.0065	0.0061	0.0056	0.0051	0.0047	0.0042	0.0036	0.0027	0.002	0.0023	0.0038	0.0058	0.0077	0.0093	0.0105	0.0111	0.0111	0.0105	0.0093	0.008	0.0069	0.0067	0.0074	0.009	0.0108	0.0125	0.0141	0.0154	0.0163
30.26Hz	0.0089	0.0072	0.0052	0.0031	0.0009	0.0014	0.0032	0.0045	0.0051	0.005	0.0043	0.0032	0.0024	0.0026	0.0037	0.0049	0.0058	0.0063	0.0065	0.0065	0.0064	0.0063	0.006	0.0058	0.0055	0.0051	0.0046	0.0041	0.0039	0.0043	0.0055	0.007	0.0086	0.0099	0.0107	0.0109	0.0105	0.0093	0.0077	0.0057	0.004	0.0035	0.0047	0.0066	0.0086	0.0104	0.0121	0.0134	0.0144
30.29Hz	0.0089	0.0073	0.0056	0.0037	0.0022	0.0024	0.0036	0.0046	0.005	0.0047	0.0037	0.0022	0.0004	0.0013	0.0029	0.0042	0.005	0.0055	0.0057	0.0058	0.0059	0.006	0.0061	0.0061	0.006	0.0059	0.0057	0.0055	0.0057	0.0063	0.0072	0.0084	0.0096	0.0105	0.011	0.0108	0.0099	0.0085	0.0065	0.0041	0.0017	0.0009	0.0031	0.0051	0.0069	0.0084	0.0099	0.0112	0.0123
30.32Hz	0.0088	0.0078	0.0066	0.0054	0.0046	0.0045	0.005	0.0054	0.0055	0.005	0.004	0.0028	0.002	0.0023	0.0032	0.004	0.0045	0.0046	0.0047	0.0047	0.0049	0.0053	0.0056	0.006	0.0062	0.0064	0.0066	0.0068	0.0072	0.0079	0.0087	0.0096	0.0105	0.011	0.0111	0.0106	0.0096	0.008	0.0061	0.0041	0.0024	0.0021	0.0032	0.0044	0.0056	0.0067	0.0078	0.009	0.0101
30.35Hz	0.0084	0.0081	0.0077	0.0072	0.0068	0.0066	0.0067	0.0067	0.0065	0.006	0.0052	0.0043	0.0038	0.0037	0.0039	0.0041	0.004	0.0037	0.0035	0.0035	0.0038	0.0043	0.0049	0.0055	0.0061	0.0067	0.0072	0.0077	0.0083	0.009	0.0098	0.0105	0.0111	0.0113	0.0111	0.0104	0.0094	0.008	0.0065	0.005	0.004	0.0037	0.0038	0.0042	0.0045	0.0051	0.0058	0.0069	0.008
30.38Hz	0.0076	0.0082	0.0085	0.0086	0.0086	0.0086	0.0085	0.0083	0.008	0.0074	0.0067	0.0059	0.0053	0.0049	0.0045	0.004	0.0034	0.0028	0.0024	0.0023	0.0026	0.0032	0.004	0.0048	0.0057	0.0065	0.0073	0.0081	0.0089	0.0097	0.0104	0.011	0.0113	0.0112	0.0109	0.0102	0.0092	0.0081	0.007	0.0059	0.0051	0.0045	0.0041	0.0038	0.0035	0.0034	0.0039	0.005	0.0063
30.42Hz	0.0065	0.0079	0.009	0.0098	0.0102	0.0104	0.0104	0.0101	0.0097	0.0091	0.0083	0.0074	0.0066	0.0058	0.0049	0.0039	0.0029	0.0019	0.0012	0.0012	0.0017	0.0023	0.0031	0.004	0.005	0.006	0.0071	0.0082	0.0091	0.0098	0.0105	0.0109	0.011	0.0109	0.0104	0.0098	0.009	0.0081	0.0072	0.0063	0.0055	0.0048	0.0041	0.0033	0.0024	0.0018	0.0022	0.0036	0.0052
30.45Hz	0.0054	0.0075	0.0093	0.0106	0.0115	0.012	0.0121	0.0119	0.0114	0.0107	0.0098	0.0088	0.0077	0.0065	0.0052	0.0038	0.0025	0.0012	0.0002	0.0007	0.0012	0.0016	0.0022	0.0031	0.0042	0.0055	0.0068	0.0079	0.0088	0.0095	0.01	0.0102	0.0103	0.0101	0.0098	0.0092	0.0085	0.0077	0.0069	0.0061	0.0054	0.0046	0.0038	0.003	0.0018	0.0004	0.0012	0.003	0.0046
30.48Hz	0.0051	0.0075	0.0097	0.0114	0.0127	0.0134	0.0136	0.0134	0.0128	0.012	0.0111	0.0099	0.0087	0.0073	0.0058	0.0042	0.0027	0.0015	0.0009	0.001	0.0011	0.0009	0.0012	0.0023	0.0037	0.0051	0.0065	0.0075	0.0083	0.0088	0.009	0.0091	0.0091	0.0091	0.0089	0.0085	0.0079	0.0071	0.0062	0.0054	0.0047	0.0041	0.0035	0.0029	0.0022	0.0017	0.0021	0.0034	0.0049
30.51Hz	0.0061	0.0084	0.0106	0.0125	0.0137	0.0145	0.0146	0.0143	0.0137	0.0128	0.0118	0.0107	0.0095	0.0082	0.0067	0.0052	0.0038	0.0027	0.0021	0.0017	0.0013	0.0005	0.0008	0.0022	0.0038	0.0052	0.0064	0.0072	0.0076	0.0077	0.0076	0.0075	0.0076	0.0078	0.0078	0.0077	0.0071	0.0063	0.0054	0.0044	0.0036	0.0032	0.0031	0.0031	0.003	0.003	0.0035	0.0045	0.0057
30.54Hz	0.008	0.0101	0.0121	0.0137	0.0148	0.0153	0.0152	0.0146	0.0138	0.0128	0.0119	0.011	0.0101	0.009	0.0079	0.0066	0.0054	0.0043	0.0035	0.0029	0.0023	0.0019	0.0022	0.0033	0.0047	0.0058	0.0066	0.007	0.0068	0.0064	0.0059	0.0056	0.0058	0.0063	0.0068	0.0069	0.0065	0.0057	0.0046	0.0033	0.0022	0.002	0.0025	0.0032	0.0037	0.0042	0.0049	0.0058	0.0067
30.57Hz	0.0104	0.0123	0.014	0.0152	0.0159	0.0158	0.0152	0.0141	0.0129	0.0118	0.0111	0.0106	0.0102	0.0098	0.0091	0.0083	0.0073	0.0063	0.0054	0.0046	0.0041	0.0039	0.0042	0.005	0.006	0.0067	0.007	0.0068	0.006	0.005	0.0039	0.0034	0.0039	0.0049	0.0058	0.0062	0.0061	0.0054	0.0042	0.0027	0.0011	0.0007	0.0021	0.0033	0.0044	0.0053	0.0062	0.007	0.0078
30.6Hz	0.0129	0.0146	0.016	0.0168	0.0169	0.0162	0.0148	0.0129	0.011	0.0096	0.0091	0.0094	0.0099	0.0103	0.0104	0.01	0.0094	0.0085	0.0077	0.0069	0.0064	0.0063	0.0065	0.0069	0.0074	0.0076	0.0074	0.0067	0.0055	0.0039	0.0021	0.0012	0.0024	0.0039	0.005	0.0057	0.0059	0.0054	0.0045	0.0033	0.002	0.0016	0.0026	0.0039	0.0052	0.0064	0.0074	0.0082	0.0088
30.63Hz	0.0152	0.0168	0.0179	0.0183	0.0179	0.0166	0.0144	0.0115	0.0086	0.0064	0.0062	0.0076	0.0094	0.0108	0.0116	0.0117	0.0114	0.0108	0.0101	0.0094	0.0089	0.0087	0.0087	0.0088	0.0088	0.0086	0.0079	0.0068	0.0054	0.0037	0.0019	0.0009	0.0022	0.0036	0.0047	0.0055	0.0058	0.0057	0.0052	0.0045	0.0038	0.0036	0.0041	0.0052	0.0064	0.0075	0.0084	0.0091	0.0095
30.67Hz	0.017	0.0185	0.0196	0.0198	0.0191	0.0173	0.0145	0.0109	0.0067	0.0026	0.0028	0.0064	0.0094	0.0115	0.0128	0.0133	0.0133	0.0128	0.0122	0.0115	0.0111	0.0108	0.0106	0.0104	0.0101	0.0095	0.0086	0.0073	0.0059	0.0044	0.0031	0.0027	0.0031	0.0038	0.0046	0.0053	0.0058	0.006	0.006	0.0058	0.0055	0.0056	0.006	0.0068	0.0077	0.0086	0.0093	0.0097	0.0099
30.7Hz	0.0181	0.0197	0.0208	0.0211	0.0204	0.0186	0.0158	0.012	0.0078	0.0041	0.0043	0.0074	0.0105	0.0128	0.0142	0.0148	0.0147	0.0143	0.0137	0.0131	0.0126	0.0122	0.012	0.0116	0.0111	0.0104	0.0094	0.0081	0.0067	0.0054	0.0044	0.0039	0.0038	0.004	0.0044	0.005	0.0057	0.0063	0.0067	0.0069	0.0071	0.0074	0.0078	0.0084	0.009	0.0096	0.0099	0.01	0.0098
30.73Hz	0.0183	0.0201	0.0216	0.0222	0.0219	0.0205	0.0181	0.0149	0.0117	0.0094	0.0091	0.0107	0.0128	0.0146	0.0156	0.0159	0.0157	0.0151	0.0143	0.0137	0.0131	0.0128	0.0126	0.0123	0.0119	0.0113	0.0104	0.0092	0.0078	0.0065	0.0053	0.0044	0.0038	0.0036	0.0038	0.0045	0.0055	0.0065	0.0073	0.008	0.0085	0.0089	0.0093	0.0097	0.01	0.0102	0.0102	0.0099	0.0094
30.76Hz	0.0174	0.0197	0.0218	0.0231	0.0235	0.0227	0.021	0.0187	0.0164	0.0147	0.0142	0.0147	0.0156	0.0164	0.0168	0.0166	0.0159	0.015	0.014	0.0131	0.0125	0.0123	0.0123	0.0123	0.0123	0.012	0.0114	0.0104	0.009	0.0075	0.006	0.0045	0.0032	0.0024	0.0027	0.004	0.0055	0.0068	0.008	0.0089	0.0095	0.01	0.0103	0.0104	0.0104	0.0103	0.01	0.0095	0.0087
30.79Hz	0.0156	0.0188	0.0217	0.0238	0.025	0.0251	0.0241	0.0226	0.0208	0.0194	0.0185	0.0182	0.0181	0.0179	0.0175	0.0167	0.0156	0.0142	0.0128	0.0115	0.0108	0.0106	0.011	0.0116	0.0123	0.0125	0.0124	0.0116	0.0105	0.0089	0.007	0.0049	0.0026	0.0004	0.0019	0.004	0.0059	0.0076	0.0088	0.0097	0.0103	0.0105	0.0106	0.0105	0.0103	0.01	0.0095	0.0088	0.0079
30.82Hz	0.0134	0.0176	0.0215	0.0245	0.0264	0.0272	0.0269	0.0259	0.0245	0.0231	0.0218	0.0206	0.0196	0.0186	0.0174	0.0161	0.0146	0.0129	0.011	0.0093	0.0081	0.008	0.0089	0.0103	0.0118	0.0128	0.0133	0.013	0.0121	0.0106	0.0086	0.0063	0.0041	0.0028	0.0035	0.0054	0.0072	0.0087	0.0097	0.0103	0.0105	0.0104	0.0101	0.0098	0.0095	0.0092	0.0087	0.0081	0.0072
30.85Hz	0.0119	0.017	0.0216	0.0252	0.0277	0.0289	0.0291	0.0284	0.0271	0.0254	0.0236	0.0218	0.0199	0.0182	0.0166	0.0149	0.0132	0.0113	0.0092	0.007	0.0051	0.0046	0.0063	0.0087	0.0111	0.013	0.0141	0.0144	0.014	0.0127	0.011	0.009	0.0073	0.0064	0.0067	0.0079	0.0092	0.0102	0.0107	0.0107	0.0103	0.0095	0.0088	0.0084	0.0082	0.0081	0.0079	0.0074	0.0066
30.88Hz	0.0125	0.0176	0.0223	0.026	0.0287	0.0302	0.0304	0.0297	0.0283	0.0262	0.0239	0.0215	0.019	0.0168	0.0148	0.0131	0.0115	0.0098	0.0079	0.0055	0.0028	0.0011	0.0042	0.0076	0.0107	0.0132	0.015	0.0159	0.0159	0.0152	0.0139	0.0124	0.011	0.0103	0.0103	0.0109	0.0114	0.0118	0.0116	0.0108	0.0096	0.0081	0.0068	0.0062	0.0064	0.0069	0.0072	0.007	0.0064
30.91Hz	0.015	0.0194	0.0236	0.0271	0.0295	0.0308	0.0309	0.0299	0.0281	0.0257	0.0229	0.02	0.0171	0.0146	0.0124	0.0108	0.0096	0.0085	0.0072	0.0055	0.0036	0.0026	0.0046	0.0078	0.011	0.0138	0.016	0.0173	0.0179	0.0177	0.0169	0.0158	0.0148	0.0141	0.0139	0.0138	0.0137	0.0133	0.0124	0.0109	0.0088	0.0065	0.0043	0.0035	0.0044	0.0058	0.0067	0.0069	0.0065
30.95Hz	0.0182	0.0217	0.0251	0.028	0.0299	0.0306	0.0303	0.029	0.0268	0.0241	0.0209	0.0177	0.0146	0.0118	0.0096	0.0082	0.0074	0.0071	0.0068	0.0062	0.0056	0.0056	0.0069	0.0093	0.0121	0.0148	0.0171	0.0187	0.0196	0.0198	0.0195	0.0189	0.0181	0.0174	0.0169	0.0164	0.0158	0.0148	0.0133	0.0112	0.0086	0.0056	0.0025	0.0007	0.0033	0.0054	0.0068	0.0073	0.007
30.98Hz	0.0209	0.0237	0.0264	0.0285	0.0297	0.0298	0.0289	0.0271	0.0246	0.0216	0.0184	0.0151	0.012	0.0091	0.0068	0.0053	0.0051	0.0056	0.0063	0.0068	0.0072	0.008	0.0093	0.0112	0.0136	0.0159	0.0181	0.0198	0.0209	0.0215	0.0215	0.0211	0.0205	0.0198	0.0191	0.0182	0.0172	0.0159	0.0142	0.012	0.0094	0.0067	0.0042	0.0032	0.0045	0.0063	0.0076	0.0081	0.008
31.01Hz	0.0227	0.0251	0.0271	0.0284	0.0288	0.0283	0.0267	0.0244	0.0216	0.0186	0.0156	0.0126	0.0098	0.0071	0.0045	0.0026	0.0026	0.0041	0.0057	0.007	0.0083	0.0096	0.0111	0.0128	0.0148	0.0169	0.0188	0.0205	0.0217	0.0224	0.0226	0.0224	0.0219	0.0211	0.0201	0.0191	0.0179	0.0165	0.0149	0.0131	0.011	0.0089	0.0073	0.0067	0.0071	0.0081	0.009	0.0094	0.0092
31.04Hz	0.0234	0.0255	0.027	0.0277	0.0274	0.0261	0.024	0.0213	0.0183	0.0153	0.0127	0.0104	0.0082	0.0061	0.0038	0.0015	0.0011	0.0033	0.0054	0.0072	0.0089	0.0105	0.0121	0.0137	0.0155	0.0173	0.019	0.0205	0.0217	0.0225	0.0228	0.0226	0.022	0.0211	0.02	0.0188	0.0176	0.0164	0.0152	0.0139	0.0126	0.0114	0.0104	0.0099	0.0101	0.0105	0.011	0.0111	0.0108
31.07Hz	0.023	0.0249	0.0261	0.0263	0.0255	0.0237	0.0211	0.018	0.0149	0.012	0.0098	0.0082	0.007	0.0058	0.0045	0.0032	0.0029	0.0041	0.0058	0.0076	0.0092	0.0107	0.0122	0.0137	0.0152	0.0168	0.0184	0.0198	0.0209	0.0217	0.022	0.0218	0.0211	0.02	0.0187	0.0174	0.0163	0.0153	0.0146	0.0141	0.0136	0.0132	0.0129	0.0128	0.0129	0.0131	0.0132	0.013	0.0124
31.1Hz	0.0219	0.0237	0.0245	0.0243	0.0232	0.0211	0.0183	0.015	0.0118	0.0089	0.0068	0.0059	0.0057	0.0056	0.0053	0.005	0.005	0.0056	0.0068	0.0081	0.0093	0.0105	0.0116	0.0127	0.014	0.0154	0.0169	0.0183	0.0195	0.0202	0.0204	0.0201	0.0192	0.018	0.0166	0.0151	0.014	0.0132	0.013	0.0133	0.0137	0.0142	0.0146	0.015	0.0153	0.0155	0.0154	0.015	0.0142
31.13Hz	0.0204	0.022	0.0225	0.0221	0.0207	0.0186	0.0158	0.0127	0.0094	0.0063	0.004	0.0033	0.0042	0.0052	0.0059	0.0063	0.0066	0.0072	0.0079	0.0086	0.0092	0.0097	0.0102	0.0109	0.0119	0.0133	0.0148	0.0164	0.0175	0.0182	0.0183	0.0178	0.0168	0.0154	0.0139	0.0123	0.011	0.0104	0.0105	0.0114	0.0127	0.0141	0.0154	0.0165	0.0172	0.0176	0.0175	0.0169	0.0159
31.16Hz	0.0189	0.02	0.0202	0.0195	0.0181	0.0162	0.0138	0.011	0.0081	0.0051	0.0022	0.0007	0.003	0.0049	0.0062	0.0072	0.0079	0.0084	0.0087	0.0088	0.0087	0.0084	0.0081	0.0082	0.0091	0.0106	0.0125	0.0141	0.0154	0.016	0.0159	0.0152	0.0141	0.0126	0.011	0.0093	0.0079	0.0071	0.0074	0.0088	0.0108	0.0131	0.0153	0.0172	0.0186	0.0193	0.0194	0.0188	0.0175
31.2Hz	0.0174	0.018	0.0178	0.0169	0.0155	0.0138	0.012	0.0099	0.0078	0.0055	0.0033	0.0023	0.0034	0.0051	0.0067	0.0079	0.0087	0.0092	0.0092	0.0088	0.008	0.0069	0.0057	0.0052	0.0061	0.008	0.0102	0.0121	0.0133	0.0138	0.0135	0.0126	0.0113	0.0098	0.0082	0.0066	0.0051	0.0039	0.004	0.0059	0.0087	0.0117	0.0147	0.0174	0.0194	0.0207	0.0211	0.0206	0.0193
31.23Hz	0.0161	0.0161	0.0154	0.0142	0.0127	0.0114	0.0101	0.009	0.0078	0.0064	0.0053	0.0047	0.0051	0.0062	0.0074	0.0085	0.0093	0.0096	0.0093	0.0086	0.0073	0.0055	0.0034	0.0019	0.0035	0.0061	0.0085	0.0104	0.0116	0.0119	0.0113	0.0102	0.0087	0.0072	0.0059	0.0046	0.0033	0.0017	0.0011	0.0038	0.007	0.0106	0.014	0.0172	0.0198	0.0216	0.0225	0.0223	0.021
31.26Hz	0.0149	0.0142	0.013	0.0114	0.0098	0.0087	0.0081	0.0078	0.0075	0.0072	0.0068	0.0066	0.0068	0.0075	0.0083	0.0091	0.0096	0.0097	0.0092	0.0083	0.0069	0.005	0.0028	0.0012	0.0031	0.0056	0.0078	0.0095	0.0103	0.0103	0.0096	0.0082	0.0065	0.005	0.0038	0.0032	0.0027	0.0019	0.0019	0.0038	0.0067	0.0101	0.0136	0.0169	0.0199	0.0221	0.0234	0.0237	0.0228
31.29Hz	0.0139	0.0126	0.0108	0.0088	0.0069	0.0059	0.0058	0.0064	0.007	0.0074	0.0076	0.0078	0.0081	0.0085	0.009	0.0094	0.0096	0.0095	0.009	0.0081	0.0069	0.0055	0.0042	0.0038	0.0046	0.0062	0.0079	0.0091	0.0096	0.0094	0.0084	0.0068	0.0049	0.0031	0.002	0.0021	0.0026	0.003	0.0037	0.0051	0.0074	0.0102	0.0134	0.0166	0.0196	0.0221	0.0239	0.0247	0.0244
31.32Hz	0.013	0.0114	0.0091	0.0066	0.0043	0.0029	0.0035	0.0049	0.0062	0.0072	0.0078	0.0083	0.0087	0.009	0.0093	0.0095	0.0094	0.0092	0.0087	0.0079	0.0071	0.0062	0.0057	0.0056	0.0062	0.0072	0.0083	0.009	0.0093	0.009	0.008	0.0063	0.0043	0.0022	0.0003	0.0014	0.0027	0.0038	0.0049	0.0064	0.0083	0.0105	0.0132	0.016	0.0189	0.0216	0.0238	0.0252	0.0256
31.35Hz	0.0124	0.0106	0.0083	0.0055	0.0028	0.0002	0.0022	0.0041	0.0056	0.0067	0.0075	0.0081	0.0086	0.0089	0.0092	0.0092	0.009	0.0087	0.0082	0.0076	0.007	0.0065	0.0064	0.0065	0.007	0.0078	0.0086	0.0092	0.0094	0.0091	0.0082	0.0068	0.005	0.0032	0.002	0.0022	0.0034	0.0046	0.0059	0.0072	0.0086	0.0104	0.0125	0.015	0.0178	0.0206	0.0232	0.0251	0.0263
31.38Hz	0.0121	0.0104	0.0082	0.0059	0.0037	0.0024	0.0029	0.0042	0.0053	0.0062	0.0069	0.0074	0.0079	0.0083	0.0086	0.0087	0.0085	0.0081	0.0075	0.0069	0.0064	0.0061	0.0062	0.0065	0.0072	0.008	0.0087	0.0093	0.0096	0.0094	0.0088	0.0077	0.0064	0.0051	0.0042	0.0041	0.0047	0.0056	0.0065	0.0074	0.0082	0.0093	0.011	0.0133	0.0161	0.0192	0.0221	0.0246	0.0264
31.41Hz	0.0118	0.0104	0.0087	0.007	0.0054	0.0045	0.0044	0.0048	0.0052	0.0056	0.0058	0.0062	0.0067	0.0072	0.0077	0.0079	0.0078	0.0074	0.0067	0.006	0.0053	0.005	0.0052	0.0058	0.0067	0.0077	0.0086	0.0093	0.0098	0.0098	0.0095	0.0089	0.008	0.0071	0.0064	0.0062	0.0064	0.0067	0.007	0.007	0.007	0.0074	0.0087	0.0111	0.0142	0.0175	0.0208	0.0236	0.0258
31.45Hz	0.0114	0.0105	0.0093	0.0081	0.0069	0.0061	0.0056	0.0053	0.0051	0.0047	0.0045	0.0046	0.0052	0.006	0.0067	0.0071	0.0072	0.0068	0.0059	0.0049	0.0038	0.0033	0.0037	0.0047	0.006	0.0071	0.0082	0.0091	0.0097	0.01	0.01	0.0098	0.0094	0.0089	0.0085	0.0082	0.008	0.0078	0.0072	0.0063	0.0051	0.0045	0.0059	0.0088	0.0124	0.016	0.0194	0.0222	0.0245
31.48Hz	0.0108	0.0103	0.0096	0.0088	0.008	0.0071	0.0064	0.0056	0.0047	0.0038	0.003	0.0029	0.0037	0.0048	0.0058	0.0065	0.0067	0.0063	0.0054	0.004	0.0024	0.0013	0.0022	0.0038	0.0053	0.0065	0.0076	0.0085	0.0093	0.0098	0.0102	0.0104	0.0105	0.0104	0.0102	0.0099	0.0095	0.0088	0.0076	0.0058	0.0034	0.0011	0.0037	0.0074	0.0113	0.0149	0.018	0.0206	0.0227
31.51Hz	0.0097	0.0097	0.0096	0.0092	0.0086	0.0078	0.0068	0.0057	0.0044	0.0029	0.0014	0.0011	0.0025	0.004	0.0052	0.006	0.0064	0.0061	0.0052	0.0038	0.0021	0.0009	0.002	0.0036	0.0049	0.006	0.0069	0.0076	0.0083	0.0091	0.0099	0.0106	0.0111	0.0114	0.0115	0.0113	0.0108	0.0098	0.0083	0.0063	0.0039	0.0026	0.0046	0.0078	0.0112	0.0142	0.0167	0.0187	0.0202
31.54Hz	0.0082	0.0088	0.0091	0.0092	0.0088	0.0081	0.0071	0.0058	0.0043	0.0027	0.0012	0.0011	0.0024	0.0038	0.0049	0.0058	0.0062	0.0062	0.0056	0.0046	0.0035	0.003	0.0034	0.0042	0.005	0.0056	0.0059	0.0063	0.0069	0.0079	0.0091	0.0103	0.0113	0.012	0.0124	0.0124	0.0119	0.0109	0.0095	0.0078	0.0064	0.0061	0.0073	0.0094	0.0117	0.0138	0.0154	0.0165	0.0173
31.57Hz	0.0064	0.0076	0.0085	0.009	0.0089	0.0084	0.0073	0.006	0.0046	0.0033	0.0024	0.0023	0.003	0.0039	0.0049	0.0057	0.0063	0.0065	0.0063	0.0058	0.0053	0.005	0.005	0.0052	0.0053	0.0051	0.0047	0.0045	0.005	0.0063	0.008	0.0097	0.0112	0.0122	0.0129	0.013	0.0126	0.0119	0.0108	0.0097	0.009	0.009	0.0098	0.011	0.0123	0.0133	0.0139	0.0141	0.014
31.6Hz	0.0047	0.0065	0.0079	0.0088	0.009	0.0086	0.0077	0.0065	0.0052	0.0041	0.0033	0.0031	0.0033	0.0039	0.0048	0.0057	0.0064	0.007	0.0073	0.0073	0.007	0.0068	0.0065	0.0061	0.0056	0.0046	0.0034	0.0024	0.0029	0.0048	0.007	0.0091	0.0109	0.0122	0.013	0.0133	0.0131	0.0126	0.0119	0.0113	0.0109	0.011	0.0114	0.012	0.0125	0.0127	0.0123	0.0115	0.0104
31.63Hz	0.0039	0.0059	0.0075	0.0086	0.0091	0.0089	0.0083	0.0072	0.006	0.0047	0.0037	0.003	0.0029	0.0034	0.0044	0.0057	0.0068	0.0077	0.0084	0.0087	0.0087	0.0084	0.0078	0.0071	0.0059	0.0044	0.0026	0.0005	0.0019	0.0043	0.0066	0.0087	0.0106	0.012	0.0128	0.0132	0.0132	0.0128	0.0124	0.012	0.0117	0.0117	0.012	0.0122	0.0123	0.0119	0.0109	0.0092	0.007
31.66Hz	0.0042	0.0058	0.0074	0.0085	0.0092	0.0094	0.009	0.0081	0.0069	0.0054	0.0039	0.0024	0.0016	0.0024	0.0041	0.0059	0.0075	0.0088	0.0098	0.0103	0.0103	0.0099	0.0091	0.008	0.0066	0.0049	0.0033	0.0024	0.0031	0.0048	0.0067	0.0086	0.0102	0.0116	0.0125	0.0129	0.0129	0.0125	0.012	0.0116	0.0113	0.0113	0.0115	0.0117	0.0118	0.0112	0.0099	0.0078	0.0049
31.7Hz	0.0049	0.006	0.0072	0.0085	0.0094	0.01	0.0099	0.0093	0.0081	0.0065	0.0045	0.0024	0.0007	0.0024	0.0047	0.0068	0.0087	0.0102	0.0113	0.0118	0.0118	0.0112	0.0103	0.009	0.0075	0.006	0.0048	0.0043	0.0046	0.0056	0.007	0.0084	0.0098	0.0111	0.0119	0.0124	0.0124	0.0119	0.0111	0.0102	0.0097	0.0096	0.01	0.0107	0.0111	0.0108	0.0098	0.0079	0.0056
31.73Hz	0.0049	0.0057	0.0069	0.0084	0.0097	0.0107	0.011	0.0108	0.0098	0.0083	0.0064	0.0046	0.0038	0.0047	0.0066	0.0086	0.0104	0.0119	0.0128	0.0132	0.0131	0.0124	0.0114	0.01	0.0085	0.0072	0.0061	0.0056	0.0056	0.006	0.0069	0.008	0.0092	0.0104	0.0113	0.0118	0.0117	0.011	0.0097	0.0082	0.0071	0.0069	0.0079	0.0092	0.0104	0.0108	0.0104	0.0094	0.008
31.76Hz	0.004	0.0048	0.0063	0.0082	0.0101	0.0116	0.0124	0.0125	0.0119	0.0107	0.0093	0.008	0.0075	0.008	0.0093	0.0109	0.0124	0.0136	0.0143	0.0144	0.0141	0.0134	0.0123	0.0109	0.0095	0.0081	0.007	0.0061	0.0057	0.0057	0.0062	0.0071	0.0084	0.0096	0.0107	0.0112	0.0111	0.0102	0.0085	0.0062	0.004	0.0036	0.0055	0.008	0.0099	0.0111	0.0116	0.0114	0.0108
31.79Hz	0.0019	0.0033	0.0058	0.0084	0.0108	0.0128	0.014	0.0145	0.0143	0.0136	0.0126	0.0117	0.0113	0.0115	0.0123	0.0133	0.0143	0.015	0.0153	0.0152	0.0148	0.014	0.0129	0.0115	0.0101	0.0087	0.0073	0.006	0.005	0.0045	0.0048	0.0059	0.0074	0.0089	0.0101	0.0107	0.0107	0.0098	0.008	0.0055	0.0024	0.0011	0.0045	0.0075	0.0101	0.0119	0.0129	0.0134	0.0133
31.82Hz	0.0012	0.0033	0.0064	0.0095	0.0122	0.0144	0.0159	0.0166	0.0168	0.0164	0.0158	0.0152	0.0148	0.0147	0.015	0.0154	0.0157	0.0158	0.0157	0.0153	0.0148	0.014	0.013	0.0119	0.0105	0.009	0.0073	0.0055	0.0037	0.0026	0.003	0.0046	0.0065	0.0082	0.0095	0.0103	0.0103	0.0097	0.0084	0.0065	0.0047	0.0043	0.006	0.0085	0.011	0.013	0.0144	0.0152	0.0154
31.85Hz	0.0051	0.0062	0.0087	0.0115	0.0141	0.0162	0.0177	0.0186	0.019	0.0188	0.0184	0.018	0.0175	0.0172	0.017	0.0167	0.0164	0.0159	0.0153	0.0146	0.014	0.0134	0.0127	0.0118	0.0107	0.0092	0.0074	0.0052	0.0029	0.0005	0.0019	0.0042	0.0061	0.0078	0.009	0.0098	0.01	0.0098	0.0092	0.0084	0.0077	0.0077	0.0087	0.0106	0.0126	0.0145	0.0159	0.0167	0.017
31.88Hz	0.0094	0.0101	0.012	0.0142	0.0163	0.0181	0.0194	0.0202	0.0205	0.0204	0.0202	0.0197	0.0192	0.0187	0.0181	0.0173	0.0163	0.0151	0.0139	0.013	0.0123	0.0119	0.0117	0.0114	0.0107	0.0095	0.0079	0.0059	0.0039	0.0026	0.0033	0.0048	0.0063	0.0075	0.0084	0.009	0.0095	0.0098	0.0099	0.0099	0.0101	0.0105	0.0115	0.0129	0.0145	0.0159	0.0171	0.0177	0.0179
31.91Hz	0.0135	0.0141	0.0154	0.017	0.0185	0.0197	0.0206	0.021	0.0211	0.0209	0.0206	0.0202	0.0198	0.0191	0.0183	0.0171	0.0156	0.0137	0.0119	0.0104	0.0097	0.0097	0.0102	0.0107	0.0107	0.0101	0.0089	0.0074	0.006	0.0052	0.0053	0.0059	0.0066	0.0071	0.0075	0.008	0.0086	0.0093	0.0101	0.0109	0.0117	0.0127	0.0137	0.0149	0.0161	0.0171	0.0178	0.0181	0.018
31.94Hz	0.0169	0.0175	0.0184	0.0193	0.0202	0.0207	0.0209	0.0208	0.0205	0.0201	0.0197	0.0194	0.0191	0.0186	0.0178	0.0164	0.0146	0.0122	0.0096	0.0073	0.0062	0.0069	0.0085	0.0099	0.0108	0.0108	0.0103	0.0093	0.0083	0.0075	0.0071	0.0069	0.0067	0.0064	0.0062	0.0064	0.0072	0.0084	0.0099	0.0113	0.0127	0.0141	0.0153	0.0163	0.0172	0.0178	0.018	0.0178	0.0174
31.98Hz	0.0194	0.02	0.0205	0.0209	0.0211	0.0209	0.0203	0.0195	0.0186	0.0179	0.0174	0.0173	0.0173	0.0172	0.0167	0.0156	0.0137	0.0111	0.0079	0.0044	0.0022	0.0042	0.0071	0.0095	0.011	0.0117	0.0117	0.0111	0.0103	0.0095	0.0086	0.0077	0.0066	0.0054	0.0044	0.0043	0.0054	0.0073	0.0094	0.0114	0.0132	0.0147	0.016	0.017	0.0175	0.0177	0.0174	0.0168	0.016
32.01Hz	0.0208	0.0213	0.0215	0.0215	0.0211	0.0202	0.0189	0.0174	0.0158	0.0146	0.014	0.0141	0.0147	0.0153	0.0153	0.0147	0.0132	0.0109	0.0078	0.0044	0.002	0.0041	0.0072	0.0098	0.0116	0.0127	0.013	0.0128	0.0121	0.011	0.0097	0.0082	0.0064	0.0044	0.0024	0.0018	0.0039	0.0064	0.0089	0.0112	0.0132	0.0149	0.0161	0.0169	0.0171	0.0169	0.0162	0.0152	0.014
32.04Hz	0.0209	0.0214	0.0214	0.021	0.0202	0.0188	0.0169	0.0147	0.0124	0.0106	0.0098	0.0104	0.0117	0.0131	0.0139	0.0139	0.0131	0.0115	0.0093	0.0071	0.006	0.0068	0.0087	0.0108	0.0125	0.0137	0.0142	0.0141	0.0134	0.0123	0.0107	0.0088	0.0067	0.0044	0.002	0.0015	0.0038	0.0064	0.0088	0.011	0.013	0.0145	0.0156	0.0161	0.0161	0.0155	0.0144	0.013	0.0115
32.07Hz	0.02	0.0204	0.0203	0.0197	0.0186	0.0169	0.0147	0.0121	0.0092	0.0066	0.0053	0.0065	0.0088	0.011	0.0126	0.0133	0.0132	0.0124	0.0112	0.01	0.0094	0.0097	0.0108	0.0122	0.0136	0.0146	0.0151	0.0151	0.0145	0.0133	0.0117	0.0097	0.0076	0.0055	0.004	0.0038	0.0051	0.0069	0.0089	0.0107	0.0124	0.0138	0.0147	0.015	0.0147	0.0138	0.0124	0.0107	0.0089
32.1Hz	0.0182	0.0186	0.0184	0.0178	0.0166	0.0149	0.0127	0.0101	0.0071	0.0038	0.0011	0.0036	0.0068	0.0095	0.0116	0.0128	0.0133	0.0132	0.0127	0.0121	0.0118	0.0119	0.0124	0.0133	0.0143	0.0151	0.0156	0.0157	0.0152	0.0142	0.0127	0.0108	0.0089	0.0072	0.006	0.0057	0.0063	0.0073	0.0087	0.0102	0.0117	0.0129	0.0137	0.0138	0.0132	0.012	0.0102	0.0083	0.0065
32.13Hz	0.016	0.0163	0.016	0.0153	0.0142	0.0128	0.0111	0.009	0.0066	0.0041	0.0026	0.0039	0.0064	0.0089	0.011	0.0125	0.0133	0.0136	0.0136	0.0133	0.013	0.013	0.0132	0.0137	0.0143	0.015	0.0156	0.0158	0.0156	0.0149	0.0137	0.0121	0.0103	0.0087	0.0075	0.0068	0.0067	0.007	0.0079	0.0092	0.0107	0.012	0.0128	0.0128	0.012	0.0104	0.0084	0.0062	0.0043
32.16Hz	0.0137	0.0137	0.0134	0.0127	0.0118	0.0108	0.0097	0.0085	0.0071	0.0059	0.0054	0.0059	0.0073	0.0091	0.0108	0.0122	0.0131	0.0136	0.0138	0.0136	0.0132	0.0129	0.0128	0.0129	0.0134	0.0141	0.0149	0.0155	0.0157	0.0154	0.0146	0.0132	0.0116	0.0099	0.0083	0.007	0.006	0.0057	0.0064	0.0079	0.0097	0.0112	0.0121	0.0121	0.0112	0.0095	0.0072	0.0048	0.0026
32.19Hz	0.0115	0.0113	0.0107	0.0099	0.0092	0.0087	0.0083	0.008	0.0075	0.0072	0.0071	0.0075	0.0083	0.0094	0.0106	0.0118	0.0127	0.0132	0.0134	0.0131	0.0126	0.0118	0.0112	0.011	0.0114	0.0123	0.0136	0.0147	0.0155	0.0157	0.0153	0.0142	0.0126	0.0108	0.0087	0.0065	0.0045	0.0033	0.0043	0.0066	0.0089	0.0107	0.0118	0.0119	0.0111	0.0093	0.007	0.0045	0.0021
32.23Hz	0.0097	0.0091	0.0082	0.0071	0.0065	0.0064	0.0068	0.0072	0.0075	0.0077	0.0079	0.0081	0.0086	0.0092	0.0101	0.011	0.0119	0.0125	0.0127	0.0123	0.0114	0.0102	0.0088	0.0081	0.0085	0.01	0.0119	0.0138	0.0151	0.0158	0.0157	0.0149	0.0135	0.0115	0.0091	0.0063	0.0033	0.0003	0.003	0.0061	0.0087	0.0107	0.0119	0.0122	0.0115	0.0101	0.008	0.0057	0.0037
32.26Hz	0.0084	0.0076	0.0062	0.0046	0.0036	0.004	0.0052	0.0064	0.0072	0.0077	0.0079	0.008	0.0081	0.0084	0.009	0.0099	0.0108	0.0116	0.0118	0.0114	0.0103	0.0085	0.0062	0.0045	0.005	0.0075	0.0103	0.0128	0.0147	0.0158	0.016	0.0154	0.0141	0.0122	0.0098	0.0071	0.0046	0.0032	0.0045	0.0069	0.0093	0.0112	0.0125	0.0129	0.0125	0.0113	0.0097	0.0078	0.006
32.29Hz	0.0077	0.0068	0.0052	0.0031	0.0009	0.0021	0.0042	0.0059	0.007	0.0074	0.0074	0.0071	0.0067	0.0067	0.0073	0.0084	0.0096	0.0106	0.011	0.0107	0.0095	0.0075	0.0047	0.0014	0.0024	0.0061	0.0095	0.0123	0.0144	0.0156	0.016	0.0155	0.0144	0.0128	0.0108	0.0087	0.007	0.0063	0.007	0.0086	0.0104	0.0121	0.0132	0.0138	0.0136	0.0128	0.0116	0.0101	0.0086
32.32Hz	0.0076	0.0068	0.0054	0.0037	0.0023	0.0028	0.0045	0.006	0.007	0.0072	0.0067	0.0058	0.0048	0.0044	0.0052	0.0067	0.0083	0.0096	0.0103	0.0102	0.0094	0.0077	0.0056	0.0038	0.0043	0.0069	0.0098	0.0124	0.0144	0.0155	0.0158	0.0154	0.0144	0.013	0.0115	0.0102	0.0092	0.0089	0.0093	0.0104	0.0117	0.013	0.014	0.0146	0.0146	0.0141	0.0133	0.0122	0.0111
32.35Hz	0.0079	0.0075	0.0066	0.0056	0.0049	0.0051	0.006	0.0068	0.0073	0.0072	0.0063	0.0048	0.0028	0.0016	0.0032	0.0055	0.0075	0.009	0.0098	0.01	0.0095	0.0086	0.0075	0.0069	0.0074	0.0089	0.0111	0.0131	0.0146	0.0154	0.0155	0.0148	0.0138	0.0126	0.0115	0.0108	0.0104	0.0104	0.0109	0.0118	0.0128	0.0138	0.0146	0.0151	0.0152	0.0149	0.0145	0.0138	0.0131
32.38Hz	0.0085	0.0084	0.008	0.0075	0.0072	0.0073	0.0076	0.0079	0.008	0.0075	0.0065	0.0048	0.0027	0.0014	0.0032	0.0054	0.0073	0.0086	0.0094	0.0097	0.0096	0.0093	0.0091	0.0092	0.0098	0.011	0.0126	0.014	0.015	0.0154	0.015	0.014	0.0126	0.0114	0.0105	0.0102	0.0103	0.0109	0.0117	0.0126	0.0135	0.0143	0.0147	0.015	0.015	0.015	0.0148	0.0146	0.0144
32.41Hz	0.0093	0.0094	0.0093	0.009	0.0089	0.0089	0.009	0.009	0.0088	0.0082	0.0073	0.006	0.0048	0.0044	0.0051	0.0065	0.0078	0.0086	0.0091	0.0092	0.0092	0.0093	0.0096	0.0103	0.0113	0.0126	0.0139	0.015	0.0155	0.0154	0.0145	0.0129	0.011	0.0093	0.0083	0.0083	0.0093	0.0105	0.0118	0.0129	0.0137	0.0142	0.0143	0.0142	0.0141	0.014	0.0141	0.0144	0.0147
32.44Hz	0.0101	0.0102	0.0102	0.01	0.0098	0.0098	0.0097	0.0097	0.0095	0.0091	0.0085	0.0078	0.0073	0.0071	0.0075	0.0081	0.0086	0.0088	0.0086	0.0083	0.0081	0.0083	0.0091	0.0104	0.0119	0.0135	0.0149	0.0158	0.0161	0.0155	0.0141	0.012	0.0093	0.0067	0.0051	0.0056	0.0076	0.0098	0.0116	0.0129	0.0136	0.0137	0.0134	0.0128	0.0123	0.0121	0.0124	0.0131	0.014
32.48Hz	0.0107	0.0108	0.0106	0.0102	0.0099	0.0097	0.0097	0.0098	0.0099	0.0099	0.0098	0.0096	0.0095	0.0095	0.0096	0.0097	0.0095	0.009	0.0081	0.007	0.0061	0.0063	0.0076	0.0096	0.0119	0.0139	0.0156	0.0165	0.0166	0.0158	0.014	0.0115	0.0082	0.0046	0.0013	0.0032	0.0064	0.0092	0.0113	0.0126	0.0131	0.0129	0.0121	0.0109	0.0097	0.0092	0.0096	0.011	0.0127
32.51Hz	0.0113	0.0111	0.0105	0.0097	0.009	0.0087	0.0087	0.0092	0.0098	0.0104	0.0109	0.0112	0.0114	0.0115	0.0115	0.0112	0.0105	0.0094	0.0077	0.0057	0.0037	0.0034	0.0056	0.0087	0.0116	0.0142	0.0161	0.0172	0.0172	0.0163	0.0144	0.0117	0.0086	0.0052	0.0029	0.004	0.0067	0.0092	0.0111	0.0123	0.0126	0.012	0.0107	0.0088	0.0068	0.0056	0.0064	0.0085	0.011
32.54Hz	0.0117	0.0111	0.01	0.0087	0.0073	0.0066	0.0069	0.008	0.0094	0.0107	0.0117	0.0124	0.0129	0.013	0.0129	0.0123	0.0114	0.0099	0.0079	0.0054	0.0023	0.0012	0.0049	0.0085	0.0118	0.0146	0.0167	0.0178	0.0179	0.0169	0.0151	0.0127	0.01	0.0077	0.0064	0.0067	0.0081	0.0098	0.0111	0.012	0.012	0.0113	0.0097	0.0074	0.0044	0.0018	0.0034	0.0067	0.0099
32.57Hz	0.0122	0.0112	0.0095	0.0074	0.0052	0.0038	0.0045	0.0066	0.0088	0.0107	0.0122	0.0133	0.0138	0.014	0.0138	0.0132	0.0121	0.0107	0.0088	0.0066	0.0047	0.0044	0.0066	0.0096	0.0127	0.0154	0.0174	0.0184	0.0185	0.0176	0.016	0.0139	0.0118	0.01	0.009	0.0089	0.0094	0.0102	0.0111	0.0116	0.0116	0.0109	0.0095	0.0073	0.0046	0.0024	0.0037	0.0067	0.0096
32.6Hz	0.0126	0.0114	0.0095	0.0069	0.0039	0.0006	0.0028	0.006	0.0087	0.0109	0.0126	0.0137	0.0142	0.0143	0.0141	0.0135	0.0126	0.0114	0.01	0.0086	0.0077	0.0079	0.0093	0.0116	0.0141	0.0164	0.0181	0.019	0.019	0.0182	0.0168	0.015	0.0131	0.0115	0.0104	0.0099	0.0098	0.0102	0.0107	0.0111	0.0113	0.0109	0.0099	0.0084	0.0068	0.0059	0.0065	0.0082	0.0101
32.63Hz	0.0132	0.0121	0.0103	0.0079	0.0053	0.0036	0.0046	0.007	0.0094	0.0113	0.0128	0.0136	0.014	0.0139	0.0137	0.0133	0.0127	0.0119	0.0111	0.0104	0.0102	0.0107	0.0118	0.0135	0.0155	0.0173	0.0186	0.0193	0.0193	0.0186	0.0172	0.0155	0.0137	0.0119	0.0105	0.0095	0.0092	0.0093	0.0099	0.0105	0.0109	0.011	0.0106	0.0099	0.0091	0.0088	0.0091	0.0099	0.0108
32.66Hz	0.0138	0.0131	0.0118	0.01	0.0083	0.0074	0.0078	0.0091	0.0106	0.0119	0.0127	0.013	0.013	0.0128	0.0126	0.0124	0.0121	0.0119	0.0117	0.0116	0.0118	0.0124	0.0134	0.0148	0.0163	0.0177	0.0189	0.0195	0.0194	0.0187	0.0173	0.0155	0.0134	0.0113	0.0094	0.0081	0.0075	0.0077	0.0086	0.0096	0.0104	0.011	0.0112	0.0112	0.011	0.0109	0.011	0.0111	0.0112
32.69Hz	0.0143	0.0142	0.0135	0.0125	0.0114	0.0108	0.0109	0.0114	0.012	0.0124	0.0123	0.0119	0.0114	0.011	0.0108	0.0109	0.0111	0.0113	0.0116	0.0118	0.0122	0.0128	0.0137	0.015	0.0163	0.0176	0.0187	0.0192	0.0192	0.0184	0.017	0.015	0.0126	0.0101	0.0077	0.0058	0.005	0.0057	0.0071	0.0086	0.0099	0.0109	0.0116	0.0121	0.0122	0.0122	0.0121	0.0117	0.0111
32.73Hz	0.0147	0.0151	0.015	0.0146	0.0141	0.0137	0.0135	0.0134	0.0132	0.0126	0.0116	0.0103	0.009	0.0083	0.0084	0.009	0.0097	0.0104	0.0109	0.0112	0.0114	0.0119	0.0128	0.014	0.0155	0.0169	0.018	0.0186	0.0186	0.0178	0.0164	0.0142	0.0117	0.0088	0.006	0.0033	0.0022	0.0036	0.0057	0.0076	0.0092	0.0106	0.0116	0.0124	0.0128	0.0128	0.0125	0.0118	0.0107
32.76Hz	0.0147	0.0155	0.0159	0.016	0.0159	0.0158	0.0154	0.0149	0.014	0.0127	0.0108	0.0085	0.0063	0.0051	0.0056	0.007	0.0085	0.0095	0.0099	0.0098	0.0097	0.0099	0.0107	0.0122	0.0139	0.0157	0.017	0.0177	0.0178	0.017	0.0155	0.0134	0.0109	0.0081	0.0052	0.0024	0.0007	0.0028	0.0049	0.0069	0.0085	0.01	0.0112	0.0121	0.0127	0.0128	0.0125	0.0116	0.0102
32.79Hz	0.0144	0.0153	0.016	0.0165	0.0168	0.0169	0.0166	0.0159	0.0147	0.0129	0.0104	0.0074	0.004	0.0013	0.0033	0.0059	0.0078	0.0088	0.0088	0.0081	0.0072	0.0068	0.0078	0.0098	0.0122	0.0143	0.0158	0.0166	0.0166	0.0159	0.0145	0.0126	0.0104	0.008	0.0057	0.0038	0.003	0.0037	0.005	0.0064	0.0078	0.0091	0.0103	0.0114	0.0121	0.0124	0.0122	0.0114	0.0099
32.82Hz	0.0136	0.0145	0.0153	0.016	0.0166	0.017	0.017	0.0165	0.0153	0.0135	0.011	0.0079	0.0048	0.0027	0.0041	0.0064	0.0081	0.0087	0.0081	0.0066	0.0044	0.0031	0.0048	0.0078	0.0107	0.0131	0.0146	0.0153	0.0153	0.0145	0.0133	0.0117	0.01	0.0083	0.0066	0.0054	0.0047	0.0048	0.0053	0.006	0.0069	0.0079	0.0091	0.0102	0.0112	0.0118	0.0118	0.0112	0.01
32.85Hz	0.0122	0.0129	0.0136	0.0145	0.0154	0.0162	0.0166	0.0165	0.0158	0.0144	0.0124	0.01	0.0079	0.0068	0.0071	0.0083	0.0092	0.0092	0.0082	0.0062	0.0034	0.0009	0.0039	0.0073	0.0102	0.0123	0.0136	0.014	0.0137	0.0129	0.0118	0.0106	0.0094	0.0083	0.0073	0.0064	0.0058	0.0054	0.0053	0.0053	0.0057	0.0064	0.0075	0.0089	0.0102	0.0111	0.0114	0.0112	0.0103
32.88Hz	0.0104	0.0107	0.0113	0.0123	0.0134	0.0146	0.0156	0.0162	0.0161	0.0155	0.0142	0.0127	0.0113	0.0105	0.0104	0.0107	0.0108	0.0104	0.0092	0.0075	0.0057	0.0049	0.0062	0.0084	0.0105	0.012	0.0127	0.0126	0.012	0.011	0.01	0.0091	0.0084	0.0078	0.0073	0.0068	0.0062	0.0057	0.005	0.0043	0.004	0.0045	0.0058	0.0076	0.0092	0.0105	0.0111	0.0112	0.0106
32.91Hz	0.0084	0.0082	0.0085	0.0094	0.0109	0.0126	0.0142	0.0155	0.0162	0.0163	0.0158	0.0151	0.0143	0.0137	0.0134	0.0132	0.0128	0.0121	0.011	0.0098	0.0088	0.0085	0.009	0.0101	0.0112	0.0118	0.0118	0.0113	0.0103	0.009	0.0079	0.0072	0.0068	0.0068	0.0068	0.0067	0.0063	0.0056	0.0046	0.0032	0.0019	0.0025	0.0044	0.0066	0.0086	0.0101	0.011	0.0112	0.0109
32.94Hz	0.0063	0.0056	0.0055	0.0064	0.0082	0.0105	0.0127	0.0145	0.0158	0.0165	0.0168	0.0167	0.0164	0.0161	0.0158	0.0153	0.0147	0.014	0.0131	0.0122	0.0116	0.0113	0.0114	0.0116	0.0118	0.0117	0.0111	0.01	0.0086	0.0071	0.0057	0.0049	0.0049	0.0054	0.006	0.0063	0.0062	0.0056	0.0045	0.0029	0.0009	0.0018	0.0042	0.0065	0.0085	0.0101	0.011	0.0112	0.0109
32.97Hz	0.0048	0.0033	0.0023	0.0036	0.0061	0.0089	0.0114	0.0134	0.015	0.0162	0.0169	0.0174	0.0175	0.0175	0.0173	0.0169	0.0164	0.0157	0.0149	0.0142	0.0136	0.0131	0.0128	0.0125	0.012	0.0114	0.0103	0.0089	0.0072	0.0053	0.0036	0.0025	0.0029	0.004	0.0051	0.0057	0.006	0.0057	0.005	0.0039	0.0031	0.0036	0.0053	0.0073	0.0091	0.0105	0.0112	0.0113	0.0107
33.01Hz	0.0043	0.0027	0.0009	0.0028	0.0056	0.0083	0.0106	0.0125	0.0139	0.0151	0.016	0.0169	0.0175	0.0179	0.0181	0.0179	0.0175	0.0169	0.0161	0.0153	0.0145	0.0138	0.0132	0.0125	0.0118	0.0109	0.0097	0.0082	0.0063	0.0043	0.0022	0.0003	0.0016	0.0031	0.0043	0.0051	0.0056	0.0058	0.0056	0.0054	0.0053	0.0059	0.0072	0.0087	0.0101	0.0112	0.0116	0.0113	0.0104
33.04Hz	0.0049	0.0042	0.0039	0.0049	0.0067	0.0087	0.0103	0.0115	0.0124	0.0132	0.0142	0.0153	0.0165	0.0175	0.0181	0.0183	0.0181	0.0174	0.0165	0.0154	0.0143	0.0133	0.0125	0.0118	0.0112	0.0104	0.0093	0.0078	0.0061	0.0043	0.0026	0.0016	0.002	0.0029	0.0038	0.0045	0.0052	0.0057	0.0062	0.0066	0.0072	0.008	0.0091	0.0104	0.0115	0.0121	0.0122	0.0115	0.0101
33.07Hz	0.0064	0.0065	0.0067	0.0075	0.0085	0.0096	0.0102	0.0104	0.0104	0.0106	0.0114	0.0129	0.0147	0.0164	0.0176	0.0181	0.018	0.0173	0.016	0.0145	0.013	0.0118	0.0109	0.0104	0.0101	0.0097	0.009	0.0079	0.0066	0.0051	0.0039	0.0031	0.0029	0.003	0.0033	0.0038	0.0045	0.0054	0.0064	0.0075	0.0086	0.0097	0.0109	0.012	0.0128	0.0132	0.0129	0.0118	0.0101
33.1Hz	0.0084	0.0089	0.0094	0.01	0.0104	0.0106	0.0102	0.0092	0.0079	0.0072	0.008	0.0101	0.0127	0.0151	0.0168	0.0176	0.0175	0.0166	0.0149	0.0129	0.0109	0.0093	0.0085	0.0084	0.0087	0.0089	0.0087	0.0082	0.0072	0.0061	0.005	0.0041	0.0035	0.0029	0.0026	0.0028	0.0036	0.0049	0.0064	0.008	0.0096	0.0111	0.0124	0.0134	0.0141	0.0142	0.0136	0.0124	0.0106
33.13Hz	0.0106	0.0113	0.0119	0.0123	0.0122	0.0116	0.0103	0.0081	0.0054	0.0031	0.0045	0.0079	0.0113	0.0141	0.016	0.0169	0.0167	0.0155	0.0135	0.0111	0.0085	0.0064	0.0055	0.006	0.0071	0.0081	0.0085	0.0085	0.008	0.0071	0.006	0.005	0.0039	0.0027	0.0016	0.0014	0.0027	0.0045	0.0065	0.0085	0.0104	0.0121	0.0135	0.0145	0.015	0.015	0.0143	0.0131	0.0114
33.16Hz	0.0127	0.0136	0.0142	0.0144	0.014	0.0129	0.011	0.0082	0.0048	0.0015	0.0038	0.0076	0.011	0.0137	0.0154	0.0162	0.0158	0.0144	0.0123	0.0096	0.0066	0.0036	0.0021	0.0038	0.0059	0.0075	0.0084	0.0088	0.0086	0.0079	0.0069	0.0057	0.0044	0.003	0.0014	0.0008	0.0026	0.0048	0.007	0.0091	0.0111	0.0129	0.0143	0.0152	0.0156	0.0154	0.0148	0.0137	0.0123
33.19Hz	0.0146	0.0155	0.0162	0.0164	0.0159	0.0146	0.0125	0.0099	0.0073	0.0059	0.0069	0.0093	0.0117	0.0137	0.0149	0.0153	0.0148	0.0136	0.0116	0.0091	0.0062	0.0031	0.0012	0.0033	0.0055	0.0073	0.0084	0.0089	0.0089	0.0085	0.0076	0.0066	0.0053	0.004	0.0029	0.0027	0.0039	0.0058	0.0079	0.0099	0.0118	0.0135	0.0147	0.0154	0.0157	0.0154	0.0148	0.0139	0.0128
33.22Hz	0.0158	0.0171	0.018	0.0183	0.0178	0.0166	0.0148	0.0127	0.0109	0.01	0.0103	0.0114	0.0126	0.0136	0.0142	0.0143	0.0139	0.0129	0.0114	0.0094	0.0072	0.0052	0.0042	0.0048	0.0062	0.0075	0.0085	0.009	0.0091	0.0088	0.0082	0.0074	0.0064	0.0054	0.0048	0.0048	0.0057	0.0072	0.0089	0.0107	0.0124	0.0138	0.0147	0.0152	0.0153	0.0149	0.0143	0.0135	0.0127
33.26Hz	0.0164	0.0182	0.0194	0.02	0.0199	0.0189	0.0175	0.0158	0.0143	0.0133	0.0129	0.0129	0.013	0.0131	0.0131	0.0131	0.0128	0.0123	0.0114	0.0101	0.0086	0.0073	0.0066	0.0066	0.0072	0.0079	0.0084	0.0088	0.0089	0.0089	0.0085	0.008	0.0074	0.0068	0.0064	0.0065	0.0072	0.0083	0.0097	0.0112	0.0126	0.0137	0.0144	0.0147	0.0145	0.0139	0.0131	0.0123	0.0116
33.29Hz	0.0164	0.0188	0.0205	0.0216	0.0218	0.0212	0.0201	0.0186	0.017	0.0156	0.0143	0.0133	0.0124	0.0117	0.0114	0.0114	0.0116	0.0116	0.0113	0.0107	0.0098	0.009	0.0083	0.008	0.0079	0.008	0.0081	0.0083	0.0084	0.0086	0.0085	0.0084	0.0081	0.0078	0.0076	0.0077	0.0082	0.009	0.01	0.0112	0.0124	0.0133	0.0139	0.014	0.0135	0.0126	0.0113	0.0102	0.0096
33.32Hz	0.016	0.019	0.0214	0.0229	0.0235	0.0232	0.0223	0.0208	0.0189	0.0168	0.0147	0.0126	0.0107	0.0094	0.009	0.0094	0.0101	0.0108	0.0111	0.011	0.0105	0.0099	0.0092	0.0086	0.008	0.0076	0.0074	0.0073	0.0076	0.0079	0.0082	0.0084	0.0084	0.0083	0.0082	0.0082	0.0084	0.0088	0.0095	0.0105	0.0116	0.0125	0.0131	0.0132	0.0125	0.0112	0.0094	0.0075	0.0066
33.35Hz	0.0157	0.0191	0.0219	0.0238	0.0248	0.0248	0.0239	0.0223	0.0201	0.0173	0.0143	0.0111	0.0083	0.0063	0.0061	0.0072	0.0087	0.01	0.0107	0.0109	0.0107	0.0102	0.0094	0.0085	0.0075	0.0067	0.0061	0.0059	0.0062	0.0069	0.0076	0.0081	0.0084	0.0085	0.0083	0.008	0.0077	0.0077	0.0081	0.009	0.0103	0.0115	0.0123	0.0125	0.0119	0.0102	0.0079	0.005	0.0029
33.38Hz	0.0157	0.0193	0.0222	0.0244	0.0256	0.0258	0.0249	0.0232	0.0207	0.0175	0.0138	0.0099	0.006	0.0028	0.003	0.0055	0.0077	0.0093	0.0102	0.0105	0.0104	0.0099	0.0091	0.008	0.0068	0.0055	0.0044	0.004	0.0045	0.0056	0.0068	0.0078	0.0083	0.0084	0.008	0.0073	0.0064	0.0058	0.0059	0.0071	0.0087	0.0104	0.0116	0.012	0.0116	0.0101	0.0077	0.0046	0.0016
33.41Hz	0.0161	0.0194	0.0224	0.0245	0.0258	0.026	0.0253	0.0235	0.0209	0.0176	0.0138	0.0097	0.0057	0.0021	0.0026	0.0053	0.0075	0.0089	0.0097	0.0099	0.0096	0.0091	0.0083	0.0073	0.0061	0.0045	0.0029	0.0017	0.0027	0.0046	0.0063	0.0076	0.0084	0.0084	0.0077	0.0064	0.0047	0.0033	0.0034	0.0052	0.0073	0.0093	0.0109	0.0117	0.0116	0.0107	0.0091	0.0071	0.0058
33.44Hz	0.0166	0.0196	0.0223	0.0243	0.0255	0.0256	0.0249	0.0232	0.0208	0.0178	0.0145	0.011	0.0078	0.0057	0.0055	0.0068	0.0081	0.0089	0.0092	0.0089	0.0083	0.0077	0.0071	0.0065	0.0057	0.0044	0.0027	0.001	0.0022	0.0045	0.0065	0.008	0.0087	0.0086	0.0076	0.0058	0.0036	0.001	0.0017	0.0043	0.0066	0.0086	0.0102	0.0113	0.0118	0.0117	0.0111	0.0103	0.0099
33.47Hz	0.0169	0.0197	0.022	0.0238	0.0246	0.0246	0.0237	0.0222	0.0201	0.0178	0.0153	0.0128	0.0105	0.009	0.0086	0.0088	0.0092	0.0092	0.0087	0.0078	0.0066	0.0058	0.0055	0.0055	0.0055	0.0051	0.0043	0.0037	0.0043	0.0059	0.0076	0.0089	0.0095	0.0092	0.0081	0.0063	0.0043	0.0028	0.0031	0.0047	0.0064	0.0079	0.0093	0.0106	0.0117	0.0124	0.0129	0.0132	0.0137
33.51Hz	0.0168	0.0194	0.0216	0.0229	0.0234	0.0229	0.0219	0.0203	0.0187	0.017	0.0155	0.014	0.0128	0.0118	0.0113	0.011	0.0106	0.0098	0.0086	0.0068	0.0047	0.0033	0.0034	0.0046	0.0056	0.0061	0.0062	0.0064	0.007	0.0082	0.0095	0.0105	0.0108	0.0105	0.0094	0.0078	0.0063	0.0053	0.0052	0.0057	0.0063	0.0071	0.0081	0.0095	0.0112	0.0128	0.0144	0.0157	0.0168
33.54Hz	0.0164	0.019	0.0209	0.0219	0.0219	0.021	0.0194	0.0176	0.0161	0.0151	0.0146	0.0144	0.0141	0.0138	0.0135	0.0129	0.0121	0.0108	0.0089	0.0065	0.0037	0.0008	0.002	0.0043	0.0061	0.0074	0.0083	0.009	0.0098	0.0108	0.0118	0.0125	0.0126	0.0122	0.0112	0.0099	0.0086	0.0076	0.0068	0.0063	0.0058	0.0057	0.0063	0.008	0.0103	0.0129	0.0154	0.0176	0.0194
33.57Hz	0.0157	0.0183	0.0201	0.0208	0.0204	0.019	0.0167	0.0142	0.0124	0.0118	0.0125	0.0137	0.0147	0.0153	0.0153	0.0148	0.0137	0.0121	0.01	0.0075	0.005	0.0033	0.0036	0.0054	0.0072	0.0089	0.0103	0.0115	0.0125	0.0134	0.0142	0.0146	0.0146	0.0141	0.0132	0.012	0.0107	0.0094	0.0081	0.0066	0.005	0.0036	0.0038	0.0062	0.0094	0.0129	0.0162	0.0192	0.0216
33.6Hz	0.0148	0.0174	0.0192	0.0199	0.0194	0.0175	0.0144	0.0108	0.0077	0.0072	0.0095	0.0125	0.0149	0.0164	0.0169	0.0165	0.0154	0.0137	0.0116	0.0094	0.0075	0.0063	0.0064	0.0074	0.0089	0.0106	0.0122	0.0137	0.0149	0.0158	0.0165	0.0167	0.0166	0.016	0.0151	0.0139	0.0125	0.0109	0.0091	0.0071	0.0046	0.0018	0.0016	0.0053	0.0093	0.0133	0.0172	0.0206	0.0234
33.63Hz	0.0138	0.0163	0.0183	0.0193	0.0189	0.017	0.0136	0.009	0.0037	0.0023	0.0075	0.0121	0.0155	0.0177	0.0186	0.0183	0.0171	0.0153	0.0133	0.0113	0.0098	0.0088	0.0088	0.0095	0.0107	0.0123	0.014	0.0156	0.0169	0.0179	0.0184	0.0185	0.0182	0.0175	0.0164	0.0151	0.0137	0.0121	0.0102	0.0081	0.0058	0.0038	0.0039	0.0067	0.0105	0.0145	0.0185	0.0221	0.0249
33.66Hz	0.0126	0.0152	0.0174	0.0188	0.019	0.0176	0.0148	0.0108	0.0068	0.006	0.0094	0.0137	0.0172	0.0194	0.0203	0.0199	0.0186	0.0166	0.0145	0.0125	0.011	0.0102	0.0102	0.0108	0.0121	0.0137	0.0155	0.0171	0.0185	0.0195	0.0199	0.0197	0.0192	0.0182	0.017	0.0156	0.0142	0.0127	0.0112	0.0096	0.008	0.0071	0.0075	0.0095	0.0127	0.0164	0.0201	0.0234	0.0261
33.69Hz	0.0111	0.0139	0.0166	0.0187	0.0196	0.0192	0.0176	0.0151	0.013	0.0127	0.0145	0.0173	0.0199	0.0216	0.0221	0.0214	0.0197	0.0175	0.015	0.0127	0.011	0.0101	0.0102	0.0111	0.0127	0.0145	0.0165	0.0183	0.0197	0.0206	0.0208	0.0203	0.0193	0.018	0.0165	0.0151	0.0138	0.0127	0.0117	0.0109	0.0102	0.01	0.0108	0.0126	0.0152	0.0183	0.0215	0.0244	0.0267
33.72Hz	0.0094	0.0127	0.016	0.0188	0.0207	0.0214	0.0211	0.0202	0.0193	0.0193	0.0203	0.0219	0.0233	0.0241	0.0239	0.0227	0.0205	0.0178	0.0148	0.0119	0.0097	0.0085	0.0087	0.0102	0.0124	0.0148	0.0172	0.0192	0.0206	0.0213	0.0211	0.0202	0.0187	0.0169	0.015	0.0135	0.0124	0.0118	0.0116	0.0116	0.0117	0.0122	0.0133	0.0149	0.0172	0.0197	0.0223	0.0247	0.0266
33.76Hz	0.0079	0.0118	0.0157	0.0192	0.022	0.0238	0.0247	0.0249	0.025	0.0252	0.0257	0.0263	0.0266	0.0264	0.0254	0.0235	0.0209	0.0178	0.0142	0.0107	0.0074	0.0055	0.0061	0.0086	0.0117	0.0148	0.0176	0.0197	0.0211	0.0216	0.0211	0.0197	0.0175	0.015	0.0126	0.0108	0.01	0.0101	0.0108	0.0116	0.0125	0.0134	0.0147	0.0162	0.0181	0.0201	0.0223	0.0242	0.0257
33.79Hz	0.0074	0.0117	0.016	0.02	0.0234	0.0261	0.0279	0.0291	0.0297	0.03	0.0301	0.0299	0.0292	0.028	0.0263	0.0238	0.0209	0.0175	0.0137	0.0098	0.0057	0.0019	0.0032	0.0072	0.0112	0.0148	0.0178	0.0201	0.0214	0.0217	0.0208	0.0189	0.0161	0.0128	0.0096	0.0073	0.0068	0.0079	0.0095	0.0111	0.0125	0.0137	0.0149	0.0161	0.0176	0.0193	0.0211	0.0227	0.0241
33.82Hz	0.0084	0.0125	0.0169	0.0211	0.0249	0.0281	0.0306	0.0323	0.0332	0.0335	0.0331	0.0322	0.0307	0.0287	0.0263	0.0235	0.0204	0.0171	0.0136	0.01	0.0062	0.0032	0.0041	0.0076	0.0115	0.0151	0.0181	0.0203	0.0215	0.0215	0.0204	0.0182	0.015	0.0112	0.0071	0.0035	0.0032	0.0058	0.0084	0.0105	0.012	0.013	0.0139	0.0148	0.0159	0.0173	0.0189	0.0205	0.0218
33.85Hz	0.0103	0.014	0.0181	0.0223	0.0263	0.0298	0.0326	0.0345	0.0355	0.0355	0.0346	0.033	0.0308	0.0281	0.0252	0.0222	0.0193	0.0164	0.0136	0.0109	0.0084	0.0069	0.0074	0.0096	0.0126	0.0156	0.0183	0.0203	0.0213	0.0213	0.0201	0.0179	0.0147	0.0109	0.0067	0.0028	0.0024	0.0055	0.0081	0.01	0.0112	0.0118	0.012	0.0123	0.013	0.0143	0.016	0.0178	0.0193
33.88Hz	0.0121	0.0154	0.0192	0.0233	0.0273	0.0309	0.0338	0.0357	0.0365	0.0361	0.0347	0.0324	0.0294	0.0262	0.023	0.0201	0.0175	0.0153	0.0134	0.0118	0.0104	0.0098	0.0102	0.0117	0.0138	0.0161	0.0183	0.02	0.0209	0.0209	0.0199	0.0179	0.0152	0.0119	0.0087	0.0062	0.0057	0.007	0.0087	0.0099	0.0104	0.0102	0.0096	0.0091	0.0093	0.0106	0.0127	0.0149	0.0167
33.91Hz	0.0132	0.0162	0.0198	0.0237	0.0277	0.0313	0.0341	0.0359	0.0364	0.0356	0.0335	0.0305	0.0269	0.0231	0.0197	0.017	0.015	0.0136	0.0127	0.012	0.0115	0.0114	0.0118	0.0129	0.0144	0.0162	0.0179	0.0194	0.0203	0.0204	0.0196	0.0181	0.016	0.0135	0.0112	0.0095	0.0088	0.009	0.0096	0.0099	0.0096	0.0086	0.0071	0.0055	0.0052	0.007	0.0098	0.0125	0.0145
33.94Hz	0.0131	0.016	0.0195	0.0233	0.0273	0.0308	0.0336	0.0352	0.0355	0.0343	0.0316	0.0279	0.0236	0.0192	0.0155	0.013	0.0118	0.0114	0.0114	0.0114	0.0114	0.0115	0.0119	0.0128	0.014	0.0155	0.0171	0.0184	0.0193	0.0196	0.0192	0.0181	0.0166	0.0148	0.0131	0.0117	0.0109	0.0105	0.0103	0.0099	0.0091	0.0076	0.0054	0.0026	0.0014	0.0046	0.008	0.0109	0.0129
33.97Hz	0.012	0.0148	0.0182	0.0221	0.0261	0.0296	0.0324	0.0339	0.034	0.0325	0.0295	0.0252	0.0202	0.0151	0.0109	0.0084	0.0082	0.009	0.0098	0.0102	0.0103	0.0103	0.0106	0.0114	0.0126	0.0141	0.0158	0.0171	0.0181	0.0185	0.0184	0.0177	0.0166	0.0153	0.014	0.0129	0.0119	0.0112	0.0105	0.0097	0.0087	0.0072	0.0053	0.0033	0.0029	0.0051	0.0079	0.0104	0.0121
34Hz	0.0099	0.0127	0.0163	0.0202	0.0242	0.0278	0.0306	0.0322	0.0322	0.0307	0.0275	0.0231	0.0177	0.012	0.0067	0.0035	0.0048	0.0071	0.0085	0.0089	0.0086	0.0082	0.0081	0.0089	0.0105	0.0123	0.0142	0.0156	0.0166	0.0171	0.017	0.0166	0.0159	0.015	0.014	0.0129	0.0119	0.011	0.0101	0.0092	0.0084	0.0074	0.0064	0.0057	0.0059	0.0072	0.009	0.0108	0.012
34.04Hz	0.0074	0.0104	0.014	0.018	0.022	0.0256	0.0284	0.03	0.0303	0.029	0.0261	0.0219	0.0168	0.0112	0.0057	0.0016	0.0038	0.0064	0.0077	0.0078	0.0068	0.0054	0.0048	0.0059	0.0082	0.0106	0.0126	0.0141	0.0149	0.0152	0.0152	0.0148	0.0143	0.0138	0.013	0.0122	0.0112	0.0101	0.0091	0.0083	0.0077	0.0074	0.0073	0.0076	0.0082	0.0093	0.0106	0.0118	0.0125
34.07Hz	0.0051	0.0083	0.012	0.0159	0.0197	0.0231	0.0259	0.0277	0.0282	0.0274	0.0252	0.0218	0.0175	0.0129	0.0087	0.0062	0.0062	0.0072	0.0078	0.0072	0.0056	0.0032	0.0011	0.0036	0.0067	0.0093	0.0114	0.0126	0.0131	0.0131	0.0128	0.0124	0.0121	0.0119	0.0116	0.011	0.01	0.0089	0.0076	0.0067	0.0065	0.0068	0.0076	0.0086	0.0098	0.0111	0.0122	0.0131	0.0133
34.1Hz	0.0041	0.0073	0.0106	0.014	0.0174	0.0205	0.0231	0.0251	0.0261	0.0259	0.0246	0.0222	0.019	0.0155	0.0124	0.0102	0.0092	0.0089	0.0085	0.0074	0.0057	0.0036	0.0024	0.0041	0.0067	0.0089	0.0106	0.0114	0.0115	0.0109	0.01	0.0094	0.0093	0.0095	0.0098	0.0097	0.009	0.0077	0.0061	0.0047	0.0044	0.0055	0.0073	0.0092	0.011	0.0125	0.0137	0.0144	0.0144
34.13Hz	0.0048	0.0072	0.0098	0.0124	0.0151	0.0178	0.0203	0.0223	0.0237	0.0243	0.0239	0.0225	0.0204	0.018	0.0155	0.0135	0.0119	0.0107	0.0096	0.0083	0.0069	0.0058	0.0055	0.0063	0.0077	0.0092	0.0103	0.0106	0.0101	0.0088	0.0072	0.006	0.006	0.007	0.0082	0.0088	0.0085	0.0072	0.0052	0.0027	0.0015	0.0041	0.007	0.0097	0.012	0.0138	0.0151	0.0156	0.0155
34.16Hz	0.0058	0.0073	0.009	0.0109	0.0129	0.015	0.0173	0.0194	0.0212	0.0223	0.0228	0.0224	0.0212	0.0196	0.0177	0.0158	0.014	0.0123	0.0108	0.0095	0.0084	0.0078	0.0076	0.0081	0.0089	0.0097	0.0102	0.0101	0.0092	0.0075	0.0051	0.0026	0.0026	0.005	0.0072	0.0084	0.0086	0.0077	0.0058	0.0034	0.0023	0.0047	0.0078	0.0106	0.0131	0.0149	0.0162	0.0167	0.0164
34.19Hz	0.0063	0.0071	0.008	0.0091	0.0105	0.0122	0.0142	0.0164	0.0184	0.0201	0.0212	0.0216	0.0213	0.0203	0.0189	0.0172	0.0153	0.0135	0.0119	0.0105	0.0095	0.0089	0.0088	0.009	0.0095	0.0099	0.0101	0.0099	0.009	0.0074	0.005	0.0024	0.0023	0.0049	0.0073	0.0089	0.0095	0.0091	0.0079	0.0066	0.0062	0.0075	0.0098	0.0122	0.0143	0.0159	0.0169	0.0173	0.017
34.22Hz	0.0061	0.0063	0.0066	0.0071	0.008	0.0094	0.0113	0.0134	0.0157	0.0177	0.0193	0.0202	0.0205	0.0201	0.0191	0.0177	0.016	0.0141	0.0124	0.0109	0.0098	0.0091	0.0088	0.0089	0.0093	0.0097	0.01	0.01	0.0095	0.0084	0.0069	0.0057	0.0057	0.007	0.0088	0.0103	0.0111	0.0111	0.0107	0.0101	0.0101	0.0109	0.0123	0.0139	0.0154	0.0164	0.0171	0.0173	0.0171
34.25Hz	0.0054	0.0051	0.0049	0.005	0.0055	0.0067	0.0085	0.0106	0.013	0.0152	0.0171	0.0185	0.0192	0.0192	0.0185	0.0174	0.0158	0.0141	0.0123	0.0106	0.0093	0.0083	0.0077	0.0078	0.0084	0.0091	0.0097	0.0101	0.0101	0.0098	0.0093	0.0089	0.0091	0.01	0.0112	0.0124	0.0132	0.0135	0.0135	0.0135	0.0136	0.014	0.0146	0.0153	0.0159	0.0163	0.0165	0.0165	0.0164
34.29Hz	0.0042	0.0037	0.0032	0.003	0.0033	0.0043	0.006	0.0082	0.0106	0.013	0.015	0.0165	0.0175	0.0177	0.0173	0.0164	0.015	0.0134	0.0116	0.0097	0.008	0.0066	0.0059	0.006	0.0068	0.008	0.0092	0.0101	0.0108	0.0111	0.0114	0.0116	0.0121	0.0128	0.0138	0.0148	0.0155	0.016	0.0162	0.0164	0.0164	0.0163	0.0162	0.016	0.0157	0.0153	0.0149	0.0147	0.0148
34.32Hz	0.0029	0.0022	0.0018	0.0015	0.0015	0.0024	0.0042	0.0064	0.0088	0.0111	0.0131	0.0146	0.0155	0.0158	0.0156	0.0148	0.0137	0.0123	0.0105	0.0085	0.0065	0.0047	0.0036	0.0038	0.0052	0.0069	0.0085	0.0099	0.0111	0.012	0.0128	0.0136	0.0144	0.0152	0.0161	0.017	0.0177	0.0182	0.0184	0.0185	0.0183	0.0178	0.017	0.0159	0.0147	0.0134	0.0124	0.012	0.0124
34.35Hz	0.0016	0.001	0.0009	0.0007	0.0001	0.0015	0.0034	0.0056	0.0078	0.0098	0.0115	0.0127	0.0134	0.0136	0.0135	0.013	0.0121	0.0109	0.0093	0.0074	0.0053	0.0031	0.0012	0.0019	0.0039	0.0059	0.0078	0.0095	0.011	0.0124	0.0136	0.0148	0.0158	0.0168	0.0178	0.0186	0.0193	0.0197	0.0199	0.0198	0.0193	0.0184	0.017	0.0152	0.013	0.0108	0.0091	0.0085	0.0093
34.38Hz	0.0012	0.0002	0.0006	0.0008	0.0011	0.0021	0.0037	0.0056	0.0074	0.0089	0.0101	0.0108	0.0112	0.0113	0.0113	0.011	0.0104	0.0095	0.0082	0.0067	0.0048	0.0029	0.0013	0.0018	0.0035	0.0054	0.0072	0.0089	0.0107	0.0123	0.0138	0.0151	0.0164	0.0175	0.0185	0.0194	0.02	0.0204	0.0205	0.0202	0.0195	0.0182	0.0164	0.0141	0.0113	0.0083	0.0056	0.0046	0.0061
34.41Hz	0.0023	0.0016	0.0014	0.0017	0.0023	0.0034	0.0047	0.0062	0.0074	0.0083	0.0088	0.0089	0.0089	0.0089	0.0089	0.009	0.0087	0.0082	0.0074	0.0063	0.005	0.0037	0.0029	0.003	0.0039	0.0052	0.0067	0.0083	0.01	0.0117	0.0133	0.0147	0.0161	0.0172	0.0183	0.0191	0.0197	0.0201	0.0201	0.0197	0.0189	0.0175	0.0156	0.0131	0.0101	0.0068	0.0032	0.0007	0.004
34.44Hz	0.0038	0.0031	0.0029	0.0031	0.0038	0.0048	0.006	0.0069	0.0076	0.0078	0.0076	0.007	0.0065	0.0063	0.0066	0.007	0.0073	0.0072	0.0068	0.006	0.0051	0.0043	0.0038	0.0038	0.0042	0.005	0.0062	0.0076	0.0092	0.0107	0.0123	0.0137	0.015	0.0161	0.0171	0.0178	0.0184	0.0188	0.0188	0.0185	0.0177	0.0165	0.0147	0.0124	0.0097	0.0069	0.0042	0.0031	0.0047
34.47Hz	0.0054	0.0049	0.0047	0.0049	0.0055	0.0063	0.0071	0.0077	0.0078	0.0074	0.0064	0.0052	0.004	0.0038	0.0044	0.0055	0.0062	0.0065	0.0063	0.0057	0.005	0.0043	0.0039	0.0038	0.004	0.0046	0.0056	0.0068	0.0081	0.0095	0.0109	0.0122	0.0134	0.0144	0.0151	0.0158	0.0162	0.0166	0.0167	0.0166	0.0161	0.0152	0.0138	0.012	0.0099	0.0079	0.0063	0.0057	0.0064
34.5Hz	0.007	0.0066	0.0065	0.0067	0.0071	0.0077	0.0082	0.0083	0.008	0.0071	0.0057	0.0038	0.0019	0.0013	0.0029	0.0045	0.0055	0.006	0.0059	0.0054	0.0046	0.0038	0.0033	0.0031	0.0033	0.004	0.0049	0.0059	0.007	0.0081	0.0092	0.0104	0.0114	0.0122	0.0128	0.0132	0.0134	0.0137	0.0139	0.0142	0.0142	0.0138	0.0129	0.0117	0.0102	0.0088	0.0077	0.0072	0.0074
34.54Hz	0.0082	0.008	0.0079	0.0081	0.0085	0.0088	0.009	0.0089	0.0084	0.0073	0.0058	0.0039	0.002	0.0016	0.003	0.0044	0.0054	0.0058	0.0056	0.005	0.0041	0.0031	0.0021	0.0019	0.0024	0.0033	0.0042	0.005	0.0057	0.0065	0.0074	0.0084	0.0094	0.0101	0.0105	0.0105	0.0104	0.0104	0.0107	0.0114	0.0121	0.0124	0.0122	0.0114	0.0103	0.009	0.008	0.0073	0.0072
34.57Hz	0.0089	0.0088	0.0088	0.009	0.0093	0.0095	0.0096	0.0094	0.0089	0.0079	0.0066	0.0052	0.0041	0.0038	0.0043	0.0051	0.0057	0.0058	0.0055	0.0047	0.0037	0.0025	0.0011	0.0005	0.0017	0.0028	0.0036	0.0041	0.0044	0.0048	0.0054	0.0064	0.0074	0.0082	0.0085	0.0081	0.0073	0.0068	0.0072	0.0085	0.01	0.0111	0.0115	0.0112	0.0101	0.0087	0.0072	0.0061	0.0058
34.6Hz	0.009	0.0089	0.009	0.0092	0.0095	0.0097	0.0099	0.0098	0.0095	0.0088	0.0079	0.007	0.0062	0.0059	0.0059	0.006	0.0061	0.0059	0.0053	0.0045	0.0036	0.0025	0.0015	0.0011	0.0019	0.0027	0.0033	0.0034	0.0032	0.0029	0.0033	0.0045	0.0059	0.0069	0.0072	0.0065	0.0049	0.0033	0.0036	0.0059	0.0084	0.0103	0.0112	0.0111	0.01	0.0082	0.006	0.0039	0.0033
34.63Hz	0.0085	0.0083	0.0084	0.0086	0.009	0.0094	0.0098	0.01	0.0099	0.0096	0.0092	0.0086	0.008	0.0076	0.0073	0.007	0.0066	0.006	0.0052	0.0043	0.0035	0.0028	0.0023	0.0022	0.0026	0.0031	0.0034	0.0033	0.0025	0.0013	0.0012	0.0032	0.0051	0.0065	0.0069	0.0062	0.0044	0.0018	0.002	0.0052	0.0081	0.0103	0.0114	0.0114	0.0102	0.0082	0.0054	0.0023	0.001
34.66Hz	0.0073	0.007	0.007	0.0074	0.0079	0.0087	0.0093	0.0098	0.0101	0.0102	0.01	0.0098	0.0094	0.009	0.0085	0.0079	0.007	0.0061	0.005	0.004	0.0032	0.0028	0.0027	0.0029	0.0033	0.0037	0.0039	0.0037	0.003	0.002	0.0021	0.0038	0.0057	0.0071	0.0076	0.0073	0.0062	0.0051	0.0054	0.0072	0.0095	0.0113	0.0123	0.0121	0.0109	0.009	0.0065	0.0042	0.0036
34.69Hz	0.0057	0.0051	0.0051	0.0057	0.0066	0.0076	0.0085	0.0093	0.0098	0.0101	0.0103	0.0104	0.0103	0.01	0.0095	0.0087	0.0076	0.0063	0.005	0.0036	0.0025	0.002	0.0024	0.0032	0.004	0.0046	0.0049	0.0049	0.0047	0.0045	0.0049	0.006	0.0075	0.0088	0.0095	0.0095	0.0092	0.009	0.0094	0.0106	0.012	0.0131	0.0136	0.0132	0.0121	0.0104	0.0086	0.0072	0.0068
34.72Hz	0.004	0.0029	0.0029	0.0041	0.0054	0.0067	0.0076	0.0084	0.0089	0.0095	0.01	0.0104	0.0107	0.0107	0.0103	0.0096	0.0084	0.0069	0.0053	0.0034	0.0016	0.0006	0.002	0.0035	0.0048	0.0057	0.0063	0.0067	0.0069	0.0073	0.008	0.009	0.0102	0.0113	0.0121	0.0126	0.0127	0.0129	0.0134	0.0141	0.0148	0.0152	0.0151	0.0145	0.0134	0.012	0.0107	0.0097	0.0092
34.75Hz	0.0031	0.0011	0.0011	0.0032	0.0049	0.0061	0.0068	0.0072	0.0076	0.0081	0.0089	0.0098	0.0107	0.0111	0.0111	0.0106	0.0095	0.008	0.0062	0.0042	0.0024	0.0017	0.0028	0.0044	0.0059	0.0071	0.008	0.0088	0.0095	0.0102	0.0112	0.0123	0.0134	0.0145	0.0154	0.016	0.0164	0.0167	0.017	0.0173	0.0173	0.017	0.0164	0.0155	0.0144	0.0132	0.0121	0.0113	0.0108
34.79Hz	0.0038	0.0026	0.0026	0.0039	0.0051	0.0059	0.0062	0.0059	0.0056	0.0059	0.0071	0.0088	0.0103	0.0115	0.0119	0.0117	0.0109	0.0095	0.0078	0.0061	0.0046	0.0042	0.0048	0.006	0.0073	0.0086	0.0098	0.0109	0.012	0.0131	0.0143	0.0155	0.0168	0.0179	0.0188	0.0195	0.0199	0.0201	0.0201	0.0198	0.0192	0.0183	0.0172	0.016	0.0147	0.0135	0.0126	0.0118	0.0113
34.82Hz	0.0054	0.0049	0.0049	0.0055	0.0062	0.0064	0.0059	0.0048	0.0033	0.0031	0.0051	0.0078	0.0102	0.012	0.0129	0.0131	0.0125	0.0113	0.0098	0.0083	0.0071	0.0067	0.0069	0.0077	0.0087	0.01	0.0113	0.0127	0.0141	0.0156	0.0171	0.0185	0.0199	0.0211	0.022	0.0227	0.0229	0.0229	0.0224	0.0215	0.0203	0.0188	0.0172	0.0156	0.0141	0.0129	0.012	0.0113	0.0109
34.85Hz	0.0071	0.007	0.0072	0.0074	0.0076	0.0074	0.0064	0.0047	0.0022	0.0011	0.0044	0.0078	0.0107	0.013	0.0143	0.0147	0.0143	0.0132	0.0118	0.0104	0.0093	0.0087	0.0086	0.009	0.0097	0.0109	0.0123	0.0139	0.0157	0.0175	0.0193	0.021	0.0225	0.0237	0.0246	0.0251	0.0251	0.0246	0.0237	0.0223	0.0205	0.0185	0.0163	0.0143	0.0126	0.0113	0.0104	0.01	0.0098
34.88Hz	0.0084	0.0088	0.0091	0.0094	0.0094	0.0089	0.0079	0.0064	0.0049	0.0047	0.0067	0.0095	0.0123	0.0145	0.0159	0.0164	0.0161	0.015	0.0136	0.0122	0.0109	0.0099	0.0093	0.0093	0.0099	0.011	0.0126	0.0145	0.0166	0.0188	0.0208	0.0227	0.0243	0.0255	0.0262	0.0265	0.0262	0.0254	0.024	0.0221	0.0199	0.0174	0.0148	0.0123	0.0103	0.0088	0.0081	0.008	0.0082
34.91Hz	0.0093	0.0101	0.0107	0.0111	0.0112	0.011	0.0103	0.0093	0.0087	0.009	0.0104	0.0125	0.0148	0.0166	0.0178	0.0182	0.0177	0.0166	0.0151	0.0133	0.0116	0.0101	0.0089	0.0085	0.0089	0.0102	0.0121	0.0144	0.0168	0.0192	0.0215	0.0234	0.025	0.0261	0.0267	0.0268	0.0263	0.0251	0.0233	0.0211	0.0186	0.0158	0.0128	0.01	0.0076	0.0059	0.0054	0.0058	0.0065
34.94Hz	0.0097	0.0109	0.0119	0.0127	0.0131	0.0132	0.0129	0.0126	0.0126	0.0131	0.0143	0.0158	0.0175	0.0188	0.0197	0.0198	0.0192	0.0179	0.0161	0.014	0.0117	0.0094	0.0075	0.0064	0.0069	0.0087	0.0111	0.0138	0.0165	0.019	0.0213	0.0231	0.0246	0.0256	0.026	0.0259	0.0252	0.0239	0.0219	0.0196	0.0169	0.0139	0.0109	0.0079	0.0052	0.0031	0.0027	0.0038	0.005
34.97Hz	0.0096	0.0112	0.0127	0.0139	0.0148	0.0153	0.0156	0.0158	0.0161	0.0168	0.0177	0.0188	0.0199	0.0207	0.0212	0.021	0.0202	0.0188	0.0168	0.0143	0.0115	0.0085	0.0055	0.0034	0.0043	0.0071	0.0102	0.0132	0.0158	0.0182	0.0202	0.0218	0.0231	0.0239	0.0243	0.0241	0.0234	0.022	0.02	0.0176	0.0149	0.0121	0.0093	0.0066	0.004	0.0017	0.0006	0.0025	0.0041
35Hz	0.0091	0.0112	0.0132	0.0148	0.0161	0.0171	0.0178	0.0183	0.0189	0.0195	0.0202	0.0209	0.0215	0.0219	0.022	0.0216	0.0207	0.0192	0.0172	0.0146	0.0116	0.0082	0.0046	0.0009	0.003	0.0066	0.0099	0.0127	0.0151	0.0169	0.0184	0.0196	0.0205	0.0212	0.0216	0.0216	0.021	0.0198	0.0179	0.0156	0.0129	0.0103	0.0079	0.0059	0.0042	0.0027	0.0021	0.0029	0.004
35.03Hz	0.0085	0.011	0.0134	0.0154	0.0171	0.0184	0.0193	0.02	0.0205	0.021	0.0214	0.0217	0.022	0.0221	0.0219	0.0215	0.0206	0.0191	0.0172	0.0149	0.0121	0.0091	0.0062	0.0044	0.0052	0.0077	0.0103	0.0125	0.0142	0.0153	0.016	0.0165	0.017	0.0176	0.0183	0.0187	0.0185	0.0175	0.0158	0.0136	0.011	0.0085	0.0066	0.0052	0.0044	0.0038	0.0037	0.004	0.0047
35.07Hz	0.0082	0.011	0.0136	0.0158	0.0177	0.0191	0.02	0.0206	0.0209	0.021	0.0211	0.0212	0.0212	0.0212	0.021	0.0205	0.0197	0.0185	0.0169	0.0149	0.0128	0.0106	0.0087	0.0077	0.0081	0.0095	0.0112	0.0125	0.0133	0.0134	0.0131	0.0127	0.0128	0.0136	0.0148	0.0158	0.0161	0.0156	0.0141	0.0119	0.0093	0.0068	0.0049	0.004	0.004	0.0043	0.0047	0.0051	0.0057
35.1Hz	0.0084	0.0112	0.0138	0.0161	0.0179	0.0192	0.0199	0.0201	0.02	0.0197	0.0194	0.0192	0.0191	0.0192	0.0191	0.0188	0.0182	0.0173	0.016	0.0146	0.0131	0.0117	0.0106	0.0102	0.0104	0.0112	0.012	0.0125	0.0124	0.0116	0.0101	0.0086	0.0082	0.0093	0.0114	0.0132	0.0142	0.0141	0.0129	0.0108	0.0082	0.0053	0.003	0.0022	0.0032	0.0044	0.0053	0.006	0.0066
35.13Hz	0.0092	0.0117	0.0141	0.0162	0.0177	0.0187	0.019	0.0187	0.018	0.0172	0.0165	0.016	0.016	0.0163	0.0166	0.0166	0.0163	0.0157	0.0147	0.0136	0.0126	0.0118	0.0114	0.0114	0.0117	0.0122	0.0126	0.0125	0.0117	0.0101	0.0076	0.0047	0.0035	0.0057	0.0088	0.0114	0.0129	0.0133	0.0124	0.0105	0.0079	0.0049	0.002	0.0007	0.0029	0.0046	0.0058	0.0066	0.0072
35.16Hz	0.0101	0.0123	0.0144	0.0161	0.0172	0.0176	0.0174	0.0166	0.0153	0.014	0.0128	0.0121	0.0122	0.0129	0.0137	0.0143	0.0143	0.0138	0.013	0.0119	0.0111	0.0107	0.0108	0.0113	0.012	0.0126	0.0129	0.0126	0.0115	0.0095	0.0067	0.0033	0.0013	0.0046	0.0079	0.0106	0.0124	0.013	0.0125	0.0109	0.0087	0.0061	0.0039	0.0031	0.004	0.0053	0.0062	0.0069	0.0074
35.19Hz	0.0111	0.013	0.0146	0.0157	0.0163	0.0161	0.0154	0.0141	0.0124	0.0106	0.0089	0.0079	0.0081	0.0093	0.0108	0.0119	0.0124	0.0121	0.0111	0.0098	0.0087	0.0083	0.0089	0.0102	0.0115	0.0126	0.0131	0.0128	0.0117	0.0099	0.0078	0.0057	0.0051	0.0064	0.0087	0.0108	0.0123	0.0131	0.013	0.0119	0.0103	0.0084	0.0067	0.0059	0.0059	0.0064	0.0067	0.0068	0.0069
35.22Hz	0.0119	0.0134	0.0145	0.015	0.0149	0.0142	0.0131	0.0116	0.0097	0.0077	0.0055	0.004	0.0042	0.0062	0.0083	0.01	0.0108	0.0107	0.0096	0.0077	0.0058	0.005	0.0062	0.0086	0.0108	0.0124	0.0133	0.0133	0.0124	0.0111	0.0096	0.0084	0.0081	0.0087	0.0099	0.0113	0.0126	0.0134	0.0136	0.0132	0.0122	0.0109	0.0096	0.0086	0.008	0.0076	0.0071	0.0063	0.0057
35.25Hz	0.0126	0.0137	0.0141	0.014	0.0133	0.0121	0.0107	0.0092	0.0076	0.0058	0.0037	0.0012	0.0015	0.0043	0.0068	0.0088	0.0098	0.0099	0.0087	0.0066	0.0036	0.001	0.004	0.0075	0.0104	0.0126	0.0137	0.0139	0.0134	0.0124	0.0112	0.0103	0.0098	0.0099	0.0106	0.0116	0.0127	0.0137	0.0143	0.0145	0.0141	0.0134	0.0123	0.0112	0.0101	0.009	0.0075	0.0057	0.0039
35.28Hz	0.013	0.0136	0.0135	0.0127	0.0114	0.0099	0.0084	0.0071	0.006	0.005	0.0038	0.0027	0.0029	0.0045	0.0066	0.0084	0.0095	0.0096	0.0088	0.007	0.0047	0.0032	0.005	0.0081	0.011	0.0132	0.0145	0.0148	0.0144	0.0134	0.0121	0.011	0.0101	0.0099	0.0102	0.0111	0.0124	0.0137	0.0148	0.0156	0.0158	0.0155	0.0147	0.0136	0.0122	0.0105	0.0085	0.006	0.0031
35.32Hz	0.0133	0.0134	0.0127	0.0114	0.0097	0.0078	0.0062	0.0051	0.0046	0.0045	0.0044	0.0044	0.0048	0.0059	0.0073	0.0086	0.0096	0.0099	0.0095	0.0086	0.0075	0.0071	0.0082	0.0102	0.0125	0.0144	0.0155	0.0158	0.0153	0.0141	0.0124	0.0106	0.0091	0.0083	0.0086	0.0099	0.0117	0.0136	0.0152	0.0164	0.0171	0.0171	0.0167	0.0157	0.0143	0.0125	0.0103	0.0078	0.0055
35.35Hz	0.0133	0.0128	0.0117	0.0101	0.0082	0.0061	0.0043	0.0031	0.003	0.0038	0.0046	0.0054	0.0063	0.0072	0.0083	0.0093	0.0101	0.0104	0.0105	0.0103	0.0101	0.0104	0.0113	0.0128	0.0145	0.016	0.0169	0.017	0.0163	0.0146	0.0123	0.0096	0.0069	0.0053	0.006	0.0083	0.0109	0.0134	0.0154	0.0169	0.0178	0.0181	0.0179	0.0173	0.0161	0.0146	0.0127	0.0108	0.0093
35.38Hz	0.013	0.0121	0.0108	0.0092	0.0073	0.0052	0.0031	0.0013	0.0014	0.003	0.0046	0.006	0.0072	0.0083	0.0092	0.0099	0.0105	0.0109	0.0112	0.0114	0.0119	0.0126	0.0136	0.015	0.0164	0.0177	0.0184	0.0183	0.0173	0.0153	0.0124	0.0089	0.005	0.0015	0.0036	0.0073	0.0106	0.0133	0.0155	0.017	0.0179	0.0183	0.0184	0.0181	0.0174	0.0164	0.0152	0.014	0.0132
35.41Hz	0.0124	0.0112	0.0098	0.0083	0.0067	0.005	0.0033	0.0016	0.0015	0.0031	0.0048	0.0065	0.0079	0.0091	0.0099	0.0104	0.0108	0.011	0.0112	0.0117	0.0124	0.0135	0.0149	0.0164	0.018	0.0192	0.0199	0.0197	0.0185	0.0164	0.0134	0.0097	0.0059	0.0033	0.0048	0.008	0.011	0.0135	0.0153	0.0165	0.0173	0.0177	0.0179	0.018	0.0178	0.0175	0.0171	0.0167	0.0165
35.44Hz	0.0115	0.0101	0.0087	0.0075	0.0063	0.0051	0.004	0.0032	0.0032	0.0041	0.0056	0.0071	0.0086	0.0097	0.0104	0.0107	0.0107	0.0105	0.0105	0.0108	0.0117	0.0131	0.015	0.017	0.0189	0.0204	0.0212	0.0211	0.02	0.018	0.0152	0.0121	0.0092	0.0077	0.0082	0.01	0.0119	0.0136	0.0148	0.0156	0.016	0.0163	0.0165	0.0168	0.0171	0.0176	0.018	0.0184	0.0189
35.47Hz	0.0104	0.0089	0.0075	0.0064	0.0055	0.005	0.0046	0.0044	0.0047	0.0054	0.0066	0.008	0.0093	0.0102	0.0107	0.0107	0.0102	0.0095	0.0088	0.0087	0.0097	0.0116	0.0141	0.0168	0.0193	0.0213	0.0224	0.0225	0.0216	0.0199	0.0175	0.015	0.0128	0.0115	0.0113	0.0119	0.0127	0.0134	0.0139	0.0141	0.0141	0.0142	0.0142	0.0146	0.0153	0.0164	0.0176	0.0189	0.0201
35.5Hz	0.0091	0.0076	0.0061	0.005	0.0044	0.0043	0.0046	0.0051	0.0057	0.0066	0.0077	0.0089	0.01	0.0107	0.011	0.0106	0.0096	0.0082	0.0066	0.0057	0.0067	0.0094	0.0128	0.0163	0.0194	0.0218	0.0233	0.0237	0.0231	0.0217	0.0198	0.0176	0.0157	0.0143	0.0134	0.013	0.0128	0.0127	0.0125	0.0122	0.0119	0.0115	0.0114	0.0116	0.0126	0.0142	0.0161	0.0182	0.0202
35.53Hz	0.0079	0.0064	0.0049	0.0035	0.0028	0.0031	0.004	0.0051	0.0063	0.0075	0.0087	0.0098	0.0106	0.0111	0.011	0.0104	0.0091	0.0071	0.0046	0.0022	0.0037	0.0075	0.0117	0.0158	0.0193	0.0221	0.024	0.0247	0.0244	0.0232	0.0215	0.0195	0.0175	0.0157	0.0142	0.013	0.012	0.0113	0.0106	0.0101	0.0095	0.0088	0.0082	0.0082	0.0092	0.0112	0.0138	0.0167	0.0194
35.57Hz	0.0067	0.0055	0.0041	0.0025	0.0011	0.0016	0.0033	0.005	0.0067	0.0082	0.0094	0.0104	0.0111	0.0113	0.011	0.0102	0.0088	0.0068	0.0043	0.0018	0.0034	0.0073	0.0115	0.0157	0.0194	0.0224	0.0245	0.0254	0.0253	0.0242	0.0224	0.0202	0.0179	0.0157	0.0137	0.0119	0.0105	0.0093	0.0085	0.0078	0.0071	0.0063	0.0054	0.0048	0.0056	0.008	0.0112	0.0147	0.018
35.6Hz	0.0056	0.0048	0.0038	0.0026	0.0012	0.0015	0.0033	0.0052	0.007	0.0087	0.01	0.0109	0.0114	0.0113	0.0108	0.0099	0.0086	0.0071	0.0056	0.0048	0.0058	0.0086	0.0123	0.0162	0.0198	0.0228	0.0249	0.0259	0.0257	0.0245	0.0224	0.0199	0.0172	0.0145	0.0121	0.0101	0.0085	0.0072	0.0063	0.0057	0.0051	0.0043	0.0032	0.0019	0.0025	0.0054	0.0092	0.0131	0.0168
35.63Hz	0.0045	0.0044	0.0041	0.0035	0.0029	0.0031	0.0043	0.0059	0.0075	0.0091	0.0103	0.0111	0.0115	0.0113	0.0106	0.0096	0.0084	0.0074	0.0068	0.0068	0.0079	0.0102	0.0134	0.017	0.0205	0.0234	0.0254	0.0262	0.0258	0.0241	0.0216	0.0186	0.0154	0.0125	0.01	0.008	0.0065	0.0052	0.0043	0.0036	0.0033	0.003	0.0024	0.0012	0.0018	0.0047	0.0084	0.0123	0.016
35.66Hz	0.0034	0.0041	0.0044	0.0045	0.0044	0.0048	0.0056	0.0068	0.0081	0.0093	0.0104	0.0111	0.0114	0.0111	0.0103	0.0092	0.008	0.0071	0.0068	0.0074	0.0088	0.0112	0.0143	0.0179	0.0213	0.0241	0.0259	0.0264	0.0256	0.0234	0.0203	0.0166	0.013	0.0098	0.0075	0.006	0.0049	0.0038	0.0027	0.0018	0.0017	0.0022	0.0025	0.0027	0.0036	0.0059	0.009	0.0124	0.0158
35.69Hz	0.0028	0.0041	0.0049	0.0054	0.0057	0.0061	0.0067	0.0074	0.0083	0.0092	0.0101	0.0108	0.0111	0.0109	0.0102	0.009	0.0075	0.0062	0.0055	0.0063	0.0083	0.0114	0.015	0.0188	0.0223	0.0251	0.0266	0.0267	0.0253	0.0226	0.0188	0.0146	0.0105	0.0071	0.005	0.0042	0.0038	0.0032	0.0022	0.0008	0.0006	0.0019	0.0029	0.0039	0.0054	0.0075	0.0102	0.0132	0.0161
35.72Hz	0.0034	0.0046	0.0056	0.0062	0.0066	0.0069	0.0072	0.0075	0.008	0.0087	0.0094	0.0102	0.0107	0.0108	0.0102	0.0091	0.0073	0.0051	0.0031	0.0038	0.0071	0.0112	0.0156	0.0198	0.0234	0.0261	0.0275	0.0272	0.0253	0.022	0.0178	0.0131	0.0084	0.0046	0.0023	0.0027	0.0034	0.0034	0.0028	0.002	0.0018	0.0025	0.0036	0.005	0.0068	0.009	0.0114	0.014	0.0164
35.75Hz	0.0049	0.0057	0.0064	0.0069	0.0072	0.0072	0.007	0.0069	0.007	0.0075	0.0082	0.0092	0.0101	0.0106	0.0105	0.0096	0.0078	0.0052	0.002	0.0025	0.0069	0.0118	0.0166	0.0211	0.0248	0.0274	0.0284	0.0278	0.0256	0.022	0.0176	0.0127	0.0079	0.0037	0.0005	0.0021	0.0035	0.0039	0.0038	0.0035	0.0033	0.0037	0.0048	0.0062	0.008	0.0101	0.0123	0.0145	0.0165
35.78Hz	0.0065	0.0069	0.0073	0.0075	0.0075	0.0072	0.0065	0.0058	0.0053	0.0056	0.0066	0.0081	0.0095	0.0105	0.0109	0.0105	0.0092	0.0073	0.0056	0.0061	0.0093	0.0138	0.0185	0.0228	0.0264	0.0286	0.0294	0.0286	0.0262	0.0227	0.0183	0.0136	0.0092	0.0054	0.0033	0.0034	0.0042	0.0047	0.0048	0.0048	0.0047	0.0051	0.006	0.0073	0.0089	0.0108	0.0127	0.0145	0.0161
35.82Hz	0.0078	0.0079	0.008	0.008	0.0077	0.007	0.0059	0.0045	0.0032	0.0032	0.0048	0.007	0.009	0.0105	0.0114	0.0116	0.011	0.0102	0.0097	0.0106	0.0131	0.0168	0.0209	0.0248	0.0279	0.0298	0.0304	0.0295	0.0271	0.0237	0.0197	0.0154	0.0113	0.008	0.006	0.0053	0.0054	0.0056	0.0057	0.0057	0.0058	0.0061	0.0068	0.0079	0.0093	0.0109	0.0125	0.0141	0.0153
35.85Hz	0.0085	0.0084	0.0083	0.0081	0.0077	0.0069	0.0057	0.0039	0.0016	0.001	0.0039	0.0066	0.009	0.0109	0.0121	0.0128	0.0129	0.0129	0.0133	0.0145	0.0167	0.0198	0.0232	0.0265	0.0292	0.0308	0.0312	0.0303	0.0281	0.0248	0.021	0.0171	0.0134	0.0104	0.0083	0.0071	0.0066	0.0064	0.0064	0.0063	0.0064	0.0066	0.0071	0.0078	0.0089	0.0103	0.0118	0.0132	0.0143
35.88Hz	0.0084	0.0082	0.0081	0.008	0.0077	0.007	0.006	0.0046	0.0032	0.0031	0.0049	0.0073	0.0097	0.0116	0.013	0.0139	0.0145	0.015	0.0158	0.0172	0.0192	0.0218	0.0247	0.0276	0.03	0.0315	0.0318	0.0309	0.0288	0.0257	0.0221	0.0183	0.0149	0.012	0.0098	0.0084	0.0075	0.0071	0.0068	0.0066	0.0065	0.0064	0.0065	0.0069	0.0078	0.0092	0.0107	0.0121	0.0131
35.91Hz	0.0076	0.0074	0.0074	0.0075	0.0075	0.0072	0.0067	0.0061	0.0056	0.0058	0.007	0.0089	0.0109	0.0126	0.0139	0.0149	0.0155	0.0161	0.0169	0.0181	0.0199	0.0223	0.025	0.0278	0.0301	0.0317	0.0321	0.0313	0.0293	0.0262	0.0225	0.0187	0.0153	0.0124	0.0102	0.0088	0.0079	0.0074	0.0071	0.0068	0.0063	0.0057	0.0051	0.0052	0.0061	0.0077	0.0095	0.011	0.012
35.94Hz	0.0061	0.006	0.0063	0.0067	0.0071	0.0073	0.0074	0.0074	0.0076	0.0082	0.0093	0.0107	0.0123	0.0138	0.0149	0.0155	0.0159	0.0161	0.0164	0.0172	0.0187	0.021	0.0238	0.0269	0.0295	0.0314	0.0321	0.0314	0.0294	0.0263	0.0224	0.0183	0.0145	0.0114	0.0092	0.008	0.0076	0.0075	0.0073	0.0069	0.006	0.0047	0.0032	0.0027	0.0041	0.0064	0.0085	0.0102	0.0111
35.97Hz	0.0042	0.0044	0.005	0.0057	0.0065	0.0071	0.0077	0.0083	0.009	0.0099	0.0111	0.0124	0.0138	0.0149	0.0156	0.0158	0.0156	0.015	0.0144	0.0144	0.0156	0.018	0.0214	0.0251	0.0283	0.0307	0.0318	0.0313	0.0294	0.0262	0.022	0.0175	0.013	0.0093	0.0069	0.0063	0.0068	0.0074	0.0076	0.0072	0.0061	0.0044	0.0021	0.0007	0.0034	0.006	0.0082	0.0098	0.0105
36Hz	0.0022	0.0028	0.0038	0.0047	0.0056	0.0065	0.0075	0.0085	0.0097	0.011	0.0123	0.0137	0.0148	0.0157	0.016	0.0158	0.0148	0.0131	0.0113	0.0102	0.011	0.0141	0.0183	0.0228	0.0268	0.0297	0.0312	0.0311	0.0293	0.0261	0.0218	0.0168	0.0116	0.0068	0.0035	0.0038	0.0059	0.0074	0.0081	0.0079	0.0069	0.0054	0.0039	0.0035	0.0049	0.0068	0.0086	0.0097	0.0102
36.03Hz	0.0004	0.0019	0.003	0.0038	0.0046	0.0055	0.0067	0.0082	0.0098	0.0114	0.013	0.0144	0.0155	0.0161	0.0161	0.0154	0.0138	0.0113	0.0081	0.0053	0.0059	0.0102	0.0156	0.0208	0.0253	0.0286	0.0305	0.0307	0.0292	0.0262	0.022	0.0169	0.0115	0.0062	0.0017	0.0029	0.006	0.008	0.009	0.009	0.0083	0.0073	0.0065	0.0064	0.0071	0.0082	0.0092	0.0099	0.01
36.06Hz	0.0017	0.0022	0.0027	0.0029	0.0033	0.0041	0.0056	0.0075	0.0095	0.0114	0.0132	0.0146	0.0156	0.0161	0.0159	0.0149	0.013	0.0102	0.0065	0.0021	0.0031	0.0086	0.0142	0.0194	0.024	0.0275	0.0296	0.0302	0.0291	0.0266	0.0228	0.0182	0.0133	0.0089	0.0059	0.0059	0.0076	0.0092	0.0101	0.0103	0.0099	0.0094	0.009	0.0089	0.0092	0.0096	0.0099	0.01	0.0098
36.1Hz	0.0032	0.0029	0.0025	0.0019	0.0017	0.0028	0.0047	0.0069	0.0091	0.0111	0.0129	0.0143	0.0153	0.0157	0.0154	0.0144	0.0127	0.0103	0.0077	0.0056	0.0064	0.0099	0.0144	0.019	0.0232	0.0265	0.0287	0.0295	0.0289	0.0269	0.0239	0.0201	0.0161	0.0126	0.0103	0.0096	0.0101	0.0109	0.0115	0.0117	0.0115	0.0112	0.0109	0.0107	0.0106	0.0106	0.0104	0.01	0.0094
36.13Hz	0.0046	0.0036	0.0026	0.0012	0.0005	0.0024	0.0045	0.0066	0.0088	0.0107	0.0123	0.0136	0.0145	0.0149	0.0147	0.0138	0.0126	0.0111	0.0097	0.0091	0.0099	0.0122	0.0154	0.019	0.0225	0.0255	0.0276	0.0286	0.0284	0.0271	0.0248	0.0219	0.0188	0.016	0.014	0.0128	0.0124	0.0125	0.0127	0.0128	0.0127	0.0125	0.0122	0.0118	0.0115	0.011	0.0104	0.0097	0.0089
36.16Hz	0.0061	0.0047	0.0034	0.0023	0.0022	0.0034	0.0051	0.0068	0.0085	0.01	0.0114	0.0126	0.0134	0.0138	0.0137	0.0132	0.0125	0.0117	0.0111	0.0111	0.0119	0.0137	0.0161	0.0189	0.0217	0.0243	0.0262	0.0273	0.0275	0.0266	0.0251	0.023	0.0206	0.0184	0.0165	0.0151	0.0142	0.0137	0.0134	0.0133	0.0132	0.0129	0.0126	0.0122	0.0117	0.0109	0.0101	0.009	0.008
36.19Hz	0.0078	0.0062	0.0049	0.0041	0.0041	0.0048	0.0058	0.0069	0.008	0.0091	0.0102	0.0112	0.012	0.0125	0.0126	0.0124	0.012	0.0115	0.0113	0.0115	0.0123	0.0137	0.0158	0.0181	0.0205	0.0228	0.0245	0.0256	0.0259	0.0255	0.0245	0.023	0.0212	0.0194	0.0176	0.0162	0.0149	0.014	0.0134	0.013	0.0127	0.0125	0.0123	0.0119	0.0114	0.0105	0.0095	0.0082	0.0068
36.22Hz	0.0095	0.0079	0.0067	0.0059	0.0057	0.0059	0.0063	0.0067	0.0072	0.0078	0.0087	0.0097	0.0105	0.0111	0.0114	0.0113	0.011	0.0106	0.0102	0.0103	0.011	0.0125	0.0144	0.0166	0.0189	0.0209	0.0225	0.0234	0.0238	0.0235	0.0228	0.0218	0.0205	0.0191	0.0176	0.0161	0.0147	0.0134	0.0124	0.0117	0.0114	0.0113	0.0113	0.0112	0.0108	0.01	0.0088	0.0073	0.0056
36.25Hz	0.0111	0.0096	0.0083	0.0074	0.0068	0.0064	0.0061	0.0059	0.0058	0.0062	0.007	0.008	0.009	0.0097	0.0101	0.0101	0.0097	0.009	0.0083	0.008	0.0086	0.0101	0.0122	0.0146	0.0169	0.0188	0.0201	0.0209	0.021	0.0208	0.0202	0.0195	0.0187	0.0177	0.0165	0.0151	0.0135	0.012	0.0106	0.0096	0.0092	0.0094	0.0098	0.0102	0.0101	0.0095	0.0083	0.0067	0.0047
36.28Hz	0.0123	0.0109	0.0096	0.0085	0.0075	0.0065	0.0055	0.0045	0.004	0.0043	0.0053	0.0065	0.0076	0.0084	0.0089	0.0088	0.0082	0.0072	0.006	0.0051	0.0055	0.0073	0.0099	0.0125	0.0149	0.0167	0.0177	0.0181	0.0178	0.0173	0.0168	0.0164	0.016	0.0155	0.0147	0.0135	0.0119	0.0101	0.0082	0.0068	0.0064	0.0071	0.0081	0.009	0.0094	0.0091	0.0082	0.0067	0.0048
36.31Hz	0.0129	0.0116	0.0103	0.0091	0.0078	0.0063	0.0047	0.003	0.0018	0.0024	0.0039	0.0054	0.0066	0.0073	0.0077	0.0075	0.0068	0.0056	0.004	0.0023	0.0024	0.005	0.008	0.0108	0.0132	0.0147	0.0154	0.0152	0.0144	0.0135	0.0128	0.0126	0.0128	0.013	0.0128	0.0119	0.0104	0.0082	0.0059	0.0038	0.0034	0.0049	0.0066	0.008	0.0088	0.0089	0.0083	0.0072	0.0057
36.35Hz	0.0126	0.0116	0.0106	0.0094	0.008	0.0063	0.0045	0.0024	0.0006	0.0018	0.0035	0.0049	0.0058	0.0063	0.0065	0.0062	0.0056	0.0047	0.0033	0.0016	0.0017	0.0043	0.0072	0.0099	0.012	0.0132	0.0134	0.0127	0.0111	0.0095	0.0084	0.0085	0.0096	0.0106	0.0111	0.0106	0.0092	0.0071	0.0045	0.0017	0.0011	0.0036	0.0057	0.0073	0.0083	0.0087	0.0086	0.008	0.0071
36.38Hz	0.0115	0.0109	0.0103	0.0095	0.0083	0.0068	0.0052	0.0036	0.0028	0.0031	0.004	0.0048	0.0053	0.0054	0.0052	0.005	0.0047	0.0042	0.0037	0.0033	0.0038	0.0054	0.0075	0.0097	0.0113	0.0122	0.012	0.0108	0.0086	0.0059	0.004	0.0047	0.0069	0.0088	0.0098	0.0097	0.0088	0.007	0.005	0.0031	0.0027	0.004	0.0055	0.0069	0.0078	0.0084	0.0087	0.0086	0.0083
36.41Hz	0.0094	0.0096	0.0097	0.0094	0.0088	0.0078	0.0065	0.0054	0.0048	0.0047	0.0048	0.0049	0.0047	0.0044	0.004	0.0038	0.0038	0.004	0.0042	0.0046	0.0054	0.0067	0.0083	0.0099	0.0112	0.0117	0.0113	0.0099	0.0075	0.0043	0.0009	0.0027	0.0057	0.0079	0.0092	0.0094	0.0088	0.0076	0.0062	0.0051	0.0046	0.005	0.0058	0.0066	0.0074	0.008	0.0086	0.0089	0.0091
36.44Hz	0.0067	0.0077	0.0088	0.0094	0.0095	0.009	0.0082	0.0073	0.0065	0.006	0.0054	0.0048	0.0041	0.0033	0.0027	0.0026	0.003	0.0036	0.0043	0.0052	0.0062	0.0075	0.0089	0.0102	0.0113	0.0116	0.0112	0.01	0.0081	0.0059	0.0044	0.0049	0.0066	0.0083	0.0092	0.0095	0.0091	0.0083	0.0073	0.0064	0.0058	0.0057	0.0059	0.0063	0.0068	0.0074	0.0081	0.0088	0.0094
36.47Hz	0.0036	0.0058	0.008	0.0095	0.0103	0.0103	0.0098	0.009	0.008	0.007	0.0059	0.0046	0.0034	0.0022	0.0014	0.0015	0.0023	0.0031	0.0041	0.0052	0.0064	0.0078	0.0092	0.0105	0.0114	0.0118	0.0116	0.0109	0.0098	0.0086	0.0078	0.0078	0.0085	0.0094	0.0099	0.0099	0.0095	0.0087	0.0078	0.0069	0.0061	0.0057	0.0055	0.0056	0.006	0.0066	0.0073	0.0082	0.0091
36.5Hz	0.0021	0.0052	0.008	0.0101	0.0114	0.0118	0.0115	0.0106	0.0094	0.0079	0.0062	0.0045	0.0029	0.0014	0.0003	0.0009	0.0017	0.0026	0.0036	0.0048	0.0061	0.0077	0.0092	0.0105	0.0115	0.012	0.0122	0.0119	0.0114	0.0108	0.0104	0.0103	0.0105	0.0107	0.0108	0.0104	0.0098	0.0088	0.0077	0.0066	0.0056	0.005	0.0047	0.0047	0.0051	0.0056	0.0063	0.0072	0.0082
36.53Hz	0.0051	0.0069	0.0094	0.0115	0.0129	0.0135	0.0133	0.0122	0.0107	0.0088	0.0067	0.0047	0.0028	0.0014	0.0006	0.0009	0.0014	0.002	0.0029	0.0042	0.0057	0.0074	0.0089	0.0103	0.0114	0.0121	0.0125	0.0127	0.0126	0.0124	0.0123	0.0122	0.0121	0.0119	0.0116	0.011	0.01	0.0087	0.0072	0.0057	0.0045	0.0036	0.0034	0.0037	0.0041	0.0045	0.0049	0.0057	0.0069
36.56Hz	0.0087	0.01	0.0119	0.0138	0.0151	0.0156	0.0152	0.014	0.0122	0.0099	0.0075	0.0053	0.0034	0.002	0.0013	0.0011	0.0009	0.0013	0.0023	0.0038	0.0054	0.007	0.0086	0.01	0.0111	0.0119	0.0125	0.0129	0.013	0.0131	0.0132	0.0131	0.013	0.0128	0.0123	0.0114	0.0102	0.0086	0.0067	0.0048	0.003	0.0018	0.0021	0.0029	0.0034	0.0035	0.0034	0.0039	0.0052
36.6Hz	0.0121	0.0135	0.0151	0.0167	0.0177	0.018	0.0175	0.016	0.0139	0.0114	0.0088	0.0064	0.0044	0.0028	0.0019	0.0011	0.0002	0.0009	0.0022	0.0037	0.0053	0.0068	0.0082	0.0095	0.0105	0.0113	0.012	0.0124	0.0127	0.0129	0.0131	0.0133	0.0133	0.0131	0.0126	0.0117	0.0104	0.0087	0.0067	0.0045	0.0023	0.0003	0.0016	0.0027	0.0031	0.0027	0.0019	0.0018	0.0037
36.63Hz	0.0152	0.0169	0.0186	0.0199	0.0207	0.0207	0.0198	0.0182	0.0159	0.0132	0.0104	0.0078	0.0056	0.0039	0.0026	0.0016	0.0011	0.0016	0.0028	0.004	0.0053	0.0066	0.0078	0.0088	0.0097	0.0104	0.0109	0.0113	0.0116	0.0119	0.0122	0.0126	0.0128	0.0128	0.0125	0.0119	0.0107	0.0092	0.0073	0.0053	0.0035	0.0025	0.0027	0.0033	0.0034	0.0028	0.0015	0.001	0.0034
36.66Hz	0.0181	0.0202	0.0219	0.0231	0.0237	0.0234	0.0222	0.0204	0.0179	0.0151	0.0122	0.0095	0.0071	0.0051	0.0037	0.0027	0.0024	0.0028	0.0035	0.0044	0.0053	0.0063	0.0072	0.0081	0.0088	0.0093	0.0096	0.0097	0.0099	0.0101	0.0105	0.0111	0.0117	0.0121	0.0121	0.0118	0.011	0.0098	0.0083	0.0068	0.0055	0.0046	0.0044	0.0044	0.0043	0.0038	0.0032	0.0034	0.005
36.69Hz	0.0206	0.023	0.0249	0.026	0.0264	0.0258	0.0245	0.0224	0.0198	0.0169	0.0139	0.0111	0.0086	0.0065	0.005	0.004	0.0036	0.0038	0.0041	0.0046	0.0051	0.0057	0.0064	0.0071	0.0077	0.008	0.0081	0.008	0.0078	0.0078	0.0082	0.0091	0.0101	0.011	0.0115	0.0116	0.0112	0.0104	0.0093	0.0082	0.0072	0.0065	0.0061	0.0058	0.0056	0.0055	0.0055	0.006	0.0073
36.72Hz	0.0228	0.0253	0.0272	0.0283	0.0285	0.0279	0.0264	0.0241	0.0214	0.0184	0.0153	0.0124	0.0098	0.0077	0.0062	0.0052	0.0047	0.0045	0.0044	0.0044	0.0045	0.0048	0.0052	0.0059	0.0065	0.0069	0.0068	0.0063	0.0056	0.0051	0.0055	0.0068	0.0084	0.0099	0.0108	0.0112	0.0111	0.0106	0.0098	0.009	0.0083	0.0078	0.0075	0.0073	0.0072	0.0074	0.0078	0.0086	0.0097
36.75Hz	0.0243	0.0268	0.0286	0.0297	0.03	0.0293	0.0277	0.0254	0.0225	0.0193	0.0161	0.0131	0.0105	0.0084	0.0069	0.0059	0.0053	0.0049	0.0044	0.004	0.0035	0.0034	0.0038	0.0046	0.0055	0.006	0.0059	0.0051	0.0037	0.0023	0.0028	0.0049	0.0072	0.009	0.0102	0.0108	0.0108	0.0104	0.0098	0.0091	0.0087	0.0084	0.0084	0.0085	0.0087	0.0092	0.0099	0.0108	0.0118
36.78Hz	0.0249	0.0272	0.029	0.0302	0.0305	0.03	0.0285	0.0261	0.0231	0.0197	0.0163	0.0131	0.0104	0.0083	0.0069	0.0061	0.0056	0.0051	0.0045	0.0036	0.0025	0.0016	0.0022	0.0036	0.0049	0.0057	0.0057	0.0049	0.0033	0.0013	0.002	0.0045	0.0068	0.0087	0.0099	0.0104	0.0102	0.0097	0.009	0.0084	0.0081	0.0081	0.0085	0.0091	0.0099	0.0107	0.0117	0.0126	0.0136
36.81Hz	0.0242	0.0263	0.0282	0.0295	0.0302	0.0299	0.0286	0.0263	0.0233	0.0197	0.0159	0.0124	0.0094	0.0072	0.006	0.0056	0.0055	0.0053	0.0048	0.0038	0.0024	0.0008	0.0017	0.0035	0.005	0.006	0.0062	0.0057	0.0047	0.0039	0.0044	0.0059	0.0075	0.0089	0.0098	0.01	0.0095	0.0087	0.0077	0.0069	0.0066	0.007	0.0079	0.0092	0.0105	0.0118	0.013	0.0141	0.0148
36.85Hz	0.0222	0.0242	0.0262	0.0279	0.0289	0.0291	0.0281	0.0261	0.0231	0.0195	0.0154	0.0114	0.0078	0.0052	0.0041	0.0046	0.0053	0.0057	0.0055	0.0048	0.0038	0.0032	0.0036	0.0049	0.0061	0.007	0.0074	0.0072	0.0068	0.0066	0.007	0.0078	0.0087	0.0095	0.0098	0.0096	0.0088	0.0076	0.0062	0.0049	0.0044	0.0052	0.0068	0.0087	0.0106	0.0124	0.0139	0.015	0.0157
36.88Hz	0.0189	0.021	0.0234	0.0255	0.027	0.0276	0.0271	0.0255	0.0228	0.0193	0.0153	0.0109	0.0067	0.0029	0.0015	0.0037	0.0054	0.0064	0.0067	0.0064	0.006	0.0058	0.0062	0.0069	0.0078	0.0085	0.0089	0.009	0.009	0.009	0.0092	0.0095	0.0098	0.0099	0.0097	0.0091	0.0081	0.0067	0.005	0.0031	0.0018	0.0032	0.0055	0.0081	0.0105	0.0127	0.0144	0.0156	0.0162
36.91Hz	0.0147	0.0173	0.0201	0.0226	0.0245	0.0255	0.0255	0.0244	0.0224	0.0194	0.0158	0.0117	0.0075	0.0038	0.0025	0.0044	0.0063	0.0076	0.0082	0.0083	0.0083	0.0084	0.0086	0.0092	0.0098	0.0103	0.0107	0.0109	0.0109	0.011	0.0109	0.0108	0.0106	0.0101	0.0094	0.0085	0.0074	0.0061	0.0045	0.0026	0.0008	0.0025	0.0051	0.0079	0.0105	0.0128	0.0147	0.0159	0.0164
36.94Hz	0.0106	0.0138	0.017	0.0196	0.0216	0.0228	0.0233	0.0229	0.0217	0.0197	0.0168	0.0135	0.0102	0.0075	0.0064	0.007	0.0082	0.0093	0.0099	0.0102	0.0104	0.0105	0.0107	0.0111	0.0115	0.012	0.0123	0.0125	0.0126	0.0125	0.0121	0.0116	0.0108	0.0098	0.0087	0.0077	0.0067	0.0057	0.0047	0.0037	0.0031	0.0039	0.0059	0.0083	0.0108	0.0129	0.0147	0.0158	0.0162
36.97Hz	0.0077	0.0115	0.0145	0.0168	0.0185	0.0197	0.0204	0.0208	0.0206	0.0197	0.018	0.0158	0.0134	0.0114	0.0103	0.0102	0.0107	0.0112	0.0116	0.0118	0.0118	0.0119	0.012	0.0123	0.0127	0.0132	0.0136	0.0139	0.0139	0.0136	0.0129	0.0118	0.0105	0.009	0.0076	0.0065	0.0057	0.0053	0.005	0.0048	0.005	0.0058	0.0073	0.0092	0.0112	0.013	0.0145	0.0154	0.0158
37Hz	0.0076	0.0106	0.0128	0.0142	0.0152	0.016	0.017	0.0181	0.019	0.0193	0.019	0.018	0.0165	0.0151	0.014	0.0134	0.0132	0.0131	0.013	0.0127	0.0125	0.0123	0.0123	0.0127	0.0132	0.0138	0.0143	0.0147	0.0147	0.0143	0.0133	0.0118	0.01	0.008	0.0061	0.0048	0.0043	0.0046	0.0051	0.0057	0.0064	0.0073	0.0086	0.01	0.0115	0.0128	0.0139	0.0147	0.015
37.03Hz	0.0094	0.0108	0.0117	0.0118	0.0117	0.0119	0.013	0.0148	0.0168	0.0185	0.0194	0.0196	0.0191	0.0182	0.0172	0.0162	0.0154	0.0145	0.0137	0.0128	0.0121	0.0116	0.0115	0.0119	0.0127	0.0136	0.0145	0.015	0.0152	0.0147	0.0136	0.0119	0.0096	0.0071	0.0046	0.0027	0.0025	0.0038	0.0051	0.0063	0.0073	0.0083	0.0093	0.0103	0.0113	0.0122	0.013	0.0136	0.0139
37.06Hz	0.0112	0.0113	0.0108	0.0097	0.0082	0.0075	0.0086	0.0113	0.0145	0.0174	0.0196	0.0208	0.021	0.0206	0.0197	0.0184	0.0169	0.0153	0.0136	0.012	0.0106	0.0097	0.0096	0.0103	0.0114	0.0127	0.014	0.0148	0.0151	0.0148	0.0139	0.0122	0.0099	0.0072	0.0043	0.0014	0.0014	0.0037	0.0055	0.0069	0.008	0.0088	0.0094	0.0098	0.0104	0.011	0.0116	0.0123	0.0127
37.09Hz	0.0125	0.0116	0.0102	0.0082	0.0054	0.003	0.0046	0.0086	0.0128	0.0166	0.0196	0.0215	0.0224	0.0223	0.0214	0.0198	0.0177	0.0154	0.0128	0.0104	0.0083	0.0071	0.007	0.0081	0.0097	0.0114	0.0129	0.0141	0.0147	0.0148	0.0142	0.0128	0.0109	0.0084	0.0059	0.004	0.0038	0.0051	0.0066	0.0078	0.0085	0.0088	0.0087	0.0086	0.0087	0.0091	0.0099	0.0107	0.0113
37.13Hz	0.013	0.0117	0.01	0.0078	0.0049	0.0019	0.0037	0.008	0.0124	0.0165	0.0198	0.0222	0.0234	0.0235	0.0226	0.0207	0.0181	0.015	0.0117	0.0085	0.0057	0.004	0.0043	0.0059	0.0078	0.0097	0.0114	0.0129	0.014	0.0145	0.0145	0.0137	0.0123	0.0105	0.0086	0.0073	0.0069	0.0074	0.0083	0.0089	0.0089	0.0084	0.0075	0.0065	0.0062	0.0068	0.0081	0.0093	0.0102
37.16Hz	0.0128	0.0116	0.0102	0.0085	0.0067	0.0057	0.0068	0.0097	0.0134	0.0171	0.0204	0.0228	0.0241	0.0243	0.0233	0.0212	0.0182	0.0146	0.0107	0.0069	0.0035	0.0009	0.0024	0.0044	0.0062	0.0079	0.0097	0.0114	0.013	0.0141	0.0146	0.0144	0.0137	0.0126	0.0114	0.0104	0.0099	0.01	0.0101	0.01	0.0094	0.0081	0.0062	0.0041	0.0031	0.0044	0.0065	0.0083	0.0094
37.19Hz	0.012	0.0113	0.0105	0.0096	0.0089	0.0089	0.01	0.0121	0.015	0.0181	0.021	0.0232	0.0246	0.0248	0.0238	0.0216	0.0184	0.0146	0.0105	0.0067	0.0034	0.0016	0.0023	0.0035	0.0046	0.0061	0.0079	0.01	0.0119	0.0135	0.0145	0.0149	0.0148	0.0143	0.0136	0.013	0.0126	0.0123	0.0119	0.0113	0.0101	0.0083	0.0058	0.0029	0.0006	0.0035	0.0061	0.0081	0.0091
37.22Hz	0.0105	0.0106	0.0106	0.0106	0.0107	0.0111	0.0122	0.0139	0.0162	0.0187	0.0212	0.0234	0.0247	0.0251	0.0242	0.0222	0.0191	0.0154	0.0114	0.0077	0.0049	0.0033	0.0028	0.0027	0.0031	0.0045	0.0066	0.0089	0.0111	0.0129	0.0141	0.0149	0.0153	0.0153	0.0151	0.0148	0.0145	0.0141	0.0136	0.0127	0.0113	0.0094	0.0072	0.005	0.0042	0.0054	0.0072	0.0087	0.0094
37.25Hz	0.0085	0.0096	0.0105	0.0112	0.0117	0.0123	0.0131	0.0144	0.0162	0.0184	0.0207	0.0229	0.0246	0.0253	0.0248	0.0231	0.0203	0.0168	0.013	0.0095	0.0066	0.0044	0.0028	0.0013	0.0015	0.0036	0.006	0.0084	0.0105	0.0122	0.0136	0.0145	0.0151	0.0154	0.0156	0.0156	0.0155	0.0153	0.0148	0.0139	0.0127	0.0112	0.0096	0.0083	0.0078	0.0082	0.0092	0.0099	0.0102
37.28Hz	0.0063	0.0086	0.0103	0.0115	0.0121	0.0124	0.0127	0.0134	0.0147	0.0168	0.0193	0.0219	0.0241	0.0254	0.0254	0.0242	0.0219	0.0187	0.0151	0.0115	0.0083	0.0056	0.0032	0.0014	0.0021	0.0042	0.0063	0.0084	0.0102	0.0116	0.0127	0.0135	0.0141	0.0146	0.015	0.0154	0.0156	0.0156	0.0154	0.0149	0.0142	0.0132	0.0122	0.0114	0.011	0.0111	0.0113	0.0115	0.0113
37.31Hz	0.0053	0.0082	0.0104	0.0117	0.0122	0.0118	0.0112	0.0109	0.0117	0.0139	0.0171	0.0206	0.0235	0.0255	0.0261	0.0254	0.0235	0.0207	0.0173	0.0137	0.0103	0.0073	0.005	0.0038	0.0043	0.0056	0.0072	0.0087	0.0098	0.0108	0.0115	0.0121	0.0126	0.0131	0.0136	0.0141	0.0146	0.0151	0.0153	0.0154	0.0152	0.0148	0.0144	0.014	0.0137	0.0135	0.0133	0.0129	0.0123
37.34Hz	0.0067	0.0091	0.0112	0.0123	0.0123	0.0111	0.0091	0.0071	0.0072	0.0104	0.0148	0.0193	0.0231	0.0257	0.0269	0.0266	0.0251	0.0225	0.0193	0.0158	0.0124	0.0095	0.0074	0.0064	0.0065	0.0072	0.008	0.0088	0.0093	0.0097	0.01	0.0102	0.0105	0.0109	0.0114	0.0121	0.0129	0.0137	0.0145	0.0151	0.0155	0.0158	0.0158	0.0158	0.0156	0.0153	0.0149	0.0142	0.0132
37.38Hz	0.0094	0.0111	0.0126	0.0133	0.0129	0.011	0.0078	0.0035	0.0024	0.008	0.0137	0.019	0.0233	0.0262	0.0277	0.0276	0.0263	0.0239	0.0209	0.0177	0.0145	0.0117	0.0098	0.0086	0.0082	0.0082	0.0084	0.0085	0.0085	0.0084	0.0082	0.0081	0.0082	0.0085	0.009	0.0097	0.0107	0.0118	0.0129	0.014	0.015	0.0159	0.0164	0.0167	0.0168	0.0165	0.0159	0.015	0.0138
37.41Hz	0.0122	0.0134	0.0144	0.0148	0.0141	0.0122	0.0092	0.0059	0.0056	0.0097	0.015	0.02	0.0241	0.0269	0.0284	0.0283	0.0271	0.0248	0.022	0.0189	0.0159	0.0134	0.0114	0.01	0.0091	0.0087	0.0083	0.0079	0.0074	0.0068	0.0062	0.0058	0.0057	0.006	0.0065	0.0073	0.0082	0.0094	0.0108	0.0123	0.0138	0.0151	0.0162	0.0169	0.0172	0.017	0.0164	0.0154	0.014
37.44Hz	0.0146	0.0157	0.0165	0.0167	0.0161	0.0147	0.0127	0.0112	0.0116	0.0142	0.018	0.022	0.0253	0.0277	0.0288	0.0286	0.0273	0.025	0.0223	0.0193	0.0164	0.0139	0.0119	0.0104	0.0093	0.0085	0.0077	0.0069	0.0061	0.0051	0.0042	0.0036	0.0035	0.0038	0.0044	0.0051	0.0059	0.007	0.0085	0.0102	0.012	0.0137	0.0152	0.0163	0.0169	0.0169	0.0164	0.0154	0.0139
37.47Hz	0.0163	0.0176	0.0185	0.0189	0.0186	0.0178	0.0168	0.0164	0.017	0.0187	0.0214	0.0241	0.0265	0.0281	0.0288	0.0283	0.0269	0.0246	0.0217	0.0187	0.0158	0.0133	0.0113	0.0098	0.0087	0.0078	0.007	0.006	0.0049	0.0037	0.0025	0.0016	0.0017	0.0022	0.0027	0.0032	0.0039	0.0049	0.0063	0.008	0.01	0.012	0.0138	0.0152	0.0161	0.0163	0.0159	0.0149	0.0134
37.5Hz	0.0173	0.0192	0.0204	0.021	0.021	0.0207	0.0204	0.0204	0.021	0.0221	0.0238	0.0255	0.027	0.028	0.0283	0.0276	0.026	0.0235	0.0205	0.0173	0.0143	0.0116	0.0096	0.0084	0.0076	0.0069	0.0062	0.0053	0.0041	0.0028	0.0014	0.0003	0.0006	0.0012	0.0016	0.0019	0.0023	0.0031	0.0044	0.0061	0.0081	0.0102	0.0122	0.0139	0.015	0.0154	0.0151	0.0142	0.0127
37.53Hz	0.018	0.0203	0.022	0.0229	0.0232	0.0231	0.0229	0.0229	0.0231	0.0237	0.0246	0.0256	0.0265	0.0271	0.0271	0.0263	0.0246	0.0221	0.0189	0.0155	0.012	0.0091	0.0071	0.0063	0.0061	0.006	0.0056	0.0049	0.0038	0.0027	0.0016	0.0009	0.0008	0.0009	0.0009	0.0009	0.0013	0.002	0.0031	0.0046	0.0065	0.0086	0.0107	0.0125	0.0138	0.0144	0.0142	0.0133	0.0119
37.56Hz	0.0187	0.0213	0.0231	0.0242	0.0245	0.0243	0.0239	0.0235	0.0232	0.0232	0.0235	0.0241	0.0248	0.0254	0.0254	0.0247	0.0231	0.0206	0.0173	0.0136	0.0098	0.0064	0.0042	0.0039	0.0047	0.0053	0.0053	0.0049	0.004	0.0031	0.0022	0.0015	0.001	0.0006	0.0002	0.0004	0.0009	0.0015	0.0022	0.0035	0.0052	0.0072	0.0094	0.0113	0.0127	0.0134	0.0133	0.0124	0.011
37.59Hz	0.0196	0.0222	0.0239	0.0248	0.0248	0.0243	0.0234	0.0223	0.0214	0.0208	0.0207	0.0211	0.0219	0.0227	0.0231	0.0228	0.0216	0.0193	0.0162	0.0125	0.0085	0.0046	0.0013	0.0019	0.0038	0.0049	0.0052	0.005	0.0044	0.0036	0.0028	0.002	0.0013	0.0007	0.0005	0.0008	0.0011	0.0012	0.0014	0.0025	0.0042	0.0063	0.0086	0.0106	0.012	0.0127	0.0125	0.0115	0.01
37.63Hz	0.0207	0.0228	0.0241	0.0245	0.0241	0.023	0.0215	0.0198	0.0181	0.0169	0.0165	0.0169	0.018	0.0194	0.0205	0.0208	0.0202	0.0184	0.0157	0.0123	0.0086	0.0051	0.0025	0.0025	0.0039	0.0049	0.0053	0.0051	0.0047	0.004	0.0033	0.0026	0.0019	0.0014	0.0013	0.0014	0.0014	0.001	0.0004	0.0016	0.0037	0.006	0.0084	0.0104	0.0118	0.0124	0.012	0.0109	0.0091
37.66Hz	0.0218	0.0232	0.0237	0.0233	0.0223	0.0207	0.0186	0.0164	0.0142	0.0123	0.0115	0.012	0.0137	0.0158	0.0177	0.0188	0.0189	0.0179	0.0158	0.0131	0.01	0.0072	0.0052	0.0045	0.0047	0.0051	0.0053	0.0051	0.0047	0.0043	0.0037	0.0032	0.0027	0.0024	0.0023	0.0022	0.002	0.0015	0.001	0.0021	0.0041	0.0065	0.0088	0.0108	0.0121	0.0125	0.012	0.0106	0.0085
37.69Hz	0.0227	0.0231	0.0226	0.0214	0.0197	0.0176	0.0152	0.0128	0.0104	0.008	0.0065	0.0069	0.0093	0.0124	0.0151	0.0171	0.0179	0.0176	0.0162	0.0141	0.0117	0.0093	0.0075	0.0063	0.0058	0.0055	0.0052	0.0048	0.0045	0.0042	0.0039	0.0037	0.0035	0.0034	0.0033	0.0032	0.003	0.0027	0.0028	0.0038	0.0056	0.0078	0.0099	0.0117	0.0128	0.0131	0.0124	0.0109	0.0086
37.72Hz	0.023	0.0224	0.021	0.019	0.0165	0.014	0.0118	0.0097	0.0076	0.0051	0.0024	0.0025	0.0062	0.01	0.0133	0.0158	0.0172	0.0174	0.0167	0.0151	0.0131	0.0111	0.0092	0.0077	0.0066	0.0057	0.0049	0.0043	0.0038	0.0037	0.0038	0.0039	0.0041	0.0043	0.0044	0.0044	0.0044	0.0044	0.0049	0.006	0.0076	0.0095	0.0114	0.013	0.0139	0.014	0.0132	0.0117	0.0095
37.75Hz	0.0227	0.0214	0.0192	0.0163	0.0133	0.0105	0.0084	0.007	0.0059	0.0045	0.0028	0.0029	0.0058	0.0094	0.0126	0.0152	0.0168	0.0174	0.0169	0.0158	0.0141	0.0122	0.0103	0.0086	0.0071	0.0057	0.0045	0.0035	0.0028	0.0027	0.0032	0.0039	0.0045	0.005	0.0054	0.0057	0.0059	0.0064	0.0071	0.0082	0.0098	0.0115	0.0131	0.0143	0.0151	0.0151	0.0144	0.0129	0.011
37.78Hz	0.0221	0.0203	0.0175	0.0141	0.0104	0.0071	0.005	0.0047	0.005	0.0052	0.0052	0.0059	0.0078	0.0104	0.013	0.0152	0.0167	0.0173	0.017	0.0159	0.0144	0.0126	0.0107	0.009	0.0073	0.0057	0.0042	0.0028	0.0016	0.0014	0.0024	0.0037	0.0048	0.0057	0.0065	0.007	0.0076	0.0082	0.0091	0.0103	0.0116	0.0131	0.0145	0.0155	0.0161	0.0162	0.0156	0.0144	0.0128
37.81Hz	0.0213	0.0193	0.0164	0.0128	0.0088	0.0049	0.0019	0.0025	0.0044	0.0059	0.007	0.0083	0.01	0.012	0.014	0.0157	0.0168	0.0172	0.0168	0.0156	0.0141	0.0122	0.0104	0.0087	0.0072	0.0057	0.0042	0.0028	0.0013	0.0006	0.0022	0.0038	0.0053	0.0066	0.0076	0.0084	0.0091	0.0099	0.0107	0.0117	0.0129	0.0141	0.0153	0.0162	0.0169	0.0171	0.0168	0.0159	0.0146
37.84Hz	0.0206	0.0188	0.0161	0.0126	0.0088	0.0051	0.002	0.0024	0.0046	0.0066	0.0083	0.0099	0.0116	0.0133	0.0149	0.0162	0.017	0.0171	0.0164	0.015	0.0133	0.0113	0.0094	0.0078	0.0066	0.0056	0.0046	0.0036	0.0027	0.0024	0.0033	0.0048	0.0063	0.0076	0.0088	0.0097	0.0104	0.0111	0.0117	0.0123	0.0132	0.0141	0.0152	0.0163	0.0172	0.0177	0.0177	0.0171	0.0161
37.88Hz	0.0201	0.0188	0.0165	0.0135	0.0102	0.0071	0.005	0.0047	0.0058	0.0074	0.009	0.0107	0.0124	0.014	0.0155	0.0166	0.0171	0.0169	0.0159	0.0143	0.0122	0.0099	0.0078	0.0063	0.0055	0.0052	0.005	0.0046	0.0043	0.0044	0.0052	0.0063	0.0077	0.009	0.0101	0.0109	0.0114	0.0117	0.0118	0.012	0.0123	0.0131	0.0142	0.0155	0.0168	0.0178	0.0183	0.0181	0.0173
37.91Hz	0.0197	0.019	0.0173	0.0148	0.012	0.0094	0.0076	0.0069	0.0072	0.008	0.0092	0.0107	0.0124	0.0141	0.0156	0.0167	0.0171	0.0168	0.0156	0.0136	0.0111	0.0084	0.0058	0.0041	0.0039	0.0045	0.0052	0.0056	0.0059	0.0064	0.0072	0.0082	0.0094	0.0105	0.0113	0.0119	0.012	0.0117	0.0111	0.0106	0.0104	0.0109	0.0122	0.0141	0.0159	0.0175	0.0185	0.0187	0.0182
37.94Hz	0.0196	0.0194	0.0181	0.0161	0.0137	0.0114	0.0096	0.0085	0.0079	0.008	0.0086	0.0099	0.0116	0.0135	0.0153	0.0166	0.0171	0.0167	0.0153	0.0132	0.0104	0.0073	0.0043	0.0017	0.002	0.0039	0.0054	0.0065	0.0073	0.0081	0.009	0.01	0.0111	0.0119	0.0125	0.0126	0.0122	0.0112	0.0098	0.0083	0.0074	0.0078	0.0096	0.0122	0.0147	0.0168	0.0183	0.019	0.0188
37.97Hz	0.0195	0.0197	0.0188	0.0172	0.0152	0.013	0.011	0.0092	0.0078	0.0069	0.0069	0.0082	0.0103	0.0127	0.0148	0.0164	0.0171	0.0167	0.0154	0.0132	0.0104	0.0074	0.0043	0.0018	0.002	0.0039	0.0057	0.0072	0.0084	0.0095	0.0106	0.0116	0.0125	0.0132	0.0135	0.0132	0.0122	0.0106	0.0084	0.0059	0.0039	0.0044	0.0072	0.0104	0.0135	0.016	0.0179	0.019	0.0191
38Hz	0.0193	0.0196	0.019	0.0178	0.0161	0.014	0.0118	0.0094	0.007	0.0049	0.0041	0.0059	0.0089	0.012	0.0146	0.0164	0.0172	0.0169	0.0156	0.0135	0.0109	0.0082	0.0058	0.0041	0.0039	0.0048	0.0062	0.0077	0.0092	0.0105	0.0117	0.0128	0.0137	0.0142	0.0142	0.0136	0.0122	0.0103	0.0077	0.0046	0.0012	0.0024	0.006	0.0094	0.0125	0.0152	0.0173	0.0186	0.0191
38.03Hz	0.0188	0.0189	0.0185	0.0177	0.0164	0.0147	0.0125	0.0098	0.0067	0.0033	0.0007	0.0046	0.0085	0.012	0.0148	0.0167	0.0175	0.0172	0.016	0.014	0.0116	0.0093	0.0073	0.006	0.0055	0.0059	0.0068	0.0081	0.0095	0.011	0.0123	0.0135	0.0144	0.0148	0.0147	0.0139	0.0124	0.0104	0.008	0.0055	0.0038	0.0043	0.0066	0.0093	0.0119	0.0144	0.0164	0.0179	0.0187
38.06Hz	0.0177	0.0176	0.0173	0.0168	0.016	0.0149	0.0131	0.0108	0.008	0.0052	0.0041	0.0064	0.0098	0.0131	0.0157	0.0174	0.0181	0.0177	0.0163	0.0144	0.0122	0.01	0.0082	0.007	0.0064	0.0065	0.0071	0.0081	0.0095	0.011	0.0124	0.0137	0.0146	0.015	0.0148	0.0141	0.0128	0.011	0.0091	0.0074	0.0065	0.0066	0.0078	0.0094	0.0113	0.0133	0.0152	0.0169	0.018
38.09Hz	0.016	0.0155	0.0152	0.015	0.0149	0.0146	0.0137	0.0123	0.0105	0.009	0.0087	0.01	0.0125	0.0151	0.0172	0.0184	0.0187	0.018	0.0165	0.0145	0.0123	0.0101	0.0083	0.0069	0.0063	0.0062	0.0067	0.0078	0.0091	0.0106	0.0121	0.0134	0.0143	0.0148	0.0147	0.0142	0.0131	0.0118	0.0103	0.009	0.0082	0.008	0.0083	0.0092	0.0104	0.012	0.0138	0.0155	0.017
38.12Hz	0.0136	0.0126	0.0122	0.0125	0.0131	0.0137	0.014	0.0137	0.0132	0.0127	0.0129	0.014	0.0156	0.0174	0.0188	0.0194	0.0192	0.0182	0.0165	0.0144	0.012	0.0096	0.0075	0.006	0.0051	0.0051	0.0058	0.007	0.0084	0.0099	0.0113	0.0126	0.0135	0.0141	0.0143	0.014	0.0133	0.0123	0.0111	0.0099	0.0089	0.0082	0.0078	0.008	0.0088	0.0103	0.0121	0.014	0.0158
38.16Hz	0.0108	0.0092	0.0086	0.0092	0.0107	0.0124	0.0138	0.0148	0.0154	0.0159	0.0165	0.0174	0.0185	0.0195	0.0201	0.0202	0.0195	0.018	0.0161	0.0138	0.0114	0.0088	0.0064	0.0044	0.0033	0.0034	0.0046	0.0061	0.0076	0.0089	0.0102	0.0114	0.0123	0.0131	0.0135	0.0136	0.0133	0.0125	0.0115	0.0102	0.0088	0.0074	0.0063	0.0059	0.0067	0.0083	0.0104	0.0125	0.0144
38.19Hz	0.0082	0.0059	0.0047	0.0058	0.0083	0.0109	0.0134	0.0154	0.0169	0.0182	0.0192	0.02	0.0207	0.0211	0.0211	0.0205	0.0193	0.0175	0.0154	0.0131	0.0106	0.0081	0.0056	0.0032	0.0012	0.0017	0.0036	0.0053	0.0067	0.0079	0.0089	0.0098	0.0107	0.0115	0.0122	0.0127	0.0128	0.0124	0.0115	0.0101	0.0082	0.0062	0.0042	0.0032	0.0044	0.0066	0.0089	0.011	0.0128
38.22Hz	0.0065	0.0037	0.0009	0.0032	0.0066	0.0099	0.013	0.0157	0.0179	0.0196	0.0208	0.0217	0.022	0.0219	0.0213	0.0202	0.0185	0.0165	0.0143	0.012	0.0097	0.0075	0.0053	0.0032	0.0015	0.0019	0.0034	0.0049	0.0061	0.0069	0.0075	0.008	0.0086	0.0096	0.0106	0.0116	0.0122	0.0121	0.0114	0.01	0.0079	0.0054	0.0025	0.0004	0.0032	0.0057	0.0079	0.0097	0.0112
38.25Hz	0.0061	0.004	0.0025	0.0037	0.0065	0.0097	0.0129	0.0158	0.0183	0.0202	0.0216	0.0223	0.0224	0.0219	0.0208	0.0192	0.0173	0.0151	0.0129	0.0108	0.0088	0.007	0.0054	0.0041	0.0033	0.0034	0.0041	0.005	0.0058	0.0061	0.006	0.0059	0.0062	0.0073	0.0088	0.0103	0.0114	0.0118	0.0115	0.0102	0.0083	0.006	0.0037	0.0029	0.0041	0.0058	0.0073	0.0085	0.0094
38.28Hz	0.0061	0.0053	0.005	0.0058	0.0077	0.0104	0.0132	0.0159	0.0183	0.0202	0.0214	0.0219	0.0218	0.021	0.0196	0.0177	0.0156	0.0134	0.0113	0.0093	0.0076	0.0063	0.0054	0.0048	0.0045	0.0045	0.0049	0.0054	0.0056	0.0055	0.0047	0.0038	0.0035	0.0048	0.007	0.0092	0.0108	0.0117	0.0117	0.0109	0.0094	0.0076	0.0062	0.0055	0.0058	0.0063	0.0068	0.0071	0.0074
38.31Hz	0.0059	0.0061	0.0065	0.0075	0.0091	0.0113	0.0137	0.016	0.018	0.0196	0.0206	0.0208	0.0204	0.0194	0.0178	0.0159	0.0137	0.0115	0.0095	0.0076	0.0062	0.0053	0.0049	0.0048	0.0049	0.0052	0.0055	0.0058	0.0057	0.0052	0.0041	0.0022	0.0006	0.0032	0.0061	0.0087	0.0107	0.012	0.0123	0.0119	0.0109	0.0096	0.0084	0.0075	0.007	0.0066	0.0061	0.0055	0.0052
38.34Hz	0.0051	0.006	0.0071	0.0084	0.01	0.0118	0.0138	0.0157	0.0174	0.0186	0.0192	0.0192	0.0185	0.0173	0.0157	0.0137	0.0117	0.0096	0.0077	0.006	0.0047	0.0039	0.0038	0.0041	0.0047	0.0053	0.0058	0.0061	0.006	0.0055	0.0045	0.0031	0.0024	0.004	0.0066	0.0091	0.0112	0.0126	0.0132	0.0131	0.0123	0.0112	0.01	0.0088	0.0076	0.0064	0.0051	0.0037	0.0029
38.37Hz	0.004	0.0055	0.007	0.0086	0.0103	0.0119	0.0135	0.015	0.0162	0.017	0.0173	0.0171	0.0163	0.015	0.0134	0.0115	0.0096	0.0078	0.0061	0.0046	0.0032	0.0023	0.0023	0.003	0.0041	0.005	0.0059	0.0063	0.0065	0.0062	0.0056	0.0051	0.0052	0.0064	0.0083	0.0104	0.0123	0.0137	0.0144	0.0143	0.0137	0.0126	0.0111	0.0095	0.0078	0.0059	0.0041	0.0023	0.0009
38.41Hz	0.003	0.0049	0.0067	0.0084	0.01	0.0114	0.0127	0.0138	0.0146	0.0151	0.0153	0.0149	0.0141	0.0128	0.0111	0.0093	0.0076	0.0061	0.0048	0.0036	0.0024	0.0011	0.0007	0.0021	0.0035	0.0048	0.0058	0.0065	0.0069	0.007	0.007	0.0071	0.0076	0.0088	0.0103	0.0121	0.0137	0.0149	0.0156	0.0156	0.0149	0.0136	0.0118	0.0098	0.0077	0.0055	0.0036	0.0019	0.0008
38.44Hz	0.003	0.0047	0.0065	0.0081	0.0094	0.0105	0.0113	0.0119	0.0125	0.0129	0.0131	0.0128	0.0121	0.0108	0.0091	0.0073	0.0056	0.0044	0.0036	0.003	0.0023	0.0015	0.0012	0.0022	0.0035	0.0047	0.0057	0.0065	0.0071	0.0075	0.008	0.0086	0.0095	0.0107	0.0121	0.0136	0.0151	0.0162	0.0167	0.0166	0.0158	0.0144	0.0124	0.0101	0.0077	0.0054	0.0035	0.0022	0.0017
38.47Hz	0.0038	0.0052	0.0066	0.0079	0.0088	0.0092	0.0093	0.0095	0.0099	0.0104	0.0109	0.011	0.0105	0.0093	0.0075	0.0056	0.0038	0.0027	0.0025	0.0027	0.0027	0.0026	0.0026	0.0031	0.004	0.0049	0.0057	0.0064	0.0071	0.0077	0.0084	0.0094	0.0105	0.0119	0.0134	0.0149	0.0162	0.0172	0.0177	0.0175	0.0166	0.015	0.0129	0.0105	0.008	0.0056	0.0036	0.0023	0.0016
38.5Hz	0.0048	0.006	0.0072	0.008	0.0082	0.0078	0.007	0.0066	0.0069	0.008	0.0091	0.0097	0.0095	0.0084	0.0067	0.0046	0.0025	0.0009	0.0015	0.0025	0.0031	0.0034	0.0037	0.0041	0.0046	0.0051	0.0056	0.0061	0.0067	0.0073	0.0082	0.0093	0.0107	0.0123	0.014	0.0156	0.0169	0.0179	0.0183	0.018	0.0171	0.0155	0.0135	0.0111	0.0087	0.0062	0.004	0.0021	0.0006
38.53Hz	0.006	0.0072	0.0081	0.0085	0.008	0.0067	0.0047	0.0032	0.0039	0.006	0.008	0.0091	0.0091	0.0083	0.0066	0.0047	0.0026	0.0011	0.0015	0.0026	0.0034	0.004	0.0044	0.0048	0.0051	0.0054	0.0056	0.0057	0.0059	0.0063	0.0071	0.0084	0.0102	0.0121	0.014	0.0158	0.0172	0.0181	0.0184	0.0181	0.0172	0.0158	0.014	0.0119	0.0096	0.0073	0.005	0.003	0.0016
38.56Hz	0.0072	0.0086	0.0094	0.0094	0.0085	0.0067	0.0041	0.0011	0.0027	0.0057	0.008	0.0093	0.0096	0.0088	0.0073	0.0056	0.0039	0.0028	0.0026	0.0031	0.0036	0.0042	0.0046	0.0051	0.0054	0.0055	0.0055	0.0052	0.0048	0.0047	0.0053	0.0069	0.0091	0.0115	0.0137	0.0157	0.0171	0.0179	0.018	0.0176	0.0168	0.0156	0.0141	0.0124	0.0105	0.0086	0.0067	0.005	0.004
38.59Hz	0.0088	0.0101	0.0109	0.0109	0.0101	0.0084	0.0065	0.0052	0.0058	0.0077	0.0095	0.0107	0.0108	0.01	0.0086	0.0069	0.0053	0.0041	0.0035	0.0034	0.0036	0.0039	0.0045	0.0051	0.0056	0.0057	0.0055	0.0048	0.0036	0.0025	0.0031	0.0054	0.0081	0.0109	0.0134	0.0153	0.0166	0.0172	0.0171	0.0165	0.0157	0.0146	0.0135	0.0124	0.0112	0.0098	0.0085	0.0074	0.0068
38.62Hz	0.0104	0.0118	0.0127	0.0129	0.0125	0.0115	0.0105	0.0099	0.0102	0.0112	0.0123	0.0129	0.0127	0.0118	0.0102	0.0084	0.0066	0.0051	0.004	0.0032	0.003	0.0033	0.0041	0.005	0.0057	0.0061	0.0058	0.0049	0.0032	0.001	0.0018	0.0048	0.0079	0.0108	0.0132	0.0149	0.0159	0.0161	0.0157	0.0149	0.0139	0.013	0.0122	0.0117	0.0112	0.0106	0.0101	0.0096	0.0094
38.66Hz	0.0118	0.0133	0.0145	0.0152	0.0154	0.0152	0.0149	0.0147	0.015	0.0155	0.0159	0.0159	0.0153	0.014	0.0122	0.0101	0.0079	0.0058	0.004	0.0024	0.0017	0.0024	0.0038	0.0051	0.0061	0.0066	0.0065	0.0057	0.0044	0.0034	0.004	0.0061	0.0088	0.0112	0.0133	0.0146	0.0151	0.0148	0.0139	0.0127	0.0115	0.0106	0.0102	0.0102	0.0105	0.0108	0.011	0.0112	0.0115
38.69Hz	0.0128	0.0144	0.016	0.0173	0.0184	0.019	0.0193	0.0196	0.0199	0.0201	0.02	0.0195	0.0184	0.0167	0.0145	0.0119	0.0093	0.0067	0.0043	0.0019	0.0004	0.0023	0.0041	0.0056	0.0067	0.0074	0.0074	0.007	0.0064	0.0062	0.0068	0.0084	0.0103	0.0121	0.0135	0.0141	0.0141	0.0133	0.012	0.0104	0.0088	0.0077	0.0075	0.0081	0.0091	0.0102	0.0113	0.0122	0.0129
38.72Hz	0.0128	0.0149	0.0171	0.0192	0.021	0.0225	0.0236	0.0243	0.0247	0.0247	0.0242	0.0232	0.0216	0.0194	0.0169	0.014	0.011	0.0081	0.0055	0.0035	0.0028	0.0038	0.0052	0.0066	0.0076	0.0083	0.0086	0.0086	0.0086	0.0088	0.0094	0.0105	0.0118	0.0129	0.0136	0.0137	0.0131	0.0119	0.0101	0.0081	0.0061	0.0046	0.0046	0.0058	0.0075	0.0092	0.0109	0.0123	0.0136
38.75Hz	0.0119	0.0146	0.0176	0.0206	0.0233	0.0256	0.0274	0.0286	0.0291	0.029	0.0282	0.0268	0.0247	0.0221	0.0192	0.016	0.0129	0.01	0.0076	0.0059	0.0053	0.0057	0.0067	0.0077	0.0086	0.0093	0.0098	0.0101	0.0104	0.0108	0.0114	0.0121	0.0129	0.0134	0.0135	0.0131	0.0121	0.0106	0.0086	0.0063	0.0039	0.0019	0.002	0.0039	0.006	0.0081	0.01	0.0119	0.0135
38.78Hz	0.0101	0.0137	0.0177	0.0216	0.0251	0.0282	0.0306	0.0321	0.0328	0.0326	0.0316	0.0299	0.0274	0.0245	0.0212	0.0179	0.0147	0.0118	0.0096	0.0081	0.0074	0.0074	0.008	0.0087	0.0095	0.0102	0.0108	0.0113	0.0117	0.0121	0.0126	0.013	0.0133	0.0134	0.0131	0.0124	0.0113	0.0097	0.0077	0.0055	0.0033	0.0013	0.0014	0.0032	0.005	0.007	0.009	0.011	0.0129
38.81Hz	0.0082	0.0129	0.0178	0.0224	0.0266	0.0302	0.0329	0.0348	0.0356	0.0353	0.0342	0.0322	0.0294	0.0262	0.0227	0.0192	0.0159	0.0131	0.0109	0.0095	0.0087	0.0085	0.0088	0.0094	0.0101	0.0108	0.0114	0.0119	0.0123	0.0126	0.0128	0.0129	0.0129	0.0128	0.0124	0.0117	0.0106	0.0091	0.0074	0.0056	0.004	0.0029	0.0027	0.0034	0.0045	0.006	0.0078	0.0099	0.012
38.84Hz	0.0081	0.0132	0.0184	0.0234	0.0278	0.0315	0.0344	0.0363	0.0371	0.0368	0.0355	0.0334	0.0306	0.0272	0.0235	0.0199	0.0165	0.0136	0.0113	0.0097	0.0088	0.0087	0.009	0.0096	0.0104	0.0111	0.0117	0.0121	0.0122	0.0122	0.0121	0.012	0.0118	0.0116	0.0113	0.0108	0.01	0.0089	0.0075	0.0061	0.0048	0.0039	0.0034	0.0034	0.0038	0.0049	0.0066	0.0088	0.011
38.87Hz	0.0103	0.0148	0.0196	0.0244	0.0287	0.0322	0.0349	0.0366	0.0372	0.0369	0.0356	0.0335	0.0307	0.0273	0.0236	0.0199	0.0163	0.0131	0.0105	0.0086	0.0078	0.0078	0.0084	0.0093	0.0103	0.011	0.0115	0.0116	0.0115	0.0111	0.0107	0.0103	0.0101	0.01	0.01	0.0098	0.0093	0.0086	0.0076	0.0065	0.0054	0.0043	0.0034	0.0028	0.0027	0.0037	0.0056	0.0078	0.0102
38.91Hz	0.0135	0.0172	0.0213	0.0254	0.029	0.032	0.0342	0.0355	0.0359	0.0355	0.0343	0.0323	0.0297	0.0266	0.023	0.0193	0.0155	0.012	0.0088	0.0065	0.0056	0.0061	0.0074	0.0088	0.01	0.0107	0.011	0.0108	0.0103	0.0095	0.0086	0.0081	0.0079	0.0081	0.0085	0.0087	0.0086	0.0082	0.0076	0.0067	0.0056	0.0045	0.0032	0.0018	0.0011	0.0027	0.0049	0.0073	0.0096
38.94Hz	0.0165	0.0195	0.0227	0.0259	0.0287	0.0309	0.0323	0.0331	0.0331	0.0327	0.0316	0.03	0.0278	0.0251	0.0219	0.0184	0.0146	0.0108	0.0071	0.004	0.0027	0.0042	0.0063	0.0082	0.0096	0.0103	0.0104	0.0099	0.0088	0.0075	0.0062	0.0054	0.0055	0.0062	0.007	0.0075	0.0078	0.0077	0.0072	0.0066	0.0057	0.0046	0.0032	0.0017	0.0009	0.0026	0.0049	0.0072	0.0094
38.97Hz	0.0185	0.021	0.0235	0.0257	0.0275	0.0287	0.0293	0.0294	0.0291	0.0286	0.0279	0.0267	0.0251	0.023	0.0204	0.0172	0.0138	0.0101	0.0065	0.003	0.0006	0.0033	0.0058	0.0078	0.0092	0.0099	0.0098	0.009	0.0076	0.0058	0.0039	0.0027	0.0032	0.0045	0.0057	0.0065	0.0069	0.0069	0.0067	0.0062	0.0055	0.0047	0.0038	0.0029	0.0028	0.0038	0.0056	0.0076	0.0095
39Hz	0.0194	0.0215	0.0234	0.0248	0.0255	0.0256	0.0252	0.0246	0.024	0.0237	0.0234	0.0229	0.022	0.0206	0.0185	0.016	0.0131	0.0101	0.0072	0.0047	0.0036	0.0045	0.0063	0.0079	0.0091	0.0096	0.0093	0.0084	0.0069	0.0049	0.0026	0.0003	0.0018	0.0036	0.0049	0.0057	0.006	0.006	0.0058	0.0055	0.0051	0.0048	0.0044	0.0042	0.0044	0.0052	0.0065	0.0081	0.0096
39.03Hz	0.0191	0.0211	0.0225	0.0231	0.0229	0.0219	0.0205	0.0191	0.0182	0.0181	0.0185	0.0189	0.0188	0.018	0.0165	0.0145	0.0123	0.0101	0.0081	0.0066	0.006	0.0063	0.0072	0.0083	0.0091	0.0094	0.009	0.0082	0.0068	0.0051	0.0034	0.0023	0.0027	0.0038	0.0047	0.0052	0.0052	0.005	0.0047	0.0045	0.0044	0.0046	0.0048	0.0051	0.0056	0.0064	0.0074	0.0085	0.0095
39.06Hz	0.018	0.0199	0.021	0.0211	0.0201	0.0181	0.0156	0.0133	0.0121	0.0125	0.0139	0.0152	0.0158	0.0155	0.0144	0.0128	0.0111	0.0096	0.0084	0.0077	0.0075	0.0077	0.0083	0.0089	0.0093	0.0093	0.0089	0.0081	0.007	0.0058	0.0047	0.0041	0.0041	0.0045	0.0049	0.005	0.0047	0.0041	0.0034	0.003	0.0033	0.0041	0.0049	0.0057	0.0065	0.0072	0.0079	0.0086	0.0091
39.09Hz	0.0163	0.0182	0.0192	0.0191	0.0176	0.0149	0.0114	0.0078	0.006	0.0074	0.0101	0.0123	0.0134	0.0133	0.0124	0.0108	0.0093	0.0081	0.0076	0.0076	0.008	0.0085	0.0091	0.0094	0.0095	0.0093	0.0087	0.0079	0.0071	0.0062	0.0056	0.0053	0.0053	0.0054	0.0054	0.0052	0.0046	0.0035	0.0022	0.0012	0.0021	0.0036	0.005	0.0062	0.0071	0.0077	0.008	0.0082	0.0082
39.12Hz	0.0146	0.0166	0.0177	0.0175	0.0159	0.013	0.0091	0.0047	0.0003	0.0044	0.008	0.0105	0.0118	0.0118	0.0107	0.009	0.0071	0.0058	0.0057	0.0066	0.0079	0.0089	0.0097	0.01	0.0098	0.0093	0.0084	0.0075	0.0066	0.006	0.0058	0.0058	0.006	0.0062	0.0062	0.0059	0.0051	0.0039	0.0024	0.0011	0.0022	0.004	0.0056	0.0068	0.0076	0.0079	0.0077	0.0073	0.0068
39.15Hz	0.0132	0.0153	0.0165	0.0164	0.0151	0.0126	0.0094	0.0062	0.0044	0.0057	0.0081	0.01	0.011	0.0109	0.0098	0.0077	0.0051	0.0028	0.003	0.0053	0.0075	0.0092	0.0102	0.0105	0.0102	0.0093	0.008	0.0066	0.0054	0.0048	0.005	0.0057	0.0064	0.0069	0.0071	0.0069	0.0063	0.0054	0.0043	0.0037	0.0042	0.0055	0.0068	0.0077	0.0081	0.0079	0.0072	0.006	0.0049
39.19Hz	0.0125	0.0147	0.0159	0.0159	0.0149	0.0131	0.0109	0.009	0.008	0.0082	0.0092	0.0103	0.0109	0.0108	0.0097	0.0077	0.005	0.0021	0.0022	0.0052	0.0078	0.0097	0.0108	0.0111	0.0106	0.0094	0.0077	0.0057	0.0038	0.0029	0.0036	0.0051	0.0066	0.0077	0.0083	0.0084	0.0081	0.0075	0.0069	0.0066	0.0069	0.0077	0.0084	0.0089	0.0088	0.008	0.0066	0.0049	0.0029
39.22Hz	0.0128	0.0149	0.016	0.016	0.0152	0.0137	0.0121	0.0108	0.01	0.0099	0.0103	0.0109	0.0113	0.0112	0.0104	0.0089	0.007	0.0055	0.0055	0.007	0.009	0.0106	0.0116	0.0117	0.0111	0.0097	0.0078	0.0054	0.0028	0.0002	0.0025	0.0049	0.007	0.0086	0.0096	0.0101	0.0102	0.0099	0.0097	0.0096	0.0097	0.0101	0.0103	0.0102	0.0095	0.0083	0.0066	0.0045	0.0022
39.25Hz	0.0141	0.0159	0.0167	0.0165	0.0155	0.014	0.0124	0.011	0.0102	0.0102	0.0106	0.0113	0.0119	0.0121	0.0117	0.0109	0.0098	0.009	0.009	0.0097	0.0108	0.0118	0.0123	0.0123	0.0116	0.0103	0.0085	0.0063	0.0041	0.0028	0.0038	0.0059	0.008	0.0098	0.0111	0.0119	0.0123	0.0124	0.0124	0.0123	0.0124	0.0123	0.0121	0.0115	0.0105	0.009	0.0073	0.0054	0.0037
39.28Hz	0.016	0.0174	0.0178	0.0173	0.0158	0.0137	0.0115	0.0096	0.0087	0.009	0.0101	0.0115	0.0126	0.0133	0.0135	0.0132	0.0126	0.0122	0.012	0.0121	0.0125	0.0128	0.0129	0.0126	0.0119	0.0109	0.0095	0.0079	0.0065	0.0059	0.0064	0.0079	0.0096	0.0112	0.0126	0.0136	0.0143	0.0146	0.0147	0.0147	0.0145	0.0142	0.0136	0.0127	0.0115	0.01	0.0084	0.0068	0.0056
39.31Hz	0.0183	0.0193	0.0194	0.0183	0.0162	0.0133	0.01	0.007	0.0054	0.0066	0.0091	0.0116	0.0135	0.0148	0.0154	0.0154	0.0151	0.0147	0.0143	0.0138	0.0135	0.0132	0.0129	0.0125	0.012	0.0113	0.0105	0.0096	0.0089	0.0086	0.009	0.01	0.0113	0.0127	0.014	0.0151	0.0158	0.0163	0.0165	0.0164	0.0161	0.0156	0.0148	0.0137	0.0124	0.011	0.0095	0.0082	0.0072
39.34Hz	0.0207	0.0214	0.0211	0.0197	0.0171	0.0136	0.0094	0.0048	0.0009	0.0047	0.0087	0.0121	0.0147	0.0164	0.0173	0.0175	0.0172	0.0165	0.0156	0.0146	0.0135	0.0127	0.0121	0.0117	0.0115	0.0114	0.0112	0.0109	0.0107	0.0107	0.0111	0.0118	0.0127	0.0138	0.015	0.016	0.0168	0.0173	0.0176	0.0174	0.017	0.0163	0.0153	0.0142	0.0129	0.0116	0.0103	0.0092	0.0082
39.37Hz	0.0231	0.0235	0.0229	0.0212	0.0184	0.0149	0.0107	0.0066	0.0043	0.0064	0.01	0.0135	0.0162	0.0181	0.0192	0.0193	0.0187	0.0176	0.016	0.0142	0.0125	0.0111	0.0103	0.0102	0.0105	0.011	0.0114	0.0116	0.0117	0.0119	0.0122	0.0127	0.0134	0.0143	0.0152	0.0162	0.017	0.0176	0.0178	0.0177	0.0172	0.0164	0.0153	0.014	0.0128	0.0115	0.0104	0.0094	0.0086
39.4Hz	0.0252	0.0254	0.0245	0.0227	0.0201	0.0169	0.0136	0.0107	0.0095	0.0104	0.0128	0.0156	0.0181	0.02	0.021	0.0209	0.0199	0.0181	0.0158	0.0131	0.0104	0.0084	0.0077	0.0082	0.0093	0.0104	0.0112	0.0117	0.012	0.0121	0.0123	0.0126	0.0131	0.0139	0.0147	0.0156	0.0164	0.017	0.0173	0.0172	0.0166	0.0158	0.0146	0.0132	0.0119	0.0107	0.0097	0.0089	0.0084
39.44Hz	0.0269	0.0269	0.0259	0.024	0.0216	0.0189	0.0164	0.0145	0.0137	0.0142	0.0159	0.018	0.0202	0.0218	0.0226	0.0224	0.021	0.0186	0.0154	0.0117	0.008	0.005	0.0044	0.0061	0.0081	0.0097	0.0107	0.0112	0.0114	0.0114	0.0113	0.0115	0.0119	0.0125	0.0133	0.0142	0.0151	0.0158	0.0161	0.0161	0.0155	0.0146	0.0134	0.0119	0.0105	0.0092	0.0083	0.0077	0.0075
39.47Hz	0.0281	0.028	0.0268	0.0249	0.0225	0.0201	0.0181	0.0167	0.0162	0.0168	0.0181	0.02	0.022	0.0235	0.0242	0.0237	0.0221	0.0193	0.0155	0.0111	0.0065	0.0021	0.0019	0.0051	0.0076	0.0091	0.01	0.0103	0.0102	0.0099	0.0096	0.0096	0.0099	0.0105	0.0113	0.0123	0.0133	0.0141	0.0145	0.0145	0.014	0.0131	0.0118	0.0103	0.0087	0.0072	0.0063	0.0059	0.0061
39.5Hz	0.0287	0.0285	0.0272	0.0252	0.0227	0.0201	0.018	0.0168	0.0166	0.0174	0.0191	0.0212	0.0233	0.025	0.0257	0.0252	0.0235	0.0205	0.0166	0.0121	0.0078	0.0046	0.0042	0.006	0.0077	0.0087	0.0091	0.009	0.0086	0.008	0.0075	0.0073	0.0074	0.0079	0.0088	0.01	0.0112	0.0121	0.0127	0.0128	0.0123	0.0114	0.0101	0.0085	0.0068	0.0052	0.004	0.0038	0.0045
39.53Hz	0.0287	0.0284	0.0271	0.0249	0.022	0.0189	0.0162	0.0145	0.0145	0.016	0.0185	0.0215	0.0242	0.0262	0.0272	0.0269	0.0252	0.0223	0.0186	0.0145	0.0109	0.0084	0.0075	0.0077	0.0082	0.0083	0.008	0.0074	0.0067	0.006	0.0054	0.0049	0.0047	0.0052	0.0063	0.0077	0.0091	0.0102	0.0108	0.011	0.0106	0.0097	0.0085	0.007	0.0053	0.0036	0.002	0.0016	0.0028
39.56Hz	0.028	0.0278	0.0265	0.0242	0.021	0.0172	0.0132	0.0103	0.0102	0.0129	0.017	0.0211	0.0248	0.0274	0.0287	0.0286	0.0271	0.0245	0.0211	0.0174	0.0142	0.0117	0.0101	0.0091	0.0084	0.0077	0.0068	0.0058	0.0049	0.0041	0.0035	0.0028	0.0024	0.0028	0.0041	0.0057	0.0072	0.0085	0.0092	0.0094	0.009	0.0081	0.007	0.0057	0.0043	0.0029	0.0014	0.0005	0.0021
39.59Hz	0.0265	0.0265	0.0255	0.0234	0.0201	0.0158	0.0107	0.0054	0.0045	0.0097	0.0156	0.0209	0.0253	0.0285	0.0302	0.0303	0.029	0.0267	0.0235	0.0201	0.0169	0.0141	0.0118	0.0099	0.0083	0.0068	0.0055	0.0043	0.0033	0.0026	0.0021	0.0015	0.0006	0.0011	0.0026	0.0043	0.0059	0.0072	0.008	0.0081	0.0077	0.0068	0.0057	0.0046	0.0036	0.0028	0.0022	0.002	0.0026
39.62Hz	0.0243	0.0247	0.0242	0.0226	0.0198	0.0158	0.0107	0.0053	0.004	0.0097	0.0159	0.0215	0.0262	0.0295	0.0314	0.0318	0.0307	0.0286	0.0256	0.0222	0.0188	0.0155	0.0126	0.0101	0.0078	0.0059	0.0043	0.003	0.0021	0.0015	0.0013	0.001	0.0007	0.0012	0.0024	0.0039	0.0053	0.0065	0.0072	0.0072	0.0067	0.0057	0.0046	0.0035	0.0028	0.0026	0.0027	0.003	0.0036
39.65Hz	0.0213	0.0223	0.0226	0.0219	0.02	0.0171	0.0136	0.0106	0.0103	0.0135	0.0182	0.023	0.0272	0.0304	0.0323	0.0328	0.032	0.03	0.0271	0.0236	0.0198	0.0161	0.0126	0.0096	0.007	0.005	0.0035	0.0023	0.0014	0.0008	0.0006	0.0009	0.0013	0.0019	0.003	0.0042	0.0054	0.0063	0.0068	0.0067	0.0061	0.005	0.0037	0.0024	0.0017	0.002	0.0027	0.0036	0.0045
39.69Hz	0.0178	0.0195	0.0207	0.0211	0.0205	0.019	0.0173	0.016	0.0161	0.0181	0.0212	0.0248	0.0281	0.0308	0.0326	0.0332	0.0326	0.0308	0.028	0.0244	0.0203	0.0161	0.0121	0.0086	0.0059	0.004	0.0029	0.0022	0.0015	0.0009	0.0002	0.0008	0.0017	0.0027	0.0038	0.0049	0.0059	0.0065	0.0068	0.0066	0.0059	0.0048	0.0034	0.0018	0.0004	0.0013	0.0026	0.0039	0.0051
39.72Hz	0.0139	0.0164	0.0186	0.0201	0.0208	0.0207	0.0203	0.02	0.0204	0.0216	0.0236	0.0259	0.0283	0.0304	0.032	0.0327	0.0324	0.031	0.0284	0.0248	0.0206	0.016	0.0116	0.0076	0.0045	0.0026	0.0022	0.0023	0.0022	0.0018	0.0015	0.0017	0.0026	0.0037	0.0048	0.0058	0.0065	0.007	0.007	0.0067	0.0059	0.0049	0.0036	0.0023	0.0014	0.0017	0.003	0.0043	0.0056
39.75Hz	0.0102	0.0135	0.0166	0.0191	0.0208	0.0218	0.0223	0.0225	0.0227	0.0233	0.0242	0.0255	0.0271	0.0287	0.0303	0.0314	0.0316	0.0306	0.0285	0.0252	0.0211	0.0164	0.0117	0.0073	0.0034	0.0006	0.0016	0.0028	0.0032	0.0032	0.0032	0.0035	0.0042	0.0051	0.0061	0.0069	0.0073	0.0074	0.0072	0.0067	0.006	0.0051	0.0042	0.0034	0.0029	0.0031	0.0039	0.005	0.0062
39.78Hz	0.0074	0.0113	0.015	0.0182	0.0206	0.0222	0.0231	0.0234	0.0232	0.023	0.0229	0.0233	0.0242	0.0257	0.0275	0.0291	0.03	0.0298	0.0283	0.0256	0.0219	0.0175	0.0128	0.0084	0.0046	0.0024	0.0029	0.004	0.0047	0.0051	0.0053	0.0057	0.0063	0.007	0.0076	0.008	0.0081	0.0078	0.0072	0.0064	0.0057	0.0051	0.0046	0.0043	0.0042	0.0045	0.0051	0.006	0.0069
39.81Hz	0.0066	0.0105	0.0143	0.0176	0.0203	0.0221	0.023	0.023	0.0222	0.021	0.0198	0.0192	0.0196	0.0213	0.0237	0.0262	0.0281	0.0287	0.028	0.026	0.0228	0.019	0.0148	0.0108	0.0076	0.0057	0.0054	0.0061	0.0068	0.0073	0.0077	0.0082	0.0087	0.0092	0.0094	0.0094	0.0089	0.008	0.0068	0.0056	0.0048	0.0045	0.0046	0.0049	0.0053	0.0058	0.0064	0.007	0.0076
39.84Hz	0.0079	0.0111	0.0145	0.0175	0.0199	0.0215	0.0221	0.0216	0.0202	0.0181	0.0156	0.0137	0.0137	0.0159	0.0195	0.0231	0.026	0.0276	0.0276	0.0263	0.0237	0.0204	0.0168	0.0134	0.0107	0.0089	0.0083	0.0085	0.0091	0.0097	0.0104	0.011	0.0114	0.0117	0.0115	0.0109	0.0098	0.0082	0.0063	0.0044	0.0031	0.0033	0.0043	0.0054	0.0063	0.007	0.0076	0.008	0.008
39.87Hz	0.0099	0.0125	0.0152	0.0175	0.0194	0.0204	0.0206	0.0198	0.018	0.0152	0.0116	0.008	0.007	0.0105	0.0156	0.0204	0.0242	0.0266	0.0273	0.0264	0.0243	0.0214	0.0182	0.0153	0.0129	0.0114	0.0107	0.0108	0.0113	0.0122	0.0131	0.0138	0.0143	0.0144	0.0139	0.0129	0.0112	0.0089	0.0063	0.0034	0.0007	0.0021	0.0044	0.0061	0.0074	0.0083	0.0087	0.0087	0.0083
39.9Hz	0.0118	0.0139	0.0159	0.0175	0.0185	0.0189	0.0186	0.0176	0.0158	0.0131	0.0093	0.0045	0.0011	0.0073	0.0134	0.0189	0.0233	0.0261	0.0272	0.0266	0.0246	0.0218	0.0186	0.0158	0.0137	0.0124	0.012	0.0124	0.0133	0.0145	0.0157	0.0167	0.0173	0.0173	0.0167	0.0153	0.0132	0.0106	0.0077	0.0048	0.003	0.0038	0.0058	0.0076	0.0089	0.0097	0.0098	0.0094	0.0084
39.94Hz	0.0132	0.0149	0.0163	0.0171	0.0174	0.0171	0.0163	0.0151	0.0137	0.0119	0.0094	0.0067	0.0058	0.009	0.0141	0.0192	0.0236	0.0265	0.0276	0.0269	0.0247	0.0214	0.0179	0.0147	0.0125	0.0115	0.0119	0.0131	0.0147	0.0165	0.0181	0.0194	0.0202	0.0203	0.0196	0.0181	0.016	0.0135	0.0108	0.0084	0.0071	0.0073	0.0085	0.0098	0.0107	0.0111	0.0108	0.01	0.0085
39.97Hz	0.014	0.0154	0.0162	0.0164	0.0159	0.0149	0.0136	0.0124	0.0115	0.0108	0.0102	0.0099	0.0106	0.013	0.0168	0.0212	0.025	0.0276	0.0284	0.0274	0.0248	0.0209	0.0165	0.0122	0.0093	0.0088	0.0105	0.013	0.0157	0.0182	0.0202	0.0218	0.0227	0.023	0.0224	0.0211	0.0192	0.017	0.0147	0.0127	0.0115	0.0113	0.0117	0.0123	0.0126	0.0124	0.0117	0.0105	0.0089
40Hz	0.0142	0.0153	0.0158	0.0155	0.0145	0.0128	0.0109	0.0093	0.0087	0.0092	0.0104	0.0119	0.014	0.0168	0.0203	0.024	0.0272	0.0294	0.0298	0.0285	0.0254	0.0208	0.0154	0.0096	0.0046	0.0047	0.0089	0.013	0.0166	0.0196	0.0219	0.0236	0.0247	0.0251	0.0248	0.0239	0.0224	0.0206	0.0187	0.0171	0.0159	0.0152	0.0149	0.0147	0.0142	0.0134	0.0123	0.0108	0.0092
40.03Hz	0.0138	0.0148	0.0151	0.0147	0.0134	0.0112	0.0085	0.0059	0.0051	0.0069	0.0098	0.013	0.0163	0.0199	0.0235	0.027	0.0298	0.0315	0.0317	0.0301	0.0267	0.0219	0.016	0.0097	0.0038	0.0043	0.0093	0.0139	0.0177	0.0207	0.0229	0.0245	0.0256	0.0262	0.0263	0.0258	0.025	0.0238	0.0224	0.021	0.0198	0.0188	0.0178	0.0168	0.0155	0.0141	0.0125	0.0108	0.0093
40.06Hz	0.0128	0.014	0.0145	0.0142	0.0129	0.0105	0.0074	0.0036	0.001	0.005	0.0094	0.0137	0.0179	0.0221	0.0261	0.0295	0.0322	0.0337	0.0337	0.0321	0.0289	0.0244	0.019	0.0137	0.01	0.0097	0.0125	0.0159	0.0189	0.0212	0.023	0.0243	0.0253	0.0261	0.0265	0.0267	0.0266	0.026	0.0252	0.0241	0.023	0.0216	0.0201	0.0184	0.0164	0.0143	0.0121	0.0101	0.0086
40.09Hz	0.0117	0.0132	0.0141	0.0141	0.013	0.011	0.0082	0.0052	0.0037	0.0062	0.0103	0.0147	0.0192	0.0236	0.0278	0.0314	0.034	0.0356	0.0357	0.0343	0.0316	0.0277	0.0233	0.0192	0.0164	0.0156	0.0165	0.0181	0.0197	0.021	0.022	0.0228	0.0236	0.0245	0.0255	0.0262	0.0268	0.027	0.0268	0.0261	0.0251	0.0236	0.0218	0.0195	0.0169	0.0141	0.0113	0.0087	0.0069
40.12Hz	0.0107	0.0128	0.0141	0.0144	0.0137	0.0122	0.0103	0.0085	0.0079	0.0094	0.0124	0.0162	0.0203	0.0245	0.0286	0.0322	0.035	0.0367	0.0372	0.0363	0.0342	0.0312	0.0277	0.0244	0.0218	0.0204	0.0198	0.0197	0.0198	0.0197	0.0197	0.0199	0.0206	0.0217	0.0231	0.0245	0.0257	0.0266	0.027	0.0268	0.0261	0.0247	0.0228	0.0203	0.0174	0.014	0.0105	0.0071	0.0044
40.15Hz	0.0105	0.0128	0.0144	0.0149	0.0146	0.0136	0.0124	0.0114	0.0113	0.0122	0.0144	0.0173	0.0208	0.0246	0.0284	0.032	0.035	0.037	0.038	0.0377	0.0363	0.034	0.0312	0.0283	0.0257	0.0236	0.0218	0.0202	0.0187	0.0173	0.0163	0.0159	0.0165	0.0179	0.0198	0.0218	0.0235	0.025	0.0259	0.0262	0.0258	0.0249	0.0232	0.0209	0.0179	0.0144	0.0105	0.0065	0.0024
40.18Hz	0.0112	0.0135	0.015	0.0156	0.0154	0.0148	0.014	0.0133	0.0132	0.0138	0.0153	0.0175	0.0203	0.0237	0.0272	0.0308	0.0339	0.0363	0.0377	0.038	0.0373	0.0356	0.0333	0.0307	0.0278	0.0251	0.0223	0.0194	0.0166	0.014	0.012	0.0112	0.0119	0.0137	0.0161	0.0185	0.0206	0.0224	0.0236	0.0244	0.0245	0.024	0.0229	0.021	0.0185	0.0154	0.0118	0.0082	0.0051
40.22Hz	0.0128	0.0145	0.0157	0.0161	0.0159	0.0154	0.0146	0.014	0.0137	0.0138	0.0147	0.0163	0.0187	0.0217	0.0251	0.0286	0.0318	0.0345	0.0363	0.0371	0.037	0.0358	0.0339	0.0314	0.0284	0.0251	0.0215	0.0178	0.014	0.0105	0.0076	0.0063	0.0074	0.0098	0.0125	0.0151	0.0173	0.0192	0.0207	0.0217	0.0222	0.0223	0.0217	0.0207	0.0189	0.0166	0.014	0.0113	0.0093
40.25Hz	0.0145	0.0156	0.0162	0.0163	0.0159	0.0152	0.0144	0.0135	0.0127	0.0123	0.0125	0.0137	0.0158	0.0188	0.0222	0.0257	0.029	0.0318	0.0338	0.035	0.0353	0.0346	0.033	0.0306	0.0276	0.024	0.0201	0.0159	0.0117	0.0076	0.0039	0.0019	0.004	0.0069	0.0096	0.0121	0.0142	0.016	0.0174	0.0184	0.0192	0.0197	0.0198	0.0196	0.0188	0.0176	0.0161	0.0145	0.0133
40.28Hz	0.0159	0.0162	0.0162	0.0159	0.0153	0.0144	0.0133	0.0121	0.0107	0.0096	0.0092	0.0101	0.0123	0.0155	0.019	0.0225	0.0256	0.0284	0.0304	0.0318	0.0323	0.032	0.0308	0.0288	0.0259	0.0224	0.0185	0.0143	0.0103	0.0064	0.0031	0.0015	0.0032	0.0055	0.0076	0.0097	0.0115	0.013	0.0141	0.015	0.0157	0.0164	0.017	0.0177	0.018	0.018	0.0176	0.017	0.0165
40.31Hz	0.0165	0.0162	0.0156	0.0148	0.014	0.013	0.0118	0.0103	0.0084	0.0065	0.0052	0.0061	0.0088	0.0124	0.0159	0.0193	0.0221	0.0245	0.0264	0.0277	0.0284	0.0284	0.0277	0.0262	0.0238	0.0207	0.0171	0.0134	0.0098	0.0067	0.0044	0.0035	0.0038	0.0049	0.0064	0.008	0.0094	0.0105	0.0112	0.0115	0.0119	0.0126	0.0137	0.0151	0.0165	0.0176	0.0182	0.0185	0.0187
40.34Hz	0.0163	0.0152	0.0141	0.013	0.0121	0.0112	0.0101	0.0086	0.0067	0.0041	0.0013	0.003	0.0066	0.0102	0.0135	0.0164	0.0187	0.0205	0.0219	0.023	0.0238	0.0242	0.024	0.0231	0.0215	0.019	0.0161	0.0129	0.0098	0.0071	0.0051	0.004	0.0038	0.0044	0.0055	0.0068	0.0079	0.0086	0.0087	0.0084	0.0082	0.0087	0.0101	0.0122	0.0144	0.0165	0.018	0.019	0.0197
40.37Hz	0.0152	0.0136	0.012	0.0106	0.0097	0.0091	0.0085	0.0075	0.0061	0.0042	0.0026	0.0037	0.0065	0.0093	0.0119	0.0139	0.0154	0.0164	0.0173	0.0181	0.019	0.0197	0.0201	0.0199	0.0191	0.0175	0.0152	0.0126	0.0098	0.0072	0.0049	0.0033	0.0028	0.0035	0.0048	0.006	0.007	0.0073	0.0068	0.0058	0.0046	0.0048	0.0068	0.0095	0.0124	0.0151	0.0171	0.0187	0.0196
40.4Hz	0.0137	0.0115	0.0094	0.0078	0.0069	0.0069	0.007	0.0069	0.0064	0.0057	0.0054	0.0061	0.0076	0.0093	0.0107	0.0117	0.0122	0.0125	0.0127	0.0133	0.0142	0.0153	0.0163	0.0168	0.0167	0.0158	0.0143	0.0122	0.0098	0.0071	0.0045	0.0021	0.0009	0.0027	0.0044	0.0057	0.0065	0.0065	0.0058	0.0041	0.0019	0.0016	0.0046	0.0079	0.011	0.0138	0.016	0.0176	0.0186
40.43Hz	0.0121	0.0095	0.0068	0.0047	0.004	0.0047	0.0058	0.0065	0.0069	0.0071	0.0074	0.0079	0.0086	0.0093	0.0097	0.0097	0.0093	0.0088	0.0085	0.0089	0.0099	0.0113	0.0127	0.0138	0.0143	0.0142	0.0133	0.0118	0.0098	0.0074	0.0048	0.0025	0.0016	0.0031	0.0047	0.0058	0.0064	0.0063	0.0055	0.0041	0.0026	0.0027	0.0049	0.0077	0.0104	0.0128	0.0147	0.0162	0.017
40.47Hz	0.0108	0.0081	0.0052	0.0024	0.0011	0.0031	0.0049	0.0063	0.0073	0.008	0.0085	0.0089	0.0091	0.009	0.0085	0.0077	0.0066	0.0055	0.0049	0.0052	0.0063	0.0079	0.0096	0.0111	0.0121	0.0125	0.0122	0.0113	0.0098	0.0079	0.006	0.0044	0.0039	0.0044	0.0054	0.0062	0.0066	0.0066	0.006	0.0053	0.0048	0.0051	0.0065	0.0084	0.0103	0.0121	0.0135	0.0145	0.0149
40.5Hz	0.01	0.0076	0.0051	0.0028	0.0017	0.003	0.0048	0.0064	0.0077	0.0085	0.0091	0.0092	0.009	0.0083	0.0073	0.0059	0.0045	0.003	0.002	0.0023	0.0037	0.0054	0.0073	0.0089	0.0102	0.0109	0.0111	0.0107	0.0097	0.0085	0.0072	0.0062	0.0057	0.0058	0.0063	0.0068	0.007	0.0071	0.0069	0.0066	0.0065	0.0069	0.0079	0.009	0.0102	0.0113	0.0122	0.0126	0.0127
40.53Hz	0.0094	0.0076	0.0059	0.0045	0.0038	0.0043	0.0055	0.0069	0.0081	0.0089	0.0092	0.0091	0.0085	0.0075	0.0062	0.0046	0.0031	0.0017	0.0004	0.001	0.0024	0.004	0.0057	0.0073	0.0086	0.0096	0.0101	0.01	0.0095	0.0088	0.008	0.0072	0.0068	0.0067	0.0069	0.0072	0.0075	0.0076	0.0077	0.0077	0.0077	0.008	0.0084	0.009	0.0096	0.0103	0.0107	0.0109	0.0106
40.56Hz	0.0087	0.0073	0.0062	0.0055	0.0052	0.0056	0.0065	0.0076	0.0086	0.0092	0.0092	0.0088	0.0078	0.0066	0.0053	0.0039	0.0027	0.0018	0.0014	0.0015	0.0023	0.0034	0.0047	0.0061	0.0074	0.0085	0.0092	0.0094	0.0092	0.0087	0.008	0.0074	0.0069	0.0068	0.007	0.0074	0.0079	0.0082	0.0084	0.0084	0.0083	0.0082	0.008	0.0081	0.0084	0.0088	0.0092	0.0093	0.0089
40.59Hz	0.0076	0.0063	0.0056	0.0055	0.0059	0.0066	0.0076	0.0085	0.0093	0.0095	0.0092	0.0084	0.0072	0.0058	0.0045	0.0035	0.0026	0.0021	0.0019	0.002	0.0023	0.0029	0.0039	0.0051	0.0065	0.0077	0.0086	0.009	0.0089	0.0084	0.0075	0.0066	0.006	0.006	0.0066	0.0074	0.0081	0.0087	0.009	0.0089	0.0084	0.0077	0.0068	0.0063	0.0064	0.0071	0.0078	0.0082	0.0078
40.62Hz	0.0065	0.0046	0.0038	0.0045	0.0059	0.0073	0.0086	0.0096	0.0101	0.01	0.0093	0.0081	0.0066	0.005	0.0036	0.0027	0.0023	0.0022	0.0021	0.0021	0.0021	0.0022	0.0029	0.0043	0.0058	0.0073	0.0084	0.0089	0.0088	0.008	0.0066	0.0051	0.0041	0.0044	0.0056	0.0071	0.0084	0.0092	0.0096	0.0093	0.0084	0.0069	0.0051	0.0038	0.004	0.0054	0.0068	0.0076	0.0075
40.65Hz	0.0058	0.0029	0.001	0.0034	0.0059	0.0081	0.0097	0.0107	0.0111	0.0107	0.0098	0.0082	0.0064	0.0044	0.0026	0.0015	0.0017	0.0022	0.0024	0.0022	0.0016	0.001	0.0019	0.0036	0.0055	0.0072	0.0085	0.0092	0.009	0.008	0.0062	0.0039	0.0016	0.0023	0.0048	0.0071	0.0089	0.01	0.0103	0.0099	0.0086	0.0066	0.004	0.0011	0.002	0.0045	0.0065	0.0077	0.008
40.68Hz	0.0068	0.004	0.0026	0.0044	0.007	0.0092	0.0109	0.0119	0.0122	0.0117	0.0106	0.0088	0.0067	0.0044	0.0021	0.0003	0.0015	0.0025	0.0029	0.0026	0.0018	0.0008	0.0018	0.0038	0.0059	0.0078	0.0092	0.0099	0.0097	0.0087	0.0069	0.0046	0.0024	0.0029	0.0054	0.0079	0.0098	0.011	0.0113	0.0107	0.0093	0.0073	0.0049	0.0031	0.0035	0.0054	0.0072	0.0085	0.0091
40.72Hz	0.0091	0.0072	0.0064	0.0072	0.009	0.0109	0.0124	0.0132	0.0134	0.0129	0.0117	0.0099	0.0078	0.0056	0.0036	0.0026	0.0028	0.0035	0.0039	0.0037	0.0032	0.0029	0.0036	0.0052	0.0071	0.0089	0.0102	0.0109	0.0108	0.01	0.0086	0.0071	0.006	0.0062	0.0077	0.0096	0.0113	0.0123	0.0125	0.0119	0.0106	0.0089	0.0073	0.0063	0.0064	0.0074	0.0087	0.0099	0.0106
40.75Hz	0.0119	0.0106	0.01	0.0104	0.0114	0.0127	0.0137	0.0144	0.0145	0.0141	0.013	0.0115	0.0096	0.0077	0.0061	0.0052	0.005	0.0053	0.0055	0.0054	0.0052	0.0053	0.006	0.0072	0.0088	0.0102	0.0114	0.012	0.0121	0.0117	0.0109	0.01	0.0095	0.0097	0.0107	0.0119	0.013	0.0137	0.0137	0.0132	0.0121	0.0108	0.0097	0.009	0.009	0.0095	0.0104	0.0113	0.0121
40.78Hz	0.0144	0.0135	0.013	0.013	0.0135	0.0142	0.0148	0.0152	0.0153	0.0151	0.0143	0.0132	0.0117	0.0102	0.0089	0.008	0.0075	0.0074	0.0074	0.0074	0.0074	0.0077	0.0083	0.0093	0.0104	0.0115	0.0125	0.0131	0.0134	0.0133	0.0131	0.0128	0.0127	0.0129	0.0135	0.0142	0.0149	0.0152	0.015	0.0144	0.0134	0.0124	0.0115	0.0109	0.0107	0.011	0.0117	0.0125	0.0134
40.81Hz	0.0163	0.0155	0.015	0.0147	0.0147	0.0149	0.0151	0.0153	0.0155	0.0155	0.0152	0.0146	0.0137	0.0127	0.0117	0.0108	0.0102	0.0098	0.0096	0.0094	0.0094	0.0097	0.0101	0.0108	0.0116	0.0125	0.0132	0.0139	0.0143	0.0146	0.0148	0.0148	0.015	0.0153	0.0158	0.0162	0.0164	0.0164	0.016	0.0153	0.0143	0.0132	0.0122	0.0116	0.0113	0.0116	0.0122	0.0132	0.0143
40.84Hz	0.0171	0.0165	0.0159	0.0154	0.015	0.0147	0.0145	0.0145	0.0147	0.015	0.0153	0.0155	0.0154	0.0149	0.0143	0.0135	0.0128	0.0122	0.0116	0.0111	0.0109	0.0108	0.011	0.0114	0.0121	0.0128	0.0136	0.0143	0.0148	0.0153	0.0156	0.0158	0.0161	0.0166	0.0171	0.0175	0.0176	0.0174	0.0168	0.0158	0.0145	0.0131	0.0118	0.0109	0.0106	0.0109	0.0119	0.0131	0.0145
40.87Hz	0.0167	0.0162	0.0157	0.0151	0.0144	0.0137	0.013	0.0127	0.0129	0.0136	0.0146	0.0156	0.0164	0.0167	0.0166	0.0161	0.0153	0.0143	0.0132	0.0122	0.0113	0.0107	0.0106	0.0109	0.0116	0.0126	0.0136	0.0143	0.0149	0.0151	0.0153	0.0155	0.0159	0.0166	0.0174	0.018	0.0183	0.0181	0.0173	0.016	0.0142	0.0121	0.0102	0.0088	0.0085	0.0093	0.0108	0.0125	0.0142
40.9Hz	0.0151	0.0148	0.0146	0.0141	0.0133	0.0121	0.0109	0.0099	0.0099	0.0111	0.013	0.0151	0.0169	0.0182	0.0187	0.0185	0.0176	0.0163	0.0145	0.0126	0.0107	0.0092	0.0086	0.0092	0.0106	0.0121	0.0134	0.0142	0.0145	0.0142	0.0138	0.0137	0.0142	0.0152	0.0166	0.0179	0.0186	0.0186	0.0177	0.016	0.0136	0.0107	0.0078	0.0057	0.0056	0.0073	0.0095	0.0116	0.0134
40.93Hz	0.0126	0.0126	0.0128	0.0127	0.012	0.0106	0.0087	0.0067	0.006	0.0077	0.0109	0.0143	0.0172	0.0194	0.0206	0.0207	0.0199	0.0182	0.0157	0.0127	0.0095	0.0065	0.0052	0.0067	0.0094	0.0118	0.0134	0.0142	0.0139	0.0128	0.0113	0.0105	0.011	0.0127	0.0151	0.0173	0.0187	0.0191	0.0183	0.0163	0.0134	0.0098	0.0058	0.0021	0.0027	0.0059	0.0085	0.0106	0.0122
40.97Hz	0.0095	0.0099	0.0106	0.0109	0.0107	0.0095	0.0074	0.0043	0.0015	0.0047	0.0094	0.0139	0.0178	0.0208	0.0225	0.023	0.0222	0.0202	0.0172	0.0133	0.0089	0.0042	0.0009	0.0052	0.0091	0.0121	0.0139	0.0144	0.0135	0.0114	0.0085	0.0061	0.0066	0.0098	0.0136	0.0168	0.019	0.0197	0.019	0.017	0.014	0.0103	0.0063	0.0031	0.0036	0.0062	0.0084	0.0099	0.0108
41Hz	0.0063	0.0072	0.0082	0.0091	0.0094	0.009	0.0075	0.0052	0.0033	0.0054	0.01	0.0148	0.0192	0.0226	0.0248	0.0255	0.0247	0.0225	0.0192	0.0151	0.0106	0.0064	0.0048	0.0072	0.0105	0.0132	0.0149	0.0152	0.0139	0.0112	0.0073	0.0024	0.0031	0.0085	0.0134	0.0172	0.0197	0.0207	0.0201	0.0182	0.0154	0.0121	0.009	0.007	0.0068	0.0078	0.0088	0.0093	0.0092
41.03Hz	0.0036	0.0048	0.006	0.0072	0.0082	0.0087	0.0085	0.0079	0.0078	0.0094	0.013	0.0174	0.0217	0.0252	0.0275	0.0282	0.0274	0.0251	0.0218	0.0179	0.014	0.011	0.0099	0.0109	0.0129	0.0149	0.0163	0.0165	0.0154	0.013	0.0097	0.0068	0.0072	0.011	0.0153	0.0189	0.0212	0.0221	0.0215	0.0197	0.0172	0.0144	0.012	0.0103	0.0096	0.0095	0.0094	0.0088	0.0077
41.06Hz	0.0019	0.0031	0.0041	0.0054	0.0069	0.0083	0.0094	0.0104	0.0117	0.0138	0.0172	0.0212	0.0252	0.0286	0.0307	0.0313	0.0303	0.0279	0.0246	0.021	0.0175	0.015	0.0139	0.0141	0.0152	0.0166	0.0177	0.0182	0.0177	0.0163	0.0145	0.0133	0.0138	0.0161	0.0191	0.0217	0.0233	0.0237	0.0228	0.021	0.0186	0.0162	0.0141	0.0125	0.0115	0.0108	0.01	0.0088	0.0069
41.09Hz	0.0017	0.0021	0.0027	0.0038	0.0056	0.0077	0.01	0.0123	0.0148	0.0179	0.0216	0.0256	0.0294	0.0325	0.0343	0.0346	0.0333	0.0307	0.0272	0.0235	0.0201	0.0175	0.016	0.0157	0.0164	0.0176	0.0189	0.02	0.0204	0.0203	0.0198	0.0197	0.0204	0.0219	0.0237	0.0252	0.0258	0.0253	0.0239	0.0217	0.0192	0.0167	0.0147	0.0133	0.0122	0.0115	0.0106	0.0094	0.0075
41.12Hz	0.002	0.0017	0.0015	0.0024	0.0044	0.0071	0.0103	0.0137	0.0175	0.0216	0.0259	0.0301	0.0338	0.0367	0.0382	0.038	0.0363	0.0333	0.0293	0.0251	0.021	0.0177	0.0157	0.0151	0.0159	0.0176	0.0197	0.0217	0.0232	0.0243	0.025	0.0256	0.0264	0.0274	0.0283	0.0287	0.0282	0.0268	0.0245	0.0217	0.0187	0.0158	0.0137	0.0124	0.0118	0.0115	0.0112	0.0105	0.0094
41.15Hz	0.0024	0.0017	0.0005	0.0013	0.0037	0.007	0.0108	0.0152	0.02	0.0249	0.0298	0.0343	0.0381	0.0407	0.0418	0.0413	0.0392	0.0356	0.0309	0.0257	0.0205	0.0159	0.0128	0.0121	0.0138	0.0167	0.02	0.0231	0.0258	0.0278	0.0294	0.0306	0.0315	0.0321	0.0322	0.0317	0.0303	0.0279	0.0248	0.0211	0.0172	0.0137	0.011	0.0099	0.0101	0.0109	0.0116	0.0118	0.0117
41.18Hz	0.0031	0.0024	0.0017	0.0021	0.0044	0.0079	0.0123	0.0173	0.0227	0.0282	0.0335	0.0382	0.0419	0.0442	0.045	0.0441	0.0415	0.0374	0.0321	0.026	0.0195	0.0131	0.008	0.007	0.0108	0.0156	0.0203	0.0244	0.0279	0.0307	0.0328	0.0342	0.0351	0.0355	0.0351	0.0339	0.0317	0.0287	0.0248	0.0202	0.0155	0.0108	0.0072	0.0062	0.0078	0.01	0.0118	0.0131	0.0139
41.21Hz	0.0038	0.0039	0.0038	0.0045	0.0067	0.0102	0.0148	0.0201	0.0258	0.0314	0.0367	0.0413	0.0447	0.0467	0.0472	0.046	0.0432	0.0389	0.0333	0.0268	0.0195	0.012	0.0044	0.0029	0.0096	0.0157	0.0211	0.0257	0.0294	0.0324	0.0347	0.0363	0.0372	0.0373	0.0366	0.035	0.0325	0.0291	0.0247	0.0198	0.0144	0.0089	0.0037	0.002	0.006	0.0095	0.0123	0.0143	0.0158
41.25Hz	0.0049	0.0058	0.0065	0.0077	0.0101	0.0137	0.0183	0.0236	0.0291	0.0344	0.0393	0.0433	0.0462	0.0478	0.048	0.0467	0.0439	0.0398	0.0345	0.0283	0.0215	0.0148	0.0093	0.0084	0.0124	0.0176	0.0225	0.0267	0.0302	0.033	0.0351	0.0366	0.0373	0.0374	0.0366	0.0349	0.0325	0.0291	0.0249	0.02	0.0148	0.0097	0.0052	0.004	0.0068	0.0101	0.013	0.0153	0.0171
41.28Hz	0.0066	0.0081	0.0096	0.0115	0.0142	0.0179	0.0224	0.0273	0.0323	0.0368	0.0408	0.0438	0.0459	0.047	0.047	0.0459	0.0435	0.0401	0.0356	0.0304	0.0248	0.0197	0.016	0.0152	0.0171	0.0204	0.024	0.0273	0.03	0.0322	0.0338	0.035	0.0356	0.0357	0.0351	0.0338	0.0316	0.0287	0.025	0.0208	0.0164	0.0123	0.0093	0.0083	0.0094	0.0116	0.0139	0.0161	0.0179
41.31Hz	0.009	0.0109	0.013	0.0155	0.0186	0.0224	0.0266	0.0308	0.0348	0.0382	0.0407	0.0425	0.0435	0.0441	0.0441	0.0434	0.0419	0.0395	0.0362	0.0322	0.028	0.0242	0.0215	0.0205	0.0211	0.0228	0.025	0.0271	0.0288	0.0301	0.031	0.0317	0.0321	0.0324	0.0323	0.0316	0.0301	0.0279	0.0249	0.0215	0.0181	0.0149	0.0127	0.0116	0.0119	0.0131	0.0148	0.0164	0.018
41.34Hz	0.0116	0.0137	0.0163	0.0194	0.0229	0.0267	0.0304	0.0338	0.0365	0.0382	0.0389	0.039	0.0388	0.0389	0.0392	0.0394	0.0391	0.038	0.0359	0.0331	0.0299	0.0269	0.0247	0.0235	0.0233	0.0239	0.0249	0.0259	0.0266	0.0269	0.0269	0.0268	0.027	0.0276	0.0282	0.0285	0.0281	0.0267	0.0245	0.0218	0.019	0.0164	0.0144	0.0133	0.0133	0.014	0.0151	0.0164	0.0176
41.37Hz	0.0139	0.0164	0.0194	0.023	0.0268	0.0305	0.0338	0.0361	0.0372	0.0369	0.0354	0.0333	0.0317	0.0314	0.0325	0.0342	0.0356	0.0359	0.0349	0.0328	0.0301	0.0273	0.025	0.0236	0.023	0.0231	0.0236	0.024	0.0238	0.0231	0.0219	0.0208	0.0206	0.0216	0.0233	0.0249	0.0257	0.0253	0.0238	0.0215	0.0188	0.0162	0.0142	0.013	0.013	0.0137	0.0148	0.0159	0.0168
41.4Hz	0.0153	0.0183	0.0219	0.026	0.0301	0.0337	0.0365	0.0378	0.0372	0.0348	0.0308	0.0262	0.0227	0.0222	0.0248	0.0287	0.0319	0.0335	0.0333	0.0314	0.0286	0.0254	0.0226	0.0209	0.0203	0.0207	0.0213	0.0215	0.0209	0.0193	0.0167	0.0143	0.0134	0.0151	0.0183	0.0214	0.0234	0.024	0.023	0.0208	0.0177	0.0145	0.012	0.0107	0.011	0.0124	0.0141	0.0154	0.0159
41.43Hz	0.0156	0.0194	0.0237	0.0282	0.0326	0.0362	0.0385	0.0389	0.0371	0.0329	0.0266	0.0191	0.0124	0.0118	0.0176	0.0241	0.029	0.0315	0.0316	0.0295	0.0259	0.0217	0.018	0.0158	0.0157	0.0171	0.0186	0.0192	0.0184	0.0162	0.0125	0.0082	0.006	0.009	0.014	0.0185	0.0216	0.023	0.0224	0.0202	0.0167	0.0124	0.0084	0.0063	0.0078	0.0108	0.0134	0.015	0.0153
41.46Hz	0.0151	0.0197	0.0247	0.0297	0.0342	0.0378	0.0399	0.0399	0.0374	0.0324	0.0251	0.0159	0.0056	0.005	0.0146	0.0224	0.0279	0.0305	0.0303	0.0276	0.023	0.0175	0.0121	0.0091	0.0103	0.0134	0.016	0.0172	0.0167	0.0146	0.0108	0.0057	0.0012	0.0065	0.0123	0.0172	0.0207	0.0225	0.0223	0.0203	0.0165	0.0115	0.0058	0.0005	0.0056	0.0102	0.0136	0.0154	0.0154
41.5Hz	0.0143	0.0197	0.0252	0.0304	0.035	0.0386	0.0406	0.0406	0.0384	0.0338	0.0274	0.0199	0.0136	0.0132	0.0184	0.0244	0.0287	0.0306	0.0297	0.0264	0.0211	0.0145	0.0075	0.0019	0.0061	0.0109	0.0143	0.0159	0.0159	0.0144	0.0118	0.0088	0.0075	0.0096	0.0136	0.0176	0.0208	0.0226	0.0227	0.0211	0.0179	0.0135	0.0089	0.0062	0.0083	0.0121	0.0152	0.0167	0.0165
41.53Hz	0.0143	0.0198	0.0253	0.0304	0.0349	0.0384	0.0406	0.0411	0.0397	0.0365	0.0321	0.0273	0.0239	0.0233	0.0256	0.0288	0.0312	0.0317	0.03	0.0262	0.0209	0.0146	0.0085	0.0049	0.007	0.0107	0.0136	0.0153	0.0158	0.0152	0.014	0.0128	0.0126	0.0139	0.0163	0.019	0.0214	0.023	0.0233	0.0224	0.0203	0.0174	0.0146	0.0132	0.0141	0.0162	0.0183	0.0193	0.0188
41.56Hz	0.0153	0.0201	0.0251	0.0298	0.0339	0.0373	0.0397	0.0408	0.0407	0.0392	0.0369	0.0344	0.0326	0.0321	0.0328	0.0339	0.0344	0.0336	0.0312	0.0272	0.0223	0.0171	0.0128	0.0104	0.0104	0.0118	0.0136	0.015	0.0158	0.016	0.0159	0.0159	0.0162	0.0172	0.0187	0.0204	0.022	0.0232	0.0238	0.0236	0.0228	0.0215	0.0203	0.0197	0.0202	0.0213	0.0225	0.0229	0.0223
41.59Hz	0.0164	0.0202	0.0242	0.0282	0.0319	0.0351	0.0377	0.0396	0.0406	0.0408	0.0403	0.0396	0.0389	0.0386	0.0386	0.0385	0.0377	0.0359	0.0329	0.0289	0.0244	0.02	0.0163	0.0139	0.0129	0.0129	0.0136	0.0146	0.0156	0.0165	0.0171	0.0177	0.0183	0.0191	0.02	0.0209	0.0219	0.0228	0.0236	0.0241	0.0245	0.0246	0.0248	0.0251	0.0257	0.0265	0.0272	0.0273	0.0266
41.62Hz	0.0169	0.0196	0.0226	0.0258	0.029	0.0321	0.0348	0.0371	0.039	0.0404	0.0414	0.042	0.0424	0.0426	0.0425	0.0418	0.0404	0.038	0.0347	0.0306	0.0262	0.0219	0.0182	0.0153	0.0134	0.0126	0.0129	0.0138	0.0151	0.0164	0.0176	0.0184	0.019	0.0194	0.0198	0.0201	0.0206	0.0213	0.0223	0.0235	0.0249	0.0262	0.0276	0.0289	0.0301	0.0311	0.0318	0.0319	0.0313
41.65Hz	0.0161	0.0179	0.0201	0.0226	0.0254	0.0282	0.0309	0.0334	0.0358	0.0379	0.0399	0.0416	0.043	0.0439	0.0442	0.0437	0.0422	0.0397	0.0362	0.032	0.0274	0.0227	0.0183	0.0146	0.0119	0.0108	0.0111	0.0125	0.0143	0.016	0.0174	0.0182	0.0185	0.0184	0.0182	0.018	0.018	0.0187	0.0199	0.0217	0.0238	0.0261	0.0285	0.0308	0.0328	0.0344	0.0356	0.0361	0.0358
41.68Hz	0.0139	0.015	0.0168	0.019	0.0214	0.0239	0.0263	0.0287	0.0311	0.0336	0.0362	0.0387	0.0409	0.0427	0.0437	0.0437	0.0426	0.0405	0.0372	0.033	0.0281	0.0227	0.0174	0.0125	0.0087	0.0073	0.0085	0.011	0.0134	0.0154	0.0167	0.0172	0.0171	0.0164	0.0155	0.0147	0.0144	0.015	0.0165	0.0187	0.0215	0.0245	0.0277	0.0308	0.0337	0.0362	0.0381	0.0393	0.0395
41.71Hz	0.0104	0.0113	0.0131	0.0153	0.0174	0.0194	0.0212	0.0231	0.0253	0.0279	0.0309	0.034	0.0369	0.0393	0.0411	0.042	0.0417	0.0402	0.0374	0.0335	0.0285	0.0228	0.0167	0.0106	0.005	0.0026	0.0063	0.0101	0.013	0.0148	0.0158	0.0158	0.0151	0.0138	0.0123	0.0109	0.0102	0.0106	0.0124	0.0151	0.0183	0.0219	0.0256	0.0292	0.0328	0.0361	0.0389	0.0409	0.042
41.75Hz	0.0061	0.0075	0.0098	0.0121	0.0139	0.0151	0.0161	0.0172	0.0191	0.0217	0.0249	0.0283	0.0315	0.0345	0.0369	0.0386	0.0392	0.0387	0.0368	0.0336	0.029	0.0235	0.0175	0.0113	0.0056	0.0035	0.007	0.0105	0.013	0.0143	0.0146	0.014	0.0128	0.0111	0.0092	0.0072	0.0059	0.0061	0.0083	0.0115	0.0151	0.0188	0.0226	0.0264	0.0303	0.0342	0.0377	0.0407	0.0429
41.78Hz	0.0016	0.0048	0.0078	0.01	0.011	0.0112	0.011	0.0114	0.013	0.0158	0.0191	0.0225	0.0257	0.0288	0.0315	0.0339	0.0355	0.0361	0.0354	0.0332	0.0297	0.0251	0.0199	0.0148	0.0107	0.0092	0.0103	0.0121	0.0134	0.0137	0.0131	0.0119	0.0104	0.0087	0.0068	0.0046	0.0023	0.0022	0.0053	0.0089	0.0125	0.016	0.0194	0.0228	0.0266	0.0306	0.0348	0.0388	0.0421
41.81Hz	0.0033	0.0054	0.0076	0.0089	0.0089	0.0078	0.0062	0.0059	0.0079	0.0111	0.0144	0.0174	0.0201	0.0228	0.0255	0.0283	0.0308	0.0325	0.0332	0.0324	0.0303	0.0271	0.0231	0.0192	0.0161	0.0145	0.0141	0.0142	0.014	0.0131	0.0115	0.0097	0.0079	0.0065	0.0053	0.0039	0.0023	0.0023	0.0049	0.0081	0.011	0.0137	0.016	0.0186	0.0218	0.0259	0.0306	0.0355	0.0399
41.84Hz	0.0074	0.0079	0.0087	0.0088	0.0077	0.0055	0.0024	0.0016	0.0051	0.0085	0.0112	0.0133	0.0151	0.017	0.0194	0.0224	0.0256	0.0284	0.0304	0.0311	0.0305	0.0287	0.0261	0.0232	0.0207	0.0188	0.0174	0.0161	0.0146	0.0126	0.0101	0.0075	0.0053	0.0043	0.0042	0.0043	0.0044	0.0051	0.0067	0.0088	0.0106	0.0118	0.0126	0.0138	0.0162	0.0204	0.0258	0.0316	0.0369
41.87Hz	0.0109	0.0105	0.0101	0.0092	0.0076	0.0055	0.0035	0.0035	0.0056	0.0078	0.0093	0.0101	0.0106	0.0115	0.0136	0.0168	0.0206	0.0243	0.0273	0.0292	0.0299	0.0294	0.028	0.026	0.024	0.022	0.02	0.0178	0.0154	0.0126	0.0094	0.006	0.0029	0.0017	0.0033	0.0049	0.0062	0.0075	0.009	0.0102	0.0108	0.0104	0.0092	0.0084	0.0103	0.0152	0.0215	0.028	0.0339
41.9Hz	0.0137	0.0128	0.0116	0.0102	0.0086	0.0072	0.0063	0.0063	0.0071	0.0079	0.0082	0.0077	0.0068	0.0065	0.0083	0.0121	0.0165	0.0207	0.0244	0.027	0.0285	0.029	0.0285	0.0273	0.0257	0.0238	0.0217	0.0192	0.0164	0.0134	0.0101	0.0066	0.0033	0.0018	0.0038	0.0061	0.0081	0.0098	0.0112	0.0118	0.0115	0.0097	0.0065	0.0025	0.0054	0.0121	0.0191	0.0256	0.0313
41.93Hz	0.016	0.0146	0.013	0.0114	0.0099	0.0089	0.0083	0.0081	0.0081	0.0081	0.0075	0.0062	0.0039	0.0018	0.0047	0.0093	0.014	0.0183	0.022	0.0247	0.0265	0.0274	0.0275	0.027	0.0259	0.0244	0.0226	0.0203	0.0177	0.0148	0.0118	0.0089	0.0065	0.0055	0.0063	0.0082	0.0103	0.0122	0.0134	0.0138	0.0129	0.0107	0.0073	0.0044	0.0071	0.013	0.0192	0.0247	0.0293
41.96Hz	0.0177	0.016	0.0142	0.0124	0.0109	0.0098	0.0091	0.0086	0.0084	0.0081	0.0073	0.006	0.0039	0.0025	0.005	0.0092	0.0134	0.0173	0.0204	0.0225	0.0239	0.0246	0.025	0.025	0.0246	0.0238	0.0226	0.0209	0.0188	0.0163	0.0138	0.0116	0.0098	0.0091	0.0095	0.011	0.0129	0.0146	0.0158	0.0161	0.0154	0.0137	0.0117	0.011	0.013	0.0168	0.021	0.0247	0.0274
42Hz	0.0187	0.0169	0.015	0.0131	0.0113	0.0097	0.0086	0.0079	0.0077	0.0077	0.0075	0.0069	0.0062	0.0064	0.0082	0.0112	0.0144	0.0173	0.0193	0.0203	0.0207	0.0208	0.0211	0.0217	0.0222	0.0224	0.022	0.021	0.0194	0.0175	0.0154	0.0136	0.0124	0.0119	0.0123	0.0136	0.0153	0.0169	0.0182	0.0188	0.0187	0.0179	0.0172	0.0174	0.0189	0.0211	0.0233	0.0248	0.0252
42.03Hz	0.019	0.0173	0.0154	0.0133	0.0111	0.0088	0.007	0.0061	0.0062	0.007	0.0078	0.0084	0.009	0.01	0.0118	0.014	0.0162	0.0178	0.0184	0.0179	0.0169	0.016	0.0162	0.0174	0.019	0.0204	0.021	0.0207	0.0195	0.0178	0.016	0.0145	0.0135	0.0134	0.014	0.0154	0.0171	0.019	0.0206	0.0217	0.0223	0.0226	0.0228	0.0233	0.0241	0.0249	0.0252	0.0245	0.0225
42.06Hz	0.0185	0.0171	0.0154	0.0133	0.0108	0.0079	0.0051	0.0032	0.004	0.0061	0.0082	0.01	0.0117	0.0134	0.0153	0.017	0.0183	0.0186	0.0176	0.0155	0.0127	0.0104	0.0104	0.0128	0.0159	0.0185	0.0199	0.02	0.0191	0.0175	0.0155	0.0139	0.013	0.0131	0.0141	0.0159	0.0182	0.0205	0.0227	0.0245	0.0258	0.0268	0.0276	0.0281	0.0283	0.0279	0.0265	0.0239	0.0199
42.09Hz	0.017	0.0161	0.0149	0.0133	0.0109	0.008	0.0047	0.0012	0.0027	0.0061	0.0092	0.012	0.0145	0.0168	0.0187	0.02	0.0204	0.0196	0.0174	0.0138	0.0092	0.0045	0.0047	0.0093	0.0138	0.0171	0.019	0.0193	0.0184	0.0165	0.0142	0.0119	0.0106	0.0109	0.0127	0.0154	0.0184	0.0215	0.0244	0.0268	0.0288	0.0303	0.0313	0.0316	0.0312	0.0299	0.0274	0.0236	0.0184
42.12Hz	0.0145	0.0143	0.014	0.0132	0.0117	0.0096	0.0071	0.0052	0.0057	0.0083	0.0115	0.0147	0.0176	0.0201	0.0219	0.0228	0.0226	0.021	0.0181	0.0139	0.0089	0.004	0.0045	0.0092	0.0135	0.0168	0.0185	0.0188	0.0177	0.0155	0.0125	0.0092	0.0068	0.0072	0.0102	0.0142	0.0182	0.0221	0.0255	0.0285	0.0308	0.0325	0.0335	0.0337	0.033	0.0312	0.0282	0.0241	0.0191
42.15Hz	0.0111	0.0118	0.0126	0.013	0.0128	0.0119	0.0107	0.0098	0.0103	0.0122	0.015	0.018	0.0209	0.0232	0.0248	0.0254	0.0247	0.0229	0.0199	0.0162	0.0124	0.0097	0.0098	0.0121	0.015	0.0172	0.0184	0.0184	0.0172	0.0148	0.0114	0.0073	0.0028	0.0032	0.0082	0.0133	0.0181	0.0224	0.0262	0.0294	0.0318	0.0334	0.0342	0.0343	0.0334	0.0316	0.0288	0.0253	0.0213
42.18Hz	0.0069	0.0087	0.0111	0.0129	0.014	0.0144	0.0143	0.0143	0.015	0.0166	0.0189	0.0215	0.024	0.026	0.0273	0.0276	0.0268	0.025	0.0225	0.0196	0.0168	0.015	0.0147	0.0155	0.0169	0.0179	0.0184	0.018	0.0168	0.0146	0.0116	0.0079	0.0045	0.0047	0.0089	0.0138	0.0185	0.0228	0.0265	0.0294	0.0315	0.0328	0.0333	0.0332	0.0325	0.031	0.0289	0.0264	0.0237
42.21Hz	0.0024	0.0063	0.0101	0.0132	0.0154	0.0167	0.0175	0.0181	0.019	0.0204	0.0223	0.0244	0.0264	0.028	0.029	0.0292	0.0285	0.027	0.0249	0.0227	0.0206	0.0191	0.0183	0.0181	0.0183	0.0184	0.0182	0.0175	0.0164	0.0147	0.0126	0.0103	0.0088	0.0092	0.0118	0.0155	0.0195	0.0232	0.0263	0.0286	0.03	0.0307	0.0308	0.0306	0.0301	0.0293	0.0282	0.0268	0.0251
42.24Hz	0.004	0.0072	0.011	0.0145	0.0171	0.0189	0.02	0.0209	0.0219	0.023	0.0244	0.0261	0.0277	0.029	0.0299	0.0301	0.0295	0.0283	0.0266	0.0247	0.0229	0.0214	0.0202	0.0194	0.0188	0.0182	0.0176	0.0167	0.0156	0.0145	0.0134	0.0125	0.0122	0.0129	0.0149	0.0177	0.0208	0.0236	0.0257	0.0269	0.0274	0.0272	0.0268	0.0266	0.0265	0.0265	0.0264	0.026	0.0252
42.28Hz	0.0093	0.0111	0.0139	0.0168	0.0191	0.0207	0.0217	0.0224	0.023	0.0237	0.0247	0.026	0.0274	0.0288	0.0298	0.0302	0.0299	0.0288	0.0272	0.0253	0.0234	0.0217	0.0202	0.0191	0.0182	0.0173	0.0164	0.0154	0.0144	0.0136	0.0132	0.0132	0.0139	0.0152	0.0171	0.0195	0.0219	0.0238	0.0248	0.0247	0.0238	0.0225	0.0215	0.0213	0.0218	0.0228	0.0237	0.0241	0.024
42.31Hz	0.0147	0.0159	0.0178	0.0198	0.0213	0.0222	0.0226	0.0225	0.0222	0.0223	0.0228	0.024	0.0257	0.0274	0.0288	0.0295	0.0294	0.0283	0.0266	0.0244	0.0221	0.0201	0.0185	0.0173	0.0165	0.0158	0.015	0.0139	0.0127	0.0118	0.0116	0.0123	0.0138	0.0159	0.0183	0.0207	0.0227	0.0238	0.0237	0.0222	0.0198	0.017	0.0151	0.0151	0.0167	0.0189	0.0207	0.0216	0.0217
42.34Hz	0.0195	0.0206	0.0218	0.0229	0.0234	0.0233	0.0225	0.0211	0.0196	0.0186	0.0189	0.0204	0.0227	0.0251	0.0271	0.0281	0.0281	0.027	0.0249	0.0223	0.0194	0.0169	0.0152	0.0143	0.014	0.0139	0.0134	0.0124	0.0109	0.0093	0.0086	0.0096	0.0121	0.0153	0.0186	0.0214	0.0234	0.0239	0.0229	0.0201	0.0161	0.0116	0.0082	0.0087	0.012	0.0155	0.0179	0.0189	0.0188
42.37Hz	0.0235	0.0245	0.0253	0.0256	0.0252	0.0239	0.0217	0.0187	0.0155	0.0133	0.0134	0.0158	0.0192	0.0225	0.025	0.0263	0.0263	0.025	0.0227	0.0196	0.0161	0.0129	0.0107	0.0102	0.011	0.0119	0.0121	0.0114	0.0096	0.0069	0.0045	0.0057	0.0098	0.0145	0.0188	0.0222	0.0241	0.0243	0.0227	0.0192	0.0142	0.0082	0.0019	0.0044	0.0096	0.0135	0.0158	0.0165	0.0159
42.4Hz	0.0264	0.0274	0.0279	0.0277	0.0265	0.0243	0.0208	0.0162	0.0111	0.0068	0.0072	0.0116	0.0163	0.0202	0.0229	0.0241	0.0241	0.0227	0.0203	0.017	0.013	0.009	0.0058	0.0057	0.0079	0.0101	0.0113	0.0111	0.0095	0.0064	0.0021	0.0035	0.0091	0.0147	0.0196	0.0233	0.0253	0.0254	0.0235	0.0199	0.0151	0.01	0.0063	0.0072	0.0104	0.0131	0.0146	0.0146	0.0134
42.43Hz	0.0279	0.0291	0.0296	0.0292	0.0277	0.0249	0.0206	0.0152	0.009	0.0026	0.0042	0.01	0.0148	0.0185	0.0209	0.0219	0.0216	0.0204	0.0182	0.0151	0.0113	0.007	0.0025	0.002	0.0059	0.0091	0.0111	0.0117	0.0108	0.0089	0.007	0.0079	0.0119	0.017	0.0217	0.0253	0.0271	0.0271	0.0254	0.0222	0.0182	0.0145	0.0121	0.0117	0.0126	0.0136	0.0138	0.0132	0.0116
42.46Hz	0.0278	0.0295	0.0304	0.0302	0.0288	0.0259	0.0217	0.0167	0.0117	0.0082	0.0086	0.0117	0.015	0.0175	0.019	0.0194	0.0191	0.018	0.0163	0.014	0.0111	0.0079	0.0051	0.0045	0.0068	0.0095	0.0116	0.0128	0.013	0.0126	0.0124	0.0137	0.0168	0.0209	0.0249	0.028	0.0296	0.0296	0.028	0.0253	0.022	0.0189	0.0165	0.0152	0.0144	0.0139	0.0132	0.0121	0.0106
42.49Hz	0.0264	0.0287	0.0303	0.0307	0.0297	0.0274	0.024	0.02	0.0164	0.014	0.0136	0.0145	0.0158	0.0166	0.0169	0.0168	0.0163	0.0156	0.0146	0.0133	0.0116	0.0097	0.0084	0.0081	0.0091	0.0109	0.0128	0.0143	0.0154	0.0163	0.0174	0.0193	0.0221	0.0254	0.0287	0.0312	0.0325	0.0324	0.031	0.0285	0.0254	0.0223	0.0195	0.0171	0.0151	0.0135	0.0122	0.0111	0.01
42.53Hz	0.024	0.0271	0.0295	0.0306	0.0305	0.029	0.0266	0.0236	0.0209	0.0187	0.0174	0.0167	0.0161	0.0153	0.0144	0.0137	0.0133	0.0131	0.0129	0.0126	0.0119	0.0111	0.0106	0.0105	0.0112	0.0124	0.014	0.0157	0.0175	0.0194	0.0216	0.024	0.0267	0.0297	0.0323	0.0342	0.0352	0.035	0.0336	0.0312	0.0281	0.0246	0.021	0.0176	0.0145	0.012	0.0103	0.0096	0.0094
42.56Hz	0.0213	0.0252	0.0282	0.0301	0.0306	0.0301	0.0286	0.0266	0.0243	0.022	0.02	0.0179	0.0157	0.0134	0.0113	0.01	0.0099	0.0105	0.0113	0.0118	0.0119	0.0117	0.0114	0.0115	0.012	0.013	0.0147	0.0168	0.0192	0.0218	0.0247	0.0276	0.0304	0.033	0.0351	0.0366	0.0373	0.0369	0.0355	0.0331	0.0299	0.0261	0.0218	0.0173	0.0131	0.0094	0.0073	0.0072	0.0084
42.59Hz	0.019	0.0233	0.0267	0.0289	0.0301	0.0303	0.0296	0.0283	0.0264	0.0241	0.0214	0.0184	0.015	0.0114	0.008	0.0058	0.0062	0.0082	0.01	0.0112	0.0116	0.0115	0.0111	0.0109	0.0112	0.0124	0.0144	0.0171	0.0201	0.0234	0.0267	0.0299	0.0327	0.035	0.0367	0.0378	0.0381	0.0376	0.0362	0.034	0.0309	0.027	0.0224	0.0173	0.0121	0.007	0.0031	0.0043	0.0076
42.62Hz	0.0178	0.0219	0.0251	0.0273	0.0287	0.0293	0.0292	0.0285	0.0271	0.025	0.0222	0.0188	0.0148	0.0104	0.0057	0.0013	0.0035	0.007	0.0095	0.0109	0.0113	0.0108	0.0097	0.0088	0.0089	0.0105	0.0132	0.0167	0.0205	0.0243	0.0278	0.031	0.0336	0.0355	0.0367	0.0373	0.0372	0.0366	0.0354	0.0336	0.031	0.0276	0.0233	0.0184	0.013	0.0076	0.0031	0.0045	0.0086
42.65Hz	0.0176	0.0208	0.0233	0.0251	0.0263	0.027	0.0273	0.0272	0.0265	0.025	0.0227	0.0196	0.0157	0.0114	0.0071	0.0043	0.0053	0.008	0.0102	0.0113	0.0112	0.0101	0.0081	0.0059	0.0052	0.0076	0.0116	0.016	0.0204	0.0246	0.0282	0.0311	0.0332	0.0345	0.035	0.0349	0.0345	0.0338	0.033	0.0318	0.0301	0.0277	0.0245	0.0205	0.0161	0.0118	0.0091	0.0095	0.0121
42.68Hz	0.0178	0.0198	0.0214	0.0224	0.0231	0.0236	0.024	0.0244	0.0246	0.0242	0.023	0.0208	0.0178	0.0144	0.0112	0.0093	0.0094	0.0106	0.0118	0.0122	0.0116	0.0099	0.0072	0.0036	0.001	0.0055	0.0106	0.0156	0.0204	0.0246	0.0279	0.0303	0.0317	0.0321	0.0317	0.0309	0.03	0.0294	0.029	0.0287	0.0282	0.0272	0.0254	0.0229	0.0199	0.0171	0.0154	0.0154	0.017
42.71Hz	0.0177	0.0187	0.0194	0.0194	0.0192	0.019	0.0194	0.0205	0.0218	0.0228	0.0229	0.022	0.0203	0.0179	0.0157	0.0141	0.0136	0.0136	0.0137	0.0133	0.0122	0.0104	0.0079	0.0051	0.004	0.0068	0.0113	0.0161	0.0206	0.0245	0.0273	0.029	0.0294	0.0287	0.0272	0.0255	0.0241	0.0235	0.0238	0.0246	0.0254	0.0258	0.0255	0.0245	0.0231	0.0217	0.0209	0.021	0.022
42.74Hz	0.017	0.0175	0.0174	0.0164	0.0149	0.0137	0.0137	0.0156	0.0183	0.0209	0.0227	0.0232	0.0227	0.0214	0.0197	0.0182	0.0171	0.0162	0.0154	0.0144	0.013	0.0113	0.0095	0.0082	0.0081	0.01	0.0133	0.0173	0.0211	0.0243	0.0265	0.0272	0.0266	0.0248	0.0221	0.0193	0.0173	0.0169	0.018	0.0199	0.0219	0.0234	0.0244	0.0249	0.025	0.0249	0.0251	0.0255	0.0264
42.78Hz	0.0157	0.0163	0.0158	0.0141	0.0112	0.0081	0.0073	0.0105	0.0151	0.0193	0.0224	0.0242	0.0247	0.0242	0.023	0.0214	0.0197	0.0181	0.0166	0.015	0.0135	0.0121	0.011	0.0106	0.0111	0.0128	0.0155	0.0186	0.0216	0.024	0.0254	0.0254	0.0238	0.0209	0.0171	0.0131	0.0102	0.0101	0.0124	0.0154	0.0182	0.0205	0.0223	0.0238	0.0251	0.0263	0.0274	0.0284	0.0295
42.81Hz	0.0143	0.0153	0.0149	0.013	0.0094	0.0045	0.0014	0.0076	0.0136	0.0187	0.0227	0.0252	0.0263	0.0262	0.0252	0.0235	0.0213	0.0191	0.0169	0.0149	0.0133	0.012	0.0115	0.0117	0.0127	0.0145	0.0169	0.0195	0.0219	0.0236	0.0243	0.0237	0.0215	0.018	0.0134	0.0084	0.0039	0.0043	0.0083	0.012	0.0149	0.0173	0.0193	0.0213	0.0234	0.0256	0.0277	0.0296	0.0312
42.84Hz	0.0132	0.0149	0.0151	0.0137	0.0109	0.0077	0.0067	0.0101	0.0151	0.0199	0.0237	0.0263	0.0275	0.0274	0.0263	0.0244	0.0219	0.0192	0.0165	0.0141	0.0121	0.0109	0.0106	0.0113	0.0128	0.0149	0.0174	0.0198	0.0218	0.023	0.0233	0.0223	0.0199	0.0164	0.0121	0.0074	0.0032	0.0036	0.0071	0.0101	0.0124	0.0142	0.0158	0.0177	0.0202	0.0232	0.0263	0.0292	0.0315
42.87Hz	0.013	0.0152	0.0161	0.0156	0.0143	0.013	0.013	0.0151	0.0186	0.0223	0.0254	0.0274	0.0282	0.0279	0.0264	0.0242	0.0214	0.0184	0.0154	0.0126	0.0102	0.0087	0.0084	0.0094	0.0115	0.0141	0.0169	0.0195	0.0214	0.0224	0.0223	0.0211	0.0189	0.0159	0.0126	0.0094	0.0072	0.0069	0.0082	0.0096	0.0107	0.0114	0.012	0.0134	0.0159	0.0195	0.0236	0.0275	0.0307
42.9Hz	0.014	0.0163	0.0176	0.018	0.0179	0.0178	0.0185	0.0201	0.0225	0.025	0.0271	0.0284	0.0286	0.0276	0.0256	0.023	0.02	0.0168	0.0137	0.0108	0.0081	0.006	0.0052	0.0066	0.0094	0.0128	0.016	0.0189	0.0208	0.0217	0.0214	0.0202	0.0182	0.0158	0.0133	0.0112	0.0098	0.0093	0.0095	0.0097	0.0096	0.0089	0.0081	0.0085	0.0111	0.0156	0.0207	0.0255	0.0294
42.93Hz	0.0159	0.0178	0.0192	0.0201	0.0208	0.0214	0.0224	0.0239	0.0256	0.0273	0.0285	0.029	0.0284	0.0268	0.0242	0.0211	0.0178	0.0146	0.0116	0.009	0.0065	0.0039	0.0017	0.0038	0.0076	0.0116	0.0153	0.0183	0.0203	0.0211	0.0206	0.0192	0.0173	0.0151	0.0132	0.0117	0.0108	0.0104	0.0102	0.0099	0.009	0.0072	0.0046	0.0033	0.0071	0.0127	0.0185	0.0239	0.0281
42.96Hz	0.0179	0.0192	0.0205	0.0215	0.0224	0.0234	0.0246	0.026	0.0273	0.0285	0.0292	0.029	0.0279	0.0256	0.0225	0.0189	0.0151	0.0118	0.0092	0.0073	0.0057	0.0038	0.002	0.0037	0.0075	0.0115	0.0152	0.0182	0.0201	0.0207	0.02	0.0183	0.016	0.0137	0.0117	0.0105	0.0102	0.0103	0.0104	0.0101	0.0091	0.007	0.0039	0.0023	0.0067	0.0124	0.018	0.0231	0.0272
42.99Hz	0.0194	0.0202	0.021	0.0218	0.0226	0.0236	0.0248	0.0261	0.0275	0.0285	0.029	0.0285	0.027	0.0244	0.0209	0.0167	0.0125	0.0087	0.0063	0.0054	0.0053	0.0051	0.005	0.0064	0.0092	0.0127	0.016	0.0187	0.0202	0.0206	0.0196	0.0174	0.0145	0.0115	0.009	0.0078	0.0082	0.0093	0.0102	0.0106	0.01	0.0087	0.0072	0.0073	0.0101	0.0144	0.0191	0.0233	0.0266
43.03Hz	0.0202	0.0205	0.0207	0.0209	0.0211	0.0217	0.0228	0.0243	0.026	0.0274	0.0281	0.0277	0.0261	0.0234	0.0196	0.0152	0.0106	0.0062	0.0031	0.0031	0.0048	0.0062	0.0075	0.0093	0.0118	0.0147	0.0175	0.0197	0.0209	0.0208	0.0194	0.0167	0.0131	0.0092	0.0056	0.0041	0.0058	0.0081	0.01	0.0111	0.0114	0.0111	0.011	0.0119	0.0142	0.0173	0.0208	0.0238	0.0261
43.06Hz	0.0201	0.0201	0.0196	0.0188	0.0181	0.018	0.019	0.021	0.0234	0.0255	0.0267	0.0267	0.0253	0.0226	0.019	0.0146	0.0101	0.0057	0.0018	0.0018	0.0046	0.007	0.0093	0.0117	0.0143	0.017	0.0194	0.0212	0.0219	0.0214	0.0195	0.0165	0.0125	0.0081	0.0036	0.0006	0.0044	0.0076	0.01	0.0117	0.0128	0.0135	0.0144	0.0158	0.0178	0.0201	0.0223	0.0241	0.0252
43.09Hz	0.0194	0.0192	0.018	0.016	0.0139	0.0127	0.0136	0.0166	0.0202	0.0234	0.0253	0.0258	0.0247	0.0222	0.0188	0.0148	0.0108	0.0072	0.0045	0.0039	0.0056	0.0081	0.0108	0.0136	0.0164	0.0191	0.0214	0.0229	0.0233	0.0224	0.0202	0.017	0.0131	0.0091	0.0056	0.0042	0.0056	0.0079	0.0101	0.0121	0.0138	0.0154	0.0171	0.0189	0.0206	0.0222	0.0233	0.0239	0.0237
43.12Hz	0.0185	0.0184	0.0167	0.0136	0.0096	0.0063	0.0077	0.0126	0.0177	0.0218	0.0243	0.0252	0.0243	0.022	0.0188	0.0152	0.0117	0.0088	0.0069	0.0063	0.0072	0.0092	0.012	0.015	0.0181	0.0209	0.0232	0.0247	0.025	0.0238	0.0215	0.0183	0.0147	0.0112	0.0085	0.0072	0.0073	0.0085	0.0101	0.0121	0.0144	0.0167	0.019	0.0211	0.0226	0.0236	0.0237	0.0229	0.0214
43.15Hz	0.0177	0.0179	0.0163	0.013	0.008	0.0022	0.0049	0.0113	0.017	0.0214	0.024	0.0249	0.024	0.0218	0.0187	0.0153	0.0122	0.0097	0.0081	0.0077	0.0083	0.0102	0.0128	0.016	0.0193	0.0223	0.0248	0.0264	0.0267	0.0257	0.0234	0.0203	0.0169	0.0135	0.0107	0.0088	0.0079	0.0081	0.0094	0.0116	0.0144	0.0175	0.0204	0.0226	0.0241	0.0244	0.0235	0.0215	0.0186
43.18Hz	0.0173	0.018	0.0171	0.0146	0.0112	0.0087	0.0099	0.0141	0.0186	0.0223	0.0244	0.0249	0.0239	0.0216	0.0185	0.015	0.0118	0.0093	0.0079	0.0076	0.0085	0.0104	0.0132	0.0165	0.02	0.0233	0.0261	0.0278	0.0284	0.0276	0.0257	0.0228	0.0193	0.0156	0.0122	0.0092	0.0069	0.0061	0.0075	0.0106	0.0144	0.0182	0.0216	0.024	0.0252	0.0249	0.0231	0.02	0.0159
43.21Hz	0.0175	0.0188	0.0188	0.0177	0.0162	0.0154	0.0164	0.0188	0.0217	0.0242	0.0254	0.0252	0.0237	0.0211	0.0178	0.0143	0.0109	0.0081	0.0063	0.0061	0.0074	0.0099	0.013	0.0166	0.0203	0.0239	0.0269	0.0289	0.0298	0.0295	0.028	0.0253	0.0218	0.0179	0.0137	0.0094	0.0051	0.0022	0.0053	0.0102	0.0151	0.0195	0.0231	0.0255	0.0263	0.0255	0.0229	0.019	0.0142
43.24Hz	0.0182	0.0199	0.0208	0.021	0.021	0.0212	0.0221	0.0236	0.0252	0.0264	0.0265	0.0256	0.0235	0.0205	0.0169	0.0132	0.0096	0.0064	0.0039	0.0036	0.0057	0.0088	0.0124	0.0162	0.0202	0.0241	0.0273	0.0296	0.0309	0.031	0.0299	0.0276	0.0244	0.0204	0.016	0.0112	0.0064	0.0033	0.0066	0.0118	0.0171	0.0217	0.0253	0.0273	0.0277	0.0263	0.0232	0.0189	0.014
43.27Hz	0.0189	0.021	0.0226	0.0238	0.0248	0.0257	0.0266	0.0275	0.0282	0.0283	0.0276	0.0258	0.0231	0.0197	0.0159	0.0121	0.0084	0.0051	0.002	0.0012	0.0042	0.0077	0.0115	0.0157	0.02	0.024	0.0274	0.0299	0.0315	0.0318	0.0311	0.0293	0.0265	0.023	0.0191	0.015	0.0114	0.0099	0.0118	0.0159	0.0207	0.0249	0.028	0.0296	0.0295	0.0276	0.0242	0.0199	0.0152
43.31Hz	0.0195	0.0218	0.0239	0.0258	0.0274	0.0286	0.0296	0.0301	0.0302	0.0296	0.0282	0.0259	0.0228	0.019	0.015	0.0111	0.0075	0.0046	0.0023	0.0019	0.0039	0.007	0.0109	0.0152	0.0196	0.0238	0.0272	0.0298	0.0314	0.0318	0.0313	0.0298	0.0277	0.0251	0.0222	0.0194	0.0172	0.0166	0.0181	0.0213	0.0251	0.0286	0.0311	0.0322	0.0316	0.0293	0.0258	0.0215	0.017
43.34Hz	0.0194	0.0221	0.0245	0.0267	0.0286	0.03	0.0309	0.0312	0.0309	0.0299	0.0282	0.0256	0.0224	0.0186	0.0145	0.0106	0.0071	0.0044	0.0029	0.0028	0.0042	0.0069	0.0107	0.015	0.0195	0.0236	0.0269	0.0293	0.0306	0.0308	0.0302	0.029	0.0276	0.026	0.0244	0.0231	0.0222	0.0225	0.024	0.0266	0.0296	0.0324	0.0343	0.0348	0.0338	0.0313	0.0277	0.0234	0.0188
43.37Hz	0.0187	0.0216	0.0242	0.0265	0.0284	0.0297	0.0306	0.0307	0.0303	0.0292	0.0274	0.025	0.022	0.0184	0.0146	0.0108	0.0072	0.0042	0.0023	0.0023	0.0043	0.0073	0.0112	0.0155	0.0199	0.0237	0.0266	0.0285	0.0291	0.0288	0.0278	0.0267	0.0257	0.0251	0.0249	0.025	0.0256	0.0268	0.0287	0.0311	0.0336	0.0357	0.0369	0.037	0.0358	0.0332	0.0296	0.0253	0.0206
43.4Hz	0.0174	0.0204	0.0231	0.0253	0.027	0.0282	0.0288	0.0288	0.0283	0.0272	0.0257	0.0237	0.0213	0.0184	0.0152	0.0117	0.0083	0.0049	0.0018	0.0014	0.0048	0.0085	0.0125	0.0168	0.0207	0.024	0.0262	0.0272	0.027	0.0258	0.0242	0.0228	0.0221	0.0223	0.0234	0.025	0.027	0.0293	0.0317	0.0342	0.0364	0.038	0.0388	0.0386	0.0371	0.0345	0.031	0.0268	0.0222
43.43Hz	0.0158	0.0186	0.0212	0.0233	0.0248	0.0257	0.0261	0.0258	0.0252	0.0242	0.023	0.0217	0.0201	0.0182	0.0159	0.0132	0.0102	0.0072	0.0047	0.0044	0.007	0.0107	0.0147	0.0186	0.0219	0.0244	0.0256	0.0256	0.0243	0.0222	0.0197	0.0178	0.0171	0.0179	0.0201	0.023	0.0263	0.0296	0.0328	0.0356	0.0378	0.0392	0.0397	0.0391	0.0375	0.0349	0.0315	0.0276	0.0234
43.46Hz	0.014	0.0165	0.0187	0.0206	0.0219	0.0226	0.0227	0.0222	0.0213	0.0203	0.0194	0.0187	0.0181	0.0174	0.0163	0.0146	0.0126	0.0104	0.0088	0.0089	0.0108	0.0139	0.0174	0.0206	0.0231	0.0246	0.0249	0.0238	0.0214	0.0183	0.0149	0.0121	0.0111	0.0127	0.0159	0.0199	0.0241	0.0282	0.032	0.0353	0.0377	0.0392	0.0395	0.0386	0.0367	0.034	0.0307	0.0272	0.0237
43.49Hz	0.0122	0.0141	0.0159	0.0175	0.0187	0.0192	0.0191	0.0183	0.0171	0.0158	0.015	0.0148	0.0153	0.0159	0.0161	0.0158	0.0149	0.0138	0.0131	0.0134	0.015	0.0173	0.02	0.0224	0.024	0.0246	0.024	0.0221	0.019	0.015	0.0106	0.0065	0.0051	0.0079	0.0121	0.0166	0.0211	0.0255	0.0298	0.0335	0.0364	0.0381	0.0384	0.0373	0.035	0.0318	0.0283	0.0251	0.0224
43.52Hz	0.0103	0.0117	0.013	0.0143	0.0153	0.0158	0.0156	0.0147	0.0132	0.0114	0.0101	0.0102	0.0117	0.0137	0.0154	0.0165	0.0169	0.0169	0.0169	0.0175	0.0186	0.0201	0.0218	0.0233	0.0241	0.0241	0.0231	0.0209	0.0175	0.0133	0.0084	0.0035	0.0015	0.0058	0.0098	0.0136	0.0176	0.0219	0.0265	0.0308	0.0343	0.0364	0.0368	0.0355	0.0326	0.0287	0.0245	0.0211	0.0191
43.56Hz	0.0084	0.0094	0.0103	0.0112	0.012	0.0125	0.0125	0.0119	0.0103	0.008	0.0055	0.0051	0.0078	0.0114	0.0146	0.017	0.0185	0.0194	0.0199	0.0204	0.021	0.0217	0.0224	0.023	0.0234	0.0232	0.0222	0.0202	0.0173	0.0136	0.0095	0.0063	0.0054	0.0068	0.0088	0.0109	0.0139	0.0179	0.0228	0.0277	0.0319	0.0346	0.0352	0.0337	0.0302	0.0253	0.0199	0.0155	0.0137
43.59Hz	0.0067	0.0075	0.008	0.0084	0.0088	0.0093	0.0098	0.0097	0.0088	0.0066	0.0033	0.001	0.0057	0.0104	0.0146	0.0178	0.0201	0.0214	0.022	0.022	0.0218	0.0215	0.0213	0.0214	0.0216	0.0217	0.0212	0.02	0.018	0.0153	0.0124	0.01	0.0087	0.0081	0.0078	0.0079	0.0098	0.0139	0.0193	0.025	0.0298	0.033	0.0339	0.0324	0.0286	0.0228	0.016	0.0093	0.0064
43.62Hz	0.0053	0.0062	0.0064	0.006	0.0057	0.0061	0.0072	0.0082	0.0084	0.0076	0.006	0.0056	0.008	0.0119	0.016	0.0194	0.0218	0.0231	0.0232	0.0224	0.021	0.0195	0.0184	0.0181	0.0187	0.0196	0.0201	0.02	0.0191	0.0174	0.0153	0.0132	0.0111	0.009	0.0064	0.0039	0.0056	0.0109	0.0172	0.0234	0.0285	0.032	0.0332	0.0319	0.0282	0.0225	0.0153	0.0074	0.0024
43.65Hz	0.0049	0.0058	0.0056	0.0043	0.0026	0.0028	0.0051	0.0074	0.0089	0.0096	0.0099	0.0106	0.0126	0.0156	0.0189	0.0218	0.0238	0.0245	0.0238	0.0218	0.019	0.016	0.0138	0.0135	0.0149	0.0171	0.019	0.0201	0.0202	0.0193	0.0178	0.0157	0.0132	0.01	0.0062	0.002	0.0047	0.0108	0.0172	0.0233	0.0283	0.0317	0.0331	0.0323	0.0293	0.0244	0.0186	0.0131	0.0108
43.68Hz	0.0058	0.0065	0.0061	0.0045	0.0022	0.0021	0.005	0.008	0.0104	0.0123	0.0138	0.0155	0.0176	0.0201	0.0226	0.0247	0.0259	0.0257	0.024	0.0209	0.0168	0.0121	0.0082	0.0078	0.011	0.0148	0.0181	0.0202	0.0211	0.0209	0.0198	0.0178	0.0152	0.0121	0.0089	0.0072	0.009	0.0135	0.019	0.0243	0.0289	0.0321	0.0337	0.0333	0.0311	0.0276	0.0235	0.02	0.0185
43.71Hz	0.0079	0.0083	0.0079	0.0069	0.0059	0.0061	0.0079	0.0105	0.0131	0.0156	0.0178	0.02	0.0222	0.0244	0.0263	0.0276	0.0279	0.0268	0.0243	0.0205	0.0156	0.0097	0.0035	0.003	0.0087	0.0137	0.0177	0.0204	0.0218	0.0221	0.0213	0.0196	0.0173	0.0148	0.0128	0.0122	0.0137	0.017	0.0213	0.0257	0.0297	0.0327	0.0344	0.0346	0.0332	0.0309	0.0281	0.0257	0.0243
43.74Hz	0.0109	0.0111	0.011	0.0106	0.0104	0.0109	0.0123	0.0144	0.0168	0.0193	0.0217	0.024	0.0261	0.028	0.0294	0.03	0.0295	0.0279	0.025	0.0211	0.0163	0.0111	0.0067	0.0063	0.01	0.0143	0.018	0.0207	0.0223	0.0228	0.0223	0.021	0.0192	0.0174	0.0161	0.016	0.0171	0.0196	0.0229	0.0267	0.0303	0.0333	0.0352	0.0358	0.0351	0.0334	0.0313	0.0292	0.0276
43.77Hz	0.0144	0.0147	0.0148	0.0149	0.0152	0.0159	0.0171	0.0188	0.0208	0.0229	0.025	0.027	0.0288	0.0303	0.0312	0.0314	0.0307	0.0289	0.0261	0.0225	0.0185	0.0147	0.012	0.0115	0.0131	0.0158	0.0185	0.0208	0.0224	0.0231	0.023	0.022	0.0206	0.0191	0.018	0.0176	0.0183	0.0201	0.023	0.0265	0.0302	0.0335	0.0357	0.0367	0.0364	0.0349	0.0327	0.0302	0.028
43.81Hz	0.018	0.0186	0.0191	0.0195	0.0201	0.0208	0.0217	0.0229	0.0242	0.0256	0.0271	0.0285	0.0298	0.0309	0.0317	0.0318	0.0311	0.0296	0.0273	0.0242	0.021	0.0181	0.0161	0.0153	0.0157	0.017	0.0187	0.0205	0.022	0.023	0.0232	0.0226	0.0214	0.0198	0.0182	0.017	0.0169	0.0183	0.0212	0.0252	0.0294	0.0333	0.0361	0.0374	0.0371	0.0354	0.0325	0.029	0.0256
43.84Hz	0.0214	0.0225	0.0233	0.024	0.0246	0.0251	0.0256	0.026	0.0265	0.0269	0.0274	0.0281	0.0289	0.0298	0.0307	0.0311	0.0308	0.0298	0.028	0.0255	0.0229	0.0203	0.0184	0.0172	0.0167	0.0169	0.0179	0.0194	0.021	0.0223	0.023	0.0229	0.0217	0.0197	0.0171	0.0144	0.0128	0.0139	0.0177	0.023	0.0284	0.0331	0.0364	0.0379	0.0375	0.0351	0.0312	0.0263	0.0212
43.87Hz	0.0243	0.0259	0.0271	0.028	0.0285	0.0286	0.0283	0.0278	0.027	0.0262	0.0256	0.0254	0.026	0.027	0.0283	0.0293	0.0297	0.0293	0.028	0.026	0.0236	0.0211	0.0189	0.017	0.0157	0.0152	0.0158	0.0173	0.0191	0.021	0.0224	0.0228	0.0219	0.0197	0.016	0.0113	0.0068	0.0077	0.0139	0.0211	0.0278	0.0333	0.0369	0.0384	0.0375	0.0344	0.0294	0.0232	0.0164
43.9Hz	0.0265	0.0286	0.0301	0.0311	0.0313	0.0309	0.0298	0.0281	0.0259	0.0236	0.0217	0.0207	0.0212	0.0228	0.0249	0.0268	0.028	0.0281	0.0272	0.0255	0.0232	0.0205	0.0178	0.0153	0.0132	0.0121	0.0124	0.0141	0.0166	0.0192	0.0214	0.0226	0.0222	0.0202	0.0164	0.0109	0.0042	0.0049	0.0131	0.0214	0.0287	0.0343	0.0379	0.039	0.0377	0.0339	0.0282	0.0213	0.0136
43.93Hz	0.0279	0.0304	0.0322	0.033	0.0329	0.032	0.0301	0.0273	0.0238	0.0198	0.0163	0.0144	0.0152	0.018	0.0212	0.0241	0.0259	0.0264	0.0257	0.0241	0.0217	0.0189	0.0158	0.0126	0.0099	0.008	0.0082	0.0104	0.0138	0.0172	0.0202	0.0222	0.0227	0.0216	0.0187	0.0148	0.0114	0.0122	0.0176	0.0246	0.0312	0.0363	0.0393	0.0399	0.038	0.0339	0.0281	0.0214	0.0146
43.96Hz	0.0287	0.0313	0.0329	0.0336	0.0332	0.0319	0.0294	0.0259	0.0214	0.0161	0.0107	0.0071	0.0088	0.0135	0.0181	0.0217	0.0238	0.0244	0.0237	0.0219	0.0194	0.0165	0.0134	0.0101	0.0068	0.004	0.0037	0.007	0.0113	0.0155	0.0192	0.0219	0.0234	0.0234	0.0223	0.0205	0.0195	0.0208	0.0245	0.0297	0.0349	0.0389	0.041	0.0409	0.0385	0.0344	0.029	0.0231	0.0177
43.99Hz	0.0288	0.0311	0.0324	0.0328	0.0322	0.0307	0.0281	0.0245	0.0198	0.0143	0.008	0.0014	0.0054	0.0114	0.0165	0.0202	0.0222	0.0225	0.0214	0.0193	0.0166	0.0138	0.011	0.0083	0.0055	0.0025	0.0017	0.0057	0.0101	0.0145	0.0184	0.0216	0.0239	0.0253	0.0258	0.026	0.0266	0.0284	0.0314	0.0352	0.0389	0.0416	0.0427	0.0418	0.0391	0.035	0.03	0.0249	0.0203
44.02Hz	0.0282	0.0299	0.0307	0.0307	0.03	0.0284	0.0262	0.0231	0.0194	0.015	0.0105	0.0076	0.0089	0.0128	0.0169	0.0198	0.0211	0.0208	0.0192	0.0166	0.0136	0.0109	0.0087	0.0071	0.0058	0.0046	0.0048	0.0071	0.0105	0.0144	0.0182	0.0215	0.0243	0.0265	0.0284	0.03	0.0318	0.0341	0.0369	0.0398	0.0423	0.0438	0.0439	0.0424	0.0394	0.0353	0.0306	0.0257	0.0213
44.06Hz	0.0268	0.0278	0.0281	0.0277	0.0268	0.0253	0.0235	0.0215	0.0193	0.0168	0.0146	0.0134	0.0141	0.0162	0.0186	0.0203	0.0207	0.0196	0.0173	0.0141	0.0107	0.0079	0.0063	0.0059	0.0061	0.0064	0.0073	0.0091	0.0118	0.0149	0.0181	0.0212	0.0242	0.0269	0.0295	0.0321	0.0347	0.0375	0.0403	0.0427	0.0445	0.0451	0.0445	0.0424	0.0391	0.0348	0.03	0.0252	0.0207
44.09Hz	0.0244	0.025	0.0249	0.0243	0.023	0.0215	0.0201	0.0191	0.0184	0.0179	0.0176	0.0177	0.0185	0.0199	0.0211	0.0216	0.0209	0.019	0.0159	0.0122	0.0083	0.005	0.0036	0.0044	0.0059	0.0073	0.0088	0.0106	0.0128	0.0154	0.018	0.0207	0.0235	0.0262	0.029	0.032	0.0351	0.0383	0.0413	0.0438	0.0452	0.0455	0.0443	0.0417	0.038	0.0333	0.0283	0.0233	0.0186
44.12Hz	0.0213	0.0217	0.0217	0.0208	0.0192	0.0172	0.0157	0.0153	0.016	0.0174	0.019	0.0205	0.022	0.0231	0.0237	0.0233	0.0217	0.019	0.0154	0.0112	0.0069	0.003	0.0008	0.0033	0.0056	0.0074	0.0092	0.011	0.0131	0.0153	0.0176	0.0198	0.022	0.0243	0.0269	0.0298	0.0331	0.0366	0.0401	0.0429	0.0446	0.0449	0.0434	0.0404	0.0361	0.0309	0.0254	0.0202	0.0156
44.15Hz	0.0174	0.0184	0.0187	0.018	0.0161	0.0132	0.0107	0.0101	0.0121	0.0156	0.0192	0.0223	0.0246	0.026	0.0262	0.0253	0.0232	0.02	0.0159	0.0115	0.0073	0.0038	0.0023	0.0037	0.0054	0.007	0.0087	0.0106	0.0126	0.0148	0.0168	0.0185	0.02	0.0213	0.023	0.0255	0.0289	0.0329	0.0371	0.0406	0.0429	0.0435	0.0421	0.0388	0.034	0.0281	0.0219	0.0163	0.0119
44.18Hz	0.0133	0.0153	0.0165	0.0162	0.0142	0.0107	0.0062	0.0036	0.0081	0.0139	0.0193	0.0237	0.0268	0.0285	0.0287	0.0276	0.0251	0.0216	0.0174	0.0131	0.0091	0.0062	0.0047	0.0047	0.0052	0.006	0.0074	0.0093	0.0116	0.0138	0.0158	0.017	0.0175	0.0175	0.0178	0.0195	0.0231	0.0279	0.033	0.0375	0.0406	0.0417	0.0406	0.0373	0.0321	0.0257	0.0189	0.0125	0.0078
44.21Hz	0.0096	0.0129	0.015	0.0155	0.0141	0.011	0.0066	0.0037	0.0081	0.0145	0.0205	0.0255	0.029	0.0309	0.0311	0.0298	0.0272	0.0236	0.0195	0.0153	0.0116	0.0087	0.0067	0.0054	0.0046	0.0043	0.0053	0.0076	0.0104	0.0131	0.015	0.0157	0.015	0.0132	0.0116	0.0125	0.0167	0.0228	0.029	0.0343	0.0381	0.0397	0.039	0.036	0.031	0.0246	0.0175	0.0104	0.0042
44.24Hz	0.0078	0.0117	0.0145	0.0157	0.0154	0.0138	0.0117	0.011	0.0135	0.0182	0.0235	0.0281	0.0315	0.0332	0.0332	0.0318	0.0291	0.0255	0.0216	0.0177	0.0141	0.011	0.0085	0.0061	0.0038	0.0016	0.0031	0.0065	0.0099	0.0129	0.0148	0.015	0.0133	0.0098	0.0052	0.0053	0.0119	0.0193	0.0261	0.0317	0.0356	0.0375	0.0373	0.035	0.0307	0.0251	0.0187	0.0121	0.0063
44.27Hz	0.0086	0.0119	0.0147	0.0166	0.0174	0.0175	0.0173	0.018	0.0201	0.0237	0.0278	0.0315	0.0341	0.0352	0.0349	0.0331	0.0302	0.0267	0.023	0.0194	0.0161	0.013	0.0102	0.0075	0.0047	0.0023	0.0038	0.0073	0.0109	0.0139	0.0156	0.0155	0.0135	0.0096	0.0049	0.0056	0.012	0.0188	0.0249	0.0298	0.0333	0.0351	0.0353	0.0339	0.031	0.0268	0.0217	0.0165	0.0122
44.3Hz	0.0106	0.013	0.0155	0.0178	0.0196	0.021	0.0224	0.0241	0.0264	0.0294	0.0324	0.035	0.0366	0.0369	0.0358	0.0336	0.0304	0.0269	0.0233	0.0201	0.0172	0.0145	0.012	0.0097	0.0076	0.0065	0.0076	0.0104	0.0135	0.0161	0.0176	0.0175	0.0159	0.0134	0.0115	0.0125	0.0161	0.0207	0.0249	0.0283	0.0307	0.0321	0.0327	0.0323	0.0309	0.0285	0.0252	0.0216	0.0185
44.34Hz	0.0121	0.0139	0.0163	0.0189	0.0215	0.0239	0.0264	0.0289	0.0316	0.0342	0.0365	0.0381	0.0386	0.0379	0.0359	0.0329	0.0293	0.0256	0.0222	0.0193	0.017	0.0151	0.0134	0.012	0.011	0.0109	0.012	0.0143	0.017	0.0193	0.0207	0.0209	0.0202	0.0191	0.0185	0.0191	0.0209	0.0231	0.0249	0.0262	0.0272	0.0281	0.0291	0.0299	0.0303	0.0297	0.0282	0.0261	0.0241
44.37Hz	0.0123	0.0141	0.0166	0.0195	0.0227	0.0259	0.0292	0.0324	0.0354	0.0379	0.0396	0.0403	0.0398	0.038	0.035	0.0312	0.0271	0.023	0.0196	0.017	0.0154	0.0145	0.0141	0.0138	0.0139	0.0146	0.0161	0.0183	0.0207	0.023	0.0246	0.0253	0.0254	0.0252	0.0249	0.0249	0.0249	0.0246	0.0239	0.0228	0.0223	0.0228	0.0246	0.0269	0.0289	0.03	0.0301	0.0294	0.0284
44.4Hz	0.0113	0.0133	0.016	0.0193	0.023	0.0269	0.0308	0.0345	0.0377	0.0401	0.0414	0.0414	0.0401	0.0373	0.0334	0.0287	0.0238	0.0193	0.0156	0.0134	0.0127	0.013	0.0137	0.0146	0.0157	0.0173	0.0193	0.0216	0.0243	0.0268	0.0288	0.0302	0.031	0.0311	0.0308	0.0298	0.028	0.0253	0.0217	0.0179	0.0155	0.0162	0.0196	0.0238	0.0273	0.0297	0.0309	0.0311	0.0307
44.43Hz	0.0091	0.0114	0.0145	0.0182	0.0224	0.0268	0.0312	0.0352	0.0384	0.0407	0.0418	0.0414	0.0395	0.036	0.0313	0.0259	0.0203	0.015	0.0109	0.0089	0.0092	0.0107	0.0124	0.0142	0.0161	0.0184	0.021	0.0239	0.027	0.0301	0.0328	0.0349	0.0363	0.0367	0.0361	0.0342	0.0308	0.0259	0.0197	0.0126	0.007	0.0092	0.0157	0.0218	0.0263	0.0292	0.0307	0.031	0.0307
44.46Hz	0.0062	0.0089	0.0125	0.0167	0.0213	0.026	0.0305	0.0345	0.0377	0.04	0.0409	0.0404	0.0382	0.0344	0.0294	0.0235	0.0172	0.0112	0.0062	0.0041	0.0059	0.0084	0.0106	0.0128	0.0151	0.0179	0.0211	0.0248	0.0287	0.0325	0.036	0.0389	0.0409	0.0416	0.0408	0.0384	0.0341	0.028	0.0203	0.0117	0.0038	0.008	0.0158	0.0221	0.0265	0.0289	0.0297	0.0292	0.0282
44.49Hz	0.0032	0.0066	0.0108	0.0154	0.0201	0.0247	0.0289	0.0326	0.0356	0.0379	0.039	0.0386	0.0366	0.033	0.0281	0.0222	0.0158	0.0095	0.0039	0.0009	0.0043	0.0068	0.0087	0.0106	0.0129	0.016	0.0199	0.0244	0.0292	0.0338	0.0382	0.0419	0.0444	0.0456	0.045	0.0426	0.0382	0.0322	0.0251	0.0183	0.0143	0.0157	0.0204	0.0249	0.0279	0.0289	0.028	0.026	0.0236
44.52Hz	0.0027	0.0063	0.0106	0.0149	0.0191	0.0229	0.0262	0.0294	0.0323	0.0347	0.0362	0.0363	0.0349	0.0318	0.0275	0.022	0.0161	0.0106	0.0063	0.0044	0.005	0.006	0.0068	0.0079	0.0099	0.0133	0.0178	0.023	0.0286	0.034	0.0391	0.0435	0.0467	0.0484	0.0484	0.0466	0.043	0.0381	0.0325	0.0276	0.0249	0.025	0.027	0.0291	0.03	0.0291	0.0262	0.022	0.0175
44.55Hz	0.0062	0.0089	0.0122	0.0154	0.0181	0.0204	0.0225	0.0248	0.0277	0.0306	0.0328	0.0339	0.0333	0.031	0.0274	0.0227	0.0176	0.013	0.0094	0.0072	0.0062	0.0056	0.0049	0.0048	0.0067	0.0105	0.0155	0.0213	0.0273	0.0333	0.0389	0.0438	0.0475	0.0499	0.0506	0.0498	0.0475	0.0441	0.0402	0.0367	0.0345	0.0336	0.0336	0.0335	0.0324	0.0297	0.025	0.0188	0.0117
44.59Hz	0.0106	0.0126	0.0147	0.0162	0.0169	0.017	0.0174	0.0191	0.0223	0.0261	0.0295	0.0316	0.032	0.0305	0.0276	0.0235	0.0191	0.015	0.0116	0.009	0.0071	0.0053	0.0033	0.0016	0.0041	0.0086	0.0139	0.0198	0.0259	0.032	0.0377	0.0427	0.0467	0.0496	0.0512	0.0516	0.0507	0.0489	0.0466	0.0442	0.0421	0.0406	0.0391	0.0374	0.0347	0.0307	0.0252	0.0184	0.0107
44.62Hz	0.0153	0.0167	0.0174	0.0171	0.0155	0.0129	0.011	0.0123	0.0167	0.0221	0.0268	0.0299	0.0311	0.0302	0.0277	0.0241	0.02	0.016	0.0126	0.0099	0.0075	0.0054	0.0032	0.0016	0.0043	0.0086	0.0136	0.0191	0.0248	0.0304	0.0357	0.0402	0.0442	0.0474	0.0499	0.0514	0.052	0.0516	0.0506	0.0491	0.0473	0.0453	0.0429	0.0402	0.0366	0.0322	0.0269	0.021	0.0155
44.65Hz	0.0201	0.0206	0.0202	0.0183	0.0148	0.0097	0.004	0.0059	0.0131	0.02	0.0256	0.0293	0.0308	0.0301	0.0276	0.024	0.0199	0.0159	0.0124	0.0097	0.0076	0.0059	0.0047	0.0046	0.0065	0.01	0.0144	0.0192	0.024	0.0286	0.0327	0.0365	0.04	0.0434	0.0465	0.0491	0.051	0.0519	0.0519	0.0511	0.0496	0.0475	0.0447	0.0415	0.0377	0.0335	0.0291	0.0248	0.0213
44.68Hz	0.0245	0.0243	0.0231	0.0204	0.0163	0.0109	0.0061	0.0078	0.0143	0.021	0.0263	0.0297	0.031	0.0302	0.0274	0.0236	0.0192	0.0148	0.011	0.0084	0.0069	0.0063	0.0062	0.007	0.009	0.0121	0.0159	0.0197	0.0233	0.0263	0.0289	0.0314	0.0342	0.0376	0.0413	0.0449	0.0479	0.0499	0.0508	0.0505	0.0492	0.047	0.0442	0.041	0.0375	0.034	0.0307	0.0278	0.0256
44.71Hz	0.0283	0.0277	0.0262	0.0237	0.0202	0.0166	0.0144	0.0156	0.0197	0.0245	0.0285	0.0311	0.0317	0.0304	0.0273	0.0231	0.0182	0.0132	0.0089	0.006	0.0053	0.0061	0.0074	0.009	0.0113	0.0142	0.0173	0.0201	0.0222	0.0235	0.0243	0.0252	0.0271	0.0303	0.0346	0.0393	0.0434	0.0464	0.0478	0.0477	0.0463	0.044	0.0412	0.0383	0.0355	0.033	0.0308	0.029	0.0277
44.74Hz	0.0309	0.0305	0.0294	0.0277	0.0255	0.0234	0.0225	0.0234	0.0259	0.0288	0.0313	0.0327	0.0326	0.0308	0.0275	0.023	0.0177	0.0122	0.0069	0.0028	0.003	0.0057	0.0082	0.0107	0.0132	0.0158	0.0182	0.02	0.0209	0.0205	0.0193	0.0182	0.0188	0.0221	0.0274	0.0334	0.0386	0.0423	0.0439	0.0435	0.0415	0.0388	0.036	0.0335	0.0316	0.0303	0.0292	0.0283	0.0275
44.77Hz	0.0321	0.0326	0.0325	0.0318	0.0307	0.0297	0.0293	0.0297	0.0309	0.0324	0.0336	0.0341	0.0334	0.0314	0.0281	0.0237	0.0185	0.0128	0.0073	0.0028	0.0032	0.0064	0.0093	0.012	0.0144	0.0166	0.0183	0.0194	0.0194	0.018	0.015	0.0112	0.0097	0.0139	0.0211	0.0285	0.0346	0.0385	0.0398	0.0386	0.0356	0.0319	0.0287	0.0266	0.026	0.0262	0.0264	0.0261	0.0254
44.8Hz	0.0319	0.0339	0.0352	0.0355	0.0352	0.0346	0.034	0.0337	0.0337	0.034	0.0343	0.0343	0.0336	0.032	0.0292	0.0253	0.0206	0.0154	0.0107	0.0074	0.0069	0.0086	0.0108	0.0127	0.0145	0.0161	0.0175	0.0184	0.0183	0.0166	0.0129	0.0071	0.0006	0.0093	0.0182	0.0263	0.0324	0.0359	0.0364	0.0341	0.0296	0.0243	0.0199	0.0183	0.0194	0.0216	0.0231	0.0232	0.0222
44.84Hz	0.0309	0.0349	0.0374	0.0385	0.0385	0.0376	0.0363	0.0349	0.0337	0.0331	0.033	0.0331	0.033	0.0322	0.0305	0.0276	0.0238	0.0194	0.0154	0.0125	0.0113	0.0114	0.012	0.0125	0.0132	0.0142	0.0156	0.017	0.0176	0.0169	0.0143	0.0106	0.009	0.0133	0.0204	0.0273	0.0324	0.0349	0.0343	0.0307	0.0247	0.0175	0.0109	0.0092	0.0132	0.0175	0.0201	0.0206	0.019
44.87Hz	0.0304	0.0359	0.0393	0.0407	0.0404	0.0387	0.0361	0.0333	0.0308	0.0293	0.0291	0.0299	0.0311	0.0319	0.0316	0.0301	0.0274	0.0241	0.0206	0.0176	0.0155	0.014	0.0125	0.011	0.01	0.0106	0.0129	0.0155	0.0176	0.0184	0.018	0.0172	0.0178	0.021	0.0259	0.0308	0.0342	0.0353	0.0336	0.0292	0.0225	0.0143	0.0055	0.003	0.0101	0.0154	0.0183	0.0188	0.0168
44.9Hz	0.0318	0.0376	0.041	0.0419	0.0408	0.038	0.0341	0.0296	0.0256	0.023	0.0229	0.0249	0.0279	0.0307	0.0323	0.0325	0.0312	0.0288	0.0258	0.0227	0.0196	0.0163	0.0128	0.0087	0.0052	0.006	0.0103	0.0148	0.0184	0.0209	0.0225	0.0238	0.0257	0.0286	0.0321	0.0352	0.0371	0.0369	0.0344	0.0299	0.0236	0.0167	0.0109	0.0094	0.0122	0.0157	0.0178	0.018	0.0161
44.93Hz	0.0354	0.0401	0.0423	0.0421	0.0399	0.036	0.0309	0.0251	0.0193	0.0152	0.0149	0.0187	0.024	0.0291	0.0327	0.0347	0.0348	0.0335	0.031	0.0277	0.0237	0.0191	0.014	0.0084	0.0027	0.0046	0.0104	0.0158	0.0203	0.0239	0.0269	0.0296	0.0323	0.035	0.0377	0.0396	0.0402	0.0392	0.0364	0.0321	0.0269	0.0217	0.0177	0.0159	0.0162	0.0173	0.0181	0.018	0.0168
44.96Hz	0.0405	0.0427	0.0429	0.0411	0.0376	0.0329	0.0274	0.0212	0.0144	0.0077	0.0061	0.0128	0.0207	0.0277	0.0332	0.0369	0.0384	0.038	0.036	0.0326	0.0281	0.023	0.0175	0.0124	0.0093	0.0102	0.014	0.0186	0.0231	0.0272	0.0308	0.0342	0.0373	0.0399	0.042	0.0431	0.0431	0.0416	0.0388	0.035	0.0306	0.0264	0.0229	0.0206	0.0194	0.0188	0.0185	0.0182	0.0177
44.99Hz	0.0457	0.0449	0.0426	0.0387	0.034	0.0289	0.0239	0.0188	0.0132	0.0069	0.0041	0.0113	0.0199	0.0279	0.0346	0.0394	0.042	0.0424	0.0407	0.0373	0.0328	0.0276	0.0226	0.0185	0.0164	0.0166	0.0189	0.0223	0.0262	0.0301	0.0338	0.0373	0.0405	0.0429	0.0446	0.0453	0.0449	0.0434	0.0408	0.0374	0.0335	0.0297	0.0261	0.0232	0.0208	0.0191	0.018	0.0176	0.0178
45.02Hz	0.0502	0.0465	0.0415	0.0354	0.0291	0.0237	0.0197	0.017	0.0145	0.0122	0.012	0.0161	0.023	0.0306	0.0375	0.0427	0.0457	0.0463	0.0448	0.0415	0.0372	0.0324	0.0279	0.0243	0.0223	0.022	0.0232	0.0255	0.0285	0.0319	0.0354	0.0388	0.0417	0.044	0.0454	0.0458	0.0453	0.0438	0.0415	0.0385	0.0351	0.0313	0.0276	0.024	0.0206	0.0179	0.016	0.0155	0.0165
45.05Hz	0.0537	0.0478	0.0404	0.0321	0.0237	0.017	0.014	0.0143	0.0158	0.0172	0.0193	0.0233	0.0291	0.0356	0.0418	0.0464	0.0491	0.0495	0.0479	0.0448	0.0407	0.0363	0.0321	0.0286	0.0262	0.0252	0.0255	0.0269	0.0291	0.032	0.0353	0.0385	0.0413	0.0433	0.0444	0.0446	0.0439	0.0424	0.0404	0.0379	0.0349	0.0315	0.0278	0.0237	0.0194	0.0154	0.0124	0.0116	0.0135
45.09Hz	0.0565	0.0493	0.0406	0.0305	0.02	0.0102	0.0058	0.0109	0.0167	0.0216	0.0261	0.0309	0.0363	0.0417	0.0465	0.05	0.0517	0.0516	0.0497	0.0466	0.0427	0.0385	0.0344	0.0307	0.0277	0.0259	0.0252	0.0257	0.0274	0.0301	0.0334	0.0366	0.0393	0.0412	0.042	0.0417	0.0406	0.0389	0.0371	0.0352	0.033	0.0304	0.0272	0.0232	0.0184	0.0131	0.0079	0.0058	0.0097
45.12Hz	0.0585	0.0516	0.0429	0.0327	0.0218	0.0111	0.0054	0.0121	0.0199	0.0268	0.0329	0.0383	0.0433	0.0476	0.0507	0.0526	0.053	0.0519	0.0497	0.0465	0.0428	0.0387	0.0346	0.0306	0.027	0.0241	0.0222	0.0219	0.0233	0.0263	0.0301	0.0336	0.0365	0.0382	0.0385	0.0375	0.0356	0.0335	0.0317	0.0304	0.0295	0.0283	0.0263	0.0231	0.0187	0.013	0.0064	0.002	0.0086
45.15Hz	0.0593	0.0542	0.0471	0.0385	0.0294	0.0216	0.0181	0.0209	0.0271	0.0338	0.04	0.0453	0.0493	0.052	0.0534	0.0535	0.0523	0.0502	0.0474	0.0442	0.0407	0.037	0.033	0.0289	0.0246	0.0205	0.0171	0.0158	0.0174	0.0213	0.026	0.0303	0.0333	0.0348	0.0345	0.0325	0.0295	0.0265	0.0244	0.024	0.0247	0.0254	0.0252	0.0236	0.0204	0.0161	0.0117	0.01	0.0132
45.18Hz	0.0585	0.0562	0.052	0.0461	0.0397	0.0343	0.0318	0.033	0.037	0.0422	0.0471	0.051	0.0536	0.0545	0.054	0.0522	0.0495	0.0463	0.0429	0.0397	0.0366	0.0335	0.0302	0.0264	0.0218	0.0166	0.0112	0.0081	0.0107	0.0165	0.0223	0.0272	0.0304	0.0316	0.0306	0.0277	0.0234	0.0189	0.016	0.0163	0.019	0.0221	0.0241	0.0244	0.0231	0.0208	0.0186	0.018	0.02
45.21Hz	0.0557	0.057	0.0563	0.0537	0.0501	0.0468	0.0449	0.0452	0.0474	0.0503	0.0532	0.055	0.0555	0.0545	0.0523	0.0489	0.0447	0.0404	0.0365	0.0332	0.0307	0.0287	0.0266	0.0237	0.0198	0.0144	0.0079	0.0006	0.0069	0.014	0.0203	0.0251	0.0281	0.0289	0.0274	0.0238	0.0186	0.0124	0.0074	0.0085	0.0139	0.0192	0.0231	0.0253	0.0259	0.0255	0.025	0.0251	0.0264
45.24Hz	0.0512	0.0564	0.0593	0.0601	0.0591	0.0575	0.0562	0.0557	0.0561	0.0567	0.057	0.0565	0.0549	0.0522	0.0485	0.0439	0.0387	0.0334	0.0287	0.0253	0.0235	0.023	0.0226	0.0214	0.019	0.0151	0.0106	0.008	0.0103	0.0153	0.0202	0.0241	0.0263	0.0266	0.025	0.0215	0.0165	0.0102	0.0033	0.0048	0.0118	0.018	0.0229	0.0263	0.0283	0.0293	0.0299	0.0305	0.0312
45.27Hz	0.0464	0.0552	0.0614	0.0649	0.066	0.0656	0.0644	0.0631	0.0616	0.06	0.0579	0.0552	0.0518	0.0478	0.0432	0.038	0.0323	0.0264	0.0209	0.0169	0.0156	0.0167	0.0185	0.0194	0.0191	0.0175	0.0156	0.0148	0.0159	0.0185	0.0214	0.0237	0.0248	0.0246	0.0232	0.0206	0.017	0.0129	0.0098	0.0102	0.0142	0.0192	0.0238	0.0275	0.0301	0.0318	0.033	0.0337	0.034
45.3Hz	0.0438	0.0549	0.0631	0.0682	0.0705	0.0705	0.069	0.0665	0.0633	0.0596	0.0556	0.0512	0.0467	0.042	0.0371	0.0319	0.0265	0.0205	0.0145	0.0092	0.0076	0.0106	0.0147	0.0178	0.0196	0.0202	0.0202	0.0202	0.0207	0.0216	0.0225	0.023	0.0229	0.0224	0.0214	0.02	0.0184	0.0167	0.0157	0.0162	0.0186	0.0221	0.0257	0.0288	0.0312	0.0328	0.0339	0.0345	0.0345
45.33Hz	0.0455	0.0567	0.0651	0.0704	0.0725	0.0721	0.0696	0.0657	0.0609	0.0558	0.0505	0.0453	0.0402	0.0353	0.0306	0.0261	0.0216	0.0167	0.0114	0.0056	0.0006	0.0068	0.0125	0.0171	0.0204	0.0227	0.0238	0.0242	0.0242	0.0237	0.0229	0.0216	0.0203	0.0193	0.0188	0.0189	0.0191	0.0194	0.02	0.0211	0.023	0.0253	0.0276	0.0297	0.0312	0.0322	0.0327	0.0329	0.0328
45.37Hz	0.0513	0.0606	0.0675	0.0715	0.0723	0.0704	0.0664	0.061	0.055	0.0491	0.0434	0.0382	0.0332	0.0286	0.0243	0.0206	0.0174	0.0144	0.0114	0.0082	0.0064	0.0086	0.0132	0.0179	0.0219	0.0249	0.0267	0.0272	0.0266	0.0249	0.0224	0.0194	0.0165	0.0149	0.0151	0.0167	0.0188	0.0209	0.0228	0.0246	0.0262	0.0278	0.0289	0.0296	0.0299	0.0298	0.0295	0.0293	0.0292
45.4Hz	0.0589	0.0654	0.0699	0.0715	0.0701	0.0661	0.0602	0.0534	0.0465	0.0405	0.0353	0.0309	0.0267	0.0224	0.0184	0.0153	0.0132	0.0122	0.0117	0.0112	0.0113	0.0129	0.0162	0.0203	0.0242	0.0273	0.0292	0.0295	0.0283	0.0256	0.0216	0.0168	0.0121	0.0092	0.0102	0.0138	0.0179	0.0216	0.0246	0.0268	0.0283	0.029	0.029	0.0283	0.0271	0.0257	0.0245	0.024	0.0243
45.43Hz	0.0659	0.0698	0.0714	0.0703	0.0663	0.0599	0.052	0.0438	0.0365	0.0309	0.0271	0.0241	0.0211	0.0175	0.0135	0.0102	0.0085	0.0092	0.011	0.0128	0.0146	0.0169	0.0199	0.0235	0.0271	0.0299	0.0314	0.0315	0.0298	0.0264	0.0215	0.0155	0.0088	0.0025	0.0058	0.012	0.0175	0.0221	0.0256	0.028	0.0291	0.0291	0.028	0.0259	0.0232	0.0205	0.0184	0.0178	0.0186
45.46Hz	0.0711	0.0726	0.0717	0.0679	0.0615	0.053	0.0433	0.0338	0.0261	0.0212	0.0191	0.0183	0.017	0.0144	0.0106	0.0063	0.0032	0.0057	0.0097	0.0134	0.0167	0.02	0.0233	0.0267	0.0298	0.0322	0.0334	0.0332	0.0313	0.0278	0.0228	0.0168	0.0105	0.0059	0.0079	0.0133	0.0186	0.023	0.0263	0.0283	0.029	0.0283	0.0262	0.0231	0.019	0.0149	0.0117	0.011	0.013
45.49Hz	0.0738	0.0735	0.0705	0.0647	0.0565	0.0465	0.0357	0.0252	0.0166	0.0117	0.0118	0.0135	0.0141	0.0129	0.0101	0.0062	0.0024	0.0049	0.0096	0.0141	0.0183	0.0222	0.0257	0.029	0.0319	0.0338	0.0348	0.0346	0.0329	0.0298	0.0255	0.0206	0.0159	0.0133	0.014	0.0171	0.0208	0.024	0.0264	0.0278	0.028	0.0268	0.0243	0.0206	0.0157	0.0103	0.0053	0.0047	0.0086
45.52Hz	0.0741	0.0725	0.0681	0.061	0.0519	0.0416	0.0307	0.02	0.0104	0.0034	0.0059	0.0101	0.0124	0.0127	0.0115	0.0094	0.0078	0.0087	0.0118	0.0157	0.0197	0.0235	0.0269	0.03	0.0325	0.0344	0.0354	0.0355	0.0343	0.032	0.0288	0.0251	0.0218	0.0199	0.0198	0.021	0.0229	0.0246	0.0259	0.0265	0.0262	0.025	0.0226	0.0191	0.0146	0.0093	0.0041	0.0033	0.0075
45.55Hz	0.0725	0.07	0.0647	0.0572	0.048	0.0382	0.0283	0.0189	0.0107	0.0048	0.0054	0.0091	0.0119	0.0133	0.0135	0.0129	0.0125	0.0132	0.0152	0.0179	0.021	0.0239	0.0268	0.0293	0.0316	0.0335	0.0349	0.0355	0.0351	0.0338	0.0317	0.0292	0.0267	0.0249	0.024	0.0238	0.0239	0.0241	0.0242	0.0241	0.0238	0.0229	0.0213	0.0188	0.0156	0.0119	0.0089	0.0082	0.0098
45.58Hz	0.0694	0.0664	0.0608	0.0532	0.0446	0.0356	0.0272	0.0198	0.014	0.0102	0.0092	0.0106	0.0126	0.0144	0.0155	0.016	0.0163	0.017	0.0182	0.0198	0.0215	0.0233	0.0251	0.027	0.029	0.0312	0.0331	0.0344	0.035	0.0347	0.0336	0.032	0.0301	0.0281	0.0263	0.0247	0.0233	0.022	0.0212	0.0207	0.0207	0.0206	0.0202	0.0191	0.0174	0.0153	0.0135	0.0127	0.0128
45.62Hz	0.0655	0.0622	0.0564	0.049	0.0409	0.0329	0.0258	0.0201	0.0161	0.0135	0.0125	0.0129	0.0142	0.0158	0.0173	0.0184	0.0191	0.0198	0.0203	0.0206	0.0209	0.0212	0.0219	0.023	0.0249	0.0275	0.0301	0.0323	0.0338	0.0344	0.0342	0.0332	0.0316	0.0294	0.0268	0.024	0.0211	0.0186	0.0168	0.0162	0.0169	0.0181	0.019	0.0193	0.0189	0.018	0.017	0.0161	0.0153
45.65Hz	0.0611	0.0576	0.0517	0.0445	0.0367	0.0293	0.0231	0.0186	0.0158	0.0144	0.0141	0.0147	0.0159	0.0174	0.0188	0.0201	0.021	0.0214	0.0211	0.0203	0.0191	0.0178	0.0172	0.0178	0.0199	0.023	0.0264	0.0294	0.0316	0.0329	0.0333	0.0328	0.0314	0.0292	0.0261	0.0224	0.0182	0.0142	0.0113	0.0108	0.0127	0.0154	0.0178	0.0193	0.0199	0.0198	0.0192	0.0183	0.0171
45.68Hz	0.0567	0.0528	0.0469	0.0397	0.0321	0.0249	0.0191	0.0152	0.0133	0.0131	0.014	0.0153	0.0169	0.0185	0.02	0.0213	0.0221	0.0221	0.021	0.0191	0.0164	0.0135	0.0114	0.0117	0.0145	0.0185	0.0226	0.0261	0.0287	0.0304	0.0311	0.0309	0.0298	0.0278	0.0248	0.0207	0.0159	0.0106	0.0056	0.0049	0.009	0.0134	0.0169	0.0192	0.0204	0.0206	0.0202	0.0193	0.0178
45.71Hz	0.0523	0.0481	0.0419	0.0347	0.0273	0.0203	0.0145	0.0106	0.0091	0.0101	0.0123	0.0147	0.017	0.0191	0.0208	0.022	0.0226	0.022	0.0204	0.0176	0.0138	0.0093	0.0053	0.0058	0.0102	0.015	0.0194	0.0229	0.0254	0.027	0.0277	0.0277	0.027	0.0256	0.0232	0.0198	0.0154	0.0101	0.0046	0.0034	0.0084	0.0132	0.0171	0.0196	0.0207	0.0207	0.0199	0.0187	0.0173
45.74Hz	0.0481	0.0434	0.0371	0.0299	0.0228	0.0163	0.0106	0.0062	0.0043	0.0065	0.0098	0.0132	0.0164	0.019	0.0211	0.0223	0.0225	0.0216	0.0196	0.0166	0.0125	0.0077	0.0027	0.0037	0.0087	0.0133	0.0172	0.0202	0.0222	0.0233	0.0237	0.0236	0.0232	0.0226	0.0214	0.0194	0.0165	0.013	0.0099	0.0093	0.0118	0.0153	0.0185	0.0204	0.0209	0.0202	0.0186	0.0168	0.0153
45.77Hz	0.0443	0.0392	0.0327	0.0256	0.019	0.0132	0.0083	0.0042	0.0003	0.0039	0.0079	0.0118	0.0155	0.0187	0.021	0.0221	0.0221	0.021	0.019	0.0163	0.0129	0.0094	0.007	0.0073	0.01	0.0132	0.016	0.018	0.019	0.0193	0.0192	0.0188	0.0187	0.0189	0.0191	0.0189	0.018	0.0166	0.0154	0.0153	0.0167	0.0189	0.0209	0.0219	0.0214	0.0196	0.0168	0.0137	0.0116
45.8Hz	0.0412	0.0356	0.0289	0.0219	0.0156	0.0107	0.0072	0.005	0.0037	0.0048	0.0079	0.0115	0.0151	0.0182	0.0205	0.0215	0.0214	0.0203	0.0186	0.0164	0.0141	0.0119	0.0106	0.0106	0.0119	0.0136	0.0151	0.0161	0.0163	0.0156	0.0146	0.0138	0.0137	0.0147	0.0163	0.0179	0.019	0.0195	0.0198	0.0205	0.0216	0.023	0.0238	0.0238	0.0224	0.0195	0.0153	0.0104	0.0065
45.83Hz	0.0388	0.033	0.0261	0.019	0.0126	0.008	0.0057	0.0054	0.0059	0.0072	0.0095	0.0124	0.0153	0.0179	0.0197	0.0204	0.0203	0.0195	0.0182	0.0165	0.0148	0.0134	0.0125	0.0123	0.0129	0.0136	0.0142	0.0145	0.0139	0.0125	0.0106	0.0088	0.0084	0.0102	0.0132	0.0164	0.0191	0.0213	0.023	0.0244	0.0257	0.0267	0.0269	0.0261	0.024	0.0205	0.0156	0.0097	0.0032
45.87Hz	0.0374	0.0317	0.0249	0.0175	0.0105	0.0049	0.0029	0.005	0.0073	0.0094	0.0115	0.0138	0.0158	0.0174	0.0185	0.019	0.0189	0.0183	0.0173	0.016	0.0146	0.0135	0.0127	0.0124	0.0125	0.0127	0.013	0.013	0.0122	0.0105	0.0079	0.0046	0.003	0.0063	0.0109	0.0152	0.019	0.0222	0.0248	0.027	0.0286	0.0295	0.0295	0.0286	0.0265	0.023	0.0185	0.0135	0.0095
45.9Hz	0.037	0.0318	0.0252	0.018	0.0109	0.0047	0.0019	0.0055	0.0086	0.0111	0.0131	0.0148	0.0159	0.0167	0.017	0.0171	0.0171	0.0166	0.0158	0.0147	0.0136	0.0125	0.0116	0.0109	0.0107	0.0109	0.0113	0.0116	0.0112	0.0099	0.0076	0.0044	0.0025	0.006	0.0106	0.015	0.019	0.0224	0.0254	0.0278	0.0297	0.031	0.0315	0.031	0.0294	0.0268	0.0233	0.0198	0.0174
45.93Hz	0.0374	0.033	0.0271	0.0204	0.014	0.0089	0.0068	0.0081	0.0105	0.0124	0.0139	0.0149	0.0154	0.0155	0.0153	0.0151	0.0148	0.0143	0.0136	0.0127	0.0119	0.0109	0.0097	0.0086	0.0079	0.0082	0.0092	0.0102	0.0108	0.0105	0.0094	0.008	0.0076	0.0095	0.0127	0.0162	0.0194	0.0222	0.0246	0.0268	0.0289	0.0307	0.0322	0.0329	0.0325	0.0311	0.029	0.0267	0.0251
45.96Hz	0.0386	0.0351	0.0301	0.0242	0.0185	0.0141	0.0118	0.0115	0.0122	0.013	0.0136	0.014	0.0142	0.014	0.0135	0.0129	0.0122	0.0114	0.0107	0.0103	0.0099	0.0091	0.0079	0.0061	0.0045	0.0049	0.0068	0.009	0.0108	0.0117	0.012	0.012	0.0125	0.0138	0.0159	0.0181	0.0199	0.0212	0.0224	0.0239	0.026	0.0287	0.0316	0.0338	0.0351	0.0353	0.0345	0.0333	0.0321
45.99Hz	0.0404	0.0381	0.0339	0.0286	0.0232	0.0187	0.0157	0.0139	0.0129	0.0124	0.0123	0.0124	0.0126	0.0124	0.0118	0.0107	0.0093	0.0082	0.0076	0.0077	0.008	0.0077	0.0067	0.0048	0.002	0.0016	0.0051	0.0084	0.0112	0.0134	0.0149	0.016	0.0171	0.0182	0.0193	0.02	0.02	0.0193	0.0186	0.0188	0.0211	0.0251	0.0297	0.0339	0.0371	0.0389	0.0395	0.0391	0.0381
46.02Hz	0.0432	0.0419	0.0384	0.0333	0.0276	0.0222	0.0179	0.0143	0.0118	0.0104	0.0102	0.0107	0.0111	0.0111	0.0102	0.0085	0.0065	0.0049	0.0045	0.0053	0.0062	0.0066	0.0063	0.0052	0.0036	0.0032	0.0057	0.0092	0.0126	0.0156	0.0181	0.02	0.0215	0.0224	0.0226	0.0218	0.0199	0.0167	0.0133	0.0119	0.0149	0.0209	0.0274	0.0335	0.0384	0.0418	0.0435	0.0438	0.0428
46.05Hz	0.0474	0.0471	0.0438	0.0384	0.0318	0.0249	0.0184	0.0127	0.0084	0.007	0.0081	0.0097	0.0105	0.0102	0.0088	0.0066	0.0041	0.0021	0.0021	0.0034	0.0046	0.0055	0.0061	0.0062	0.0062	0.0068	0.0087	0.0117	0.0152	0.0187	0.0217	0.0241	0.0258	0.0264	0.0258	0.0237	0.0201	0.0148	0.0083	0.0036	0.0097	0.018	0.0261	0.0334	0.0394	0.0437	0.0464	0.0472	0.0461
46.08Hz	0.0535	0.0538	0.0506	0.0447	0.0368	0.028	0.019	0.0105	0.0032	0.0037	0.0079	0.0104	0.0111	0.0102	0.0081	0.0053	0.0025	0.0002	0.0012	0.0019	0.0029	0.0043	0.0057	0.0072	0.0086	0.0103	0.0126	0.0156	0.0192	0.0227	0.0259	0.0284	0.0299	0.0301	0.0288	0.0259	0.0215	0.0158	0.0092	0.0055	0.0108	0.0188	0.0268	0.034	0.0402	0.0448	0.0479	0.0491	0.0482
46.12Hz	0.0619	0.0625	0.0593	0.0528	0.0439	0.0336	0.023	0.0134	0.0072	0.0081	0.0114	0.0134	0.0134	0.0117	0.009	0.0058	0.003	0.0017	0.0014	0.0007	0.001	0.0033	0.0058	0.0085	0.0111	0.014	0.017	0.0204	0.024	0.0274	0.0303	0.0326	0.0336	0.0333	0.0316	0.0285	0.0244	0.0197	0.0155	0.0142	0.0171	0.0227	0.0291	0.0352	0.0406	0.0449	0.0479	0.0492	0.0488
46.15Hz	0.0723	0.0731	0.07	0.0632	0.0538	0.043	0.0322	0.0233	0.018	0.0171	0.0181	0.0185	0.0175	0.0152	0.0122	0.0089	0.0061	0.0043	0.0035	0.0028	0.0031	0.0049	0.0078	0.0112	0.0146	0.0183	0.0219	0.0256	0.0291	0.0321	0.0346	0.0362	0.0365	0.0358	0.0339	0.0311	0.0277	0.0244	0.0221	0.0216	0.0234	0.0272	0.0317	0.0362	0.0403	0.0437	0.0462	0.0476	0.0477
46.18Hz	0.0843	0.0852	0.0823	0.0758	0.0666	0.0559	0.0455	0.0368	0.0309	0.028	0.0267	0.0255	0.0234	0.0205	0.0172	0.0139	0.0109	0.0088	0.0076	0.0072	0.0078	0.0095	0.0123	0.0157	0.0195	0.0234	0.0273	0.0309	0.0339	0.0363	0.0379	0.0386	0.0382	0.037	0.0352	0.0329	0.0304	0.0283	0.0269	0.0268	0.0279	0.0303	0.0331	0.0361	0.0389	0.0412	0.0429	0.0441	0.0447
46.21Hz	0.0968	0.098	0.0955	0.0896	0.081	0.0709	0.0608	0.0519	0.0449	0.04	0.0366	0.0336	0.0303	0.0268	0.0232	0.0198	0.0168	0.0146	0.0134	0.0131	0.0139	0.0158	0.0186	0.022	0.0257	0.0294	0.033	0.0359	0.038	0.0393	0.0396	0.0391	0.0381	0.0366	0.035	0.0334	0.0317	0.0303	0.0294	0.0292	0.0297	0.0309	0.0326	0.0344	0.036	0.0374	0.0383	0.039	0.0398
46.24Hz	0.1083	0.1101	0.1084	0.1034	0.0958	0.0863	0.0764	0.067	0.0588	0.052	0.0465	0.0417	0.0372	0.033	0.0291	0.0257	0.0229	0.0209	0.0199	0.0199	0.021	0.0231	0.0259	0.0292	0.0327	0.0359	0.0386	0.0403	0.0408	0.0404	0.039	0.0372	0.0356	0.0342	0.0332	0.0323	0.0314	0.0304	0.0294	0.0287	0.0284	0.0288	0.0297	0.031	0.0322	0.0328	0.0328	0.0326	0.033
46.27Hz	0.1175	0.1201	0.1195	0.1156	0.1091	0.1004	0.0907	0.0807	0.0713	0.0628	0.0553	0.0486	0.0429	0.0378	0.0335	0.0302	0.0279	0.0265	0.026	0.0266	0.0282	0.0306	0.0336	0.0368	0.04	0.0425	0.0439	0.0439	0.0423	0.0395	0.036	0.0326	0.0303	0.0295	0.0296	0.0301	0.03	0.0291	0.0275	0.0256	0.0242	0.0239	0.0248	0.0265	0.0279	0.0282	0.0272	0.0256	0.0246
46.3Hz	0.1228	0.1265	0.1272	0.1248	0.1194	0.1117	0.1022	0.0919	0.0815	0.0713	0.0619	0.0534	0.0462	0.0401	0.0353	0.0322	0.0305	0.0301	0.0307	0.0323	0.0346	0.0376	0.0409	0.0442	0.047	0.0486	0.0486	0.0467	0.0429	0.0374	0.0311	0.0254	0.0223	0.0227	0.025	0.0273	0.0283	0.0273	0.0246	0.0209	0.0175	0.0165	0.0186	0.0218	0.0243	0.0247	0.0227	0.0189	0.015
46.33Hz	0.1232	0.1284	0.1307	0.1299	0.1259	0.1191	0.1101	0.0995	0.0882	0.0768	0.0657	0.0555	0.0466	0.0393	0.0339	0.0307	0.0298	0.0308	0.033	0.0361	0.0396	0.0434	0.0472	0.0506	0.053	0.0539	0.0526	0.049	0.0432	0.0353	0.0261	0.017	0.0119	0.0147	0.0207	0.0254	0.0274	0.0264	0.0226	0.0164	0.0096	0.0074	0.0128	0.0187	0.0224	0.023	0.0204	0.0147	0.0066
46.36Hz	0.1184	0.1253	0.1295	0.1305	0.1279	0.1221	0.1135	0.1029	0.091	0.0787	0.0664	0.0549	0.0445	0.0357	0.0292	0.0256	0.0256	0.0283	0.0327	0.0378	0.0429	0.0478	0.0522	0.0557	0.0577	0.0578	0.0556	0.0511	0.0442	0.0352	0.0244	0.0127	0.0009	0.0102	0.0193	0.0255	0.0283	0.0275	0.0233	0.0162	0.0078	0.0049	0.0124	0.019	0.023	0.0237	0.0213	0.016	0.0099
46.4Hz	0.1088	0.1177	0.1242	0.127	0.1258	0.1208	0.1125	0.1018	0.0897	0.077	0.0644	0.0523	0.041	0.0309	0.0224	0.0174	0.0181	0.0235	0.0306	0.0379	0.0448	0.0508	0.0557	0.059	0.0606	0.0602	0.0576	0.0529	0.0462	0.0377	0.0281	0.0188	0.0134	0.0164	0.023	0.0286	0.0315	0.0311	0.0277	0.0224	0.0174	0.016	0.0192	0.0235	0.0264	0.0269	0.025	0.0217	0.019
46.43Hz	0.0955	0.1071	0.1159	0.1206	0.1204	0.1158	0.1074	0.0965	0.0842	0.0718	0.0598	0.0485	0.0376	0.0271	0.0167	0.0076	0.0092	0.0186	0.0286	0.0378	0.046	0.0526	0.0574	0.0604	0.0614	0.0606	0.058	0.0538	0.0482	0.0416	0.0347	0.0288	0.0257	0.0268	0.0305	0.0344	0.0369	0.0371	0.0351	0.032	0.0292	0.028	0.029	0.0308	0.032	0.0318	0.0303	0.0283	0.0271
46.46Hz	0.0809	0.0954	0.1066	0.1126	0.1131	0.1082	0.0992	0.0876	0.0751	0.0633	0.0529	0.0437	0.0351	0.0262	0.0167	0.0075	0.0084	0.0184	0.029	0.0387	0.0469	0.0533	0.0575	0.0597	0.06	0.0588	0.0564	0.0531	0.049	0.0447	0.0406	0.0374	0.036	0.0367	0.039	0.0418	0.0439	0.0447	0.0441	0.0427	0.0411	0.0399	0.0394	0.0394	0.0389	0.0377	0.0359	0.0339	0.0326
46.49Hz	0.0683	0.0854	0.098	0.1048	0.1052	0.0995	0.0892	0.0763	0.0631	0.0518	0.0435	0.0377	0.0329	0.0277	0.0221	0.0177	0.0182	0.0243	0.0326	0.0408	0.0477	0.0528	0.0558	0.057	0.0565	0.0549	0.0526	0.05	0.0474	0.0452	0.0436	0.0428	0.0431	0.0444	0.0466	0.0491	0.0514	0.0529	0.0534	0.0531	0.0521	0.0509	0.0495	0.0479	0.0459	0.0435	0.0406	0.0376	0.035
46.52Hz	0.0614	0.0791	0.0919	0.0983	0.098	0.0912	0.0794	0.0647	0.0499	0.038	0.0315	0.03	0.0303	0.0298	0.0283	0.0272	0.0283	0.0321	0.0376	0.0432	0.0478	0.051	0.0524	0.0524	0.0511	0.049	0.0467	0.0445	0.0429	0.0423	0.0427	0.0441	0.0462	0.0489	0.052	0.0552	0.0582	0.0605	0.0619	0.0623	0.0617	0.0604	0.0583	0.0556	0.0522	0.0482	0.0437	0.039	0.0342
46.55Hz	0.0619	0.0775	0.0885	0.0937	0.0923	0.0846	0.0717	0.0554	0.0381	0.0234	0.0172	0.0212	0.0273	0.0314	0.0335	0.0348	0.0364	0.0388	0.0419	0.0447	0.0467	0.0476	0.0474	0.0461	0.0442	0.0417	0.0392	0.037	0.0358	0.0361	0.038	0.0412	0.0453	0.0499	0.0547	0.0592	0.0632	0.0664	0.0685	0.0694	0.069	0.0676	0.0651	0.0614	0.0568	0.0514	0.0453	0.0385	0.0313
46.58Hz	0.067	0.0789	0.0873	0.0907	0.0885	0.0806	0.0678	0.0512	0.0329	0.0147	0.0021	0.0156	0.026	0.033	0.0373	0.0399	0.0417	0.043	0.044	0.0444	0.044	0.0429	0.041	0.0387	0.0362	0.0336	0.0309	0.0285	0.0271	0.0275	0.0301	0.0349	0.0411	0.0479	0.0546	0.0607	0.0659	0.0699	0.0726	0.0737	0.0734	0.0719	0.069	0.0649	0.0595	0.0531	0.0456	0.0372	0.0281
46.61Hz	0.0725	0.0809	0.0867	0.0888	0.0863	0.0792	0.0679	0.0533	0.0373	0.0227	0.0155	0.0204	0.0286	0.0354	0.0399	0.0425	0.0439	0.0441	0.0435	0.0421	0.0399	0.037	0.0338	0.0306	0.0277	0.0253	0.023	0.0206	0.0184	0.0177	0.0204	0.0267	0.0351	0.044	0.0525	0.0601	0.0662	0.0708	0.0736	0.0747	0.0744	0.0728	0.0698	0.0656	0.0601	0.0533	0.0454	0.0364	0.0267
46.65Hz	0.0752	0.081	0.0852	0.0868	0.085	0.0796	0.0708	0.0594	0.0471	0.0366	0.0308	0.0309	0.0344	0.0384	0.0413	0.0427	0.043	0.0423	0.0406	0.0382	0.035	0.031	0.0265	0.0224	0.0192	0.0174	0.0162	0.0144	0.0113	0.0083	0.0105	0.0188	0.0292	0.0399	0.0498	0.0582	0.0647	0.0691	0.0715	0.0723	0.0717	0.0699	0.0672	0.0635	0.0587	0.0525	0.0452	0.0368	0.0281
46.68Hz	0.0733	0.0776	0.0813	0.0836	0.0835	0.0805	0.0747	0.0666	0.0576	0.0493	0.0436	0.0409	0.0403	0.0407	0.0409	0.0403	0.0394	0.038	0.0361	0.0336	0.0301	0.0255	0.0202	0.015	0.0111	0.0101	0.0108	0.0107	0.0082	0.003	0.0053	0.0152	0.0263	0.0374	0.0476	0.0559	0.0619	0.0654	0.0667	0.0664	0.0651	0.0633	0.0612	0.0588	0.0555	0.0509	0.0451	0.0382	0.0311
46.71Hz	0.0664	0.07	0.0744	0.0783	0.0808	0.0807	0.0779	0.0729	0.0663	0.0594	0.0533	0.0483	0.0443	0.0409	0.038	0.0354	0.0334	0.032	0.0308	0.0289	0.026	0.0216	0.0161	0.01	0.0045	0.0039	0.0072	0.0092	0.0091	0.0083	0.0109	0.018	0.0275	0.0377	0.0469	0.0541	0.0586	0.0603	0.0595	0.0575	0.0551	0.0533	0.0523	0.0519	0.0508	0.0485	0.0447	0.0397	0.034
46.74Hz	0.0548	0.0585	0.0643	0.0708	0.0763	0.0794	0.0797	0.0773	0.0727	0.0666	0.0596	0.0525	0.0453	0.0385	0.0325	0.0281	0.0258	0.0253	0.0255	0.025	0.0229	0.0194	0.0147	0.0095	0.0046	0.0033	0.0065	0.0093	0.0114	0.0136	0.0174	0.0236	0.0317	0.0402	0.0476	0.0529	0.0553	0.0544	0.0511	0.0465	0.0424	0.0405	0.0413	0.0434	0.0452	0.0455	0.0439	0.0405	0.0359
46.77Hz	0.0399	0.0442	0.0522	0.0616	0.0701	0.0764	0.0796	0.0797	0.0767	0.0711	0.0634	0.0543	0.0443	0.0341	0.0249	0.0187	0.0171	0.019	0.0213	0.0221	0.021	0.0184	0.0149	0.0113	0.0085	0.0074	0.0084	0.0109	0.014	0.018	0.0231	0.0295	0.0367	0.0437	0.0492	0.0523	0.0522	0.0488	0.0426	0.0349	0.0283	0.0262	0.0294	0.0347	0.0395	0.0422	0.0425	0.0404	0.0365
46.8Hz	0.0234	0.0293	0.0402	0.0522	0.0632	0.0721	0.0778	0.0801	0.0786	0.0738	0.0658	0.0554	0.0433	0.0303	0.0176	0.0079	0.0089	0.0148	0.0191	0.0206	0.0199	0.0177	0.015	0.0124	0.0106	0.0101	0.0109	0.0133	0.0171	0.0221	0.0281	0.0348	0.0415	0.0473	0.051	0.052	0.0498	0.0442	0.0358	0.0253	0.0149	0.0115	0.0188	0.0275	0.0346	0.0391	0.0407	0.0396	0.0362
46.83Hz	0.0074	0.0178	0.0313	0.0446	0.0567	0.067	0.0746	0.0787	0.0789	0.0752	0.0679	0.0574	0.0448	0.0309	0.0172	0.0063	0.0087	0.0154	0.0196	0.0208	0.0197	0.0171	0.0139	0.0114	0.0101	0.0106	0.0125	0.0158	0.0204	0.0262	0.0328	0.0396	0.0457	0.0503	0.0526	0.052	0.0483	0.0416	0.0325	0.0215	0.0097	0.0041	0.0145	0.0242	0.0317	0.0367	0.0389	0.0385	0.0356
46.86Hz	0.0073	0.0162	0.0279	0.0398	0.0513	0.0618	0.0703	0.0758	0.0778	0.0759	0.0701	0.0611	0.0498	0.0374	0.026	0.0187	0.018	0.0207	0.0228	0.0227	0.0206	0.0167	0.0121	0.0081	0.0068	0.0092	0.0134	0.0183	0.0241	0.0306	0.0374	0.0438	0.0491	0.0526	0.0538	0.0522	0.0478	0.0411	0.033	0.0243	0.017	0.0146	0.0186	0.025	0.0309	0.0353	0.0375	0.0373	0.035
46.9Hz	0.0171	0.0211	0.0284	0.0373	0.047	0.0566	0.0653	0.0718	0.0755	0.0757	0.0723	0.0658	0.057	0.0471	0.038	0.0317	0.029	0.0285	0.028	0.0263	0.0229	0.0178	0.0116	0.0049	0.0019	0.0083	0.0148	0.0212	0.0279	0.0347	0.0414	0.0472	0.0516	0.0541	0.0544	0.0523	0.0479	0.0419	0.0352	0.0289	0.0243	0.0226	0.024	0.0273	0.0312	0.0345	0.0364	0.0365	0.0347
46.93Hz	0.0225	0.0244	0.0287	0.0351	0.043	0.0515	0.0598	0.0669	0.072	0.0743	0.0736	0.07	0.0642	0.0571	0.0498	0.0439	0.0399	0.0373	0.0347	0.0313	0.0268	0.0212	0.0149	0.0092	0.0075	0.0118	0.0181	0.0248	0.0316	0.0383	0.0443	0.0494	0.053	0.0548	0.0545	0.0522	0.0481	0.0427	0.037	0.0319	0.0281	0.0264	0.0268	0.0285	0.0311	0.0338	0.0357	0.0361	0.0348
46.96Hz	0.0231	0.0236	0.0264	0.0315	0.0384	0.0461	0.0541	0.0615	0.0674	0.0714	0.073	0.0723	0.0695	0.0652	0.06	0.0548	0.0502	0.0461	0.042	0.0374	0.0322	0.0265	0.0211	0.0171	0.0158	0.0182	0.023	0.0288	0.0348	0.0406	0.0458	0.0502	0.0531	0.0543	0.0537	0.0514	0.0477	0.0427	0.0373	0.0321	0.0281	0.0259	0.0257	0.0272	0.0298	0.0328	0.0351	0.0361	0.0354
46.99Hz	0.0198	0.0188	0.0209	0.0262	0.0333	0.0409	0.0485	0.0556	0.0616	0.0664	0.0699	0.0717	0.0718	0.0704	0.0675	0.0636	0.0591	0.0543	0.0492	0.0438	0.038	0.0325	0.0278	0.0245	0.0233	0.0245	0.0277	0.0321	0.0369	0.0415	0.0457	0.0492	0.0514	0.0524	0.0518	0.0497	0.0463	0.0417	0.036	0.0301	0.0248	0.0214	0.0207	0.023	0.0271	0.0313	0.0347	0.0365	0.0363
47.02Hz	0.0144	0.0108	0.0134	0.0205	0.0287	0.0365	0.0434	0.0493	0.0544	0.0592	0.0637	0.0677	0.0707	0.0723	0.0721	0.07	0.0662	0.0613	0.0557	0.0496	0.0434	0.0376	0.0329	0.0298	0.0284	0.0288	0.0308	0.0339	0.0374	0.0408	0.0439	0.0463	0.0479	0.0486	0.0483	0.0468	0.0441	0.04	0.0342	0.0273	0.0201	0.014	0.0126	0.0173	0.0239	0.03	0.0346	0.0372	0.0375
47.05Hz	0.0108	0.0018	0.0081	0.0178	0.0265	0.0336	0.0387	0.0424	0.0456	0.0495	0.0546	0.0606	0.0665	0.0712	0.0739	0.074	0.0715	0.0669	0.061	0.0543	0.0472	0.0407	0.0353	0.0315	0.0297	0.0297	0.0313	0.0338	0.0366	0.0389	0.0407	0.0416	0.0422	0.0427	0.0429	0.0426	0.0412	0.0382	0.0331	0.026	0.0172	0.0074	0.0036	0.0136	0.0225	0.0298	0.0351	0.0381	0.0387
47.08Hz	0.0146	0.0106	0.0136	0.0206	0.0275	0.0323	0.0345	0.0348	0.035	0.0374	0.0431	0.0513	0.0602	0.068	0.0734	0.0758	0.0748	0.071	0.0649	0.0574	0.0493	0.0414	0.0344	0.0293	0.0268	0.027	0.0292	0.0321	0.0348	0.0363	0.0366	0.0357	0.0346	0.0344	0.0354	0.037	0.0378	0.0368	0.0335	0.0277	0.0201	0.0125	0.0107	0.0169	0.0246	0.0313	0.0361	0.0388	0.0394
47.11Hz	0.0228	0.0216	0.0233	0.0271	0.0307	0.0323	0.0309	0.027	0.023	0.0234	0.0307	0.0419	0.0537	0.064	0.0716	0.0758	0.0764	0.0734	0.0674	0.0593	0.05	0.0402	0.0308	0.0233	0.0196	0.021	0.0253	0.0297	0.0329	0.0339	0.0325	0.0292	0.0255	0.024	0.0261	0.0303	0.0342	0.0362	0.0355	0.0322	0.0274	0.0231	0.0221	0.0249	0.0295	0.0339	0.0372	0.0388	0.039
47.15Hz	0.0317	0.0319	0.0329	0.0343	0.0348	0.0332	0.0286	0.0209	0.0113	0.0091	0.0211	0.0354	0.0489	0.0605	0.0692	0.0746	0.0764	0.0743	0.0687	0.0604	0.0503	0.0389	0.0269	0.0156	0.009	0.0139	0.0218	0.0281	0.0318	0.0324	0.0296	0.0238	0.0165	0.0118	0.016	0.0243	0.0317	0.0366	0.0388	0.0383	0.0361	0.0337	0.0327	0.0334	0.035	0.0365	0.0373	0.0372	0.0366
47.18Hz	0.0403	0.0411	0.0414	0.0409	0.0389	0.035	0.0288	0.0202	0.0104	0.009	0.0208	0.0343	0.0472	0.0584	0.0669	0.0725	0.0748	0.0736	0.0688	0.0611	0.0511	0.0394	0.0266	0.0136	0.0038	0.0122	0.0216	0.0285	0.0323	0.0325	0.0289	0.022	0.0125	0.0018	0.0108	0.0221	0.0316	0.0387	0.043	0.0448	0.0447	0.0435	0.0421	0.0409	0.0397	0.0379	0.0356	0.0332	0.0317
47.21Hz	0.0482	0.0488	0.0482	0.0462	0.0428	0.0379	0.0318	0.0254	0.0207	0.0213	0.028	0.0378	0.048	0.0573	0.0647	0.0697	0.0719	0.0713	0.0677	0.0613	0.0527	0.0425	0.0316	0.0218	0.0171	0.0199	0.0261	0.0314	0.0344	0.0343	0.031	0.0252	0.0184	0.0145	0.0179	0.0261	0.035	0.0425	0.048	0.0513	0.0525	0.052	0.0502	0.0473	0.0432	0.038	0.0321	0.0266	0.0237
47.24Hz	0.0546	0.0544	0.0528	0.0499	0.0459	0.041	0.0361	0.032	0.0301	0.0312	0.0355	0.0421	0.0494	0.0564	0.0621	0.066	0.0677	0.0673	0.0649	0.0603	0.0541	0.0466	0.0388	0.0325	0.0293	0.0301	0.0331	0.0363	0.038	0.0375	0.035	0.0311	0.0275	0.026	0.0281	0.0335	0.0404	0.0473	0.0531	0.0573	0.0594	0.0594	0.0572	0.0529	0.0464	0.038	0.0281	0.0183	0.0125
47.27Hz	0.0591	0.0576	0.055	0.0515	0.0475	0.0433	0.0395	0.037	0.0361	0.0371	0.04	0.0444	0.0495	0.0544	0.0585	0.0612	0.0623	0.0618	0.0602	0.0574	0.0536	0.0492	0.0448	0.0413	0.0394	0.0394	0.0406	0.0419	0.0424	0.0415	0.0395	0.037	0.0351	0.0346	0.0363	0.0402	0.0457	0.0519	0.0577	0.0624	0.0652	0.0658	0.0636	0.0585	0.0506	0.0401	0.0277	0.0143	0.0015
47.3Hz	0.0608	0.0579	0.0544	0.0506	0.0469	0.0435	0.0407	0.0389	0.0382	0.0387	0.0405	0.0435	0.047	0.0506	0.0537	0.0556	0.056	0.0552	0.0536	0.0518	0.05	0.0484	0.0474	0.0467	0.0465	0.0467	0.0472	0.0475	0.0468	0.0453	0.0432	0.041	0.0393	0.039	0.0404	0.0439	0.0489	0.0549	0.061	0.0662	0.0698	0.0709	0.0692	0.0643	0.0563	0.0459	0.0342	0.023	0.0172
47.33Hz	0.0594	0.0551	0.0508	0.0469	0.0437	0.0412	0.0391	0.0374	0.0364	0.0363	0.0372	0.0391	0.0419	0.045	0.0476	0.0492	0.0493	0.0479	0.0456	0.0436	0.0427	0.0435	0.0456	0.0481	0.0503	0.052	0.0528	0.0525	0.051	0.0483	0.0451	0.0418	0.0392	0.0382	0.0396	0.0434	0.0491	0.0558	0.0626	0.0684	0.0726	0.0745	0.0736	0.0697	0.0632	0.0547	0.0454	0.0374	0.0336
47.36Hz	0.0549	0.0494	0.0445	0.0407	0.0382	0.0365	0.035	0.0333	0.0317	0.0307	0.0307	0.032	0.0345	0.0379	0.0409	0.0428	0.0429	0.0408	0.0372	0.0336	0.0322	0.0345	0.0397	0.0459	0.0514	0.0553	0.0574	0.0572	0.0548	0.0506	0.0451	0.0391	0.0341	0.0319	0.0339	0.0394	0.0468	0.0548	0.0623	0.0686	0.0732	0.0757	0.076	0.0739	0.0698	0.064	0.0578	0.0523	0.0492
47.39Hz	0.048	0.0411	0.0357	0.0324	0.0308	0.0303	0.0295	0.0278	0.0254	0.0232	0.0221	0.0231	0.0261	0.0303	0.0341	0.0366	0.037	0.0347	0.0298	0.0237	0.0196	0.0224	0.0311	0.0415	0.0509	0.0578	0.0616	0.062	0.059	0.0529	0.0442	0.0341	0.0246	0.0204	0.0248	0.034	0.0439	0.0529	0.0604	0.0663	0.0707	0.0738	0.0755	0.0757	0.0745	0.072	0.0687	0.0653	0.0628
47.43Hz	0.04	0.0314	0.0251	0.0224	0.0227	0.0239	0.0241	0.0225	0.0191	0.0151	0.0126	0.014	0.0184	0.0235	0.028	0.0309	0.0318	0.0301	0.0252	0.0172	0.0074	0.0101	0.0238	0.038	0.0508	0.0606	0.0664	0.0677	0.0644	0.0567	0.0452	0.0308	0.0152	0.0048	0.0181	0.0315	0.0427	0.051	0.0569	0.0611	0.0646	0.0679	0.0713	0.0744	0.0765	0.0773	0.0768	0.0753	0.0732
47.46Hz	0.0333	0.0228	0.014	0.0114	0.0151	0.0189	0.0204	0.0189	0.0146	0.0085	0.0031	0.0074	0.0135	0.0186	0.0227	0.0256	0.0271	0.0268	0.0239	0.0179	0.0105	0.0118	0.0245	0.0394	0.0536	0.0652	0.0726	0.0748	0.0718	0.0636	0.0511	0.0359	0.021	0.015	0.0241	0.0355	0.0442	0.0494	0.0516	0.0525	0.0541	0.0578	0.0635	0.07	0.0758	0.0798	0.0817	0.0816	0.0798
47.49Hz	0.0303	0.0196	0.0082	0.0028	0.0115	0.0173	0.0197	0.0187	0.0147	0.0092	0.0058	0.0086	0.0126	0.0156	0.0178	0.0199	0.0222	0.0242	0.0246	0.0233	0.0221	0.025	0.0342	0.047	0.0605	0.0724	0.0805	0.0836	0.0815	0.0742	0.0629	0.0502	0.0396	0.0356	0.0388	0.0444	0.048	0.0479	0.0446	0.0404	0.0392	0.0439	0.0533	0.0639	0.0733	0.08	0.0837	0.0844	0.0824
47.52Hz	0.0314	0.0239	0.0166	0.0136	0.0166	0.0208	0.0229	0.0223	0.0196	0.0162	0.0141	0.0137	0.0138	0.013	0.0122	0.0133	0.0172	0.022	0.0263	0.0295	0.0328	0.0383	0.047	0.0582	0.0704	0.0815	0.0897	0.0936	0.0928	0.0874	0.0787	0.069	0.0609	0.0564	0.0554	0.0552	0.053	0.0471	0.0375	0.0263	0.0206	0.0289	0.0438	0.0585	0.0706	0.0791	0.0835	0.0841	0.0815
47.55Hz	0.0343	0.0316	0.0283	0.0265	0.0271	0.0289	0.0301	0.0297	0.0278	0.0251	0.0223	0.0194	0.0159	0.0111	0.0054	0.0059	0.0137	0.0217	0.0291	0.0358	0.0425	0.0502	0.0593	0.0698	0.0809	0.0911	0.099	0.1037	0.1044	0.1014	0.0956	0.0885	0.0816	0.0761	0.0715	0.0665	0.0593	0.0489	0.0348	0.0177	0.0016	0.0213	0.0401	0.0565	0.0693	0.0778	0.0819	0.0816	0.0777
47.58Hz	0.0377	0.0397	0.04	0.0398	0.04	0.0405	0.0408	0.0402	0.0384	0.0354	0.0315	0.0266	0.0209	0.0142	0.0079	0.009	0.0169	0.0257	0.0343	0.0427	0.0511	0.0598	0.0691	0.0792	0.0894	0.0989	0.1068	0.1123	0.1148	0.1142	0.1111	0.1061	0.1001	0.0935	0.0862	0.0777	0.0674	0.055	0.0408	0.0274	0.022	0.0308	0.045	0.0587	0.0696	0.0766	0.0793	0.0777	0.0724
47.61Hz	0.0421	0.0481	0.0515	0.0531	0.0538	0.0541	0.0539	0.0529	0.0507	0.0472	0.0425	0.0367	0.0303	0.0243	0.0206	0.0216	0.0268	0.0341	0.042	0.05	0.0581	0.0664	0.075	0.0842	0.0937	0.1029	0.1113	0.118	0.1224	0.1241	0.1233	0.12	0.1146	0.1075	0.0987	0.0885	0.077	0.0648	0.053	0.0442	0.0414	0.0457	0.054	0.0631	0.0705	0.0751	0.0761	0.0732	0.0667
47.64Hz	0.0492	0.0573	0.0627	0.0659	0.0675	0.068	0.0677	0.0664	0.0638	0.0601	0.0552	0.0495	0.0435	0.0385	0.0358	0.0362	0.0395	0.0447	0.0505	0.0564	0.0624	0.0686	0.0755	0.0835	0.0926	0.1022	0.1116	0.1198	0.1261	0.1298	0.1308	0.1289	0.1242	0.1171	0.1081	0.0977	0.0866	0.0756	0.066	0.0592	0.0566	0.0579	0.0618	0.0665	0.0705	0.0727	0.0723	0.0688	0.0618
47.68Hz	0.0591	0.0672	0.0733	0.0773	0.0796	0.0805	0.0803	0.0789	0.0764	0.0729	0.0685	0.0635	0.0584	0.0542	0.0517	0.0513	0.0527	0.0553	0.058	0.0604	0.0626	0.0653	0.0697	0.0765	0.0857	0.0964	0.1075	0.1175	0.1254	0.1307	0.1328	0.1318	0.1279	0.1216	0.1134	0.1039	0.094	0.0843	0.0759	0.0696	0.066	0.0647	0.0652	0.0665	0.0679	0.0687	0.0678	0.0646	0.0584
[truncated: 1,356 more rows]
[truncated: 39 more columns]
