# Supplementary material for: The fast continuous wavelet transformation (fCWT) for real-time, high-quality, noise-resistant time–frequency analysis
Source: Nat Comput Sci. 2022 Jan 27;2(1):47–58. doi: 10.1038/s43588-021-00183-z (PMC10766549; doi:10.1038/s43588-021-00183-z)
Supplement: Supplementary file 6 — Zipped experimental and heatmap source data. [file 43588_2021_183_MOESM6_ESM.zip › Figure 6/Arts_SD_Fig_6.xlsx]

## Sheet: 6bc - Signal data
Data from specimen 738651052 between stimuli id’s 3861 - 3864 from channel 63 of the `e’-probe from The Visual Coding - Neuropixels project (https://doi.org/10.1038/s41586-020-03171-x) available in the Neurodata Without Borders (NWB) format via the AllenSDK (https://allensdk.readthedocs.io). Example Jupyter Notebook can be found at (https://allensdk.readthedocs.io/en/latest/_static/examples/nb/ec…
Time (s)	LFP data (V)
0	3.198e-05
0.000800071	4.485e-05
0.00160014	6.8445e-05
0.00240021	6.552e-05
0.00320028	5.967e-05
0.00400036	7.722e-05
0.00480043	6.5715e-05
0.0056005	5.4015e-05
0.00640057	5.7135e-05
0.00720064	4.563e-05
0.00800071	6.0255e-05
0.00880078	5.109e-05
0.00960085	3.2955e-05
0.0104009	3.2955e-05
0.011201	3.2955e-05
0.0120011	3.8415e-05
0.0128011	4.1925e-05
0.0136012	4.5825e-05
0.0144013	3.1005e-05
0.0152014	3.666e-05
0.0160014	3.939e-05
0.0168015	3.9e-06
0.0176016	1.3455e-05
0.0184016	4.368e-05
0.0192017	5.265e-05
0.0200018	5.7135e-05
0.0208018	5.2455e-05
0.0216019	6.474e-05
0.022402	6.903e-05
0.0232021	6.318e-05
0.0240021	6.4935e-05
0.0248022	5.382e-05
0.0256023	3.822e-05
0.0264023	1.911e-05
0.0272024	1.7745e-05
0.0280025	1.833e-05
0.0288026	2.145e-05
0.0296026	3.51e-05
0.0304027	4.5825e-05
0.0312028	3.549e-05
0.0320028	1.4235e-05
0.0328029	-3.5295e-05
0.033603	-3.0225e-05
0.0344031	2.8665e-05
0.0352031	4.368e-05
0.0360032	6.786e-05
0.0368033	5.6355e-05
0.0376033	2.9055e-05
0.0384034	7.1565e-05
0.0392035	9.1065e-05
0.0400036	7.7025e-05
0.0408036	7.566e-05
0.0416037	8.2485e-05
0.0424038	0.00010101
0.0432038	7.995e-05
0.0440039	7.176e-05
0.044804	8.034e-05
0.0456041	6.2595e-05
0.0464041	5.109e-05
0.0472042	3.6465e-05
0.0480043	2.0475e-05
0.0488043	2.262e-05
0.0496044	1.5795e-05
0.0504045	-3.705e-06
0.0512046	-1.365e-05
0.0520046	-4.368e-05
0.0528047	-5.8695e-05
0.0536048	-6.5325e-05
0.0544048	-9.555e-05
0.0552049	-7.527e-05
0.056005	-6.474e-05
0.056805	-7.1955e-05
0.0576051	-4.7775e-05
0.0584052	-5.7135e-05
0.0592053	-7.332e-05
0.0600053	-6.9615e-05
0.0608054	-6.4545e-05
0.0616055	-6.3375e-05
0.0624055	-6.4155e-05
0.0632056	-5.7915e-05
0.0640057	-4.0755e-05
0.0648058	-4.0755e-05
0.0656058	-5.0505e-05
0.0664059	-4.0755e-05
0.067206	-2.34e-05
0.068006	-2.4765e-05
0.0688061	-4.095e-05
0.0696062	-4.9725e-05
0.0704063	-4.056e-05
0.0712063	-3.666e-05
0.0720064	-3.627e-05
0.0728065	-1.6965e-05
0.0736065	-2.6325e-05
0.0744066	-4.3095e-05
0.0752067	-4.797e-05
0.0760068	-6.6885e-05
0.0768068	-6.2985e-05
0.0776069	-5.811e-05
0.078407	-6.2595e-05
0.079207	-5.4405e-05
0.0800071	-4.212e-05
0.0808072	-3.822e-05
0.0816073	-3.978e-05
0.0824073	-3.2175e-05
0.0832074	-3.1395e-05
0.0840075	-2.5545e-05
0.0848075	-1.5405e-05
0.0856076	-2.535e-05
0.0864077	-2.1255e-05
0.0872078	-2.457e-05
0.0880078	-2.4765e-05
0.0888079	-1.2675e-05
0.089608	-2.3595e-05
0.090408	-1.365e-05
0.0912081	-1.755e-06
0.0920082	-1.716e-05
0.0928082	-1.404e-05
0.0936083	-1.1505e-05
0.0944084	-2.7105e-05
0.0952085	-2.691e-05
0.0960085	-2.9445e-05
0.0968086	-4.2315e-05
0.0976087	-4.485e-05
0.0984087	-3.744e-05
0.0992088	-3.198e-05
0.100009	-2.613e-05
0.100809	-2.145e-05
0.101609	-2.808e-05
0.102409	-4.134e-05
0.103209	-6.1425e-05
0.104009	-6.4935e-05
0.104809	-7.2735e-05
0.105609	-7.5075e-05
0.106409	-6.8445e-05
0.10721	-8.814e-05
0.10801	-6.8055e-05
0.10881	-1.3455e-05
0.10961	8.775e-06
0.11041	4.485e-06
0.11121	-1.755e-06
0.11201	1.3065e-05
0.11281	2.145e-05
0.11361	2.496e-05
0.11441	2.8665e-05
0.11521	3.003e-05
0.11601	2.6715e-05
0.11681	2.145e-06
0.11761	-1.014e-05
0.118411	-2.925e-06
0.119211	3.51e-06
0.120011	-4.485e-06
0.120811	-2.496e-05
0.121611	-4.29e-05
0.122411	-5.928e-05
0.123211	-3.042e-05
0.124011	8.385e-06
0.124811	7.02e-06
0.125611	1.053e-05
0.126411	4.173e-05
0.127211	5.2065e-05
0.128011	3.237e-05
0.128811	1.6965e-05
0.129612	4.446e-05
0.130412	6.4935e-05
0.131212	3.8805e-05
0.132012	8.775e-06
0.132812	1.0725e-05
0.133612	5.265e-06
0.134412	-9.75e-06
0.135212	-2.1255e-05
0.136012	-7.8e-06
0.136812	2.3985e-05
0.137612	4.602e-05
0.138412	6.318e-05
0.139212	5.46e-05
0.140012	3.2955e-05
0.140813	2.301e-05
0.141613	1.6575e-05
0.142413	2.457e-05
0.143213	1.8525e-05
0.144013	8.775e-06
0.144813	3.471e-05
0.145613	5.538e-05
0.146413	4.5045e-05
0.147213	5.2065e-05
0.148013	5.889e-05
0.148813	7.7025e-05
0.149613	9.282e-05
0.150413	7.9755e-05
0.151213	5.5185e-05
0.152014	4.4265e-05
0.152814	6.045e-05
0.153614	4.2315e-05
0.154414	6.435e-06
0.155214	2.9835e-05
0.156014	4.0755e-05
0.156814	3.003e-05
0.157614	4.2315e-05
0.158414	4.953e-05
0.159214	5.304e-05
0.160014	7.566e-05
0.160814	8.3655e-05
0.161614	7.3905e-05
0.162414	8.0925e-05
0.163215	5.772e-05
0.164015	4.095e-05
0.164815	6.2595e-05
0.165615	5.2845e-05
0.166415	6.1425e-05
0.167215	8.034e-05
0.168015	6.8055e-05
0.168815	6.357e-05
0.169615	5.85e-05
0.170415	5.538e-05
0.171215	3.705e-05
0.172015	1.4235e-05
0.172815	1.5795e-05
0.173615	1.755e-05
0.174416	2.145e-05
0.175216	2.223e-05
0.176016	1.365e-05
0.176816	1.56e-06
0.177616	-2.769e-05
0.178416	-1.872e-05
0.179216	1.521e-05
0.180016	-4.875e-06
0.180816	-6.63e-06
0.181616	7.02e-06
0.182416	-8.19e-06
0.183216	-7.8e-06
0.184016	-1.053e-05
0.184816	-4.875e-06
0.185616	-5.655e-06
0.186417	-9.36e-06
0.187217	-6.24e-06
0.188017	-3.4905e-05
0.188817	-4.6215e-05
0.189617	-3.003e-05
0.190417	-2.73e-05
0.191217	-2.4375e-05
0.192017	-4.251e-05
0.192817	-4.68e-05
0.193617	-3.6465e-05
0.194417	-2.7885e-05
0.195217	7.8e-06
0.196017	6.435e-06
0.196817	1.95e-07
0.197618	2.9055e-05
0.198418	2.9445e-05
0.199218	2.652e-05
0.200018	1.209e-05
0.200818	-5.46e-06
0.201618	1.4235e-05
0.202418	5.265e-06
0.203218	-9.75e-06
0.204018	-4.68e-06
0.204818	-2.3985e-05
0.205618	-4.0365e-05
0.206418	-5.5965e-05
0.207218	-5.343e-05
0.208018	-4.017e-05
0.208819	-4.251e-05
0.209619	-4.563e-05
0.210419	-4.758e-05
0.211219	-5.6355e-05
0.212019	-6.0255e-05
0.212819	-7.9755e-05
0.213619	-9.8475e-05
0.214419	-0.00010179
0.215219	-8.853e-05
0.216019	-8.463e-05
0.216819	-7.7805e-05
0.217619	-5.9865e-05
0.218419	-4.6215e-05
0.219219	-4.0365e-05
0.22002	-3.8025e-05
0.22082	-6.786e-05
0.22162	-7.6245e-05
0.22242	-4.719e-05
0.22322	-4.407e-05
0.22402	-5.0115e-05
0.22482	-5.2845e-05
0.22562	-7.566e-05
0.22642	-7.7025e-05
0.22722	-7.0005e-05
0.22802	-7.722e-05
0.22882	-7.137e-05
0.22962	-5.928e-05
0.23042	-6.201e-05
0.231221	-4.9725e-05
0.232021	-5.4795e-05
0.232821	-6.2595e-05
0.233621	-5.2455e-05
0.234421	-4.4655e-05
0.235221	-3.081e-05
0.236021	-3.12e-05
0.236821	-4.7775e-05
0.237621	-5.499e-05
0.238421	-5.343e-05
0.239221	-3.393e-05
0.240021	-2.34e-05
0.240821	-2.106e-05
0.241621	-2.184e-05
0.242422	-1.9695e-05
0.243222	-2.34e-06
0.244022	8.19e-06
0.244822	3.081e-05
0.245622	2.6325e-05
0.246422	1.326e-05
0.247222	1.872e-05
0.248022	-3.51e-06
0.248822	-9.165e-06
0.249622	5.85e-06
0.250422	-6.435e-06
0.251222	-6.63e-06
0.252022	-2.262e-05
0.252822	-4.0365e-05
0.253623	-1.872e-05
0.254423	-2.496e-05
0.255223	-3.822e-05
0.256023	-1.716e-05
0.256823	-3.042e-05
0.257623	-3.2175e-05
0.258423	-2.2425e-05
0.259223	-3.003e-05
0.260023	-8.775e-06
0.260823	3.9e-07
0.261623	1.2675e-05
0.262423	1.482e-05
0.263223	1.8915e-05
0.264023	5.694e-05
0.264824	4.836e-05
0.265624	4.407e-05
0.266424	3.0615e-05
0.267224	-1.3845e-05
0.268024	7.41e-06
0.268824	3.6855e-05
0.269624	3.471e-05
0.270424	4.8555e-05
0.271224	4.3095e-05
0.272024	3.1005e-05
0.272824	1.638e-05
0.273624	9.75e-07
0.274424	-4.485e-06
0.275224	-1.131e-05
0.276025	-6.045e-06
0.276825	-1.716e-05
0.277625	-1.2675e-05
0.278425	-1.56e-06
0.279225	-1.3845e-05
0.280025	2.925e-06
0.280825	2.223e-05
0.281625	2.7495e-05
0.282425	3.159e-05
0.283225	2.535e-05
0.284025	1.755e-05
0.284825	1.2675e-05
0.285625	1.9305e-05
0.286425	2.106e-05
0.287226	2.0865e-05
0.288026	1.911e-05
0.288826	2.964e-05
0.289626	2.574e-05
0.290426	8.97e-06
0.291226	8.19e-06
0.292026	-1.053e-05
0.292826	-2.808e-05
0.293626	-4.095e-06
0.294426	-1.3455e-05
0.295226	-3.5295e-05
0.296026	-3.4515e-05
0.296826	-4.2705e-05
0.297626	-3.0615e-05
0.298427	-5.85e-06
0.299227	8.775e-06
0.300027	9.945e-06
0.300827	7.41e-06
0.301627	-3.9e-07
0.302427	3.51e-06
0.303227	2.613e-05
0.304027	1.8915e-05
0.304827	2.769e-05
0.305627	2.5155e-05
0.306427	-5.46e-06
0.307227	6.825e-06
0.308027	2.106e-05
0.308827	1.2675e-05
0.309628	8.58e-06
0.310428	7.8e-07
0.311228	-8.775e-06
0.312028	-4.875e-06
0.312828	-1.3845e-05
0.313628	-2.886e-05
0.314428	-2.6325e-05
0.315228	-3.2565e-05
0.316028	-3.705e-05
0.316828	-3.276e-05
0.317628	-1.6185e-05
0.318428	2.145e-06
0.319228	-3.432e-05
0.320028	-6.084e-05
0.320829	-6.981e-05
0.321629	-8.2875e-05
0.322429	-5.9865e-05
0.323229	-6.162e-05
0.324029	-5.694e-05
0.324829	-4.446e-05
0.325629	-5.304e-05
0.326429	-5.967e-05
0.327229	-6.5715e-05
0.328029	-3.51e-05
0.328829	-9.555e-06
0.329629	-1.638e-05
0.330429	-1.521e-05
0.331229	-1.3845e-05
0.33203	-9.165e-06
0.33283	-2.0475e-05
0.33363	-4.6215e-05
0.33443	-1.6965e-05
0.33523	-6.825e-06
0.33603	-2.574e-05
0.33683	-2.2035e-05
0.33763	-1.209e-05
0.33843	-2.34e-05
0.33923	-1.4625e-05
0.34003	-6.24e-06
0.34083	-1.599e-05
0.34163	-1.0725e-05
0.34243	0
0.343231	3.9e-06
0.344031	5.265e-06
0.344831	1.365e-05
0.345631	6.825e-06
0.346431	1.131e-05
0.347231	1.7745e-05
0.348031	-7.605e-06
0.348831	-8.58e-06
0.349631	1.716e-05
0.350431	1.1895e-05
0.351231	6.24e-06
0.352031	9.165e-06
0.352831	2.6325e-05
0.353631	2.769e-05
0.354432	7.215e-06
0.355232	7.215e-06
0.356032	2.613e-05
0.356832	2.4375e-05
0.357632	1.95e-06
0.358432	-1.1115e-05
0.359232	-1.4625e-05
0.360032	-3.8025e-05
0.360832	-6.6105e-05
0.361632	-6.1815e-05
0.362432	-7.215e-05
0.363232	-8.3265e-05
0.364032	-8.3265e-05
0.364832	-8.7165e-05
0.365633	-4.329e-05
0.366433	-2.184e-05
0.367233	-3.315e-05
0.368033	-1.365e-05
0.368833	-1.053e-05
0.369633	5.655e-06
0.370433	1.2675e-05
0.371233	4.29e-06
0.372033	2.5935e-05
0.372833	2.0085e-05
0.373633	7.41e-06
0.374433	2.0475e-05
0.375233	3.159e-05
0.376033	3.822e-05
0.376833	3.2955e-05
0.377634	1.989e-05
0.378434	1.443e-05
0.379234	1.482e-05
0.380034	7.605e-06
0.380834	7.995e-06
0.381634	6.825e-06
0.382434	-1.755e-06
0.383234	1.287e-05
0.384034	3.9e-07
0.384834	-1.3065e-05
0.385634	5.85e-06
0.386434	-1.365e-06
0.387234	-9.75e-07
0.388034	4.875e-06
0.388835	-5.85e-07
0.389635	2.067e-05
0.390435	1.7355e-05
0.391235	-2.73e-06
0.392035	3.315e-06
0.392835	5.85e-07
0.393635	5.46e-06
0.394435	8.97e-06
0.395235	2.0085e-05
0.396035	2.9835e-05
0.396835	1.7355e-05
0.397635	2.5545e-05
0.398435	4.9335e-05
0.399235	5.733e-05
0.400036	5.8695e-05
0.400836	4.9335e-05
0.401636	2.5935e-05
0.402436	1.248e-05
0.403236	1.3065e-05
0.404036	6.045e-06
0.404836	7.995e-06
0.405636	2.3205e-05
0.406436	4.251e-05
0.407236	6.6495e-05
0.408036	8.541e-05
0.408836	8.034e-05
0.409636	8.3265e-05
0.410436	0.000101205
0.411237	0.00011076
0.412037	0.000110955
0.412837	0.00012363
0.413637	0.00012753
0.414437	0.00012012
0.415237	0.00012558
0.416037	0.000117195
0.416837	9.8475e-05
0.417637	9.7305e-05
0.418437	9.1455e-05
0.419237	8.8335e-05
0.420037	8.814e-05
0.420837	8.4045e-05
0.421637	8.2485e-05
0.422438	7.839e-05
0.423238	8.3655e-05
0.424038	9.711e-05
0.424838	0.000107055
0.425638	0.00010803
0.426438	0.000103155
0.427238	0.00010218
0.428038	9.2625e-05
0.428838	8.463e-05
0.429638	9.5355e-05
0.430438	0.000111345
0.431238	0.00013026
0.432038	0.00013533
0.432838	0.000137865
0.433639	0.000123435
0.434439	0.00011037
0.435239	0.000122655
0.436039	0.000122655
0.436839	0.000103155
0.437639	9.1455e-05
0.438439	7.9365e-05
0.439239	6.3765e-05
0.440039	5.577e-05
0.440839	6.1425e-05
0.441639	6.0255e-05
0.442439	6.591e-05
0.443239	7.6245e-05
0.444039	4.8165e-05
0.44484	2.769e-05
0.44564	3.822e-05
0.44644	3.3345e-05
0.44724	3.1395e-05
0.44804	2.2815e-05
0.44884	2.301e-05
0.44964	4.5825e-05
0.45044	3.9195e-05
0.45124	4.3095e-05
0.45204	5.811e-05
0.45284	3.7245e-05
0.45364	1.95e-07
0.45444	-1.8915e-05
0.45524	-5.265e-06
0.456041	1.17e-06
0.456841	2.535e-06
0.457641	3.705e-06
0.458441	-2.652e-05
0.459241	-4.095e-06
0.460041	1.794e-05
0.460841	-1.8525e-05
0.461641	-3.12e-06
0.462441	2.2035e-05
0.463241	2.145e-05
0.464041	-1.17e-06
0.464841	-3.159e-05
0.465641	-3.0225e-05
0.466441	-4.641e-05
0.467242	-5.6745e-05
0.468042	-5.421e-05
0.468842	-5.8695e-05
0.469642	-5.3235e-05
0.470442	-7.02e-05
0.471242	-8.853e-05
0.472042	-7.8195e-05
0.472842	-7.059e-05
0.473642	-5.6355e-05
0.474442	-5.928e-05
0.475242	-5.4405e-05
0.476042	-4.134e-05
0.476842	-5.031e-05
0.477642	-4.3875e-05
0.478443	-3.003e-05
0.479243	-1.6575e-05
0.480043	5.85e-06
0.480843	9.945e-06
0.481643	1.209e-05
0.482443	1.17e-05
0.483243	-1.95e-07
0.484043	-2.184e-05
0.484843	-3.9e-05
0.485643	-2.808e-05
0.486443	-3.783e-05
0.487243	-6.4545e-05
0.488043	-6.435e-05
0.488843	-9.3015e-05
0.489644	-0.000109005
0.490444	-8.8725e-05
0.491244	-9.8475e-05
0.492044	-0.000101985
0.492844	-9.9645e-05
0.493644	-0.000110955
0.494444	-9.8865e-05
0.495244	-8.2875e-05
0.496044	-8.463e-05
0.496844	-7.137e-05
0.497644	-5.07e-05
0.498444	-4.3095e-05
0.499244	-4.563e-05
0.500044	-4.524e-05
0.500845	-5.7915e-05
0.501645	-5.811e-05
0.502445	-5.694e-05
0.503245	-8.0535e-05
0.504045	-7.566e-05
0.504845	-6.318e-05
0.505645	-5.5965e-05
0.506445	-6.045e-05
0.507245	-6.8835e-05
0.508045	-3.7245e-05
0.508845	-2.9835e-05
0.509645	-6.3375e-05
0.510445	-5.772e-05
0.511245	-3.666e-05
0.512046	-3.7245e-05
0.512846	-3.1785e-05
0.513646	-3.4125e-05
0.514446	-4.29e-05
0.515246	-3.003e-05
0.516046	-1.9695e-05
0.516846	-1.794e-05
0.517646	-2.7885e-05
0.518446	-4.29e-05
0.519246	-4.1535e-05
0.520046	-3.4905e-05
0.520846	-4.407e-05
0.521646	-4.407e-05
0.522446	-3.9195e-05
0.523247	-5.2845e-05
0.524047	-5.109e-05
0.524847	-4.563e-05
0.525647	-3.9975e-05
0.526447	-3.042e-05
0.527247	-3.042e-05
0.528047	-2.2035e-05
0.528847	-1.326e-05
0.529647	-1.3455e-05
0.530447	-2.145e-06
0.531247	1.6185e-05
0.532047	2.691e-05
0.532847	3.549e-05
0.533647	3.783e-05
0.534448	3.8805e-05
0.535248	2.6715e-05
0.536048	7.215e-06
0.536848	4.68e-06
0.537648	-1.95e-07
0.538448	-1.17e-06
0.539248	-1.1505e-05
0.540048	-5.0115e-05
0.540848	-5.3235e-05
0.541648	-1.0335e-05
0.542448	7.215e-06
0.543248	2.1255e-05
0.544048	2.6325e-05
0.544848	1.1895e-05
0.545649	1.95e-07
0.546449	-8.385e-06
0.547249	-1.7355e-05
0.548049	-7.605e-06
0.548849	-1.95e-06
0.549649	-6.045e-06
0.550449	-1.1505e-05
0.551249	-1.0335e-05
0.552049	1.4625e-05
0.552849	2.223e-05
0.553649	2.0475e-05
0.554449	3.432e-05
0.555249	3.939e-05
0.556049	2.7495e-05
0.556849	1.6185e-05
0.55765	1.9695e-05
0.55845	1.56e-06
0.55925	-7.995e-06
0.56005	2.73e-06
0.56085	-1.0725e-05
0.56165	-7.995e-06
0.56245	3.9e-07
0.56325	4.875e-06
0.56405	1.2675e-05
0.56485	-1.17e-06
0.56565	-5.85e-07
0.56645	3.315e-06
0.56725	-1.521e-05
0.56805	-3.7635e-05
0.568851	-2.184e-05
0.569651	8.58e-06
0.570451	2.145e-06
0.571251	-1.209e-05
0.572051	-1.131e-05
0.572851	-1.17e-05
0.573651	3.705e-06
0.574451	1.4625e-05
0.575251	1.014e-05
0.576051	4.173e-05
0.576851	6.552e-05
0.577651	6.8055e-05
0.578451	8.658e-05
0.579251	9.4965e-05
0.580052	8.541e-05
0.580852	5.499e-05
0.581652	3.9585e-05
0.582452	3.9195e-05
0.583252	7.8e-07
0.584052	4.095e-06
0.584852	3.2565e-05
0.585652	1.56e-05
0.586452	1.989e-05
0.587252	2.964e-05
0.588052	3.783e-05
0.588852	4.6995e-05
0.589652	2.535e-05
0.590452	2.3595e-05
0.591253	4.641e-05
0.592053	1.95e-05
0.592853	3.51e-06
0.593653	4.485e-06
0.594453	-1.404e-05
0.595253	3.12e-06
0.596053	3.3735e-05
0.596853	2.6715e-05
0.597653	2.4765e-05
0.598453	2.73e-05
0.599253	2.535e-05
0.600053	1.6575e-05
0.600853	1.911e-05
0.601653	2.3595e-05
0.602454	1.677e-05
0.603254	2.262e-05
0.604054	3.4125e-05
0.604854	2.5155e-05
0.605654	2.847e-05
0.606454	4.914e-05
0.607254	3.354e-05
0.608054	2.2425e-05
0.608854	4.641e-05
0.609654	4.914e-05
0.610454	5.421e-05
0.611254	4.4655e-05
0.612054	-2.73e-06
0.612854	4.485e-06
0.613655	4.368e-05
0.614455	2.3985e-05
0.615255	2.3985e-05
0.616055	6.2595e-05
0.616855	6.279e-05
0.617655	6.0645e-05
0.618455	5.1675e-05
0.619255	3.9195e-05
0.620055	5.4795e-05
0.620855	4.1925e-05
0.621655	2.4375e-05
0.622455	2.769e-05
0.623255	2.0865e-05
0.624055	1.2285e-05
0.624856	4.68e-06
0.625656	7.995e-06
0.626456	2.2035e-05
0.627256	2.0475e-05
0.628056	2.964e-05
0.628856	5.304e-05
0.629656	4.68e-05
0.630456	3.3735e-05
0.631256	6.1035e-05
0.632056	5.304e-05
0.632856	1.3455e-05
0.633656	1.56e-05
0.634456	4.6215e-05
0.635256	5.6355e-05
0.636057	3.8415e-05
0.636857	4.095e-05
0.637657	4.797e-05
0.638457	4.1145e-05
0.639257	5.85e-05
0.640057	6.1815e-05
0.640857	5.7135e-05
0.641657	6.162e-05
0.642457	6.045e-05
0.643257	5.967e-05
0.644057	3.1785e-05
0.644857	9.75e-07
0.645657	1.8135e-05
0.646457	9.945e-06
0.647258	-1.248e-05
0.648058	-7.41e-06
0.648858	-1.56e-05
0.649658	-2.6325e-05
0.650458	-4.329e-05
0.651258	-5.5185e-05
0.652058	-4.095e-05
0.652858	-6.357e-05
0.653658	-8.229e-05
0.654458	-6.279e-05
0.655258	-5.5575e-05
0.656058	-6.3765e-05
0.656858	-6.4935e-05
0.657658	-4.953e-05
0.658459	-3.7635e-05
0.659259	-4.329e-05
0.660059	-7.254e-05
0.660859	-9.906e-05
0.661659	-7.917e-05
0.662459	-7.566e-05
0.663259	-9.321e-05
0.664059	-9.594e-05
0.664859	-8.814e-05
0.665659	-7.3515e-05
0.666459	-7.878e-05
0.667259	-8.0535e-05
0.668059	-4.563e-05
0.668859	-4.2315e-05
0.66966	-3.5685e-05
0.67046	-2.1255e-05
0.67126	-2.73e-05
0.67206	-4.0365e-05
0.67286	-6.63e-05
0.67366	-7.0395e-05
0.67446	-5.304e-05
0.67526	-5.4795e-05
0.67606	-5.5965e-05
0.67686	-4.8555e-05
0.67766	-6.5715e-05
0.67846	-8.6385e-05
0.67926	-8.5215e-05
0.68006	-6.6495e-05
0.680861	-5.07e-05
0.681661	-7.2345e-05
0.682461	-8.502e-05
0.683261	-4.407e-05
0.684061	-3.6465e-05
0.684861	-4.1535e-05
0.685661	-3.4905e-05
0.686461	-3.666e-05
0.687261	-2.379e-05
0.688061	-2.262e-05
0.688861	-1.2285e-05
0.689661	-5.85e-07
0.690461	-1.3065e-05
0.691261	-8.58e-06
0.692062	-3.1005e-05
0.692862	-6.2985e-05
0.693662	-4.641e-05
0.694462	-4.251e-05
0.695262	-5.694e-05
0.696062	-4.797e-05
0.696862	-3.042e-05
0.697662	-2.613e-05
0.698462	-2.106e-05
0.699262	-1.599e-05
0.700062	6.63e-06
0.700862	1.8525e-05
0.701662	6.63e-06
0.702462	1.95e-07
0.703263	7.8e-07
0.704063	-1.443e-05
0.704863	-2.1645e-05
0.705663	-3.354e-05
0.706463	-4.719e-05
0.707263	-4.1145e-05
0.708063	-4.173e-05
0.708863	-3.9585e-05
0.709663	-2.2425e-05
0.710463	-3.627e-05
0.711263	-4.1535e-05
0.712063	-4.719e-05
0.712863	-6.084e-05
0.713663	-3.8025e-05
0.714464	-3.2955e-05
0.715264	-2.3205e-05
0.716064	-3.9e-06
0.716864	-1.0725e-05
0.717664	-1.2675e-05
0.718464	-3.4125e-05
0.719264	-4.758e-05
0.720064	-2.925e-05
0.720864	-2.8275e-05
0.721664	-4.9335e-05
0.722464	-6.513e-05
0.723264	-5.5965e-05
0.724064	-4.836e-05
0.724864	-3.8025e-05
0.725665	-3.432e-05
0.726465	-5.499e-05
0.727265	-4.5435e-05
0.728065	-2.4765e-05
0.728865	-2.886e-05
0.729665	-1.3455e-05
0.730465	1.17e-05
0.731265	3.9975e-05
0.732065	6.825e-05
0.732865	6.6105e-05
0.733665	6.4935e-05
0.734465	9.8085e-05
0.735265	0.000104715
0.736065	8.9115e-05
0.736865	7.41e-05
0.737666	4.914e-05
0.738466	2.691e-05
0.739266	4.875e-06
0.740066	-1.3065e-05
0.740866	-2.925e-06
0.741666	-7.8e-07
0.742466	-2.0085e-05
0.743266	-3.12e-05
0.744066	-3.549e-05
0.744866	-5.1285e-05
0.745666	-5.3625e-05
0.746466	-5.187e-05
0.747266	-5.8695e-05
0.748066	-5.5185e-05
0.748867	-4.6995e-05
0.749667	-3.6465e-05
0.750467	-1.95e-05
0.751267	-1.56e-05
0.752067	-9.165e-06
0.752867	9.75e-06
0.753667	2.9835e-05
0.754467	3.0615e-05
0.755267	3.432e-05
0.756067	6.63e-06
0.756867	-2.964e-05
0.757667	-1.3065e-05
0.758467	-5.655e-06
0.759267	-1.56e-06
0.760068	8.58e-06
0.760868	-1.638e-05
0.761668	-2.535e-05
0.762468	-2.5545e-05
0.763268	-2.535e-05
0.764068	-2.223e-05
0.764868	-4.056e-05
0.765668	-3.6855e-05
0.766468	-3.8805e-05
0.767268	-3.7635e-05
0.768068	-1.755e-05
0.768868	-1.092e-05
0.769668	-8.385e-06
0.770468	-5.655e-06
0.771269	-8.97e-06
0.772069	-1.326e-05
0.772869	-1.716e-05
0.773669	-2.5935e-05
0.774469	-3.588e-05
0.775269	-3.861e-05
0.776069	-5.4405e-05
0.776869	-8.073e-05
0.777669	-7.644e-05
0.778469	-0.000105105
0.779269	-0.00010608
0.780069	-6.084e-05
0.780869	-5.8695e-05
0.781669	-6.045e-05
0.78247	-6.2205e-05
0.78327	-4.992e-05
0.78407	-6.006e-05
0.78487	-0.000118365
0.78567	-0.00010608
0.78647	-8.463e-05
0.78727	-9.36e-05
0.78807	-8.97e-05
0.78887	-6.981e-05
0.78967	-3.861e-05
0.79047	-4.329e-05
0.79127	-5.8305e-05
0.79207	-6.669e-05
0.79287	-6.6885e-05
0.793671	-7.7025e-05
0.794471	-9.789e-05
0.795271	-9.5745e-05
0.796071	-9.75e-05
0.796871	-8.5995e-05
0.797671	-6.63e-05
0.798471	-5.0895e-05
0.799271	-2.847e-05
0.800071	-3.783e-05
0.800871	-2.808e-05
0.801671	-9.945e-06
0.802471	-1.95e-05
0.803271	-1.287e-05
0.804071	-3.5685e-05
0.804872	-4.8165e-05
0.805672	-3.9975e-05
0.806472	-5.382e-05
0.807272	-4.563e-05
0.808072	-4.095e-05
0.808872	-4.5825e-05
0.809672	-4.5045e-05
0.810472	-3.666e-05
0.811272	-3.666e-05
0.812072	-5.4405e-05
0.812872	-4.524e-05
0.813672	-5.1675e-05
0.814472	-5.1675e-05
0.815272	-2.964e-05
0.816073	-3.4515e-05
0.816873	-2.847e-05
0.817673	-1.5405e-05
0.818473	-6.63e-06
0.819273	-1.3455e-05
0.820073	-3.978e-05
0.820873	-4.836e-05
0.821673	-3.861e-05
0.822473	-4.134e-05
0.823273	-6.3765e-05
0.824073	-5.85e-05
0.824873	-2.2815e-05
0.825673	-1.716e-05
0.826473	-3.393e-05
0.827274	-3.4515e-05
0.828074	-2.5155e-05
0.828874	-2.9835e-05
0.829674	-3.549e-05
0.830474	-4.017e-05
0.831274	-3.159e-05
0.832074	-3.549e-05
0.832874	-2.73e-05
0.833674	-3.315e-06
0.834474	-2.028e-05
0.835274	-1.3455e-05
0.836074	-3.7245e-05
0.836874	-5.733e-05
0.837674	-4.1145e-05
0.838475	-7.8585e-05
0.839275	-5.4795e-05
0.840075	-3.51e-05
0.840875	-5.4015e-05
0.841675	-3.3735e-05
0.842475	-3.978e-05
0.843275	-3.5295e-05
0.844075	-5.616e-05
0.844875	-9.399e-05
0.845675	-0.000105105
0.846475	-0.00012168
0.847275	-8.502e-05
0.848075	-7.254e-05
0.848875	-7.878e-05
0.849676	-6.2595e-05
0.850476	-8.9505e-05
0.851276	-0.000100815
0.852076	-8.385e-05
0.852876	-5.733e-05
0.853676	-6.0255e-05
0.854476	-7.4685e-05
0.855276	-4.212e-05
0.856076	-2.769e-05
0.856876	-6.747e-05
0.857676	-6.1815e-05
0.858476	-3.159e-05
0.859276	-2.613e-05
0.860076	-2.0085e-05
0.860877	-1.677e-05
0.861677	-2.418e-05
0.862477	-2.3985e-05
0.863277	-2.1645e-05
0.864077	-1.209e-05
0.864877	-2.2425e-05
0.865677	-3.666e-05
0.866477	-3.5685e-05
0.867277	-4.056e-05
0.868077	-1.131e-05
0.868877	-4.485e-06
0.869677	-4.5435e-05
0.870477	-5.0895e-05
0.871277	-3.12e-05
0.872078	-3.003e-05
0.872878	-3.4125e-05
0.873678	-3.6075e-05
0.874478	-3.8025e-05
0.875278	-5.733e-05
0.876078	-5.85e-05
0.876878	-3.042e-05
0.877678	2.925e-06
0.878478	1.677e-05
0.879278	2.106e-05
0.880078	1.755e-05
0.880878	2.925e-06
0.881678	3.9e-07
0.882478	1.95e-07
0.883279	-5.655e-06
0.884079	-4.29e-06
0.884879	-1.092e-05
0.885679	-2.691e-05
0.886479	-2.808e-05
0.887279	-2.223e-05
0.888079	-1.3065e-05
0.888879	-2.3595e-05
0.889679	-4.5435e-05
0.890479	-5.226e-05
0.891279	-3.042e-05
0.892079	-1.0725e-05
0.892879	-2.9055e-05
0.893679	-3.549e-05
0.89448	-2.2035e-05
0.89528	-8.775e-06
0.89608	-2.73e-06
0.89688	-1.6185e-05
0.89768	-2.9835e-05
0.89848	-1.6185e-05
0.89928	-5.07e-06
0.90008	-1.5405e-05
0.90088	-2.73e-05
0.90168	-3.1005e-05
0.90248	-2.7105e-05
0.90328	-4.368e-05
0.90408	-2.34e-05
0.90488	3.822e-05
0.905681	7.8e-06
0.906481	-1.326e-05
0.907281	1.716e-05
0.908081	-9.75e-06
0.908881	5.85e-07
0.909681	2.3205e-05
0.910481	2.9445e-05
0.911281	4.8165e-05
0.912081	1.3455e-05
0.912881	-3.7245e-05
0.913681	-4.5825e-05
0.914481	-1.755e-05
0.915281	-2.1255e-05
0.916081	-4.875e-05
0.916882	-3.744e-05
0.917682	-4.4265e-05
0.918482	-4.641e-05
0.919282	-3.3345e-05
0.920082	-3.5295e-05
0.920882	-2.847e-05
0.921682	-1.6185e-05
0.922482	-1.053e-05
0.923282	-1.482e-05
0.924082	-1.1895e-05
0.924882	1.365e-06
0.925682	7.02e-06
0.926482	1.8135e-05
0.927282	-1.3065e-05
0.928082	-4.368e-05
0.928883	-1.248e-05
0.929683	-6.825e-06
0.930483	-1.6185e-05
0.931283	-8.385e-06
0.932083	-1.404e-05
0.932883	-1.209e-05
0.933683	-5.46e-06
0.934483	2.34e-06
0.935283	-9.555e-06
0.936083	-1.3455e-05
0.936883	-1.365e-06
0.937683	-3.315e-05
0.938483	-3.1395e-05
0.939283	-2.886e-05
0.940084	-5.967e-05
0.940884	-3.6465e-05
0.941684	-4.017e-05
0.942484	-6.3765e-05
0.943284	-3.354e-05
0.944084	-1.872e-05
0.944884	-3.471e-05
0.945684	-2.8665e-05
0.946484	-1.092e-05
0.947284	-1.677e-05
0.948084	-2.184e-05
0.948884	-2.223e-05
0.949684	-3.861e-05
0.950484	-3.627e-05
0.951285	-1.8915e-05
0.952085	-2.3985e-05
0.952885	-1.8135e-05
0.953685	1.56e-06
0.954485	5.655e-06
0.955285	-3.315e-06
0.956085	-1.8915e-05
0.956885	-5.265e-06
0.957685	1.209e-05
0.958485	-9.36e-06
0.959285	-7.995e-06
0.960085	2.535e-06
0.960885	-1.95e-06
0.961685	5.85e-06
0.962486	3.705e-06
0.963286	1.95e-07
0.964086	-4.29e-06
0.964886	-3.12e-06
0.965686	2.2035e-05
0.966486	2.2035e-05
0.967286	-3.9e-06
0.968086	1.56e-05
0.968886	3.744e-05
0.969686	3.7245e-05
0.970486	3.6075e-05
0.971286	2.6715e-05
0.972086	3.744e-05
0.972886	3.2175e-05
0.973687	2.2815e-05
0.974487	2.184e-05
0.975287	1.0725e-05
0.976087	1.95e-07
0.976887	-3.9e-07
0.977687	3.0615e-05
0.978487	4.758e-05
0.979287	2.379e-05
0.980087	2.2815e-05
0.980887	3.081e-05
0.981687	8.775e-06
0.982487	3.12e-06
0.983287	1.2285e-05
0.984087	-3.237e-05
0.984888	-5.928e-05
0.985688	-1.872e-05
0.986488	-2.9445e-05
0.987288	-3.705e-05
0.988088	-2.2035e-05
0.988888	-3.3345e-05
0.989688	-3.315e-05
0.990488	-4.563e-05
0.991288	-5.7135e-05
0.992088	-4.5045e-05
0.992888	-2.8275e-05
0.993688	-3.6075e-05
0.994488	-4.2705e-05
0.995288	-3.315e-05
0.996089	-6.2205e-05
0.996889	-6.9615e-05
0.997689	-7.4685e-05
0.998489	-8.4825e-05
0.999289	-4.563e-05
1.00009	-2.769e-05
1.00089	-1.092e-05
1.00169	-2.73e-06
1.00249	-1.95e-07
1.00329	8.775e-06
1.00409	-2.34e-06
1.00489	7.605e-06
1.00569	-4.095e-06
1.00649	-1.443e-05
1.00729	-7.02e-06
1.00809	-2.574e-05
1.00889	-1.95e-05
1.00969	-1.248e-05
1.01049	-3.0615e-05
1.01129	-2.808e-05
1.01209	-8.775e-06
1.01289	-3.12e-06
1.01369	-9.75e-07
1.01449	1.053e-05
1.01529	5.46e-06
1.01609	-3.315e-06
1.01689	-5.85e-07
1.01769	2.73e-06
1.01849	-1.248e-05
1.01929	-1.326e-05
1.02009	1.17e-06
1.02089	-6.825e-06
1.02169	3.9e-06
1.02249	2.8665e-05
1.02329	4.0755e-05
1.02409	5.889e-05
1.02489	5.46e-05
1.02569	5.538e-05
1.02649	6.8445e-05
1.02729	5.0895e-05
1.02809	3.978e-05
1.02889	3.8025e-05
1.02969	2.613e-05
1.03049	4.2315e-05
1.03129	6.4155e-05
1.03209	7.8975e-05
1.03289	0.00010842
1.03369	0.00011583
1.03449	0.00010647
1.03529	0.000104715
1.03609	0.000118365
1.03689	0.000127725
1.03769	0.000114855
1.03849	0.000119925
1.03929	0.00011037
1.04009	8.3655e-05
1.04089	8.1315e-05
1.04169	7.683e-05
1.04249	7.683e-05
1.04329	6.0255e-05
1.04409	5.7135e-05
1.04489	6.474e-05
1.04569	5.0115e-05
1.04649	4.8165e-05
1.04729	3.471e-05
1.04809	2.925e-05
1.04889	3.1005e-05
1.04969	6.435e-06
1.05049	-1.404e-05
1.05129	-5.733e-05
1.05209	-7.6635e-05
1.05289	-5.889e-05
1.05369	-6.0645e-05
1.05449	-6.045e-05
1.05529	-4.29e-05
1.05609	-3.315e-05
1.05689	-4.017e-05
1.05769	-4.212e-05
1.05849	-4.173e-05
1.05929	-3.7635e-05
1.06009	-1.1115e-05
1.06089	-3.4125e-05
1.06169	-6.552e-05
1.06249	-5.5575e-05
1.06329	-5.226e-05
1.06409	-4.4265e-05
1.06489	-3.627e-05
1.06569	-2.0865e-05
1.06649	-2.301e-05
1.06729	-4.407e-05
1.06809	3.315e-06
1.0689	3.9195e-05
1.0697	1.8915e-05
1.0705	1.365e-05
1.0713	1.014e-05
1.0721	-7.02e-06
1.0729	-3.783e-05
1.0737	-5.772e-05
1.0745	-5.967e-05
1.0753	-9.243e-05
1.0761	-9.75e-05
1.0769	-0.00011856
1.0777	-0.00012792
1.0785	-8.6775e-05
1.0793	-6.864e-05
1.0801	-3.0615e-05
1.0809	-8.19e-06
1.0817	-2.691e-05
1.0825	-2.8275e-05
1.0833	-2.418e-05
1.0841	-1.0335e-05
1.0849	-2.184e-05
1.0857	-4.3875e-05
1.0865	-3.822e-05
1.0873	-2.0085e-05
1.0881	-1.872e-05
1.0889	-4.1925e-05
1.0897	-4.2705e-05
1.0905	-6.669e-05
1.0913	-6.5325e-05
1.0921	-1.716e-05
1.0929	-3.4125e-05
1.0937	-4.6605e-05
1.0945	-4.992e-05
1.0953	-6.2985e-05
1.0961	-4.992e-05
1.0969	-8.8725e-05
1.0977	-0.00011037
1.0985	-0.000106275
1.0993	-0.00011115
1.1001	-8.463e-05
1.1009	-9.8475e-05
1.1017	-0.0001131
1.1025	-0.000116805
1.1033	-0.00013065
1.1041	-0.000105105
1.1049	-8.931e-05
1.1057	-4.524e-05
1.1065	-6.825e-06
1.1073	-1.2285e-05
1.1081	5.46e-06
1.1089	0
1.1097	-2.4765e-05
1.1105	-3.1395e-05
1.1113	-4.1145e-05
1.1121	-3.3345e-05
1.1129	-1.7355e-05
1.1137	-2.2035e-05
1.1145	-2.925e-06
1.1153	-1.248e-05
1.1161	-4.3095e-05
1.1169	-1.287e-05
1.1177	1.0725e-05
1.1185	4.485e-06
1.1193	6.24e-06
1.1201	-1.4625e-05
1.1209	-1.5015e-05
1.1217	3.51e-06
1.1225	1.2285e-05
1.1233	2.535e-05
1.1241	2.769e-05
1.1249	-2.73e-06
1.1257	-1.404e-05
1.1265	-1.599e-05
1.1273	-1.131e-05
1.1281	1.833e-05
1.1289	3.198e-05
1.1297	4.095e-05
1.1305	4.6215e-05
1.1313	4.368e-05
1.1321	5.616e-05
1.1329	4.017e-05
1.1337	3.393e-05
1.1345	1.3065e-05
1.1353	-1.014e-05
1.1361	2.1645e-05
1.1369	2.301e-05
1.1377	2.0475e-05
1.1385	2.262e-05
1.1393	9.75e-07
1.1401	3.1785e-05
1.1409	4.914e-05
1.1417	5.1285e-05
1.1425	6.5715e-05
1.1433	6.552e-05
1.1441	6.318e-05
1.1449	5.343e-05
1.1457	6.24e-05
1.1465	7.995e-05
1.1473	6.6105e-05
1.1481	4.758e-05
1.1489	2.964e-05
1.1497	2.1255e-05
1.1505	1.911e-05
1.1513	2.1645e-05
1.1521	2.5545e-05
1.1529	1.7745e-05
1.1537	1.092e-05
1.1545	8.97e-06
1.1553	1.0335e-05
1.1561	1.8135e-05
1.1569	3.237e-05
1.1577	4.758e-05
1.1585	5.226e-05
1.1593	4.836e-05
1.1601	4.6215e-05
1.1609	3.003e-05
1.1617	2.262e-05
1.1625	3.2565e-05
1.1633	2.457e-05
1.1641	2.3205e-05
1.1649	2.3985e-05
1.1657	1.0725e-05
1.1665	1.5795e-05
1.1673	1.443e-05
1.1681	2.3595e-05
1.1689	4.29e-05
1.1697	4.212e-05
1.1705	3.627e-05
1.1713	5.0115e-05
1.1721	6.6105e-05
1.1729	8.19e-05
1.1737	9.4575e-05
1.1745	8.5215e-05
1.1753	7.1565e-05
1.1761	6.318e-05
1.1769	4.134e-05
1.1777	3.51e-05
1.1785	2.6715e-05
1.1793	1.092e-05
1.1801	2.769e-05
1.1809	2.7885e-05
1.18171	4.485e-06
1.18251	7.02e-06
1.18331	0
1.18411	-2.145e-06
1.18491	-1.1115e-05
1.18571	-2.847e-05
1.18651	-4.0365e-05
1.18731	-3.627e-05
1.18811	1.638e-05
1.18891	2.964e-05
1.18971	-9.165e-06
1.19051	2.535e-06
1.19131	-3.315e-06
1.19211	-1.8915e-05
1.19291	-1.1115e-05
1.19371	-1.3455e-05
1.19451	-3.0615e-05
1.19531	-5.7525e-05
1.19611	-3.666e-05
1.19691	-9.165e-06
1.19771	-4.3875e-05
1.19851	-7.176e-05
1.19931	-6.006e-05
1.20011	-4.329e-05
1.20091	-4.0755e-05
1.20171	-4.6995e-05
1.20251	-4.992e-05
1.20331	-4.875e-05
1.20411	-5.772e-05
1.20491	-6.552e-05
1.20571	-8.853e-05
1.20651	-7.488e-05
1.20731	-3.081e-05
1.20811	-2.9835e-05
1.20891	-1.716e-05
1.20971	-2.145e-05
1.21051	-3.6075e-05
1.21131	5.46e-06
1.21211	-1.209e-05
1.21291	-4.602e-05
1.21371	-5.967e-05
1.21451	-7.2345e-05
1.21531	-5.343e-05
1.21611	-5.382e-05
1.21691	-4.953e-05
1.21771	-5.889e-05
1.21851	-4.68e-05
1.21931	-3.354e-05
1.22011	-7.644e-05
1.22091	-7.5075e-05
1.22171	-7.5465e-05
1.22251	-9.984e-05
1.22331	-7.137e-05
1.22411	-6.2595e-05
1.22491	-6.8445e-05
1.22571	-5.187e-05
1.22651	-4.485e-05
1.22731	-5.226e-05
1.22811	-5.3235e-05
1.22891	-5.5575e-05
1.22971	-7.1955e-05
1.23051	-8.6385e-05
1.23131	-8.034e-05
1.23211	-9.1845e-05
1.23291	-0.00011817
1.23371	-0.00011583
1.23451	-0.000106275
1.23531	-8.8725e-05
1.23611	-9.1065e-05
1.23691	-8.5605e-05
1.23771	-6.24e-05
1.23851	-7.878e-05
1.23931	-7.176e-05
1.24011	-5.1285e-05
1.24091	-5.9475e-05
1.24171	-6.3765e-05
1.24251	-7.8585e-05
1.24331	-6.669e-05
1.24411	-4.095e-05
1.24491	-5.7525e-05
1.24571	-5.7915e-05
1.24651	-2.9055e-05
1.24731	-1.7745e-05
1.24811	-4.251e-05
1.24891	-5.2845e-05
1.24971	-4.758e-05
1.25051	-7.8975e-05
1.25131	-9.1845e-05
1.25211	-8.4825e-05
1.25291	-8.0535e-05
1.25371	-5.2455e-05
1.25451	-4.5825e-05
1.25531	-5.4015e-05
1.25611	-6.942e-05
1.25691	-7.02e-05
1.25771	-5.148e-05
1.25851	-6.5715e-05
1.25931	-7.5075e-05
1.26011	-7.6245e-05
1.26091	-7.8e-05
1.26171	-6.708e-05
1.26251	-6.8055e-05
1.26331	-6.3375e-05
1.26411	-5.577e-05
1.26491	-5.967e-05
1.26571	-4.3095e-05
1.26651	-4.29e-05
1.26731	-5.3235e-05
1.26811	-3.7635e-05
1.26891	-2.8665e-05
1.26971	-3.1395e-05
1.27051	-3.1005e-05
1.27131	-3.1395e-05
1.27211	-1.677e-05
1.27291	-1.7745e-05
1.27371	-7.449e-05
1.27451	-8.4825e-05
1.27531	-4.1535e-05
1.27611	-7.215e-05
1.27691	-5.811e-05
1.27771	2.6715e-05
1.27851	6.2205e-05
1.27931	7.41e-05
1.28011	6.903e-05
1.28091	6.513e-05
1.28171	7.6245e-05
1.28251	6.63e-05
1.28331	5.538e-05
1.28411	3.2175e-05
1.28491	1.014e-05
1.28571	-9.36e-06
1.28651	-2.5935e-05
1.28731	-1.794e-05
1.28811	-6.045e-06
1.28891	-1.716e-05
1.28971	-3.9e-07
1.29051	4.446e-05
1.29131	4.446e-05
1.29211	4.0365e-05
1.29291	4.6995e-05
1.29371	3.0615e-05
1.29452	3.003e-05
1.29532	2.9835e-05
1.29612	1.5015e-05
1.29692	-1.17e-06
1.29772	-1.95e-05
1.29852	-3.393e-05
1.29932	-3.1395e-05
1.30012	-7.215e-06
1.30092	2.3985e-05
1.30172	4.836e-05
1.30252	4.563e-05
1.30332	3.549e-05
1.30412	5.967e-05
1.30492	5.07e-05
1.30572	2.0865e-05
1.30652	4.134e-05
1.30732	2.535e-05
1.30812	4.29e-05
1.30892	8.034e-05
1.30972	5.109e-05
1.31052	6.123e-05
1.31132	7.176e-05
1.31212	7.8e-05
1.31292	9.555e-05
1.31372	8.2875e-05
1.31452	6.474e-05
1.31532	8.58e-05
1.31612	0.00011388
1.31692	0.000117
1.31772	0.00013416
1.31852	0.000117975
1.31932	6.3765e-05
1.32012	7.7025e-05
1.32092	8.0925e-05
1.32172	7.7025e-05
1.32252	9.633e-05
1.32332	5.421e-05
1.32412	6.0645e-05
1.32492	9.282e-05
1.32572	8.1705e-05
1.32652	5.7135e-05
1.32732	2.9835e-05
1.32812	5.5185e-05
1.32892	7.3905e-05
1.32972	8.3655e-05
1.33052	9.4575e-05
1.33132	6.8835e-05
1.33212	8.034e-05
1.33292	8.658e-05
1.33372	6.708e-05
1.33452	6.7275e-05
1.33532	8.073e-05
1.33612	8.2485e-05
1.33692	7.8585e-05
1.33772	7.2735e-05
1.33852	7.1175e-05
1.33932	7.527e-05
1.34012	6.006e-05
1.34092	4.017e-05
1.34172	4.29e-05
1.34252	2.7105e-05
1.34332	1.209e-05
1.34412	-1.17e-05
1.34492	-4.4655e-05
1.34572	-6.8055e-05
1.34652	-7.0395e-05
1.34732	-6.084e-05
1.34812	-6.123e-05
1.34892	-6.474e-05
1.34972	-6.474e-05
1.35052	-5.7135e-05
1.35132	-3.861e-05
1.35212	-2.925e-05
1.35292	-9.555e-06
1.35372	4.68e-06
1.35452	-2.145e-06
1.35532	-9.945e-06
1.35612	4.485e-06
1.35692	1.4625e-05
1.35772	-1.17e-06
1.35852	3.9e-07
1.35932	2.067e-05
1.36012	1.6185e-05
1.36092	2.457e-05
1.36172	3.237e-05
1.36252	1.716e-05
1.36332	1.794e-05
1.36412	2.3205e-05
1.36492	1.6185e-05
1.36572	2.5545e-05
1.36652	3.081e-05
1.36732	3.042e-05
1.36812	2.9055e-05
1.36892	3.393e-05
1.36972	5.6745e-05
1.37052	5.8305e-05
1.37132	5.1675e-05
1.37212	5.5965e-05
1.37292	5.46e-05
1.37372	6.474e-05
1.37452	6.4155e-05
1.37532	6.0255e-05
1.37612	8.9505e-05
1.37692	0.000113295
1.37772	0.00012558
1.37852	0.000154245
1.37932	0.00016458
1.38012	0.000171015
1.38092	0.000193245
1.38172	0.00020085
1.38252	0.0001833
1.38332	0.00018018
1.38412	0.00018486
1.38492	0.000179205
1.38572	0.000188565
1.38652	0.00021645
1.38732	0.00020787
1.38812	0.00020163
1.38892	0.00020904
1.38972	0.000205335
1.39052	0.00020904
1.39132	0.000209625
1.39212	0.000197925
1.39292	0.00019344
1.39372	0.00019266
1.39452	0.000190125
1.39532	0.000174135
1.39612	0.000175305
1.39692	0.000174525
1.39772	0.000181155
1.39852	0.000204945
1.39932	0.000203385
1.40012	0.00020085
1.40092	0.000233025
1.40172	0.00024804
1.40252	0.000257985
1.40332	0.00027495
1.40412	0.00028002
1.40492	0.000275145
1.40572	0.000266175
1.40653	0.00025545
1.40733	0.00026247
1.40813	0.000276315
1.40893	0.00026949
1.40973	0.000274365
1.41053	0.00027183
1.41133	0.000265395
1.41213	0.000276315
1.41293	0.000275925
1.41373	0.0002691
1.41453	0.000287235
1.41533	0.000280215
1.41613	0.000285675
1.41693	0.000298155
1.41773	0.00028509
1.41853	0.00028782
1.41933	0.000291525
1.42013	0.000288405
1.42093	0.00028548
1.42173	0.00029133
1.42253	0.00030303
1.42333	0.00029679
1.42413	0.00031668
1.42493	0.000333255
1.42573	0.000343395
1.42653	0.0003588
1.42733	0.000357825
1.42813	0.000356655
1.42893	0.00036114
1.42973	0.00036699
1.43053	0.00035919
1.43133	0.000351
1.43213	0.00035217
1.43293	0.00034203
1.43373	0.000329355
1.43453	0.00033033
1.43533	0.00031434
1.43613	0.000317655
1.43693	0.000329355
1.43773	0.00031863
1.43853	0.000319995
1.43933	0.000334815
1.44013	0.000342225
1.44093	0.00033891
1.44173	0.00034437
1.44253	0.00033891
1.44333	0.000330915
1.44413	0.00032643
1.44493	0.000308685
1.44573	0.000305175
1.44653	0.000304395
1.44733	0.00030069
1.44813	0.000299325
1.44893	0.00030147
1.44973	0.000314925
1.45053	0.000320385
1.45133	0.000313755
1.45213	0.00031083
1.45293	0.000312585
1.45373	0.000314145
1.45453	0.000316485
1.45533	0.00032292
1.45613	0.000297375
1.45693	0.00026364
1.45773	0.00025116
1.45853	0.000233025
1.45933	0.00022308
1.46013	0.00021372
1.46093	0.0002184
1.46173	0.00022581
1.46253	0.000214305
1.46333	0.000222885
1.46413	0.000219765
1.46493	0.00021957
1.46573	0.000233415
1.46653	0.000226005
1.46733	0.00021996
1.46813	0.000222105
1.46893	0.00022152
1.46973	0.00023712
1.47053	0.000229515
1.47133	0.000236145
1.47213	0.0002535
1.47293	0.000237315
1.47373	0.00022893
1.47453	0.000234975
1.47533	0.000224835
1.47613	0.000219375
1.47693	0.0002184
1.47773	0.000202995
1.47853	0.00018642
1.47933	0.00018408
1.48013	0.000165165
1.48093	0.00014664
1.48173	0.000133185
1.48253	0.000131625
1.48333	0.00012675
1.48413	9.789e-05
1.48493	7.1175e-05
1.48573	7.254e-05
1.48653	6.4545e-05
1.48733	4.212e-05
1.48813	2.535e-05
1.48893	2.067e-05
1.48973	1.443e-05
1.49053	5.655e-06
1.49133	1.95e-06
1.49213	-1.755e-05
1.49293	-2.6715e-05
1.49373	-2.379e-05
1.49453	-2.652e-05
1.49533	-2.4375e-05
1.49613	-2.496e-05
1.49693	-3.3345e-05
1.49773	-5.1675e-05
1.49853	-8.892e-05
1.49933	-0.00010296
1.50013	-0.000116025
1.50093	-0.00012792
1.50173	-0.00013689
1.50253	-0.000156
1.50333	-0.00020436
1.50413	-0.00023595
1.50493	-0.00022347
1.50573	-0.000233415
1.50653	-0.000257205
1.50733	-0.000270855
1.50813	-0.00028236
1.50893	-0.0002964
1.50973	-0.000280605
1.51053	-0.000271635
1.51133	-0.00031629
1.51213	-0.00031161
1.51293	-0.000257595
1.51373	-0.000240045
1.51453	-0.000222105
1.51533	-0.00021957
1.51613	-0.000240435
1.51693	-0.00024414
1.51773	-0.0002418
1.51853	-0.00025662
1.51934	-0.00026169
1.52014	-0.00022893
1.52094	-0.00020553
1.52174	-0.00021606
1.52254	-0.00019578
1.52334	-0.000185055
1.52414	-0.00019578
1.52494	-0.00020397
1.52574	-0.00021489
1.52654	-0.000207675
1.52734	-0.000223665
1.52814	-0.00025389
1.52894	-0.000225615
1.52974	-0.000211185
1.53054	-0.000218595
1.53134	-0.000195195
1.53214	-0.000204165
1.53294	-0.000216645
1.53374	-0.00019734
1.53454	-0.000195975
1.53534	-0.000202605
1.53614	-0.00021333
1.53694	-0.00020865
1.53774	-0.000175695
1.53854	-0.00015366
1.53934	-0.00014742
1.54014	-0.00014157
1.54094	-0.000127335
1.54174	-0.000116025
1.54254	-0.000148395
1.54334	-0.00012792
1.54414	-9.711e-05
1.54494	-8.5215e-05
1.54574	-9.009e-05
1.54654	-0.000105105
1.54734	-9.711e-05
1.54814	-9.6525e-05
1.54894	-7.5855e-05
1.54974	-2.7495e-05
1.55054	-2.301e-05
1.55134	-2.2425e-05
1.55214	-3.1785e-05
1.55294	-3.549e-05
1.55374	-2.7105e-05
1.55454	-3.822e-05
1.55534	-2.7885e-05
1.55614	-2.847e-05
1.55694	-2.6325e-05
1.55774	-2.847e-05
1.55854	-4.1145e-05
1.55934	-2.6715e-05
1.56014	-3.198e-05
1.56094	-3.0615e-05
1.56174	-1.1115e-05
1.56254	-2.1645e-05
1.56334	-2.652e-05
1.56414	-1.3455e-05
1.56494	-6.63e-06
1.56574	3.51e-06
1.56654	3.12e-06
1.56734	2.574e-05
1.56814	3.2565e-05
1.56894	1.8135e-05
1.56974	1.6965e-05
1.57054	2.418e-05
1.57134	2.925e-05
1.57214	2.3595e-05
1.57294	1.014e-05
1.57374	1.794e-05
1.57454	2.3985e-05
1.57534	2.3595e-05
1.57614	1.9305e-05
1.57694	2.886e-05
1.57774	1.9305e-05
1.57854	4.485e-06
1.57934	1.0335e-05
1.58014	1.4625e-05
1.58094	1.95e-05
1.58174	1.3065e-05
1.58254	1.287e-05
1.58334	2.0865e-05
1.58414	2.301e-05
1.58494	2.496e-05
1.58574	2.73e-05
1.58654	2.9055e-05
1.58734	3.198e-05
1.58814	3.8025e-05
1.58894	4.6215e-05
1.58974	3.8805e-05
1.59054	2.9055e-05
1.59134	3.744e-05
1.59214	4.446e-05
1.59294	4.056e-05
1.59374	4.134e-05
1.59454	4.1535e-05
1.59534	2.847e-05
1.59614	4.875e-06
1.59694	-1.95e-07
1.59774	1.4235e-05
[truncated: 9,252 more rows]

## Sheet: 6bc - Heatmap data
This table links each heatmap in Figure 6b and c to an external source file.
Algorithm	Spectrum	External .csv filename
fCWT	Full	figure_6_fcwt_full.csv
	Detail	figure_6_fcwt_detail.csv
CWT	Full	figure_6_cwt_full.csv
	Detail	figure_6_cwt_detail.csv
STFT	Full	figure_6_stft_full.csv
	Detail	figure_6_stft_detail.csv
DWT	Full	figure_6_dwt_full.csv
	Detail	figure_6_dwt_detail.csv
How to use
All .CSV files have row and column names corresponding to the frequency and time scales, respectively. Consequently, each cell corresponds to a datapoint in the plotted heatmap at time t and frequency f. The value inside a cell describes the power of the time-frequency spectrum (plotted as a heatmap) for frequency f at time t.
CSV structure of a NxM heatmap
Freq(Hz)\Time(s)	Time_0	t_1	t_2	…	t_N
frequency_0	Time-frequency power values
f_1
f_2
…
f_M

## Sheet: 6d
Channels	fCWT (RAR)	3,0% CWT PyWavelet (RAR)	CWT PyWavelet (RAR)	STFT (RAR)	DWT (RAR)
1	0.00208333	0.00225	0.0708333	0.001	0.00075
100	0.208333	0.225	7.08333	0.1	0.075
200	0.416667	0.45	14.1667	0.2	0.15
300	0.625	0.675	21.25	0.3	0.225
400	0.833333	0.9	28.3333	0.4	0.3
500	1.04167	1.125	35.4167	0.5	0.375
