# Supplementary material for: The fast continuous wavelet transformation (fCWT) for real-time, high-quality, noise-resistant time–frequency analysis
Source: Nat Comput Sci. 2022 Jan 27;2(1):47–58. doi: 10.1038/s43588-021-00183-z (PMC10766549; doi:10.1038/s43588-021-00183-z)
Supplement: Supplementary file 6 — Zipped experimental and heatmap source data. [file 43588_2021_183_MOESM6_ESM.zip › Figure 6/figure_6_fcwt_source_full.csv]

Freq(Hz)\Time(s)	0s	0.00080007s	0.0016001s	0.0024002s	0.0032003s	0.0040004s	0.0048004s	0.0056005s	0.0064006s	0.0072006s	0.0080007s	0.0088008s	0.0096009s	0.010401s	0.011201s	0.012001s	0.012801s	0.013601s	0.014401s	0.015201s	0.016001s	0.016801s	0.017602s	0.018402s	0.019202s	0.020002s	0.020802s	0.021602s	0.022402s	0.023202s	0.024002s	0.024802s	0.025602s	0.026402s	0.027202s	0.028002s	0.028803s	0.029603s	0.030403s	0.031203s	0.032003s	0.032803s	0.033603s	0.034403s	0.035203s	0.036003s	0.036803s	0.037603s	0.038403s
156.25Hz	0.0905	0.0896	0.0883	0.0865	0.0842	0.0815	0.0782	0.0745	0.0703	0.0656	0.0606	0.0552	0.0495	0.0438	0.0382	0.0333	0.0296	0.0283	0.0298	0.0341	0.0405	0.0483	0.057	0.0662	0.0758	0.0856	0.0954	0.1053	0.115	0.1245	0.1338	0.1427	0.1512	0.1593	0.1669	0.174	0.1805	0.1863	0.1915	0.1961	0.1999	0.2031	0.2056	0.2073	0.2084	0.2089	0.2087	0.2078	0.2064
155.42Hz	0.0907	0.0899	0.0888	0.0872	0.0852	0.0828	0.0799	0.0766	0.073	0.069	0.0647	0.0602	0.0557	0.0513	0.0474	0.0442	0.0423	0.0419	0.0435	0.047	0.0522	0.0586	0.0661	0.0742	0.0829	0.0919	0.1011	0.1104	0.1196	0.1287	0.1376	0.1462	0.1545	0.1624	0.1699	0.1769	0.1833	0.1891	0.1944	0.199	0.2029	0.2062	0.2088	0.2108	0.2121	0.2127	0.2127	0.212	0.2108
154.59Hz	0.0913	0.0908	0.0899	0.0886	0.087	0.085	0.0826	0.0799	0.0769	0.0737	0.0704	0.0669	0.0636	0.0605	0.058	0.0561	0.0553	0.0556	0.0574	0.0605	0.0649	0.0704	0.0769	0.0841	0.0919	0.1001	0.1085	0.1171	0.1257	0.1343	0.1428	0.151	0.159	0.1666	0.1739	0.1806	0.1869	0.1927	0.1979	0.2025	0.2064	0.2098	0.2125	0.2146	0.216	0.2168	0.2169	0.2164	0.2154
153.77Hz	0.0924	0.0921	0.0916	0.0907	0.0895	0.088	0.0862	0.0841	0.0818	0.0794	0.077	0.0745	0.0723	0.0703	0.0688	0.0679	0.0679	0.0688	0.0707	0.0737	0.0777	0.0826	0.0884	0.0948	0.1018	0.1093	0.117	0.1249	0.133	0.141	0.149	0.1568	0.1644	0.1717	0.1787	0.1852	0.1913	0.1969	0.202	0.2065	0.2105	0.2138	0.2166	0.2187	0.2202	0.2211	0.2213	0.221	0.22
152.95Hz	0.0939	0.094	0.0938	0.0933	0.0926	0.0916	0.0904	0.089	0.0875	0.0859	0.0842	0.0827	0.0814	0.0803	0.0797	0.0797	0.0802	0.0816	0.0837	0.0867	0.0905	0.095	0.1003	0.1061	0.1125	0.1193	0.1264	0.1338	0.1412	0.1487	0.1562	0.1636	0.1707	0.1777	0.1843	0.1906	0.1964	0.2018	0.2068	0.2112	0.215	0.2183	0.2211	0.2232	0.2247	0.2256	0.226	0.2257	0.2248
152.14Hz	0.0956	0.096	0.0962	0.0962	0.0959	0.0955	0.0949	0.0941	0.0933	0.0924	0.0916	0.0909	0.0904	0.0901	0.0903	0.0908	0.092	0.0937	0.096	0.0991	0.1028	0.1071	0.112	0.1174	0.1233	0.1296	0.1361	0.1429	0.1499	0.1569	0.1639	0.1708	0.1775	0.1841	0.1904	0.1963	0.2019	0.2071	0.2119	0.2161	0.2199	0.2231	0.2258	0.2279	0.2294	0.2303	0.2307	0.2305	0.2297
151.33Hz	0.0974	0.0982	0.0988	0.0992	0.0995	0.0996	0.0995	0.0994	0.0992	0.0991	0.099	0.099	0.0992	0.0996	0.1004	0.1015	0.1031	0.1052	0.1078	0.1109	0.1146	0.1187	0.1234	0.1285	0.134	0.1399	0.146	0.1524	0.1588	0.1654	0.1719	0.1784	0.1847	0.1909	0.1969	0.2025	0.2078	0.2128	0.2173	0.2214	0.225	0.2281	0.2307	0.2327	0.2342	0.2352	0.2356	0.2354	0.2347
150.53Hz	0.0995	0.1006	0.1016	0.1024	0.1031	0.1038	0.1043	0.1047	0.1052	0.1057	0.1062	0.1069	0.1077	0.1087	0.11	0.1117	0.1137	0.1161	0.1189	0.1221	0.1258	0.1299	0.1345	0.1394	0.1446	0.1501	0.1559	0.1618	0.1679	0.174	0.1801	0.1862	0.1922	0.198	0.2036	0.209	0.214	0.2187	0.223	0.2269	0.2303	0.2333	0.2358	0.2378	0.2392	0.2401	0.2405	0.2403	0.2396
149.73Hz	0.1014	0.1029	0.1043	0.1055	0.1067	0.1078	0.1088	0.1098	0.1108	0.1118	0.113	0.1142	0.1156	0.1171	0.1189	0.121	0.1234	0.1261	0.1291	0.1325	0.1363	0.1404	0.1448	0.1496	0.1546	0.1599	0.1654	0.171	0.1767	0.1825	0.1883	0.194	0.1996	0.2051	0.2104	0.2155	0.2202	0.2247	0.2288	0.2325	0.2358	0.2386	0.241	0.2428	0.2442	0.2451	0.2455	0.2453	0.2446
148.93Hz	0.1034	0.1052	0.1069	0.1085	0.1101	0.1116	0.1131	0.1146	0.1161	0.1177	0.1193	0.121	0.1229	0.1249	0.1272	0.1296	0.1323	0.1353	0.1386	0.1421	0.146	0.1501	0.1545	0.1592	0.164	0.1691	0.1744	0.1797	0.1852	0.1907	0.1961	0.2016	0.2069	0.2121	0.2171	0.2219	0.2264	0.2306	0.2345	0.238	0.2411	0.2438	0.246	0.2478	0.2491	0.25	0.2503	0.2502	0.2495
148.14Hz	0.1052	0.1072	0.1093	0.1113	0.1132	0.1151	0.1171	0.119	0.1209	0.1229	0.125	0.1272	0.1295	0.132	0.1346	0.1374	0.1404	0.1437	0.1471	0.1509	0.1548	0.159	0.1634	0.168	0.1728	0.1777	0.1828	0.188	0.1932	0.1984	0.2037	0.2088	0.2139	0.2188	0.2236	0.2281	0.2324	0.2364	0.24	0.2434	0.2463	0.2489	0.251	0.2527	0.254	0.2548	0.2551	0.255	0.2543
147.35Hz	0.1066	0.109	0.1113	0.1136	0.1159	0.1182	0.1205	0.1228	0.1252	0.1276	0.1301	0.1326	0.1353	0.1382	0.1411	0.1443	0.1476	0.1511	0.1548	0.1587	0.1627	0.167	0.1714	0.176	0.1807	0.1856	0.1905	0.1956	0.2006	0.2057	0.2107	0.2156	0.2205	0.2252	0.2297	0.234	0.2381	0.2418	0.2453	0.2485	0.2513	0.2537	0.2558	0.2574	0.2586	0.2593	0.2596	0.2595	0.2589
146.57Hz	0.1078	0.1104	0.113	0.1156	0.1182	0.1208	0.1234	0.1261	0.1288	0.1316	0.1344	0.1374	0.1404	0.1436	0.1468	0.1503	0.1538	0.1576	0.1615	0.1655	0.1697	0.1741	0.1785	0.1831	0.1879	0.1927	0.1975	0.2024	0.2073	0.2122	0.2171	0.2219	0.2265	0.231	0.2354	0.2395	0.2434	0.247	0.2503	0.2533	0.256	0.2583	0.2603	0.2618	0.2629	0.2637	0.264	0.2639	0.2633
145.79Hz	0.1086	0.1115	0.1143	0.1171	0.1199	0.1228	0.1257	0.1287	0.1317	0.1348	0.138	0.1412	0.1446	0.148	0.1516	0.1553	0.1591	0.1631	0.1672	0.1714	0.1757	0.1801	0.1847	0.1893	0.1941	0.1988	0.2036	0.2085	0.2133	0.2181	0.2228	0.2274	0.2319	0.2363	0.2404	0.2444	0.2481	0.2516	0.2548	0.2577	0.2602	0.2624	0.2643	0.2658	0.2669	0.2676	0.2679	0.2678	0.2673
145.01Hz	0.1091	0.1121	0.1151	0.1181	0.1212	0.1243	0.1274	0.1307	0.134	0.1373	0.1408	0.1443	0.1479	0.1516	0.1555	0.1594	0.1634	0.1676	0.1719	0.1762	0.1807	0.1852	0.1899	0.1946	0.1993	0.2041	0.2089	0.2136	0.2184	0.2231	0.2277	0.2322	0.2366	0.2408	0.2448	0.2487	0.2523	0.2556	0.2587	0.2614	0.2639	0.266	0.2678	0.2692	0.2703	0.271	0.2713	0.2712	0.2708
144.24Hz	0.1092	0.1123	0.1154	0.1186	0.1219	0.1252	0.1285	0.132	0.1355	0.1391	0.1427	0.1465	0.1504	0.1543	0.1584	0.1625	0.1668	0.1711	0.1755	0.18	0.1846	0.1893	0.194	0.1988	0.2035	0.2083	0.2131	0.2179	0.2226	0.2272	0.2317	0.2362	0.2404	0.2446	0.2485	0.2522	0.2557	0.2589	0.2619	0.2646	0.2669	0.269	0.2707	0.2721	0.2731	0.2738	0.2742	0.2741	0.2737
143.47Hz	0.1086	0.1118	0.115	0.1184	0.1218	0.1252	0.1288	0.1324	0.1361	0.1399	0.1438	0.1477	0.1518	0.156	0.1602	0.1646	0.169	0.1735	0.1781	0.1828	0.1875	0.1923	0.1971	0.2019	0.2067	0.2116	0.2164	0.2211	0.2258	0.2304	0.2349	0.2392	0.2434	0.2475	0.2513	0.2549	0.2583	0.2615	0.2643	0.2669	0.2692	0.2712	0.2729	0.2743	0.2753	0.276	0.2763	0.2763	0.276
142.71Hz	0.1076	0.1108	0.1142	0.1176	0.1211	0.1247	0.1284	0.1321	0.136	0.14	0.144	0.1482	0.1524	0.1567	0.1612	0.1657	0.1703	0.175	0.1797	0.1845	0.1894	0.1942	0.1991	0.2041	0.2089	0.2138	0.2186	0.2234	0.2281	0.2326	0.2371	0.2414	0.2456	0.2495	0.2533	0.2569	0.2602	0.2632	0.2661	0.2686	0.2708	0.2728	0.2744	0.2758	0.2768	0.2775	0.2779	0.2779	0.2777
141.95Hz	0.1061	0.1094	0.1128	0.1163	0.1199	0.1236	0.1274	0.1312	0.1352	0.1393	0.1435	0.1478	0.1522	0.1568	0.1613	0.166	0.1708	0.1756	0.1805	0.1854	0.1904	0.1954	0.2004	0.2054	0.2103	0.2152	0.2201	0.2249	0.2295	0.2341	0.2385	0.2428	0.2469	0.2508	0.2545	0.258	0.2613	0.2643	0.267	0.2695	0.2717	0.2736	0.2752	0.2765	0.2775	0.2782	0.2786	0.2787	0.2785
141.2Hz	0.1039	0.1072	0.1106	0.1142	0.1178	0.1215	0.1254	0.1294	0.1335	0.1377	0.142	0.1465	0.151	0.1557	0.1604	0.1653	0.1702	0.1751	0.1802	0.1852	0.1903	0.1954	0.2005	0.2056	0.2106	0.2156	0.2205	0.2253	0.23	0.2345	0.239	0.2432	0.2473	0.2512	0.2548	0.2582	0.2614	0.2644	0.2671	0.2695	0.2716	0.2735	0.2751	0.2763	0.2773	0.278	0.2785	0.2786	0.2785
140.45Hz	0.1013	0.1046	0.108	0.1115	0.1152	0.119	0.1229	0.1269	0.1311	0.1354	0.1398	0.1444	0.1491	0.1539	0.1587	0.1637	0.1687	0.1739	0.179	0.1842	0.1894	0.1946	0.1998	0.2049	0.21	0.2151	0.22	0.2248	0.2296	0.2341	0.2385	0.2428	0.2468	0.2506	0.2542	0.2576	0.2608	0.2637	0.2663	0.2687	0.2707	0.2726	0.2741	0.2754	0.2764	0.2771	0.2775	0.2777	0.2776
139.7Hz	0.0982	0.1015	0.1048	0.1083	0.112	0.1158	0.1197	0.1238	0.1281	0.1325	0.137	0.1416	0.1464	0.1513	0.1563	0.1614	0.1666	0.1718	0.177	0.1823	0.1876	0.1929	0.1982	0.2034	0.2086	0.2137	0.2187	0.2235	0.2282	0.2328	0.2372	0.2414	0.2454	0.2492	0.2527	0.2561	0.2591	0.262	0.2645	0.2668	0.2689	0.2706	0.2721	0.2733	0.2743	0.275	0.2754	0.2756	0.2756
138.96Hz	0.0946	0.0977	0.101	0.1045	0.1081	0.1119	0.1159	0.12	0.1243	0.1288	0.1334	0.1381	0.143	0.148	0.1531	0.1583	0.1636	0.1689	0.1743	0.1797	0.1851	0.1905	0.1959	0.2012	0.2064	0.2115	0.2166	0.2214	0.2262	0.2307	0.2351	0.2393	0.2432	0.247	0.2505	0.2537	0.2567	0.2595	0.262	0.2642	0.2662	0.2679	0.2693	0.2705	0.2714	0.2721	0.2725	0.2727	0.2727
138.22Hz	0.0904	0.0935	0.0967	0.1001	0.1037	0.1075	0.1115	0.1156	0.1199	0.1245	0.1291	0.134	0.1389	0.144	0.1493	0.1546	0.16	0.1654	0.1709	0.1764	0.182	0.1874	0.1929	0.1982	0.2035	0.2087	0.2137	0.2186	0.2234	0.2279	0.2323	0.2364	0.2403	0.244	0.2474	0.2506	0.2535	0.2562	0.2586	0.2608	0.2626	0.2643	0.2656	0.2667	0.2676	0.2682	0.2687	0.2689	0.2688
137.48Hz	0.0856	0.0886	0.0917	0.0951	0.0986	0.1024	0.1063	0.1105	0.1149	0.1194	0.1242	0.1291	0.1342	0.1394	0.1447	0.1502	0.1557	0.1613	0.1669	0.1725	0.1781	0.1836	0.1892	0.1946	0.1999	0.2051	0.2102	0.2151	0.2198	0.2244	0.2287	0.2328	0.2366	0.2402	0.2436	0.2467	0.2495	0.2521	0.2544	0.2565	0.2582	0.2598	0.261	0.2621	0.2629	0.2634	0.2638	0.264	0.264
136.75Hz	0.0805	0.0833	0.0864	0.0897	0.0932	0.0969	0.1009	0.105	0.1095	0.1141	0.1189	0.1239	0.1291	0.1344	0.1399	0.1454	0.151	0.1567	0.1624	0.1681	0.1738	0.1795	0.185	0.1905	0.1959	0.2011	0.2062	0.2111	0.2158	0.2203	0.2246	0.2286	0.2324	0.2359	0.2392	0.2422	0.2449	0.2473	0.2495	0.2514	0.2531	0.2545	0.2556	0.2565	0.2572	0.2577	0.258	0.2581	0.258
136.02Hz	0.0749	0.0776	0.0806	0.0838	0.0872	0.0909	0.0949	0.0991	0.1036	0.1083	0.1132	0.1183	0.1236	0.129	0.1346	0.1402	0.146	0.1517	0.1575	0.1633	0.1691	0.1748	0.1805	0.186	0.1914	0.1966	0.2017	0.2066	0.2112	0.2156	0.2198	0.2238	0.2275	0.2309	0.234	0.2369	0.2394	0.2417	0.2438	0.2455	0.247	0.2483	0.2493	0.2501	0.2506	0.251	0.2512	0.2512	0.2511
135.3Hz	0.0689	0.0715	0.0743	0.0775	0.0809	0.0846	0.0886	0.0929	0.0974	0.1022	0.1072	0.1125	0.1179	0.1234	0.1291	0.1349	0.1407	0.1466	0.1525	0.1584	0.1642	0.17	0.1757	0.1812	0.1867	0.1919	0.1969	0.2018	0.2064	0.2107	0.2148	0.2186	0.2222	0.2255	0.2285	0.2311	0.2335	0.2357	0.2375	0.2391	0.2404	0.2414	0.2423	0.2429	0.2433	0.2435	0.2435	0.2434	0.2432
134.58Hz	0.0625	0.0649	0.0677	0.0708	0.0742	0.0779	0.082	0.0864	0.091	0.0959	0.1011	0.1064	0.1119	0.1176	0.1235	0.1294	0.1353	0.1413	0.1473	0.1533	0.1592	0.165	0.1708	0.1763	0.1817	0.1869	0.1919	0.1967	0.2012	0.2055	0.2095	0.2132	0.2166	0.2197	0.2225	0.225	0.2272	0.2291	0.2307	0.2321	0.2332	0.234	0.2346	0.235	0.2352	0.2352	0.2351	0.2349	0.2345
133.87Hz	0.0558	0.0581	0.0608	0.0639	0.0673	0.0711	0.0753	0.0798	0.0845	0.0896	0.0949	0.1004	0.1061	0.1119	0.1179	0.1239	0.13	0.1361	0.1422	0.1482	0.1542	0.16	0.1658	0.1713	0.1767	0.1818	0.1868	0.1915	0.1959	0.2	0.2039	0.2074	0.2106	0.2135	0.2161	0.2184	0.2204	0.222	0.2234	0.2245	0.2253	0.2259	0.2263	0.2264	0.2264	0.2262	0.2258	0.2254	0.2248
133.15Hz	0.0488	0.0511	0.0537	0.0568	0.0604	0.0643	0.0686	0.0732	0.0782	0.0834	0.0889	0.0946	0.1004	0.1064	0.1125	0.1187	0.1249	0.1311	0.1372	0.1433	0.1493	0.1552	0.1609	0.1664	0.1717	0.1768	0.1816	0.1862	0.1905	0.1945	0.1981	0.2015	0.2045	0.2072	0.2095	0.2116	0.2133	0.2147	0.2157	0.2165	0.2171	0.2174	0.2174	0.2173	0.217	0.2165	0.2159	0.2152	0.2145
132.45Hz	0.0416	0.0439	0.0466	0.0498	0.0535	0.0576	0.0621	0.067	0.0722	0.0776	0.0833	0.0892	0.0952	0.1013	0.1076	0.1138	0.1201	0.1264	0.1326	0.1387	0.1447	0.1505	0.1562	0.1617	0.1669	0.1719	0.1766	0.181	0.1852	0.1889	0.1924	0.1955	0.1983	0.2007	0.2028	0.2045	0.2059	0.207	0.2078	0.2082	0.2084	0.2084	0.2081	0.2076	0.207	0.2062	0.2053	0.2044	0.2034
131.74Hz	0.0342	0.0365	0.0394	0.0428	0.0468	0.0512	0.0559	0.0611	0.0665	0.0722	0.0781	0.0842	0.0904	0.0966	0.103	0.1094	0.1157	0.122	0.1283	0.1344	0.1404	0.1462	0.1518	0.1572	0.1623	0.1672	0.1718	0.176	0.1799	0.1835	0.1867	0.1896	0.1921	0.1942	0.196	0.1974	0.1985	0.1992	0.1996	0.1997	0.1996	0.1991	0.1985	0.1977	0.1967	0.1955	0.1943	0.193	0.1917
131.04Hz	0.0269	0.0294	0.0326	0.0364	0.0407	0.0454	0.0506	0.056	0.0617	0.0677	0.0738	0.08	0.0864	0.0928	0.0992	0.1057	0.1121	0.1184	0.1246	0.1307	0.1366	0.1424	0.1479	0.1531	0.1581	0.1628	0.1672	0.1712	0.1749	0.1783	0.1812	0.1838	0.186	0.1878	0.1892	0.1903	0.191	0.1913	0.1913	0.191	0.1905	0.1896	0.1886	0.1873	0.1859	0.1844	0.1827	0.1811	0.1795
130.34Hz	0.0198	0.0228	0.0265	0.0308	0.0357	0.0408	0.0463	0.0521	0.0581	0.0642	0.0705	0.0768	0.0833	0.0898	0.0963	0.1027	0.1091	0.1154	0.1216	0.1276	0.1334	0.139	0.1444	0.1495	0.1543	0.1588	0.163	0.1668	0.1702	0.1733	0.1759	0.1782	0.1801	0.1815	0.1826	0.1833	0.1836	0.1835	0.1831	0.1824	0.1814	0.1801	0.1786	0.1769	0.175	0.173	0.171	0.1689	0.1669
129.65Hz	0.0136	0.0175	0.022	0.027	0.0323	0.0379	0.0436	0.0496	0.0558	0.062	0.0684	0.0748	0.0813	0.0878	0.0943	0.1007	0.107	0.1132	0.1193	0.1252	0.1309	0.1363	0.1415	0.1464	0.151	0.1553	0.1592	0.1628	0.1659	0.1687	0.171	0.1729	0.1745	0.1755	0.1762	0.1765	0.1764	0.1759	0.175	0.1738	0.1723	0.1706	0.1685	0.1663	0.164	0.1615	0.159	0.1564	0.154
128.96Hz	0.0103	0.0151	0.0202	0.0256	0.0311	0.0369	0.0428	0.0488	0.055	0.0613	0.0677	0.0741	0.0805	0.0869	0.0933	0.0996	0.1058	0.1119	0.1178	0.1235	0.1291	0.1343	0.1393	0.144	0.1483	0.1524	0.156	0.1592	0.1621	0.1645	0.1665	0.1681	0.1693	0.17	0.1703	0.1701	0.1696	0.1686	0.1673	0.1656	0.1636	0.1613	0.1588	0.1561	0.1532	0.1502	0.1471	0.144	0.1411
128.28Hz	0.0128	0.0173	0.0221	0.0272	0.0326	0.0382	0.044	0.0499	0.056	0.0621	0.0684	0.0746	0.0809	0.0872	0.0934	0.0995	0.1056	0.1115	0.1172	0.1227	0.128	0.133	0.1377	0.1421	0.1462	0.1499	0.1533	0.1562	0.1587	0.1608	0.1625	0.1637	0.1645	0.1648	0.1646	0.1641	0.1631	0.1616	0.1598	0.1577	0.1552	0.1523	0.1493	0.146	0.1425	0.1389	0.1353	0.1316	0.1281
127.59Hz	0.0189	0.0225	0.0267	0.0313	0.0363	0.0415	0.047	0.0526	0.0584	0.0644	0.0704	0.0764	0.0825	0.0885	0.0945	0.1004	0.1062	0.1118	0.1173	0.1226	0.1276	0.1323	0.1368	0.1409	0.1447	0.1481	0.1511	0.1537	0.1559	0.1576	0.1589	0.1597	0.1601	0.16	0.1595	0.1584	0.157	0.1551	0.1528	0.1502	0.1471	0.1438	0.1401	0.1363	0.1322	0.128	0.1237	0.1194	0.1152
126.91Hz	0.0262	0.0293	0.0329	0.0371	0.0416	0.0464	0.0515	0.0568	0.0623	0.0679	0.0736	0.0793	0.0851	0.0909	0.0966	0.1022	0.1077	0.1131	0.1182	0.1232	0.1279	0.1323	0.1365	0.1403	0.1438	0.1468	0.1495	0.1518	0.1536	0.155	0.1559	0.1564	0.1564	0.1559	0.1549	0.1535	0.1516	0.1493	0.1465	0.1434	0.1399	0.136	0.1318	0.1273	0.1226	0.1178	0.1128	0.1079	0.103
126.24Hz	0.0339	0.0367	0.0401	0.0438	0.0479	0.0524	0.0571	0.062	0.0672	0.0724	0.0778	0.0832	0.0887	0.0941	0.0995	0.1048	0.11	0.115	0.1199	0.1245	0.1289	0.133	0.1369	0.1403	0.1435	0.1462	0.1486	0.1505	0.152	0.153	0.1536	0.1537	0.1533	0.1524	0.1511	0.1493	0.147	0.1442	0.1411	0.1375	0.1335	0.1291	0.1244	0.1193	0.1141	0.1086	0.103	0.0973	0.0916
125.57Hz	0.0416	0.0444	0.0475	0.051	0.0548	0.059	0.0634	0.068	0.0728	0.0777	0.0827	0.0878	0.0929	0.098	0.1031	0.1081	0.1129	0.1176	0.1222	0.1265	0.1305	0.1343	0.1378	0.1409	0.1437	0.1462	0.1482	0.1498	0.1509	0.1516	0.1518	0.1516	0.1509	0.1497	0.148	0.1458	0.1432	0.1401	0.1365	0.1325	0.1281	0.1233	0.1181	0.1126	0.1068	0.1007	0.0945	0.0881	0.0816
124.9Hz	0.0495	0.0522	0.0552	0.0585	0.0621	0.066	0.0701	0.0745	0.0789	0.0836	0.0883	0.093	0.0978	0.1026	0.1073	0.1119	0.1164	0.1208	0.125	0.129	0.1327	0.1361	0.1393	0.1421	0.1446	0.1467	0.1483	0.1496	0.1505	0.1508	0.1508	0.1502	0.1492	0.1477	0.1457	0.1432	0.1403	0.1369	0.133	0.1287	0.124	0.1188	0.1133	0.1074	0.1011	0.0946	0.0878	0.0808	0.0737
124.24Hz	0.0572	0.0599	0.0629	0.0661	0.0696	0.0733	0.0772	0.0813	0.0855	0.0898	0.0943	0.0987	0.1032	0.1076	0.112	0.1164	0.1206	0.1246	0.1285	0.1321	0.1355	0.1386	0.1415	0.144	0.1461	0.1479	0.1493	0.1503	0.1508	0.1509	0.1506	0.1498	0.1485	0.1467	0.1445	0.1418	0.1386	0.135	0.1309	0.1264	0.1214	0.116	0.1103	0.1041	0.0976	0.0908	0.0837	0.0763	0.0687
123.58Hz	0.0648	0.0675	0.0705	0.0737	0.077	0.0806	0.0843	0.0882	0.0922	0.0963	0.1004	0.1046	0.1088	0.113	0.1171	0.1211	0.125	0.1287	0.1322	0.1356	0.1387	0.1415	0.144	0.1462	0.1481	0.1496	0.1507	0.1514	0.1517	0.1516	0.151	0.15	0.1486	0.1466	0.1442	0.1414	0.1381	0.1343	0.1301	0.1255	0.1204	0.115	0.1091	0.1029	0.0964	0.0895	0.0824	0.0749	0.0673
122.92Hz	0.0723	0.0751	0.0781	0.0812	0.0845	0.088	0.0916	0.0953	0.0991	0.103	0.1069	0.1108	0.1148	0.1187	0.1225	0.1262	0.1298	0.1332	0.1365	0.1395	0.1423	0.1449	0.1471	0.1491	0.1507	0.1519	0.1528	0.1533	0.1534	0.153	0.1523	0.1511	0.1495	0.1474	0.1449	0.142	0.1386	0.1348	0.1306	0.126	0.121	0.1156	0.1098	0.1038	0.0974	0.0907	0.0838	0.0767	0.0695
122.26Hz	0.0797	0.0825	0.0855	0.0886	0.0919	0.0953	0.0988	0.1024	0.106	0.1097	0.1135	0.1172	0.1209	0.1245	0.1281	0.1316	0.1349	0.1381	0.1411	0.1438	0.1464	0.1487	0.1507	0.1524	0.1538	0.1548	0.1555	0.1558	0.1557	0.1552	0.1543	0.153	0.1513	0.1492	0.1467	0.1437	0.1404	0.1367	0.1325	0.128	0.1232	0.118	0.1125	0.1067	0.1007	0.0945	0.0881	0.0816	0.075
121.61Hz	0.0869	0.0898	0.0928	0.096	0.0992	0.1026	0.106	0.1094	0.113	0.1165	0.1201	0.1236	0.1271	0.1305	0.1339	0.1371	0.1402	0.1432	0.1459	0.1485	0.1508	0.1529	0.1547	0.1562	0.1573	0.1582	0.1587	0.1589	0.1587	0.1581	0.1571	0.1558	0.1541	0.152	0.1495	0.1466	0.1433	0.1397	0.1358	0.1315	0.1269	0.1221	0.1169	0.1116	0.1061	0.1004	0.0946	0.0888	0.0831
120.97Hz	0.0939	0.0969	0.1	0.1031	0.1064	0.1097	0.113	0.1164	0.1198	0.1232	0.1267	0.13	0.1334	0.1366	0.1398	0.1428	0.1457	0.1484	0.151	0.1533	0.1554	0.1573	0.1589	0.1603	0.1613	0.162	0.1624	0.1625	0.1622	0.1616	0.1606	0.1592	0.1575	0.1554	0.153	0.1503	0.1472	0.1438	0.1401	0.1361	0.1318	0.1274	0.1227	0.1178	0.1128	0.1078	0.1027	0.0977	0.0927
120.32Hz	0.1008	0.1038	0.1069	0.1101	0.1134	0.1166	0.12	0.1233	0.1266	0.1299	0.1332	0.1365	0.1397	0.1428	0.1458	0.1486	0.1514	0.1539	0.1563	0.1585	0.1605	0.1622	0.1636	0.1648	0.1657	0.1664	0.1667	0.1667	0.1663	0.1657	0.1647	0.1634	0.1618	0.1598	0.1575	0.1549	0.1521	0.1489	0.1455	0.1418	0.1379	0.1339	0.1297	0.1253	0.1209	0.1165	0.112	0.1077	0.1035
119.68Hz	0.1074	0.1105	0.1137	0.1169	0.1202	0.1234	0.1267	0.13	0.1333	0.1365	0.1397	0.1429	0.1459	0.1489	0.1517	0.1545	0.1571	0.1595	0.1617	0.1637	0.1656	0.1672	0.1685	0.1696	0.1704	0.171	0.1712	0.1712	0.1709	0.1702	0.1693	0.168	0.1665	0.1647	0.1626	0.1602	0.1576	0.1547	0.1516	0.1482	0.1448	0.1411	0.1374	0.1335	0.1297	0.1258	0.122	0.1182	0.1146
119.05Hz	0.1139	0.1171	0.1203	0.1236	0.1268	0.1301	0.1334	0.1366	0.1398	0.143	0.1461	0.1492	0.1522	0.155	0.1578	0.1604	0.1628	0.1651	0.1673	0.1692	0.1709	0.1724	0.1737	0.1747	0.1754	0.176	0.1762	0.1762	0.1758	0.1753	0.1744	0.1732	0.1718	0.1702	0.1682	0.1661	0.1637	0.1611	0.1583	0.1553	0.1522	0.149	0.1457	0.1423	0.139	0.1356	0.1323	0.1291	0.126
118.42Hz	0.12	0.1233	0.1266	0.1299	0.1332	0.1365	0.1397	0.143	0.1462	0.1493	0.1524	0.1553	0.1582	0.161	0.1637	0.1662	0.1686	0.1708	0.1728	0.1747	0.1763	0.1778	0.179	0.1799	0.1807	0.1812	0.1814	0.1814	0.1811	0.1806	0.1798	0.1788	0.1775	0.176	0.1743	0.1724	0.1702	0.1679	0.1654	0.1628	0.1601	0.1572	0.1543	0.1514	0.1484	0.1455	0.1426	0.1399	0.1372
117.79Hz	0.1261	0.1294	0.1327	0.1361	0.1394	0.1427	0.146	0.1492	0.1523	0.1555	0.1585	0.1614	0.1642	0.167	0.1696	0.172	0.1743	0.1765	0.1784	0.1802	0.1818	0.1832	0.1843	0.1853	0.186	0.1865	0.1868	0.1868	0.1866	0.1861	0.1855	0.1846	0.1834	0.1821	0.1806	0.1789	0.177	0.1749	0.1727	0.1704	0.168	0.1655	0.1629	0.1604	0.1578	0.1552	0.1527	0.1503	0.148
117.16Hz	0.1318	0.1353	0.1386	0.142	0.1454	0.1487	0.152	0.1552	0.1583	0.1614	0.1644	0.1673	0.1701	0.1728	0.1753	0.1777	0.1799	0.182	0.1839	0.1857	0.1872	0.1886	0.1897	0.1907	0.1914	0.1919	0.1922	0.1923	0.1921	0.1918	0.1912	0.1904	0.1895	0.1883	0.1869	0.1854	0.1838	0.1819	0.18	0.178	0.1758	0.1736	0.1714	0.1691	0.1669	0.1646	0.1624	0.1603	0.1583
116.54Hz	0.1373	0.1408	0.1442	0.1477	0.151	0.1544	0.1577	0.1609	0.164	0.1671	0.1701	0.1729	0.1757	0.1783	0.1808	0.1832	0.1854	0.1874	0.1893	0.191	0.1926	0.1939	0.195	0.196	0.1967	0.1973	0.1976	0.1977	0.1977	0.1974	0.1969	0.1963	0.1954	0.1944	0.1932	0.1919	0.1904	0.1889	0.1872	0.1854	0.1835	0.1815	0.1795	0.1775	0.1755	0.1735	0.1716	0.1697	0.1678
115.92Hz	0.1426	0.1461	0.1496	0.1531	0.1565	0.1598	0.1631	0.1663	0.1695	0.1725	0.1755	0.1783	0.1811	0.1837	0.1861	0.1885	0.1907	0.1927	0.1945	0.1962	0.1977	0.199	0.2002	0.2011	0.2019	0.2025	0.2028	0.203	0.203	0.2028	0.2025	0.2019	0.2012	0.2003	0.1993	0.1981	0.1968	0.1954	0.1939	0.1923	0.1906	0.1889	0.1871	0.1853	0.1835	0.1817	0.1799	0.1782	0.1765
115.3Hz	0.1475	0.1511	0.1546	0.1581	0.1616	0.1649	0.1682	0.1715	0.1746	0.1777	0.1806	0.1835	0.1862	0.1888	0.1912	0.1935	0.1957	0.1977	0.1995	0.2012	0.2027	0.204	0.2052	0.2061	0.2069	0.2075	0.2079	0.2082	0.2082	0.2081	0.2078	0.2074	0.2068	0.206	0.2051	0.2041	0.2029	0.2017	0.2003	0.1989	0.1974	0.1958	0.1942	0.1925	0.1909	0.1892	0.1875	0.1859	0.1843
114.69Hz	0.1521	0.1557	0.1593	0.1628	0.1663	0.1697	0.173	0.1762	0.1794	0.1824	0.1853	0.1881	0.1908	0.1934	0.1958	0.1981	0.2002	0.2022	0.204	0.2057	0.2072	0.2085	0.2096	0.2106	0.2114	0.212	0.2125	0.2128	0.2129	0.2128	0.2126	0.2122	0.2117	0.211	0.2102	0.2093	0.2083	0.2071	0.2059	0.2046	0.2032	0.2017	0.2002	0.1987	0.1972	0.1956	0.194	0.1925	0.191
114.08Hz	0.1565	0.1601	0.1637	0.1673	0.1707	0.1741	0.1775	0.1807	0.1838	0.1869	0.1898	0.1926	0.1953	0.1978	0.2002	0.2025	0.2046	0.2065	0.2083	0.21	0.2115	0.2128	0.2139	0.2149	0.2157	0.2163	0.2168	0.2171	0.2172	0.2172	0.2171	0.2167	0.2163	0.2157	0.215	0.2141	0.2132	0.2121	0.211	0.2097	0.2084	0.2071	0.2057	0.2042	0.2027	0.2012	0.1997	0.1981	0.1966
113.47Hz	0.1604	0.1641	0.1677	0.1713	0.1748	0.1782	0.1815	0.1847	0.1878	0.1908	0.1937	0.1965	0.1992	0.2017	0.2041	0.2063	0.2084	0.2103	0.2121	0.2137	0.2152	0.2165	0.2176	0.2185	0.2194	0.22	0.2205	0.2208	0.2209	0.221	0.2208	0.2205	0.2201	0.2196	0.2189	0.2181	0.2172	0.2162	0.2151	0.2139	0.2126	0.2113	0.2099	0.2085	0.207	0.2055	0.204	0.2025	0.201
112.87Hz	0.164	0.1677	0.1714	0.1749	0.1784	0.1818	0.1851	0.1884	0.1915	0.1945	0.1973	0.2001	0.2027	0.2052	0.2075	0.2097	0.2118	0.2137	0.2155	0.217	0.2185	0.2197	0.2209	0.2218	0.2226	0.2232	0.2237	0.224	0.2242	0.2242	0.2241	0.2238	0.2234	0.2229	0.2222	0.2214	0.2205	0.2196	0.2185	0.2173	0.2161	0.2148	0.2134	0.2119	0.2105	0.2089	0.2074	0.2058	0.2042
112.27Hz	0.1673	0.171	0.1746	0.1782	0.1816	0.185	0.1883	0.1915	0.1946	0.1975	0.2004	0.2031	0.2057	0.2081	0.2104	0.2126	0.2146	0.2165	0.2182	0.2197	0.2211	0.2224	0.2235	0.2244	0.2251	0.2258	0.2262	0.2265	0.2267	0.2267	0.2265	0.2262	0.2258	0.2253	0.2246	0.2239	0.223	0.222	0.2209	0.2197	0.2185	0.2171	0.2157	0.2143	0.2127	0.2112	0.2096	0.2079	0.2062
111.67Hz	0.1701	0.1738	0.1774	0.1809	0.1844	0.1878	0.191	0.1942	0.1972	0.2001	0.2029	0.2056	0.2081	0.2105	0.2128	0.2149	0.2168	0.2186	0.2203	0.2218	0.2231	0.2243	0.2253	0.2262	0.2269	0.2275	0.2279	0.2282	0.2283	0.2283	0.2281	0.2278	0.2273	0.2268	0.2261	0.2253	0.2244	0.2234	0.2222	0.221	0.2197	0.2183	0.2169	0.2154	0.2138	0.2121	0.2104	0.2087	0.2069
111.08Hz	0.1726	0.1763	0.1799	0.1834	0.1868	0.1901	0.1933	0.1964	0.1994	0.2023	0.205	0.2076	0.2101	0.2124	0.2146	0.2166	0.2185	0.2203	0.2218	0.2233	0.2245	0.2257	0.2266	0.2275	0.2281	0.2286	0.229	0.2292	0.2292	0.2292	0.2289	0.2286	0.2281	0.2275	0.2267	0.2259	0.2249	0.2238	0.2227	0.2214	0.22	0.2186	0.217	0.2154	0.2138	0.212	0.2102	0.2084	0.2065
110.49Hz	0.1747	0.1783	0.1819	0.1853	0.1887	0.192	0.1951	0.1982	0.2011	0.2039	0.2065	0.2091	0.2115	0.2137	0.2158	0.2178	0.2196	0.2213	0.2228	0.2241	0.2253	0.2264	0.2273	0.228	0.2286	0.229	0.2293	0.2294	0.2294	0.2293	0.229	0.2286	0.228	0.2273	0.2265	0.2256	0.2245	0.2234	0.2221	0.2208	0.2193	0.2178	0.2162	0.2145	0.2127	0.2108	0.2089	0.2069	0.2049
109.9Hz	0.1763	0.1799	0.1834	0.1868	0.1901	0.1933	0.1964	0.1993	0.2022	0.2049	0.2075	0.2099	0.2122	0.2144	0.2164	0.2183	0.22	0.2216	0.223	0.2242	0.2253	0.2263	0.2271	0.2277	0.2282	0.2286	0.2288	0.2288	0.2287	0.2285	0.2281	0.2276	0.227	0.2262	0.2253	0.2243	0.2232	0.222	0.2206	0.2192	0.2176	0.216	0.2143	0.2125	0.2106	0.2086	0.2065	0.2044	0.2022
109.31Hz	0.1776	0.1811	0.1846	0.1879	0.1911	0.1942	0.1972	0.2001	0.2028	0.2054	0.2079	0.2103	0.2125	0.2145	0.2164	0.2182	0.2198	0.2213	0.2226	0.2237	0.2247	0.2256	0.2262	0.2268	0.2272	0.2274	0.2275	0.2275	0.2273	0.2269	0.2265	0.2259	0.2251	0.2243	0.2233	0.2222	0.221	0.2197	0.2182	0.2167	0.215	0.2133	0.2114	0.2095	0.2075	0.2054	0.2032	0.201	0.1986
108.73Hz	0.1785	0.182	0.1853	0.1885	0.1917	0.1947	0.1976	0.2003	0.203	0.2055	0.2078	0.2101	0.2122	0.2141	0.2159	0.2175	0.219	0.2203	0.2215	0.2225	0.2234	0.2241	0.2247	0.2251	0.2254	0.2255	0.2255	0.2254	0.225	0.2246	0.224	0.2233	0.2225	0.2215	0.2205	0.2193	0.2179	0.2165	0.215	0.2133	0.2116	0.2097	0.2078	0.2057	0.2036	0.2014	0.199	0.1967	0.1942
108.15Hz	0.1789	0.1822	0.1855	0.1886	0.1917	0.1946	0.1973	0.2	0.2025	0.2049	0.2071	0.2092	0.2112	0.213	0.2147	0.2162	0.2175	0.2187	0.2198	0.2207	0.2214	0.222	0.2225	0.2228	0.2229	0.2229	0.2228	0.2225	0.2221	0.2215	0.2208	0.22	0.2191	0.218	0.2169	0.2156	0.2141	0.2126	0.211	0.2092	0.2074	0.2054	0.2034	0.2012	0.199	0.1966	0.1942	0.1917	0.1891
107.58Hz	0.1789	0.1821	0.1852	0.1883	0.1912	0.1939	0.1966	0.1991	0.2015	0.2038	0.2059	0.2078	0.2096	0.2113	0.2128	0.2142	0.2154	0.2165	0.2174	0.2181	0.2187	0.2192	0.2195	0.2197	0.2197	0.2196	0.2193	0.2189	0.2184	0.2177	0.2169	0.216	0.2149	0.2138	0.2125	0.2111	0.2096	0.208	0.2062	0.2044	0.2025	0.2004	0.1983	0.196	0.1937	0.1913	0.1887	0.1861	0.1834
107.01Hz	0.1785	0.1816	0.1846	0.1875	0.1902	0.1929	0.1954	0.1978	0.2	0.2021	0.204	0.2059	0.2075	0.209	0.2104	0.2116	0.2126	0.2135	0.2143	0.2149	0.2154	0.2157	0.2158	0.2159	0.2157	0.2155	0.2151	0.2146	0.2139	0.2131	0.2122	0.2112	0.2101	0.2088	0.2074	0.2059	0.2043	0.2026	0.2008	0.1989	0.1969	0.1948	0.1926	0.1903	0.1879	0.1854	0.1828	0.1801	0.1773
106.44Hz	0.1777	0.1807	0.1835	0.1863	0.1889	0.1914	0.1938	0.196	0.1981	0.2	0.2018	0.2034	0.2049	0.2063	0.2075	0.2085	0.2094	0.2102	0.2108	0.2112	0.2115	0.2117	0.2117	0.2115	0.2113	0.2109	0.2104	0.2097	0.2089	0.208	0.207	0.2059	0.2046	0.2033	0.2018	0.2003	0.1986	0.1968	0.1949	0.193	0.1909	0.1887	0.1865	0.1841	0.1817	0.1791	0.1764	0.1737	0.1708
105.87Hz	0.1765	0.1794	0.1821	0.1847	0.1871	0.1895	0.1917	0.1937	0.1956	0.1974	0.199	0.2005	0.2018	0.203	0.204	0.2049	0.2056	0.2062	0.2066	0.2069	0.207	0.207	0.2069	0.2066	0.2062	0.2057	0.205	0.2042	0.2033	0.2023	0.2012	0.1999	0.1986	0.1972	0.1956	0.194	0.1923	0.1904	0.1885	0.1865	0.1844	0.1822	0.1799	0.1775	0.1751	0.1725	0.1698	0.1671	0.1642
105.31Hz	0.175	0.1777	0.1803	0.1827	0.185	0.1871	0.1892	0.191	0.1928	0.1943	0.1958	0.1971	0.1982	0.1992	0.2	0.2007	0.2013	0.2016	0.2019	0.202	0.202	0.2018	0.2015	0.2011	0.2005	0.1999	0.1991	0.1982	0.1972	0.196	0.1948	0.1935	0.1921	0.1906	0.189	0.1873	0.1855	0.1837	0.1817	0.1797	0.1776	0.1754	0.1731	0.1708	0.1683	0.1658	0.1632	0.1604	0.1576
104.75Hz	0.1731	0.1756	0.178	0.1803	0.1824	0.1844	0.1862	0.1879	0.1895	0.1909	0.1921	0.1932	0.1941	0.1949	0.1956	0.1961	0.1965	0.1967	0.1967	0.1967	0.1965	0.1961	0.1957	0.1951	0.1944	0.1936	0.1927	0.1917	0.1905	0.1893	0.188	0.1866	0.1851	0.1836	0.1819	0.1802	0.1784	0.1765	0.1746	0.1726	0.1705	0.1683	0.1661	0.1638	0.1614	0.1589	0.1564	0.1537	0.151
104.19Hz	0.171	0.1734	0.1756	0.1777	0.1796	0.1814	0.1831	0.1846	0.1859	0.1871	0.1882	0.1891	0.1899	0.1905	0.1909	0.1912	0.1914	0.1914	0.1913	0.1911	0.1907	0.1902	0.1896	0.1889	0.188	0.1871	0.186	0.1849	0.1837	0.1824	0.181	0.1795	0.1779	0.1763	0.1746	0.1729	0.1711	0.1692	0.1673	0.1653	0.1633	0.1612	0.159	0.1568	0.1545	0.1522	0.1497	0.1472	0.1446
103.64Hz	0.1686	0.1707	0.1728	0.1747	0.1764	0.178	0.1795	0.1808	0.1819	0.183	0.1838	0.1845	0.1851	0.1855	0.1857	0.1859	0.1858	0.1857	0.1854	0.185	0.1844	0.1837	0.183	0.1821	0.1811	0.18	0.1789	0.1776	0.1763	0.1749	0.1734	0.1719	0.1703	0.1686	0.1669	0.1652	0.1634	0.1615	0.1597	0.1577	0.1558	0.1538	0.1517	0.1496	0.1474	0.1452	0.143	0.1406	0.1382
103.09Hz	0.1658	0.1678	0.1696	0.1713	0.1729	0.1743	0.1756	0.1767	0.1776	0.1784	0.1791	0.1796	0.1799	0.1801	0.1802	0.1801	0.1799	0.1795	0.179	0.1784	0.1777	0.1769	0.1759	0.1749	0.1738	0.1726	0.1713	0.1699	0.1685	0.167	0.1654	0.1638	0.1622	0.1605	0.1588	0.1571	0.1553	0.1535	0.1517	0.1498	0.148	0.1461	0.1442	0.1422	0.1402	0.1382	0.1361	0.134	0.1318
102.54Hz	0.163	0.1648	0.1664	0.1679	0.1693	0.1705	0.1716	0.1725	0.1732	0.1738	0.1742	0.1745	0.1747	0.1747	0.1745	0.1743	0.1738	0.1733	0.1726	0.1718	0.1709	0.1699	0.1688	0.1676	0.1663	0.165	0.1636	0.1621	0.1605	0.159	0.1573	0.1557	0.154	0.1523	0.1506	0.1489	0.1471	0.1454	0.1436	0.1419	0.1401	0.1384	0.1366	0.1348	0.133	0.1312	0.1294	0.1275	0.1256
101.99Hz	0.1597	0.1614	0.1628	0.1641	0.1653	0.1663	0.1671	0.1678	0.1684	0.1688	0.169	0.1691	0.169	0.1688	0.1685	0.168	0.1674	0.1666	0.1658	0.1648	0.1637	0.1625	0.1613	0.1599	0.1585	0.157	0.1555	0.1539	0.1522	0.1506	0.1489	0.1472	0.1455	0.1438	0.1421	0.1404	0.1387	0.137	0.1354	0.1337	0.1321	0.1305	0.1289	0.1273	0.1257	0.1242	0.1226	0.121	0.1194
101.45Hz	0.1565	0.1579	0.1592	0.1603	0.1613	0.1621	0.1627	0.1632	0.1636	0.1637	0.1638	0.1636	0.1634	0.163	0.1624	0.1617	0.1609	0.1599	0.1589	0.1577	0.1564	0.1551	0.1537	0.1521	0.1506	0.1489	0.1473	0.1455	0.1438	0.142	0.1403	0.1385	0.1368	0.135	0.1333	0.1317	0.13	0.1284	0.1268	0.1253	0.1238	0.1224	0.1209	0.1196	0.1182	0.1169	0.1156	0.1143	0.113
100.91Hz	0.1531	0.1543	0.1554	0.1563	0.1571	0.1577	0.1582	0.1584	0.1586	0.1586	0.1584	0.158	0.1576	0.1569	0.1562	0.1553	0.1543	0.1531	0.1519	0.1505	0.1491	0.1475	0.1459	0.1442	0.1425	0.1407	0.1389	0.1371	0.1352	0.1334	0.1315	0.1297	0.1279	0.1261	0.1244	0.1227	0.1211	0.1196	0.1181	0.1167	0.1153	0.114	0.1128	0.1117	0.1106	0.1095	0.1085	0.1075	0.1066
100.37Hz	0.1497	0.1507	0.1516	0.1523	0.1529	0.1533	0.1536	0.1536	0.1536	0.1533	0.153	0.1524	0.1517	0.1509	0.1499	0.1488	0.1476	0.1463	0.1448	0.1432	0.1416	0.1399	0.1381	0.1362	0.1343	0.1323	0.1304	0.1284	0.1264	0.1244	0.1225	0.1206	0.1187	0.1169	0.1152	0.1135	0.1119	0.1104	0.109	0.1077	0.1065	0.1054	0.1043	0.1034	0.1025	0.1017	0.101	0.1004	0.0998
99.84Hz	0.1462	0.1471	0.1478	0.1483	0.1487	0.1489	0.149	0.1489	0.1486	0.1482	0.1476	0.1469	0.146	0.1449	0.1438	0.1425	0.141	0.1395	0.1378	0.1361	0.1342	0.1323	0.1303	0.1283	0.1262	0.1241	0.1219	0.1198	0.1177	0.1156	0.1135	0.1115	0.1095	0.1077	0.1059	0.1042	0.1026	0.1011	0.0998	0.0986	0.0975	0.0965	0.0957	0.0949	0.0943	0.0938	0.0934	0.093	0.0928
99.31Hz	0.1428	0.1434	0.144	0.1443	0.1445	0.1446	0.1444	0.1442	0.1437	0.1431	0.1423	0.1414	0.1403	0.139	0.1377	0.1362	0.1345	0.1328	0.1309	0.129	0.1269	0.1248	0.1226	0.1204	0.1181	0.1158	0.1135	0.1112	0.1089	0.1066	0.1044	0.1023	0.1002	0.0983	0.0964	0.0947	0.0931	0.0916	0.0903	0.0892	0.0882	0.0874	0.0867	0.0862	0.0858	0.0855	0.0854	0.0854	0.0855
98.78Hz	0.1393	0.1398	0.1402	0.1404	0.1404	0.1403	0.14	0.1395	0.1389	0.1381	0.1371	0.136	0.1347	0.1333	0.1318	0.1301	0.1282	0.1263	0.1243	0.1221	0.1199	0.1175	0.1151	0.1127	0.1102	0.1077	0.1052	0.1027	0.1002	0.0978	0.0954	0.0931	0.0909	0.0888	0.0868	0.085	0.0834	0.0819	0.0806	0.0795	0.0786	0.0779	0.0773	0.077	0.0768	0.0769	0.077	0.0774	0.0778
98.26Hz	0.1359	0.1363	0.1365	0.1365	0.1364	0.1361	0.1357	0.135	0.1342	0.1333	0.1322	0.1309	0.1294	0.1278	0.1261	0.1242	0.1222	0.1201	0.1178	0.1155	0.113	0.1105	0.1079	0.1053	0.1026	0.0998	0.0971	0.0944	0.0917	0.089	0.0864	0.0839	0.0815	0.0793	0.0771	0.0752	0.0734	0.0719	0.0705	0.0694	0.0686	0.0679	0.0676	0.0674	0.0675	0.0678	0.0683	0.0689	0.0698
97.73Hz	0.1326	0.1329	0.1329	0.1328	0.1326	0.1321	0.1315	0.1307	0.1298	0.1287	0.1274	0.126	0.1244	0.1226	0.1207	0.1187	0.1165	0.1142	0.1118	0.1092	0.1066	0.1039	0.1011	0.0982	0.0953	0.0923	0.0894	0.0864	0.0835	0.0806	0.0777	0.075	0.0724	0.0699	0.0675	0.0654	0.0635	0.0618	0.0603	0.0592	0.0583	0.0578	0.0575	0.0576	0.0579	0.0584	0.0593	0.0603	0.0615
97.21Hz	0.1296	0.1297	0.1297	0.1295	0.1291	0.1285	0.1278	0.1269	0.1258	0.1245	0.1231	0.1216	0.1198	0.1179	0.1159	0.1137	0.1114	0.1089	0.1063	0.1036	0.1008	0.0979	0.0949	0.0918	0.0887	0.0855	0.0823	0.0791	0.0759	0.0727	0.0696	0.0666	0.0636	0.0608	0.0582	0.0558	0.0536	0.0517	0.0501	0.0488	0.0479	0.0474	0.0472	0.0474	0.048	0.0489	0.0501	0.0515	0.0532
96.7Hz	0.1267	0.1267	0.1265	0.1262	0.1257	0.125	0.1242	0.1231	0.122	0.1206	0.1191	0.1174	0.1155	0.1135	0.1114	0.109	0.1066	0.104	0.1013	0.0984	0.0955	0.0924	0.0892	0.086	0.0826	0.0793	0.0758	0.0724	0.0689	0.0655	0.062	0.0587	0.0554	0.0522	0.0492	0.0464	0.0439	0.0416	0.0397	0.0382	0.0372	0.0367	0.0367	0.0371	0.038	0.0393	0.041	0.0429	0.0451
96.18Hz	0.124	0.124	0.1237	0.1233	0.1227	0.122	0.1211	0.12	0.1187	0.1173	0.1157	0.1139	0.112	0.1099	0.1076	0.1053	0.1027	0.1	0.0972	0.0943	0.0912	0.088	0.0847	0.0813	0.0778	0.0743	0.0707	0.067	0.0633	0.0596	0.0558	0.0521	0.0485	0.0449	0.0414	0.0381	0.035	0.0322	0.0298	0.0279	0.0265	0.0259	0.0259	0.0267	0.028	0.0299	0.0321	0.0347	0.0374
95.67Hz	0.1218	0.1216	0.1213	0.1208	0.1202	0.1194	0.1184	0.1173	0.1159	0.1145	0.1128	0.111	0.109	0.1069	0.1046	0.1022	0.0996	0.0968	0.094	0.0909	0.0878	0.0846	0.0812	0.0777	0.0741	0.0705	0.0667	0.0629	0.059	0.0551	0.0512	0.0472	0.0432	0.0392	0.0353	0.0314	0.0277	0.0241	0.0209	0.0182	0.0161	0.0151	0.0152	0.0165	0.0187	0.0214	0.0245	0.0278	0.0313
95.16Hz	0.1196	0.1194	0.119	0.1185	0.1179	0.117	0.116	0.1149	0.1135	0.112	0.1104	0.1086	0.1066	0.1044	0.1021	0.0997	0.0971	0.0944	0.0915	0.0885	0.0854	0.0822	0.0788	0.0753	0.0717	0.0681	0.0643	0.0605	0.0565	0.0525	0.0485	0.0444	0.0402	0.0361	0.0319	0.0276	0.0234	0.0192	0.015	0.011	0.0072	0.0045	0.0049	0.008	0.0118	0.0157	0.0197	0.0236	0.0275
94.66Hz	0.1177	0.1174	0.1171	0.1166	0.1159	0.115	0.114	0.1129	0.1115	0.11	0.1084	0.1066	0.1047	0.1025	0.1003	0.0979	0.0954	0.0927	0.0899	0.0869	0.0839	0.0807	0.0774	0.074	0.0705	0.0669	0.0633	0.0595	0.0557	0.0518	0.0479	0.0439	0.0398	0.0358	0.0317	0.0276	0.0236	0.0196	0.0156	0.0119	0.0087	0.0067	0.007	0.0094	0.0126	0.0163	0.02	0.0238	0.0276
94.15Hz	0.1161	0.1159	0.1155	0.115	0.1143	0.1135	0.1125	0.1113	0.1101	0.1086	0.107	0.1053	0.1034	0.1014	0.0992	0.0969	0.0945	0.0919	0.0892	0.0864	0.0835	0.0804	0.0773	0.0741	0.0707	0.0673	0.0639	0.0603	0.0568	0.0531	0.0495	0.0458	0.0421	0.0385	0.0349	0.0314	0.0281	0.0249	0.0221	0.0197	0.018	0.0171	0.0172	0.0182	0.0199	0.0223	0.025	0.028	0.0312
93.65Hz	0.1148	0.1146	0.1143	0.1138	0.1131	0.1124	0.1114	0.1104	0.1091	0.1078	0.1063	0.1046	0.1028	0.1009	0.0989	0.0967	0.0944	0.092	0.0895	0.0868	0.0841	0.0813	0.0783	0.0754	0.0723	0.0692	0.066	0.0628	0.0595	0.0563	0.053	0.0498	0.0466	0.0435	0.0405	0.0377	0.0351	0.0327	0.0307	0.0291	0.0279	0.0273	0.0273	0.0278	0.0289	0.0304	0.0323	0.0345	0.037
93.15Hz	0.1136	0.1135	0.1132	0.1127	0.1121	0.1114	0.1106	0.1096	0.1085	0.1072	0.1058	0.1043	0.1026	0.1008	0.099	0.0969	0.0948	0.0926	0.0903	0.0879	0.0853	0.0828	0.0801	0.0774	0.0746	0.0718	0.069	0.0661	0.0633	0.0604	0.0576	0.0548	0.0522	0.0496	0.0471	0.0449	0.0428	0.041	0.0395	0.0383	0.0374	0.037	0.0369	0.0372	0.0379	0.039	0.0403	0.042	0.0438
92.66Hz	0.1129	0.1127	0.1125	0.1121	0.1116	0.1109	0.1102	0.1093	0.1083	0.1071	0.1059	0.1045	0.103	0.1014	0.0996	0.0978	0.0959	0.0939	0.0918	0.0896	0.0873	0.085	0.0827	0.0802	0.0778	0.0753	0.0728	0.0703	0.0679	0.0654	0.063	0.0607	0.0585	0.0563	0.0544	0.0525	0.0509	0.0495	0.0483	0.0473	0.0467	0.0463	0.0462	0.0464	0.0469	0.0476	0.0486	0.0499	0.0513
92.17Hz	0.1123	0.1122	0.112	0.1117	0.1113	0.1108	0.1101	0.1093	0.1084	0.1074	0.1063	0.105	0.1037	0.1023	0.1007	0.0991	0.0974	0.0956	0.0937	0.0918	0.0898	0.0878	0.0857	0.0836	0.0814	0.0793	0.0771	0.075	0.0729	0.0708	0.0688	0.0668	0.065	0.0632	0.0616	0.0601	0.0587	0.0576	0.0566	0.0558	0.0553	0.0549	0.0548	0.0549	0.0553	0.0558	0.0565	0.0574	0.0585
91.68Hz	0.1117	0.1117	0.1116	0.1114	0.1111	0.1106	0.1101	0.1094	0.1086	0.1078	0.1068	0.1057	0.1046	0.1033	0.102	0.1005	0.099	0.0975	0.0959	0.0942	0.0924	0.0907	0.0889	0.087	0.0852	0.0834	0.0815	0.0797	0.0779	0.0762	0.0745	0.0728	0.0713	0.0698	0.0685	0.0673	0.0662	0.0652	0.0644	0.0638	0.0633	0.063	0.0629	0.0629	0.0631	0.0635	0.064	0.0647	0.0655
91.19Hz	0.1114	0.1114	0.1114	0.1113	0.111	0.1107	0.1103	0.1097	0.1091	0.1084	0.1075	0.1066	0.1056	0.1046	0.1034	0.1022	0.1009	0.0996	0.0982	0.0967	0.0952	0.0937	0.0922	0.0906	0.089	0.0875	0.0859	0.0844	0.0829	0.0814	0.08	0.0786	0.0773	0.0761	0.075	0.0739	0.073	0.0722	0.0715	0.071	0.0706	0.0703	0.0701	0.0701	0.0702	0.0705	0.0709	0.0713	0.072
90.7Hz	0.1111	0.1112	0.1113	0.1112	0.1111	0.1109	0.1105	0.1101	0.1096	0.109	0.1083	0.1076	0.1068	0.1059	0.1049	0.1039	0.1028	0.1016	0.1004	0.0992	0.0979	0.0967	0.0953	0.094	0.0927	0.0914	0.09	0.0888	0.0875	0.0862	0.085	0.0839	0.0828	0.0818	0.0808	0.08	0.0792	0.0785	0.0779	0.0774	0.077	0.0768	0.0766	0.0765	0.0766	0.0767	0.0769	0.0773	0.0777
90.22Hz	0.1108	0.111	0.1112	0.1112	0.1111	0.111	0.1108	0.1105	0.1101	0.1096	0.1091	0.1085	0.1078	0.1071	0.1063	0.1054	0.1045	0.1036	0.1026	0.1016	0.1005	0.0994	0.0983	0.0972	0.0961	0.095	0.0939	0.0928	0.0917	0.0907	0.0897	0.0887	0.0878	0.0869	0.0861	0.0854	0.0847	0.0841	0.0835	0.0831	0.0827	0.0825	0.0823	0.0821	0.0821	0.0821	0.0823	0.0825	0.0827
89.74Hz	0.1104	0.1107	0.1109	0.1111	0.1111	0.1111	0.1109	0.1107	0.1105	0.1101	0.1097	0.1093	0.1087	0.1081	0.1075	0.1068	0.106	0.1053	0.1044	0.1036	0.1027	0.1018	0.1009	0.1	0.099	0.0981	0.0972	0.0962	0.0953	0.0945	0.0936	0.0928	0.092	0.0913	0.0906	0.0899	0.0893	0.0888	0.0883	0.0879	0.0875	0.0873	0.087	0.0869	0.0868	0.0867	0.0868	0.0868	0.087
89.26Hz	0.1101	0.1104	0.1107	0.1109	0.111	0.111	0.111	0.1109	0.1107	0.1105	0.1102	0.1098	0.1094	0.109	0.1084	0.1079	0.1073	0.1066	0.106	0.1053	0.1045	0.1038	0.103	0.1022	0.1015	0.1007	0.0999	0.0991	0.0984	0.0976	0.0969	0.0962	0.0955	0.0949	0.0943	0.0937	0.0931	0.0927	0.0922	0.0918	0.0915	0.0912	0.0909	0.0907	0.0906	0.0904	0.0904	0.0904	0.0904
88.79Hz	0.1096	0.11	0.1104	0.1106	0.1108	0.1109	0.1109	0.1109	0.1108	0.1107	0.1105	0.1102	0.1099	0.1096	0.1092	0.1087	0.1082	0.1077	0.1072	0.1066	0.106	0.1054	0.1047	0.1041	0.1034	0.1027	0.1021	0.1014	0.1008	0.1001	0.0995	0.0989	0.0983	0.0977	0.0972	0.0966	0.0962	0.0957	0.0953	0.0949	0.0945	0.0942	0.0939	0.0937	0.0935	0.0933	0.0931	0.093	0.0929
88.32Hz	0.109	0.1095	0.1098	0.1101	0.1104	0.1105	0.1106	0.1107	0.1107	0.1106	0.1105	0.1103	0.1101	0.1098	0.1095	0.1092	0.1088	0.1084	0.1079	0.1075	0.107	0.1064	0.1059	0.1054	0.1048	0.1042	0.1037	0.1031	0.1025	0.102	0.1014	0.1009	0.1003	0.0998	0.0993	0.0988	0.0984	0.0979	0.0975	0.0971	0.0968	0.0964	0.0961	0.0958	0.0956	0.0953	0.0951	0.0949	0.0947
87.85Hz	0.1084	0.1089	0.1093	0.1096	0.1099	0.1101	0.1102	0.1103	0.1104	0.1104	0.1103	0.1102	0.11	0.1098	0.1096	0.1093	0.109	0.1087	0.1083	0.1079	0.1075	0.107	0.1066	0.1061	0.1056	0.1051	0.1046	0.1041	0.1036	0.1031	0.1026	0.1021	0.1016	0.1011	0.1007	0.1002	0.0998	0.0994	0.0989	0.0986	0.0982	0.0978	0.0975	0.0971	0.0968	0.0965	0.0962	0.0959	0.0957
87.38Hz	0.1074	0.1079	0.1083	0.1087	0.1089	0.1092	0.1094	0.1095	0.1096	0.1096	0.1096	0.1095	0.1094	0.1093	0.1091	0.1089	0.1086	0.1083	0.108	0.1077	0.1073	0.1069	0.1065	0.1061	0.1057	0.1053	0.1048	0.1044	0.1039	0.1035	0.103	0.1025	0.1021	0.1016	0.1012	0.1008	0.1004	0.0999	0.0995	0.0991	0.0987	0.0984	0.098	0.0976	0.0973	0.0969	0.0966	0.0962	0.0959
86.92Hz	0.1064	0.1069	0.1073	0.1076	0.108	0.1082	0.1084	0.1086	0.1087	0.1087	0.1087	0.1087	0.1086	0.1085	0.1084	0.1082	0.108	0.1077	0.1075	0.1072	0.1068	0.1065	0.1061	0.1058	0.1054	0.105	0.1046	0.1042	0.1037	0.1033	0.1029	0.1025	0.102	0.1016	0.1012	0.1008	0.1003	0.0999	0.0995	0.0991	0.0987	0.0983	0.0979	0.0975	0.0971	0.0967	0.0963	0.0959	0.0955
86.45Hz	0.1051	0.1056	0.106	0.1064	0.1067	0.1069	0.1071	0.1073	0.1074	0.1075	0.1075	0.1075	0.1074	0.1073	0.1072	0.107	0.1068	0.1066	0.1063	0.106	0.1057	0.1054	0.1051	0.1047	0.1044	0.104	0.1036	0.1032	0.1028	0.1024	0.102	0.1016	0.1011	0.1007	0.1003	0.0999	0.0995	0.099	0.0986	0.0982	0.0978	0.0974	0.097	0.0965	0.0961	0.0957	0.0953	0.0948	0.0944
85.99Hz	0.1036	0.1041	0.1045	0.1048	0.1051	0.1054	0.1056	0.1057	0.1058	0.1059	0.1059	0.1058	0.1058	0.1057	0.1056	0.1054	0.1052	0.105	0.1047	0.1045	0.1042	0.1039	0.1035	0.1032	0.1028	0.1025	0.1021	0.1017	0.1013	0.1009	0.1005	0.1001	0.0997	0.0993	0.0989	0.0985	0.098	0.0976	0.0972	0.0968	0.0964	0.0959	0.0955	0.0951	0.0947	0.0942	0.0938	0.0933	0.0928
85.54Hz	0.1019	0.1023	0.1027	0.103	0.1032	0.1035	0.1036	0.1037	0.1038	0.1039	0.1039	0.1038	0.1037	0.1036	0.1035	0.1033	0.1031	0.1029	0.1026	0.1023	0.102	0.1017	0.1014	0.101	0.1007	0.1003	0.0999	0.0996	0.0992	0.0988	0.0984	0.098	0.0976	0.0972	0.0968	0.0964	0.0959	0.0955	0.0951	0.0947	0.0943	0.0939	0.0935	0.093	0.0926	0.0921	0.0917	0.0912	0.0907
85.08Hz	0.1	0.1004	0.1007	0.101	0.1012	0.1014	0.1015	0.1016	0.1016	0.1016	0.1016	0.1015	0.1014	0.1012	0.101	0.1008	0.1006	0.1003	0.1001	0.0998	0.0994	0.0991	0.0988	0.0984	0.098	0.0976	0.0973	0.0969	0.0965	0.0961	0.0957	0.0952	0.0948	0.0944	0.094	0.0936	0.0932	0.0928	0.0924	0.092	0.0916	0.0912	0.0908	0.0903	0.0899	0.0895	0.089	0.0886	0.0881
84.63Hz	0.0979	0.0982	0.0985	0.0987	0.0989	0.099	0.0991	0.0991	0.0991	0.0991	0.099	0.0989	0.0987	0.0985	0.0983	0.098	0.0978	0.0975	0.0972	0.0968	0.0965	0.0961	0.0958	0.0954	0.095	0.0946	0.0942	0.0938	0.0934	0.093	0.0925	0.0921	0.0917	0.0913	0.0909	0.0905	0.0901	0.0897	0.0894	0.089	0.0886	0.0882	0.0878	0.0874	0.087	0.0866	0.0862	0.0857	0.0853
84.18Hz	0.0957	0.096	0.0962	0.0963	0.0965	0.0965	0.0965	0.0965	0.0964	0.0963	0.0962	0.096	0.0958	0.0956	0.0953	0.095	0.0947	0.0944	0.094	0.0936	0.0933	0.0929	0.0924	0.092	0.0916	0.0912	0.0908	0.0903	0.0899	0.0895	0.0891	0.0887	0.0882	0.0878	0.0875	0.0871	0.0867	0.0863	0.0859	0.0856	0.0852	0.0848	0.0845	0.0841	0.0838	0.0834	0.083	0.0826	0.0822
83.73Hz	0.0931	0.0933	0.0934	0.0935	0.0935	0.0935	0.0935	0.0934	0.0932	0.0931	0.0929	0.0926	0.0923	0.092	0.0917	0.0914	0.091	0.0906	0.0902	0.0898	0.0893	0.0889	0.0884	0.088	0.0875	0.0871	0.0866	0.0862	0.0858	0.0853	0.0849	0.0845	0.0841	0.0837	0.0833	0.0829	0.0826	0.0822	0.0819	0.0816	0.0813	0.081	0.0806	0.0803	0.08	0.0797	0.0794	0.0791	0.0788
83.29Hz	0.0906	0.0907	0.0907	0.0907	0.0907	0.0906	0.0904	0.0903	0.09	0.0898	0.0895	0.0892	0.0888	0.0884	0.088	0.0876	0.0872	0.0867	0.0862	0.0857	0.0853	0.0848	0.0842	0.0837	0.0832	0.0828	0.0823	0.0818	0.0813	0.0809	0.0804	0.08	0.0796	0.0792	0.0789	0.0785	0.0782	0.0779	0.0776	0.0773	0.077	0.0768	0.0765	0.0763	0.0761	0.0759	0.0757	0.0754	0.0752
82.84Hz	0.0879	0.088	0.0879	0.0878	0.0877	0.0875	0.0873	0.0871	0.0868	0.0864	0.0861	0.0857	0.0852	0.0848	0.0843	0.0838	0.0833	0.0828	0.0822	0.0817	0.0811	0.0805	0.08	0.0794	0.0789	0.0783	0.0778	0.0773	0.0768	0.0763	0.0758	0.0754	0.075	0.0746	0.0742	0.0739	0.0736	0.0733	0.0731	0.0728	0.0726	0.0724	0.0722	0.0721	0.072	0.0718	0.0717	0.0716	0.0715
82.4Hz	0.0851	0.085	0.0849	0.0847	0.0845	0.0842	0.0839	0.0836	0.0832	0.0827	0.0823	0.0818	0.0812	0.0807	0.0801	0.0795	0.0789	0.0783	0.0777	0.077	0.0764	0.0757	0.0751	0.0745	0.0739	0.0733	0.0727	0.0721	0.0716	0.0711	0.0706	0.0701	0.0697	0.0693	0.069	0.0687	0.0684	0.0682	0.0679	0.0678	0.0676	0.0675	0.0674	0.0674	0.0674	0.0674	0.0674	0.0674	0.0674
81.97Hz	0.0822	0.082	0.0818	0.0815	0.0812	0.0808	0.0804	0.0799	0.0795	0.0789	0.0783	0.0777	0.0771	0.0765	0.0758	0.0751	0.0744	0.0737	0.0729	0.0722	0.0715	0.0708	0.07	0.0693	0.0687	0.068	0.0674	0.0667	0.0662	0.0656	0.0651	0.0646	0.0642	0.0638	0.0635	0.0632	0.063	0.0628	0.0626	0.0625	0.0625	0.0624	0.0625	0.0625	0.0626	0.0627	0.0629	0.0631	0.0632
81.53Hz	0.0793	0.079	0.0787	0.0784	0.0779	0.0775	0.077	0.0764	0.0758	0.0752	0.0745	0.0738	0.0731	0.0724	0.0716	0.0708	0.07	0.0692	0.0684	0.0675	0.0667	0.0659	0.0651	0.0643	0.0636	0.0628	0.0621	0.0614	0.0608	0.0602	0.0597	0.0592	0.0587	0.0583	0.058	0.0577	0.0575	0.0574	0.0573	0.0572	0.0572	0.0573	0.0574	0.0576	0.0578	0.0581	0.0584	0.0587	0.0591
81.1Hz	0.0765	0.0761	0.0757	0.0752	0.0747	0.0742	0.0735	0.0729	0.0722	0.0714	0.0707	0.0699	0.069	0.0681	0.0673	0.0664	0.0654	0.0645	0.0636	0.0626	0.0617	0.0608	0.0599	0.059	0.0581	0.0573	0.0565	0.0557	0.055	0.0544	0.0538	0.0532	0.0527	0.0523	0.052	0.0517	0.0515	0.0514	0.0514	0.0514	0.0515	0.0517	0.0519	0.0522	0.0526	0.053	0.0534	0.0539	0.0545
80.66Hz	0.0737	0.0733	0.0728	0.0722	0.0716	0.0709	0.0702	0.0694	0.0686	0.0678	0.0669	0.066	0.065	0.0641	0.0631	0.062	0.061	0.06	0.0589	0.0579	0.0568	0.0558	0.0547	0.0537	0.0528	0.0518	0.0509	0.0501	0.0493	0.0485	0.0479	0.0473	0.0467	0.0463	0.0459	0.0457	0.0455	0.0454	0.0454	0.0455	0.0457	0.046	0.0463	0.0468	0.0473	0.0478	0.0485	0.0492	0.0499
80.24Hz	0.0711	0.0706	0.07	0.0693	0.0686	0.0678	0.067	0.0662	0.0653	0.0643	0.0633	0.0623	0.0612	0.0601	0.059	0.0579	0.0567	0.0556	0.0544	0.0532	0.052	0.0508	0.0497	0.0486	0.0474	0.0464	0.0454	0.0444	0.0435	0.0426	0.0418	0.0411	0.0406	0.04	0.0397	0.0394	0.0392	0.0391	0.0392	0.0393	0.0396	0.04	0.0405	0.0411	0.0418	0.0425	0.0434	0.0443	0.0452
79.81Hz	0.0685	0.0679	0.0672	0.0665	0.0657	0.0648	0.0639	0.063	0.062	0.0609	0.0598	0.0587	0.0575	0.0563	0.0551	0.0539	0.0526	0.0513	0.05	0.0487	0.0473	0.046	0.0447	0.0434	0.0422	0.041	0.0398	0.0387	0.0376	0.0366	0.0357	0.0349	0.0342	0.0336	0.0332	0.0328	0.0326	0.0326	0.0327	0.0329	0.0333	0.0338	0.0345	0.0352	0.0361	0.0371	0.0381	0.0393	0.0405
79.38Hz	0.0662	0.0655	0.0648	0.0639	0.0631	0.0621	0.0612	0.0601	0.059	0.0579	0.0567	0.0555	0.0542	0.0529	0.0516	0.0502	0.0488	0.0474	0.046	0.0445	0.0431	0.0416	0.0402	0.0387	0.0373	0.0359	0.0345	0.0332	0.032	0.0308	0.0297	0.0288	0.0279	0.0272	0.0266	0.0262	0.026	0.026	0.0261	0.0265	0.027	0.0277	0.0285	0.0295	0.0306	0.0318	0.0331	0.0345	0.036
78.96Hz	0.0641	0.0633	0.0625	0.0616	0.0607	0.0597	0.0586	0.0575	0.0564	0.0552	0.0539	0.0526	0.0513	0.0499	0.0484	0.047	0.0455	0.044	0.0424	0.0408	0.0392	0.0376	0.036	0.0344	0.0328	0.0312	0.0297	0.0281	0.0267	0.0253	0.0239	0.0227	0.0216	0.0207	0.02	0.0194	0.0191	0.0191	0.0193	0.0198	0.0205	0.0214	0.0225	0.0237	0.0251	0.0267	0.0283	0.03	0.0317
78.54Hz	0.0623	0.0615	0.0607	0.0597	0.0587	0.0577	0.0566	0.0554	0.0542	0.053	0.0517	0.0503	0.0489	0.0475	0.046	0.0444	0.0429	0.0412	0.0396	0.0379	0.0362	0.0345	0.0328	0.031	0.0293	0.0275	0.0257	0.024	0.0223	0.0206	0.0189	0.0174	0.016	0.0147	0.0136	0.0128	0.0124	0.0123	0.0126	0.0133	0.0143	0.0156	0.017	0.0187	0.0204	0.0223	0.0242	0.0262	0.0283
78.13Hz	0.0608	0.0599	0.059	0.0581	0.0571	0.056	0.0549	0.0537	0.0525	0.0512	0.0498	0.0485	0.047	0.0455	0.044	0.0424	0.0408	0.0392	0.0375	0.0358	0.034	0.0322	0.0304	0.0286	0.0267	0.0248	0.0229	0.021	0.0191	0.0171	0.0152	0.0133	0.0114	0.0096	0.0079	0.0065	0.0055	0.0054	0.006	0.0074	0.009	0.0109	0.0129	0.015	0.0172	0.0194	0.0216	0.0238	0.0261
77.71Hz	0.0596	0.0588	0.0579	0.0569	0.0559	0.0548	0.0537	0.0525	0.0513	0.05	0.0486	0.0473	0.0458	0.0444	0.0428	0.0413	0.0397	0.0381	0.0364	0.0347	0.0329	0.0312	0.0294	0.0275	0.0257	0.0238	0.0219	0.0199	0.018	0.016	0.014	0.012	0.0099	0.0079	0.0058	0.0038	0.002	0.0016	0.0033	0.0053	0.0074	0.0096	0.0118	0.0141	0.0163	0.0186	0.0209	0.0232	0.0255
77.3Hz	0.0588	0.0579	0.057	0.0561	0.0551	0.054	0.0529	0.0518	0.0506	0.0493	0.048	0.0467	0.0453	0.0438	0.0424	0.0409	0.0393	0.0378	0.0362	0.0346	0.0329	0.0312	0.0295	0.0278	0.0261	0.0243	0.0226	0.0208	0.0191	0.0173	0.0156	0.014	0.0124	0.0109	0.0097	0.0087	0.0082	0.0081	0.0087	0.0096	0.011	0.0125	0.0143	0.0162	0.0182	0.0202	0.0223	0.0245	0.0267
76.89Hz	0.0582	0.0574	0.0565	0.0556	0.0546	0.0536	0.0525	0.0514	0.0502	0.049	0.0478	0.0465	0.0452	0.0439	0.0425	0.0411	0.0396	0.0382	0.0367	0.0352	0.0337	0.0322	0.0307	0.0292	0.0276	0.0261	0.0246	0.0232	0.0217	0.0204	0.0191	0.0179	0.0168	0.0159	0.0152	0.0147	0.0145	0.0146	0.0149	0.0156	0.0165	0.0176	0.0189	0.0204	0.022	0.0238	0.0256	0.0275	0.0295
76.48Hz	0.058	0.0572	0.0563	0.0555	0.0545	0.0536	0.0526	0.0515	0.0504	0.0493	0.0482	0.047	0.0458	0.0445	0.0433	0.042	0.0407	0.0394	0.038	0.0367	0.0354	0.0341	0.0328	0.0315	0.0302	0.0289	0.0277	0.0266	0.0255	0.0244	0.0235	0.0226	0.0219	0.0213	0.0209	0.0207	0.0206	0.0207	0.021	0.0215	0.0223	0.0231	0.0242	0.0254	0.0267	0.0282	0.0297	0.0314	0.0332
76.07Hz	0.0579	0.0572	0.0564	0.0556	0.0547	0.0538	0.0528	0.0519	0.0509	0.0498	0.0488	0.0477	0.0466	0.0454	0.0443	0.0432	0.042	0.0409	0.0397	0.0386	0.0374	0.0363	0.0352	0.0341	0.033	0.032	0.0311	0.0302	0.0293	0.0286	0.0279	0.0273	0.0268	0.0265	0.0262	0.0261	0.0262	0.0263	0.0267	0.0271	0.0277	0.0285	0.0294	0.0304	0.0316	0.0329	0.0342	0.0357	0.0373
75.67Hz	0.0582	0.0575	0.0568	0.056	0.0552	0.0544	0.0535	0.0526	0.0517	0.0507	0.0498	0.0488	0.0478	0.0468	0.0458	0.0448	0.0438	0.0428	0.0418	0.0408	0.0398	0.0389	0.0379	0.0371	0.0362	0.0354	0.0346	0.0339	0.0333	0.0328	0.0323	0.0319	0.0316	0.0313	0.0312	0.0312	0.0313	0.0315	0.0319	0.0323	0.0329	0.0336	0.0344	0.0354	0.0364	0.0375	0.0388	0.0401	0.0416
75.26Hz	0.0586	0.0579	0.0573	0.0565	0.0558	0.055	0.0542	0.0534	0.0526	0.0517	0.0508	0.05	0.0491	0.0482	0.0473	0.0464	0.0455	0.0446	0.0438	0.0429	0.0421	0.0413	0.0405	0.0398	0.0391	0.0385	0.0379	0.0373	0.0369	0.0364	0.0361	0.0358	0.0356	0.0355	0.0355	0.0356	0.0358	0.036	0.0364	0.0368	0.0374	0.0381	0.0388	0.0397	0.0407	0.0417	0.0429	0.0442	0.0455
74.86Hz	0.0591	0.0585	0.0579	0.0572	0.0565	0.0558	0.0551	0.0543	0.0536	0.0528	0.052	0.0512	0.0504	0.0496	0.0488	0.048	0.0472	0.0465	0.0457	0.045	0.0443	0.0436	0.0429	0.0423	0.0418	0.0412	0.0408	0.0404	0.04	0.0397	0.0394	0.0393	0.0392	0.0391	0.0392	0.0393	0.0395	0.0398	0.0402	0.0407	0.0413	0.0419	0.0427	0.0435	0.0444	0.0455	0.0466	0.0478	0.0491
74.46Hz	0.0597	0.0592	0.0586	0.0579	0.0573	0.0566	0.056	0.0553	0.0545	0.0538	0.0531	0.0524	0.0516	0.0509	0.0502	0.0494	0.0487	0.0481	0.0474	0.0467	0.0461	0.0455	0.045	0.0444	0.044	0.0435	0.0431	0.0428	0.0425	0.0423	0.0421	0.042	0.042	0.042	0.0421	0.0423	0.0425	0.0428	0.0432	0.0437	0.0443	0.045	0.0457	0.0465	0.0475	0.0485	0.0496	0.0508	0.052
74.07Hz	0.0603	0.0597	0.0592	0.0586	0.058	0.0574	0.0567	0.0561	0.0554	0.0547	0.054	0.0533	0.0526	0.052	0.0513	0.0506	0.05	0.0493	0.0487	0.0481	0.0475	0.047	0.0465	0.046	0.0456	0.0452	0.0448	0.0446	0.0443	0.0441	0.044	0.0439	0.0439	0.044	0.0441	0.0443	0.0446	0.0449	0.0454	0.0459	0.0464	0.0471	0.0479	0.0487	0.0496	0.0506	0.0517	0.0529	0.0542
73.67Hz	0.0608	0.0603	0.0598	0.0592	0.0586	0.058	0.0574	0.0567	0.0561	0.0554	0.0547	0.0541	0.0534	0.0527	0.0521	0.0514	0.0508	0.0501	0.0495	0.0489	0.0484	0.0479	0.0474	0.0469	0.0465	0.0461	0.0458	0.0455	0.0452	0.0451	0.0449	0.0449	0.0449	0.045	0.0451	0.0453	0.0456	0.0459	0.0464	0.0469	0.0475	0.0482	0.0489	0.0498	0.0507	0.0517	0.0529	0.0541	0.0554
73.28Hz	0.0614	0.0608	0.0603	0.0597	0.0591	0.0585	0.0579	0.0572	0.0566	0.0559	0.0552	0.0546	0.0539	0.0532	0.0525	0.0518	0.0512	0.0505	0.0499	0.0493	0.0487	0.0482	0.0477	0.0472	0.0467	0.0463	0.046	0.0457	0.0454	0.0452	0.0451	0.045	0.045	0.045	0.0451	0.0453	0.0456	0.046	0.0464	0.047	0.0476	0.0483	0.049	0.0499	0.0509	0.052	0.0531	0.0544	0.0557
72.89Hz	0.0619	0.0613	0.0608	0.0602	0.0596	0.059	0.0583	0.0576	0.057	0.0563	0.0556	0.0548	0.0541	0.0534	0.0527	0.052	0.0513	0.0506	0.0499	0.0492	0.0486	0.048	0.0474	0.0469	0.0464	0.0459	0.0455	0.0451	0.0448	0.0446	0.0444	0.0442	0.0442	0.0442	0.0443	0.0445	0.0447	0.0451	0.0455	0.0461	0.0467	0.0474	0.0482	0.0492	0.0502	0.0513	0.0525	0.0538	0.0553
72.51Hz	0.0623	0.0618	0.0612	0.0606	0.0599	0.0593	0.0586	0.0578	0.0571	0.0564	0.0556	0.0548	0.054	0.0533	0.0525	0.0517	0.0509	0.0501	0.0494	0.0486	0.0479	0.0472	0.0465	0.0459	0.0452	0.0447	0.0442	0.0437	0.0433	0.0429	0.0427	0.0425	0.0423	0.0423	0.0423	0.0425	0.0427	0.043	0.0435	0.044	0.0446	0.0454	0.0462	0.0472	0.0483	0.0495	0.0508	0.0522	0.0537
72.12Hz	0.0627	0.0621	0.0615	0.0608	0.0601	0.0594	0.0587	0.0579	0.0571	0.0563	0.0554	0.0546	0.0537	0.0528	0.0519	0.051	0.0501	0.0492	0.0483	0.0475	0.0466	0.0458	0.045	0.0442	0.0434	0.0427	0.0421	0.0415	0.0409	0.0404	0.04	0.0397	0.0395	0.0394	0.0393	0.0394	0.0396	0.0399	0.0403	0.0408	0.0415	0.0423	0.0432	0.0443	0.0455	0.0468	0.0482	0.0497	0.0514
71.74Hz	0.0631	0.0624	0.0618	0.0611	0.0603	0.0595	0.0587	0.0578	0.0569	0.056	0.0551	0.0541	0.0532	0.0522	0.0512	0.0501	0.0491	0.0481	0.047	0.046	0.045	0.044	0.043	0.042	0.0411	0.0402	0.0393	0.0386	0.0378	0.0372	0.0366	0.0361	0.0358	0.0355	0.0353	0.0353	0.0355	0.0357	0.0361	0.0367	0.0374	0.0383	0.0393	0.0405	0.0418	0.0432	0.0448	0.0465	0.0483
71.36Hz	0.0634	0.0627	0.0619	0.0612	0.0603	0.0595	0.0586	0.0576	0.0567	0.0557	0.0546	0.0535	0.0524	0.0513	0.0502	0.049	0.0478	0.0466	0.0454	0.0442	0.043	0.0418	0.0406	0.0394	0.0382	0.0371	0.036	0.035	0.034	0.0331	0.0323	0.0316	0.0311	0.0306	0.0303	0.0302	0.0303	0.0305	0.0309	0.0315	0.0323	0.0333	0.0345	0.0358	0.0373	0.039	0.0408	0.0427	0.0448
70.98Hz	0.0639	0.0632	0.0624	0.0616	0.0607	0.0597	0.0587	0.0577	0.0566	0.0555	0.0544	0.0532	0.052	0.0507	0.0494	0.0481	0.0467	0.0453	0.0439	0.0425	0.0411	0.0396	0.0382	0.0367	0.0353	0.0339	0.0325	0.0312	0.0299	0.0287	0.0276	0.0266	0.0257	0.025	0.0245	0.0242	0.0242	0.0243	0.0248	0.0255	0.0264	0.0276	0.029	0.0306	0.0324	0.0344	0.0364	0.0387	0.041
70.6Hz	0.0646	0.0638	0.0629	0.062	0.0611	0.0601	0.059	0.0579	0.0567	0.0555	0.0543	0.053	0.0516	0.0502	0.0488	0.0473	0.0458	0.0442	0.0426	0.041	0.0393	0.0376	0.0359	0.0342	0.0325	0.0308	0.029	0.0273	0.0257	0.024	0.0225	0.0211	0.0198	0.0187	0.0178	0.0173	0.0171	0.0173	0.0179	0.0188	0.0201	0.0216	0.0235	0.0255	0.0277	0.03	0.0325	0.0351	0.0378
70.22Hz	0.0655	0.0647	0.0638	0.0628	0.0618	0.0607	0.0596	0.0584	0.0572	0.0559	0.0545	0.0531	0.0517	0.0502	0.0486	0.047	0.0453	0.0436	0.0419	0.0401	0.0382	0.0363	0.0344	0.0324	0.0304	0.0284	0.0264	0.0243	0.0222	0.0201	0.018	0.016	0.0141	0.0123	0.0108	0.0097	0.0092	0.0095	0.0105	0.012	0.014	0.0163	0.0187	0.0213	0.024	0.0268	0.0297	0.0327	0.0357
69.85Hz	0.0666	0.0657	0.0648	0.0638	0.0628	0.0617	0.0605	0.0593	0.058	0.0566	0.0552	0.0538	0.0523	0.0507	0.0491	0.0474	0.0456	0.0438	0.042	0.0401	0.0381	0.0361	0.0341	0.032	0.0298	0.0276	0.0253	0.023	0.0207	0.0183	0.0159	0.0134	0.0108	0.0083	0.0057	0.003	0.0007	0.0026	0.0053	0.0081	0.011	0.0139	0.0169	0.0198	0.0229	0.026	0.0291	0.0322	0.0354
69.48Hz	0.0682	0.0673	0.0664	0.0654	0.0644	0.0632	0.0621	0.0608	0.0595	0.0582	0.0568	0.0553	0.0537	0.0521	0.0505	0.0488	0.047	0.0452	0.0434	0.0414	0.0395	0.0375	0.0354	0.0333	0.0312	0.029	0.0268	0.0246	0.0223	0.0201	0.0178	0.0156	0.0135	0.0116	0.01	0.0089	0.0085	0.0091	0.0104	0.0123	0.0146	0.0171	0.0197	0.0225	0.0254	0.0284	0.0314	0.0345	0.0376
69.11Hz	0.0701	0.0692	0.0683	0.0674	0.0663	0.0652	0.0641	0.0629	0.0616	0.0603	0.0589	0.0574	0.0559	0.0544	0.0528	0.0511	0.0494	0.0477	0.0459	0.0441	0.0422	0.0403	0.0384	0.0365	0.0345	0.0326	0.0307	0.0288	0.0269	0.0251	0.0234	0.0219	0.0205	0.0194	0.0186	0.0182	0.0182	0.0186	0.0195	0.0208	0.0224	0.0243	0.0264	0.0287	0.0312	0.0338	0.0365	0.0393	0.0422
68.74Hz	0.0726	0.0718	0.0709	0.07	0.069	0.068	0.0669	0.0657	0.0645	0.0632	0.0619	0.0606	0.0592	0.0577	0.0562	0.0547	0.0531	0.0515	0.0498	0.0482	0.0465	0.0448	0.0431	0.0415	0.0398	0.0382	0.0366	0.0351	0.0336	0.0323	0.0311	0.03	0.0292	0.0285	0.0281	0.028	0.0281	0.0286	0.0293	0.0303	0.0316	0.0331	0.0348	0.0367	0.0388	0.041	0.0434	0.0459	0.0485
68.38Hz	0.0754	0.0747	0.0739	0.073	0.0721	0.0712	0.0702	0.0691	0.068	0.0668	0.0656	0.0644	0.0631	0.0618	0.0604	0.059	0.0576	0.0562	0.0548	0.0533	0.0519	0.0504	0.049	0.0476	0.0463	0.045	0.0437	0.0426	0.0415	0.0405	0.0397	0.039	0.0384	0.0381	0.0379	0.038	0.0382	0.0387	0.0394	0.0402	0.0413	0.0426	0.0441	0.0457	0.0475	0.0495	0.0516	0.0538	0.0561
68.01Hz	0.0789	0.0782	0.0775	0.0768	0.076	0.0751	0.0742	0.0733	0.0723	0.0713	0.0702	0.0691	0.068	0.0668	0.0657	0.0645	0.0632	0.062	0.0608	0.0596	0.0584	0.0572	0.0561	0.0549	0.0539	0.0529	0.0519	0.051	0.0503	0.0496	0.049	0.0486	0.0483	0.0481	0.0481	0.0482	0.0485	0.049	0.0497	0.0505	0.0514	0.0526	0.0539	0.0553	0.0569	0.0586	0.0604	0.0623	0.0644
67.65Hz	0.0827	0.0821	0.0815	0.0809	0.0802	0.0795	0.0787	0.0779	0.0771	0.0762	0.0753	0.0743	0.0734	0.0724	0.0714	0.0704	0.0694	0.0684	0.0674	0.0664	0.0654	0.0645	0.0635	0.0627	0.0618	0.0611	0.0604	0.0597	0.0592	0.0587	0.0584	0.0581	0.0579	0.0579	0.058	0.0582	0.0586	0.0591	0.0597	0.0605	0.0613	0.0624	0.0635	0.0648	0.0662	0.0677	0.0693	0.071	0.0728
67.29Hz	0.0868	0.0864	0.0859	0.0854	0.0849	0.0843	0.0836	0.083	0.0823	0.0816	0.0808	0.08	0.0793	0.0785	0.0776	0.0768	0.076	0.0752	0.0744	0.0736	0.0729	0.0721	0.0714	0.0707	0.0701	0.0696	0.0691	0.0686	0.0682	0.068	0.0677	0.0676	0.0676	0.0677	0.0678	0.0681	0.0685	0.069	0.0696	0.0703	0.0711	0.072	0.073	0.0742	0.0754	0.0767	0.0781	0.0796	0.0812
66.93Hz	0.0914	0.0911	0.0907	0.0903	0.0899	0.0895	0.089	0.0885	0.0879	0.0873	0.0868	0.0861	0.0855	0.0849	0.0842	0.0836	0.083	0.0823	0.0817	0.0811	0.0805	0.0799	0.0794	0.0789	0.0785	0.0781	0.0777	0.0774	0.0772	0.077	0.0769	0.0768	0.0769	0.077	0.0772	0.0775	0.0779	0.0783	0.0789	0.0795	0.0803	0.0811	0.082	0.083	0.084	0.0852	0.0864	0.0877	0.0891
66.58Hz	0.0963	0.0961	0.0959	0.0957	0.0954	0.0951	0.0947	0.0944	0.094	0.0935	0.0931	0.0927	0.0922	0.0917	0.0912	0.0907	0.0903	0.0898	0.0893	0.0889	0.0884	0.088	0.0876	0.0873	0.0869	0.0867	0.0864	0.0862	0.0861	0.086	0.0859	0.086	0.086	0.0862	0.0864	0.0867	0.087	0.0874	0.0879	0.0885	0.0891	0.0898	0.0906	0.0914	0.0924	0.0933	0.0944	0.0955	0.0967
66.22Hz	0.1014	0.1014	0.1013	0.1012	0.101	0.1008	0.1006	0.1004	0.1001	0.0998	0.0995	0.0992	0.0989	0.0986	0.0982	0.0979	0.0975	0.0972	0.0968	0.0965	0.0962	0.0959	0.0956	0.0954	0.0951	0.0949	0.0948	0.0947	0.0946	0.0945	0.0945	0.0946	0.0947	0.0948	0.095	0.0952	0.0955	0.0959	0.0963	0.0968	0.0973	0.0979	0.0985	0.0992	0.0999	0.1007	0.1016	0.1025	0.1035
65.87Hz	0.1066	0.1067	0.1067	0.1067	0.1067	0.1066	0.1065	0.1064	0.1063	0.1061	0.1059	0.1057	0.1055	0.1053	0.1051	0.1049	0.1046	0.1044	0.1042	0.1039	0.1037	0.1035	0.1033	0.1031	0.103	0.1028	0.1027	0.1026	0.1025	0.1025	0.1025	0.1025	0.1026	0.1027	0.1029	0.1031	0.1033	0.1036	0.1039	0.1042	0.1046	0.1051	0.1055	0.1061	0.1066	0.1072	0.1079	0.1086	0.1093
65.52Hz	0.1121	0.1123	0.1124	0.1126	0.1126	0.1127	0.1127	0.1127	0.1127	0.1126	0.1126	0.1125	0.1124	0.1122	0.1121	0.112	0.1118	0.1116	0.1115	0.1113	0.1112	0.111	0.1108	0.1107	0.1106	0.1104	0.1103	0.1102	0.1102	0.1101	0.1101	0.1101	0.1101	0.1101	0.1102	0.1103	0.1104	0.1105	0.1107	0.1109	0.1111	0.1114	0.1117	0.112	0.1124	0.1128	0.1132	0.1137	0.1142
65.17Hz	0.1175	0.1178	0.118	0.1182	0.1184	0.1186	0.1187	0.1188	0.1188	0.1189	0.1189	0.1189	0.1188	0.1188	0.1187	0.1186	0.1185	0.1184	0.1183	0.1182	0.1181	0.1179	0.1178	0.1177	0.1175	0.1174	0.1173	0.1172	0.117	0.1169	0.1169	0.1168	0.1167	0.1166	0.1166	0.1166	0.1166	0.1166	0.1166	0.1166	0.1167	0.1168	0.1169	0.117	0.1172	0.1173	0.1175	0.1177	0.118
64.83Hz	0.1228	0.1231	0.1235	0.1238	0.124	0.1243	0.1245	0.1246	0.1248	0.1249	0.1249	0.125	0.125	0.125	0.125	0.125	0.1249	0.1248	0.1247	0.1246	0.1245	0.1244	0.1243	0.1241	0.124	0.1238	0.1236	0.1235	0.1233	0.1231	0.1229	0.1227	0.1226	0.1224	0.1222	0.1221	0.1219	0.1218	0.1216	0.1215	0.1213	0.1212	0.1211	0.121	0.1209	0.1208	0.1207	0.1207	0.1206
64.48Hz	0.1283	0.1288	0.1292	0.1295	0.1299	0.1302	0.1304	0.1306	0.1308	0.131	0.1311	0.1312	0.1312	0.1313	0.1313	0.1313	0.1312	0.1311	0.131	0.1309	0.1308	0.1306	0.1305	0.1303	0.13	0.1298	0.1296	0.1293	0.129	0.1288	0.1285	0.1282	0.1278	0.1275	0.1272	0.1269	0.1265	0.1262	0.1258	0.1254	0.1251	0.1247	0.1243	0.124	0.1236	0.1232	0.1229	0.1225	0.1221
64.14Hz	0.1336	0.1341	0.1346	0.135	0.1354	0.1357	0.136	0.1363	0.1365	0.1367	0.1369	0.137	0.1371	0.1372	0.1372	0.1372	0.1371	0.137	0.1369	0.1368	0.1366	0.1364	0.1362	0.1359	0.1356	0.1353	0.135	0.1346	0.1342	0.1338	0.1334	0.1329	0.1325	0.132	0.1315	0.1309	0.1304	0.1298	0.1293	0.1287	0.128	0.1274	0.1268	0.1261	0.1255	0.1248	0.1241	0.1234	0.1228
63.8Hz	0.1389	0.1395	0.14	0.1405	0.1409	0.1413	0.1416	0.1419	0.1422	0.1424	0.1426	0.1427	0.1428	0.1428	0.1428	0.1428	0.1427	0.1426	0.1424	0.1423	0.142	0.1418	0.1415	0.1411	0.1407	0.1403	0.1399	0.1394	0.1389	0.1383	0.1377	0.1371	0.1365	0.1358	0.1351	0.1343	0.1336	0.1328	0.1319	0.1311	0.1302	0.1293	0.1283	0.1274	0.1264	0.1254	0.1244	0.1234	0.1223
63.46Hz	0.144	0.1446	0.1452	0.1457	0.1462	0.1466	0.1469	0.1473	0.1475	0.1478	0.1479	0.1481	0.1481	0.1482	0.1481	0.1481	0.148	0.1478	0.1476	0.1473	0.147	0.1467	0.1463	0.1458	0.1454	0.1448	0.1442	0.1436	0.143	0.1422	0.1415	0.1407	0.1399	0.139	0.138	0.1371	0.1361	0.135	0.1339	0.1328	0.1316	0.1304	0.1292	0.1279	0.1266	0.1252	0.1239	0.1225	0.1211
63.12Hz	0.1491	0.1498	0.1504	0.1509	0.1514	0.1518	0.1522	0.1525	0.1528	0.153	0.1532	0.1533	0.1534	0.1534	0.1533	0.1532	0.1531	0.1528	0.1526	0.1522	0.1519	0.1514	0.1509	0.1504	0.1498	0.1491	0.1484	0.1477	0.1468	0.146	0.145	0.144	0.143	0.1419	0.1408	0.1396	0.1383	0.137	0.1356	0.1342	0.1328	0.1313	0.1297	0.1281	0.1264	0.1248	0.123	0.1213	0.1194
62.78Hz	0.1542	0.1549	0.1555	0.156	0.1566	0.157	0.1574	0.1577	0.158	0.1582	0.1584	0.1585	0.1585	0.1585	0.1584	0.1582	0.158	0.1577	0.1574	0.157	0.1565	0.156	0.1554	0.1547	0.154	0.1532	0.1524	0.1515	0.1505	0.1494	0.1483	0.1471	0.1459	0.1446	0.1432	0.1418	0.1403	0.1387	0.1371	0.1354	0.1337	0.1319	0.13	0.1281	0.1261	0.124	0.1219	0.1198	0.1176
62.45Hz	0.1591	0.1598	0.1604	0.161	0.1615	0.162	0.1624	0.1627	0.163	0.1632	0.1633	0.1634	0.1634	0.1633	0.1632	0.163	0.1627	0.1623	0.1619	0.1615	0.1609	0.1603	0.1596	0.1588	0.158	0.1571	0.1561	0.155	0.1539	0.1527	0.1514	0.15	0.1486	0.1471	0.1455	0.1438	0.1421	0.1403	0.1384	0.1365	0.1345	0.1324	0.1302	0.128	0.1256	0.1233	0.1208	0.1183	0.1157
62.12Hz	0.1641	0.1648	0.1655	0.1661	0.1666	0.1671	0.1675	0.1678	0.1681	0.1683	0.1684	0.1684	0.1684	0.1683	0.1681	0.1679	0.1675	0.1672	0.1667	0.1661	0.1655	0.1648	0.164	0.1631	0.1622	0.1612	0.16	0.1589	0.1576	0.1562	0.1548	0.1533	0.1517	0.15	0.1482	0.1464	0.1444	0.1424	0.1403	0.1381	0.1359	0.1335	0.1311	0.1286	0.126	0.1233	0.1205	0.1177	0.1148
61.79Hz	0.169	0.1698	0.1704	0.1711	0.1716	0.1721	0.1725	0.1728	0.173	0.1732	0.1733	0.1734	0.1733	0.1732	0.173	0.1727	0.1723	0.1719	0.1713	0.1707	0.17	0.1693	0.1684	0.1674	0.1664	0.1653	0.1641	0.1628	0.1614	0.1599	0.1583	0.1567	0.155	0.1531	0.1512	0.1492	0.1471	0.1449	0.1426	0.1402	0.1378	0.1352	0.1326	0.1299	0.127	0.1241	0.1211	0.118	0.1148
61.46Hz	0.1741	0.1749	0.1756	0.1762	0.1768	0.1772	0.1777	0.178	0.1782	0.1784	0.1785	0.1785	0.1785	0.1783	0.1781	0.1778	0.1774	0.1769	0.1763	0.1757	0.1749	0.1741	0.1732	0.1722	0.1711	0.1699	0.1686	0.1672	0.1657	0.1642	0.1625	0.1608	0.1589	0.157	0.1549	0.1528	0.1506	0.1483	0.1459	0.1433	0.1407	0.1381	0.1353	0.1324	0.1294	0.1263	0.1232	0.1199	0.1166
61.13Hz	0.1791	0.1799	0.1806	0.1812	0.1818	0.1823	0.1828	0.1831	0.1834	0.1836	0.1837	0.1837	0.1836	0.1835	0.1833	0.1829	0.1825	0.182	0.1814	0.1808	0.18	0.1791	0.1782	0.1771	0.176	0.1747	0.1734	0.172	0.1705	0.1689	0.1672	0.1653	0.1634	0.1614	0.1594	0.1572	0.1549	0.1525	0.15	0.1475	0.1448	0.1421	0.1392	0.1363	0.1332	0.1301	0.1269	0.1236	0.1202
60.81Hz	0.1841	0.185	0.1857	0.1864	0.187	0.1876	0.188	0.1884	0.1887	0.1889	0.1891	0.1891	0.1891	0.1889	0.1887	0.1884	0.188	0.1875	0.1869	0.1863	0.1855	0.1846	0.1837	0.1826	0.1815	0.1803	0.1789	0.1775	0.176	0.1743	0.1726	0.1708	0.1689	0.1669	0.1648	0.1626	0.1604	0.158	0.1555	0.153	0.1503	0.1476	0.1448	0.1419	0.1389	0.1358	0.1327	0.1294	0.1261
60.48Hz	0.1893	0.1902	0.191	0.1917	0.1924	0.193	0.1935	0.1939	0.1942	0.1945	0.1946	0.1947	0.1947	0.1946	0.1944	0.1941	0.1938	0.1933	0.1928	0.1921	0.1914	0.1906	0.1896	0.1886	0.1875	0.1863	0.185	0.1836	0.1821	0.1805	0.1789	0.1771	0.1752	0.1733	0.1712	0.1691	0.1669	0.1646	0.1622	0.1597	0.1572	0.1545	0.1518	0.149	0.1462	0.1433	0.1403	0.1372	0.1341
60.16Hz	0.1947	0.1956	0.1965	0.1973	0.198	0.1986	0.1992	0.1997	0.2	0.2004	0.2006	0.2007	0.2007	0.2007	0.2006	0.2003	0.2	0.1996	0.1991	0.1985	0.1978	0.1971	0.1962	0.1953	0.1942	0.1931	0.1918	0.1905	0.1891	0.1876	0.186	0.1843	0.1825	0.1807	0.1787	0.1767	0.1746	0.1724	0.1702	0.1679	0.1654	0.163	0.1604	0.1578	0.1552	0.1524	0.1497	0.1469	0.144
59.84Hz	0.2003	0.2013	0.2022	0.2031	0.2038	0.2045	0.2052	0.2057	0.2062	0.2065	0.2068	0.207	0.2071	0.2071	0.2071	0.2069	0.2067	0.2064	0.2059	0.2054	0.2048	0.2041	0.2034	0.2025	0.2015	0.2005	0.1993	0.1981	0.1968	0.1954	0.1939	0.1924	0.1908	0.189	0.1872	0.1854	0.1834	0.1814	0.1793	0.1772	0.175	0.1727	0.1704	0.168	0.1656	0.1631	0.1606	0.1581	0.1555
59.52Hz	0.2058	0.2069	0.2079	0.2088	0.2097	0.2104	0.2111	0.2118	0.2123	0.2127	0.2131	0.2134	0.2136	0.2137	0.2137	0.2137	0.2135	0.2133	0.213	0.2126	0.2121	0.2115	0.2108	0.2101	0.2092	0.2083	0.2073	0.2062	0.2051	0.2038	0.2025	0.2011	0.1996	0.1981	0.1964	0.1948	0.193	0.1912	0.1893	0.1874	0.1854	0.1834	0.1813	0.1792	0.1771	0.1749	0.1727	0.1705	0.1682
59.21Hz	0.2116	0.2128	0.2139	0.2149	0.2159	0.2167	0.2175	0.2182	0.2189	0.2194	0.2199	0.2203	0.2206	0.2208	0.2209	0.221	0.221	0.2208	0.2206	0.2204	0.22	0.2195	0.219	0.2184	0.2177	0.2169	0.2161	0.2151	0.2141	0.2131	0.2119	0.2107	0.2094	0.208	0.2066	0.2051	0.2036	0.202	0.2004	0.1987	0.197	0.1952	0.1934	0.1915	0.1897	0.1878	0.1859	0.184	0.1821
58.89Hz	0.2177	0.219	0.2202	0.2213	0.2223	0.2233	0.2242	0.225	0.2257	0.2264	0.227	0.2275	0.2279	0.2282	0.2285	0.2286	0.2287	0.2287	0.2287	0.2285	0.2283	0.228	0.2276	0.2271	0.2266	0.226	0.2253	0.2245	0.2237	0.2228	0.2218	0.2208	0.2197	0.2185	0.2173	0.216	0.2147	0.2134	0.2119	0.2105	0.209	0.2075	0.2059	0.2044	0.2028	0.2012	0.1995	0.1979	0.1963
58.58Hz	0.2238	0.2251	0.2264	0.2277	0.2288	0.2299	0.2309	0.2318	0.2327	0.2334	0.2341	0.2348	0.2353	0.2358	0.2362	0.2365	0.2367	0.2368	0.2369	0.2369	0.2368	0.2367	0.2364	0.2361	0.2358	0.2353	0.2348	0.2342	0.2336	0.2329	0.2321	0.2312	0.2304	0.2294	0.2284	0.2274	0.2263	0.2251	0.224	0.2227	0.2215	0.2202	0.2189	0.2176	0.2163	0.2149	0.2136	0.2122	0.2109
58.27Hz	0.2298	0.2313	0.2327	0.234	0.2352	0.2364	0.2375	0.2386	0.2395	0.2404	0.2413	0.242	0.2427	0.2433	0.2438	0.2442	0.2446	0.2449	0.2451	0.2452	0.2453	0.2453	0.2452	0.2451	0.2449	0.2446	0.2442	0.2438	0.2434	0.2428	0.2423	0.2416	0.2409	0.2402	0.2394	0.2385	0.2376	0.2367	0.2358	0.2348	0.2337	0.2327	0.2316	0.2305	0.2294	0.2283	0.2272	0.2261	0.225
57.96Hz	0.236	0.2375	0.239	0.2405	0.2418	0.2431	0.2444	0.2455	0.2466	0.2476	0.2486	0.2495	0.2503	0.251	0.2516	0.2522	0.2527	0.2532	0.2535	0.2538	0.2541	0.2542	0.2543	0.2543	0.2543	0.2542	0.254	0.2538	0.2535	0.2531	0.2527	0.2522	0.2517	0.2512	0.2506	0.2499	0.2492	0.2485	0.2478	0.247	0.2462	0.2453	0.2445	0.2436	0.2427	0.2418	0.2409	0.2399	0.239
57.65Hz	0.2422	0.2439	0.2455	0.247	0.2485	0.2499	0.2513	0.2526	0.2538	0.2549	0.256	0.257	0.2579	0.2587	0.2595	0.2602	0.2609	0.2614	0.262	0.2624	0.2628	0.2631	0.2633	0.2635	0.2636	0.2636	0.2636	0.2635	0.2634	0.2632	0.2629	0.2627	0.2623	0.2619	0.2615	0.261	0.2605	0.2599	0.2593	0.2587	0.2581	0.2574	0.2567	0.256	0.2553	0.2545	0.2538	0.253	0.2523
57.34Hz	0.2483	0.2501	0.2518	0.2535	0.2551	0.2566	0.258	0.2594	0.2607	0.262	0.2632	0.2643	0.2653	0.2663	0.2672	0.2681	0.2688	0.2695	0.2702	0.2707	0.2712	0.2717	0.2721	0.2724	0.2726	0.2728	0.2729	0.273	0.273	0.2729	0.2728	0.2727	0.2725	0.2723	0.272	0.2716	0.2713	0.2709	0.2704	0.2699	0.2694	0.2689	0.2683	0.2678	0.2672	0.2666	0.2659	0.2653	0.2647
57.04Hz	0.2543	0.2562	0.258	0.2598	0.2615	0.2631	0.2647	0.2661	0.2676	0.2689	0.2702	0.2715	0.2726	0.2737	0.2747	0.2757	0.2766	0.2774	0.2782	0.2788	0.2795	0.28	0.2805	0.281	0.2813	0.2816	0.2819	0.2821	0.2822	0.2823	0.2823	0.2823	0.2822	0.2821	0.2819	0.2817	0.2814	0.2811	0.2808	0.2804	0.28	0.2796	0.2792	0.2787	0.2782	0.2777	0.2771	0.2766	0.276
56.74Hz	0.2603	0.2623	0.2642	0.266	0.2678	0.2696	0.2712	0.2728	0.2744	0.2758	0.2772	0.2785	0.2798	0.281	0.2821	0.2832	0.2842	0.2851	0.286	0.2868	0.2875	0.2882	0.2888	0.2893	0.2898	0.2902	0.2905	0.2908	0.2911	0.2912	0.2914	0.2914	0.2914	0.2914	0.2913	0.2912	0.291	0.2908	0.2906	0.2903	0.2899	0.2896	0.2892	0.2888	0.2883	0.2879	0.2874	0.2869	0.2863
56.43Hz	0.2661	0.2681	0.2701	0.2721	0.274	0.2758	0.2775	0.2792	0.2808	0.2824	0.2838	0.2853	0.2866	0.2879	0.2891	0.2903	0.2913	0.2924	0.2933	0.2942	0.295	0.2957	0.2964	0.297	0.2976	0.2981	0.2985	0.2989	0.2992	0.2994	0.2996	0.2997	0.2998	0.2998	0.2998	0.2997	0.2996	0.2995	0.2992	0.299	0.2987	0.2984	0.298	0.2976	0.2972	0.2967	0.2962	0.2957	0.2952
56.13Hz	0.2716	0.2737	0.2758	0.2778	0.2798	0.2817	0.2835	0.2853	0.2869	0.2886	0.2901	0.2916	0.2931	0.2944	0.2957	0.2969	0.2981	0.2992	0.3002	0.3011	0.302	0.3028	0.3036	0.3043	0.3049	0.3054	0.3059	0.3063	0.3067	0.307	0.3072	0.3074	0.3075	0.3076	0.3076	0.3075	0.3074	0.3073	0.3071	0.3068	0.3065	0.3062	0.3058	0.3054	0.305	0.3045	0.304	0.3034	0.3028
55.83Hz	0.2771	0.2793	0.2814	0.2835	0.2855	0.2875	0.2893	0.2912	0.2929	0.2946	0.2962	0.2978	0.2993	0.3007	0.302	0.3033	0.3045	0.3057	0.3067	0.3077	0.3086	0.3095	0.3103	0.311	0.3116	0.3122	0.3127	0.3132	0.3136	0.3139	0.3141	0.3143	0.3144	0.3145	0.3145	0.3144	0.3143	0.3142	0.3139	0.3137	0.3133	0.313	0.3125	0.3121	0.3116	0.311	0.3104	0.3098	0.3091
55.54Hz	0.282	0.2843	0.2865	0.2886	0.2907	0.2927	0.2946	0.2965	0.2983	0.3001	0.3017	0.3034	0.3049	0.3063	0.3077	0.3091	0.3103	0.3115	0.3126	0.3136	0.3146	0.3154	0.3162	0.317	0.3176	0.3182	0.3188	0.3192	0.3196	0.3199	0.3201	0.3203	0.3204	0.3205	0.3204	0.3203	0.3202	0.32	0.3197	0.3194	0.319	0.3185	0.3181	0.3175	0.3169	0.3163	0.3156	0.3148	0.3141
55.24Hz	0.2867	0.289	0.2912	0.2934	0.2955	0.2976	0.2996	0.3015	0.3033	0.3051	0.3068	0.3084	0.31	0.3115	0.3129	0.3142	0.3155	0.3167	0.3178	0.3188	0.3198	0.3207	0.3215	0.3222	0.3229	0.3234	0.3239	0.3244	0.3247	0.325	0.3252	0.3253	0.3254	0.3254	0.3253	0.3251	0.3249	0.3246	0.3243	0.3239	0.3234	0.3228	0.3222	0.3216	0.3208	0.3201	0.3192	0.3184	0.3174
54.95Hz	0.2912	0.2935	0.2958	0.298	0.3002	0.3022	0.3043	0.3062	0.3081	0.3099	0.3116	0.3132	0.3148	0.3163	0.3177	0.3191	0.3203	0.3215	0.3226	0.3237	0.3246	0.3255	0.3263	0.327	0.3276	0.3281	0.3286	0.329	0.3293	0.3295	0.3296	0.3297	0.3297	0.3296	0.3294	0.3292	0.3289	0.3285	0.328	0.3275	0.3269	0.3262	0.3255	0.3247	0.3238	0.3229	0.3219	0.3208	0.3197
54.66Hz	0.2954	0.2978	0.3001	0.3023	0.3045	0.3066	0.3086	0.3106	0.3124	0.3143	0.316	0.3176	0.3192	0.3207	0.3221	0.3234	0.3247	0.3258	0.3269	0.3279	0.3288	0.3297	0.3304	0.3311	0.3316	0.3321	0.3325	0.3328	0.3331	0.3332	0.3333	0.3333	0.3331	0.333	0.3327	0.3323	0.3319	0.3314	0.3308	0.3301	0.3293	0.3285	0.3276	0.3266	0.3256	0.3244	0.3232	0.322	0.3207
54.37Hz	0.299	0.3014	0.3037	0.306	0.3082	0.3103	0.3123	0.3142	0.3161	0.3179	0.3197	0.3213	0.3229	0.3244	0.3257	0.3271	0.3283	0.3294	0.3305	0.3315	0.3323	0.3331	0.3338	0.3344	0.3349	0.3354	0.3357	0.336	0.3361	0.3362	0.3362	0.336	0.3358	0.3355	0.3351	0.3347	0.3341	0.3335	0.3327	0.3319	0.331	0.33	0.3289	0.3278	0.3265	0.3252	0.3238	0.3223	0.3208
54.08Hz	0.3026	0.305	0.3073	0.3095	0.3117	0.3138	0.3158	0.3178	0.3197	0.3215	0.3232	0.3248	0.3263	0.3278	0.3292	0.3305	0.3316	0.3327	0.3338	0.3347	0.3355	0.3362	0.3369	0.3374	0.3379	0.3382	0.3385	0.3386	0.3387	0.3387	0.3385	0.3383	0.338	0.3375	0.337	0.3364	0.3357	0.3349	0.334	0.333	0.3319	0.3308	0.3295	0.3281	0.3267	0.3252	0.3235	0.3218	0.32
53.79Hz	0.306	0.3083	0.3107	0.3129	0.3151	0.3172	0.3192	0.3212	0.323	0.3248	0.3265	0.3281	0.3296	0.331	0.3324	0.3336	0.3348	0.3358	0.3368	0.3376	0.3384	0.3391	0.3396	0.3401	0.3405	0.3407	0.3409	0.341	0.3409	0.3408	0.3406	0.3402	0.3398	0.3392	0.3386	0.3378	0.3369	0.336	0.3349	0.3338	0.3325	0.3311	0.3297	0.3281	0.3265	0.3247	0.3229	0.3209	0.3189
53.5Hz	0.3088	0.3112	0.3135	0.3157	0.3179	0.32	0.322	0.3239	0.3257	0.3275	0.3292	0.3307	0.3322	0.3336	0.3349	0.3361	0.3372	0.3382	0.3391	0.34	0.3407	0.3413	0.3418	0.3422	0.3425	0.3426	0.3427	0.3427	0.3426	0.3423	0.342	0.3415	0.3409	0.3403	0.3395	0.3386	0.3376	0.3365	0.3352	0.3339	0.3325	0.3309	0.3293	0.3275	0.3257	0.3237	0.3216	0.3195	0.3172
53.22Hz	0.3115	0.3139	0.3162	0.3184	0.3206	0.3227	0.3247	0.3266	0.3284	0.3301	0.3317	0.3333	0.3347	0.3361	0.3373	0.3385	0.3396	0.3405	0.3414	0.3421	0.3428	0.3433	0.3437	0.3441	0.3443	0.3444	0.3444	0.3443	0.344	0.3437	0.3432	0.3426	0.3419	0.3411	0.3402	0.3392	0.338	0.3368	0.3354	0.3339	0.3323	0.3306	0.3288	0.3268	0.3248	0.3226	0.3203	0.3179	0.3155
52.94Hz	0.3141	0.3165	0.3188	0.321	0.3231	0.3252	0.3272	0.329	0.3308	0.3326	0.3342	0.3357	0.3371	0.3385	0.3397	0.3408	0.3418	0.3427	0.3436	0.3443	0.3449	0.3453	0.3457	0.346	0.3461	0.3462	0.3461	0.3459	0.3456	0.3451	0.3446	0.3439	0.3431	0.3422	0.3412	0.34	0.3388	0.3374	0.3359	0.3343	0.3325	0.3306	0.3287	0.3266	0.3243	0.322	0.3195	0.317	0.3143
52.65Hz	0.3165	0.3188	0.3211	0.3234	0.3255	0.3275	0.3295	0.3314	0.3331	0.3348	0.3364	0.3379	0.3393	0.3406	0.3418	0.3429	0.3439	0.3448	0.3455	0.3462	0.3468	0.3472	0.3475	0.3477	0.3478	0.3478	0.3476	0.3474	0.347	0.3465	0.3458	0.3451	0.3442	0.3432	0.3421	0.3408	0.3394	0.3379	0.3363	0.3346	0.3327	0.3307	0.3286	0.3263	0.324	0.3215	0.3189	0.3161	0.3133
52.37Hz	0.3186	0.321	0.3233	0.3255	0.3276	0.3297	0.3316	0.3335	0.3353	0.3369	0.3385	0.34	0.3414	0.3427	0.3438	0.3449	0.3459	0.3467	0.3475	0.3481	0.3486	0.349	0.3493	0.3495	0.3495	0.3494	0.3492	0.3489	0.3485	0.3479	0.3472	0.3464	0.3455	0.3444	0.3432	0.3419	0.3404	0.3389	0.3372	0.3353	0.3334	0.3313	0.3291	0.3267	0.3243	0.3217	0.3189	0.3161	0.3131
52.1Hz	0.3209	0.3233	0.3256	0.3278	0.3299	0.332	0.3339	0.3358	0.3376	0.3392	0.3408	0.3423	0.3437	0.3449	0.3461	0.3472	0.3481	0.349	0.3497	0.3503	0.3508	0.3512	0.3514	0.3516	0.3516	0.3515	0.3513	0.351	0.3505	0.3499	0.3492	0.3483	0.3473	0.3462	0.345	0.3436	0.3421	0.3405	0.3388	0.3369	0.3349	0.3327	0.3304	0.328	0.3255	0.3228	0.3201	0.3171	0.3141
51.82Hz	0.3228	0.3252	0.3275	0.3297	0.3318	0.3339	0.3358	0.3377	0.3395	0.3412	0.3427	0.3442	0.3456	0.3469	0.348	0.3491	0.3501	0.3509	0.3516	0.3523	0.3528	0.3531	0.3534	0.3535	0.3536	0.3535	0.3532	0.3529	0.3524	0.3518	0.3511	0.3502	0.3492	0.3481	0.3469	0.3455	0.344	0.3424	0.3406	0.3387	0.3367	0.3345	0.3323	0.3298	0.3273	0.3246	0.3218	0.3189	0.3159
51.54Hz	0.3248	0.3272	0.3295	0.3317	0.3339	0.336	0.3379	0.3398	0.3416	0.3433	0.3449	0.3464	0.3478	0.3491	0.3503	0.3514	0.3524	0.3532	0.354	0.3546	0.3551	0.3555	0.3558	0.356	0.356	0.3559	0.3557	0.3554	0.355	0.3544	0.3537	0.3528	0.3519	0.3508	0.3496	0.3482	0.3468	0.3451	0.3434	0.3415	0.3395	0.3374	0.3352	0.3328	0.3303	0.3276	0.3249	0.322	0.319
51.27Hz	0.3267	0.3291	0.3315	0.3337	0.3359	0.338	0.34	0.3419	0.3438	0.3455	0.3471	0.3486	0.3501	0.3514	0.3526	0.3538	0.3548	0.3557	0.3565	0.3571	0.3577	0.3581	0.3585	0.3587	0.3588	0.3588	0.3586	0.3583	0.3579	0.3574	0.3568	0.356	0.3551	0.3541	0.3529	0.3516	0.3502	0.3487	0.347	0.3452	0.3433	0.3412	0.3391	0.3368	0.3343	0.3318	0.3291	0.3263	0.3234
51Hz	0.3286	0.3311	0.3334	0.3357	0.338	0.3401	0.3421	0.3441	0.346	0.3477	0.3494	0.351	0.3525	0.3539	0.3551	0.3563	0.3574	0.3583	0.3592	0.3599	0.3605	0.3611	0.3615	0.3617	0.3619	0.3619	0.3619	0.3617	0.3614	0.3609	0.3604	0.3597	0.3589	0.3579	0.3569	0.3557	0.3544	0.3529	0.3514	0.3497	0.3479	0.346	0.3439	0.3417	0.3394	0.337	0.3345	0.3318	0.3291
50.73Hz	0.3306	0.3331	0.3355	0.3379	0.3401	0.3423	0.3444	0.3464	0.3484	0.3502	0.3519	0.3536	0.3551	0.3566	0.3579	0.3592	0.3603	0.3614	0.3623	0.3631	0.3638	0.3644	0.3649	0.3653	0.3655	0.3657	0.3657	0.3656	0.3654	0.3651	0.3646	0.364	0.3633	0.3625	0.3616	0.3605	0.3594	0.3581	0.3566	0.3551	0.3535	0.3517	0.3498	0.3478	0.3456	0.3434	0.341	0.3386	0.336
50.46Hz	0.3326	0.3351	0.3376	0.34	0.3423	0.3446	0.3467	0.3488	0.3508	0.3527	0.3545	0.3562	0.3579	0.3594	0.3608	0.3622	0.3634	0.3645	0.3655	0.3665	0.3673	0.368	0.3686	0.369	0.3694	0.3697	0.3698	0.3698	0.3698	0.3696	0.3692	0.3688	0.3683	0.3676	0.3668	0.3659	0.3649	0.3638	0.3625	0.3611	0.3597	0.3581	0.3564	0.3545	0.3526	0.3506	0.3484	0.3462	0.3438
50.19Hz	0.3344	0.337	0.3395	0.342	0.3444	0.3467	0.3489	0.3511	0.3532	0.3552	0.357	0.3589	0.3606	0.3622	0.3637	0.3652	0.3665	0.3677	0.3689	0.3699	0.3708	0.3716	0.3724	0.373	0.3735	0.3739	0.3742	0.3743	0.3744	0.3744	0.3742	0.3739	0.3735	0.3731	0.3724	0.3717	0.3709	0.37	0.3689	0.3677	0.3665	0.3651	0.3636	0.362	0.3603	0.3585	0.3566	0.3545	0.3524
49.92Hz	0.3364	0.339	0.3416	0.3442	0.3466	0.349	0.3513	0.3536	0.3557	0.3578	0.3598	0.3617	0.3635	0.3652	0.3669	0.3684	0.3699	0.3712	0.3725	0.3736	0.3747	0.3756	0.3765	0.3773	0.3779	0.3784	0.3789	0.3792	0.3794	0.3796	0.3796	0.3795	0.3793	0.379	0.3786	0.378	0.3774	0.3767	0.3758	0.3749	0.3738	0.3726	0.3714	0.37	0.3686	0.367	0.3653	0.3636	0.3617
49.65Hz	0.3382	0.3409	0.3436	0.3462	0.3488	0.3512	0.3536	0.356	0.3582	0.3604	0.3625	0.3645	0.3664	0.3683	0.37	0.3717	0.3733	0.3747	0.3761	0.3774	0.3786	0.3797	0.3807	0.3817	0.3825	0.3832	0.3838	0.3843	0.3847	0.385	0.3852	0.3853	0.3853	0.3852	0.385	0.3847	0.3842	0.3837	0.3831	0.3824	0.3816	0.3806	0.3796	0.3785	0.3773	0.376	0.3746	0.3731	0.3715
49.39Hz	0.3401	0.3429	0.3457	0.3484	0.351	0.3536	0.3561	0.3585	0.3609	0.3631	0.3654	0.3675	0.3695	0.3715	0.3734	0.3752	0.3769	0.3785	0.38	0.3815	0.3828	0.3841	0.3853	0.3863	0.3873	0.3882	0.389	0.3897	0.3903	0.3908	0.3912	0.3915	0.3917	0.3918	0.3918	0.3917	0.3915	0.3912	0.3908	0.3903	0.3897	0.389	0.3883	0.3874	0.3864	0.3854	0.3842	0.383	0.3817
49.13Hz	0.3418	0.3447	0.3475	0.3503	0.353	0.3557	0.3583	0.3608	0.3633	0.3657	0.368	0.3702	0.3724	0.3745	0.3765	0.3784	0.3803	0.3821	0.3837	0.3853	0.3868	0.3883	0.3896	0.3908	0.392	0.393	0.394	0.3949	0.3957	0.3963	0.3969	0.3974	0.3978	0.3982	0.3984	0.3985	0.3985	0.3985	0.3983	0.398	0.3977	0.3973	0.3967	0.3961	0.3954	0.3946	0.3937	0.3928	0.3917
48.87Hz	0.3433	0.3463	0.3492	0.3521	0.355	0.3577	0.3604	0.3631	0.3656	0.3681	0.3706	0.3729	0.3752	0.3775	0.3796	0.3817	0.3837	0.3856	0.3874	0.3891	0.3908	0.3924	0.3939	0.3953	0.3966	0.3979	0.399	0.4001	0.4011	0.4019	0.4027	0.4034	0.4041	0.4046	0.405	0.4053	0.4056	0.4058	0.4058	0.4058	0.4057	0.4055	0.4052	0.4049	0.4044	0.4039	0.4032	0.4025	0.4017
48.61Hz	0.3448	0.3479	0.351	0.3539	0.3569	0.3597	0.3625	0.3653	0.368	0.3706	0.3731	0.3756	0.3781	0.3804	0.3827	0.3849	0.387	0.3891	0.3911	0.393	0.3948	0.3965	0.3982	0.3998	0.4013	0.4027	0.4041	0.4053	0.4065	0.4075	0.4085	0.4094	0.4103	0.411	0.4116	0.4122	0.4127	0.4131	0.4134	0.4136	0.4137	0.4137	0.4137	0.4136	0.4133	0.4131	0.4127	0.4122	0.4117
48.35Hz	0.346	0.3492	0.3523	0.3554	0.3584	0.3613	0.3642	0.3671	0.3699	0.3726	0.3753	0.3779	0.3805	0.3829	0.3854	0.3877	0.39	0.3922	0.3943	0.3964	0.3984	0.4003	0.4021	0.4039	0.4055	0.4071	0.4086	0.4101	0.4114	0.4127	0.4139	0.415	0.416	0.4169	0.4178	0.4186	0.4193	0.4199	0.4204	0.4208	0.4212	0.4214	0.4216	0.4217	0.4217	0.4217	0.4215	0.4213	0.421
48.09Hz	0.3469	0.3502	0.3534	0.3565	0.3596	0.3627	0.3657	0.3687	0.3716	0.3744	0.3772	0.3799	0.3826	0.3852	0.3877	0.3902	0.3926	0.395	0.3973	0.3995	0.4016	0.4037	0.4057	0.4076	0.4094	0.4112	0.4129	0.4145	0.416	0.4175	0.4188	0.4201	0.4213	0.4225	0.4235	0.4245	0.4254	0.4262	0.4269	0.4276	0.4282	0.4286	0.429	0.4294	0.4296	0.4298	0.4299	0.4299	0.4298
47.84Hz	0.3477	0.351	0.3543	0.3575	0.3607	0.3639	0.367	0.37	0.373	0.376	0.3789	0.3817	0.3845	0.3872	0.3899	0.3925	0.3951	0.3976	0.4	0.4023	0.4046	0.4068	0.409	0.411	0.413	0.415	0.4168	0.4186	0.4203	0.4219	0.4235	0.425	0.4264	0.4277	0.4289	0.4301	0.4312	0.4322	0.4331	0.434	0.4348	0.4355	0.4361	0.4366	0.4371	0.4374	0.4377	0.4379	0.4381
47.58Hz	0.348	0.3514	0.3548	0.3581	0.3614	0.3647	0.3679	0.371	0.3741	0.3772	0.3802	0.3832	0.3861	0.3889	0.3917	0.3944	0.3971	0.3997	0.4023	0.4048	0.4072	0.4096	0.4119	0.4141	0.4162	0.4183	0.4204	0.4223	0.4242	0.426	0.4277	0.4294	0.4309	0.4324	0.4339	0.4352	0.4365	0.4377	0.4388	0.4399	0.4408	0.4417	0.4425	0.4433	0.4439	0.4445	0.445	0.4454	0.4458
47.33Hz	0.3481	0.3516	0.3551	0.3585	0.3618	0.3652	0.3685	0.3717	0.3749	0.3781	0.3812	0.3842	0.3872	0.3902	0.3931	0.3959	0.3987	0.4015	0.4041	0.4068	0.4093	0.4118	0.4143	0.4166	0.4189	0.4212	0.4233	0.4254	0.4275	0.4294	0.4313	0.4331	0.4349	0.4366	0.4381	0.4397	0.4411	0.4425	0.4438	0.445	0.4462	0.4472	0.4482	0.4491	0.45	0.4508	0.4514	0.452	0.4526
47.08Hz	0.3477	0.3512	0.3547	0.3582	0.3617	0.3651	0.3684	0.3718	0.3751	0.3783	0.3815	0.3847	0.3878	0.3908	0.3938	0.3968	0.3997	0.4026	0.4054	0.4081	0.4108	0.4134	0.416	0.4185	0.4209	0.4233	0.4256	0.4279	0.43	0.4321	0.4342	0.4362	0.4381	0.4399	0.4417	0.4433	0.445	0.4465	0.448	0.4494	0.4507	0.4519	0.4531	0.4542	0.4552	0.4561	0.457	0.4578	0.4585
46.83Hz	0.347	0.3506	0.3542	0.3577	0.3612	0.3647	0.3682	0.3716	0.3749	0.3783	0.3816	0.3848	0.388	0.3912	0.3943	0.3973	0.4003	0.4033	0.4062	0.4091	0.4119	0.4146	0.4173	0.4199	0.4225	0.425	0.4275	0.4298	0.4322	0.4344	0.4366	0.4387	0.4408	0.4427	0.4447	0.4465	0.4483	0.45	0.4516	0.4532	0.4546	0.456	0.4574	0.4586	0.4598	0.4609	0.4619	0.4629	0.4638
46.58Hz	0.3458	0.3495	0.3531	0.3567	0.3603	0.3638	0.3673	0.3708	0.3743	0.3777	0.381	0.3844	0.3876	0.3909	0.3941	0.3972	0.4003	0.4034	0.4064	0.4094	0.4123	0.4151	0.4179	0.4207	0.4234	0.426	0.4285	0.4311	0.4335	0.4359	0.4382	0.4404	0.4426	0.4447	0.4468	0.4488	0.4507	0.4525	0.4543	0.456	0.4576	0.4592	0.4607	0.4621	0.4634	0.4647	0.4658	0.4669	0.468
46.33Hz	0.3441	0.3478	0.3515	0.3552	0.3588	0.3624	0.3659	0.3695	0.373	0.3765	0.3799	0.3833	0.3867	0.39	0.3933	0.3965	0.3997	0.4028	0.4059	0.409	0.412	0.4149	0.4178	0.4207	0.4235	0.4262	0.4289	0.4315	0.4341	0.4366	0.439	0.4414	0.4437	0.446	0.4481	0.4502	0.4523	0.4543	0.4562	0.458	0.4598	0.4615	0.4631	0.4646	0.4661	0.4675	0.4688	0.4701	0.4713
46.08Hz	0.342	0.3458	0.3495	0.3532	0.3568	0.3605	0.3641	0.3677	0.3713	0.3748	0.3783	0.3817	0.3852	0.3886	0.3919	0.3952	0.3985	0.4017	0.4049	0.4081	0.4111	0.4142	0.4172	0.4201	0.423	0.4259	0.4286	0.4314	0.434	0.4366	0.4392	0.4417	0.4441	0.4465	0.4488	0.451	0.4532	0.4552	0.4573	0.4592	0.4611	0.463	0.4647	0.4664	0.468	0.4695	0.471	0.4724	0.4737
45.84Hz	0.3395	0.3433	0.347	0.3508	0.3545	0.3582	0.3618	0.3655	0.3691	0.3727	0.3762	0.3797	0.3832	0.3867	0.3901	0.3935	0.3968	0.4001	0.4034	0.4066	0.4098	0.4129	0.416	0.419	0.422	0.4249	0.4278	0.4306	0.4333	0.436	0.4387	0.4413	0.4438	0.4463	0.4487	0.451	0.4533	0.4555	0.4577	0.4597	0.4617	0.4637	0.4656	0.4673	0.4691	0.4707	0.4723	0.4738	0.4752
45.59Hz	0.3365	0.3403	0.344	0.3478	0.3515	0.3553	0.359	0.3626	0.3663	0.3699	0.3735	0.3771	0.3806	0.3842	0.3876	0.3911	0.3945	0.3978	0.4012	0.4045	0.4077	0.4109	0.4141	0.4172	0.4202	0.4232	0.4262	0.4291	0.4319	0.4347	0.4375	0.4402	0.4428	0.4454	0.4479	0.4503	0.4527	0.455	0.4573	0.4595	0.4616	0.4636	0.4656	0.4675	0.4694	0.4711	0.4728	0.4744	0.476
45.35Hz	0.3331	0.3369	0.3407	0.3445	0.3483	0.352	0.3557	0.3594	0.3631	0.3668	0.3704	0.374	0.3776	0.3812	0.3847	0.3882	0.3916	0.3951	0.3984	0.4018	0.4051	0.4084	0.4116	0.4147	0.4179	0.421	0.424	0.427	0.4299	0.4328	0.4356	0.4384	0.4411	0.4437	0.4463	0.4489	0.4513	0.4537	0.4561	0.4584	0.4606	0.4627	0.4648	0.4668	0.4688	0.4706	0.4724	0.4741	0.4758
45.11Hz	0.3291	0.3329	0.3367	0.3405	0.3443	0.3481	0.3518	0.3556	0.3593	0.363	0.3666	0.3703	0.3739	0.3775	0.381	0.3846	0.3881	0.3915	0.395	0.3984	0.4017	0.405	0.4083	0.4116	0.4147	0.4179	0.421	0.424	0.427	0.43	0.4329	0.4357	0.4385	0.4413	0.4439	0.4465	0.4491	0.4516	0.454	0.4564	0.4587	0.4609	0.4631	0.4652	0.4672	0.4692	0.4711	0.4729	0.4747
44.87Hz	0.3248	0.3286	0.3324	0.3362	0.34	0.3438	0.3476	0.3513	0.355	0.3588	0.3625	0.3661	0.3698	0.3734	0.377	0.3806	0.3841	0.3876	0.3911	0.3945	0.3979	0.4013	0.4046	0.4079	0.4112	0.4144	0.4175	0.4206	0.4237	0.4267	0.4297	0.4326	0.4354	0.4382	0.441	0.4437	0.4463	0.4489	0.4514	0.4538	0.4562	0.4585	0.4608	0.463	0.4651	0.4672	0.4692	0.4711	0.4729
44.63Hz	0.32	0.3238	0.3277	0.3315	0.3353	0.339	0.3428	0.3466	0.3503	0.3541	0.3578	0.3615	0.3651	0.3688	0.3724	0.376	0.3795	0.3831	0.3866	0.3901	0.3935	0.3969	0.4003	0.4036	0.4069	0.4101	0.4133	0.4165	0.4196	0.4227	0.4257	0.4287	0.4316	0.4344	0.4372	0.44	0.4427	0.4453	0.4479	0.4504	0.4529	0.4553	0.4576	0.4599	0.4621	0.4642	0.4663	0.4682	0.4702
44.4Hz	0.3148	0.3187	0.3225	0.3263	0.3301	0.3339	0.3377	0.3414	0.3452	0.3489	0.3526	0.3563	0.36	0.3637	0.3673	0.371	0.3745	0.3781	0.3816	0.3851	0.3886	0.3921	0.3955	0.3988	0.4022	0.4054	0.4087	0.4119	0.4151	0.4182	0.4212	0.4243	0.4272	0.4301	0.433	0.4358	0.4386	0.4413	0.4439	0.4465	0.449	0.4515	0.4539	0.4562	0.4585	0.4607	0.4628	0.4649	0.4669
44.16Hz	0.3091	0.3129	0.3167	0.3205	0.3243	0.3281	0.3318	0.3356	0.3394	0.3431	0.3468	0.3505	0.3542	0.3579	0.3616	0.3652	0.3688	0.3724	0.3759	0.3795	0.383	0.3864	0.3899	0.3933	0.3966	0.3999	0.4032	0.4065	0.4097	0.4128	0.4159	0.419	0.422	0.425	0.4279	0.4308	0.4336	0.4363	0.439	0.4417	0.4442	0.4468	0.4492	0.4516	0.4539	0.4562	0.4584	0.4605	0.4626
43.92Hz	0.3032	0.307	0.3108	0.3146	0.3183	0.3221	0.3259	0.3297	0.3334	0.3372	0.3409	0.3446	0.3483	0.352	0.3556	0.3593	0.3629	0.3665	0.3701	0.3736	0.3771	0.3806	0.3841	0.3875	0.3909	0.3942	0.3975	0.4008	0.404	0.4072	0.4104	0.4135	0.4165	0.4196	0.4225	0.4254	0.4283	0.4311	0.4338	0.4365	0.4391	0.4417	0.4442	0.4467	0.449	0.4514	0.4536	0.4558	0.4579
43.69Hz	0.2969	0.3007	0.3045	0.3082	0.312	0.3158	0.3195	0.3233	0.327	0.3308	0.3345	0.3382	0.3419	0.3456	0.3493	0.3529	0.3565	0.3601	0.3637	0.3673	0.3708	0.3743	0.3778	0.3812	0.3846	0.388	0.3913	0.3946	0.3979	0.4011	0.4043	0.4074	0.4105	0.4136	0.4166	0.4195	0.4224	0.4252	0.428	0.4308	0.4334	0.436	0.4386	0.4411	0.4435	0.4459	0.4482	0.4505	0.4526
43.46Hz	0.2904	0.2942	0.2979	0.3017	0.3055	0.3092	0.313	0.3167	0.3204	0.3242	0.3279	0.3316	0.3353	0.339	0.3426	0.3463	0.3499	0.3535	0.3571	0.3607	0.3642	0.3677	0.3712	0.3747	0.3781	0.3815	0.3849	0.3882	0.3915	0.3947	0.3979	0.4011	0.4042	0.4073	0.4103	0.4133	0.4162	0.4191	0.4219	0.4247	0.4274	0.43	0.4326	0.4352	0.4376	0.4401	0.4424	0.4447	0.4469
43.23Hz	0.2835	0.2873	0.291	0.2947	0.2985	0.3022	0.3059	0.3097	0.3134	0.3171	0.3208	0.3245	0.3282	0.3319	0.3355	0.3392	0.3428	0.3464	0.35	0.3536	0.3571	0.3607	0.3642	0.3676	0.3711	0.3745	0.3778	0.3812	0.3845	0.3877	0.391	0.3942	0.3973	0.4004	0.4035	0.4065	0.4094	0.4123	0.4152	0.418	0.4207	0.4234	0.4261	0.4286	0.4311	0.4336	0.436	0.4383	0.4406
43Hz	0.2766	0.2803	0.284	0.2877	0.2914	0.2951	0.2988	0.3025	0.3062	0.3099	0.3136	0.3173	0.321	0.3247	0.3283	0.332	0.3356	0.3392	0.3428	0.3463	0.3499	0.3534	0.3569	0.3604	0.3638	0.3672	0.3706	0.374	0.3773	0.3806	0.3838	0.387	0.3902	0.3933	0.3963	0.3994	0.4024	0.4053	0.4082	0.411	0.4138	0.4165	0.4192	0.4218	0.4243	0.4268	0.4292	0.4316	0.4339
42.77Hz	0.2694	0.2731	0.2768	0.2804	0.2841	0.2878	0.2915	0.2952	0.2989	0.3026	0.3062	0.3099	0.3136	0.3172	0.3209	0.3245	0.3281	0.3317	0.3353	0.3389	0.3424	0.3459	0.3494	0.3529	0.3564	0.3598	0.3632	0.3665	0.3698	0.3731	0.3764	0.3796	0.3828	0.3859	0.389	0.392	0.395	0.398	0.4009	0.4038	0.4066	0.4093	0.412	0.4146	0.4172	0.4197	0.4222	0.4246	0.4269
42.54Hz	0.2622	0.2658	0.2695	0.2731	0.2768	0.2804	0.2841	0.2878	0.2914	0.2951	0.2988	0.3024	0.3061	0.3097	0.3133	0.317	0.3206	0.3242	0.3277	0.3313	0.3348	0.3384	0.3418	0.3453	0.3488	0.3522	0.3556	0.3589	0.3623	0.3656	0.3688	0.3721	0.3752	0.3784	0.3815	0.3846	0.3876	0.3906	0.3935	0.3964	0.3992	0.402	0.4047	0.4073	0.4099	0.4125	0.415	0.4174	0.4198
42.31Hz	0.2549	0.2585	0.2621	0.2657	0.2694	0.273	0.2766	0.2803	0.2839	0.2876	0.2912	0.2949	0.2985	0.3021	0.3057	0.3093	0.3129	0.3165	0.3201	0.3236	0.3272	0.3307	0.3342	0.3376	0.3411	0.3445	0.3479	0.3513	0.3546	0.3579	0.3612	0.3644	0.3676	0.3707	0.3739	0.3769	0.38	0.383	0.3859	0.3888	0.3916	0.3944	0.3972	0.3999	0.4025	0.4051	0.4076	0.41	0.4124
42.09Hz	0.2475	0.2511	0.2547	0.2583	0.2619	0.2655	0.2691	0.2727	0.2764	0.28	0.2836	0.2872	0.2908	0.2945	0.2981	0.3017	0.3052	0.3088	0.3124	0.3159	0.3194	0.3229	0.3264	0.3299	0.3333	0.3368	0.3401	0.3435	0.3468	0.3502	0.3534	0.3567	0.3599	0.363	0.3662	0.3692	0.3723	0.3753	0.3782	0.3812	0.384	0.3868	0.3896	0.3923	0.395	0.3976	0.4001	0.4026	0.405
41.87Hz	0.2402	0.2437	0.2473	0.2509	0.2545	0.2581	0.2616	0.2652	0.2688	0.2725	0.2761	0.2797	0.2832	0.2868	0.2904	0.294	0.2976	0.3011	0.3047	0.3082	0.3117	0.3152	0.3187	0.3222	0.3256	0.329	0.3324	0.3358	0.3391	0.3424	0.3457	0.3489	0.3521	0.3553	0.3584	0.3615	0.3646	0.3676	0.3705	0.3735	0.3763	0.3792	0.3819	0.3847	0.3873	0.39	0.3925	0.395	0.3975
41.64Hz	0.2331	0.2366	0.2402	0.2437	0.2473	0.2508	0.2544	0.258	0.2616	0.2651	0.2687	0.2723	0.2759	0.2795	0.283	0.2866	0.2901	0.2937	0.2972	0.3007	0.3042	0.3077	0.3112	0.3146	0.318	0.3214	0.3248	0.3282	0.3315	0.3348	0.3381	0.3413	0.3445	0.3477	0.3508	0.3539	0.357	0.36	0.363	0.3659	0.3688	0.3716	0.3744	0.3772	0.3798	0.3825	0.3851	0.3876	0.3901
41.42Hz	0.226	0.2295	0.233	0.2365	0.2401	0.2436	0.2471	0.2507	0.2542	0.2578	0.2613	0.2649	0.2685	0.272	0.2755	0.2791	0.2826	0.2861	0.2897	0.2932	0.2966	0.3001	0.3036	0.307	0.3104	0.3138	0.3172	0.3205	0.3238	0.3271	0.3304	0.3336	0.3368	0.34	0.3431	0.3462	0.3493	0.3523	0.3553	0.3582	0.3611	0.364	0.3668	0.3695	0.3722	0.3749	0.3775	0.38	0.3825
41.2Hz	0.2194	0.2228	0.2263	0.2298	0.2333	0.2368	0.2403	0.2438	0.2474	0.2509	0.2544	0.2579	0.2615	0.265	0.2685	0.272	0.2755	0.279	0.2825	0.286	0.2895	0.2929	0.2964	0.2998	0.3032	0.3066	0.3099	0.3132	0.3166	0.3198	0.3231	0.3263	0.3295	0.3327	0.3358	0.3389	0.3419	0.345	0.3479	0.3509	0.3538	0.3566	0.3594	0.3622	0.3649	0.3675	0.3701	0.3727	0.3752
40.98Hz	0.2128	0.2163	0.2197	0.2232	0.2267	0.2302	0.2337	0.2371	0.2406	0.2442	0.2477	0.2512	0.2547	0.2582	0.2617	0.2652	0.2687	0.2721	0.2756	0.2791	0.2825	0.2859	0.2894	0.2928	0.2961	0.2995	0.3029	0.3062	0.3095	0.3127	0.316	0.3192	0.3224	0.3255	0.3287	0.3317	0.3348	0.3378	0.3408	0.3437	0.3466	0.3495	0.3523	0.355	0.3577	0.3604	0.363	0.3656	0.3681
40.76Hz	0.2067	0.2101	0.2135	0.217	0.2204	0.2238	0.2273	0.2308	0.2342	0.2377	0.2412	0.2447	0.2481	0.2516	0.2551	0.2586	0.262	0.2655	0.2689	0.2723	0.2758	0.2792	0.2826	0.286	0.2893	0.2927	0.296	0.2993	0.3026	0.3058	0.309	0.3122	0.3154	0.3185	0.3216	0.3247	0.3278	0.3308	0.3337	0.3367	0.3395	0.3424	0.3452	0.348	0.3507	0.3533	0.356	0.3585	0.3611
40.55Hz	0.201	0.2044	0.2078	0.2112	0.2146	0.218	0.2214	0.2249	0.2283	0.2317	0.2352	0.2386	0.2421	0.2455	0.249	0.2524	0.2558	0.2593	0.2627	0.2661	0.2695	0.2729	0.2762	0.2796	0.2829	0.2862	0.2895	0.2928	0.2961	0.2993	0.3025	0.3057	0.3088	0.3119	0.315	0.3181	0.3211	0.3241	0.3271	0.33	0.3328	0.3357	0.3385	0.3412	0.3439	0.3466	0.3492	0.3518	0.3543
40.33Hz	0.1956	0.199	0.2023	0.2057	0.2091	0.2125	0.2159	0.2193	0.2227	0.2261	0.2295	0.2329	0.2363	0.2397	0.2431	0.2465	0.2499	0.2533	0.2567	0.2601	0.2635	0.2668	0.2701	0.2735	0.2768	0.2801	0.2833	0.2866	0.2898	0.293	0.2962	0.2993	0.3025	0.3056	0.3086	0.3117	0.3147	0.3176	0.3206	0.3235	0.3263	0.3292	0.3319	0.3347	0.3374	0.34	0.3427	0.3452	0.3478
40.12Hz	0.1908	0.1941	0.1974	0.2008	0.2041	0.2075	0.2108	0.2142	0.2175	0.2209	0.2243	0.2277	0.231	0.2344	0.2378	0.2412	0.2445	0.2479	0.2512	0.2546	0.2579	0.2612	0.2645	0.2678	0.271	0.2743	0.2775	0.2807	0.2839	0.2871	0.2903	0.2934	0.2965	0.2995	0.3026	0.3056	0.3086	0.3115	0.3144	0.3173	0.3201	0.3229	0.3257	0.3284	0.3311	0.3337	0.3363	0.3389	0.3414
39.9Hz	0.1866	0.1899	0.1932	0.1965	0.1998	0.2031	0.2064	0.2097	0.2131	0.2164	0.2197	0.2231	0.2264	0.2297	0.233	0.2364	0.2397	0.243	0.2463	0.2496	0.2529	0.2561	0.2594	0.2626	0.2659	0.2691	0.2723	0.2754	0.2786	0.2817	0.2848	0.2879	0.2909	0.294	0.297	0.2999	0.3029	0.3058	0.3087	0.3115	0.3143	0.3171	0.3198	0.3225	0.3252	0.3278	0.3304	0.3329	0.3354
39.69Hz	0.1829	0.1862	0.1894	0.1927	0.1959	0.1992	0.2025	0.2057	0.209	0.2123	0.2156	0.2189	0.2222	0.2254	0.2287	0.232	0.2353	0.2385	0.2418	0.245	0.2483	0.2515	0.2547	0.2579	0.2611	0.2642	0.2674	0.2705	0.2736	0.2767	0.2798	0.2828	0.2858	0.2888	0.2917	0.2947	0.2976	0.3004	0.3033	0.3061	0.3088	0.3116	0.3143	0.3169	0.3196	0.3221	0.3247	0.3272	0.3297
39.48Hz	0.1798	0.183	0.1862	0.1894	0.1926	0.1958	0.199	0.2022	0.2055	0.2087	0.2119	0.2152	0.2184	0.2216	0.2248	0.2281	0.2313	0.2345	0.2377	0.2409	0.244	0.2472	0.2503	0.2535	0.2566	0.2597	0.2628	0.2659	0.2689	0.2719	0.2749	0.2779	0.2809	0.2838	0.2867	0.2896	0.2924	0.2953	0.298	0.3008	0.3035	0.3062	0.3089	0.3115	0.3141	0.3166	0.3191	0.3216	0.324
39.27Hz	0.1773	0.1805	0.1836	0.1868	0.1899	0.1931	0.1962	0.1994	0.2026	0.2057	0.2089	0.2121	0.2152	0.2184	0.2216	0.2247	0.2279	0.231	0.2342	0.2373	0.2404	0.2435	0.2466	0.2497	0.2527	0.2558	0.2588	0.2618	0.2648	0.2677	0.2707	0.2736	0.2765	0.2794	0.2822	0.285	0.2878	0.2906	0.2933	0.296	0.2986	0.3013	0.3039	0.3064	0.309	0.3114	0.3139	0.3163	0.3187
39.06Hz	0.1753	0.1784	0.1815	0.1846	0.1876	0.1907	0.1938	0.1969	0.2	0.2032	0.2063	0.2094	0.2125	0.2156	0.2187	0.2217	0.2248	0.2279	0.231	0.234	0.2371	0.2401	0.2431	0.2461	0.2491	0.2521	0.255	0.258	0.2609	0.2638	0.2666	0.2695	0.2723	0.2751	0.2779	0.2806	0.2834	0.286	0.2887	0.2913	0.2939	0.2965	0.299	0.3015	0.304	0.3064	0.3088	0.3112	0.3135
38.85Hz	0.1739	0.1769	0.1799	0.1829	0.186	0.189	0.192	0.195	0.1981	0.2011	0.2042	0.2072	0.2102	0.2132	0.2163	0.2193	0.2223	0.2253	0.2283	0.2312	0.2342	0.2372	0.2401	0.243	0.2459	0.2488	0.2517	0.2546	0.2574	0.2602	0.263	0.2658	0.2685	0.2712	0.2739	0.2766	0.2793	0.2819	0.2845	0.287	0.2895	0.292	0.2945	0.2969	0.2993	0.3017	0.304	0.3063	0.3085
38.65Hz	0.1731	0.176	0.179	0.1819	0.1849	0.1878	0.1908	0.1937	0.1967	0.1996	0.2026	0.2055	0.2085	0.2114	0.2144	0.2173	0.2202	0.2231	0.2261	0.2289	0.2318	0.2347	0.2376	0.2404	0.2432	0.246	0.2488	0.2516	0.2543	0.2571	0.2598	0.2624	0.2651	0.2677	0.2704	0.2729	0.2755	0.278	0.2805	0.283	0.2854	0.2878	0.2902	0.2926	0.2949	0.2971	0.2994	0.3016	0.3037
38.44Hz	0.1727	0.1755	0.1784	0.1813	0.1841	0.187	0.1899	0.1928	0.1956	0.1985	0.2014	0.2042	0.2071	0.21	0.2128	0.2157	0.2185	0.2213	0.2241	0.2269	0.2297	0.2325	0.2353	0.238	0.2408	0.2435	0.2462	0.2488	0.2515	0.2541	0.2567	0.2593	0.2619	0.2644	0.267	0.2694	0.2719	0.2743	0.2767	0.2791	0.2815	0.2838	0.2861	0.2883	0.2905	0.2927	0.2949	0.297	0.299
38.24Hz	0.1728	0.1756	0.1783	0.1811	0.1839	0.1867	0.1895	0.1923	0.1951	0.1979	0.2006	0.2034	0.2062	0.209	0.2117	0.2145	0.2172	0.2199	0.2226	0.2254	0.228	0.2307	0.2334	0.236	0.2387	0.2413	0.2439	0.2464	0.249	0.2515	0.254	0.2565	0.259	0.2614	0.2638	0.2662	0.2686	0.2709	0.2732	0.2755	0.2777	0.28	0.2821	0.2843	0.2864	0.2885	0.2905	0.2925	0.2945
38.03Hz	0.1732	0.1759	0.1786	0.1813	0.184	0.1867	0.1894	0.1921	0.1948	0.1974	0.2001	0.2028	0.2055	0.2082	0.2108	0.2135	0.2161	0.2187	0.2214	0.224	0.2265	0.2291	0.2317	0.2342	0.2367	0.2392	0.2417	0.2442	0.2466	0.2491	0.2515	0.2539	0.2562	0.2585	0.2608	0.2631	0.2654	0.2676	0.2698	0.2719	0.2741	0.2762	0.2782	0.2803	0.2823	0.2843	0.2862	0.2881	0.29
37.83Hz	0.1739	0.1765	0.1791	0.1818	0.1844	0.187	0.1896	0.1922	0.1948	0.1974	0.2	0.2026	0.2051	0.2077	0.2103	0.2128	0.2153	0.2179	0.2204	0.2229	0.2254	0.2278	0.2303	0.2327	0.2351	0.2375	0.2399	0.2422	0.2446	0.2469	0.2492	0.2514	0.2537	0.2559	0.2581	0.2602	0.2624	0.2645	0.2665	0.2686	0.2706	0.2726	0.2745	0.2764	0.2783	0.2802	0.282	0.2838	0.2855
37.63Hz	0.1751	0.1776	0.1801	0.1826	0.1851	0.1876	0.1901	0.1926	0.1951	0.1976	0.2001	0.2026	0.2051	0.2075	0.21	0.2124	0.2148	0.2173	0.2196	0.222	0.2244	0.2267	0.2291	0.2314	0.2337	0.236	0.2382	0.2405	0.2427	0.2449	0.247	0.2492	0.2513	0.2534	0.2554	0.2574	0.2595	0.2614	0.2634	0.2653	0.2672	0.269	0.2709	0.2727	0.2744	0.2761	0.2778	0.2795	0.2811
37.43Hz	0.1763	0.1787	0.1811	0.1835	0.186	0.1884	0.1908	0.1932	0.1956	0.198	0.2004	0.2027	0.2051	0.2074	0.2098	0.2121	0.2144	0.2167	0.219	0.2213	0.2235	0.2258	0.228	0.2302	0.2323	0.2345	0.2366	0.2387	0.2408	0.2429	0.2449	0.2469	0.2489	0.2509	0.2528	0.2547	0.2566	0.2585	0.2603	0.2621	0.2638	0.2655	0.2672	0.2689	0.2705	0.2721	0.2737	0.2752	0.2767
37.23Hz	0.1777	0.18	0.1824	0.1847	0.187	0.1893	0.1916	0.1939	0.1962	0.1985	0.2008	0.203	0.2053	0.2075	0.2098	0.212	0.2142	0.2164	0.2185	0.2207	0.2228	0.2249	0.227	0.2291	0.2311	0.2332	0.2352	0.2372	0.2391	0.2411	0.243	0.2448	0.2467	0.2485	0.2503	0.2521	0.2538	0.2556	0.2572	0.2589	0.2605	0.2621	0.2637	0.2652	0.2667	0.2681	0.2695	0.2709	0.2723
37.03Hz	0.1792	0.1814	0.1837	0.1859	0.1881	0.1903	0.1925	0.1947	0.1969	0.1991	0.2013	0.2034	0.2056	0.2077	0.2098	0.2119	0.214	0.216	0.2181	0.2201	0.2221	0.2241	0.2261	0.228	0.2299	0.2318	0.2337	0.2356	0.2374	0.2392	0.241	0.2427	0.2445	0.2461	0.2478	0.2494	0.251	0.2526	0.2542	0.2557	0.2572	0.2586	0.26	0.2614	0.2627	0.264	0.2653	0.2666	0.2678
36.84Hz	0.1808	0.183	0.1851	0.1872	0.1894	0.1915	0.1936	0.1957	0.1977	0.1998	0.2019	0.2039	0.2059	0.2079	0.2099	0.2119	0.2139	0.2158	0.2178	0.2197	0.2216	0.2234	0.2253	0.2271	0.2289	0.2307	0.2324	0.2341	0.2358	0.2375	0.2391	0.2407	0.2423	0.2439	0.2454	0.2469	0.2484	0.2498	0.2512	0.2526	0.2539	0.2552	0.2565	0.2577	0.2589	0.2601	0.2612	0.2623	0.2634
36.64Hz	0.1825	0.1845	0.1865	0.1886	0.1906	0.1926	0.1946	0.1966	0.1985	0.2005	0.2025	0.2044	0.2063	0.2082	0.2101	0.2119	0.2138	0.2156	0.2174	0.2192	0.221	0.2227	0.2244	0.2261	0.2278	0.2294	0.231	0.2326	0.2342	0.2357	0.2372	0.2387	0.2401	0.2416	0.2429	0.2443	0.2456	0.2469	0.2482	0.2494	0.2506	0.2517	0.2529	0.2539	0.255	0.256	0.257	0.2579	0.2588
36.45Hz	0.1842	0.1861	0.1881	0.19	0.1919	0.1938	0.1957	0.1976	0.1995	0.2013	0.2032	0.205	0.2068	0.2086	0.2104	0.2121	0.2138	0.2156	0.2172	0.2189	0.2205	0.2222	0.2237	0.2253	0.2269	0.2284	0.2299	0.2313	0.2327	0.2341	0.2355	0.2369	0.2382	0.2394	0.2407	0.2419	0.2431	0.2442	0.2454	0.2464	0.2475	0.2485	0.2495	0.2504	0.2513	0.2522	0.253	0.2538	0.2546
36.25Hz	0.1858	0.1876	0.1895	0.1913	0.1931	0.1949	0.1967	0.1985	0.2003	0.202	0.2038	0.2055	0.2072	0.2088	0.2105	0.2121	0.2137	0.2153	0.2169	0.2184	0.2199	0.2214	0.2229	0.2243	0.2257	0.2271	0.2285	0.2298	0.2311	0.2324	0.2336	0.2348	0.236	0.2371	0.2382	0.2393	0.2404	0.2414	0.2423	0.2433	0.2442	0.245	0.2459	0.2467	0.2474	0.2481	0.2488	0.2495	0.2501
36.06Hz	0.1875	0.1893	0.191	0.1928	0.1945	0.1962	0.1979	0.1996	0.2012	0.2029	0.2045	0.2061	0.2077	0.2092	0.2108	0.2123	0.2138	0.2153	0.2167	0.2181	0.2195	0.2209	0.2222	0.2235	0.2248	0.2261	0.2273	0.2285	0.2297	0.2308	0.2319	0.233	0.234	0.235	0.236	0.2369	0.2378	0.2387	0.2395	0.2403	0.2411	0.2418	0.2425	0.2431	0.2437	0.2443	0.2448	0.2453	0.2458
35.87Hz	0.1889	0.1906	0.1923	0.1939	0.1956	0.1972	0.1988	0.2004	0.2019	0.2035	0.205	0.2065	0.208	0.2094	0.2109	0.2123	0.2136	0.215	0.2163	0.2176	0.2189	0.2202	0.2214	0.2226	0.2238	0.2249	0.226	0.2271	0.2281	0.2291	0.2301	0.2311	0.232	0.2328	0.2337	0.2345	0.2353	0.236	0.2367	0.2373	0.238	0.2386	0.2391	0.2396	0.2401	0.2405	0.2409	0.2413	0.2416
35.68Hz	0.1905	0.1921	0.1937	0.1952	0.1968	0.1983	0.1998	0.2013	0.2028	0.2042	0.2056	0.207	0.2084	0.2098	0.2111	0.2124	0.2137	0.2149	0.2162	0.2174	0.2185	0.2197	0.2208	0.2219	0.2229	0.2239	0.2249	0.2259	0.2268	0.2277	0.2285	0.2293	0.2301	0.2309	0.2316	0.2323	0.2329	0.2335	0.2341	0.2346	0.2351	0.2356	0.236	0.2363	0.2367	0.237	0.2372	0.2374	0.2376
35.49Hz	0.1921	0.1936	0.1951	0.1965	0.198	0.1994	0.2009	0.2023	0.2036	0.205	0.2063	0.2076	0.2089	0.2102	0.2114	0.2126	0.2138	0.2149	0.216	0.2171	0.2182	0.2192	0.2202	0.2212	0.2221	0.2231	0.2239	0.2248	0.2256	0.2264	0.2271	0.2278	0.2285	0.2291	0.2297	0.2303	0.2308	0.2313	0.2317	0.2321	0.2325	0.2328	0.2331	0.2333	0.2336	0.2337	0.2339	0.2339	0.234
35.3Hz	0.1935	0.1949	0.1964	0.1977	0.1991	0.2005	0.2018	0.2031	0.2044	0.2057	0.2069	0.2081	0.2093	0.2105	0.2116	0.2127	0.2138	0.2148	0.2159	0.2168	0.2178	0.2187	0.2196	0.2205	0.2213	0.2221	0.2229	0.2236	0.2243	0.225	0.2256	0.2262	0.2268	0.2273	0.2278	0.2282	0.2286	0.229	0.2293	0.2296	0.2299	0.2301	0.2303	0.2304	0.2305	0.2305	0.2305	0.2305	0.2304
35.11Hz	0.195	0.1963	0.1977	0.199	0.2003	0.2016	0.2028	0.2041	0.2053	0.2064	0.2076	0.2087	0.2098	0.2109	0.212	0.213	0.214	0.2149	0.2159	0.2168	0.2176	0.2185	0.2193	0.2201	0.2208	0.2215	0.2222	0.2228	0.2234	0.224	0.2245	0.225	0.2255	0.2259	0.2263	0.2266	0.2269	0.2272	0.2274	0.2276	0.2277	0.2278	0.2279	0.2279	0.2279	0.2279	0.2278	0.2276	0.2275
34.92Hz	0.1965	0.1978	0.199	0.2003	0.2015	0.2027	0.2039	0.205	0.2062	0.2073	0.2083	0.2094	0.2104	0.2114	0.2124	0.2133	0.2142	0.2151	0.216	0.2168	0.2176	0.2183	0.219	0.2197	0.2204	0.221	0.2216	0.2221	0.2226	0.2231	0.2236	0.224	0.2243	0.2247	0.225	0.2252	0.2254	0.2256	0.2257	0.2258	0.2259	0.2259	0.2259	0.2258	0.2257	0.2255	0.2254	0.2251	0.2249
34.74Hz	0.1981	0.1993	0.2005	0.2017	0.2028	0.204	0.2051	0.2062	0.2072	0.2083	0.2093	0.2103	0.2112	0.2121	0.213	0.2139	0.2147	0.2155	0.2163	0.2171	0.2178	0.2184	0.2191	0.2197	0.2203	0.2208	0.2213	0.2218	0.2222	0.2226	0.223	0.2233	0.2236	0.2238	0.2241	0.2242	0.2244	0.2245	0.2245	0.2245	0.2245	0.2244	0.2243	0.2242	0.224	0.2238	0.2235	0.2232	0.2228
34.55Hz	0.1996	0.2008	0.2019	0.2031	0.2042	0.2052	0.2063	0.2073	0.2083	0.2093	0.2102	0.2112	0.2121	0.2129	0.2137	0.2146	0.2153	0.2161	0.2168	0.2174	0.2181	0.2187	0.2193	0.2198	0.2203	0.2208	0.2212	0.2217	0.222	0.2223	0.2226	0.2229	0.2231	0.2233	0.2234	0.2236	0.2236	0.2236	0.2236	0.2236	0.2235	0.2234	0.2232	0.223	0.2227	0.2224	0.2221	0.2217	0.2213
34.37Hz	0.2012	0.2023	0.2034	0.2045	0.2055	0.2066	0.2076	0.2085	0.2095	0.2104	0.2113	0.2122	0.213	0.2138	0.2146	0.2153	0.216	0.2167	0.2174	0.218	0.2186	0.2191	0.2197	0.2202	0.2206	0.221	0.2214	0.2218	0.2221	0.2224	0.2226	0.2228	0.223	0.2231	0.2232	0.2232	0.2232	0.2232	0.2232	0.2231	0.2229	0.2227	0.2225	0.2223	0.222	0.2216	0.2212	0.2208	0.2204
34.19Hz	0.203	0.204	0.2051	0.2061	0.2071	0.2081	0.2091	0.21	0.2109	0.2118	0.2126	0.2134	0.2142	0.215	0.2157	0.2164	0.2171	0.2177	0.2183	0.2189	0.2194	0.2199	0.2204	0.2208	0.2212	0.2216	0.2219	0.2222	0.2225	0.2227	0.2229	0.2231	0.2232	0.2233	0.2233	0.2233	0.2233	0.2233	0.2232	0.223	0.2228	0.2226	0.2223	0.2221	0.2217	0.2213	0.2209	0.2205	0.22
34.01Hz	0.2046	0.2057	0.2067	0.2077	0.2087	0.2096	0.2105	0.2114	0.2123	0.2131	0.2139	0.2147	0.2154	0.2162	0.2169	0.2175	0.2181	0.2187	0.2193	0.2199	0.2204	0.2208	0.2213	0.2217	0.222	0.2224	0.2227	0.2229	0.2232	0.2234	0.2235	0.2237	0.2238	0.2238	0.2238	0.2238	0.2238	0.2237	0.2235	0.2234	0.2232	0.2229	0.2226	0.2223	0.222	0.2216	0.2211	0.2207	0.2202
33.83Hz	0.2066	0.2076	0.2086	0.2095	0.2105	0.2114	0.2123	0.2131	0.214	0.2148	0.2155	0.2163	0.217	0.2177	0.2184	0.219	0.2196	0.2202	0.2207	0.2212	0.2217	0.2221	0.2225	0.2229	0.2233	0.2236	0.2239	0.2241	0.2243	0.2245	0.2246	0.2247	0.2248	0.2248	0.2248	0.2248	0.2247	0.2246	0.2245	0.2243	0.2241	0.2238	0.2235	0.2232	0.2228	0.2225	0.222	0.2215	0.221
33.65Hz	0.2085	0.2095	0.2105	0.2114	0.2123	0.2132	0.2141	0.2149	0.2157	0.2165	0.2172	0.218	0.2187	0.2193	0.22	0.2206	0.2212	0.2217	0.2222	0.2227	0.2232	0.2236	0.224	0.2244	0.2247	0.225	0.2253	0.2255	0.2257	0.2259	0.226	0.2261	0.2262	0.2262	0.2262	0.2261	0.2261	0.226	0.2258	0.2256	0.2254	0.2252	0.2249	0.2246	0.2242	0.2238	0.2234	0.2229	0.2224
33.47Hz	0.2106	0.2116	0.2125	0.2135	0.2144	0.2152	0.2161	0.2169	0.2177	0.2184	0.2192	0.2199	0.2206	0.2212	0.2218	0.2224	0.223	0.2236	0.2241	0.2245	0.225	0.2254	0.2258	0.2261	0.2265	0.2267	0.227	0.2272	0.2274	0.2276	0.2277	0.2278	0.2279	0.2279	0.2279	0.2279	0.2278	0.2277	0.2276	0.2274	0.2272	0.2269	0.2267	0.2264	0.226	0.2257	0.2252	0.2248	0.2243
33.29Hz	0.2127	0.2137	0.2146	0.2155	0.2164	0.2173	0.2181	0.2189	0.2197	0.2205	0.2212	0.2219	0.2226	0.2232	0.2238	0.2244	0.225	0.2255	0.226	0.2265	0.2269	0.2273	0.2277	0.2281	0.2284	0.2287	0.2289	0.2292	0.2294	0.2295	0.2297	0.2298	0.2298	0.2299	0.2299	0.2299	0.2298	0.2297	0.2296	0.2294	0.2293	0.229	0.2288	0.2285	0.2282	0.2278	0.2275	0.227	0.2266
33.11Hz	0.2152	0.2161	0.217	0.2179	0.2188	0.2196	0.2205	0.2213	0.222	0.2228	0.2235	0.2242	0.2249	0.2255	0.2261	0.2267	0.2273	0.2278	0.2283	0.2288	0.2292	0.2296	0.23	0.2304	0.2307	0.231	0.2313	0.2315	0.2317	0.2319	0.232	0.2322	0.2322	0.2323	0.2323	0.2323	0.2323	0.2322	0.2321	0.232	0.2318	0.2316	0.2314	0.2311	0.2308	0.2305	0.2302	0.2298	0.2294
32.94Hz	0.2175	0.2184	0.2193	0.2202	0.2211	0.222	0.2228	0.2236	0.2243	0.2251	0.2258	0.2265	0.2272	0.2278	0.2284	0.229	0.2296	0.2301	0.2306	0.2311	0.2316	0.232	0.2324	0.2327	0.2331	0.2334	0.2337	0.2339	0.2341	0.2343	0.2345	0.2346	0.2347	0.2348	0.2348	0.2348	0.2348	0.2348	0.2347	0.2346	0.2345	0.2343	0.2341	0.2339	0.2336	0.2333	0.233	0.2327	0.2323
32.76Hz	0.2199	0.2208	0.2218	0.2227	0.2235	0.2244	0.2252	0.226	0.2268	0.2275	0.2282	0.2289	0.2296	0.2302	0.2309	0.2315	0.232	0.2326	0.2331	0.2336	0.234	0.2345	0.2349	0.2352	0.2356	0.2359	0.2362	0.2365	0.2367	0.2369	0.2371	0.2372	0.2373	0.2374	0.2375	0.2375	0.2375	0.2375	0.2375	0.2374	0.2373	0.2372	0.237	0.2368	0.2366	0.2363	0.2361	0.2358	0.2354
32.59Hz	0.2224	0.2233	0.2243	0.2251	0.226	0.2269	0.2277	0.2285	0.2293	0.23	0.2307	0.2315	0.2321	0.2328	0.2334	0.234	0.2346	0.2351	0.2357	0.2362	0.2366	0.2371	0.2375	0.2379	0.2382	0.2386	0.2389	0.2392	0.2394	0.2396	0.2398	0.24	0.2402	0.2403	0.2404	0.2404	0.2405	0.2405	0.2404	0.2404	0.2403	0.2402	0.2401	0.2399	0.2397	0.2395	0.2393	0.239	0.2387
32.41Hz	0.2248	0.2258	0.2267	0.2276	0.2285	0.2293	0.2302	0.231	0.2317	0.2325	0.2332	0.234	0.2346	0.2353	0.2359	0.2366	0.2371	0.2377	0.2382	0.2387	0.2392	0.2397	0.2401	0.2405	0.2409	0.2413	0.2416	0.2419	0.2422	0.2424	0.2426	0.2428	0.243	0.2431	0.2432	0.2433	0.2434	0.2434	0.2434	0.2434	0.2434	0.2433	0.2432	0.2431	0.2429	0.2428	0.2426	0.2423	0.2421
32.24Hz	0.2272	0.2282	0.2291	0.23	0.2309	0.2317	0.2326	0.2334	0.2342	0.2349	0.2357	0.2364	0.2371	0.2377	0.2384	0.239	0.2396	0.2402	0.2407	0.2412	0.2417	0.2422	0.2427	0.2431	0.2435	0.2438	0.2442	0.2445	0.2448	0.245	0.2453	0.2455	0.2457	0.2458	0.246	0.2461	0.2462	0.2462	0.2462	0.2463	0.2462	0.2462	0.2461	0.246	0.2459	0.2458	0.2456	0.2454	0.2452
32.07Hz	0.2298	0.2307	0.2316	0.2325	0.2334	0.2343	0.2351	0.2359	0.2367	0.2375	0.2382	0.239	0.2397	0.2403	0.241	0.2416	0.2422	0.2428	0.2434	0.2439	0.2444	0.2449	0.2453	0.2458	0.2462	0.2465	0.2469	0.2472	0.2475	0.2478	0.2481	0.2483	0.2485	0.2487	0.2488	0.2489	0.249	0.2491	0.2492	0.2492	0.2492	0.2492	0.2491	0.2491	0.249	0.2488	0.2487	0.2485	0.2483
31.9Hz	0.232	0.233	0.2339	0.2348	0.2357	0.2366	0.2374	0.2382	0.239	0.2398	0.2406	0.2413	0.242	0.2427	0.2433	0.244	0.2446	0.2452	0.2457	0.2463	0.2468	0.2473	0.2477	0.2482	0.2486	0.249	0.2493	0.2497	0.25	0.2503	0.2505	0.2508	0.251	0.2512	0.2514	0.2515	0.2516	0.2517	0.2518	0.2518	0.2519	0.2518	0.2518	0.2518	0.2517	0.2516	0.2515	0.2513	0.2512
31.73Hz	0.2344	0.2353	0.2363	0.2372	0.2381	0.2389	0.2398	0.2406	0.2414	0.2422	0.2429	0.2436	0.2443	0.245	0.2457	0.2463	0.2469	0.2475	0.2481	0.2486	0.2491	0.2496	0.2501	0.2505	0.251	0.2514	0.2517	0.2521	0.2524	0.2527	0.253	0.2532	0.2534	0.2536	0.2538	0.254	0.2541	0.2542	0.2543	0.2543	0.2544	0.2544	0.2543	0.2543	0.2542	0.2542	0.254	0.2539	0.2538
31.56Hz	0.2367	0.2376	0.2385	0.2394	0.2403	0.2412	0.242	0.2428	0.2436	0.2444	0.2452	0.2459	0.2466	0.2473	0.2479	0.2486	0.2492	0.2498	0.2503	0.2509	0.2514	0.2519	0.2524	0.2528	0.2532	0.2536	0.254	0.2544	0.2547	0.255	0.2553	0.2555	0.2557	0.2559	0.2561	0.2563	0.2564	0.2565	0.2566	0.2567	0.2567	0.2567	0.2567	0.2567	0.2566	0.2565	0.2564	0.2563	0.2561
31.39Hz	0.2388	0.2398	0.2407	0.2416	0.2425	0.2433	0.2442	0.245	0.2458	0.2465	0.2473	0.248	0.2487	0.2494	0.25	0.2507	0.2513	0.2519	0.2524	0.253	0.2535	0.254	0.2545	0.2549	0.2553	0.2557	0.2561	0.2564	0.2567	0.257	0.2573	0.2576	0.2578	0.258	0.2582	0.2583	0.2585	0.2586	0.2586	0.2587	0.2587	0.2587	0.2587	0.2587	0.2586	0.2585	0.2584	0.2583	0.2582
31.23Hz	0.2409	0.2418	0.2427	0.2436	0.2445	0.2453	0.2462	0.247	0.2478	0.2485	0.2493	0.25	0.2507	0.2514	0.252	0.2527	0.2533	0.2538	0.2544	0.2549	0.2554	0.2559	0.2564	0.2568	0.2572	0.2576	0.258	0.2583	0.2586	0.2589	0.2592	0.2595	0.2597	0.2599	0.26	0.2602	0.2603	0.2604	0.2605	0.2605	0.2606	0.2606	0.2605	0.2605	0.2604	0.2603	0.2602	0.2601	0.2599
31.06Hz	0.2426	0.2435	0.2444	0.2453	0.2462	0.247	0.2479	0.2487	0.2494	0.2502	0.2509	0.2516	0.2523	0.253	0.2536	0.2542	0.2548	0.2554	0.2559	0.2565	0.257	0.2574	0.2579	0.2583	0.2587	0.2591	0.2594	0.2598	0.2601	0.2603	0.2606	0.2608	0.261	0.2612	0.2614	0.2615	0.2616	0.2617	0.2617	0.2618	0.2618	0.2618	0.2617	0.2617	0.2616	0.2615	0.2613	0.2612	0.261
30.89Hz	0.2444	0.2453	0.2462	0.2471	0.2479	0.2487	0.2496	0.2503	0.2511	0.2518	0.2526	0.2533	0.2539	0.2546	0.2552	0.2558	0.2564	0.2569	0.2575	0.258	0.2585	0.2589	0.2594	0.2598	0.2601	0.2605	0.2608	0.2611	0.2614	0.2617	0.2619	0.2621	0.2623	0.2625	0.2626	0.2627	0.2628	0.2629	0.2629	0.2629	0.2629	0.2629	0.2628	0.2627	0.2626	0.2625	0.2623	0.2622	0.2619
30.73Hz	0.246	0.2469	0.2478	0.2487	0.2495	0.2503	0.2511	0.2519	0.2526	0.2534	0.2541	0.2547	0.2554	0.256	0.2566	0.2572	0.2578	0.2583	0.2588	0.2593	0.2598	0.2602	0.2606	0.261	0.2614	0.2617	0.262	0.2623	0.2626	0.2628	0.263	0.2632	0.2633	0.2635	0.2636	0.2637	0.2637	0.2638	0.2638	0.2637	0.2637	0.2636	0.2635	0.2634	0.2633	0.2631	0.2629	0.2627	0.2625
30.57Hz	0.2475	0.2484	0.2492	0.2501	0.2509	0.2517	0.2525	0.2532	0.2539	0.2546	0.2553	0.256	0.2566	0.2572	0.2578	0.2584	0.2589	0.2594	0.2599	0.2604	0.2608	0.2612	0.2616	0.262	0.2623	0.2626	0.2629	0.2631	0.2634	0.2636	0.2638	0.2639	0.264	0.2641	0.2642	0.2643	0.2643	0.2643	0.2643	0.2642	0.2641	0.264	0.2639	0.2638	0.2636	0.2634	0.2631	0.2629	0.2626
30.4Hz	0.2488	0.2497	0.2506	0.2514	0.2522	0.253	0.2537	0.2545	0.2552	0.2558	0.2565	0.2571	0.2578	0.2583	0.2589	0.2594	0.26	0.2604	0.2609	0.2613	0.2617	0.2621	0.2625	0.2628	0.2631	0.2634	0.2637	0.2639	0.2641	0.2643	0.2644	0.2645	0.2646	0.2647	0.2647	0.2647	0.2647	0.2647	0.2646	0.2645	0.2644	0.2643	0.2641	0.2639	0.2637	0.2634	0.2632	0.2629	0.2625
30.24Hz	0.2502	0.251	0.2518	0.2527	0.2534	0.2542	0.2549	0.2556	0.2563	0.257	0.2576	0.2582	0.2588	0.2594	0.2599	0.2604	0.2609	0.2614	0.2618	0.2622	0.2626	0.263	0.2633	0.2636	0.2639	0.2641	0.2643	0.2645	0.2647	0.2648	0.2649	0.265	0.2651	0.2651	0.2651	0.2651	0.265	0.265	0.2649	0.2647	0.2646	0.2644	0.2642	0.2639	0.2636	0.2633	0.263	0.2627	0.2623
30.08Hz	0.2514	0.2522	0.253	0.2538	0.2546	0.2553	0.256	0.2567	0.2574	0.258	0.2586	0.2592	0.2598	0.2603	0.2608	0.2613	0.2618	0.2622	0.2626	0.263	0.2633	0.2637	0.264	0.2642	0.2645	0.2647	0.2649	0.265	0.2652	0.2653	0.2653	0.2654	0.2654	0.2654	0.2653	0.2653	0.2652	0.2651	0.2649	0.2647	0.2645	0.2643	0.264	0.2637	0.2634	0.2631	0.2627	0.2623	0.2619
29.92Hz	0.2525	0.2533	0.2541	0.2548	0.2556	0.2563	0.257	0.2577	0.2583	0.2589	0.2595	0.2601	0.2606	0.2611	0.2616	0.2621	0.2625	0.2629	0.2633	0.2636	0.2639	0.2642	0.2645	0.2647	0.2649	0.2651	0.2653	0.2654	0.2655	0.2656	0.2656	0.2656	0.2656	0.2655	0.2655	0.2654	0.2652	0.2651	0.2649	0.2646	0.2644	0.2641	0.2638	0.2634	0.2631	0.2627	0.2623	0.2618	0.2613
29.76Hz	0.2536	0.2544	0.2552	0.2559	0.2566	0.2573	0.258	0.2586	0.2592	0.2598	0.2604	0.2609	0.2615	0.2619	0.2624	0.2628	0.2632	0.2636	0.264	0.2643	0.2646	0.2648	0.2651	0.2653	0.2655	0.2656	0.2657	0.2658	0.2659	0.2659	0.2659	0.2659	0.2658	0.2657	0.2656	0.2655	0.2653	0.2651	0.2648	0.2646	0.2643	0.2639	0.2636	0.2632	0.2628	0.2623	0.2619	0.2613	0.2608
29.6Hz	0.2548	0.2555	0.2563	0.257	0.2577	0.2584	0.2591	0.2597	0.2603	0.2608	0.2614	0.2619	0.2624	0.2629	0.2633	0.2637	0.2641	0.2644	0.2648	0.265	0.2653	0.2655	0.2658	0.2659	0.2661	0.2662	0.2663	0.2663	0.2664	0.2664	0.2663	0.2663	0.2662	0.266	0.2659	0.2657	0.2655	0.2652	0.265	0.2646	0.2643	0.2639	0.2635	0.2631	0.2626	0.2621	0.2616	0.2611	0.2605
29.45Hz	0.2559	0.2566	0.2574	0.2581	0.2588	0.2594	0.2601	0.2607	0.2612	0.2618	0.2623	0.2628	0.2633	0.2637	0.2642	0.2645	0.2649	0.2652	0.2655	0.2658	0.2661	0.2663	0.2665	0.2666	0.2667	0.2668	0.2669	0.2669	0.2669	0.2669	0.2668	0.2667	0.2666	0.2665	0.2663	0.2661	0.2658	0.2655	0.2652	0.2649	0.2645	0.2641	0.2636	0.2632	0.2627	0.2621	0.2616	0.261	0.2603
29.29Hz	0.2573	0.258	0.2588	0.2595	0.2601	0.2608	0.2614	0.262	0.2626	0.2631	0.2636	0.2641	0.2646	0.265	0.2654	0.2658	0.2661	0.2664	0.2667	0.267	0.2672	0.2674	0.2676	0.2677	0.2678	0.2679	0.2679	0.2679	0.2679	0.2678	0.2678	0.2676	0.2675	0.2673	0.2671	0.2669	0.2666	0.2663	0.2659	0.2656	0.2651	0.2647	0.2642	0.2637	0.2632	0.2626	0.262	0.2614	0.2607
29.13Hz	0.2586	0.2593	0.2601	0.2607	0.2614	0.2621	0.2627	0.2633	0.2638	0.2643	0.2648	0.2653	0.2658	0.2662	0.2666	0.2669	0.2673	0.2676	0.2678	0.2681	0.2683	0.2685	0.2686	0.2688	0.2688	0.2689	0.2689	0.2689	0.2689	0.2688	0.2687	0.2686	0.2684	0.2682	0.268	0.2677	0.2674	0.2671	0.2668	0.2664	0.2659	0.2655	0.265	0.2645	0.2639	0.2633	0.2627	0.262	0.2613
28.98Hz	0.2602	0.2609	0.2616	0.2623	0.263	0.2636	0.2642	0.2648	0.2654	0.2659	0.2664	0.2669	0.2673	0.2678	0.2681	0.2685	0.2688	0.2691	0.2694	0.2696	0.2699	0.27	0.2702	0.2703	0.2704	0.2704	0.2705	0.2705	0.2704	0.2703	0.2702	0.2701	0.2699	0.2697	0.2695	0.2692	0.2689	0.2686	0.2682	0.2678	0.2674	0.2669	0.2664	0.2659	0.2653	0.2647	0.2641	0.2634	0.2627
28.83Hz	0.2618	0.2625	0.2633	0.2639	0.2646	0.2653	0.2659	0.2665	0.267	0.2676	0.2681	0.2686	0.269	0.2694	0.2698	0.2702	0.2705	0.2708	0.2711	0.2714	0.2716	0.2718	0.2719	0.272	0.2721	0.2722	0.2722	0.2722	0.2722	0.2721	0.272	0.2719	0.2717	0.2715	0.2713	0.271	0.2707	0.2704	0.27	0.2697	0.2692	0.2688	0.2683	0.2677	0.2672	0.2666	0.266	0.2653	0.2646
28.67Hz	0.2637	0.2645	0.2652	0.2659	0.2666	0.2673	0.2679	0.2685	0.2691	0.2696	0.2701	0.2706	0.2711	0.2715	0.2719	0.2723	0.2727	0.273	0.2733	0.2735	0.2738	0.274	0.2741	0.2743	0.2744	0.2745	0.2745	0.2745	0.2745	0.2744	0.2744	0.2742	0.2741	0.2739	0.2737	0.2735	0.2732	0.2729	0.2725	0.2722	0.2718	0.2713	0.2708	0.2703	0.2698	0.2692	0.2686	0.268	0.2673
28.52Hz	0.2658	0.2666	0.2674	0.2681	0.2688	0.2695	0.2701	0.2707	0.2713	0.2719	0.2724	0.273	0.2734	0.2739	0.2743	0.2747	0.2751	0.2754	0.2758	0.2761	0.2763	0.2765	0.2767	0.2769	0.277	0.2771	0.2772	0.2773	0.2773	0.2773	0.2772	0.2771	0.277	0.2769	0.2767	0.2765	0.2762	0.276	0.2756	0.2753	0.2749	0.2745	0.2741	0.2736	0.2731	0.2726	0.272	0.2714	0.2708
28.37Hz	0.2682	0.269	0.2697	0.2705	0.2712	0.2719	0.2726	0.2732	0.2739	0.2745	0.275	0.2756	0.2761	0.2766	0.2771	0.2775	0.2779	0.2783	0.2786	0.279	0.2793	0.2795	0.2797	0.28	0.2801	0.2803	0.2804	0.2805	0.2805	0.2806	0.2805	0.2805	0.2804	0.2803	0.2802	0.28	0.2798	0.2796	0.2794	0.2791	0.2788	0.2784	0.278	0.2776	0.2771	0.2767	0.2762	0.2756	0.275
28.22Hz	0.2707	0.2715	0.2724	0.2731	0.2739	0.2746	0.2753	0.276	0.2767	0.2773	0.2779	0.2785	0.2791	0.2796	0.2801	0.2806	0.281	0.2815	0.2819	0.2822	0.2826	0.2829	0.2831	0.2834	0.2836	0.2838	0.284	0.2841	0.2842	0.2843	0.2843	0.2844	0.2843	0.2843	0.2842	0.2841	0.284	0.2838	0.2836	0.2834	0.2831	0.2829	0.2825	0.2822	0.2818	0.2814	0.2809	0.2805	0.28
28.07Hz	0.2735	0.2743	0.2752	0.276	0.2768	0.2776	0.2783	0.2791	0.2798	0.2804	0.2811	0.2817	0.2823	0.2829	0.2835	0.284	0.2845	0.285	0.2854	0.2858	0.2862	0.2866	0.2869	0.2872	0.2875	0.2878	0.288	0.2882	0.2884	0.2885	0.2886	0.2887	0.2888	0.2888	0.2888	0.2887	0.2887	0.2886	0.2885	0.2883	0.2881	0.2879	0.2877	0.2874	0.2871	0.2868	0.2864	0.286	0.2856
27.92Hz	0.2763	0.2772	0.2781	0.279	0.2799	0.2807	0.2815	0.2823	0.283	0.2838	0.2845	0.2851	0.2858	0.2864	0.287	0.2876	0.2882	0.2887	0.2892	0.2897	0.2902	0.2906	0.291	0.2914	0.2917	0.2921	0.2924	0.2926	0.2929	0.2931	0.2933	0.2934	0.2936	0.2937	0.2938	0.2938	0.2938	0.2938	0.2938	0.2937	0.2936	0.2935	0.2934	0.2932	0.293	0.2928	0.2925	0.2922	0.2919
27.77Hz	0.2795	0.2804	0.2814	0.2823	0.2832	0.2841	0.2849	0.2858	0.2866	0.2874	0.2881	0.2889	0.2896	0.2903	0.291	0.2916	0.2922	0.2928	0.2934	0.294	0.2945	0.295	0.2955	0.2959	0.2964	0.2968	0.2971	0.2975	0.2978	0.2981	0.2984	0.2986	0.2989	0.299	0.2992	0.2994	0.2995	0.2996	0.2996	0.2997	0.2997	0.2996	0.2996	0.2995	0.2994	0.2993	0.2991	0.299	0.2988
27.62Hz	0.2827	0.2837	0.2847	0.2857	0.2867	0.2876	0.2885	0.2894	0.2903	0.2911	0.292	0.2928	0.2936	0.2943	0.2951	0.2958	0.2965	0.2972	0.2978	0.2984	0.299	0.2996	0.3002	0.3007	0.3012	0.3017	0.3022	0.3026	0.303	0.3034	0.3038	0.3041	0.3044	0.3047	0.305	0.3052	0.3054	0.3056	0.3058	0.3059	0.306	0.3061	0.3062	0.3062	0.3062	0.3062	0.3062	0.3061	0.306
27.47Hz	0.2861	0.2872	0.2883	0.2893	0.2903	0.2913	0.2923	0.2932	0.2942	0.2951	0.296	0.2969	0.2977	0.2986	0.2994	0.3002	0.3009	0.3017	0.3024	0.3031	0.3038	0.3045	0.3051	0.3057	0.3063	0.3069	0.3074	0.308	0.3085	0.3089	0.3094	0.3098	0.3102	0.3106	0.311	0.3113	0.3116	0.3119	0.3122	0.3124	0.3127	0.3129	0.313	0.3132	0.3133	0.3134	0.3135	0.3135	0.3136
27.33Hz	0.2895	0.2906	0.2918	0.2929	0.2939	0.295	0.296	0.2971	0.2981	0.2991	0.3	0.301	0.3019	0.3028	0.3037	0.3046	0.3054	0.3062	0.307	0.3078	0.3086	0.3093	0.3101	0.3108	0.3114	0.3121	0.3127	0.3134	0.314	0.3145	0.3151	0.3156	0.3161	0.3166	0.3171	0.3175	0.3179	0.3183	0.3187	0.3191	0.3194	0.3197	0.32	0.3203	0.3205	0.3207	0.3209	0.3211	0.3212
27.18Hz	0.2929	0.2941	0.2953	0.2965	0.2976	0.2987	0.2998	0.3009	0.302	0.3031	0.3041	0.3051	0.3061	0.3071	0.3081	0.309	0.3099	0.3108	0.3117	0.3126	0.3135	0.3143	0.3151	0.3159	0.3167	0.3174	0.3181	0.3188	0.3195	0.3202	0.3208	0.3215	0.3221	0.3227	0.3232	0.3238	0.3243	0.3248	0.3253	0.3258	0.3262	0.3266	0.327	0.3274	0.3278	0.3281	0.3284	0.3287	0.329
27.04Hz	0.2961	0.2974	0.2986	0.2999	0.3011	0.3023	0.3034	0.3046	0.3057	0.3069	0.308	0.3091	0.3101	0.3112	0.3122	0.3132	0.3142	0.3152	0.3162	0.3172	0.3181	0.319	0.3199	0.3208	0.3216	0.3225	0.3233	0.3241	0.3249	0.3256	0.3264	0.3271	0.3278	0.3285	0.3292	0.3298	0.3304	0.331	0.3316	0.3322	0.3327	0.3333	0.3338	0.3343	0.3347	0.3352	0.3356	0.336	0.3364
26.89Hz	0.2994	0.3007	0.302	0.3033	0.3046	0.3058	0.307	0.3083	0.3095	0.3107	0.3118	0.313	0.3141	0.3153	0.3164	0.3175	0.3186	0.3196	0.3207	0.3217	0.3227	0.3237	0.3247	0.3256	0.3266	0.3275	0.3284	0.3293	0.3302	0.331	0.3318	0.3327	0.3335	0.3342	0.335	0.3357	0.3365	0.3372	0.3379	0.3385	0.3392	0.3398	0.3404	0.341	0.3416	0.3422	0.3427	0.3432	0.3437
26.75Hz	0.3023	0.3037	0.305	0.3064	0.3077	0.309	0.3103	0.3116	0.3129	0.3141	0.3154	0.3166	0.3178	0.319	0.3202	0.3213	0.3225	0.3236	0.3247	0.3258	0.3269	0.328	0.329	0.3301	0.3311	0.3321	0.3331	0.3341	0.335	0.3359	0.3369	0.3378	0.3387	0.3395	0.3404	0.3412	0.342	0.3428	0.3436	0.3444	0.3451	0.3459	0.3466	0.3473	0.3479	0.3486	0.3492	0.3499	0.3505
26.61Hz	0.3049	0.3064	0.3078	0.3092	0.3105	0.3119	0.3133	0.3146	0.3159	0.3172	0.3185	0.3198	0.3211	0.3224	0.3236	0.3248	0.3261	0.3273	0.3284	0.3296	0.3308	0.3319	0.333	0.3341	0.3352	0.3363	0.3374	0.3384	0.3395	0.3405	0.3415	0.3425	0.3434	0.3444	0.3453	0.3462	0.3471	0.348	0.3489	0.3498	0.3506	0.3514	0.3522	0.353	0.3538	0.3545	0.3553	0.356	0.3567
26.47Hz	0.3074	0.3089	0.3103	0.3118	0.3132	0.3146	0.316	0.3174	0.3188	0.3202	0.3215	0.3229	0.3242	0.3255	0.3268	0.3281	0.3294	0.3307	0.3319	0.3331	0.3344	0.3356	0.3368	0.3379	0.3391	0.3403	0.3414	0.3425	0.3436	0.3447	0.3458	0.3468	0.3479	0.3489	0.3499	0.3509	0.3519	0.3529	0.3538	0.3547	0.3557	0.3566	0.3575	0.3583	0.3592	0.36	0.3609	0.3617	0.3625
26.33Hz	0.3095	0.311	0.3125	0.314	0.3155	0.3169	0.3184	0.3198	0.3213	0.3227	0.3241	0.3255	0.3269	0.3282	0.3296	0.3309	0.3323	0.3336	0.3349	0.3362	0.3375	0.3387	0.34	0.3412	0.3424	0.3436	0.3448	0.346	0.3472	0.3483	0.3495	0.3506	0.3517	0.3528	0.3539	0.355	0.356	0.3571	0.3581	0.3591	0.3601	0.3611	0.362	0.363	0.3639	0.3648	0.3657	0.3666	0.3675
26.19Hz	0.3111	0.3127	0.3142	0.3157	0.3172	0.3187	0.3202	0.3217	0.3232	0.3246	0.3261	0.3275	0.329	0.3304	0.3318	0.3332	0.3345	0.3359	0.3373	0.3386	0.3399	0.3412	0.3425	0.3438	0.3451	0.3464	0.3476	0.3488	0.3501	0.3513	0.3525	0.3537	0.3548	0.356	0.3571	0.3582	0.3593	0.3604	0.3615	0.3626	0.3636	0.3647	0.3657	0.3667	0.3677	0.3687	0.3697	0.3706	0.3715
26.05Hz	0.3125	0.314	0.3156	0.3172	0.3187	0.3202	0.3218	0.3233	0.3248	0.3263	0.3278	0.3293	0.3307	0.3322	0.3336	0.335	0.3365	0.3379	0.3393	0.3406	0.342	0.3434	0.3447	0.346	0.3474	0.3487	0.35	0.3513	0.3525	0.3538	0.355	0.3562	0.3575	0.3587	0.3599	0.361	0.3622	0.3633	0.3645	0.3656	0.3667	0.3678	0.3689	0.3699	0.371	0.372	0.373	0.374	0.375
25.91Hz	0.3132	0.3148	0.3164	0.3179	0.3195	0.3211	0.3226	0.3242	0.3257	0.3272	0.3287	0.3302	0.3317	0.3332	0.3347	0.3361	0.3376	0.339	0.3404	0.3419	0.3433	0.3446	0.346	0.3474	0.3488	0.3501	0.3514	0.3527	0.354	0.3553	0.3566	0.3579	0.3591	0.3604	0.3616	0.3628	0.364	0.3652	0.3664	0.3675	0.3687	0.3698	0.3709	0.372	0.3731	0.3742	0.3753	0.3763	0.3774
25.77Hz	0.3134	0.3151	0.3167	0.3183	0.3198	0.3214	0.323	0.3246	0.3261	0.3276	0.3292	0.3307	0.3322	0.3337	0.3352	0.3367	0.3382	0.3396	0.3411	0.3425	0.3439	0.3454	0.3468	0.3481	0.3495	0.3509	0.3523	0.3536	0.3549	0.3563	0.3576	0.3589	0.3601	0.3614	0.3627	0.3639	0.3651	0.3664	0.3676	0.3688	0.3699	0.3711	0.3723	0.3734	0.3745	0.3756	0.3767	0.3778	0.3789
25.63Hz	0.3131	0.3147	0.3163	0.3179	0.3195	0.3211	0.3227	0.3243	0.3258	0.3274	0.3289	0.3305	0.332	0.3335	0.335	0.3365	0.338	0.3395	0.341	0.3424	0.3439	0.3453	0.3467	0.3481	0.3496	0.3509	0.3523	0.3537	0.355	0.3564	0.3577	0.359	0.3603	0.3616	0.3629	0.3642	0.3654	0.3667	0.3679	0.3691	0.3703	0.3715	0.3727	0.3739	0.375	0.3761	0.3773	0.3784	0.3795
25.5Hz	0.3123	0.3139	0.3155	0.3171	0.3187	0.3203	0.3219	0.3235	0.3251	0.3266	0.3282	0.3297	0.3313	0.3328	0.3343	0.3358	0.3373	0.3388	0.3403	0.3417	0.3432	0.3446	0.346	0.3475	0.3489	0.3503	0.3517	0.353	0.3544	0.3558	0.3571	0.3584	0.3597	0.361	0.3623	0.3636	0.3649	0.3661	0.3674	0.3686	0.3698	0.371	0.3722	0.3734	0.3746	0.3757	0.3768	0.378	0.3791
25.36Hz	0.3108	0.3124	0.314	0.3156	0.3172	0.3188	0.3204	0.322	0.3236	0.3251	0.3267	0.3282	0.3297	0.3313	0.3328	0.3343	0.3358	0.3373	0.3387	0.3402	0.3417	0.3431	0.3445	0.346	0.3474	0.3488	0.3502	0.3515	0.3529	0.3543	0.3556	0.3569	0.3583	0.3596	0.3609	0.3622	0.3634	0.3647	0.3659	0.3672	0.3684	0.3696	0.3708	0.372	0.3731	0.3743	0.3754	0.3766	0.3777
25.23Hz	0.3088	0.3104	0.312	0.3136	0.3152	0.3168	0.3184	0.3199	0.3215	0.3231	0.3246	0.3261	0.3277	0.3292	0.3307	0.3322	0.3337	0.3351	0.3366	0.3381	0.3395	0.3409	0.3424	0.3438	0.3452	0.3466	0.348	0.3493	0.3507	0.3521	0.3534	0.3547	0.356	0.3573	0.3586	0.3599	0.3612	0.3624	0.3637	0.3649	0.3661	0.3673	0.3685	0.3697	0.3709	0.372	0.3732	0.3743	0.3754
25.09Hz	0.3063	0.3079	0.3095	0.3111	0.3126	0.3142	0.3158	0.3173	0.3189	0.3204	0.3219	0.3234	0.325	0.3265	0.328	0.3294	0.3309	0.3324	0.3338	0.3353	0.3367	0.3381	0.3395	0.341	0.3423	0.3437	0.3451	0.3465	0.3478	0.3492	0.3505	0.3518	0.3531	0.3544	0.3557	0.3569	0.3582	0.3594	0.3607	0.3619	0.3631	0.3643	0.3655	0.3667	0.3678	0.369	0.3701	0.3712	0.3723
24.96Hz	0.3032	0.3048	0.3064	0.3079	0.3095	0.311	0.3125	0.3141	0.3156	0.3171	0.3186	0.3201	0.3216	0.3231	0.3246	0.326	0.3275	0.3289	0.3304	0.3318	0.3332	0.3346	0.336	0.3374	0.3388	0.3401	0.3415	0.3428	0.3442	0.3455	0.3468	0.3481	0.3494	0.3506	0.3519	0.3532	0.3544	0.3556	0.3568	0.3581	0.3592	0.3604	0.3616	0.3627	0.3639	0.365	0.3661	0.3672	0.3683
24.83Hz	0.2996	0.3011	0.3027	0.3042	0.3057	0.3072	0.3087	0.3102	0.3117	0.3132	0.3147	0.3162	0.3176	0.3191	0.3205	0.322	0.3234	0.3248	0.3262	0.3276	0.329	0.3304	0.3318	0.3331	0.3345	0.3358	0.3371	0.3385	0.3398	0.3411	0.3423	0.3436	0.3449	0.3461	0.3474	0.3486	0.3498	0.351	0.3522	0.3534	0.3546	0.3557	0.3569	0.358	0.3591	0.3602	0.3613	0.3624	0.3635
24.7Hz	0.2954	0.2969	0.2984	0.2999	0.3014	0.3029	0.3044	0.3059	0.3073	0.3088	0.3102	0.3117	0.3131	0.3145	0.3159	0.3173	0.3187	0.3201	0.3215	0.3229	0.3242	0.3256	0.3269	0.3282	0.3296	0.3309	0.3322	0.3335	0.3347	0.336	0.3373	0.3385	0.3397	0.341	0.3422	0.3434	0.3446	0.3457	0.3469	0.3481	0.3492	0.3503	0.3514	0.3526	0.3536	0.3547	0.3558	0.3568	0.3579
24.56Hz	0.2908	0.2923	0.2938	0.2952	0.2967	0.2981	0.2996	0.301	0.3024	0.3038	0.3052	0.3067	0.308	0.3094	0.3108	0.3122	0.3135	0.3149	0.3162	0.3175	0.3189	0.3202	0.3215	0.3228	0.3241	0.3253	0.3266	0.3278	0.3291	0.3303	0.3315	0.3327	0.3339	0.3351	0.3363	0.3375	0.3386	0.3398	0.3409	0.342	0.3431	0.3442	0.3453	0.3464	0.3474	0.3485	0.3495	0.3505	0.3515
24.43Hz	0.2858	0.2872	0.2886	0.2901	0.2915	0.2929	0.2943	0.2957	0.2971	0.2984	0.2998	0.3012	0.3025	0.3039	0.3052	0.3065	0.3078	0.3092	0.3105	0.3118	0.313	0.3143	0.3156	0.3168	0.3181	0.3193	0.3205	0.3217	0.3229	0.3241	0.3253	0.3265	0.3276	0.3288	0.3299	0.3311	0.3322	0.3333	0.3344	0.3355	0.3365	0.3376	0.3386	0.3397	0.3407	0.3417	0.3427	0.3437	0.3447
24.3Hz	0.2803	0.2817	0.2831	0.2844	0.2858	0.2872	0.2885	0.2899	0.2912	0.2925	0.2938	0.2952	0.2965	0.2978	0.299	0.3003	0.3016	0.3029	0.3041	0.3054	0.3066	0.3078	0.309	0.3102	0.3114	0.3126	0.3138	0.315	0.3161	0.3173	0.3184	0.3195	0.3207	0.3218	0.3229	0.3239	0.325	0.3261	0.3271	0.3282	0.3292	0.3302	0.3312	0.3322	0.3332	0.3342	0.3351	0.3361	0.337
24.17Hz	0.2743	0.2757	0.277	0.2783	0.2796	0.281	0.2823	0.2836	0.2848	0.2861	0.2874	0.2887	0.2899	0.2912	0.2924	0.2936	0.2949	0.2961	0.2973	0.2985	0.2997	0.3009	0.302	0.3032	0.3043	0.3055	0.3066	0.3077	0.3088	0.3099	0.311	0.3121	0.3132	0.3142	0.3153	0.3163	0.3174	0.3184	0.3194	0.3204	0.3214	0.3223	0.3233	0.3242	0.3252	0.3261	0.327	0.3279	0.3288
24.05Hz	0.268	0.2693	0.2705	0.2718	0.2731	0.2743	0.2756	0.2768	0.2781	0.2793	0.2805	0.2817	0.2829	0.2841	0.2853	0.2865	0.2877	0.2888	0.29	0.2911	0.2923	0.2934	0.2945	0.2956	0.2967	0.2978	0.2989	0.3	0.301	0.3021	0.3031	0.3042	0.3052	0.3062	0.3072	0.3082	0.3092	0.3101	0.3111	0.312	0.313	0.3139	0.3148	0.3157	0.3166	0.3175	0.3183	0.3192	0.32
23.92Hz	0.2614	0.2626	0.2638	0.265	0.2663	0.2675	0.2687	0.2698	0.271	0.2722	0.2734	0.2745	0.2757	0.2768	0.278	0.2791	0.2802	0.2813	0.2824	0.2835	0.2846	0.2857	0.2867	0.2878	0.2888	0.2899	0.2909	0.2919	0.2929	0.2939	0.2949	0.2959	0.2969	0.2978	0.2988	0.2997	0.3006	0.3016	0.3025	0.3034	0.3043	0.3051	0.306	0.3069	0.3077	0.3085	0.3093	0.3102	0.311
23.79Hz	0.2545	0.2556	0.2568	0.258	0.2591	0.2603	0.2614	0.2625	0.2637	0.2648	0.2659	0.267	0.2681	0.2692	0.2702	0.2713	0.2724	0.2734	0.2745	0.2755	0.2765	0.2776	0.2786	0.2796	0.2805	0.2815	0.2825	0.2835	0.2844	0.2854	0.2863	0.2872	0.2881	0.289	0.2899	0.2908	0.2917	0.2925	0.2934	0.2942	0.2951	0.2959	0.2967	0.2975	0.2983	0.2991	0.2999	0.3006	0.3014
23.66Hz	0.2473	0.2484	0.2495	0.2506	0.2517	0.2528	0.2539	0.255	0.256	0.2571	0.2581	0.2592	0.2602	0.2612	0.2622	0.2633	0.2643	0.2653	0.2662	0.2672	0.2682	0.2691	0.2701	0.271	0.272	0.2729	0.2738	0.2747	0.2756	0.2765	0.2774	0.2782	0.2791	0.28	0.2808	0.2816	0.2824	0.2832	0.284	0.2848	0.2856	0.2864	0.2871	0.2879	0.2886	0.2894	0.2901	0.2908	0.2915
23.54Hz	0.2398	0.2408	0.2419	0.2429	0.244	0.245	0.246	0.247	0.248	0.249	0.25	0.251	0.252	0.2529	0.2539	0.2548	0.2558	0.2567	0.2576	0.2586	0.2595	0.2604	0.2613	0.2621	0.263	0.2639	0.2647	0.2656	0.2664	0.2672	0.2681	0.2689	0.2697	0.2705	0.2712	0.272	0.2728	0.2735	0.2743	0.275	0.2757	0.2764	0.2771	0.2778	0.2785	0.2792	0.2798	0.2805	0.2811
23.41Hz	0.2322	0.2332	0.2342	0.2352	0.2362	0.2371	0.2381	0.239	0.24	0.2409	0.2418	0.2428	0.2437	0.2446	0.2455	0.2464	0.2472	0.2481	0.249	0.2498	0.2507	0.2515	0.2523	0.2532	0.254	0.2548	0.2556	0.2563	0.2571	0.2579	0.2586	0.2594	0.2601	0.2609	0.2616	0.2623	0.263	0.2637	0.2644	0.265	0.2657	0.2664	0.267	0.2676	0.2683	0.2689	0.2695	0.2701	0.2707
23.29Hz	0.2245	0.2254	0.2264	0.2273	0.2282	0.2291	0.23	0.2309	0.2318	0.2326	0.2335	0.2343	0.2352	0.236	0.2369	0.2377	0.2385	0.2393	0.2401	0.2409	0.2417	0.2425	0.2432	0.244	0.2447	0.2455	0.2462	0.2469	0.2476	0.2483	0.249	0.2497	0.2504	0.2511	0.2517	0.2524	0.253	0.2537	0.2543	0.2549	0.2555	0.2561	0.2567	0.2572	0.2578	0.2584	0.2589	0.2594	0.26
23.16Hz	0.2167	0.2176	0.2184	0.2193	0.2201	0.221	0.2218	0.2226	0.2235	0.2243	0.2251	0.2259	0.2266	0.2274	0.2282	0.2289	0.2297	0.2304	0.2312	0.2319	0.2326	0.2333	0.234	0.2347	0.2354	0.2361	0.2367	0.2374	0.238	0.2387	0.2393	0.2399	0.2406	0.2412	0.2418	0.2423	0.2429	0.2435	0.244	0.2446	0.2451	0.2457	0.2462	0.2467	0.2472	0.2477	0.2482	0.2487	0.2491
23.04Hz	0.2088	0.2096	0.2104	0.2112	0.212	0.2128	0.2135	0.2143	0.2151	0.2158	0.2165	0.2173	0.218	0.2187	0.2194	0.2201	0.2208	0.2215	0.2221	0.2228	0.2234	0.2241	0.2247	0.2253	0.226	0.2266	0.2272	0.2278	0.2283	0.2289	0.2295	0.23	0.2306	0.2311	0.2317	0.2322	0.2327	0.2332	0.2337	0.2342	0.2346	0.2351	0.2356	0.236	0.2365	0.2369	0.2373	0.2377	0.2381
22.92Hz	0.2009	0.2017	0.2024	0.2031	0.2038	0.2045	0.2052	0.2059	0.2066	0.2073	0.208	0.2086	0.2093	0.2099	0.2106	0.2112	0.2118	0.2124	0.213	0.2136	0.2142	0.2148	0.2154	0.2159	0.2165	0.217	0.2176	0.2181	0.2186	0.2191	0.2196	0.2201	0.2206	0.2211	0.2215	0.222	0.2224	0.2229	0.2233	0.2237	0.2241	0.2245	0.2249	0.2253	0.2257	0.226	0.2264	0.2267	0.2271
22.8Hz	0.193	0.1937	0.1943	0.195	0.1957	0.1963	0.1969	0.1976	0.1982	0.1988	0.1994	0.2	0.2006	0.2012	0.2018	0.2023	0.2029	0.2034	0.204	0.2045	0.205	0.2055	0.206	0.2065	0.207	0.2075	0.208	0.2084	0.2089	0.2093	0.2097	0.2102	0.2106	0.211	0.2114	0.2118	0.2122	0.2125	0.2129	0.2132	0.2136	0.2139	0.2142	0.2146	0.2149	0.2152	0.2154	0.2157	0.216
22.68Hz	0.1853	0.1859	0.1866	0.1872	0.1877	0.1883	0.1889	0.1895	0.19	0.1906	0.1911	0.1917	0.1922	0.1927	0.1932	0.1937	0.1942	0.1947	0.1952	0.1956	0.1961	0.1965	0.197	0.1974	0.1978	0.1982	0.1986	0.199	0.1994	0.1998	0.2002	0.2005	0.2009	0.2012	0.2016	0.2019	0.2022	0.2025	0.2028	0.2031	0.2033	0.2036	0.2039	0.2041	0.2044	0.2046	0.2048	0.205	0.2052
22.56Hz	0.1776	0.1782	0.1787	0.1792	0.1798	0.1803	0.1808	0.1813	0.1818	0.1823	0.1828	0.1832	0.1837	0.1842	0.1846	0.185	0.1855	0.1859	0.1863	0.1867	0.1871	0.1875	0.1878	0.1882	0.1885	0.1889	0.1892	0.1896	0.1899	0.1902	0.1905	0.1908	0.191	0.1913	0.1916	0.1918	0.1921	0.1923	0.1925	0.1927	0.193	0.1931	0.1933	0.1935	0.1937	0.1938	0.194	0.1941	0.1943
22.44Hz	0.17	0.1705	0.171	0.1715	0.1719	0.1724	0.1729	0.1733	0.1737	0.1742	0.1746	0.175	0.1754	0.1758	0.1762	0.1765	0.1769	0.1772	0.1776	0.1779	0.1783	0.1786	0.1789	0.1792	0.1795	0.1798	0.18	0.1803	0.1805	0.1808	0.181	0.1812	0.1815	0.1817	0.1819	0.182	0.1822	0.1824	0.1825	0.1827	0.1828	0.183	0.1831	0.1832	0.1833	0.1834	0.1835	0.1835	0.1836
22.32Hz	0.1628	0.1632	0.1636	0.1641	0.1645	0.1649	0.1653	0.1657	0.166	0.1664	0.1668	0.1671	0.1675	0.1678	0.1681	0.1684	0.1687	0.169	0.1693	0.1696	0.1699	0.1701	0.1704	0.1706	0.1708	0.171	0.1712	0.1714	0.1716	0.1718	0.172	0.1721	0.1723	0.1724	0.1726	0.1727	0.1728	0.1729	0.173	0.1731	0.1731	0.1732	0.1732	0.1733	0.1733	0.1733	0.1734	0.1734	0.1734
22.2Hz	0.1558	0.1562	0.1566	0.157	0.1573	0.1577	0.158	0.1583	0.1587	0.159	0.1593	0.1596	0.1599	0.1601	0.1604	0.1607	0.1609	0.1611	0.1614	0.1616	0.1618	0.162	0.1622	0.1624	0.1625	0.1627	0.1628	0.163	0.1631	0.1632	0.1633	0.1634	0.1635	0.1636	0.1636	0.1637	0.1637	0.1638	0.1638	0.1638	0.1638	0.1638	0.1638	0.1638	0.1638	0.1637	0.1637	0.1636	0.1635
22.08Hz	0.1491	0.1494	0.1497	0.1501	0.1504	0.1507	0.151	0.1512	0.1515	0.1518	0.152	0.1523	0.1525	0.1527	0.1529	0.1531	0.1533	0.1535	0.1537	0.1539	0.154	0.1541	0.1543	0.1544	0.1545	0.1546	0.1547	0.1548	0.1549	0.1549	0.155	0.155	0.155	0.1551	0.1551	0.1551	0.1551	0.155	0.155	0.155	0.1549	0.1548	0.1548	0.1547	0.1546	0.1545	0.1543	0.1542	0.1541
21.96Hz	0.1428	0.1431	0.1434	0.1437	0.144	0.1442	0.1445	0.1447	0.1449	0.1451	0.1453	0.1455	0.1457	0.1459	0.1461	0.1462	0.1464	0.1465	0.1466	0.1467	0.1468	0.1469	0.147	0.1471	0.1472	0.1472	0.1472	0.1473	0.1473	0.1473	0.1473	0.1473	0.1473	0.1472	0.1472	0.1471	0.1471	0.147	0.1469	0.1468	0.1467	0.1466	0.1464	0.1463	0.1461	0.146	0.1458	0.1456	0.1454
21.85Hz	0.1369	0.1371	0.1373	0.1376	0.1378	0.138	0.1382	0.1384	0.1386	0.1388	0.1389	0.1391	0.1392	0.1394	0.1395	0.1396	0.1397	0.1398	0.1399	0.14	0.14	0.1401	0.1401	0.1401	0.1401	0.1402	0.1401	0.1401	0.1401	0.1401	0.14	0.14	0.1399	0.1398	0.1397	0.1396	0.1395	0.1394	0.1392	0.1391	0.1389	0.1387	0.1385	0.1383	0.1381	0.1379	0.1377	0.1374	0.1372
21.73Hz	0.1314	0.1316	0.1318	0.132	0.1322	0.1324	0.1326	0.1327	0.1329	0.133	0.1332	0.1333	0.1334	0.1335	0.1336	0.1337	0.1337	0.1338	0.1338	0.1339	0.1339	0.1339	0.1339	0.1339	0.1339	0.1339	0.1338	0.1338	0.1337	0.1336	0.1335	0.1334	0.1333	0.1332	0.1331	0.1329	0.1328	0.1326	0.1324	0.1322	0.132	0.1318	0.1316	0.1313	0.1311	0.1308	0.1305	0.1303	0.13
21.61Hz	0.1267	0.1268	0.127	0.1272	0.1274	0.1275	0.1277	0.1278	0.1279	0.128	0.1281	0.1282	0.1283	0.1284	0.1285	0.1285	0.1286	0.1286	0.1286	0.1286	0.1286	0.1286	0.1286	0.1285	0.1285	0.1284	0.1284	0.1283	0.1282	0.1281	0.128	0.1278	0.1277	0.1275	0.1274	0.1272	0.127	0.1268	0.1266	0.1264	0.1262	0.1259	0.1256	0.1254	0.1251	0.1248	0.1245	0.1242	0.1238
21.5Hz	0.1222	0.1224	0.1225	0.1227	0.1228	0.123	0.1231	0.1232	0.1233	0.1234	0.1235	0.1236	0.1236	0.1237	0.1237	0.1238	0.1238	0.1238	0.1238	0.1238	0.1238	0.1237	0.1237	0.1236	0.1236	0.1235	0.1234	0.1233	0.1232	0.1231	0.1229	0.1228	0.1226	0.1225	0.1223	0.1221	0.1219	0.1217	0.1214	0.1212	0.1209	0.1207	0.1204	0.1201	0.1198	0.1195	0.1191	0.1188	0.1184
21.38Hz	0.1183	0.1185	0.1186	0.1188	0.1189	0.119	0.1191	0.1192	0.1193	0.1194	0.1195	0.1196	0.1196	0.1197	0.1197	0.1197	0.1197	0.1197	0.1197	0.1197	0.1197	0.1196	0.1196	0.1195	0.1195	0.1194	0.1193	0.1192	0.1191	0.1189	0.1188	0.1186	0.1185	0.1183	0.1181	0.1179	0.1177	0.1175	0.1172	0.117	0.1167	0.1164	0.1162	0.1159	0.1156	0.1152	0.1149	0.1145	0.1142
21.27Hz	0.1149	0.1151	0.1152	0.1154	0.1155	0.1156	0.1158	0.1159	0.116	0.116	0.1161	0.1162	0.1162	0.1163	0.1163	0.1163	0.1164	0.1164	0.1164	0.1163	0.1163	0.1163	0.1162	0.1162	0.1161	0.116	0.1159	0.1158	0.1157	0.1156	0.1154	0.1153	0.1151	0.115	0.1148	0.1146	0.1144	0.1142	0.1139	0.1137	0.1134	0.1132	0.1129	0.1126	0.1123	0.112	0.1117	0.1113	0.111
21.16Hz	0.1121	0.1123	0.1124	0.1126	0.1127	0.1129	0.113	0.1131	0.1132	0.1133	0.1134	0.1134	0.1135	0.1136	0.1136	0.1136	0.1137	0.1137	0.1137	0.1137	0.1137	0.1136	0.1136	0.1136	0.1135	0.1134	0.1134	0.1133	0.1132	0.1131	0.113	0.1128	0.1127	0.1125	0.1124	0.1122	0.112	0.1118	0.1116	0.1114	0.1112	0.1109	0.1107	0.1104	0.1101	0.1098	0.1095	0.1092	0.1089
21.04Hz	0.11	0.1101	0.1103	0.1105	0.1106	0.1108	0.1109	0.111	0.1111	0.1113	0.1114	0.1114	0.1115	0.1116	0.1117	0.1117	0.1118	0.1118	0.1118	0.1118	0.1118	0.1118	0.1118	0.1118	0.1118	0.1117	0.1117	0.1116	0.1115	0.1115	0.1114	0.1113	0.1112	0.111	0.1109	0.1108	0.1106	0.1104	0.1103	0.1101	0.1099	0.1097	0.1095	0.1092	0.109	0.1087	0.1085	0.1082	0.1079
20.93Hz	0.1081	0.1083	0.1085	0.1087	0.1088	0.109	0.1092	0.1093	0.1095	0.1096	0.1097	0.1098	0.1099	0.11	0.1101	0.1102	0.1103	0.1104	0.1104	0.1105	0.1105	0.1105	0.1105	0.1106	0.1106	0.1106	0.1105	0.1105	0.1105	0.1104	0.1104	0.1103	0.1102	0.1102	0.1101	0.11	0.1099	0.1097	0.1096	0.1095	0.1093	0.1092	0.109	0.1088	0.1086	0.1084	0.1082	0.108	0.1078
20.82Hz	0.1068	0.107	0.1072	0.1075	0.1077	0.1078	0.108	0.1082	0.1084	0.1085	0.1087	0.1088	0.109	0.1091	0.1092	0.1093	0.1094	0.1095	0.1096	0.1097	0.1098	0.1099	0.1099	0.11	0.11	0.11	0.1101	0.1101	0.1101	0.1101	0.1101	0.1101	0.11	0.11	0.11	0.1099	0.1098	0.1098	0.1097	0.1096	0.1095	0.1094	0.1093	0.1092	0.109	0.1089	0.1088	0.1086	0.1084
20.71Hz	0.1059	0.1061	0.1064	0.1066	0.1069	0.1071	0.1073	0.1075	0.1077	0.1079	0.1081	0.1083	0.1085	0.1086	0.1088	0.1089	0.1091	0.1092	0.1094	0.1095	0.1096	0.1097	0.1098	0.1099	0.11	0.1101	0.1101	0.1102	0.1103	0.1103	0.1104	0.1104	0.1104	0.1104	0.1105	0.1105	0.1105	0.1104	0.1104	0.1104	0.1104	0.1103	0.1103	0.1102	0.1101	0.1101	0.11	0.1099	0.1098
20.6Hz	0.1054	0.1057	0.106	0.1063	0.1065	0.1068	0.107	0.1073	0.1075	0.1078	0.108	0.1082	0.1084	0.1086	0.1088	0.109	0.1092	0.1094	0.1096	0.1098	0.1099	0.1101	0.1102	0.1104	0.1105	0.1107	0.1108	0.1109	0.111	0.1111	0.1112	0.1113	0.1114	0.1115	0.1115	0.1116	0.1116	0.1117	0.1117	0.1118	0.1118	0.1118	0.1118	0.1118	0.1118	0.1118	0.1118	0.1118	0.1118
20.49Hz	0.1053	0.1056	0.1059	0.1063	0.1066	0.1069	0.1071	0.1074	0.1077	0.108	0.1083	0.1085	0.1088	0.109	0.1093	0.1095	0.1098	0.11	0.1102	0.1104	0.1106	0.1109	0.1111	0.1113	0.1114	0.1116	0.1118	0.112	0.1121	0.1123	0.1125	0.1126	0.1127	0.1129	0.113	0.1131	0.1132	0.1134	0.1135	0.1136	0.1137	0.1137	0.1138	0.1139	0.114	0.114	0.1141	0.1141	0.1142
20.38Hz	0.1053	0.1057	0.106	0.1064	0.1067	0.107	0.1074	0.1077	0.108	0.1083	0.1086	0.1089	0.1092	0.1095	0.1098	0.1101	0.1104	0.1107	0.1109	0.1112	0.1115	0.1117	0.112	0.1122	0.1125	0.1127	0.1129	0.1132	0.1134	0.1136	0.1138	0.114	0.1142	0.1144	0.1146	0.1148	0.1149	0.1151	0.1153	0.1154	0.1156	0.1157	0.1159	0.116	0.1162	0.1163	0.1164	0.1165	0.1166
20.27Hz	0.1055	0.1059	0.1063	0.1067	0.107	0.1074	0.1078	0.1082	0.1085	0.1089	0.1092	0.1096	0.1099	0.1103	0.1106	0.1109	0.1113	0.1116	0.1119	0.1122	0.1125	0.1128	0.1131	0.1134	0.1137	0.114	0.1143	0.1146	0.1148	0.1151	0.1154	0.1156	0.1159	0.1161	0.1164	0.1166	0.1169	0.1171	0.1173	0.1175	0.1178	0.118	0.1182	0.1184	0.1186	0.1188	0.119	0.1191	0.1193
20.17Hz	0.1061	0.1065	0.107	0.1074	0.1078	0.1082	0.1086	0.109	0.1094	0.1098	0.1102	0.1106	0.111	0.1114	0.1118	0.1121	0.1125	0.1129	0.1132	0.1136	0.1139	0.1143	0.1146	0.115	0.1153	0.1157	0.116	0.1163	0.1166	0.117	0.1173	0.1176	0.1179	0.1182	0.1185	0.1188	0.1191	0.1194	0.1197	0.1199	0.1202	0.1205	0.1207	0.121	0.1213	0.1215	0.1218	0.122	0.1223
20.06Hz	0.1067	0.1072	0.1076	0.1081	0.1086	0.109	0.1094	0.1099	0.1103	0.1108	0.1112	0.1116	0.1121	0.1125	0.1129	0.1133	0.1137	0.1141	0.1145	0.1149	0.1153	0.1157	0.1161	0.1165	0.1169	0.1173	0.1177	0.118	0.1184	0.1188	0.1191	0.1195	0.1199	0.1202	0.1206	0.1209	0.1213	0.1216	0.1219	0.1223	0.1226	0.1229	0.1232	0.1236	0.1239	0.1242	0.1245	0.1248	0.1251
19.95Hz	0.1074	0.1079	0.1084	0.1089	0.1094	0.1099	0.1104	0.1108	0.1113	0.1118	0.1123	0.1127	0.1132	0.1137	0.1141	0.1146	0.115	0.1155	0.1159	0.1164	0.1168	0.1172	0.1177	0.1181	0.1185	0.119	0.1194	0.1198	0.1202	0.1206	0.1211	0.1215	0.1219	0.1223	0.1227	0.1231	0.1234	0.1238	0.1242	0.1246	0.125	0.1253	0.1257	0.1261	0.1265	0.1268	0.1272	0.1275	0.1279
19.85Hz	0.1083	0.1089	0.1094	0.1099	0.1104	0.1109	0.1114	0.112	0.1125	0.113	0.1135	0.114	0.1145	0.115	0.1155	0.116	0.1165	0.1169	0.1174	0.1179	0.1184	0.1189	0.1193	0.1198	0.1203	0.1207	0.1212	0.1217	0.1221	0.1226	0.123	0.1235	0.1239	0.1244	0.1248	0.1252	0.1257	0.1261	0.1265	0.127	0.1274	0.1278	0.1282	0.1286	0.129	0.1294	0.1298	0.1302	0.1306
19.74Hz	0.1092	0.1097	0.1103	0.1108	0.1114	0.1119	0.1125	0.113	0.1135	0.1141	0.1146	0.1152	0.1157	0.1162	0.1167	0.1173	0.1178	0.1183	0.1188	0.1194	0.1199	0.1204	0.1209	0.1214	0.1219	0.1224	0.1229	0.1234	0.1239	0.1244	0.1249	0.1254	0.1258	0.1263	0.1268	0.1273	0.1278	0.1282	0.1287	0.1292	0.1296	0.1301	0.1305	0.131	0.1314	0.1319	0.1323	0.1328	0.1332
19.64Hz	0.11	0.1106	0.1111	0.1117	0.1123	0.1129	0.1134	0.114	0.1146	0.1152	0.1157	0.1163	0.1168	0.1174	0.118	0.1185	0.1191	0.1196	0.1202	0.1207	0.1213	0.1218	0.1224	0.1229	0.1234	0.124	0.1245	0.125	0.1256	0.1261	0.1266	0.1271	0.1276	0.1282	0.1287	0.1292	0.1297	0.1302	0.1307	0.1312	0.1317	0.1322	0.1327	0.1332	0.1337	0.1341	0.1346	0.1351	0.1356
19.53Hz	0.111	0.1116	0.1122	0.1128	0.1134	0.114	0.1146	0.1152	0.1158	0.1164	0.1169	0.1175	0.1181	0.1187	0.1193	0.1199	0.1205	0.121	0.1216	0.1222	0.1228	0.1233	0.1239	0.1245	0.125	0.1256	0.1262	0.1267	0.1273	0.1278	0.1284	0.1289	0.1295	0.13	0.1306	0.1311	0.1317	0.1322	0.1327	0.1333	0.1338	0.1343	0.1348	0.1354	0.1359	0.1364	0.1369	0.1374	0.1379
19.43Hz	0.1119	0.1126	0.1132	0.1138	0.1144	0.1151	0.1157	0.1163	0.1169	0.1175	0.1181	0.1188	0.1194	0.12	0.1206	0.1212	0.1218	0.1224	0.123	0.1236	0.1242	0.1248	0.1254	0.126	0.1266	0.1272	0.1277	0.1283	0.1289	0.1295	0.1301	0.1306	0.1312	0.1318	0.1323	0.1329	0.1335	0.134	0.1346	0.1352	0.1357	0.1363	0.1368	0.1374	0.1379	0.1385	0.139	0.1395	0.1401
19.32Hz	0.1129	0.1135	0.1142	0.1148	0.1155	0.1161	0.1167	0.1174	0.118	0.1186	0.1193	0.1199	0.1205	0.1212	0.1218	0.1224	0.1231	0.1237	0.1243	0.1249	0.1255	0.1262	0.1268	0.1274	0.128	0.1286	0.1292	0.1298	0.1304	0.131	0.1316	0.1322	0.1328	0.1334	0.134	0.1346	0.1352	0.1358	0.1363	0.1369	0.1375	0.1381	0.1386	0.1392	0.1398	0.1403	0.1409	0.1415	0.142
19.22Hz	0.1138	0.1144	0.1151	0.1158	0.1164	0.1171	0.1177	0.1184	0.119	0.1197	0.1203	0.121	0.1216	0.1223	0.1229	0.1236	0.1242	0.1248	0.1255	0.1261	0.1268	0.1274	0.128	0.1287	0.1293	0.1299	0.1305	0.1312	0.1318	0.1324	0.133	0.1336	0.1343	0.1349	0.1355	0.1361	0.1367	0.1373	0.1379	0.1385	0.1391	0.1397	0.1403	0.1409	0.1415	0.142	0.1426	0.1432	0.1438
19.12Hz	0.1149	0.1156	0.1162	0.1169	0.1176	0.1182	0.1189	0.1196	0.1202	0.1209	0.1216	0.1222	0.1229	0.1236	0.1242	0.1249	0.1255	0.1262	0.1268	0.1275	0.1281	0.1288	0.1294	0.1301	0.1307	0.1314	0.132	0.1326	0.1333	0.1339	0.1345	0.1352	0.1358	0.1364	0.137	0.1377	0.1383	0.1389	0.1395	0.1401	0.1407	0.1413	0.1419	0.1426	0.1432	0.1438	0.1443	0.1449	0.1455
19.02Hz	0.1159	0.1166	0.1173	0.118	0.1187	0.1194	0.12	0.1207	0.1214	0.1221	0.1227	0.1234	0.1241	0.1247	0.1254	0.1261	0.1267	0.1274	0.1281	0.1287	0.1294	0.1301	0.1307	0.1314	0.132	0.1327	0.1333	0.134	0.1346	0.1353	0.1359	0.1366	0.1372	0.1378	0.1385	0.1391	0.1397	0.1404	0.141	0.1416	0.1422	0.1428	0.1435	0.1441	0.1447	0.1453	0.1459	0.1465	0.1471
18.92Hz	0.1169	0.1176	0.1183	0.119	0.1197	0.1204	0.121	0.1217	0.1224	0.1231	0.1238	0.1245	0.1251	0.1258	0.1265	0.1272	0.1278	0.1285	0.1292	0.1298	0.1305	0.1312	0.1318	0.1325	0.1332	0.1338	0.1345	0.1351	0.1358	0.1364	0.1371	0.1377	0.1384	0.139	0.1397	0.1403	0.1409	0.1416	0.1422	0.1428	0.1435	0.1441	0.1447	0.1453	0.146	0.1466	0.1472	0.1478	0.1484
18.82Hz	0.1181	0.1188	0.1194	0.1201	0.1208	0.1215	0.1222	0.1229	0.1236	0.1243	0.125	0.1256	0.1263	0.127	0.1277	0.1284	0.129	0.1297	0.1304	0.1311	0.1317	0.1324	0.1331	0.1338	0.1344	0.1351	0.1357	0.1364	0.1371	0.1377	0.1384	0.139	0.1397	0.1403	0.141	0.1416	0.1423	0.1429	0.1435	0.1442	0.1448	0.1454	0.1461	0.1467	0.1473	0.1479	0.1485	0.1491	0.1498
18.72Hz	0.119	0.1197	0.1204	0.1211	0.1218	0.1225	0.1232	0.1239	0.1246	0.1253	0.1259	0.1266	0.1273	0.128	0.1287	0.1294	0.13	0.1307	0.1314	0.1321	0.1327	0.1334	0.1341	0.1347	0.1354	0.1361	0.1367	0.1374	0.1381	0.1387	0.1394	0.14	0.1407	0.1413	0.142	0.1426	0.1433	0.1439	0.1445	0.1452	0.1458	0.1464	0.1471	0.1477	0.1483	0.1489	0.1495	0.1502	0.1508
18.62Hz	0.1201	0.1208	0.1215	0.1222	0.1229	0.1236	0.1243	0.125	0.1257	0.1264	0.127	0.1277	0.1284	0.1291	0.1298	0.1305	0.1311	0.1318	0.1325	0.1332	0.1338	0.1345	0.1352	0.1358	0.1365	0.1372	0.1378	0.1385	0.1391	0.1398	0.1404	0.1411	0.1417	0.1424	0.143	0.1437	0.1443	0.1449	0.1456	0.1462	0.1468	0.1475	0.1481	0.1487	0.1493	0.1499	0.1506	0.1512	0.1518
18.52Hz	0.1212	0.1219	0.1226	0.1233	0.124	0.1246	0.1253	0.126	0.1267	0.1274	0.1281	0.1288	0.1294	0.1301	0.1308	0.1315	0.1322	0.1328	0.1335	0.1342	0.1348	0.1355	0.1362	0.1368	0.1375	0.1382	0.1388	0.1395	0.1401	0.1408	0.1414	0.1421	0.1427	0.1434	0.144	0.1446	0.1453	0.1459	0.1465	0.1472	0.1478	0.1484	0.149	0.1496	0.1503	0.1509	0.1515	0.1521	0.1527
18.42Hz	0.1223	0.123	0.1237	0.1244	0.1251	0.1258	0.1264	0.1271	0.1278	0.1285	0.1292	0.1298	0.1305	0.1312	0.1319	0.1325	0.1332	0.1339	0.1345	0.1352	0.1358	0.1365	0.1372	0.1378	0.1385	0.1391	0.1398	0.1404	0.1411	0.1417	0.1424	0.143	0.1436	0.1443	0.1449	0.1455	0.1462	0.1468	0.1474	0.148	0.1486	0.1492	0.1499	0.1505	0.1511	0.1517	0.1523	0.1529	0.1535
18.32Hz	0.1235	0.1242	0.1248	0.1255	0.1262	0.1269	0.1275	0.1282	0.1289	0.1296	0.1302	0.1309	0.1316	0.1322	0.1329	0.1336	0.1342	0.1349	0.1355	0.1362	0.1368	0.1375	0.1381	0.1388	0.1394	0.1401	0.1407	0.1413	0.142	0.1426	0.1432	0.1439	0.1445	0.1451	0.1457	0.1464	0.147	0.1476	0.1482	0.1488	0.1494	0.15	0.1506	0.1512	0.1518	0.1524	0.153	0.1536	0.1541
18.22Hz	0.1245	0.1252	0.1259	0.1265	0.1272	0.1279	0.1285	0.1292	0.1299	0.1305	0.1312	0.1318	0.1325	0.1331	0.1338	0.1345	0.1351	0.1358	0.1364	0.137	0.1377	0.1383	0.139	0.1396	0.1402	0.1409	0.1415	0.1421	0.1427	0.1434	0.144	0.1446	0.1452	0.1458	0.1464	0.147	0.1476	0.1482	0.1488	0.1494	0.15	0.1506	0.1512	0.1518	0.1524	0.1529	0.1535	0.1541	0.1546
18.13Hz	0.1257	0.1264	0.127	0.1277	0.1284	0.129	0.1297	0.1303	0.131	0.1316	0.1323	0.1329	0.1336	0.1342	0.1348	0.1355	0.1361	0.1367	0.1374	0.138	0.1386	0.1393	0.1399	0.1405	0.1411	0.1417	0.1424	0.143	0.1436	0.1442	0.1448	0.1454	0.146	0.1466	0.1472	0.1478	0.1484	0.1489	0.1495	0.1501	0.1507	0.1512	0.1518	0.1524	0.1529	0.1535	0.1541	0.1546	0.1552
18.03Hz	0.1267	0.1273	0.128	0.1286	0.1293	0.1299	0.1305	0.1312	0.1318	0.1325	0.1331	0.1337	0.1344	0.135	0.1356	0.1362	0.1369	0.1375	0.1381	0.1387	0.1393	0.1399	0.1406	0.1412	0.1418	0.1424	0.143	0.1436	0.1442	0.1447	0.1453	0.1459	0.1465	0.1471	0.1477	0.1482	0.1488	0.1494	0.1499	0.1505	0.1511	0.1516	0.1522	0.1527	0.1533	0.1538	0.1543	0.1549	0.1554
17.93Hz	0.1277	0.1284	0.129	0.1296	0.1303	0.1309	0.1315	0.1321	0.1328	0.1334	0.134	0.1346	0.1352	0.1359	0.1365	0.1371	0.1377	0.1383	0.1389	0.1395	0.1401	0.1407	0.1413	0.1419	0.1425	0.143	0.1436	0.1442	0.1448	0.1454	0.1459	0.1465	0.1471	0.1476	0.1482	0.1487	0.1493	0.1498	0.1504	0.1509	0.1515	0.152	0.1525	0.1531	0.1536	0.1541	0.1546	0.1551	0.1556
17.84Hz	0.1287	0.1293	0.1299	0.1306	0.1312	0.1318	0.1324	0.133	0.1336	0.1342	0.1348	0.1354	0.136	0.1366	0.1372	0.1378	0.1384	0.139	0.1396	0.1402	0.1407	0.1413	0.1419	0.1425	0.143	0.1436	0.1442	0.1447	0.1453	0.1458	0.1464	0.1469	0.1475	0.148	0.1485	0.1491	0.1496	0.1501	0.1507	0.1512	0.1517	0.1522	0.1527	0.1532	0.1537	0.1542	0.1547	0.1552	0.1557
17.74Hz	0.1296	0.1302	0.1308	0.1314	0.132	0.1326	0.1332	0.1338	0.1344	0.135	0.1356	0.1362	0.1368	0.1373	0.1379	0.1385	0.1391	0.1396	0.1402	0.1408	0.1413	0.1419	0.1424	0.143	0.1435	0.1441	0.1446	0.1452	0.1457	0.1462	0.1468	0.1473	0.1478	0.1483	0.1488	0.1494	0.1499	0.1504	0.1509	0.1514	0.1519	0.1524	0.1528	0.1533	0.1538	0.1543	0.1548	0.1552	0.1557
17.65Hz	0.1307	0.1313	0.1319	0.1325	0.133	0.1336	0.1342	0.1348	0.1353	0.1359	0.1365	0.137	0.1376	0.1382	0.1387	0.1393	0.1398	0.1404	0.1409	0.1415	0.142	0.1425	0.1431	0.1436	0.1441	0.1447	0.1452	0.1457	0.1462	0.1467	0.1472	0.1477	0.1482	0.1487	0.1492	0.1497	0.1502	0.1507	0.1512	0.1516	0.1521	0.1526	0.153	0.1535	0.1539	0.1544	0.1548	0.1553	0.1557
17.56Hz	0.1317	0.1323	0.1329	0.1334	0.134	0.1345	0.1351	0.1357	0.1362	0.1368	0.1373	0.1379	0.1384	0.1389	0.1395	0.14	0.1405	0.1411	0.1416	0.1421	0.1426	0.1431	0.1436	0.1441	0.1446	0.1451	0.1456	0.1461	0.1466	0.1471	0.1476	0.1481	0.1485	0.149	0.1495	0.15	0.1504	0.1509	0.1513	0.1518	0.1522	0.1527	0.1531	0.1535	0.1539	0.1544	0.1548	0.1552	0.1556
17.46Hz	0.1325	0.1331	0.1336	0.1342	0.1347	0.1353	0.1358	0.1363	0.1369	0.1374	0.1379	0.1384	0.139	0.1395	0.14	0.1405	0.141	0.1415	0.142	0.1425	0.143	0.1435	0.144	0.1445	0.145	0.1454	0.1459	0.1464	0.1469	0.1473	0.1478	0.1482	0.1487	0.1491	0.1496	0.15	0.1505	0.1509	0.1513	0.1517	0.1522	0.1526	0.153	0.1534	0.1538	0.1542	0.1546	0.155	0.1554
17.37Hz	0.1335	0.134	0.1346	0.1351	0.1356	0.1361	0.1367	0.1372	0.1377	0.1382	0.1387	0.1392	0.1397	0.1402	0.1407	0.1412	0.1417	0.1422	0.1426	0.1431	0.1436	0.1441	0.1445	0.145	0.1455	0.1459	0.1464	0.1468	0.1473	0.1477	0.1481	0.1486	0.149	0.1494	0.1498	0.1502	0.1507	0.1511	0.1515	0.1519	0.1523	0.1526	0.153	0.1534	0.1538	0.1542	0.1545	0.1549	0.1552
17.28Hz	0.1343	0.1349	0.1354	0.1359	0.1364	0.1369	0.1374	0.1379	0.1384	0.1389	0.1393	0.1398	0.1403	0.1408	0.1412	0.1417	0.1422	0.1426	0.1431	0.1436	0.144	0.1445	0.1449	0.1453	0.1458	0.1462	0.1466	0.1471	0.1475	0.1479	0.1483	0.1487	0.1491	0.1495	0.1499	0.1503	0.1507	0.1511	0.1514	0.1518	0.1522	0.1525	0.1529	0.1532	0.1536	0.1539	0.1543	0.1546	0.1549
17.19Hz	0.1352	0.1357	0.1362	0.1367	0.1372	0.1377	0.1382	0.1386	0.1391	0.1396	0.14	0.1405	0.141	0.1414	0.1419	0.1423	0.1428	0.1432	0.1436	0.1441	0.1445	0.1449	0.1453	0.1458	0.1462	0.1466	0.147	0.1474	0.1478	0.1482	0.1486	0.149	0.1493	0.1497	0.1501	0.1504	0.1508	0.1512	0.1515	0.1519	0.1522	0.1525	0.1529	0.1532	0.1535	0.1538	0.1542	0.1545	0.1548
17.09Hz	0.136	0.1365	0.137	0.1374	0.1379	0.1384	0.1388	0.1393	0.1397	0.1402	0.1406	0.1411	0.1415	0.1419	0.1424	0.1428	0.1432	0.1436	0.1441	0.1445	0.1449	0.1453	0.1457	0.1461	0.1465	0.1469	0.1472	0.1476	0.148	0.1484	0.1487	0.1491	0.1494	0.1498	0.1501	0.1505	0.1508	0.1512	0.1515	0.1518	0.1521	0.1524	0.1527	0.153	0.1533	0.1536	0.1539	0.1542	0.1545
17Hz	0.137	0.1374	0.1379	0.1383	0.1388	0.1392	0.1397	0.1401	0.1405	0.141	0.1414	0.1418	0.1422	0.1426	0.1431	0.1435	0.1439	0.1443	0.1447	0.1451	0.1454	0.1458	0.1462	0.1466	0.1469	0.1473	0.1477	0.148	0.1484	0.1487	0.1491	0.1494	0.1497	0.1501	0.1504	0.1507	0.151	0.1513	0.1516	0.1519	0.1522	0.1525	0.1528	0.1531	0.1534	0.1536	0.1539	0.1542	0.1544
16.91Hz	0.1378	0.1383	0.1387	0.1392	0.1396	0.14	0.1404	0.1409	0.1413	0.1417	0.1421	0.1425	0.1429	0.1433	0.1437	0.1441	0.1445	0.1448	0.1452	0.1456	0.146	0.1463	0.1467	0.147	0.1474	0.1477	0.1481	0.1484	0.1487	0.1491	0.1494	0.1497	0.15	0.1503	0.1506	0.1509	0.1512	0.1515	0.1518	0.1521	0.1524	0.1526	0.1529	0.1531	0.1534	0.1536	0.1539	0.1541	0.1544
16.82Hz	0.1389	0.1393	0.1397	0.1401	0.1405	0.141	0.1414	0.1418	0.1422	0.1426	0.143	0.1433	0.1437	0.1441	0.1445	0.1449	0.1452	0.1456	0.1459	0.1463	0.1466	0.147	0.1473	0.1477	0.148	0.1483	0.1486	0.149	0.1493	0.1496	0.1499	0.1502	0.1505	0.1508	0.1511	0.1513	0.1516	0.1519	0.1522	0.1524	0.1527	0.1529	0.1532	0.1534	0.1536	0.1539	0.1541	0.1543	0.1545
16.73Hz	0.1398	0.1402	0.1406	0.141	0.1414	0.1418	0.1422	0.1425	0.1429	0.1433	0.1437	0.1441	0.1444	0.1448	0.1452	0.1455	0.1459	0.1462	0.1465	0.1469	0.1472	0.1476	0.1479	0.1482	0.1485	0.1488	0.1491	0.1494	0.1497	0.15	0.1503	0.1506	0.1509	0.1512	0.1514	0.1517	0.1519	0.1522	0.1524	0.1527	0.1529	0.1532	0.1534	0.1536	0.1538	0.154	0.1542	0.1544	0.1546
16.64Hz	0.1408	0.1412	0.1416	0.142	0.1424	0.1428	0.1432	0.1435	0.1439	0.1443	0.1446	0.145	0.1454	0.1457	0.1461	0.1464	0.1467	0.1471	0.1474	0.1477	0.148	0.1484	0.1487	0.149	0.1493	0.1496	0.1499	0.1502	0.1504	0.1507	0.151	0.1513	0.1515	0.1518	0.1521	0.1523	0.1526	0.1528	0.153	0.1533	0.1535	0.1537	0.1539	0.1541	0.1543	0.1545	0.1547	0.1549	0.1551
16.56Hz	0.1419	0.1423	0.1426	0.143	0.1434	0.1438	0.1441	0.1445	0.1449	0.1452	0.1456	0.1459	0.1462	0.1466	0.1469	0.1473	0.1476	0.1479	0.1482	0.1485	0.1488	0.1491	0.1494	0.1497	0.15	0.1503	0.1506	0.1509	0.1512	0.1514	0.1517	0.1519	0.1522	0.1524	0.1527	0.1529	0.1532	0.1534	0.1536	0.1538	0.154	0.1542	0.1544	0.1546	0.1548	0.155	0.1552	0.1554	0.1555
16.47Hz	0.1429	0.1433	0.1437	0.144	0.1444	0.1448	0.1451	0.1455	0.1458	0.1462	0.1465	0.1469	0.1472	0.1475	0.1478	0.1482	0.1485	0.1488	0.1491	0.1494	0.1497	0.15	0.1503	0.1506	0.1509	0.1512	0.1514	0.1517	0.152	0.1522	0.1525	0.1527	0.153	0.1532	0.1534	0.1537	0.1539	0.1541	0.1543	0.1545	0.1548	0.155	0.1551	0.1553	0.1555	0.1557	0.1559	0.156	0.1562
16.38Hz	0.1443	0.1446	0.145	0.1454	0.1457	0.1461	0.1464	0.1468	0.1471	0.1475	0.1478	0.1481	0.1485	0.1488	0.1491	0.1494	0.1497	0.15	0.1503	0.1506	0.1509	0.1512	0.1515	0.1518	0.152	0.1523	0.1526	0.1528	0.1531	0.1534	0.1536	0.1538	0.1541	0.1543	0.1545	0.1548	0.155	0.1552	0.1554	0.1556	0.1558	0.156	0.1562	0.1564	0.1566	0.1567	0.1569	0.1571	0.1572
16.29Hz	0.1455	0.1459	0.1462	0.1466	0.1469	0.1473	0.1476	0.148	0.1483	0.1486	0.149	0.1493	0.1496	0.1499	0.1502	0.1505	0.1508	0.1511	0.1514	0.1517	0.152	0.1523	0.1526	0.1529	0.1531	0.1534	0.1536	0.1539	0.1542	0.1544	0.1547	0.1549	0.1551	0.1554	0.1556	0.1558	0.156	0.1562	0.1564	0.1566	0.1568	0.157	0.1572	0.1574	0.1576	0.1577	0.1579	0.1581	0.1582
16.21Hz	0.1469	0.1472	0.1476	0.1479	0.1483	0.1486	0.1489	0.1493	0.1496	0.1499	0.1503	0.1506	0.1509	0.1512	0.1515	0.1518	0.1521	0.1524	0.1527	0.153	0.1533	0.1536	0.1539	0.1541	0.1544	0.1547	0.1549	0.1552	0.1554	0.1557	0.1559	0.1562	0.1564	0.1566	0.1569	0.1571	0.1573	0.1575	0.1577	0.1579	0.1581	0.1583	0.1585	0.1587	0.1588	0.159	0.1592	0.1593	0.1595
16.12Hz	0.1481	0.1485	0.1488	0.1492	0.1495	0.1499	0.1502	0.1505	0.1509	0.1512	0.1515	0.1518	0.1521	0.1525	0.1528	0.1531	0.1534	0.1537	0.154	0.1542	0.1545	0.1548	0.1551	0.1554	0.1556	0.1559	0.1561	0.1564	0.1566	0.1569	0.1571	0.1574	0.1576	0.1578	0.1581	0.1583	0.1585	0.1587	0.1589	0.1591	0.1593	0.1595	0.1597	0.1599	0.1601	0.1602	0.1604	0.1606	0.1607
16.03Hz	0.1495	0.1498	0.1502	0.1505	0.1509	0.1512	0.1516	0.1519	0.1522	0.1525	0.1529	0.1532	0.1535	0.1538	0.1541	0.1544	0.1547	0.155	0.1553	0.1556	0.1559	0.1562	0.1564	0.1567	0.157	0.1573	0.1575	0.1578	0.158	0.1583	0.1585	0.1588	0.159	0.1592	0.1594	0.1597	0.1599	0.1601	0.1603	0.1605	0.1607	0.1609	0.1611	0.1613	0.1615	0.1617	0.1618	0.162	0.1622
15.95Hz	0.151	0.1514	0.1517	0.1521	0.1524	0.1528	0.1531	0.1534	0.1538	0.1541	0.1544	0.1547	0.155	0.1553	0.1557	0.156	0.1563	0.1566	0.1569	0.1571	0.1574	0.1577	0.158	0.1583	0.1585	0.1588	0.1591	0.1593	0.1596	0.1598	0.1601	0.1603	0.1606	0.1608	0.161	0.1612	0.1615	0.1617	0.1619	0.1621	0.1623	0.1625	0.1627	0.1629	0.1631	0.1633	0.1635	0.1637	0.1638
15.86Hz	0.1524	0.1528	0.1531	0.1535	0.1538	0.1541	0.1545	0.1548	0.1551	0.1555	0.1558	0.1561	0.1564	0.1567	0.157	0.1574	0.1577	0.158	0.1582	0.1585	0.1588	0.1591	0.1594	0.1597	0.1599	0.1602	0.1605	0.1607	0.161	0.1612	0.1615	0.1617	0.162	0.1622	0.1625	0.1627	0.1629	0.1631	0.1634	0.1636	0.1638	0.164	0.1642	0.1644	0.1646	0.1648	0.165	0.1652	0.1653
15.78Hz	0.1539	0.1542	0.1546	0.1549	0.1553	0.1556	0.1559	0.1563	0.1566	0.1569	0.1572	0.1576	0.1579	0.1582	0.1585	0.1588	0.1591	0.1594	0.1597	0.16	0.1603	0.1606	0.1609	0.1611	0.1614	0.1617	0.1619	0.1622	0.1625	0.1627	0.163	0.1632	0.1635	0.1637	0.164	0.1642	0.1644	0.1647	0.1649	0.1651	0.1653	0.1655	0.1657	0.1659	0.1661	0.1663	0.1665	0.1667	0.1669
15.7Hz	0.1552	0.1555	0.1559	0.1562	0.1566	0.1569	0.1572	0.1576	0.1579	0.1582	0.1585	0.1589	0.1592	0.1595	0.1598	0.1601	0.1604	0.1607	0.161	0.1613	0.1616	0.1619	0.1622	0.1624	0.1627	0.163	0.1633	0.1635	0.1638	0.1641	0.1643	0.1646	0.1648	0.1651	0.1653	0.1655	0.1658	0.166	0.1662	0.1665	0.1667	0.1669	0.1671	0.1673	0.1675	0.1677	0.1679	0.1681	0.1683
15.61Hz	0.1565	0.1568	0.1572	0.1575	0.1579	0.1582	0.1585	0.1589	0.1592	0.1595	0.1599	0.1602	0.1605	0.1608	0.1611	0.1614	0.1617	0.162	0.1623	0.1626	0.1629	0.1632	0.1635	0.1638	0.1641	0.1643	0.1646	0.1649	0.1651	0.1654	0.1657	0.1659	0.1662	0.1664	0.1667	0.1669	0.1671	0.1674	0.1676	0.1678	0.1681	0.1683	0.1685	0.1687	0.1689	0.1691	0.1693	0.1695	0.1697
15.53Hz	0.1575	0.1579	0.1582	0.1586	0.1589	0.1593	0.1596	0.1599	0.1603	0.1606	0.1609	0.1612	0.1615	0.1619	0.1622	0.1625	0.1628	0.1631	0.1634	0.1637	0.164	0.1642	0.1645	0.1648	0.1651	0.1654	0.1656	0.1659	0.1662	0.1664	0.1667	0.167	0.1672	0.1675	0.1677	0.168	0.1682	0.1684	0.1687	0.1689	0.1691	0.1694	0.1696	0.1698	0.17	0.1702	0.1704	0.1706	0.1708
15.45Hz	0.1586	0.159	0.1593	0.1597	0.16	0.1603	0.1607	0.161	0.1613	0.1616	0.162	0.1623	0.1626	0.1629	0.1632	0.1635	0.1638	0.1641	0.1644	0.1647	0.165	0.1653	0.1656	0.1658	0.1661	0.1664	0.1667	0.1669	0.1672	0.1675	0.1677	0.168	0.1682	0.1685	0.1687	0.169	0.1692	0.1695	0.1697	0.1699	0.1701	0.1704	0.1706	0.1708	0.171	0.1712	0.1714	0.1716	0.1718
15.36Hz	0.1595	0.1598	0.1602	0.1605	0.1608	0.1612	0.1615	0.1618	0.1622	0.1625	0.1628	0.1631	0.1634	0.1637	0.164	0.1643	0.1646	0.1649	0.1652	0.1655	0.1658	0.1661	0.1663	0.1666	0.1669	0.1672	0.1674	0.1677	0.168	0.1682	0.1685	0.1687	0.169	0.1692	0.1695	0.1697	0.17	0.1702	0.1704	0.1707	0.1709	0.1711	0.1713	0.1715	0.1718	0.172	0.1722	0.1724	0.1726
15.28Hz	0.1602	0.1605	0.1609	0.1612	0.1615	0.1618	0.1622	0.1625	0.1628	0.1631	0.1634	0.1637	0.164	0.1643	0.1646	0.1649	0.1652	0.1655	0.1658	0.1661	0.1664	0.1666	0.1669	0.1672	0.1675	0.1677	0.168	0.1682	0.1685	0.1688	0.169	0.1693	0.1695	0.1697	0.17	0.1702	0.1705	0.1707	0.1709	0.1711	0.1714	0.1716	0.1718	0.172	0.1722	0.1724	0.1726	0.1728	0.173
15.2Hz	0.1607	0.161	0.1613	0.1617	0.162	0.1623	0.1626	0.1629	0.1632	0.1635	0.1638	0.1641	0.1644	0.1647	0.165	0.1653	0.1656	0.1659	0.1662	0.1664	0.1667	0.167	0.1672	0.1675	0.1678	0.168	0.1683	0.1685	0.1688	0.169	0.1693	0.1695	0.1698	0.17	0.1702	0.1704	0.1707	0.1709	0.1711	0.1713	0.1715	0.1718	0.172	0.1722	0.1724	0.1726	0.1728	0.173	0.1732
15.12Hz	0.1611	0.1614	0.1617	0.162	0.1623	0.1626	0.1629	0.1632	0.1635	0.1638	0.1641	0.1644	0.1647	0.165	0.1652	0.1655	0.1658	0.1661	0.1663	0.1666	0.1668	0.1671	0.1674	0.1676	0.1679	0.1681	0.1684	0.1686	0.1688	0.1691	0.1693	0.1695	0.1698	0.17	0.1702	0.1704	0.1706	0.1708	0.1711	0.1713	0.1715	0.1717	0.1719	0.172	0.1722	0.1724	0.1726	0.1728	0.173
15.04Hz	0.1611	0.1614	0.1617	0.162	0.1623	0.1626	0.1629	0.1632	0.1635	0.1638	0.164	0.1643	0.1646	0.1649	0.1651	0.1654	0.1656	0.1659	0.1662	0.1664	0.1667	0.1669	0.1671	0.1674	0.1676	0.1679	0.1681	0.1683	0.1685	0.1688	0.169	0.1692	0.1694	0.1696	0.1698	0.17	0.1702	0.1704	0.1706	0.1708	0.171	0.1712	0.1714	0.1716	0.1717	0.1719	0.1721	0.1723	0.1724
14.96Hz	0.161	0.1613	0.1616	0.1619	0.1622	0.1624	0.1627	0.163	0.1633	0.1635	0.1638	0.164	0.1643	0.1645	0.1648	0.165	0.1653	0.1655	0.1658	0.166	0.1662	0.1665	0.1667	0.1669	0.1671	0.1673	0.1676	0.1678	0.168	0.1682	0.1684	0.1686	0.1688	0.169	0.1692	0.1693	0.1695	0.1697	0.1699	0.1701	0.1702	0.1704	0.1706	0.1707	0.1709	0.171	0.1712	0.1713	0.1715
14.88Hz	0.1607	0.161	0.1612	0.1615	0.1618	0.162	0.1623	0.1625	0.1628	0.163	0.1633	0.1635	0.1638	0.164	0.1642	0.1645	0.1647	0.1649	0.1651	0.1653	0.1656	0.1658	0.166	0.1662	0.1664	0.1666	0.1668	0.167	0.1672	0.1674	0.1675	0.1677	0.1679	0.1681	0.1682	0.1684	0.1686	0.1687	0.1689	0.169	0.1692	0.1693	0.1695	0.1696	0.1698	0.1699	0.17	0.1702	0.1703
14.8Hz	0.1602	0.1604	0.1607	0.1609	0.1611	0.1614	0.1616	0.1619	0.1621	0.1623	0.1625	0.1628	0.163	0.1632	0.1634	0.1636	0.1638	0.164	0.1642	0.1644	0.1646	0.1648	0.165	0.1652	0.1654	0.1655	0.1657	0.1659	0.1661	0.1662	0.1664	0.1665	0.1667	0.1668	0.167	0.1671	0.1673	0.1674	0.1676	0.1677	0.1678	0.1679	0.1681	0.1682	0.1683	0.1684	0.1685	0.1686	0.1687
14.72Hz	0.1594	0.1597	0.1599	0.1601	0.1603	0.1606	0.1608	0.161	0.1612	0.1614	0.1616	0.1618	0.162	0.1622	0.1624	0.1626	0.1627	0.1629	0.1631	0.1633	0.1634	0.1636	0.1638	0.1639	0.1641	0.1642	0.1644	0.1645	0.1647	0.1648	0.165	0.1651	0.1652	0.1653	0.1655	0.1656	0.1657	0.1658	0.1659	0.166	0.1661	0.1662	0.1663	0.1664	0.1665	0.1666	0.1667	0.1667	0.1668
14.64Hz	0.1585	0.1587	0.1589	0.1591	0.1593	0.1595	0.1597	0.1599	0.1601	0.1603	0.1605	0.1606	0.1608	0.161	0.1611	0.1613	0.1615	0.1616	0.1618	0.1619	0.1621	0.1622	0.1623	0.1625	0.1626	0.1627	0.1629	0.163	0.1631	0.1632	0.1633	0.1634	0.1635	0.1636	0.1637	0.1638	0.1639	0.164	0.1641	0.1641	0.1642	0.1643	0.1643	0.1644	0.1645	0.1645	0.1646	0.1646	0.1647
14.57Hz	0.1574	0.1576	0.1578	0.1579	0.1581	0.1583	0.1585	0.1586	0.1588	0.1589	0.1591	0.1592	0.1594	0.1595	0.1597	0.1598	0.1599	0.1601	0.1602	0.1603	0.1604	0.1606	0.1607	0.1608	0.1609	0.161	0.1611	0.1612	0.1612	0.1613	0.1614	0.1615	0.1616	0.1616	0.1617	0.1618	0.1618	0.1619	0.1619	0.162	0.162	0.162	0.1621	0.1621	0.1621	0.1622	0.1622	0.1622	0.1622
14.49Hz	0.1563	0.1564	0.1566	0.1567	0.1569	0.157	0.1572	0.1573	0.1575	0.1576	0.1577	0.1578	0.158	0.1581	0.1582	0.1583	0.1584	0.1585	0.1586	0.1587	0.1588	0.1589	0.159	0.159	0.1591	0.1592	0.1593	0.1593	0.1594	0.1594	0.1595	0.1595	0.1596	0.1596	0.1597	0.1597	0.1597	0.1597	0.1598	0.1598	0.1598	0.1598	0.1598	0.1598	0.1598	0.1598	0.1598	0.1597	0.1597
14.41Hz	0.1553	0.1554	0.1556	0.1557	0.1558	0.156	0.1561	0.1562	0.1563	0.1564	0.1565	0.1566	0.1567	0.1568	0.1569	0.157	0.157	0.1571	0.1572	0.1573	0.1573	0.1574	0.1574	0.1575	0.1575	0.1576	0.1576	0.1576	0.1577	0.1577	0.1577	0.1577	0.1577	0.1577	0.1578	0.1577	0.1577	0.1577	0.1577	0.1577	0.1577	0.1577	0.1576	0.1576	0.1576	0.1575	0.1575	0.1574	0.1574
14.34Hz	0.1542	0.1543	0.1544	0.1545	0.1546	0.1547	0.1548	0.1549	0.155	0.1551	0.1551	0.1552	0.1553	0.1553	0.1554	0.1554	0.1555	0.1555	0.1556	0.1556	0.1557	0.1557	0.1557	0.1557	0.1558	0.1558	0.1558	0.1558	0.1558	0.1558	0.1558	0.1557	0.1557	0.1557	0.1557	0.1556	0.1556	0.1556	0.1555	0.1555	0.1554	0.1554	0.1553	0.1552	0.1551	0.1551	0.155	0.1549	0.1548
14.26Hz	0.1529	0.153	0.1531	0.1532	0.1533	0.1533	0.1534	0.1535	0.1535	0.1536	0.1536	0.1537	0.1537	0.1538	0.1538	0.1539	0.1539	0.1539	0.1539	0.1539	0.1539	0.1539	0.1539	0.1539	0.1539	0.1539	0.1539	0.1539	0.1539	0.1538	0.1538	0.1537	0.1537	0.1536	0.1536	0.1535	0.1535	0.1534	0.1533	0.1532	0.1532	0.1531	0.153	0.1529	0.1528	0.1527	0.1526	0.1524	0.1523
14.18Hz	0.1519	0.152	0.1521	0.1522	0.1522	0.1523	0.1523	0.1524	0.1524	0.1524	0.1525	0.1525	0.1525	0.1525	0.1526	0.1526	0.1526	0.1526	0.1526	0.1525	0.1525	0.1525	0.1525	0.1525	0.1524	0.1524	0.1523	0.1523	0.1522	0.1522	0.1521	0.1521	0.152	0.1519	0.1518	0.1517	0.1516	0.1515	0.1514	0.1513	0.1512	0.1511	0.151	0.1509	0.1507	0.1506	0.1505	0.1503	0.1502
14.11Hz	0.1512	0.1512	0.1513	0.1513	0.1513	0.1514	0.1514	0.1514	0.1515	0.1515	0.1515	0.1515	0.1515	0.1515	0.1515	0.1515	0.1515	0.1514	0.1514	0.1514	0.1514	0.1513	0.1513	0.1512	0.1512	0.1511	0.151	0.151	0.1509	0.1508	0.1507	0.1506	0.1506	0.1505	0.1503	0.1502	0.1501	0.15	0.1499	0.1497	0.1496	0.1495	0.1493	0.1492	0.149	0.1489	0.1487	0.1485	0.1483
14.03Hz	0.1508	0.1508	0.1509	0.1509	0.1509	0.1509	0.151	0.151	0.151	0.151	0.151	0.151	0.151	0.1509	0.1509	0.1509	0.1509	0.1508	0.1508	0.1507	0.1507	0.1506	0.1506	0.1505	0.1504	0.1504	0.1503	0.1502	0.1501	0.15	0.1499	0.1498	0.1497	0.1496	0.1494	0.1493	0.1492	0.149	0.1489	0.1488	0.1486	0.1484	0.1483	0.1481	0.1479	0.1478	0.1476	0.1474	0.1472
13.96Hz	0.1506	0.1506	0.1506	0.1507	0.1507	0.1507	0.1507	0.1507	0.1507	0.1507	0.1507	0.1507	0.1506	0.1506	0.1506	0.1505	0.1505	0.1504	0.1504	0.1503	0.1503	0.1502	0.1501	0.1501	0.15	0.1499	0.1498	0.1497	0.1496	0.1495	0.1494	0.1493	0.1491	0.149	0.1489	0.1487	0.1486	0.1484	0.1483	0.1481	0.1479	0.1478	0.1476	0.1474	0.1472	0.147	0.1468	0.1466	0.1464
13.88Hz	0.1508	0.1509	0.1509	0.1509	0.1509	0.1509	0.1509	0.1509	0.1509	0.1509	0.1509	0.1509	0.1508	0.1508	0.1508	0.1507	0.1507	0.1506	0.1506	0.1505	0.1504	0.1504	0.1503	0.1502	0.1501	0.15	0.1499	0.1498	0.1497	0.1496	0.1495	0.1494	0.1492	0.1491	0.149	0.1488	0.1487	0.1485	0.1484	0.1482	0.148	0.1479	0.1477	0.1475	0.1473	0.1471	0.1469	0.1467	0.1465
13.81Hz	0.1514	0.1514	0.1514	0.1515	0.1515	0.1515	0.1515	0.1515	0.1515	0.1515	0.1514	0.1514	0.1514	0.1514	0.1513	0.1513	0.1512	0.1512	0.1511	0.1511	0.151	0.1509	0.1509	0.1508	0.1507	0.1506	0.1505	0.1504	0.1503	0.1502	0.1501	0.15	0.1498	0.1497	0.1496	0.1494	0.1493	0.1491	0.149	0.1488	0.1486	0.1485	0.1483	0.1481	0.1479	0.1477	0.1475	0.1473	0.1471
13.74Hz	0.1524	0.1524	0.1525	0.1525	0.1525	0.1525	0.1525	0.1525	0.1525	0.1525	0.1525	0.1525	0.1525	0.1524	0.1524	0.1524	0.1523	0.1523	0.1523	0.1522	0.1521	0.1521	0.152	0.1519	0.1519	0.1518	0.1517	0.1516	0.1515	0.1514	0.1513	0.1512	0.1511	0.151	0.1508	0.1507	0.1506	0.1504	0.1503	0.1501	0.15	0.1498	0.1496	0.1495	0.1493	0.1491	0.1489	0.1487	0.1485
13.66Hz	0.1539	0.1539	0.154	0.154	0.154	0.1541	0.1541	0.1541	0.1541	0.1541	0.1541	0.1541	0.1541	0.1541	0.1541	0.154	0.154	0.154	0.154	0.1539	0.1539	0.1538	0.1538	0.1537	0.1537	0.1536	0.1535	0.1534	0.1534	0.1533	0.1532	0.1531	0.153	0.1529	0.1528	0.1527	0.1525	0.1524	0.1523	0.1521	0.152	0.1519	0.1517	0.1516	0.1514	0.1512	0.1511	0.1509	0.1507
13.59Hz	0.1558	0.1559	0.1559	0.156	0.156	0.1561	0.1561	0.1561	0.1562	0.1562	0.1562	0.1562	0.1562	0.1562	0.1562	0.1562	0.1562	0.1562	0.1562	0.1562	0.1562	0.1561	0.1561	0.1561	0.156	0.156	0.1559	0.1559	0.1558	0.1558	0.1557	0.1556	0.1555	0.1555	0.1554	0.1553	0.1552	0.1551	0.155	0.1549	0.1548	0.1546	0.1545	0.1544	0.1543	0.1541	0.154	0.1538	0.1537
13.52Hz	0.1581	0.1582	0.1583	0.1583	0.1584	0.1585	0.1585	0.1586	0.1586	0.1587	0.1587	0.1588	0.1588	0.1588	0.1588	0.1589	0.1589	0.1589	0.1589	0.1589	0.1589	0.1589	0.1589	0.1589	0.1589	0.1589	0.1588	0.1588	0.1588	0.1587	0.1587	0.1587	0.1586	0.1585	0.1585	0.1584	0.1584	0.1583	0.1582	0.1581	0.1581	0.158	0.1579	0.1578	0.1577	0.1576	0.1575	0.1574	0.1573
13.45Hz	0.1607	0.1608	0.1609	0.161	0.1611	0.1611	0.1612	0.1613	0.1614	0.1615	0.1615	0.1616	0.1616	0.1617	0.1618	0.1618	0.1618	0.1619	0.1619	0.162	0.162	0.162	0.162	0.162	0.1621	0.1621	0.1621	0.1621	0.1621	0.1621	0.1621	0.1621	0.162	0.162	0.162	0.162	0.1619	0.1619	0.1619	0.1618	0.1618	0.1617	0.1617	0.1616	0.1615	0.1615	0.1614	0.1613	0.1613
13.38Hz	0.1638	0.1639	0.164	0.1641	0.1643	0.1644	0.1645	0.1646	0.1647	0.1648	0.1649	0.165	0.1651	0.1652	0.1652	0.1653	0.1654	0.1655	0.1655	0.1656	0.1657	0.1657	0.1658	0.1658	0.1659	0.1659	0.166	0.166	0.166	0.1661	0.1661	0.1661	0.1661	0.1662	0.1662	0.1662	0.1662	0.1662	0.1662	0.1662	0.1662	0.1662	0.1661	0.1661	0.1661	0.1661	0.166	0.166	0.166
13.3Hz	0.167	0.1672	0.1673	0.1675	0.1676	0.1678	0.1679	0.1681	0.1682	0.1683	0.1685	0.1686	0.1687	0.1688	0.1689	0.1691	0.1692	0.1693	0.1694	0.1695	0.1696	0.1697	0.1697	0.1698	0.1699	0.17	0.1701	0.1701	0.1702	0.1703	0.1704	0.1704	0.1705	0.1705	0.1706	0.1706	0.1707	0.1707	0.1708	0.1708	0.1708	0.1709	0.1709	0.1709	0.1709	0.1709	0.171	0.171	0.171
13.23Hz	0.1704	0.1706	0.1707	0.1709	0.1711	0.1713	0.1714	0.1716	0.1718	0.1719	0.1721	0.1723	0.1724	0.1726	0.1727	0.1729	0.173	0.1731	0.1733	0.1734	0.1735	0.1737	0.1738	0.1739	0.174	0.1742	0.1743	0.1744	0.1745	0.1746	0.1747	0.1748	0.1749	0.175	0.1751	0.1752	0.1753	0.1753	0.1754	0.1755	0.1756	0.1756	0.1757	0.1758	0.1758	0.1759	0.176	0.176	0.1761
13.16Hz	0.174	0.1742	0.1745	0.1747	0.1749	0.1751	0.1753	0.1755	0.1757	0.1759	0.1761	0.1763	0.1765	0.1766	0.1768	0.177	0.1772	0.1774	0.1775	0.1777	0.1779	0.178	0.1782	0.1784	0.1785	0.1787	0.1788	0.179	0.1791	0.1793	0.1794	0.1795	0.1797	0.1798	0.1799	0.1801	0.1802	0.1803	0.1804	0.1806	0.1807	0.1808	0.1809	0.181	0.1811	0.1812	0.1813	0.1814	0.1815
13.09Hz	0.1776	0.1778	0.1781	0.1783	0.1785	0.1788	0.179	0.1793	0.1795	0.1797	0.1799	0.1802	0.1804	0.1806	0.1808	0.181	0.1813	0.1815	0.1817	0.1819	0.1821	0.1823	0.1825	0.1827	0.1829	0.1831	0.1833	0.1834	0.1836	0.1838	0.184	0.1842	0.1843	0.1845	0.1847	0.1848	0.185	0.1852	0.1853	0.1855	0.1857	0.1858	0.186	0.1861	0.1863	0.1864	0.1865	0.1867	0.1868
13.02Hz	0.1811	0.1814	0.1817	0.182	0.1822	0.1825	0.1828	0.183	0.1833	0.1836	0.1838	0.1841	0.1843	0.1846	0.1848	0.1851	0.1853	0.1856	0.1858	0.1861	0.1863	0.1865	0.1868	0.187	0.1872	0.1874	0.1877	0.1879	0.1881	0.1883	0.1885	0.1888	0.189	0.1892	0.1894	0.1896	0.1898	0.19	0.1902	0.1904	0.1906	0.1908	0.191	0.1912	0.1914	0.1915	0.1917	0.1919	0.1921
12.95Hz	0.1844	0.1847	0.185	0.1853	0.1856	0.1859	0.1862	0.1865	0.1868	0.1871	0.1874	0.1877	0.188	0.1883	0.1885	0.1888	0.1891	0.1894	0.1896	0.1899	0.1902	0.1905	0.1907	0.191	0.1912	0.1915	0.1918	0.192	0.1923	0.1925	0.1928	0.193	0.1933	0.1935	0.1938	0.194	0.1942	0.1945	0.1947	0.195	0.1952	0.1954	0.1956	0.1959	0.1961	0.1963	0.1965	0.1968	0.197
12.89Hz	0.1877	0.188	0.1883	0.1886	0.189	0.1893	0.1896	0.1899	0.1903	0.1906	0.1909	0.1912	0.1915	0.1918	0.1921	0.1924	0.1928	0.1931	0.1934	0.1937	0.194	0.1943	0.1946	0.1949	0.1951	0.1954	0.1957	0.196	0.1963	0.1966	0.1969	0.1972	0.1974	0.1977	0.198	0.1983	0.1985	0.1988	0.1991	0.1993	0.1996	0.1999	0.2001	0.2004	0.2007	0.2009	0.2012	0.2014	0.2017
12.82Hz	0.1907	0.191	0.1914	0.1917	0.1921	0.1924	0.1928	0.1931	0.1935	0.1938	0.1942	0.1945	0.1949	0.1952	0.1955	0.1959	0.1962	0.1965	0.1969	0.1972	0.1975	0.1979	0.1982	0.1985	0.1988	0.1991	0.1995	0.1998	0.2001	0.2004	0.2007	0.201	0.2013	0.2017	0.202	0.2023	0.2026	0.2029	0.2032	0.2035	0.2038	0.2041	0.2044	0.2047	0.205	0.2052	0.2055	0.2058	0.2061
12.75Hz	0.1933	0.1936	0.194	0.1944	0.1948	0.1951	0.1955	0.1959	0.1962	0.1966	0.197	0.1973	0.1977	0.1981	0.1984	0.1988	0.1992	0.1995	0.1999	0.2002	0.2006	0.2009	0.2013	0.2016	0.202	0.2023	0.2027	0.203	0.2034	0.2037	0.204	0.2044	0.2047	0.2051	0.2054	0.2057	0.2061	0.2064	0.2067	0.207	0.2074	0.2077	0.208	0.2083	0.2087	0.209	0.2093	0.2096	0.2099
12.68Hz	0.1955	0.1959	0.1963	0.1967	0.1971	0.1974	0.1978	0.1982	0.1986	0.199	0.1994	0.1998	0.2002	0.2005	0.2009	0.2013	0.2017	0.2021	0.2024	0.2028	0.2032	0.2036	0.2039	0.2043	0.2047	0.2051	0.2054	0.2058	0.2062	0.2065	0.2069	0.2073	0.2076	0.208	0.2083	0.2087	0.2091	0.2094	0.2098	0.2101	0.2105	0.2108	0.2112	0.2115	0.2119	0.2122	0.2126	0.2129	0.2132
12.61Hz	0.1973	0.1977	0.1981	0.1985	0.1989	0.1993	0.1998	0.2002	0.2006	0.201	0.2014	0.2018	0.2022	0.2026	0.203	0.2034	0.2038	0.2042	0.2046	0.205	0.2054	0.2058	0.2062	0.2065	0.2069	0.2073	0.2077	0.2081	0.2085	0.2089	0.2093	0.2096	0.21	0.2104	0.2108	0.2112	0.2115	0.2119	0.2123	0.2127	0.213	0.2134	0.2138	0.2141	0.2145	0.2149	0.2152	0.2156	0.216
12.55Hz	0.1985	0.199	0.1994	0.1998	0.2002	0.2007	0.2011	0.2015	0.2019	0.2023	0.2028	0.2032	0.2036	0.204	0.2044	0.2048	0.2053	0.2057	0.2061	0.2065	0.2069	0.2073	0.2077	0.2081	0.2085	0.2089	0.2093	0.2097	0.2101	0.2105	0.2109	0.2113	0.2117	0.2121	0.2125	0.2129	0.2133	0.2137	0.2141	0.2145	0.2149	0.2153	0.2157	0.2161	0.2165	0.2168	0.2172	0.2176	0.218
12.48Hz	0.1994	0.1998	0.2002	0.2007	0.2011	0.2015	0.202	0.2024	0.2028	0.2033	0.2037	0.2041	0.2045	0.205	0.2054	0.2058	0.2063	0.2067	0.2071	0.2075	0.2079	0.2084	0.2088	0.2092	0.2096	0.21	0.2105	0.2109	0.2113	0.2117	0.2121	0.2125	0.213	0.2134	0.2138	0.2142	0.2146	0.215	0.2154	0.2158	0.2162	0.2166	0.217	0.2174	0.2178	0.2182	0.2186	0.219	0.2194
12.41Hz	0.1995	0.1999	0.2003	0.2008	0.2012	0.2017	0.2021	0.2025	0.203	0.2034	0.2038	0.2043	0.2047	0.2052	0.2056	0.206	0.2065	0.2069	0.2073	0.2078	0.2082	0.2086	0.209	0.2095	0.2099	0.2103	0.2108	0.2112	0.2116	0.212	0.2125	0.2129	0.2133	0.2137	0.2141	0.2146	0.215	0.2154	0.2158	0.2162	0.2167	0.2171	0.2175	0.2179	0.2183	0.2187	0.2192	0.2196	0.22
12.35Hz	0.199	0.1995	0.1999	0.2004	0.2008	0.2012	0.2017	0.2021	0.2026	0.203	0.2035	0.2039	0.2043	0.2048	0.2052	0.2057	0.2061	0.2065	0.207	0.2074	0.2078	0.2083	0.2087	0.2091	0.2096	0.21	0.2104	0.2109	0.2113	0.2117	0.2122	0.2126	0.213	0.2134	0.2139	0.2143	0.2147	0.2152	0.2156	0.216	0.2164	0.2169	0.2173	0.2177	0.2181	0.2185	0.219	0.2194	0.2198
12.28Hz	0.1978	0.1983	0.1987	0.1991	0.1996	0.2	0.2005	0.2009	0.2014	0.2018	0.2022	0.2027	0.2031	0.2036	0.204	0.2044	0.2049	0.2053	0.2058	0.2062	0.2066	0.2071	0.2075	0.2079	0.2084	0.2088	0.2092	0.2097	0.2101	0.2105	0.211	0.2114	0.2118	0.2123	0.2127	0.2131	0.2136	0.214	0.2144	0.2149	0.2153	0.2157	0.2161	0.2166	0.217	0.2174	0.2178	0.2183	0.2187
12.22Hz	0.1961	0.1965	0.197	0.1974	0.1978	0.1983	0.1987	0.1991	0.1996	0.2	0.2005	0.2009	0.2013	0.2018	0.2022	0.2026	0.2031	0.2035	0.204	0.2044	0.2048	0.2053	0.2057	0.2061	0.2066	0.207	0.2074	0.2079	0.2083	0.2087	0.2092	0.2096	0.21	0.2104	0.2109	0.2113	0.2117	0.2122	0.2126	0.213	0.2135	0.2139	0.2143	0.2147	0.2152	0.2156	0.216	0.2165	0.2169
12.15Hz	0.1936	0.194	0.1944	0.1949	0.1953	0.1957	0.1962	0.1966	0.197	0.1975	0.1979	0.1983	0.1987	0.1992	0.1996	0.2	0.2005	0.2009	0.2013	0.2017	0.2022	0.2026	0.203	0.2035	0.2039	0.2043	0.2047	0.2052	0.2056	0.206	0.2064	0.2069	0.2073	0.2077	0.2082	0.2086	0.209	0.2094	0.2099	0.2103	0.2107	0.2111	0.2116	0.212	0.2124	0.2128	0.2133	0.2137	0.2141
12.09Hz	0.1904	0.1909	0.1913	0.1917	0.1921	0.1925	0.193	0.1934	0.1938	0.1942	0.1946	0.1951	0.1955	0.1959	0.1963	0.1967	0.1972	0.1976	0.198	0.1984	0.1988	0.1993	0.1997	0.2001	0.2005	0.2009	0.2014	0.2018	0.2022	0.2026	0.203	0.2034	0.2039	0.2043	0.2047	0.2051	0.2055	0.206	0.2064	0.2068	0.2072	0.2076	0.2081	0.2085	0.2089	0.2093	0.2097	0.2102	0.2106
12.02Hz	0.1864	0.1868	0.1873	0.1877	0.1881	0.1885	0.1889	0.1893	0.1897	0.1901	0.1905	0.1909	0.1913	0.1917	0.1921	0.1925	0.1929	0.1934	0.1938	0.1942	0.1946	0.195	0.1954	0.1958	0.1962	0.1966	0.197	0.1974	0.1978	0.1982	0.1987	0.1991	0.1995	0.1999	0.2003	0.2007	0.2011	0.2015	0.2019	0.2023	0.2028	0.2032	0.2036	0.204	0.2044	0.2048	0.2052	0.2056	0.206
11.96Hz	0.1818	0.1822	0.1826	0.1829	0.1833	0.1837	0.1841	0.1845	0.1849	0.1853	0.1857	0.1861	0.1864	0.1868	0.1872	0.1876	0.188	0.1884	0.1888	0.1892	0.1896	0.19	0.1904	0.1907	0.1911	0.1915	0.1919	0.1923	0.1927	0.1931	0.1935	0.1939	0.1943	0.1947	0.1951	0.1955	0.1959	0.1963	0.1967	0.1971	0.1975	0.1979	0.1983	0.1986	0.199	0.1994	0.1998	0.2002	0.2006
11.9Hz	0.1762	0.1766	0.1769	0.1773	0.1777	0.178	0.1784	0.1788	0.1791	0.1795	0.1799	0.1803	0.1806	0.181	0.1814	0.1817	0.1821	0.1825	0.1828	0.1832	0.1836	0.184	0.1843	0.1847	0.1851	0.1854	0.1858	0.1862	0.1866	0.1869	0.1873	0.1877	0.1881	0.1885	0.1888	0.1892	0.1896	0.19	0.1904	0.1907	0.1911	0.1915	0.1919	0.1923	0.1926	0.193	0.1934	0.1938	0.1942
11.83Hz	0.1702	0.1706	0.1709	0.1712	0.1716	0.1719	0.1723	0.1726	0.173	0.1733	0.1736	0.174	0.1743	0.1747	0.175	0.1754	0.1757	0.1761	0.1764	0.1768	0.1771	0.1775	0.1778	0.1782	0.1785	0.1789	0.1792	0.1796	0.1799	0.1803	0.1806	0.181	0.1813	0.1817	0.1821	0.1824	0.1828	0.1831	0.1835	0.1838	0.1842	0.1846	0.1849	0.1853	0.1857	0.186	0.1864	0.1868	0.1871
11.77Hz	0.1635	0.1638	0.1642	0.1645	0.1648	0.1651	0.1654	0.1657	0.166	0.1663	0.1667	0.167	0.1673	0.1676	0.1679	0.1683	0.1686	0.1689	0.1692	0.1695	0.1699	0.1702	0.1705	0.1708	0.1712	0.1715	0.1718	0.1721	0.1725	0.1728	0.1731	0.1735	0.1738	0.1741	0.1745	0.1748	0.1751	0.1755	0.1758	0.1761	0.1765	0.1768	0.1772	0.1775	0.1778	0.1782	0.1785	0.1789	0.1792
11.71Hz	0.156	0.1563	0.1565	0.1568	0.1571	0.1574	0.1577	0.1579	0.1582	0.1585	0.1588	0.1591	0.1594	0.1597	0.1599	0.1602	0.1605	0.1608	0.1611	0.1614	0.1617	0.162	0.1623	0.1626	0.1629	0.1632	0.1635	0.1638	0.1641	0.1644	0.1647	0.165	0.1653	0.1656	0.1659	0.1662	0.1665	0.1668	0.1671	0.1674	0.1677	0.1681	0.1684	0.1687	0.169	0.1693	0.1696	0.17	0.1703
11.64Hz	0.1478	0.148	0.1483	0.1485	0.1488	0.149	0.1492	0.1495	0.1497	0.15	0.1502	0.1505	0.1507	0.151	0.1512	0.1515	0.1518	0.152	0.1523	0.1525	0.1528	0.153	0.1533	0.1536	0.1538	0.1541	0.1544	0.1546	0.1549	0.1552	0.1554	0.1557	0.156	0.1563	0.1565	0.1568	0.1571	0.1574	0.1577	0.1579	0.1582	0.1585	0.1588	0.1591	0.1594	0.1597	0.16	0.1603	0.1606
11.58Hz	0.139	0.1392	0.1394	0.1396	0.1398	0.14	0.1402	0.1405	0.1407	0.1409	0.1411	0.1413	0.1415	0.1417	0.1419	0.1422	0.1424	0.1426	0.1428	0.143	0.1433	0.1435	0.1437	0.1439	0.1442	0.1444	0.1446	0.1449	0.1451	0.1453	0.1456	0.1458	0.146	0.1463	0.1465	0.1468	0.147	0.1473	0.1475	0.1478	0.148	0.1483	0.1485	0.1488	0.1491	0.1493	0.1496	0.1499	0.1501
11.52Hz	0.1296	0.1298	0.1299	0.1301	0.1303	0.1304	0.1306	0.1307	0.1309	0.1311	0.1312	0.1314	0.1316	0.1318	0.1319	0.1321	0.1323	0.1325	0.1326	0.1328	0.133	0.1332	0.1334	0.1336	0.1338	0.1339	0.1341	0.1343	0.1345	0.1347	0.1349	0.1351	0.1353	0.1355	0.1357	0.1359	0.1362	0.1364	0.1366	0.1368	0.137	0.1372	0.1375	0.1377	0.1379	0.1382	0.1384	0.1386	0.1389
11.46Hz	0.1198	0.1199	0.12	0.1201	0.1202	0.1203	0.1204	0.1206	0.1207	0.1208	0.1209	0.121	0.1212	0.1213	0.1214	0.1215	0.1217	0.1218	0.1219	0.1221	0.1222	0.1224	0.1225	0.1226	0.1228	0.1229	0.1231	0.1232	0.1234	0.1235	0.1237	0.1239	0.124	0.1242	0.1244	0.1245	0.1247	0.1249	0.125	0.1252	0.1254	0.1256	0.1258	0.126	0.1262	0.1263	0.1265	0.1267	0.1269
11.4Hz	0.1093	0.1094	0.1094	0.1095	0.1095	0.1096	0.1097	0.1097	0.1098	0.1099	0.1099	0.11	0.1101	0.1101	0.1102	0.1103	0.1104	0.1105	0.1105	0.1106	0.1107	0.1108	0.1109	0.111	0.1111	0.1112	0.1113	0.1114	0.1115	0.1116	0.1117	0.1118	0.1119	0.1121	0.1122	0.1123	0.1124	0.1126	0.1127	0.1128	0.113	0.1131	0.1133	0.1134	0.1136	0.1137	0.1139	0.114	0.1142
11.34Hz	0.0984	0.0984	0.0984	0.0984	0.0984	0.0984	0.0984	0.0984	0.0984	0.0984	0.0984	0.0985	0.0985	0.0985	0.0985	0.0985	0.0986	0.0986	0.0986	0.0986	0.0987	0.0987	0.0987	0.0988	0.0988	0.0989	0.0989	0.099	0.099	0.0991	0.0991	0.0992	0.0993	0.0993	0.0994	0.0995	0.0996	0.0997	0.0997	0.0998	0.0999	0.1	0.1001	0.1002	0.1003	0.1004	0.1006	0.1007	0.1008
11.28Hz	0.0874	0.0873	0.0873	0.0872	0.0871	0.0871	0.087	0.0869	0.0869	0.0868	0.0868	0.0867	0.0867	0.0866	0.0866	0.0865	0.0865	0.0864	0.0864	0.0864	0.0863	0.0863	0.0863	0.0863	0.0862	0.0862	0.0862	0.0862	0.0862	0.0862	0.0862	0.0862	0.0862	0.0862	0.0863	0.0863	0.0863	0.0863	0.0864	0.0864	0.0864	0.0865	0.0865	0.0866	0.0867	0.0867	0.0868	0.0869	0.0869
11.22Hz	0.0763	0.0761	0.076	0.0758	0.0757	0.0756	0.0754	0.0753	0.0752	0.075	0.0749	0.0748	0.0746	0.0745	0.0744	0.0743	0.0742	0.0741	0.074	0.0739	0.0738	0.0737	0.0736	0.0735	0.0734	0.0733	0.0732	0.0731	0.0731	0.073	0.0729	0.0729	0.0728	0.0728	0.0727	0.0727	0.0727	0.0726	0.0726	0.0726	0.0726	0.0726	0.0726	0.0726	0.0726	0.0726	0.0726	0.0726	0.0727
11.16Hz	0.0655	0.0653	0.065	0.0648	0.0646	0.0644	0.0641	0.0639	0.0637	0.0635	0.0633	0.063	0.0628	0.0626	0.0624	0.0622	0.062	0.0618	0.0616	0.0614	0.0613	0.0611	0.0609	0.0607	0.0606	0.0604	0.0602	0.0601	0.0599	0.0598	0.0596	0.0595	0.0594	0.0592	0.0591	0.059	0.0589	0.0588	0.0587	0.0586	0.0585	0.0584	0.0584	0.0583	0.0582	0.0582	0.0581	0.0581	0.0581
11.1Hz	0.0552	0.0549	0.0545	0.0542	0.0539	0.0535	0.0532	0.0529	0.0526	0.0523	0.0519	0.0516	0.0513	0.051	0.0507	0.0504	0.0501	0.0498	0.0495	0.0492	0.0489	0.0486	0.0483	0.048	0.0477	0.0475	0.0472	0.0469	0.0467	0.0464	0.0462	0.0459	0.0457	0.0455	0.0452	0.045	0.0448	0.0446	0.0444	0.0442	0.0441	0.0439	0.0437	0.0436	0.0435	0.0433	0.0432	0.0431	0.043
11.04Hz	0.0463	0.0459	0.0454	0.045	0.0446	0.0441	0.0437	0.0433	0.0428	0.0424	0.042	0.0415	0.0411	0.0407	0.0402	0.0398	0.0394	0.0389	0.0385	0.0381	0.0376	0.0372	0.0368	0.0364	0.036	0.0356	0.0351	0.0347	0.0343	0.034	0.0336	0.0332	0.0328	0.0324	0.0321	0.0317	0.0314	0.031	0.0307	0.0304	0.0301	0.0298	0.0295	0.0292	0.0289	0.0287	0.0284	0.0282	0.028
10.98Hz	0.04	0.0395	0.039	0.0384	0.0379	0.0374	0.0369	0.0363	0.0358	0.0352	0.0347	0.0341	0.0336	0.033	0.0325	0.0319	0.0314	0.0308	0.0302	0.0297	0.0291	0.0285	0.028	0.0274	0.0268	0.0262	0.0257	0.0251	0.0245	0.0239	0.0233	0.0228	0.0222	0.0216	0.021	0.0205	0.0199	0.0193	0.0188	0.0182	0.0177	0.0171	0.0166	0.0161	0.0156	0.0151	0.0146	0.0141	0.0136
10.92Hz	0.0382	0.0376	0.0371	0.0365	0.036	0.0354	0.0349	0.0343	0.0338	0.0332	0.0326	0.0321	0.0315	0.0309	0.0303	0.0298	0.0292	0.0286	0.028	0.0274	0.0268	0.0262	0.0256	0.025	0.0244	0.0238	0.0232	0.0226	0.0219	0.0213	0.0207	0.0201	0.0194	0.0188	0.0182	0.0176	0.0169	0.0163	0.0157	0.015	0.0144	0.0138	0.0132	0.0125	0.0119	0.0113	0.0107	0.0101	0.0096
10.86Hz	0.0409	0.0405	0.04	0.0395	0.0391	0.0386	0.0382	0.0377	0.0373	0.0368	0.0363	0.0359	0.0354	0.035	0.0345	0.034	0.0336	0.0331	0.0327	0.0322	0.0318	0.0314	0.0309	0.0305	0.0301	0.0296	0.0292	0.0288	0.0284	0.028	0.0276	0.0272	0.0268	0.0264	0.0261	0.0257	0.0254	0.025	0.0247	0.0244	0.0241	0.0238	0.0236	0.0233	0.0231	0.0229	0.0227	0.0225	0.0223
10.81Hz	0.0481	0.0478	0.0474	0.0471	0.0468	0.0465	0.0461	0.0458	0.0455	0.0452	0.0449	0.0446	0.0443	0.044	0.0437	0.0434	0.0431	0.0428	0.0425	0.0422	0.042	0.0417	0.0414	0.0412	0.0409	0.0407	0.0405	0.0402	0.04	0.0398	0.0396	0.0394	0.0392	0.039	0.0388	0.0387	0.0385	0.0384	0.0383	0.0381	0.038	0.0379	0.0378	0.0377	0.0377	0.0376	0.0376	0.0376	0.0375
10.75Hz	0.0576	0.0574	0.0572	0.057	0.0568	0.0566	0.0564	0.0562	0.056	0.0559	0.0557	0.0555	0.0553	0.0551	0.055	0.0548	0.0547	0.0545	0.0544	0.0542	0.0541	0.0539	0.0538	0.0537	0.0536	0.0535	0.0534	0.0533	0.0532	0.0531	0.053	0.0529	0.0529	0.0528	0.0528	0.0527	0.0527	0.0527	0.0526	0.0526	0.0526	0.0526	0.0526	0.0527	0.0527	0.0527	0.0528	0.0528	0.0529
10.69Hz	0.0688	0.0686	0.0685	0.0684	0.0683	0.0682	0.0682	0.0681	0.068	0.0679	0.0678	0.0677	0.0677	0.0676	0.0675	0.0675	0.0674	0.0674	0.0673	0.0673	0.0672	0.0672	0.0672	0.0672	0.0671	0.0671	0.0671	0.0671	0.0671	0.0671	0.0671	0.0671	0.0672	0.0672	0.0672	0.0673	0.0673	0.0674	0.0674	0.0675	0.0676	0.0676	0.0677	0.0678	0.0679	0.068	0.0681	0.0682	0.0684
10.64Hz	0.0805	0.0805	0.0804	0.0804	0.0804	0.0804	0.0804	0.0804	0.0804	0.0804	0.0804	0.0804	0.0804	0.0804	0.0804	0.0804	0.0805	0.0805	0.0805	0.0806	0.0806	0.0806	0.0807	0.0807	0.0808	0.0808	0.0809	0.081	0.081	0.0811	0.0812	0.0813	0.0814	0.0815	0.0816	0.0817	0.0818	0.0819	0.082	0.0821	0.0823	0.0824	0.0825	0.0827	0.0828	0.083	0.0831	0.0833	0.0835
10.58Hz	0.0924	0.0924	0.0925	0.0925	0.0926	0.0926	0.0927	0.0928	0.0928	0.0929	0.093	0.093	0.0931	0.0932	0.0933	0.0934	0.0934	0.0935	0.0936	0.0937	0.0938	0.0939	0.094	0.0942	0.0943	0.0944	0.0945	0.0946	0.0948	0.0949	0.095	0.0952	0.0953	0.0954	0.0956	0.0957	0.0959	0.0961	0.0962	0.0964	0.0966	0.0968	0.0969	0.0971	0.0973	0.0975	0.0977	0.0979	0.0981
10.52Hz	0.1043	0.1044	0.1045	0.1046	0.1047	0.1048	0.1049	0.1051	0.1052	0.1053	0.1054	0.1055	0.1057	0.1058	0.1059	0.1061	0.1062	0.1064	0.1065	0.1067	0.1068	0.107	0.1071	0.1073	0.1074	0.1076	0.1078	0.1079	0.1081	0.1083	0.1085	0.1086	0.1088	0.109	0.1092	0.1094	0.1096	0.1098	0.11	0.1102	0.1104	0.1106	0.1109	0.1111	0.1113	0.1115	0.1118	0.112	0.1122
10.47Hz	0.1162	0.1163	0.1165	0.1166	0.1168	0.1169	0.1171	0.1173	0.1174	0.1176	0.1178	0.118	0.1181	0.1183	0.1185	0.1187	0.1188	0.119	0.1192	0.1194	0.1196	0.1198	0.12	0.1202	0.1204	0.1206	0.1208	0.121	0.1212	0.1214	0.1217	0.1219	0.1221	0.1223	0.1225	0.1228	0.123	0.1232	0.1235	0.1237	0.124	0.1242	0.1244	0.1247	0.1249	0.1252	0.1255	0.1257	0.126
10.41Hz	0.1275	0.1277	0.1279	0.1281	0.1283	0.1285	0.1287	0.1289	0.1291	0.1293	0.1295	0.1297	0.13	0.1302	0.1304	0.1306	0.1308	0.1311	0.1313	0.1315	0.1317	0.132	0.1322	0.1324	0.1327	0.1329	0.1331	0.1334	0.1336	0.1339	0.1341	0.1344	0.1346	0.1349	0.1351	0.1354	0.1356	0.1359	0.1362	0.1364	0.1367	0.137	0.1372	0.1375	0.1378	0.1381	0.1384	0.1386	0.1389
10.36Hz	0.1385	0.1387	0.1389	0.1392	0.1394	0.1396	0.1399	0.1401	0.1403	0.1406	0.1408	0.1411	0.1413	0.1415	0.1418	0.142	0.1423	0.1425	0.1428	0.143	0.1433	0.1435	0.1438	0.1441	0.1443	0.1446	0.1449	0.1451	0.1454	0.1457	0.1459	0.1462	0.1465	0.1467	0.147	0.1473	0.1476	0.1479	0.1482	0.1484	0.1487	0.149	0.1493	0.1496	0.1499	0.1502	0.1505	0.1508	0.1511
10.3Hz	0.149	0.1492	0.1495	0.1497	0.15	0.1503	0.1505	0.1508	0.151	0.1513	0.1516	0.1518	0.1521	0.1524	0.1526	0.1529	0.1532	0.1535	0.1537	0.154	0.1543	0.1546	0.1548	0.1551	0.1554	0.1557	0.156	0.1563	0.1565	0.1568	0.1571	0.1574	0.1577	0.158	0.1583	0.1586	0.1589	0.1592	0.1595	0.1598	0.1601	0.1604	0.1607	0.161	0.1613	0.1616	0.1619	0.1622	0.1625
10.25Hz	0.1587	0.159	0.1593	0.1596	0.1598	0.1601	0.1604	0.1607	0.161	0.1612	0.1615	0.1618	0.1621	0.1624	0.1627	0.163	0.1633	0.1635	0.1638	0.1641	0.1644	0.1647	0.165	0.1653	0.1656	0.1659	0.1662	0.1665	0.1668	0.1671	0.1674	0.1677	0.168	0.1683	0.1686	0.1689	0.1692	0.1695	0.1699	0.1702	0.1705	0.1708	0.1711	0.1714	0.1717	0.1721	0.1724	0.1727	0.173
10.19Hz	0.1678	0.1681	0.1684	0.1687	0.169	0.1693	0.1696	0.1699	0.1702	0.1705	0.1708	0.1711	0.1714	0.1717	0.172	0.1723	0.1726	0.1729	0.1732	0.1735	0.1738	0.1741	0.1744	0.1747	0.175	0.1753	0.1756	0.1759	0.1762	0.1765	0.1769	0.1772	0.1775	0.1778	0.1781	0.1784	0.1787	0.179	0.1794	0.1797	0.18	0.1803	0.1806	0.1809	0.1813	0.1816	0.1819	0.1822	0.1826
10.14Hz	0.1761	0.1764	0.1767	0.177	0.1774	0.1777	0.178	0.1783	0.1786	0.1789	0.1792	0.1795	0.1798	0.1801	0.1804	0.1807	0.181	0.1813	0.1816	0.182	0.1823	0.1826	0.1829	0.1832	0.1835	0.1838	0.1841	0.1844	0.1848	0.1851	0.1854	0.1857	0.186	0.1863	0.1866	0.187	0.1873	0.1876	0.1879	0.1882	0.1885	0.1889	0.1892	0.1895	0.1898	0.1901	0.1905	0.1908	0.1911
10.08Hz	0.1839	0.1842	0.1845	0.1848	0.1851	0.1854	0.1857	0.186	0.1863	0.1866	0.1869	0.1873	0.1876	0.1879	0.1882	0.1885	0.1888	0.1891	0.1894	0.1897	0.19	0.1903	0.1906	0.191	0.1913	0.1916	0.1919	0.1922	0.1925	0.1928	0.1931	0.1934	0.1937	0.1941	0.1944	0.1947	0.195	0.1953	0.1956	0.1959	0.1962	0.1965	0.1969	0.1972	0.1975	0.1978	0.1981	0.1984	0.1987
10.03Hz	0.1908	0.1911	0.1914	0.1917	0.192	0.1923	0.1926	0.1929	0.1932	0.1935	0.1938	0.1941	0.1944	0.1947	0.195	0.1954	0.1957	0.196	0.1963	0.1966	0.1969	0.1972	0.1975	0.1978	0.1981	0.1984	0.1987	0.199	0.1993	0.1996	0.1999	0.2002	0.2005	0.2008	0.2011	0.2014	0.2017	0.202	0.2023	0.2026	0.2029	0.2032	0.2035	0.2038	0.2041	0.2044	0.2047	0.205	0.2053
9.98Hz	0.197	0.1973	0.1976	0.1979	0.1982	0.1985	0.1988	0.1991	0.1994	0.1997	0.2	0.2003	0.2006	0.2009	0.2012	0.2015	0.2018	0.202	0.2023	0.2026	0.2029	0.2032	0.2035	0.2038	0.2041	0.2044	0.2047	0.205	0.2053	0.2056	0.2059	0.2061	0.2064	0.2067	0.207	0.2073	0.2076	0.2079	0.2082	0.2084	0.2087	0.209	0.2093	0.2096	0.2099	0.2102	0.2104	0.2107	0.211
9.92Hz	0.2023	0.2026	0.2029	0.2032	0.2034	0.2037	0.204	0.2043	0.2046	0.2049	0.2052	0.2055	0.2057	0.206	0.2063	0.2066	0.2069	0.2072	0.2074	0.2077	0.208	0.2083	0.2086	0.2088	0.2091	0.2094	0.2097	0.2099	0.2102	0.2105	0.2108	0.211	0.2113	0.2116	0.2118	0.2121	0.2124	0.2127	0.2129	0.2132	0.2135	0.2137	0.214	0.2142	0.2145	0.2148	0.215	0.2153	0.2156
9.87Hz	0.2069	0.2071	0.2074	0.2077	0.208	0.2083	0.2085	0.2088	0.2091	0.2093	0.2096	0.2099	0.2102	0.2104	0.2107	0.211	0.2112	0.2115	0.2117	0.212	0.2123	0.2125	0.2128	0.213	0.2133	0.2136	0.2138	0.2141	0.2143	0.2146	0.2148	0.2151	0.2153	0.2156	0.2158	0.2161	0.2163	0.2166	0.2168	0.2171	0.2173	0.2175	0.2178	0.218	0.2183	0.2185	0.2187	0.219	0.2192
9.82Hz	0.3596	0.3591	0.3587	0.3582	0.3577	0.3573	0.3568	0.3563	0.3558	0.3553	0.3549	0.3544	0.3539	0.3534	0.3529	0.3524	0.3519	0.3514	0.3509	0.3504	0.3499	0.3494	0.3489	0.3483	0.3478	0.3473	0.3468	0.3463	0.3457	0.3452	0.3447	0.3441	0.3436	0.343	0.3425	0.342	0.3414	0.3409	0.3403	0.3398	0.3392	0.3386	0.3381	0.3375	0.337	0.3364	0.3358	0.3352	0.3347
[truncated: 5,000 more columns]
