# Supplementary material for: The fast continuous wavelet transformation (fCWT) for real-time, high-quality, noise-resistant time–frequency analysis
Source: Nat Comput Sci. 2022 Jan 27;2(1):47–58. doi: 10.1038/s43588-021-00183-z (PMC10766549; doi:10.1038/s43588-021-00183-z)
Supplement: Supplementary file 6 — Zipped experimental and heatmap source data. [file 43588_2021_183_MOESM6_ESM.zip › Figure 6/figure_6_dwt_source_full.csv]

Freq(Hz)\Time(s)	0s	0.00080007s	0.0016001s	0.0024002s	0.0032003s	0.0040004s	0.0048004s	0.0056005s	0.0064006s	0.0072006s	0.0080007s	0.0088008s	0.0096009s	0.010401s	0.011201s	0.012001s	0.012801s	0.013601s	0.014401s	0.015201s	0.016001s	0.016801s	0.017602s	0.018402s	0.019202s	0.020002s	0.020802s	0.021602s	0.022402s	0.023202s	0.024002s	0.024802s	0.025602s	0.026402s	0.027202s	0.028002s	0.028803s	0.029603s	0.030403s	0.031203s	0.032003s	0.032803s	0.033603s	0.034403s	0.035203s	0.036003s	0.036803s	0.037603s	0.038403s
128Hz	0.0243	0.0243	0.0243	0.0243	0.0243	0.0243	0.0243	0.0243	0.0243	0.0243	0.0243	0.0243	0.0243	0.0243	0.0243	0.0243	0.0036	0.0036	0.0036	0.0036	0.0036	0.0036	0.0036	0.0036	0.0036	0.0036	0.0036	0.0036	0.0036	0.0036	0.0036	0.0036	0.0333	0.0333	0.0333	0.0333	0.0333	0.0333	0.0333	0.0333	0.0333	0.0333	0.0333	0.0333	0.0333	0.0333	0.0333	0.0333	0.01
64Hz	0.0668	0.0668	0.0668	0.0668	0.0668	0.0668	0.0668	0.0668	0.0668	0.0668	0.0668	0.0668	0.0668	0.0668	0.0668	0.0668	0.0668	0.0668	0.0668	0.0668	0.0668	0.0668	0.0668	0.0668	0.0668	0.0668	0.0668	0.0668	0.0668	0.0668	0.0038	0.0038	0.0038	0.0038	0.0038	0.0038	0.0038	0.0038	0.0038	0.0038	0.0038	0.0038	0.0038	0.0038	0.0038	0.0038	0.0038	0.0038	0.0038
32Hz	0.0065	0.0065	0.0065	0.0065	0.0065	0.0065	0.0065	0.0065	0.0065	0.0065	0.0065	0.0065	0.0065	0.0065	0.0065	0.0065	0.0065	0.0065	0.0065	0.0065	0.0065	0.0065	0.0065	0.0065	0.0065	0.0065	0.0065	0.0065	0.0065	0.0065	0.0065	0.0065	0.0065	0.0065	0.0065	0.0065	0.0065	0.0065	0.0065	0.0065	0.0065	0.0065	0.0065	0.0065	0.0065	0.0065	0.0065	0.0065	0.0065
16Hz	0.001	0.001	0.001	0.001	0.001	0.001	0.001	0.001	0.001	0.001	0.001	0.001	0.001	0.001	0.001	0.001	0.001	0.001	0.001	0.001	0.001	0.001	0.001	0.001	0.001	0.001	0.001	0.001	0.001	0.001	0.001	0.001	0.001	0.001	0.001	0.001	0.001	0.001	0.001	0.001	0.001	0.001	0.001	0.001	0.001	0.001	0.001	0.001	0.001
8Hz	0.0022	0.0022	0.0022	0.0022	0.0022	0.0022	0.0022	0.0022	0.0022	0.0022	0.0022	0.0022	0.0022	0.0022	0.0022	0.0022	0.0022	0.0022	0.0022	0.0022	0.0022	0.0022	0.0022	0.0022	0.0022	0.0022	0.0022	0.0022	0.0022	0.0022	0.0022	0.0022	0.0022	0.0022	0.0022	0.0022	0.0022	0.0022	0.0022	0.0022	0.0022	0.0022	0.0022	0.0022	0.0022	0.0022	0.0022	0.0022	0.0022
[truncated: 5,000 more columns]
