# Supplementary material for: The fast continuous wavelet transformation (fCWT) for real-time, high-quality, noise-resistant time–frequency analysis
Source: Nat Comput Sci. 2022 Jan 27;2(1):47–58. doi: 10.1038/s43588-021-00183-z (PMC10766549; doi:10.1038/s43588-021-00183-z)
Supplement: Supplementary file 6 — Zipped experimental and heatmap source data. [file 43588_2021_183_MOESM6_ESM.zip › Figure 6/figure_6_stft_source_full.csv]

Freq(Hz)\Time(s)	0.25s	0.35s	0.45s	0.55s	0.65s	0.75s	0.85s	0.95s	1.05s	1.15s	1.25s	1.35s	1.45s	1.55s	1.65s	1.75s	1.85s	1.95s	2.05s	2.15s	2.25s	2.35s	2.45s	2.55s	2.65s	2.75s	2.85s	2.95s	3.05s	3.15s	3.25s	3.35s	3.45s	3.55s	3.65s	3.75s	3.85s	3.95s	4.05s	4.15s	4.25s	4.35s	4.45s	4.55s	4.65s	4.75s	4.85s	4.95s	5.05s
10Hz	0.2727	0.1017	0.3842	0.2583	0.2698	0.2386	0.0541	0.1357	0.4046	0.2661	0.2282	0.4013	0.5355	1	0.3806	0.3878	0.2843	0.1932	0.277	0.1805	0.3258	0.0836	0.3554	0.5054	0.2884	0.2107	0.159	0.2828	0.298	0.1783	0.1464	0.3215	0.2013	0.1878	0.2342	0.2411	0.323	0.3055	0.2832	0.1619	0.4258	0.5595	0.3827	0.3637	0.3854	0.2087	0.2118	0.2635	0.1195
10.5Hz	0.2373	0.1192	0.3484	0.2714	0.2565	0.2206	0.0652	0.1334	0.3773	0.2128	0.1791	0.3327	0.4584	0.9011	0.2824	0.3305	0.213	0.1244	0.2003	0.0893	0.2824	0.1395	0.3041	0.4143	0.2077	0.1431	0.0795	0.2219	0.2237	0.1722	0.1563	0.2691	0.1655	0.1551	0.1893	0.2424	0.2646	0.214	0.2054	0.0745	0.3531	0.4951	0.3511	0.3367	0.3309	0.1364	0.1501	0.1929	0.1367
11Hz	0.2106	0.1709	0.3151	0.257	0.2349	0.1987	0.0824	0.1459	0.3513	0.1776	0.1757	0.3174	0.4723	0.8097	0.2551	0.2922	0.1827	0.0863	0.139	0.0646	0.2573	0.1999	0.2557	0.329	0.1644	0.1021	0.0444	0.1778	0.1519	0.1678	0.1629	0.2166	0.1599	0.1511	0.135	0.2284	0.2059	0.1341	0.1426	0.0307	0.3012	0.4244	0.2941	0.2898	0.2747	0.0963	0.1097	0.13	0.1787
11.5Hz	0.1875	0.2111	0.2827	0.2199	0.206	0.171	0.1084	0.1734	0.3279	0.1504	0.1864	0.333	0.5184	0.7259	0.2877	0.2724	0.1874	0.0715	0.0996	0.1069	0.2493	0.2373	0.2058	0.2551	0.1538	0.0854	0.0663	0.1505	0.0865	0.1602	0.1567	0.1663	0.1678	0.1662	0.0756	0.2082	0.1519	0.0705	0.0979	0.0421	0.2718	0.355	0.2231	0.2298	0.222	0.0938	0.0907	0.0847	0.2179
12Hz	0.1636	0.2312	0.2502	0.1679	0.174	0.1379	0.1391	0.2085	0.3075	0.1219	0.1891	0.3544	0.5512	0.6469	0.3219	0.2629	0.205	0.0705	0.0856	0.1461	0.2525	0.2496	0.1548	0.1957	0.1554	0.0797	0.0902	0.1348	0.0315	0.15	0.1375	0.12	0.1727	0.189	0.035	0.1895	0.1068	0.0248	0.0706	0.0463	0.2591	0.2951	0.1518	0.1647	0.1767	0.101	0.0887	0.0804	0.2476
12.5Hz	0.1372	0.2328	0.2184	0.11	0.1454	0.1035	0.168	0.2422	0.29	0.0903	0.1803	0.3673	0.5534	0.569	0.3289	0.2529	0.2207	0.0822	0.0884	0.1698	0.2588	0.2405	0.1098	0.1532	0.1551	0.0724	0.1043	0.1242	0.0239	0.1407	0.1092	0.0794	0.1694	0.2136	0.0755	0.1763	0.0728	0.009	0.0561	0.0368	0.2547	0.2526	0.0975	0.103	0.1413	0.0974	0.0979	0.1137	0.2673
13Hz	0.1088	0.2207	0.1896	0.0565	0.126	0.0789	0.19	0.2673	0.275	0.0624	0.1646	0.3657	0.5236	0.4896	0.306	0.2331	0.2298	0.1033	0.0934	0.1794	0.2618	0.2154	0.0831	0.1295	0.1504	0.0576	0.1109	0.1141	0.0565	0.1347	0.0776	0.0463	0.1603	0.2368	0.1329	0.1691	0.0484	0.026	0.0488	0.0308	0.2535	0.2323	0.0812	0.0554	0.1169	0.079	0.113	0.1557	0.2773
13.5Hz	0.0808	0.2004	0.1661	0.0304	0.1184	0.0816	0.2018	0.2795	0.262	0.0513	0.1483	0.3484	0.4677	0.4083	0.2623	0.1986	0.2329	0.1249	0.0919	0.1778	0.2582	0.18	0.0805	0.1234	0.144	0.0348	0.1134	0.1015	0.0806	0.1321	0.0502	0.023	0.151	0.256	0.183	0.1668	0.033	0.0372	0.0439	0.0436	0.2535	0.2317	0.0983	0.045	0.1033	0.0486	0.1297	0.1938	0.2776
14Hz	0.0572	0.1769	0.1488	0.0493	0.1206	0.1084	0.2011	0.2776	0.2505	0.0567	0.1358	0.3176	0.3942	0.3284	0.2101	0.1485	0.2324	0.1406	0.0816	0.1677	0.2478	0.1396	0.0883	0.1272	0.1392	0.0142	0.1136	0.0843	0.0952	0.1316	0.0373	0.0166	0.1466	0.2688	0.2206	0.167	0.0334	0.0454	0.0378	0.0624	0.2546	0.2413	0.1208	0.0658	0.0992	0.0108	0.1456	0.2228	0.2685
14.5Hz	0.0423	0.1541	0.1366	0.0671	0.1288	0.1411	0.1875	0.2629	0.2402	0.0616	0.1277	0.2788	0.3118	0.2572	0.1613	0.086	0.231	0.1476	0.0635	0.1515	0.2327	0.0989	0.0937	0.1317	0.1376	0.0367	0.1125	0.0627	0.1026	0.1318	0.0433	0.0263	0.1485	0.2733	0.2432	0.1666	0.0489	0.0538	0.0282	0.079	0.256	0.2504	0.1372	0.0853	0.1018	0.0293	0.1596	0.2395	0.2512
15Hz	0.0355	0.1341	0.1273	0.071	0.1403	0.1697	0.162	0.2391	0.2315	0.058	0.1216	0.239	0.2296	0.2055	0.1259	0.02	0.231	0.1469	0.0412	0.1316	0.2153	0.0659	0.0949	0.1303	0.1385	0.0685	0.11	0.04	0.1062	0.1317	0.0544	0.0396	0.1536	0.2686	0.2503	0.1623	0.0673	0.0643	0.0173	0.094	0.256	0.252	0.145	0.0954	0.1077	0.0678	0.171	0.242	0.2285
15.5Hz	0.0298	0.1181	0.1195	0.0608	0.153	0.1897	0.1289	0.2121	0.2248	0.0475	0.1147	0.2066	0.1595	0.1841	0.1125	0.054	0.2334	0.1421	0.0196	0.1108	0.1979	0.0572	0.095	0.1197	0.1399	0.0953	0.1058	0.0284	0.1095	0.1304	0.0617	0.0538	0.1574	0.2545	0.2433	0.1519	0.0811	0.0774	0.0234	0.1097	0.2524	0.243	0.1439	0.095	0.1136	0.1008	0.1785	0.2302	0.2036
16Hz	0.019	0.1059	0.1132	0.0414	0.1654	0.1992	0.0979	0.1896	0.2209	0.037	0.1064	0.1895	0.1242	0.1924	0.123	0.1141	0.2376	0.1375	0.0062	0.0926	0.1815	0.076	0.0974	0.0989	0.1403	0.1131	0.0992	0.0399	0.1157	0.1271	0.0626	0.067	0.1564	0.232	0.2243	0.1356	0.087	0.0928	0.0468	0.1267	0.2431	0.2229	0.1349	0.085	0.1172	0.1257	0.1801	0.2052	0.1796
16.5Hz	0.0025	0.0964	0.1088	0.0313	0.1762	0.1977	0.0845	0.1794	0.2205	0.0338	0.0985	0.1916	0.1434	0.2164	0.1478	0.1614	0.2417	0.1363	0.0104	0.0807	0.166	0.1011	0.1033	0.0686	0.1393	0.12	0.0899	0.0573	0.1257	0.1214	0.0571	0.0771	0.1488	0.2025	0.1963	0.1161	0.0841	0.1094	0.0737	0.1421	0.2272	0.1937	0.1201	0.0676	0.1169	0.1408	0.1747	0.1699	0.158
17Hz	0.0181	0.0878	0.1059	0.054	0.1843	0.1853	0.0946	0.1842	0.2239	0.0376	0.0957	0.2096	0.1924	0.2421	0.1746	0.1921	0.2432	0.1392	0.0149	0.0768	0.1502	0.1202	0.1124	0.0311	0.1376	0.1158	0.0781	0.0699	0.1391	0.1145	0.0463	0.0818	0.1348	0.1683	0.1626	0.0983	0.0751	0.1262	0.0983	0.1523	0.2054	0.1581	0.1024	0.046	0.1124	0.1455	0.1625	0.1278	0.1396
17.5Hz	0.0394	0.0778	0.1035	0.0878	0.1889	0.163	0.1128	0.1985	0.2304	0.0471	0.1031	0.2361	0.2442	0.2611	0.1944	0.2052	0.24	0.144	0.0225	0.0787	0.1331	0.1288	0.1241	0.0179	0.1365	0.1011	0.0659	0.0764	0.1542	0.1085	0.034	0.0802	0.1161	0.1318	0.1261	0.0873	0.0679	0.1417	0.1164	0.1544	0.1796	0.1196	0.0854	0.0249	0.1046	0.1401	0.1451	0.0827	0.1242
18Hz	0.0589	0.0648	0.1006	0.1189	0.1899	0.1327	0.1257	0.2136	0.2386	0.0665	0.1214	0.2635	0.2869	0.2685	0.2019	0.2011	0.2307	0.148	0.0366	0.0824	0.1139	0.1263	0.137	0.062	0.1375	0.0774	0.0583	0.0807	0.1693	0.1062	0.0286	0.0723	0.0959	0.0954	0.0896	0.0847	0.0736	0.1546	0.1251	0.1475	0.1529	0.0811	0.0718	0.0147	0.0949	0.1262	0.1252	0.0383	0.112
18.5Hz	0.0747	0.0481	0.0974	0.1419	0.1875	0.0972	0.1297	0.2221	0.246	0.096	0.1451	0.2856	0.3155	0.2619	0.1955	0.1819	0.2154	0.1483	0.0525	0.0848	0.0925	0.1144	0.1487	0.1077	0.1421	0.0471	0.0624	0.0907	0.1829	0.1077	0.0371	0.0595	0.0778	0.0609	0.0554	0.0879	0.0945	0.1634	0.1232	0.1326	0.1287	0.0456	0.0626	0.0209	0.085	0.1061	0.1052	0.0069	0.1034
19Hz	0.0866	0.03	0.0948	0.1541	0.1823	0.0621	0.1269	0.2198	0.2502	0.1295	0.1672	0.2982	0.3277	0.2408	0.1771	0.1506	0.1952	0.1434	0.0652	0.0845	0.0702	0.0972	0.1564	0.15	0.1518	0.0224	0.0797	0.1118	0.1939	0.1098	0.0525	0.0449	0.0653	0.0302	0.0266	0.0942	0.1225	0.167	0.1117	0.1119	0.1095	0.0178	0.0572	0.0259	0.0761	0.083	0.0868	0.0395	0.0989
19.5Hz	0.0952	0.024	0.0938	0.1544	0.175	0.0419	0.1213	0.2052	0.2491	0.1597	0.1813	0.2988	0.3239	0.2077	0.1508	0.1108	0.1722	0.1328	0.0711	0.0812	0.0496	0.0798	0.1579	0.1861	0.1672	0.047	0.105	0.1417	0.2016	0.1075	0.0679	0.0367	0.0609	0.0136	0.0203	0.1036	0.1498	0.1645	0.0934	0.0885	0.0964	0.0197	0.054	0.0241	0.0687	0.0609	0.0714	0.0684	0.0985
20Hz	0.1014	0.041	0.0941	0.1435	0.1661	0.0541	0.1156	0.1793	0.2416	0.1804	0.1833	0.2867	0.306	0.1674	0.1223	0.0666	0.1492	0.1168	0.0689	0.0753	0.0368	0.0662	0.1521	0.2138	0.1868	0.0887	0.1331	0.1737	0.2059	0.0969	0.0812	0.0466	0.0654	0.0326	0.0414	0.1169	0.1719	0.1558	0.0731	0.0662	0.088	0.0361	0.052	0.0162	0.063	0.0453	0.061	0.0898	0.1019
20.5Hz	0.106	0.0635	0.0941	0.1236	0.1555	0.0786	0.1099	0.1448	0.228	0.1884	0.1713	0.2631	0.2776	0.1277	0.0969	0.0222	0.1286	0.0968	0.0596	0.0677	0.0384	0.0574	0.1401	0.2319	0.2066	0.1287	0.1595	0.2012	0.2072	0.0768	0.0921	0.0699	0.0777	0.0564	0.0649	0.133	0.1865	0.1415	0.0556	0.0494	0.0821	0.047	0.0508	0.0068	0.0586	0.0416	0.0571	0.1033	0.1092
21Hz	0.1093	0.0832	0.0916	0.0976	0.143	0.0993	0.1023	0.1057	0.2099	0.1837	0.1465	0.2305	0.2425	0.099	0.0789	0.0187	0.1119	0.0744	0.046	0.0591	0.0494	0.0509	0.125	0.24	0.2213	0.1612	0.1801	0.2192	0.2059	0.0508	0.1017	0.097	0.095	0.0782	0.0857	0.1487	0.1928	0.1231	0.0439	0.0422	0.0769	0.0505	0.0504	0.0115	0.0552	0.0479	0.0583	0.1089	0.1197
21.5Hz	0.111	0.097	0.0857	0.0695	0.1288	0.1121	0.0914	0.0661	0.1898	0.1697	0.1129	0.1924	0.2045	0.0899	0.0712	0.0536	0.0995	0.0514	0.0318	0.0508	0.0617	0.0452	0.1121	0.2385	0.2265	0.1823	0.1911	0.2249	0.2019	0.0368	0.112	0.1229	0.1137	0.0964	0.1011	0.1604	0.1915	0.103	0.0369	0.0442	0.072	0.0468	0.0509	0.0209	0.0527	0.0566	0.0605	0.1069	0.1319
22Hz	0.1098	0.1039	0.0769	0.0434	0.1133	0.1165	0.0772	0.0301	0.1706	0.152	0.0778	0.1527	0.167	0.0957	0.0724	0.0807	0.0915	0.0295	0.022	0.0438	0.0716	0.0437	0.1071	0.2281	0.2193	0.19	0.1901	0.2178	0.1946	0.0581	0.1238	0.1441	0.1298	0.1095	0.1086	0.1652	0.1837	0.0835	0.0306	0.0492	0.0678	0.037	0.0524	0.0262	0.0508	0.0639	0.0601	0.0984	0.1438
22.5Hz	0.1038	0.1044	0.0672	0.0232	0.0979	0.1139	0.061	0.0077	0.1548	0.1365	0.0538	0.115	0.133	0.1035	0.0775	0.0995	0.0881	0.0123	0.0209	0.0385	0.0784	0.0518	0.1121	0.2102	0.1994	0.1848	0.1762	0.1995	0.1827	0.0917	0.1363	0.1583	0.1399	0.1164	0.1062	0.1624	0.1714	0.0667	0.023	0.0527	0.0658	0.0244	0.0549	0.0261	0.0493	0.0685	0.0555	0.0849	0.1537
23Hz	0.0915	0.1004	0.0591	0.0142	0.0836	0.1064	0.0441	0.0255	0.1433	0.1267	0.0558	0.0838	0.1058	0.106	0.0808	0.1105	0.0892	0.0177	0.0253	0.0341	0.0822	0.0683	0.1231	0.1867	0.1686	0.1697	0.1506	0.1734	0.1651	0.1221	0.1467	0.1639	0.1416	0.1168	0.0937	0.1531	0.156	0.0542	0.0149	0.0533	0.0672	0.0196	0.058	0.0213	0.0483	0.0703	0.047	0.0687	0.1604
23.5Hz	0.0724	0.0945	0.054	0.0151	0.0712	0.0969	0.0281	0.0409	0.1356	0.1209	0.0733	0.0647	0.0888	0.1018	0.0791	0.1146	0.0936	0.0346	0.0301	0.0291	0.0832	0.0873	0.1341	0.1596	0.1303	0.149	0.1163	0.144	0.1419	0.1444	0.1517	0.1608	0.1339	0.1115	0.0723	0.1399	0.1386	0.047	0.0086	0.0518	0.0726	0.0331	0.0614	0.0152	0.0478	0.07	0.0363	0.0526	0.164
24Hz	0.0495	0.0899	0.0512	0.0158	0.0607	0.0876	0.0161	0.0505	0.1302	0.1142	0.0902	0.0623	0.0837	0.093	0.0714	0.1131	0.0986	0.0517	0.0338	0.0234	0.082	0.1042	0.1404	0.1318	0.0892	0.1278	0.0782	0.1161	0.1157	0.157	0.1483	0.1498	0.1178	0.1019	0.0451	0.1263	0.1195	0.045	0.0053	0.0507	0.0809	0.0529	0.0642	0.0149	0.0482	0.0682	0.0251	0.0399	0.1656
24.5Hz	0.0372	0.0893	0.049	0.0138	0.052	0.0805	0.0142	0.0555	0.1263	0.1018	0.1019	0.0709	0.0871	0.0836	0.0606	0.1066	0.1012	0.0679	0.037	0.0187	0.0787	0.1161	0.1401	0.1058	0.051	0.1103	0.0449	0.095	0.0926	0.1604	0.1355	0.1329	0.0958	0.0895	0.0185	0.1151	0.0987	0.0464	0.0062	0.0522	0.0899	0.0729	0.0658	0.0213	0.0498	0.0655	0.0151	0.0339	0.1664
25Hz	0.0556	0.094	0.046	0.0104	0.0451	0.0765	0.0193	0.0574	0.1238	0.0809	0.1088	0.0802	0.0926	0.0784	0.053	0.0959	0.0995	0.0828	0.0407	0.0189	0.0735	0.1216	0.1331	0.0837	0.0262	0.0987	0.0385	0.0852	0.0819	0.1559	0.1139	0.1129	0.0714	0.0761	0.0237	0.1076	0.0767	0.0493	0.0145	0.0565	0.0974	0.091	0.0656	0.0276	0.052	0.0625	0.0101	0.0359	0.1674
25.5Hz	0.0879	0.1035	0.0427	0.0075	0.0407	0.0757	0.0228	0.0581	0.1236	0.0512	0.1127	0.0839	0.0959	0.0808	0.0562	0.0822	0.0933	0.0962	0.0455	0.0235	0.0662	0.1209	0.121	0.0657	0.0326	0.0928	0.0604	0.0881	0.0876	0.1457	0.0858	0.0927	0.0491	0.0632	0.0488	0.1032	0.0553	0.0521	0.0282	0.0613	0.1013	0.1063	0.0633	0.0309	0.0539	0.0591	0.0156	0.0441	0.1688
26Hz	0.1193	0.1166	0.0412	0.0066	0.0384	0.0779	0.0239	0.0607	0.1266	0.015	0.1158	0.0797	0.0952	0.0901	0.0693	0.0678	0.0846	0.1079	0.0505	0.0282	0.0565	0.1153	0.1067	0.0505	0.0487	0.0907	0.0837	0.0997	0.1012	0.1318	0.0548	0.0752	0.0329	0.0532	0.0713	0.1	0.0398	0.0553	0.0451	0.0633	0.1009	0.1183	0.0601	0.0309	0.054	0.0552	0.0253	0.0558	0.1704
26.5Hz	0.1443	0.1318	0.0447	0.0089	0.0367	0.0825	0.0287	0.0687	0.1333	0.026	0.1195	0.068	0.0912	0.1024	0.0851	0.0572	0.0778	0.1179	0.0541	0.0306	0.0442	0.107	0.0936	0.0366	0.0596	0.0898	0.1	0.1142	0.1132	0.1155	0.0273	0.0623	0.0244	0.0492	0.089	0.0954	0.0385	0.0612	0.0637	0.0601	0.0965	0.127	0.0587	0.0305	0.0515	0.0506	0.0352	0.0688	0.1718
27Hz	0.1604	0.147	0.0549	0.0143	0.0331	0.0893	0.0434	0.0835	0.143	0.066	0.1242	0.0527	0.0859	0.1138	0.0986	0.0555	0.0773	0.1266	0.0555	0.0303	0.0295	0.0986	0.0849	0.0256	0.0637	0.0878	0.1072	0.1275	0.1192	0.0977	0.0264	0.055	0.0193	0.0531	0.1021	0.0875	0.0491	0.0726	0.0824	0.0509	0.0898	0.1318	0.0631	0.0345	0.0463	0.0454	0.0431	0.0807	0.173
27.5Hz	0.1668	0.1602	0.0704	0.0225	0.0266	0.0986	0.0661	0.1026	0.1537	0.1016	0.1295	0.0424	0.0818	0.1216	0.1073	0.0618	0.0838	0.1341	0.0555	0.0288	0.0142	0.0925	0.0817	0.0246	0.0618	0.0835	0.1051	0.1367	0.1194	0.0787	0.0496	0.0534	0.0133	0.0624	0.1112	0.0748	0.0616	0.0899	0.1005	0.0382	0.0832	0.1323	0.0745	0.0452	0.04	0.0408	0.0478	0.0891	0.1742
28Hz	0.1644	0.1694	0.0885	0.0341	0.0216	0.1107	0.0918	0.1217	0.1628	0.1291	0.1343	0.0464	0.0802	0.1243	0.1101	0.0698	0.0931	0.1405	0.0572	0.0294	0.0134	0.0896	0.0825	0.0345	0.0552	0.0764	0.0943	0.1407	0.118	0.0603	0.0745	0.057	0.0124	0.0735	0.1173	0.0579	0.072	0.1111	0.117	0.0314	0.0789	0.1277	0.0911	0.0601	0.0363	0.0386	0.0485	0.0924	0.1758
28.5Hz	0.155	0.173	0.1061	0.0494	0.032	0.1256	0.1156	0.1369	0.1676	0.1457	0.1376	0.0594	0.0798	0.1217	0.1068	0.0748	0.0999	0.1457	0.0643	0.035	0.0299	0.0895	0.0845	0.0465	0.0459	0.0677	0.0767	0.14	0.1207	0.0513	0.0978	0.0642	0.0231	0.0838	0.1209	0.0408	0.0806	0.1332	0.1309	0.0423	0.0768	0.1175	0.1094	0.076	0.0387	0.0406	0.0455	0.091	0.1779
29Hz	0.1405	0.1698	0.1201	0.0674	0.0561	0.1423	0.133	0.145	0.1664	0.1499	0.1383	0.0712	0.0781	0.1143	0.0976	0.0745	0.1008	0.1493	0.0773	0.0452	0.0471	0.0902	0.0851	0.0557	0.0365	0.0598	0.0548	0.1368	0.1316	0.0649	0.1193	0.0727	0.0364	0.092	0.1225	0.036	0.0899	0.1532	0.1409	0.0628	0.0755	0.1021	0.1269	0.0903	0.0458	0.0468	0.0414	0.0878	0.1801
29.5Hz	0.1223	0.1602	0.1277	0.0862	0.0859	0.1592	0.1407	0.1445	0.1584	0.142	0.1358	0.077	0.0729	0.1035	0.0835	0.069	0.0945	0.151	0.0928	0.0572	0.0613	0.0898	0.0825	0.06	0.0313	0.0557	0.0347	0.1348	0.1495	0.0958	0.1392	0.08	0.0466	0.0976	0.1218	0.0499	0.1017	0.1689	0.1452	0.0827	0.0743	0.0836	0.1419	0.1011	0.0531	0.055	0.0408	0.0879	0.1815
30Hz	0.1014	0.1454	0.1271	0.1027	0.1163	0.1742	0.1374	0.1354	0.1443	0.1238	0.13	0.0759	0.0634	0.0908	0.0656	0.0599	0.0818	0.1508	0.1066	0.0682	0.0708	0.0868	0.0762	0.0593	0.0333	0.0571	0.0334	0.1374	0.1695	0.1316	0.1571	0.0844	0.0511	0.1002	0.118	0.069	0.1157	0.179	0.1419	0.0974	0.0744	0.0683	0.1539	0.1071	0.057	0.0629	0.0485	0.0951	0.1808
30.5Hz	0.0785	0.1273	0.1177	0.114	0.1439	0.1853	0.1242	0.1196	0.1263	0.0987	0.121	0.0692	0.0504	0.0781	0.046	0.0492	0.065	0.1486	0.1155	0.0757	0.075	0.0806	0.0667	0.0544	0.0397	0.0632	0.0542	0.1448	0.1864	0.1639	0.1726	0.0853	0.0494	0.0996	0.1104	0.0844	0.1288	0.1831	0.1301	0.1049	0.0788	0.067	0.163	0.1074	0.0557	0.0685	0.0631	0.1083	0.1765
31Hz	0.0545	0.1086	0.1007	0.1179	0.1656	0.1908	0.1047	0.1005	0.1077	0.0716	0.1095	0.0591	0.0358	0.0669	0.0263	0.039	0.0486	0.145	0.1178	0.0781	0.074	0.0708	0.0552	0.0472	0.0452	0.0717	0.0799	0.1541	0.1962	0.187	0.1848	0.0838	0.0434	0.0959	0.0982	0.0926	0.1375	0.1819	0.1102	0.105	0.0883	0.0838	0.1693	0.1019	0.0495	0.0707	0.0806	0.1223	0.1677
31.5Hz	0.0307	0.0914	0.0783	0.1142	0.1793	0.1899	0.0853	0.0827	0.0925	0.0496	0.0964	0.0483	0.0229	0.0587	0.0085	0.0306	0.0391	0.1408	0.1131	0.0745	0.0692	0.0579	0.0442	0.0402	0.0465	0.0802	0.1032	0.1609	0.1965	0.1969	0.1931	0.0825	0.038	0.0896	0.0812	0.0934	0.1387	0.1769	0.0843	0.0991	0.1004	0.1091	0.1732	0.0912	0.0399	0.0691	0.0976	0.1321	0.154
32Hz	0.0091	0.0772	0.0539	0.1042	0.1845	0.1828	0.0727	0.0717	0.0848	0.041	0.0827	0.0387	0.0161	0.0542	0.006	0.0241	0.0407	0.1366	0.1022	0.0654	0.0625	0.0428	0.0379	0.0367	0.0414	0.088	0.121	0.1612	0.1869	0.192	0.1969	0.085	0.038	0.0818	0.0596	0.0886	0.1308	0.1701	0.0564	0.0893	0.1113	0.1337	0.1748	0.0769	0.0295	0.0647	0.1121	0.1345	0.136
32.5Hz	0.0111	0.0666	0.031	0.091	0.1817	0.1701	0.0687	0.0703	0.086	0.0448	0.0693	0.0315	0.0177	0.0537	0.0171	0.0185	0.0487	0.1329	0.0872	0.0525	0.0564	0.0281	0.0409	0.0392	0.0292	0.0951	0.1309	0.1533	0.1685	0.1729	0.1959	0.0934	0.0416	0.0743	0.034	0.081	0.1148	0.1635	0.0354	0.0781	0.1177	0.1521	0.1743	0.0624	0.0215	0.0601	0.1228	0.1282	0.1151
33Hz	0.025	0.0591	0.0152	0.0775	0.1727	0.1531	0.0678	0.0752	0.0941	0.0501	0.057	0.028	0.0233	0.0568	0.0248	0.013	0.0571	0.1299	0.0707	0.0381	0.0523	0.023	0.0522	0.0482	0.0101	0.1022	0.1319	0.1374	0.1436	0.1425	0.1901	0.107	0.0431	0.0684	0.0052	0.0739	0.0946	0.1583	0.0358	0.0664	0.1183	0.1612	0.1719	0.0533	0.0187	0.0593	0.129	0.114	0.0936
33.5Hz	0.034	0.0541	0.0158	0.0657	0.1594	0.1334	0.0638	0.081	0.1054	0.0528	0.0475	0.0312	0.0312	0.0625	0.0299	0.0073	0.0638	0.1276	0.0563	0.0248	0.0507	0.035	0.0677	0.062	0.0157	0.1097	0.1237	0.1155	0.1153	0.1053	0.1805	0.1231	0.0396	0.0659	0.0257	0.0706	0.0782	0.1548	0.0508	0.0538	0.1136	0.1599	0.1674	0.0547	0.0223	0.0643	0.1308	0.0941	0.0738
34Hz	0.0377	0.0508	0.0232	0.0561	0.144	0.1124	0.0543	0.0835	0.1176	0.0556	0.0442	0.0417	0.0428	0.0696	0.0337	0.0055	0.0685	0.1259	0.0483	0.0141	0.0512	0.0538	0.0842	0.0791	0.0447	0.1171	0.1076	0.0911	0.0869	0.0661	0.1684	0.139	0.0344	0.0686	0.0582	0.0746	0.0764	0.152	0.0661	0.0392	0.1053	0.1481	0.1608	0.0641	0.031	0.0734	0.1282	0.0726	0.0583
34.5Hz	0.0367	0.0486	0.0291	0.0491	0.1279	0.0915	0.0406	0.0814	0.1293	0.0643	0.0502	0.0573	0.0582	0.0767	0.037	0.0109	0.0714	0.1246	0.0492	0.0057	0.0538	0.0727	0.0992	0.0976	0.0748	0.1232	0.086	0.0677	0.061	0.0291	0.156	0.1528	0.0397	0.0774	0.0912	0.088	0.0895	0.1484	0.0784	0.0225	0.0955	0.1279	0.1519	0.0742	0.0435	0.0826	0.1215	0.0561	0.0489
35Hz	0.0322	0.0475	0.035	0.0474	0.1116	0.0725	0.026	0.0753	0.1401	0.0803	0.0637	0.0749	0.0759	0.0824	0.0396	0.017	0.0726	0.1234	0.0566	0.0064	0.0596	0.0889	0.1101	0.1152	0.103	0.1267	0.063	0.0488	0.0394	0.0023	0.145	0.1631	0.0591	0.0916	0.1235	0.1097	0.1065	0.1424	0.0879	0.0142	0.0863	0.1024	0.141	0.08	0.0579	0.0887	0.111	0.0527	0.0469
35.5Hz	0.0269	0.048	0.0443	0.0542	0.0948	0.0571	0.0137	0.0677	0.1497	0.0996	0.0797	0.0921	0.0935	0.086	0.0407	0.0216	0.0715	0.122	0.0655	0.0188	0.0692	0.1007	0.1147	0.1296	0.1262	0.1267	0.0442	0.0364	0.0245	0.0268	0.136	0.1692	0.0827	0.1078	0.1535	0.1359	0.1182	0.1328	0.0951	0.0321	0.0798	0.0777	0.1286	0.0788	0.072	0.0901	0.0969	0.0627	0.0521
36Hz	0.0263	0.0514	0.0584	0.068	0.0774	0.0466	0.0058	0.0629	0.1579	0.1169	0.0937	0.1065	0.1085	0.0871	0.039	0.0239	0.0685	0.1198	0.0718	0.0344	0.0819	0.1067	0.1116	0.1387	0.1422	0.123	0.037	0.0313	0.021	0.0442	0.1275	0.1712	0.1026	0.1222	0.1795	0.1626	0.1201	0.1196	0.0993	0.0555	0.0788	0.0643	0.1155	0.0703	0.0835	0.087	0.0798	0.078	0.0625
36.5Hz	0.0342	0.0584	0.0762	0.0852	0.0603	0.0413	0.0057	0.0653	0.1642	0.1284	0.1022	0.1166	0.1185	0.0867	0.0334	0.0241	0.0648	0.117	0.0729	0.0514	0.0956	0.1065	0.1005	0.1414	0.1498	0.1156	0.0415	0.0325	0.0292	0.0548	0.1176	0.1692	0.1136	0.1309	0.1995	0.1864	0.1115	0.1045	0.099	0.0773	0.0859	0.0714	0.103	0.0562	0.0908	0.0811	0.0611	0.0929	0.0755
37Hz	0.0466	0.0677	0.0954	0.1025	0.0474	0.0407	0.0159	0.0754	0.1679	0.1324	0.1027	0.1214	0.1214	0.0866	0.0235	0.0246	0.0636	0.1138	0.0668	0.0679	0.1082	0.1009	0.0828	0.1375	0.1489	0.1052	0.0482	0.0382	0.0414	0.0594	0.1044	0.1641	0.1135	0.1319	0.2117	0.2048	0.0951	0.0902	0.0926	0.0947	0.1009	0.0928	0.0928	0.0406	0.0934	0.0752	0.0449	0.1053	0.088
37.5Hz	0.0582	0.0765	0.1138	0.1182	0.0459	0.0448	0.0318	0.0893	0.1679	0.1293	0.0942	0.1212	0.1156	0.0893	0.013	0.0297	0.0682	0.1111	0.0529	0.0824	0.1175	0.0916	0.0615	0.1276	0.1407	0.092	0.0512	0.0461	0.0538	0.0591	0.0883	0.1568	0.1026	0.125	0.2149	0.2166	0.0791	0.0804	0.0791	0.1062	0.1203	0.1175	0.0869	0.0308	0.0916	0.072	0.0397	0.1149	0.098
38Hz	0.0657	0.0821	0.1294	0.1309	0.0572	0.0541	0.0517	0.1023	0.1635	0.1214	0.0777	0.1176	0.1005	0.0967	0.0224	0.0411	0.0788	0.1102	0.032	0.0938	0.1221	0.0818	0.0419	0.113	0.1272	0.0769	0.0491	0.0539	0.0647	0.0557	0.0716	0.1481	0.0839	0.1122	0.2087	0.2212	0.0772	0.0778	0.0589	0.1117	0.1392	0.1402	0.0867	0.0318	0.0864	0.072	0.0485	0.1217	0.104
38.5Hz	0.0673	0.0827	0.141	0.1397	0.0726	0.0675	0.073	0.1107	0.1541	0.1121	0.0573	0.1135	0.077	0.1092	0.0459	0.0563	0.0925	0.1123	0.0118	0.1017	0.1212	0.0745	0.0322	0.095	0.1108	0.0608	0.0423	0.0598	0.0728	0.0522	0.0599	0.1388	0.063	0.0972	0.1936	0.2186	0.0949	0.0824	0.0331	0.1121	0.1536	0.1586	0.0916	0.0362	0.0794	0.073	0.0616	0.1257	0.1061
39Hz	0.0627	0.0778	0.1478	0.1437	0.0847	0.0828	0.0934	0.1121	0.14	0.1042	0.0438	0.1124	0.0511	0.126	0.0725	0.0715	0.1051	0.1181	0.03	0.1056	0.115	0.0706	0.0365	0.075	0.0942	0.0448	0.0325	0.0632	0.0772	0.0515	0.0584	0.1292	0.0483	0.0843	0.1713	0.2086	0.1221	0.0921	0.0051	0.1088	0.1606	0.1714	0.0989	0.0361	0.0727	0.0723	0.0717	0.1265	0.105
39.5Hz	0.0535	0.0688	0.1494	0.1425	0.0895	0.0973	0.1105	0.1056	0.1223	0.0986	0.0502	0.1176	0.0468	0.1456	0.0984	0.0837	0.1133	0.1268	0.0584	0.1052	0.104	0.0685	0.0454	0.0537	0.0795	0.0307	0.0216	0.0639	0.0774	0.0541	0.0662	0.1192	0.0466	0.0755	0.1439	0.1918	0.1484	0.1048	0.0258	0.1027	0.1587	0.1779	0.1057	0.0298	0.0681	0.0677	0.0764	0.1236	0.1022
40Hz	0.0429	0.0588	0.1461	0.1369	0.0849	0.109	0.1225	0.0924	0.1033	0.0937	0.0685	0.1301	0.0794	0.1659	0.1207	0.0902	0.115	0.1369	0.0832	0.1002	0.0894	0.0652	0.0523	0.032	0.0681	0.0205	0.0117	0.0631	0.0734	0.0572	0.0769	0.1085	0.0531	0.0696	0.1141	0.1692	0.1683	0.1182	0.0523	0.0941	0.1483	0.1782	0.1094	0.0222	0.0674	0.0589	0.0763	0.1161	0.0984
40.5Hz	0.0357	0.0514	0.1383	0.1289	0.0713	0.1163	0.128	0.0763	0.0864	0.087	0.0851	0.1486	0.1246	0.184	0.1369	0.0898	0.1097	0.1464	0.101	0.0909	0.0726	0.0587	0.0561	0.0112	0.0609	0.0172	0.0056	0.0618	0.0658	0.058	0.086	0.0963	0.0587	0.0634	0.0845	0.1428	0.1796	0.1299	0.0733	0.0827	0.1317	0.1723	0.1084	0.0262	0.0714	0.0484	0.0744	0.1036	0.0938
41Hz	0.0356	0.0477	0.1273	0.1214	0.052	0.1188	0.1262	0.0644	0.076	0.077	0.0949	0.1703	0.1701	0.1968	0.1452	0.0836	0.099	0.1539	0.1099	0.0783	0.055	0.0486	0.0575	0.0124	0.0575	0.0202	0.0086	0.0611	0.0566	0.0552	0.0918	0.0822	0.0599	0.0547	0.0575	0.1158	0.182	0.1377	0.0866	0.0695	0.1127	0.1614	0.1019	0.0413	0.0797	0.0438	0.0751	0.0865	0.0879
41.5Hz	0.0415	0.0451	0.1149	0.1175	0.0374	0.1168	0.1172	0.065	0.0752	0.0639	0.0977	0.1918	0.2107	0.2014	0.1448	0.0748	0.0873	0.1584	0.1094	0.0645	0.0381	0.0357	0.0575	0.031	0.0569	0.0254	0.0151	0.0608	0.0484	0.0503	0.0945	0.0656	0.057	0.0431	0.0348	0.0916	0.177	0.1396	0.0911	0.0572	0.0967	0.1466	0.09	0.0567	0.0909	0.0546	0.0808	0.0663	0.0803
42Hz	0.0504	0.04	0.1044	0.1184	0.0455	0.1111	0.1017	0.0775	0.083	0.0511	0.0964	0.21	0.2428	0.1963	0.1356	0.0695	0.0808	0.1598	0.1009	0.0518	0.0227	0.0213	0.0568	0.0481	0.0578	0.03	0.0224	0.0603	0.0446	0.0477	0.0948	0.0467	0.0519	0.0297	0.0184	0.0729	0.1667	0.1352	0.0868	0.0517	0.0893	0.1299	0.0734	0.0675	0.1027	0.0785	0.0909	0.046	0.0717
42.5Hz	0.062	0.0336	0.0993	0.1222	0.069	0.1032	0.0816	0.0938	0.0952	0.0454	0.0952	0.222	0.2643	0.1822	0.1189	0.0726	0.0828	0.1581	0.0872	0.0425	0.0108	0.0067	0.0558	0.0624	0.0588	0.0324	0.0304	0.0581	0.0465	0.0522	0.0939	0.0263	0.0469	0.0161	0.0129	0.0596	0.1536	0.1253	0.0747	0.057	0.0919	0.1134	0.0534	0.0717	0.1127	0.1086	0.1033	0.0307	0.063
43Hz	0.0774	0.0371	0.1015	0.1255	0.0932	0.0957	0.0608	0.1079	0.1084	0.0523	0.0957	0.2262	0.2742	0.1627	0.0974	0.0833	0.0896	0.1536	0.0738	0.038	0.0127	0.0078	0.0545	0.0737	0.0594	0.0315	0.0388	0.0527	0.0521	0.0631	0.0926	0.0105	0.0439	0.0075	0.0182	0.0491	0.1401	0.1122	0.0572	0.0693	0.1006	0.0988	0.0322	0.0695	0.119	0.1405	0.1167	0.0252	0.0561
43.5Hz	0.0969	0.0583	0.1093	0.1243	0.1122	0.092	0.0477	0.1166	0.12	0.0665	0.0958	0.2223	0.2727	0.1439	0.0763	0.0967	0.094	0.1469	0.0687	0.0392	0.0254	0.0211	0.0519	0.0817	0.0604	0.027	0.0471	0.0432	0.0588	0.0758	0.0912	0.0215	0.0441	0.0151	0.0247	0.0384	0.1279	0.0985	0.0382	0.0829	0.1098	0.0872	0.0156	0.0619	0.1204	0.1718	0.1315	0.0259	0.0529
44Hz	0.1192	0.0892	0.1184	0.1163	0.1238	0.0946	0.0519	0.1184	0.1284	0.0811	0.0911	0.2112	0.2608	0.1321	0.0648	0.1087	0.0908	0.1385	0.0769	0.0473	0.0401	0.0331	0.0466	0.087	0.0636	0.0227	0.0555	0.0289	0.0653	0.086	0.0894	0.0388	0.047	0.0265	0.03	0.0269	0.118	0.0868	0.0251	0.0946	0.1165	0.0776	0.022	0.0512	0.1181	0.2005	0.1486	0.0263	0.0556
44.5Hz	0.1417	0.1227	0.1251	0.1007	0.1275	0.1032	0.068	0.1126	0.1325	0.0923	0.0786	0.1948	0.2402	0.1291	0.0704	0.1175	0.0781	0.1294	0.0944	0.0616	0.0555	0.0438	0.0373	0.0905	0.071	0.0278	0.0644	0.0104	0.0719	0.091	0.0862	0.0526	0.0516	0.0372	0.0341	0.0192	0.1105	0.078	0.027	0.1038	0.1196	0.0675	0.0395	0.0411	0.1158	0.2247	0.1685	0.0307	0.0646
45Hz	0.1612	0.1541	0.1278	0.0784	0.1236	0.1143	0.0851	0.0992	0.1323	0.0993	0.0583	0.1752	0.2131	0.13	0.0868	0.1228	0.0573	0.1207	0.1139	0.0797	0.07	0.053	0.0231	0.0939	0.0827	0.0435	0.0739	0.0131	0.079	0.09	0.0808	0.0611	0.056	0.0462	0.0373	0.0234	0.1052	0.0717	0.035	0.1108	0.12	0.0541	0.0564	0.0398	0.1185	0.2425	0.1901	0.0476	0.0774
45.5Hz	0.1747	0.18	0.1268	0.0523	0.1134	0.1239	0.0983	0.0789	0.1282	0.1028	0.034	0.1544	0.1817	0.1281	0.1035	0.1247	0.0342	0.1142	0.1302	0.0982	0.0821	0.0604	0.0054	0.0989	0.0967	0.0627	0.084	0.0376	0.0862	0.0829	0.0728	0.0641	0.0584	0.0531	0.0394	0.0341	0.1012	0.067	0.0389	0.1165	0.1192	0.0356	0.071	0.0529	0.1285	0.2521	0.2113	0.0746	0.0906
46Hz	0.1805	0.198	0.1247	0.0279	0.0982	0.1298	0.1059	0.0535	0.1218	0.1044	0.021	0.1335	0.1485	0.1192	0.1145	0.1238	0.0272	0.1109	0.1405	0.1141	0.0903	0.0651	0.0183	0.1067	0.11	0.0799	0.0938	0.0622	0.0927	0.071	0.0624	0.0621	0.0572	0.0578	0.0397	0.044	0.0979	0.0632	0.0364	0.1212	0.1191	0.013	0.0831	0.0749	0.1427	0.2517	0.2293	0.1051	0.1005
46.5Hz	0.1784	0.2068	0.1244	0.0209	0.0792	0.1313	0.1079	0.026	0.1149	0.1055	0.0365	0.1133	0.1156	0.1024	0.118	0.1199	0.0449	0.1106	0.1431	0.1249	0.0935	0.0662	0.0418	0.117	0.12	0.0916	0.1019	0.0843	0.0975	0.056	0.0504	0.0567	0.0519	0.0604	0.0374	0.0506	0.0945	0.0604	0.0305	0.1252	0.1206	0.0151	0.0929	0.0989	0.1553	0.24	0.2415	0.1334	0.1049
47Hz	0.1697	0.2057	0.1269	0.0357	0.0574	0.1291	0.1053	0.0075	0.1094	0.1065	0.0548	0.0943	0.0849	0.0792	0.1147	0.1129	0.0644	0.111	0.1377	0.1292	0.092	0.0626	0.0649	0.1282	0.1246	0.0955	0.1068	0.1015	0.1002	0.0401	0.0379	0.05	0.0428	0.0614	0.0318	0.0537	0.09	0.0589	0.0294	0.1278	0.1232	0.0401	0.1003	0.1204	0.1615	0.2166	0.2463	0.1551	0.1025
47.5Hz	0.1569	0.1952	0.1309	0.0517	0.0342	0.1249	0.0992	0.0261	0.1059	0.1066	0.0655	0.0775	0.0577	0.0524	0.1069	0.102	0.0775	0.1097	0.125	0.1263	0.0874	0.0542	0.0855	0.1378	0.1229	0.0907	0.1076	0.1117	0.1012	0.0262	0.0257	0.0445	0.0319	0.0613	0.0236	0.0542	0.0839	0.0582	0.0384	0.1282	0.1255	0.0613	0.1048	0.1358	0.1593	0.1829	0.2432	0.1676	0.0938
48Hz	0.1425	0.1764	0.1331	0.0649	0.0163	0.1203	0.0904	0.0421	0.1041	0.1049	0.0666	0.0644	0.036	0.0252	0.098	0.0869	0.0827	0.1043	0.107	0.1167	0.0828	0.044	0.1018	0.1441	0.115	0.0782	0.1039	0.1136	0.1013	0.019	0.014	0.0421	0.0246	0.0604	0.0161	0.0539	0.0755	0.0572	0.0515	0.1256	0.1258	0.075	0.1059	0.1427	0.1499	0.142	0.2329	0.1701	0.0803
48.5Hz	0.1282	0.1511	0.1308	0.0757	0.0282	0.1162	0.0793	0.0504	0.1024	0.1009	0.0585	0.0564	0.0242	0.007	0.0908	0.0674	0.0813	0.0942	0.0862	0.102	0.0822	0.0399	0.1125	0.1459	0.1024	0.0603	0.0964	0.1072	0.1013	0.0243	0.0057	0.0441	0.0289	0.059	0.0163	0.0545	0.0652	0.0548	0.0622	0.1195	0.1235	0.0789	0.1031	0.1401	0.1366	0.0996	0.2168	0.1636	0.0643
49Hz	0.1142	0.1217	0.1225	0.0842	0.0516	0.1127	0.0665	0.0511	0.0994	0.095	0.0434	0.0537	0.0279	0.0262	0.0872	0.0443	0.0755	0.0796	0.0659	0.0848	0.088	0.0494	0.1162	0.1431	0.0872	0.0403	0.0861	0.0931	0.1011	0.0377	0.016	0.0503	0.0417	0.0569	0.0231	0.0573	0.054	0.0511	0.0673	0.1097	0.1189	0.0723	0.0966	0.1282	0.1244	0.067	0.1967	0.1503	0.0483
49.5Hz	0.1002	0.0912	0.1084	0.0896	0.073	0.1096	0.0531	0.0461	0.0944	0.0885	0.0241	0.055	0.039	0.0462	0.0876	0.0201	0.068	0.0622	0.0493	0.0692	0.0995	0.0671	0.1118	0.1365	0.0722	0.0219	0.0746	0.0733	0.1002	0.0552	0.0327	0.0591	0.0562	0.054	0.0288	0.0622	0.045	0.0479	0.0663	0.0968	0.1129	0.0565	0.0875	0.1087	0.1174	0.0623	0.174	0.133	0.0353
50Hz	0.0867	0.0629	0.0896	0.0911	0.0892	0.1063	0.0408	0.038	0.0871	0.0823	0.0076	0.058	0.0497	0.0627	0.0912	0.0149	0.0608	0.0439	0.0388	0.0604	0.1141	0.0854	0.0989	0.1277	0.0594	0.0106	0.0632	0.0505	0.0985	0.0755	0.0513	0.0683	0.0694	0.051	0.0307	0.0685	0.043	0.0481	0.0603	0.0826	0.1073	0.0339	0.0778	0.0853	0.1166	0.0806	0.1496	0.114	0.0287
50.5Hz	0.0755	0.0409	0.0679	0.0883	0.0982	0.1028	0.0322	0.03	0.0779	0.0768	0.0213	0.0613	0.057	0.0752	0.0965	0.0374	0.0551	0.0271	0.0337	0.0612	0.1295	0.1006	0.0779	0.1182	0.0497	0.0123	0.053	0.0286	0.0969	0.0974	0.0702	0.0749	0.08	0.0493	0.0298	0.0753	0.0494	0.0532	0.0528	0.0707	0.1032	0.0121	0.0698	0.0638	0.1195	0.1006	0.124	0.0953	0.0289
51Hz	0.0694	0.0313	0.0447	0.0823	0.0989	0.0993	0.0285	0.0243	0.0676	0.0712	0.0395	0.0638	0.0594	0.0833	0.1021	0.0596	0.052	0.0152	0.0305	0.0684	0.1441	0.1124	0.0509	0.1098	0.0422	0.0161	0.0445	0.0179	0.0974	0.1192	0.0876	0.0761	0.0878	0.0512	0.0308	0.0815	0.06	0.0612	0.0492	0.0654	0.1006	0.0267	0.0664	0.0534	0.1224	0.1134	0.0976	0.0781	0.0315
51.5Hz	0.0692	0.0357	0.0213	0.0748	0.0916	0.0961	0.0279	0.0214	0.0571	0.0642	0.0548	0.065	0.0564	0.0864	0.1059	0.0775	0.0524	0.0142	0.0257	0.0771	0.1568	0.1221	0.0249	0.1036	0.035	0.0164	0.0379	0.0274	0.1012	0.139	0.102	0.0699	0.0931	0.0584	0.038	0.0861	0.0704	0.0684	0.0539	0.0687	0.098	0.0524	0.0694	0.0586	0.1226	0.1176	0.0716	0.0632	0.0321
52Hz	0.0721	0.046	0.0033	0.0677	0.0776	0.0939	0.0269	0.02	0.0471	0.0547	0.0664	0.0648	0.0484	0.0844	0.1067	0.0901	0.0561	0.0213	0.0176	0.0848	0.1664	0.1315	0.0319	0.1004	0.0274	0.0137	0.0331	0.0401	0.1078	0.1551	0.1124	0.0559	0.0966	0.0699	0.0488	0.0884	0.0781	0.0715	0.0657	0.0775	0.0929	0.0754	0.0783	0.0705	0.1185	0.1145	0.0481	0.0515	0.0286
52.5Hz	0.074	0.0574	0.025	0.0622	0.0598	0.0928	0.0247	0.0191	0.0384	0.0421	0.0746	0.064	0.0375	0.0777	0.1036	0.0967	0.0614	0.0302	0.0064	0.0908	0.1719	0.1408	0.0617	0.1005	0.0205	0.0095	0.0296	0.0491	0.115	0.1664	0.1186	0.0351	0.0995	0.0835	0.0582	0.0876	0.0821	0.0684	0.0802	0.0874	0.0829	0.0942	0.0903	0.0802	0.1097	0.1062	0.0318	0.0436	0.0208
53Hz	0.0713	0.0686	0.047	0.0587	0.0432	0.0932	0.0243	0.018	0.0316	0.0263	0.0807	0.0644	0.0284	0.0671	0.0968	0.0976	0.0653	0.0398	0.0098	0.0951	0.1722	0.1482	0.0901	0.1035	0.0189	0.0062	0.0273	0.0532	0.1199	0.1721	0.1202	0.013	0.1033	0.097	0.0623	0.0837	0.0829	0.0581	0.0946	0.0963	0.0664	0.1086	0.1019	0.0837	0.0965	0.0951	0.0291	0.04	0.0106
53.5Hz	0.0623	0.0791	0.0677	0.0579	0.0361	0.0952	0.0303	0.0171	0.0277	0.0081	0.0864	0.0677	0.029	0.0537	0.0878	0.0935	0.0656	0.0503	0.0259	0.0968	0.1668	0.1511	0.1117	0.1089	0.0258	0.0082	0.0253	0.0529	0.1204	0.1725	0.1171	0.022	0.1092	0.1086	0.0593	0.077	0.0815	0.0409	0.1078	0.1043	0.0438	0.1195	0.1101	0.0803	0.0797	0.083	0.0352	0.0404	0.011
54Hz	0.0468	0.0886	0.0863	0.0597	0.0419	0.0986	0.0421	0.0183	0.0279	0.0122	0.093	0.0743	0.0385	0.0401	0.0791	0.0862	0.0612	0.061	0.042	0.095	0.1558	0.1477	0.1237	0.116	0.0373	0.0136	0.023	0.0489	0.1158	0.1682	0.1087	0.0449	0.1174	0.1175	0.0496	0.0688	0.079	0.0199	0.12	0.113	0.0226	0.1279	0.1128	0.0713	0.0608	0.0711	0.0401	0.0437	0.0245
54.5Hz	0.0261	0.0965	0.1021	0.0628	0.0512	0.1034	0.0563	0.0236	0.0325	0.0333	0.1011	0.0825	0.0494	0.0309	0.0737	0.0781	0.0531	0.0714	0.0555	0.0886	0.14	0.1372	0.125	0.1235	0.0502	0.0192	0.0197	0.0424	0.1066	0.1604	0.095	0.0633	0.1267	0.1232	0.0357	0.0605	0.0759	0.0186	0.1319	0.1234	0.0349	0.1343	0.1094	0.0585	0.0411	0.0606	0.04	0.0484	0.0387
55Hz	0.01	0.1024	0.1144	0.0654	0.0567	0.1094	0.0697	0.0316	0.0406	0.0545	0.11	0.0897	0.0572	0.0321	0.0741	0.0726	0.0453	0.0805	0.0645	0.0773	0.121	0.1209	0.1158	0.1306	0.063	0.0239	0.015	0.0348	0.0942	0.1505	0.0767	0.0746	0.1355	0.1258	0.025	0.0534	0.0717	0.0442	0.1433	0.1346	0.0661	0.1388	0.1008	0.0442	0.0224	0.0524	0.0342	0.0535	0.0505
55.5Hz	0.0295	0.1055	0.1228	0.0665	0.0564	0.116	0.0804	0.0397	0.0503	0.0746	0.1182	0.0936	0.0601	0.0415	0.0799	0.0727	0.0449	0.0877	0.0679	0.0621	0.1007	0.101	0.0981	0.1362	0.0747	0.0271	0.009	0.0277	0.0815	0.14	0.056	0.079	0.1421	0.1253	0.0288	0.048	0.0655	0.0712	0.1537	0.1437	0.0965	0.1408	0.089	0.0299	0.0067	0.0474	0.0239	0.0582	0.058
56Hz	0.0537	0.1044	0.1273	0.067	0.0525	0.1229	0.0871	0.0451	0.0595	0.0921	0.1237	0.0929	0.0576	0.052	0.0887	0.0783	0.0546	0.0925	0.0655	0.0445	0.0811	0.0806	0.0753	0.1398	0.0848	0.0283	0.0025	0.0228	0.0724	0.13	0.0372	0.0782	0.1454	0.1212	0.0418	0.0438	0.057	0.0953	0.1617	0.1471	0.1209	0.1396	0.0766	0.0164	0.0115	0.0463	0.0151	0.0621	0.0603
56.5Hz	0.0744	0.0977	0.128	0.0697	0.051	0.1292	0.0892	0.046	0.0667	0.106	0.1252	0.0873	0.0501	0.0599	0.0977	0.0866	0.069	0.0949	0.0582	0.0268	0.064	0.0624	0.0528	0.1414	0.0931	0.0269	0.006	0.0225	0.0706	0.1211	0.028	0.0748	0.1453	0.1129	0.0541	0.0408	0.0478	0.1149	0.1657	0.1418	0.1368	0.1347	0.065	0.0041	0.0236	0.049	0.0219	0.0647	0.0569
57Hz	0.0897	0.0844	0.1257	0.0766	0.0586	0.1344	0.087	0.0421	0.0704	0.1152	0.1221	0.0777	0.0386	0.0642	0.1049	0.0935	0.0819	0.0951	0.0474	0.0113	0.0507	0.0482	0.0397	0.1413	0.0996	0.0227	0.0137	0.0285	0.0766	0.1137	0.0314	0.0709	0.1425	0.0997	0.0625	0.0394	0.0417	0.1296	0.1645	0.1265	0.1436	0.1267	0.0544	0.0089	0.034	0.0547	0.0384	0.066	0.048
57.5Hz	0.0987	0.0646	0.1213	0.0869	0.0736	0.1382	0.0814	0.0339	0.0703	0.1192	0.1145	0.0654	0.0248	0.0652	0.1092	0.0961	0.0898	0.0936	0.0346	0.0067	0.0411	0.0379	0.0424	0.1401	0.1045	0.0166	0.0219	0.0399	0.0867	0.1071	0.0374	0.0671	0.1382	0.0814	0.0668	0.0406	0.0429	0.1397	0.158	0.1023	0.1422	0.1169	0.0435	0.0201	0.0424	0.062	0.0557	0.0658	0.0351
58Hz	0.102	0.0396	0.1166	0.0969	0.0893	0.1406	0.0738	0.0232	0.0668	0.1181	0.1035	0.0519	0.0117	0.0639	0.1101	0.0928	0.0914	0.0911	0.0217	0.0154	0.0345	0.0302	0.052	0.1382	0.1079	0.015	0.0308	0.0552	0.0968	0.1005	0.0401	0.063	0.1336	0.0594	0.0686	0.0436	0.0494	0.1464	0.1467	0.072	0.1348	0.1077	0.031	0.0302	0.0486	0.069	0.071	0.0645	0.0203
58.5Hz	0.1003	0.0125	0.1131	0.1033	0.1002	0.1417	0.0656	0.0126	0.0607	0.1124	0.091	0.0381	0.0096	0.0615	0.1077	0.0833	0.0869	0.0882	0.0135	0.0235	0.0297	0.0239	0.0589	0.1358	0.1091	0.0237	0.0413	0.0729	0.1037	0.0927	0.0393	0.0591	0.1295	0.0393	0.07	0.0464	0.0562	0.1505	0.1322	0.04	0.1245	0.1013	0.0181	0.0384	0.0521	0.0741	0.0829	0.0631	0.0063
59Hz	0.0949	0.0156	0.1119	0.104	0.1032	0.1423	0.0581	0.006	0.0532	0.1033	0.0794	0.0251	0.019	0.0583	0.1027	0.0691	0.0782	0.085	0.0186	0.0308	0.0268	0.0193	0.06	0.1329	0.1077	0.0357	0.0537	0.0915	0.1059	0.0825	0.0384	0.0573	0.1261	0.0369	0.0735	0.047	0.06	0.1526	0.1161	0.0119	0.1145	0.099	0.0146	0.0441	0.052	0.0761	0.0906	0.0628	0.0059
59.5Hz	0.0865	0.0383	0.1129	0.0992	0.0978	0.1428	0.0522	0.0084	0.045	0.0924	0.0708	0.0149	0.0272	0.0538	0.0958	0.0537	0.0685	0.0813	0.0296	0.0379	0.0273	0.0183	0.0552	0.1295	0.1035	0.0453	0.0678	0.1088	0.1032	0.0695	0.041	0.06	0.1229	0.0558	0.0806	0.0457	0.061	0.1533	0.1007	0.012	0.1076	0.1005	0.0266	0.0473	0.0479	0.0748	0.0933	0.065	0.0119
60Hz	0.0755	0.0547	0.1153	0.0912	0.0869	0.1437	0.049	0.0127	0.0359	0.0813	0.066	0.0138	0.0326	0.0469	0.0878	0.0432	0.0612	0.0765	0.0393	0.045	0.0324	0.0212	0.046	0.1252	0.097	0.0491	0.0829	0.1229	0.0968	0.0536	0.0478	0.0668	0.1184	0.0787	0.091	0.0452	0.0624	0.1526	0.088	0.0239	0.105	0.1037	0.0402	0.0483	0.0395	0.0709	0.0905	0.0699	0.0138
60.5Hz	0.0625	0.0631	0.1175	0.0845	0.0767	0.1451	0.0502	0.0172	0.0254	0.0719	0.0639	0.0214	0.0353	0.0375	0.0796	0.0437	0.0585	0.0699	0.0455	0.0519	0.0411	0.0257	0.0357	0.1202	0.0902	0.0462	0.0979	0.1322	0.089	0.0363	0.0563	0.0746	0.1115	0.0972	0.1035	0.0504	0.0676	0.1505	0.0803	0.0281	0.106	0.1067	0.0502	0.0477	0.0271	0.0653	0.0821	0.0771	0.017
61Hz	0.0482	0.0638	0.1181	0.0841	0.0757	0.1465	0.0569	0.0238	0.0145	0.0657	0.0622	0.0296	0.0357	0.026	0.0717	0.0527	0.0592	0.0611	0.0473	0.0575	0.0518	0.0308	0.0297	0.1141	0.0857	0.0393	0.1119	0.1354	0.0822	0.0224	0.0639	0.08	0.101	0.1085	0.1162	0.0622	0.0764	0.1467	0.0787	0.0295	0.1086	0.1079	0.0544	0.0463	0.0119	0.0596	0.0687	0.0856	0.0287
61.5Hz	0.0338	0.0583	0.1162	0.0906	0.0865	0.1469	0.0673	0.033	0.0131	0.0633	0.059	0.0356	0.0346	0.0138	0.0647	0.0629	0.0609	0.0502	0.0447	0.0609	0.0632	0.037	0.0323	0.1068	0.0857	0.0382	0.1237	0.132	0.0774	0.0239	0.0691	0.0813	0.0864	0.1117	0.1271	0.0774	0.085	0.1412	0.0824	0.0362	0.1102	0.1065	0.0522	0.0449	0.0066	0.0548	0.0519	0.0944	0.0473
62Hz	0.0211	0.0496	0.1112	0.1002	0.1025	0.1451	0.0785	0.0437	0.0261	0.0639	0.0529	0.0387	0.0326	0.0045	0.0586	0.0704	0.0613	0.0376	0.0389	0.0612	0.0744	0.0448	0.0394	0.0981	0.09	0.0516	0.1321	0.1226	0.0738	0.0376	0.0709	0.0782	0.068	0.1077	0.1345	0.0917	0.0887	0.1336	0.0884	0.0492	0.1092	0.1024	0.0444	0.044	0.0234	0.0519	0.0356	0.1028	0.0688
62.5Hz	0.0116	0.0411	0.1034	0.1077	0.1166	0.1397	0.0874	0.0543	0.0416	0.0663	0.0437	0.039	0.0302	0.0092	0.0532	0.0739	0.0597	0.0245	0.0315	0.0583	0.0847	0.0539	0.0452	0.0876	0.0962	0.0737	0.1361	0.1085	0.0689	0.0523	0.0685	0.0717	0.0468	0.0989	0.137	0.1024	0.0846	0.1243	0.0934	0.0632	0.1045	0.0957	0.0335	0.044	0.0395	0.0514	0.0294	0.1105	0.0899
63Hz	0.0066	0.0357	0.0931	0.1099	0.1247	0.13	0.0919	0.0628	0.0552	0.0695	0.032	0.0373	0.0279	0.0151	0.0481	0.0736	0.0561	0.0123	0.0247	0.0531	0.094	0.0625	0.0468	0.0753	0.1016	0.0958	0.1351	0.0921	0.061	0.0646	0.0617	0.0635	0.0247	0.0876	0.1341	0.1082	0.0721	0.1136	0.0949	0.0734	0.0961	0.0867	0.0255	0.0456	0.0533	0.0531	0.0387	0.1171	0.1078
63.5Hz	0.0048	0.0339	0.0811	0.1054	0.1253	0.1155	0.091	0.0677	0.065	0.073	0.0201	0.0349	0.0253	0.0179	0.043	0.0703	0.0509	0.0071	0.0203	0.0482	0.102	0.0689	0.0436	0.0611	0.1042	0.113	0.1288	0.0763	0.0503	0.0738	0.051	0.0554	0.0066	0.0759	0.126	0.1094	0.0522	0.1022	0.0914	0.0774	0.0845	0.0757	0.0284	0.0494	0.0638	0.0558	0.0525	0.122	0.121
64Hz	0.0045	0.0336	0.0679	0.0946	0.1191	0.0967	0.0852	0.0678	0.0699	0.0763	0.0157	0.0328	0.0219	0.0175	0.0377	0.0648	0.0447	0.0132	0.0199	0.0478	0.1086	0.072	0.0365	0.0456	0.1039	0.1228	0.1175	0.0641	0.0399	0.0803	0.0385	0.0491	0.019	0.0643	0.1139	0.1073	0.0277	0.091	0.0827	0.0749	0.0709	0.0632	0.0392	0.0551	0.0706	0.0575	0.0633	0.1245	0.1287
64.5Hz	0.0072	0.0328	0.0541	0.0794	0.108	0.0752	0.076	0.0628	0.0697	0.0792	0.0254	0.0318	0.0172	0.0148	0.0326	0.058	0.0377	0.0191	0.024	0.0543	0.1134	0.0719	0.027	0.0295	0.1012	0.1241	0.1023	0.0567	0.0366	0.0844	0.0296	0.0458	0.0352	0.0522	0.0997	0.1038	0.0036	0.0803	0.0698	0.067	0.057	0.0498	0.0504	0.0614	0.0735	0.0564	0.0686	0.1234	0.1309
65Hz	0.0117	0.0307	0.0403	0.0621	0.0941	0.0534	0.0658	0.0534	0.0653	0.0811	0.0388	0.0322	0.0113	0.0112	0.0285	0.0504	0.0309	0.0222	0.0314	0.0655	0.1161	0.0698	0.0168	0.0146	0.0975	0.1174	0.0849	0.0523	0.0439	0.0868	0.0312	0.0461	0.0479	0.0393	0.0858	0.1001	0.0221	0.0704	0.0544	0.0559	0.0448	0.0373	0.0592	0.0661	0.0726	0.0516	0.0684	0.1179	0.1285
65.5Hz	0.0153	0.0277	0.0268	0.045	0.0799	0.036	0.0572	0.0416	0.0586	0.0812	0.051	0.0344	0.0062	0.0095	0.0258	0.0425	0.0253	0.0231	0.0409	0.0774	0.1161	0.0677	0.0091	0.0118	0.0938	0.1043	0.0674	0.0479	0.0563	0.0876	0.0405	0.0491	0.0567	0.0269	0.0747	0.0967	0.0411	0.0608	0.039	0.0439	0.036	0.0283	0.0647	0.0676	0.0684	0.0436	0.0642	0.1073	0.1224
66Hz	0.0165	0.0247	0.014	0.0299	0.0673	0.0309	0.0517	0.0308	0.052	0.0788	0.0599	0.0389	0.0101	0.0122	0.0239	0.0345	0.0225	0.0235	0.0509	0.0869	0.1129	0.0667	0.0124	0.0241	0.0906	0.0865	0.0523	0.042	0.0683	0.0866	0.0498	0.053	0.0618	0.0207	0.0677	0.0931	0.0539	0.0512	0.0262	0.0336	0.0309	0.026	0.0672	0.0652	0.0613	0.0348	0.0589	0.0918	0.1138
66.5Hz	0.0148	0.0228	0.0024	0.0176	0.0577	0.0385	0.0494	0.0259	0.0477	0.0736	0.0646	0.0453	0.0194	0.0177	0.022	0.0267	0.0231	0.026	0.06	0.0921	0.1062	0.0666	0.0222	0.0375	0.0875	0.066	0.0421	0.0363	0.0774	0.0832	0.0554	0.0556	0.0638	0.0264	0.0641	0.0885	0.0602	0.0415	0.019	0.0271	0.0278	0.0293	0.0672	0.0589	0.0519	0.0298	0.0559	0.0723	0.1043
67Hz	0.0118	0.0227	0.0077	0.0094	0.0523	0.049	0.0484	0.0287	0.0463	0.0656	0.0647	0.0526	0.0299	0.0237	0.0194	0.0193	0.0255	0.0318	0.0667	0.0922	0.0961	0.0657	0.0321	0.0494	0.0843	0.0448	0.0378	0.0351	0.0828	0.0771	0.0563	0.0551	0.0633	0.0364	0.0613	0.0823	0.0604	0.0322	0.0175	0.0257	0.0243	0.0342	0.065	0.0503	0.0412	0.0322	0.0574	0.0511	0.0957
67.5Hz	0.0136	0.0246	0.016	0.0102	0.0512	0.0575	0.0467	0.0344	0.0462	0.0556	0.0603	0.0595	0.0402	0.0292	0.0157	0.0126	0.0281	0.0395	0.0701	0.0875	0.0829	0.0628	0.04	0.0586	0.0807	0.0246	0.0376	0.041	0.0845	0.0679	0.0529	0.0509	0.0608	0.0444	0.0573	0.0744	0.0558	0.0244	0.018	0.0281	0.0185	0.0385	0.0608	0.0414	0.0307	0.0394	0.063	0.0345	0.0905
68Hz	0.0218	0.0284	0.0221	0.0163	0.0539	0.0627	0.0425	0.0393	0.0454	0.0447	0.0527	0.0646	0.0496	0.034	0.0114	0.0067	0.0305	0.0468	0.0694	0.0789	0.0673	0.0573	0.0445	0.0647	0.0769	0.0109	0.0394	0.0505	0.0834	0.0558	0.0464	0.0432	0.0568	0.0481	0.0511	0.065	0.0479	0.0197	0.0185	0.0331	0.0099	0.0416	0.0546	0.0342	0.023	0.0469	0.0704	0.0359	0.0903
68.5Hz	0.0317	0.0339	0.0259	0.0217	0.0589	0.0651	0.0352	0.0422	0.0423	0.0343	0.0435	0.0671	0.0569	0.0379	0.0071	0.0027	0.0325	0.0525	0.0645	0.0679	0.0501	0.0498	0.0447	0.0674	0.073	0.0184	0.0415	0.0594	0.0803	0.0417	0.0383	0.033	0.0518	0.047	0.0427	0.0547	0.0384	0.0188	0.0207	0.04	0.0047	0.044	0.0466	0.03	0.0214	0.052	0.0776	0.0537	0.0943
69Hz	0.0398	0.0405	0.0274	0.0247	0.0649	0.0659	0.0246	0.0432	0.0363	0.0265	0.0356	0.0664	0.0616	0.0414	0.0046	0.0048	0.0343	0.0556	0.0557	0.0563	0.0324	0.0418	0.0407	0.0667	0.0685	0.0316	0.0434	0.0648	0.0764	0.0266	0.0298	0.0217	0.0465	0.0419	0.0334	0.0442	0.0298	0.0201	0.0274	0.0487	0.0172	0.0457	0.0374	0.0276	0.0257	0.0536	0.083	0.0747	0.0995
69.5Hz	0.0442	0.0478	0.0277	0.0254	0.071	0.0663	0.012	0.0429	0.0279	0.0226	0.0322	0.0623	0.0631	0.0448	0.0074	0.0093	0.036	0.0561	0.0441	0.0455	0.0153	0.0351	0.0335	0.0629	0.0629	0.0424	0.044	0.0657	0.0728	0.0127	0.0221	0.0107	0.0416	0.034	0.0248	0.0345	0.0254	0.0229	0.0384	0.0587	0.0323	0.0467	0.028	0.0254	0.0319	0.0511	0.0859	0.0933	0.1029
70Hz	0.0437	0.0555	0.0289	0.0261	0.0762	0.0673	0.0079	0.0419	0.0183	0.0223	0.0346	0.0551	0.0616	0.048	0.0127	0.0139	0.0368	0.0543	0.0313	0.0367	0.0022	0.0314	0.0267	0.0568	0.056	0.0496	0.0427	0.0619	0.0705	0.0071	0.0153	0.0013	0.0379	0.025	0.0184	0.0271	0.0276	0.0281	0.0519	0.0695	0.047	0.0467	0.0197	0.0224	0.0378	0.0441	0.0862	0.1071	0.1026
70.5Hz	0.0384	0.0632	0.0333	0.0298	0.0799	0.0689	0.0215	0.0406	0.0094	0.0237	0.0409	0.0449	0.0581	0.0507	0.0186	0.0181	0.0362	0.0509	0.0197	0.0303	0.0128	0.0314	0.0266	0.0493	0.0484	0.0528	0.0392	0.0543	0.0702	0.0151	0.0096	0.0056	0.0358	0.0175	0.015	0.0238	0.0345	0.037	0.0658	0.0796	0.0599	0.0459	0.0133	0.019	0.0427	0.0329	0.0847	0.115	0.0981
71Hz	0.0308	0.0706	0.0411	0.0376	0.0815	0.0699	0.036	0.0397	0.0048	0.0253	0.0489	0.0332	0.054	0.052	0.024	0.0212	0.0338	0.0463	0.0147	0.0268	0.0214	0.0349	0.0362	0.0428	0.0423	0.052	0.0344	0.0448	0.0719	0.0231	0.0047	0.0103	0.0355	0.0155	0.0147	0.0254	0.0432	0.0487	0.0785	0.0875	0.0694	0.045	0.0086	0.0172	0.0468	0.0188	0.0828	0.1167	0.09
71.5Hz	0.0272	0.0774	0.0504	0.0469	0.0809	0.0685	0.0487	0.04	0.0057	0.0276	0.0575	0.0238	0.0512	0.0511	0.0283	0.0229	0.0296	0.0409	0.019	0.0259	0.0255	0.0412	0.0511	0.0418	0.041	0.0474	0.0298	0.0364	0.0753	0.0301	0.0012	0.0124	0.0369	0.0202	0.0162	0.0295	0.0521	0.0608	0.0885	0.0917	0.0746	0.0451	0.0041	0.0192	0.0504	0.0095	0.0818	0.1125	0.0797
72Hz	0.0341	0.0835	0.0589	0.0546	0.0782	0.0632	0.0586	0.0424	0.0041	0.0321	0.0664	0.0253	0.0505	0.0477	0.0309	0.0231	0.0245	0.0348	0.0259	0.0271	0.0247	0.049	0.0677	0.0494	0.0457	0.0395	0.027	0.0334	0.0794	0.0373	0.0042	0.0117	0.04	0.0282	0.0177	0.0338	0.0604	0.0706	0.0947	0.0912	0.075	0.0468	0.0027	0.0249	0.0538	0.0208	0.0821	0.1037	0.0681
72.5Hz	0.0475	0.0883	0.0645	0.0586	0.074	0.0533	0.0652	0.0475	0.0022	0.04	0.0755	0.0366	0.0516	0.0419	0.0315	0.0223	0.0196	0.0277	0.0316	0.0298	0.0194	0.0577	0.0839	0.0637	0.0546	0.0296	0.0267	0.0378	0.0835	0.0461	0.0099	0.0079	0.0453	0.0375	0.0174	0.0375	0.0675	0.0757	0.0968	0.0859	0.0706	0.05	0.0107	0.0324	0.0571	0.0347	0.083	0.0917	0.056
73Hz	0.0605	0.0915	0.066	0.0578	0.0689	0.0391	0.0687	0.0548	0.0137	0.0516	0.0846	0.0492	0.0533	0.035	0.0307	0.0221	0.0172	0.0195	0.0355	0.0334	0.0114	0.0666	0.0986	0.0803	0.0651	0.0217	0.0287	0.0457	0.0865	0.0566	0.0179	0.004	0.0531	0.0482	0.0146	0.0414	0.0726	0.0746	0.0947	0.0767	0.0622	0.0539	0.0199	0.0399	0.0603	0.0445	0.0834	0.079	0.0438
73.5Hz	0.0695	0.0926	0.0635	0.0524	0.0641	0.0221	0.0698	0.0626	0.029	0.066	0.0929	0.0586	0.0543	0.0293	0.0297	0.0247	0.0185	0.0103	0.038	0.0378	0.011	0.0754	0.1101	0.0956	0.0756	0.0236	0.0328	0.0527	0.0877	0.0677	0.0288	0.0137	0.0636	0.0604	0.0124	0.047	0.0751	0.067	0.089	0.0656	0.0514	0.0574	0.0287	0.0463	0.0631	0.0481	0.0825	0.0684	0.033
74Hz	0.0727	0.0913	0.0583	0.0439	0.0603	0.0065	0.069	0.0692	0.0459	0.0816	0.0996	0.0627	0.0535	0.0278	0.0304	0.0309	0.0226	0.001	0.0399	0.0425	0.0229	0.0836	0.1171	0.1069	0.0847	0.0347	0.0387	0.056	0.0867	0.0777	0.042	0.0292	0.0762	0.074	0.0209	0.0551	0.0749	0.0541	0.0807	0.0554	0.0409	0.06	0.035	0.0508	0.065	0.045	0.0802	0.0628	0.0268
74.5Hz	0.0697	0.0874	0.0526	0.0354	0.0577	0.0152	0.0673	0.0725	0.0622	0.0966	0.1039	0.0607	0.0507	0.0309	0.0346	0.0398	0.0279	0.0096	0.0417	0.0466	0.0366	0.0904	0.1185	0.1123	0.0913	0.0478	0.0456	0.0542	0.0834	0.0847	0.0565	0.0474	0.0894	0.0881	0.0379	0.0653	0.072	0.0377	0.0711	0.049	0.035	0.0615	0.0374	0.053	0.0658	0.0358	0.077	0.0639	0.0288
75Hz	0.0611	0.0812	0.0492	0.0314	0.0561	0.0284	0.065	0.0712	0.0759	0.1093	0.1054	0.0528	0.0464	0.0352	0.0426	0.0498	0.0331	0.0187	0.0435	0.0491	0.0484	0.0949	0.1138	0.111	0.0944	0.0589	0.0526	0.0466	0.0782	0.0871	0.0705	0.066	0.1011	0.1014	0.0577	0.0756	0.0674	0.0205	0.0611	0.0471	0.0364	0.0622	0.0349	0.053	0.0651	0.0233	0.0743	0.0701	0.0359
75.5Hz	0.0487	0.073	0.0489	0.034	0.0549	0.0369	0.0623	0.0644	0.0856	0.1179	0.1041	0.0401	0.0415	0.0374	0.0529	0.06	0.037	0.0262	0.0448	0.049	0.0567	0.0961	0.1032	0.1033	0.0931	0.0657	0.059	0.0337	0.072	0.0841	0.0823	0.0827	0.109	0.1121	0.0769	0.0842	0.0621	0.0056	0.0521	0.0474	0.0424	0.0623	0.0275	0.0513	0.0625	0.015	0.0732	0.0785	0.0435
76Hz	0.0348	0.0637	0.0504	0.0401	0.0534	0.0396	0.0592	0.0524	0.0911	0.1212	0.1004	0.0251	0.0373	0.0357	0.0642	0.0696	0.0383	0.0315	0.0451	0.0459	0.0605	0.0936	0.0885	0.0907	0.0877	0.0672	0.0646	0.0168	0.0658	0.0752	0.0907	0.0953	0.1109	0.1189	0.0924	0.0893	0.0576	0.0061	0.0447	0.047	0.0482	0.0625	0.0162	0.0488	0.0581	0.0224	0.0744	0.0866	0.0491
76.5Hz	0.022	0.054	0.0511	0.0457	0.0514	0.0364	0.0557	0.036	0.0932	0.1187	0.0944	0.0173	0.035	0.0308	0.0752	0.0783	0.0361	0.0347	0.0438	0.0397	0.0598	0.0871	0.072	0.0756	0.0793	0.0633	0.0696	0.0045	0.0603	0.0611	0.0949	0.1024	0.1055	0.1208	0.1021	0.0898	0.0552	0.011	0.0398	0.0443	0.0512	0.0631	0.0061	0.0459	0.0517	0.0348	0.0771	0.0927	0.0524
77Hz	0.0125	0.045	0.0493	0.0485	0.0489	0.0285	0.0519	0.0177	0.0939	0.1108	0.0862	0.0298	0.0359	0.0266	0.0848	0.0863	0.0304	0.0368	0.0412	0.0312	0.0553	0.0773	0.0577	0.0618	0.0702	0.0555	0.0743	0.0217	0.056	0.043	0.0953	0.1033	0.0928	0.1178	0.1049	0.0853	0.055	0.0099	0.0378	0.0384	0.0507	0.064	0.0166	0.0427	0.0435	0.0448	0.0797	0.0958	0.0538
77.5Hz	0.0071	0.038	0.0446	0.0479	0.0462	0.0178	0.048	0.0093	0.095	0.0994	0.0759	0.05	0.0411	0.0296	0.092	0.0935	0.0238	0.0389	0.0377	0.022	0.0481	0.0651	0.0492	0.054	0.0643	0.0485	0.0787	0.0376	0.0532	0.0236	0.0927	0.0987	0.0738	0.1106	0.101	0.0759	0.0565	0.0043	0.0385	0.0299	0.0473	0.065	0.0313	0.0392	0.0342	0.0506	0.0804	0.0955	0.0545
78Hz	0.0038	0.0336	0.0375	0.0443	0.0439	0.0076	0.044	0.0241	0.0978	0.0883	0.0652	0.0713	0.0508	0.0399	0.0958	0.0999	0.0246	0.0422	0.0343	0.0147	0.0399	0.0518	0.048	0.0548	0.0647	0.0492	0.0824	0.0486	0.052	0.011	0.0879	0.09	0.0509	0.1008	0.0916	0.0625	0.0583	0.011	0.0416	0.0197	0.0421	0.0654	0.0444	0.0355	0.0249	0.0519	0.078	0.0916	0.0556
78.5Hz	0.0025	0.0315	0.0295	0.0388	0.0425	0.009	0.0401	0.0386	0.1022	0.0827	0.0592	0.0918	0.0638	0.0512	0.0956	0.1053	0.0365	0.0466	0.032	0.0127	0.0321	0.0392	0.0508	0.0611	0.0716	0.0607	0.0848	0.0533	0.0524	0.0221	0.0816	0.079	0.0269	0.0901	0.0788	0.0467	0.0595	0.0259	0.0466	0.0113	0.0362	0.0648	0.0547	0.0323	0.0174	0.0495	0.0721	0.0839	0.0573
79Hz	0.0095	0.0304	0.0226	0.0334	0.0419	0.0164	0.036	0.0486	0.107	0.0861	0.0648	0.1106	0.0781	0.0592	0.091	0.1091	0.0527	0.0514	0.0308	0.015	0.0261	0.0295	0.054	0.0673	0.0823	0.0781	0.0853	0.051	0.054	0.0363	0.0741	0.0676	0.0051	0.0801	0.0651	0.0306	0.0591	0.0425	0.0528	0.013	0.0299	0.0628	0.062	0.0302	0.0144	0.0446	0.0633	0.0727	0.0596
79.5Hz	0.0191	0.0286	0.019	0.0306	0.0419	0.0213	0.0317	0.0533	0.1108	0.0965	0.0811	0.1268	0.0914	0.0615	0.0822	0.1106	0.0678	0.0556	0.03	0.0172	0.0229	0.026	0.0555	0.0696	0.0934	0.0959	0.0839	0.0423	0.0563	0.0463	0.0652	0.0571	0.0124	0.0719	0.0531	0.0171	0.0572	0.0588	0.0598	0.0216	0.0228	0.0599	0.0665	0.0294	0.016	0.0381	0.0528	0.0584	0.062
80Hz	0.0299	0.0251	0.0194	0.0324	0.0417	0.0227	0.0269	0.0528	0.1125	0.1088	0.1006	0.1396	0.1015	0.058	0.0702	0.1095	0.079	0.0585	0.0288	0.0174	0.0225	0.0286	0.055	0.0663	0.1029	0.1104	0.0812	0.029	0.0585	0.0512	0.0551	0.0478	0.0239	0.0655	0.0451	0.0092	0.0544	0.0735	0.0668	0.0302	0.0145	0.0567	0.0686	0.0289	0.0184	0.0314	0.0425	0.0416	0.0643
80.5Hz	0.0409	0.0196	0.0223	0.0381	0.0407	0.0212	0.0215	0.0483	0.1115	0.1181	0.1166	0.148	0.107	0.0499	0.0567	0.1058	0.0847	0.0594	0.0271	0.0161	0.0236	0.0337	0.053	0.0573	0.1095	0.1197	0.0782	0.0146	0.0599	0.0513	0.044	0.0397	0.0292	0.0603	0.0418	0.0077	0.0518	0.0856	0.0727	0.037	0.0053	0.0541	0.0688	0.028	0.0196	0.0255	0.0344	0.0232	0.0666
81Hz	0.0514	0.0145	0.0265	0.0454	0.0389	0.0177	0.0155	0.0412	0.108	0.1215	0.1251	0.1513	0.1074	0.0398	0.0439	0.1	0.0843	0.058	0.026	0.0148	0.0245	0.0382	0.0505	0.0445	0.113	0.1226	0.076	0.0124	0.0601	0.0482	0.0331	0.0326	0.0293	0.0556	0.0416	0.007	0.0517	0.0948	0.0762	0.0417	0.0069	0.0524	0.0674	0.0271	0.0198	0.0227	0.0307	0.0052	0.0698
81.5Hz	0.061	0.0165	0.0322	0.0528	0.0367	0.0132	0.009	0.0329	0.103	0.1177	0.1244	0.1493	0.1031	0.031	0.0341	0.093	0.0785	0.0539	0.0268	0.0154	0.0239	0.0409	0.0486	0.0327	0.1133	0.1189	0.0747	0.0244	0.0587	0.0445	0.0242	0.0267	0.0264	0.0506	0.042	0.0091	0.0554	0.1006	0.0763	0.0442	0.0169	0.0511	0.0644	0.0278	0.0209	0.0252	0.0321	0.0152	0.0745
82Hz	0.0691	0.0258	0.0394	0.0592	0.0351	0.0095	0.002	0.0241	0.0978	0.1071	0.1155	0.1418	0.0952	0.0262	0.0287	0.0854	0.0687	0.0475	0.0303	0.0186	0.0211	0.0417	0.0485	0.0312	0.1109	0.109	0.0734	0.0352	0.0554	0.0429	0.0211	0.0226	0.0229	0.0452	0.041	0.0178	0.0631	0.1032	0.0721	0.0445	0.0255	0.0494	0.0597	0.0313	0.0251	0.0323	0.037	0.0317	0.0808
82.5Hz	0.0751	0.0365	0.0476	0.0641	0.0348	0.0093	0.0058	0.0144	0.0941	0.0917	0.1015	0.1293	0.0849	0.0248	0.0262	0.078	0.0573	0.0393	0.0354	0.0235	0.0157	0.0413	0.0502	0.0415	0.1062	0.0938	0.0709	0.0417	0.0498	0.045	0.0257	0.0213	0.0208	0.0394	0.0377	0.0297	0.0734	0.1025	0.0638	0.0426	0.0315	0.0466	0.053	0.0368	0.0326	0.0415	0.043	0.0453	0.0877
83Hz	0.0782	0.0451	0.0554	0.067	0.0357	0.0133	0.0139	0.0028	0.0933	0.0756	0.0873	0.1128	0.0735	0.0241	0.0245	0.0711	0.047	0.0312	0.0406	0.0291	0.0086	0.0404	0.0524	0.0547	0.0997	0.0747	0.0664	0.0438	0.0418	0.0501	0.0345	0.0224	0.0201	0.0338	0.0321	0.0418	0.0844	0.0991	0.0519	0.0387	0.034	0.0423	0.0446	0.0423	0.0417	0.051	0.0478	0.0546	0.0939
83.5Hz	0.0777	0.0499	0.0615	0.0678	0.0366	0.0189	0.0223	0.0111	0.0963	0.0659	0.0782	0.0938	0.0619	0.0225	0.0224	0.0648	0.0404	0.0257	0.0445	0.0347	0.0061	0.0395	0.0535	0.0653	0.0918	0.0535	0.0598	0.0423	0.0318	0.0565	0.0447	0.0242	0.0196	0.0288	0.0247	0.0524	0.0944	0.0936	0.0377	0.0332	0.0331	0.037	0.0349	0.0463	0.0505	0.0594	0.0498	0.059	0.0978
84Hz	0.0735	0.05	0.0647	0.0668	0.0356	0.0245	0.0305	0.0274	0.1025	0.0689	0.0772	0.0742	0.0511	0.0207	0.0204	0.0591	0.0385	0.0245	0.0465	0.0398	0.0144	0.0386	0.0523	0.0714	0.0833	0.0321	0.0522	0.0385	0.0208	0.0631	0.055	0.0253	0.0183	0.025	0.0178	0.0605	0.102	0.0872	0.0226	0.0269	0.0294	0.0316	0.025	0.0479	0.0571	0.0661	0.048	0.0589	0.0983
84.5Hz	0.0659	0.0457	0.0645	0.0644	0.0316	0.0293	0.0376	0.0447	0.1109	0.0816	0.082	0.0567	0.042	0.0199	0.0188	0.0539	0.0396	0.0262	0.0464	0.0441	0.0238	0.0372	0.0481	0.0725	0.0748	0.0131	0.0446	0.0334	0.0128	0.0695	0.065	0.0252	0.0167	0.0225	0.0152	0.0659	0.1061	0.0812	0.0083	0.0204	0.0239	0.0273	0.0173	0.047	0.0603	0.0707	0.0427	0.0555	0.0945
85Hz	0.0561	0.0383	0.0606	0.0616	0.0239	0.033	0.0425	0.0614	0.1198	0.0957	0.0885	0.0455	0.0358	0.0207	0.0172	0.0492	0.0411	0.0274	0.0441	0.0471	0.0317	0.0349	0.041	0.0694	0.0667	0.01	0.038	0.0278	0.0158	0.0759	0.0745	0.0248	0.0155	0.0212	0.0189	0.0686	0.1061	0.0768	0.0037	0.0145	0.0181	0.0249	0.0154	0.0439	0.0597	0.0731	0.0357	0.0512	0.0863
85.5Hz	0.0461	0.03	0.0533	0.0593	0.0127	0.0357	0.0441	0.0761	0.128	0.1046	0.0936	0.0445	0.0337	0.0222	0.0148	0.0453	0.0413	0.0264	0.0401	0.0485	0.0368	0.0319	0.0322	0.063	0.0589	0.0221	0.033	0.0217	0.0252	0.0819	0.0835	0.026	0.0154	0.0203	0.0247	0.0687	0.1019	0.0741	0.0133	0.01	0.0133	0.0241	0.0195	0.0389	0.0555	0.0733	0.0313	0.0486	0.074
86Hz	0.0387	0.0233	0.0433	0.0581	0.001	0.0377	0.0415	0.0878	0.1343	0.105	0.0961	0.0516	0.0347	0.0233	0.0109	0.0421	0.0394	0.023	0.0349	0.0481	0.0385	0.0289	0.0237	0.0545	0.0511	0.0314	0.0298	0.0151	0.034	0.0871	0.0919	0.0304	0.0156	0.0193	0.0292	0.0663	0.0936	0.0726	0.02	0.0072	0.0108	0.024	0.0252	0.0323	0.0488	0.0711	0.0341	0.0492	0.0585
86.5Hz	0.0358	0.0203	0.0315	0.0584	0.0161	0.0393	0.0343	0.0962	0.1382	0.0958	0.0958	0.0613	0.0368	0.0234	0.0059	0.04	0.0355	0.0182	0.0294	0.0461	0.0368	0.0269	0.0191	0.0449	0.0432	0.0365	0.0286	0.0097	0.0404	0.0904	0.0993	0.0377	0.0152	0.018	0.031	0.0618	0.082	0.071	0.0245	0.0056	0.0108	0.0235	0.0303	0.0247	0.0412	0.0668	0.0426	0.0526	0.0413
87Hz	0.0365	0.0209	0.02	0.06	0.0313	0.0408	0.0232	0.1017	0.1395	0.0778	0.093	0.0699	0.0379	0.0224	0.0048	0.039	0.03	0.0136	0.0249	0.0427	0.032	0.0265	0.0214	0.0351	0.0354	0.0372	0.0296	0.011	0.0434	0.0911	0.105	0.0464	0.0132	0.0167	0.0297	0.0554	0.0679	0.0684	0.0279	0.0035	0.0122	0.0216	0.0346	0.0175	0.0345	0.0603	0.0522	0.0568	0.0257
87.5Hz	0.0375	0.0236	0.0143	0.0626	0.0447	0.0422	0.0116	0.1051	0.1382	0.0541	0.0888	0.0756	0.0371	0.0203	0.0103	0.0389	0.0236	0.011	0.0226	0.0382	0.0251	0.0271	0.0278	0.0262	0.0287	0.0341	0.0325	0.018	0.0427	0.0888	0.1085	0.0553	0.0108	0.016	0.0259	0.0479	0.0526	0.0642	0.0314	0.0006	0.0142	0.0178	0.0384	0.0148	0.0294	0.0522	0.0597	0.0601	0.0192
88Hz	0.0364	0.0271	0.0208	0.0659	0.055	0.0437	0.0143	0.1069	0.135	0.0314	0.0847	0.0782	0.0342	0.0173	0.016	0.0394	0.0183	0.0112	0.0233	0.0329	0.0172	0.0277	0.0349	0.0202	0.0242	0.0277	0.0365	0.0257	0.0383	0.0837	0.109	0.0636	0.012	0.0165	0.0204	0.04	0.0376	0.0583	0.0355	0.0063	0.0171	0.0126	0.0423	0.0196	0.0254	0.0432	0.0638	0.0617	0.0263
88.5Hz	0.0321	0.0306	0.0317	0.0692	0.0612	0.0449	0.0271	0.1073	0.1302	0.0272	0.082	0.0778	0.0295	0.0134	0.0203	0.0402	0.0171	0.0137	0.026	0.027	0.0097	0.0281	0.0414	0.0205	0.0224	0.0193	0.0408	0.0325	0.0304	0.0763	0.1062	0.0705	0.0192	0.0183	0.0158	0.0325	0.0246	0.0513	0.0397	0.0145	0.0214	0.0102	0.0466	0.0275	0.0214	0.0344	0.0644	0.061	0.0359
89Hz	0.0249	0.0338	0.042	0.0717	0.0629	0.0451	0.0382	0.1059	0.1242	0.0423	0.0813	0.0751	0.0235	0.0089	0.0229	0.0408	0.0212	0.0183	0.0293	0.0208	0.0056	0.0285	0.047	0.0265	0.0229	0.0112	0.045	0.0379	0.0199	0.0675	0.1001	0.075	0.0294	0.022	0.0164	0.0265	0.0152	0.0439	0.0428	0.0243	0.0278	0.0173	0.0511	0.0353	0.017	0.027	0.0623	0.0577	0.0424
89.5Hz	0.0157	0.0358	0.05	0.0728	0.0601	0.0439	0.0447	0.1022	0.1174	0.056	0.0819	0.0713	0.0168	0.004	0.0242	0.0408	0.0276	0.0248	0.0325	0.0142	0.0077	0.0292	0.0516	0.0347	0.0248	0.0103	0.0488	0.0421	0.0083	0.0581	0.0912	0.0763	0.0401	0.0278	0.0227	0.0234	0.0107	0.0372	0.0436	0.0347	0.0367	0.0291	0.0551	0.0421	0.0132	0.0213	0.0587	0.0518	0.0445
90Hz	0.0067	0.0367	0.0548	0.0718	0.0534	0.0408	0.0456	0.0961	0.1098	0.0616	0.0827	0.0674	0.0096	0.0016	0.0248	0.0397	0.0336	0.0325	0.0356	0.0072	0.0115	0.03	0.0551	0.0424	0.0273	0.0173	0.0523	0.0457	0.0061	0.0482	0.0803	0.0736	0.0496	0.0354	0.0309	0.0241	0.0086	0.0322	0.0411	0.0447	0.0477	0.0416	0.0577	0.0476	0.0128	0.0165	0.055	0.0435	0.0427
90.5Hz	0.0053	0.0364	0.0557	0.0688	0.0438	0.0363	0.0411	0.0878	0.1019	0.0577	0.0828	0.0646	0.0026	0.0063	0.0249	0.0373	0.0378	0.0401	0.039	0.0021	0.0145	0.0302	0.0575	0.0484	0.0298	0.0242	0.0552	0.0493	0.0158	0.0379	0.0687	0.0667	0.0565	0.044	0.0387	0.0278	0.0061	0.0299	0.0348	0.0536	0.06	0.0526	0.0575	0.0519	0.0172	0.0109	0.0523	0.0339	0.0383
91Hz	0.0105	0.0354	0.0526	0.0642	0.0329	0.031	0.0326	0.0777	0.0939	0.0452	0.0817	0.0629	0.0054	0.0108	0.0247	0.0334	0.0396	0.0463	0.0431	0.0093	0.0168	0.0287	0.0588	0.0519	0.0313	0.0287	0.0574	0.0528	0.0239	0.0272	0.0575	0.056	0.0601	0.0522	0.0446	0.0327	0.0071	0.0308	0.0245	0.0612	0.0723	0.0609	0.0535	0.0553	0.0241	0.0049	0.0514	0.0249	0.0333
91.5Hz	0.0132	0.0343	0.0456	0.0588	0.023	0.0261	0.0221	0.0671	0.0863	0.0265	0.0796	0.0621	0.0122	0.0147	0.0239	0.028	0.0388	0.0502	0.0476	0.0182	0.0184	0.0255	0.0591	0.0522	0.0314	0.0299	0.0585	0.0559	0.0291	0.0162	0.0478	0.0426	0.0601	0.0589	0.0478	0.0371	0.0157	0.0347	0.0109	0.0675	0.083	0.066	0.0452	0.0576	0.032	0.0098	0.0523	0.0207	0.0288
92Hz	0.0122	0.0337	0.0355	0.0539	0.0189	0.0222	0.0115	0.0573	0.0795	0.0048	0.077	0.0613	0.018	0.0177	0.0224	0.0215	0.0358	0.0513	0.0519	0.0273	0.0199	0.0215	0.0586	0.0494	0.03	0.0276	0.0583	0.0578	0.0316	0.0062	0.0402	0.028	0.0572	0.0631	0.0478	0.0401	0.0277	0.0414	0.0072	0.0727	0.0907	0.0682	0.0329	0.059	0.04	0.0213	0.0548	0.0241	0.0254
92.5Hz	0.008	0.0339	0.0237	0.0506	0.0232	0.0193	0.0028	0.0491	0.0738	0.0162	0.0745	0.0597	0.0219	0.0193	0.0205	0.0147	0.031	0.0494	0.0553	0.0356	0.0222	0.02	0.0573	0.0435	0.0274	0.0225	0.0568	0.0578	0.032	0.006	0.035	0.0137	0.0519	0.0644	0.0447	0.0407	0.041	0.0504	0.0248	0.0767	0.0941	0.0688	0.018	0.0594	0.0473	0.0336	0.0581	0.0312	0.0223
93Hz	0.0045	0.0353	0.015	0.0499	0.0317	0.0171	0.003	0.0431	0.0689	0.034	0.0722	0.0564	0.0238	0.0194	0.0186	0.0087	0.0253	0.0451	0.057	0.0421	0.0258	0.0236	0.0555	0.0352	0.0247	0.0164	0.0541	0.0557	0.031	0.0131	0.0322	0.0036	0.0452	0.0631	0.0395	0.039	0.0543	0.061	0.0427	0.0787	0.0925	0.0691	0.0076	0.0587	0.0528	0.0446	0.0614	0.0378	0.0193
93.5Hz	0.0111	0.0378	0.0192	0.0527	0.0406	0.0153	0.0063	0.0386	0.0647	0.0461	0.07	0.0511	0.0237	0.0176	0.0175	0.0062	0.0192	0.0392	0.0569	0.0458	0.0304	0.0309	0.0532	0.0254	0.0225	0.0131	0.0503	0.0513	0.0289	0.0182	0.0316	0.011	0.0376	0.0596	0.034	0.036	0.0667	0.072	0.0585	0.0781	0.0858	0.0698	0.0191	0.0569	0.0554	0.0529	0.0638	0.0424	0.0169
94Hz	0.0205	0.0407	0.0311	0.0586	0.049	0.0141	0.0077	0.0346	0.0607	0.0513	0.0678	0.044	0.0222	0.0141	0.0176	0.0081	0.0134	0.0324	0.0549	0.0462	0.0351	0.0386	0.0508	0.0153	0.0215	0.0159	0.0455	0.0452	0.026	0.0205	0.0329	0.0185	0.0296	0.0546	0.0307	0.0342	0.0774	0.0816	0.0704	0.0743	0.0744	0.0709	0.0328	0.0536	0.0545	0.0574	0.0644	0.0446	0.0158
94.5Hz	0.0294	0.0432	0.0427	0.0662	0.0571	0.0143	0.0085	0.0304	0.0568	0.0494	0.0654	0.0358	0.0205	0.0089	0.0191	0.0105	0.0085	0.0258	0.0516	0.043	0.0387	0.0446	0.0482	0.0079	0.0214	0.0219	0.0399	0.038	0.0227	0.0201	0.0356	0.0236	0.0216	0.0489	0.0305	0.0363	0.086	0.0879	0.0771	0.0676	0.0597	0.0716	0.0431	0.0487	0.0502	0.0579	0.0627	0.0446	0.0157
95Hz	0.0364	0.0442	0.0518	0.0738	0.0648	0.017	0.0093	0.0263	0.0528	0.0414	0.0629	0.0285	0.0196	0.0047	0.0215	0.0123	0.0048	0.0205	0.0475	0.0366	0.0404	0.0481	0.0455	0.0101	0.022	0.0274	0.0335	0.0305	0.0193	0.0177	0.0391	0.0268	0.0151	0.0429	0.0316	0.0423	0.0922	0.0895	0.0783	0.0592	0.0437	0.0714	0.0487	0.042	0.043	0.0547	0.0584	0.043	0.0153
95.5Hz	0.0408	0.0429	0.0573	0.0793	0.0721	0.0229	0.01	0.0234	0.0486	0.029	0.0607	0.0264	0.0206	0.0088	0.0244	0.0139	0.0034	0.018	0.0433	0.0278	0.0396	0.0487	0.0425	0.0162	0.023	0.0312	0.0267	0.0237	0.0163	0.0151	0.0431	0.0295	0.0131	0.0371	0.0317	0.0498	0.0959	0.0853	0.0745	0.051	0.0297	0.0699	0.0497	0.0341	0.0339	0.0488	0.0516	0.0402	0.0139
96Hz	0.0424	0.0391	0.0589	0.0814	0.0787	0.0314	0.0116	0.0229	0.044	0.0144	0.0594	0.032	0.0241	0.0163	0.0272	0.0164	0.0052	0.0194	0.0398	0.0177	0.0366	0.0468	0.0387	0.0209	0.0237	0.0331	0.0206	0.0187	0.0135	0.0149	0.0474	0.0328	0.0165	0.0315	0.0294	0.0563	0.0971	0.0755	0.0668	0.0444	0.0231	0.0673	0.0468	0.0256	0.0242	0.0413	0.043	0.0367	0.0123
96.5Hz	0.0414	0.033	0.0567	0.0793	0.0837	0.0414	0.0157	0.0247	0.0391	0.0046	0.0595	0.0424	0.03	0.0235	0.0293	0.0201	0.0092	0.0239	0.0375	0.0083	0.0317	0.0429	0.0337	0.0236	0.0235	0.033	0.0175	0.0163	0.0103	0.0186	0.0515	0.0368	0.0212	0.0262	0.0244	0.0603	0.0961	0.0613	0.0572	0.0398	0.0261	0.0639	0.0412	0.0171	0.0151	0.0338	0.0335	0.0324	0.0131
97Hz	0.039	0.0259	0.0514	0.073	0.0865	0.0516	0.0225	0.0273	0.0336	0.0158	0.0616	0.0538	0.0373	0.0291	0.0302	0.0245	0.0149	0.0297	0.0369	0.0066	0.0253	0.0381	0.0277	0.0241	0.022	0.0314	0.0199	0.017	0.006	0.0249	0.0552	0.0411	0.0246	0.0213	0.0178	0.0614	0.0934	0.0449	0.0474	0.0359	0.0323	0.0602	0.0343	0.0094	0.0076	0.0275	0.0244	0.0278	0.0179
97.5Hz	0.0369	0.0204	0.0439	0.0634	0.0865	0.0606	0.0306	0.0291	0.0274	0.0267	0.0653	0.064	0.0448	0.0327	0.0291	0.0288	0.0213	0.0353	0.0379	0.0131	0.0178	0.0333	0.0207	0.0229	0.0193	0.0289	0.0264	0.0204	0.0045	0.0321	0.0576	0.0446	0.0256	0.0171	0.0111	0.06	0.0897	0.0301	0.039	0.0313	0.0368	0.0564	0.0273	0.0029	0.0035	0.0232	0.0169	0.0232	0.0248
98Hz	0.0368	0.0193	0.0353	0.0519	0.0834	0.0671	0.0385	0.0294	0.0205	0.0347	0.0697	0.0716	0.051	0.0341	0.0259	0.0326	0.0275	0.0399	0.04	0.0192	0.0097	0.0295	0.0135	0.0204	0.0164	0.0265	0.0344	0.0261	0.0121	0.0394	0.0581	0.0466	0.0243	0.0138	0.0076	0.0566	0.0855	0.0238	0.0329	0.0251	0.0385	0.0528	0.0208	0.0023	0.0058	0.0209	0.0121	0.0198	0.032
98.5Hz	0.0391	0.0219	0.0267	0.0402	0.0776	0.0704	0.0448	0.0282	0.013	0.0398	0.0735	0.0757	0.0547	0.0339	0.0207	0.0355	0.0321	0.043	0.0419	0.0238	0.0016	0.0272	0.0069	0.0171	0.0153	0.026	0.0424	0.0332	0.0225	0.0462	0.0559	0.0469	0.0213	0.0114	0.0092	0.0519	0.0815	0.0283	0.0288	0.018	0.038	0.0494	0.0151	0.0061	0.0096	0.02	0.0098	0.0188	0.0387
99Hz	0.0428	0.025	0.0193	0.0306	0.0697	0.0698	0.0488	0.0258	0.0054	0.0428	0.0753	0.0759	0.0549	0.0333	0.0147	0.0375	0.034	0.0443	0.0428	0.0268	0.0071	0.0266	0.0042	0.0131	0.0171	0.0292	0.0494	0.0403	0.0339	0.0522	0.0505	0.0455	0.0177	0.0099	0.0117	0.0466	0.0775	0.036	0.0257	0.0117	0.0368	0.0464	0.0106	0.0088	0.0135	0.02	0.0083	0.02	0.0445
99.5Hz	0.0457	0.0268	0.014	0.0251	0.0604	0.0656	0.0504	0.0224	0.0039	0.0445	0.074	0.0726	0.0513	0.033	0.0121	0.0388	0.0322	0.044	0.0418	0.0283	0.0148	0.0277	0.0085	0.0084	0.0214	0.0361	0.0549	0.0456	0.0448	0.0569	0.0418	0.0431	0.0154	0.0093	0.0126	0.041	0.0737	0.0419	0.0223	0.0102	0.0362	0.044	0.0086	0.0106	0.0173	0.0203	0.006	0.0225	0.0494
100Hz	0.0465	0.027	0.0107	0.0243	0.0505	0.0585	0.0503	0.0179	0.0107	0.0452	0.0693	0.0665	0.044	0.0335	0.0171	0.0399	0.0267	0.0425	0.0387	0.0281	0.0213	0.0298	0.0141	0.0034	0.0272	0.0451	0.0583	0.0478	0.0543	0.0604	0.0301	0.04	0.0158	0.01	0.0111	0.0355	0.0695	0.0454	0.0176	0.0144	0.0369	0.0418	0.0096	0.0117	0.0209	0.0209	0.0026	0.0249	0.0533
100.5Hz	0.0441	0.0265	0.0079	0.0264	0.0412	0.0496	0.0494	0.0121	0.0171	0.0451	0.0612	0.0589	0.0338	0.0344	0.0253	0.041	0.0177	0.0403	0.0336	0.0264	0.0258	0.0325	0.0199	0.0062	0.0342	0.0543	0.0594	0.0456	0.0615	0.063	0.0162	0.0369	0.0181	0.012	0.0077	0.0305	0.0648	0.0473	0.0112	0.0201	0.0382	0.0398	0.0119	0.0123	0.0243	0.0219	0.0016	0.0269	0.0563
101Hz	0.0381	0.0261	0.0044	0.0291	0.0337	0.0415	0.049	0.005	0.0221	0.044	0.0504	0.0513	0.0216	0.0348	0.033	0.0424	0.0062	0.038	0.027	0.0234	0.0283	0.0348	0.0255	0.0147	0.0423	0.062	0.0581	0.0388	0.0662	0.0655	0.002	0.034	0.0204	0.015	0.0038	0.0259	0.0598	0.0489	0.0048	0.0256	0.0392	0.0375	0.0138	0.0123	0.0273	0.023	0.0051	0.0284	0.0583
101.5Hz	0.0288	0.0266	0.0028	0.0311	0.0302	0.0376	0.0498	0.0038	0.0255	0.0417	0.0376	0.0449	0.0087	0.0344	0.0384	0.0445	0.006	0.036	0.0195	0.0193	0.0286	0.0361	0.0305	0.0243	0.0509	0.0671	0.0551	0.0278	0.0687	0.0683	0.0128	0.0314	0.0211	0.0186	0.0066	0.0212	0.0548	0.0514	0.0092	0.0301	0.0389	0.0346	0.0148	0.0116	0.03	0.0245	0.0073	0.0298	0.0594
102Hz	0.0167	0.0284	0.0081	0.0319	0.0318	0.0402	0.0518	0.0124	0.027	0.0383	0.0239	0.0406	0.0061	0.0328	0.0408	0.0472	0.0181	0.0345	0.0123	0.0149	0.0271	0.0358	0.0341	0.034	0.0593	0.0688	0.0507	0.0139	0.0696	0.0714	0.0254	0.029	0.0197	0.0225	0.0138	0.016	0.0508	0.0548	0.0183	0.0334	0.0368	0.0311	0.0153	0.0105	0.0323	0.0264	0.007	0.0315	0.0594
102.5Hz	0.0034	0.0313	0.0143	0.0311	0.037	0.0476	0.0544	0.0206	0.0266	0.0343	0.0103	0.0386	0.0174	0.03	0.0401	0.0502	0.0283	0.0333	0.007	0.0107	0.0246	0.0337	0.0359	0.0425	0.0663	0.0669	0.0454	0.0026	0.0695	0.0742	0.0354	0.0264	0.016	0.0263	0.0218	0.0114	0.049	0.0589	0.0265	0.0349	0.0333	0.0267	0.016	0.0103	0.034	0.029	0.004	0.0338	0.0584
103Hz	0.0127	0.0352	0.0195	0.0285	0.0431	0.0563	0.0569	0.0271	0.0244	0.03	0.005	0.0388	0.0276	0.0264	0.0372	0.0529	0.0357	0.0325	0.0073	0.0068	0.022	0.0298	0.0354	0.0487	0.0711	0.0621	0.0393	0.0165	0.0687	0.0758	0.0421	0.0237	0.0104	0.0301	0.0299	0.0127	0.0499	0.0628	0.0322	0.0345	0.0292	0.0218	0.0176	0.012	0.0348	0.0323	0.0029	0.0367	0.0563
103.5Hz	0.0273	0.0398	0.023	0.0244	0.0484	0.0639	0.0582	0.0312	0.0208	0.026	0.0162	0.0405	0.0356	0.023	0.0339	0.0549	0.0394	0.0316	0.0112	0.004	0.02	0.0245	0.0329	0.0518	0.073	0.0557	0.0322	0.0298	0.0667	0.0754	0.0456	0.0205	0.0042	0.0339	0.0374	0.0204	0.053	0.0659	0.0346	0.0322	0.0257	0.0175	0.0204	0.0151	0.0345	0.036	0.011	0.0398	0.0532
104Hz	0.0402	0.0445	0.025	0.0196	0.0519	0.0692	0.0577	0.0323	0.0172	0.0228	0.027	0.0428	0.0408	0.0218	0.0327	0.0555	0.0394	0.0303	0.0152	0.0046	0.0191	0.0183	0.0292	0.0513	0.072	0.0496	0.0247	0.0411	0.0625	0.0727	0.0466	0.0167	0.0052	0.0378	0.0439	0.0295	0.0567	0.0679	0.0336	0.0286	0.0243	0.0159	0.0238	0.0179	0.0328	0.0397	0.0205	0.0423	0.0491
104.5Hz	0.0502	0.0487	0.0265	0.0164	0.0531	0.0717	0.0549	0.0305	0.0152	0.0216	0.0363	0.0444	0.0432	0.0248	0.0351	0.0546	0.0361	0.0282	0.0183	0.0081	0.0189	0.0125	0.0252	0.0474	0.0685	0.0453	0.0195	0.05	0.0552	0.0681	0.0458	0.0121	0.0119	0.042	0.0488	0.0369	0.0596	0.0685	0.03	0.0245	0.025	0.0185	0.0274	0.0193	0.0296	0.0429	0.0299	0.0433	0.044
105Hz	0.0564	0.0515	0.0289	0.0176	0.0515	0.0719	0.0497	0.0266	0.0157	0.0236	0.044	0.0443	0.0427	0.0308	0.0401	0.0521	0.0302	0.0253	0.0205	0.0121	0.0189	0.009	0.0222	0.0405	0.063	0.0432	0.0215	0.0568	0.0447	0.0625	0.0446	0.0068	0.0181	0.0464	0.0518	0.0409	0.0604	0.0676	0.0257	0.0209	0.027	0.024	0.0303	0.0191	0.0253	0.0454	0.0376	0.0424	0.0379
105.5Hz	0.0586	0.052	0.0331	0.0228	0.0465	0.0703	0.0424	0.0214	0.0172	0.0287	0.0501	0.0416	0.0396	0.0375	0.0454	0.0481	0.0228	0.0216	0.0213	0.0159	0.0182	0.0096	0.0209	0.0313	0.0565	0.0419	0.0294	0.0622	0.0322	0.0575	0.0438	0.003	0.0232	0.0507	0.0525	0.0408	0.0586	0.0654	0.0234	0.0186	0.0288	0.0302	0.0322	0.0177	0.0206	0.0468	0.0426	0.0394	0.0312
106Hz	0.0569	0.0495	0.0382	0.0293	0.0381	0.0682	0.0337	0.0163	0.0181	0.0356	0.0546	0.0366	0.0344	0.043	0.0492	0.0431	0.0151	0.0176	0.0208	0.0191	0.0165	0.0125	0.0209	0.021	0.0498	0.0395	0.0383	0.0665	0.0225	0.0546	0.0437	0.0071	0.0266	0.0543	0.0511	0.0366	0.0539	0.0621	0.025	0.0174	0.0294	0.0359	0.0327	0.0161	0.0171	0.0473	0.0445	0.0348	0.024
106.5Hz	0.0521	0.0435	0.0431	0.0357	0.0264	0.0664	0.025	0.0126	0.0184	0.0431	0.0574	0.03	0.0281	0.0466	0.0506	0.0376	0.0086	0.0138	0.0189	0.0215	0.0134	0.0154	0.0217	0.0113	0.0438	0.0345	0.0454	0.0698	0.0253	0.0544	0.0441	0.0121	0.0282	0.0569	0.0482	0.0295	0.0466	0.0578	0.0292	0.0162	0.0288	0.0406	0.0316	0.0149	0.0169	0.0468	0.0432	0.029	0.0168
107Hz	0.0454	0.0342	0.0469	0.042	0.014	0.066	0.0197	0.0116	0.0193	0.0498	0.059	0.0231	0.0216	0.0482	0.049	0.0323	0.0058	0.0109	0.0157	0.0235	0.0091	0.0179	0.0229	0.0082	0.039	0.0268	0.0497	0.072	0.0379	0.0562	0.0445	0.0154	0.0281	0.0581	0.0451	0.0214	0.0373	0.0529	0.0339	0.0141	0.0274	0.0438	0.0293	0.0141	0.0201	0.0451	0.0395	0.0228	0.01
107.5Hz	0.038	0.0226	0.0497	0.0483	0.0145	0.0672	0.0227	0.0139	0.0222	0.055	0.0597	0.0172	0.0162	0.0482	0.0446	0.0277	0.0066	0.0093	0.0119	0.0253	0.0045	0.02	0.0242	0.0144	0.0357	0.0169	0.051	0.0726	0.0514	0.0584	0.0443	0.0164	0.0266	0.0576	0.0433	0.0165	0.0266	0.0479	0.0376	0.0112	0.0259	0.0454	0.0269	0.0131	0.0252	0.0419	0.0344	0.0166	0.0044
108Hz	0.0318	0.0109	0.0523	0.055	0.0288	0.0698	0.032	0.0189	0.0267	0.058	0.0601	0.0133	0.0133	0.0474	0.0377	0.0241	0.007	0.0093	0.0093	0.0275	0.0061	0.0221	0.0253	0.0213	0.0339	0.0068	0.0498	0.071	0.0624	0.0592	0.0432	0.015	0.0243	0.0554	0.0441	0.0184	0.0156	0.0434	0.0398	0.0096	0.0252	0.0454	0.0259	0.0124	0.0308	0.0369	0.0291	0.0108	0.0027
108.5Hz	0.0284	0.0116	0.0555	0.0615	0.0432	0.0732	0.0432	0.0255	0.031	0.0583	0.0608	0.0118	0.0142	0.0464	0.0289	0.0217	0.0053	0.0108	0.0111	0.03	0.0128	0.024	0.0258	0.0263	0.0333	0.0085	0.0467	0.0665	0.0697	0.0573	0.0411	0.0123	0.0221	0.0514	0.0473	0.0249	0.0078	0.04	0.0405	0.0114	0.0255	0.0438	0.027	0.0145	0.0361	0.03	0.0246	0.0054	0.0054
109Hz	0.0293	0.0234	0.0594	0.0672	0.0541	0.0762	0.054	0.0326	0.0333	0.0558	0.0619	0.0139	0.0183	0.0457	0.0191	0.0205	0.0018	0.0135	0.0165	0.0328	0.0198	0.0255	0.025	0.0291	0.0335	0.0182	0.0423	0.0593	0.0731	0.0523	0.038	0.0111	0.0205	0.046	0.0517	0.0319	0.0115	0.038	0.0399	0.015	0.0264	0.0407	0.0296	0.0211	0.041	0.0214	0.0217	0.0009	0.0077
109.5Hz	0.0339	0.0351	0.0631	0.071	0.0594	0.0779	0.0631	0.0388	0.033	0.0507	0.0634	0.0199	0.0241	0.0456	0.0101	0.0204	0.0043	0.0173	0.0231	0.0355	0.0259	0.0261	0.0227	0.0296	0.0336	0.0265	0.0371	0.05	0.0733	0.0446	0.0343	0.0141	0.0192	0.0396	0.0558	0.0381	0.0192	0.0367	0.0384	0.0178	0.0271	0.0363	0.032	0.0306	0.0456	0.0125	0.0204	0.0042	0.0091
110Hz	0.0401	0.0442	0.0655	0.0723	0.0583	0.0776	0.0696	0.0429	0.0303	0.0437	0.0649	0.028	0.0303	0.0459	0.0093	0.0213	0.0103	0.0216	0.0296	0.0373	0.0303	0.0259	0.0188	0.028	0.033	0.0322	0.0318	0.0402	0.071	0.0357	0.0303	0.0196	0.0176	0.0332	0.0589	0.0426	0.0253	0.0352	0.0361	0.0183	0.0273	0.0309	0.033	0.0414	0.0498	0.0084	0.0208	0.0085	0.0094
110.5Hz	0.0458	0.0499	0.0652	0.0708	0.0511	0.0752	0.0731	0.0439	0.0263	0.0361	0.0663	0.0359	0.0358	0.0465	0.017	0.0231	0.016	0.0256	0.0355	0.0375	0.0327	0.0249	0.0138	0.025	0.0312	0.035	0.0276	0.0326	0.0671	0.0282	0.027	0.0253	0.0159	0.0278	0.0608	0.0449	0.0287	0.0327	0.0332	0.0165	0.0268	0.0254	0.0327	0.052	0.0538	0.0148	0.0224	0.0123	0.0086
111Hz	0.0496	0.0516	0.0616	0.067	0.0389	0.071	0.0735	0.0415	0.0224	0.0303	0.0671	0.042	0.0396	0.0469	0.0247	0.0257	0.0203	0.0289	0.0404	0.0354	0.033	0.0237	0.0087	0.021	0.0282	0.0349	0.026	0.0305	0.0624	0.0248	0.0256	0.0301	0.0144	0.0248	0.0617	0.0445	0.0294	0.0286	0.0299	0.0132	0.0262	0.022	0.0326	0.0613	0.0573	0.0231	0.0248	0.0157	0.0068
111.5Hz	0.0509	0.0495	0.0547	0.0616	0.0239	0.0661	0.071	0.0361	0.0201	0.0288	0.0675	0.0447	0.0409	0.0466	0.03	0.0288	0.0225	0.0308	0.0443	0.0308	0.0318	0.0228	0.0058	0.0164	0.0244	0.0323	0.0267	0.0338	0.0573	0.0252	0.027	0.0339	0.0137	0.0249	0.062	0.0413	0.0278	0.0232	0.0262	0.0107	0.0262	0.0233	0.0352	0.0685	0.0598	0.0296	0.0272	0.0189	0.0038
112Hz	0.0495	0.044	0.0453	0.0553	0.0104	0.0615	0.0665	0.0284	0.0193	0.0315	0.0673	0.0438	0.0394	0.0455	0.0321	0.0319	0.0223	0.0313	0.0473	0.0238	0.0297	0.0223	0.0078	0.0118	0.0207	0.0276	0.0284	0.0391	0.0524	0.026	0.0309	0.0369	0.013	0.0272	0.062	0.0355	0.0247	0.017	0.0225	0.0116	0.0274	0.0291	0.0414	0.0729	0.0606	0.0333	0.029	0.0222	0.0013
112.5Hz	0.046	0.0358	0.0344	0.0492	0.014	0.0575	0.0608	0.0198	0.0186	0.0364	0.0663	0.0397	0.0356	0.0435	0.0304	0.0348	0.02	0.0306	0.0498	0.0163	0.0278	0.0217	0.0116	0.008	0.0179	0.0215	0.0295	0.0437	0.0479	0.0241	0.0362	0.0397	0.0108	0.0308	0.0622	0.0279	0.0211	0.0108	0.019	0.0151	0.0298	0.0371	0.0498	0.0742	0.0592	0.0338	0.0295	0.0258	0.0058
113Hz	0.0415	0.026	0.0232	0.0437	0.0255	0.0539	0.0552	0.0116	0.017	0.0412	0.0645	0.0341	0.0304	0.0412	0.0252	0.0373	0.0172	0.0299	0.0519	0.0134	0.0269	0.0201	0.0153	0.0073	0.0162	0.0147	0.0293	0.046	0.0443	0.0188	0.0417	0.0426	0.0066	0.0352	0.0627	0.0208	0.0179	0.0061	0.0162	0.0183	0.0328	0.0451	0.0578	0.0724	0.0551	0.0318	0.0283	0.0298	0.0118
113.5Hz	0.0371	0.0157	0.0131	0.0394	0.0346	0.0495	0.0506	0.0056	0.0141	0.0451	0.0616	0.0289	0.0258	0.0393	0.0176	0.0394	0.0166	0.0301	0.0537	0.0199	0.0272	0.0169	0.0186	0.0104	0.0154	0.0078	0.028	0.0455	0.0421	0.0112	0.0466	0.046	0.0059	0.0402	0.0635	0.0176	0.0155	0.0049	0.0144	0.02	0.0355	0.0518	0.0633	0.0679	0.0483	0.0282	0.0256	0.034	0.018
114Hz	0.0338	0.0058	0.0056	0.0369	0.04	0.0435	0.0476	0.0056	0.0102	0.0479	0.0574	0.0259	0.0241	0.0386	0.011	0.041	0.0196	0.0317	0.055	0.0299	0.0286	0.0115	0.0216	0.015	0.0149	0.0014	0.0263	0.0421	0.0415	0.0092	0.0503	0.0494	0.0144	0.0456	0.0643	0.0205	0.014	0.0061	0.0136	0.0197	0.037	0.0565	0.0649	0.0613	0.039	0.025	0.0226	0.0381	0.0239
114.5Hz	0.0321	0.0048	0.0074	0.0363	0.0419	0.0352	0.0462	0.0105	0.008	0.05	0.0522	0.0245	0.0263	0.0396	0.0138	0.042	0.0247	0.0338	0.0553	0.0392	0.0308	0.0043	0.0246	0.0196	0.0142	0.0037	0.0246	0.0363	0.0422	0.0185	0.0526	0.0522	0.025	0.0508	0.0649	0.0263	0.0132	0.0068	0.0133	0.0176	0.037	0.0586	0.0622	0.0538	0.028	0.0237	0.0219	0.0419	0.0284
115Hz	0.0318	0.013	0.0138	0.0371	0.0413	0.0248	0.0461	0.017	0.0118	0.0514	0.0461	0.0228	0.0307	0.0421	0.0228	0.0421	0.0293	0.0348	0.0543	0.0464	0.0334	0.004	0.0277	0.0236	0.0129	0.008	0.0233	0.0285	0.0438	0.0292	0.0528	0.0536	0.0348	0.0548	0.0643	0.0322	0.0125	0.0065	0.0132	0.0141	0.0358	0.0583	0.0554	0.0464	0.0164	0.0247	0.0254	0.0449	0.0309
115.5Hz	0.0325	0.0204	0.0204	0.038	0.0395	0.0134	0.0469	0.0245	0.0196	0.0522	0.0399	0.0194	0.0353	0.0454	0.0316	0.0412	0.0322	0.0338	0.0519	0.0507	0.036	0.0131	0.0309	0.0267	0.0109	0.0111	0.0224	0.0198	0.0455	0.0382	0.0507	0.053	0.042	0.0568	0.0621	0.0369	0.0121	0.0057	0.0128	0.0101	0.0341	0.056	0.0452	0.04	0.0057	0.027	0.0322	0.0469	0.0308
116Hz	0.0332	0.0265	0.0265	0.0379	0.0373	0.0079	0.0483	0.0321	0.0283	0.0522	0.0343	0.0142	0.0389	0.0483	0.0378	0.039	0.0327	0.0301	0.0481	0.0517	0.0378	0.0219	0.0338	0.029	0.0084	0.0135	0.0219	0.0124	0.047	0.0441	0.0459	0.0502	0.0454	0.0564	0.0576	0.0404	0.0123	0.0052	0.0116	0.0074	0.0332	0.0524	0.0329	0.0351	0.0053	0.0295	0.0401	0.0476	0.0278
116.5Hz	0.0329	0.0309	0.0316	0.0358	0.0352	0.017	0.05	0.0386	0.0364	0.051	0.0295	0.0088	0.0411	0.0502	0.0406	0.0355	0.0309	0.0242	0.0437	0.0496	0.0381	0.0293	0.0359	0.0302	0.0072	0.016	0.0221	0.011	0.0481	0.0471	0.0385	0.0456	0.0447	0.0536	0.0506	0.0425	0.0136	0.0057	0.0098	0.0086	0.0338	0.0484	0.0198	0.0319	0.0114	0.0318	0.0473	0.047	0.0223
117Hz	0.0309	0.0334	0.0352	0.0314	0.0331	0.0278	0.0515	0.0427	0.0428	0.0487	0.0256	0.0082	0.0417	0.0503	0.0399	0.031	0.027	0.017	0.0397	0.0449	0.0364	0.0349	0.0366	0.0305	0.0098	0.0192	0.0233	0.0151	0.0486	0.0477	0.0291	0.0398	0.0403	0.049	0.0415	0.0435	0.0163	0.0068	0.0075	0.0128	0.036	0.045	0.0086	0.03	0.0144	0.0338	0.053	0.0452	0.0152
117.5Hz	0.0269	0.0341	0.0371	0.0254	0.0304	0.0371	0.052	0.0434	0.0468	0.0454	0.0219	0.0129	0.041	0.0487	0.036	0.0261	0.0218	0.0113	0.0372	0.0383	0.0326	0.0382	0.0355	0.0295	0.0149	0.0231	0.0254	0.0187	0.0484	0.0476	0.0193	0.034	0.0339	0.0436	0.0311	0.0432	0.0197	0.0084	0.0063	0.0177	0.0386	0.0426	0.0104	0.0293	0.0138	0.0355	0.0566	0.0425	0.0077
118Hz	0.0213	0.0331	0.0373	0.0186	0.027	0.0439	0.0511	0.0406	0.0481	0.0418	0.0176	0.0178	0.0389	0.0454	0.0296	0.0218	0.0164	0.0127	0.037	0.0307	0.0274	0.0394	0.0324	0.0274	0.0203	0.0271	0.028	0.0194	0.0479	0.0485	0.0146	0.0293	0.0278	0.0389	0.0213	0.0418	0.023	0.0106	0.0079	0.0223	0.0407	0.041	0.0199	0.0293	0.0098	0.0369	0.058	0.0392	0.0041
118.5Hz	0.0148	0.0309	0.0362	0.0125	0.0234	0.0485	0.0484	0.0347	0.0467	0.0387	0.0123	0.0211	0.0355	0.0409	0.0216	0.0187	0.0129	0.0198	0.0387	0.0235	0.0218	0.0387	0.0279	0.0245	0.0248	0.0306	0.0308	0.0166	0.0471	0.0514	0.0209	0.0274	0.025	0.0361	0.0166	0.0394	0.0251	0.0135	0.0112	0.0261	0.0416	0.0389	0.0286	0.0299	0.0035	0.0379	0.0574	0.0353	0.0082
119Hz	0.0086	0.0285	0.0344	0.0084	0.0205	0.0511	0.0439	0.0267	0.0431	0.0367	0.0072	0.0225	0.0309	0.036	0.0132	0.0171	0.014	0.028	0.0416	0.0185	0.017	0.0367	0.0232	0.0215	0.0274	0.0329	0.0332	0.0109	0.0466	0.056	0.0318	0.029	0.0261	0.0356	0.0204	0.0359	0.0257	0.017	0.0144	0.0289	0.0411	0.0352	0.0355	0.0308	0.0036	0.0384	0.055	0.031	0.0119
119.5Hz	0.0051	0.0266	0.0328	0.0062	0.0194	0.0522	0.0381	0.0181	0.038	0.0365	0.0077	0.0222	0.0253	0.0313	0.0057	0.0166	0.0186	0.0357	0.0448	0.0176	0.0134	0.0339	0.0206	0.02	0.0278	0.0335	0.035	0.0058	0.0469	0.061	0.0425	0.0331	0.0287	0.0364	0.0282	0.0318	0.0243	0.0208	0.0163	0.0302	0.0396	0.0292	0.0405	0.0316	0.0105	0.0382	0.0513	0.0265	0.0134
120Hz	0.006	0.0257	0.0319	0.0041	0.0206	0.0523	0.0321	0.0106	0.0326	0.0376	0.0141	0.0208	0.0195	0.0273	0.0034	0.0165	0.024	0.0423	0.0478	0.0199	0.0105	0.031	0.022	0.0208	0.0258	0.0325	0.0358	0.0107	0.0481	0.065	0.051	0.038	0.0298	0.0373	0.0359	0.0277	0.0218	0.0246	0.0163	0.0303	0.0381	0.0212	0.0439	0.0319	0.0157	0.0374	0.0467	0.0222	0.0128
120.5Hz	0.0076	0.0258	0.0321	0.0022	0.0235	0.0516	0.0273	0.0054	0.0282	0.0393	0.021	0.0191	0.0146	0.024	0.0069	0.0168	0.0286	0.0472	0.0501	0.0229	0.0074	0.0288	0.0267	0.0234	0.0217	0.0299	0.0356	0.019	0.0498	0.0668	0.0563	0.0425	0.0279	0.0376	0.042	0.025	0.0195	0.0279	0.0145	0.0295	0.0374	0.0135	0.0461	0.0314	0.0184	0.0357	0.0415	0.0185	0.011
121Hz	0.0078	0.0265	0.0333	0.0065	0.027	0.0502	0.0251	0.0034	0.0261	0.0407	0.0267	0.0183	0.0124	0.0216	0.009	0.0172	0.0316	0.0499	0.0515	0.0248	0.0046	0.0279	0.0327	0.0265	0.0161	0.0265	0.0344	0.0257	0.051	0.0659	0.0577	0.0459	0.0229	0.0373	0.0458	0.0252	0.0197	0.0305	0.0119	0.0287	0.0381	0.0135	0.0474	0.0301	0.0182	0.0333	0.0358	0.0159	0.0091
121.5Hz	0.0067	0.0273	0.0349	0.0131	0.0301	0.048	0.0259	0.0049	0.0268	0.0412	0.0305	0.0187	0.0136	0.0198	0.009	0.0176	0.0325	0.0502	0.0519	0.0249	0.0054	0.0288	0.0386	0.0292	0.01	0.0228	0.0322	0.0296	0.0511	0.0621	0.0549	0.048	0.0154	0.0366	0.0471	0.0284	0.0233	0.0321	0.0108	0.0289	0.0403	0.022	0.0479	0.0281	0.0159	0.0301	0.0299	0.0148	0.0079
122Hz	0.0048	0.0279	0.0363	0.0198	0.0322	0.0448	0.0286	0.0093	0.0291	0.0401	0.0322	0.0201	0.0162	0.0184	0.0072	0.0178	0.0315	0.0479	0.0513	0.0232	0.0088	0.0314	0.0434	0.0308	0.0063	0.0196	0.029	0.0299	0.0497	0.0559	0.0485	0.0489	0.0088	0.0363	0.0456	0.0332	0.0286	0.0323	0.0134	0.0307	0.0431	0.0314	0.0476	0.0263	0.0128	0.0266	0.0239	0.0152	0.0069
122.5Hz	0.0038	0.0283	0.0369	0.0255	0.0328	0.0403	0.0313	0.0153	0.0318	0.0372	0.0318	0.0211	0.0186	0.0172	0.0041	0.0176	0.0286	0.0433	0.0497	0.0202	0.012	0.0351	0.0467	0.0309	0.0087	0.0169	0.0253	0.0269	0.0469	0.0482	0.0395	0.0488	0.0128	0.0364	0.0412	0.0377	0.0338	0.0308	0.018	0.0336	0.0455	0.0387	0.0462	0.0252	0.0115	0.0234	0.018	0.017	0.0048
123Hz	0.0054	0.0285	0.0361	0.0294	0.0315	0.0347	0.0331	0.0218	0.0337	0.0325	0.0298	0.021	0.02	0.0162	0.0006	0.0169	0.0244	0.037	0.0474	0.0171	0.0143	0.0392	0.0484	0.0295	0.0132	0.0147	0.0215	0.0213	0.0436	0.04	0.0298	0.0475	0.0228	0.0367	0.0343	0.0409	0.0379	0.0273	0.0224	0.0365	0.0466	0.0428	0.0437	0.0249	0.0136	0.0213	0.0136	0.02	0.0022
123.5Hz	0.0082	0.0284	0.0338	0.0309	0.0286	0.0282	0.0333	0.0275	0.0344	0.0262	0.0269	0.019	0.0204	0.0152	0.0027	0.0159	0.0192	0.0297	0.0445	0.016	0.0164	0.0431	0.0484	0.0262	0.0171	0.0131	0.0185	0.0145	0.0409	0.0332	0.0216	0.0453	0.0326	0.0368	0.0253	0.0425	0.0406	0.0218	0.0256	0.0384	0.0457	0.0433	0.04	0.0247	0.0175	0.0207	0.013	0.0238	0.0073
124Hz	0.0113	0.028	0.0297	0.0303	0.0245	0.0211	0.032	0.0312	0.0338	0.0191	0.0236	0.0153	0.0203	0.0141	0.0052	0.0149	0.0138	0.0223	0.0415	0.0177	0.0189	0.0461	0.0471	0.0211	0.0199	0.013	0.0177	0.0108	0.0398	0.0294	0.0169	0.0422	0.0405	0.0363	0.0151	0.0426	0.0419	0.0147	0.0274	0.0386	0.0428	0.0405	0.0353	0.0234	0.0211	0.0215	0.0166	0.0283	0.0161
124.5Hz	0.0143	0.0271	0.0242	0.0279	0.0199	0.0143	0.0296	0.0325	0.032	0.0123	0.0209	0.0102	0.0201	0.013	0.0066	0.0141	0.0088	0.0158	0.0386	0.0209	0.0221	0.0478	0.0447	0.0146	0.0215	0.0154	0.0198	0.0152	0.0408	0.0296	0.0152	0.0385	0.0458	0.0351	0.0049	0.0418	0.0425	0.0069	0.0279	0.0369	0.0379	0.035	0.0302	0.0206	0.0237	0.0229	0.0214	0.0331	0.0262
125Hz	0.0171	0.0257	0.0178	0.0245	0.0155	0.0086	0.0264	0.0313	0.0293	0.0084	0.0193	0.0059	0.0202	0.012	0.0069	0.0136	0.0045	0.0113	0.0361	0.0234	0.0253	0.0479	0.042	0.0077	0.0222	0.0197	0.024	0.0233	0.0435	0.0325	0.0136	0.0349	0.0483	0.0335	0.0039	0.0406	0.0427	0.0038	0.0275	0.0334	0.0318	0.0277	0.0254	0.0159	0.025	0.0238	0.0252	0.0378	0.0363
125.5Hz	0.0195	0.0237	0.011	0.0207	0.012	0.0055	0.0231	0.0277	0.0262	0.0092	0.0196	0.0085	0.0209	0.0117	0.007	0.0135	0.0011	0.0101	0.0342	0.024	0.0277	0.0461	0.0392	0.0043	0.022	0.0247	0.0288	0.0309	0.047	0.0362	0.0106	0.0323	0.0481	0.0318	0.0107	0.0394	0.0431	0.0097	0.0265	0.029	0.0253	0.0194	0.0214	0.0101	0.0251	0.0237	0.0272	0.0417	0.0452
126Hz	0.0212	0.0214	0.0046	0.0172	0.0095	0.0056	0.0202	0.0225	0.0231	0.0112	0.0218	0.0154	0.0218	0.0125	0.0081	0.014	0.0015	0.0116	0.0329	0.022	0.0288	0.0423	0.0364	0.0087	0.0212	0.0293	0.0331	0.0364	0.0502	0.0395	0.0079	0.0311	0.0454	0.0299	0.0144	0.0382	0.044	0.0145	0.0252	0.0249	0.0199	0.0115	0.019	0.0048	0.0243	0.0221	0.0268	0.0444	0.052
126.5Hz	0.0221	0.0192	0.0004	0.0142	0.008	0.0065	0.0182	0.0166	0.0207	0.0118	0.0259	0.0228	0.0223	0.0141	0.011	0.015	0.0041	0.0141	0.0323	0.0174	0.0287	0.0368	0.0337	0.0136	0.0195	0.033	0.0361	0.0388	0.0524	0.0415	0.0103	0.0314	0.0409	0.0278	0.0148	0.0373	0.0452	0.0166	0.0236	0.0227	0.0171	0.008	0.0183	0.0062	0.0228	0.0193	0.0244	0.0454	0.056
127Hz	0.0221	0.0172	0.0044	0.0119	0.0075	0.0069	0.0175	0.0116	0.0198	0.0113	0.0312	0.0299	0.0217	0.0159	0.0149	0.0162	0.0067	0.0168	0.0321	0.0111	0.0281	0.0298	0.0308	0.0171	0.0167	0.0357	0.0374	0.0377	0.0532	0.042	0.0158	0.0325	0.0352	0.0253	0.012	0.0366	0.0466	0.0163	0.0223	0.0233	0.0181	0.0126	0.0195	0.0113	0.0207	0.0156	0.0207	0.0445	0.0569
127.5Hz	0.0214	0.0153	0.0069	0.01	0.0077	0.0074	0.0184	0.0118	0.0211	0.0123	0.037	0.0365	0.0195	0.0174	0.0193	0.0172	0.0089	0.019	0.0322	0.0066	0.0275	0.0216	0.0277	0.019	0.0127	0.0376	0.0369	0.0335	0.0522	0.0409	0.0206	0.0336	0.0291	0.0223	0.0075	0.0367	0.0476	0.0151	0.0219	0.0262	0.022	0.0199	0.0222	0.0156	0.018	0.0119	0.0169	0.0416	0.0552
128Hz	0.0201	0.0132	0.008	0.0083	0.0082	0.0088	0.0209	0.0177	0.0243	0.0168	0.0427	0.0426	0.0162	0.0187	0.0236	0.0175	0.0103	0.0206	0.0322	0.011	0.0276	0.0131	0.0246	0.0197	0.0076	0.0393	0.0351	0.0274	0.0495	0.0383	0.0229	0.0344	0.0239	0.0196	0.0075	0.0378	0.0479	0.0161	0.0232	0.0296	0.0269	0.027	0.0256	0.0184	0.0147	0.0094	0.0141	0.0371	0.0513
[truncated: 37 more columns]
