# Supplementary material for: The fast continuous wavelet transformation (fCWT) for real-time, high-quality, noise-resistant time–frequency analysis
Source: Nat Comput Sci. 2022 Jan 27;2(1):47–58. doi: 10.1038/s43588-021-00183-z (PMC10766549; doi:10.1038/s43588-021-00183-z)
Supplement: Supplementary file 6 — Zipped experimental and heatmap source data. [file 43588_2021_183_MOESM6_ESM.zip › Figure 6/figure_6_cwt_source_full.csv]

Freq(Hz)\Time(s)	0s	0.00080007s	0.0016001s	0.0024002s	0.0032003s	0.0040004s	0.0048004s	0.0056005s	0.0064006s	0.0072006s	0.0080007s	0.0088008s	0.0096009s	0.010401s	0.011201s	0.012001s	0.012801s	0.013601s	0.014401s	0.015201s	0.016001s	0.016801s	0.017602s	0.018402s	0.019202s	0.020002s	0.020802s	0.021602s	0.022402s	0.023202s	0.024002s	0.024802s	0.025602s	0.026402s	0.027202s	0.028002s	0.028803s	0.029603s	0.030403s	0.031203s	0.032003s	0.032803s	0.033603s	0.034403s	0.035203s	0.036003s	0.036803s	0.037603s	0.038403s
140Hz	0.0027	0.0082	0.0139	0.0197	0.0257	0.0319	0.0384	0.045	0.052	0.0592	0.0667	0.0745	0.0826	0.0908	0.0994	0.1081	0.117	0.126	0.1351	0.1443	0.1535	0.1627	0.1719	0.1809	0.1898	0.1985	0.207	0.2153	0.2232	0.2309	0.2382	0.2451	0.2516	0.2577	0.2634	0.2686	0.2734	0.2777	0.2815	0.285	0.2879	0.2905	0.2926	0.2943	0.2956	0.2966	0.2972	0.2975	0.2975
117.73Hz	0.2773	0.2773	0.2774	0.2774	0.2775	0.2775	0.2776	0.2776	0.2776	0.2776	0.2775	0.2773	0.2771	0.2768	0.2764	0.276	0.2753	0.2746	0.2737	0.2727	0.2715	0.2701	0.2685	0.2668	0.2649	0.2627	0.2604	0.2579	0.2552	0.2523	0.2493	0.246	0.2426	0.239	0.2353	0.2314	0.2275	0.2234	0.2192	0.215	0.2107	0.2064	0.2021	0.1978	0.1936	0.1895	0.1855	0.1816	0.178
98.99Hz	0.0617	0.0616	0.0613	0.0609	0.0604	0.0597	0.0589	0.058	0.057	0.0559	0.0546	0.0533	0.0518	0.0503	0.0486	0.0469	0.0452	0.0434	0.0416	0.0397	0.0379	0.0361	0.0344	0.0329	0.0315	0.0303	0.0293	0.0287	0.0284	0.0285	0.029	0.0298	0.0311	0.0326	0.0344	0.0365	0.0387	0.0411	0.0437	0.0463	0.049	0.0517	0.0544	0.0571	0.0598	0.0625	0.0652	0.0677	0.0703
83.24Hz	0.0014	0.0015	0.0016	0.0019	0.0022	0.0026	0.0031	0.0037	0.0044	0.0051	0.0059	0.0067	0.0077	0.0087	0.0097	0.0109	0.012	0.0133	0.0146	0.0159	0.0173	0.0187	0.0201	0.0216	0.0231	0.0247	0.0262	0.0278	0.0294	0.031	0.0326	0.0342	0.0358	0.0374	0.039	0.0406	0.0422	0.0438	0.0453	0.0468	0.0483	0.0498	0.0512	0.0526	0.0539	0.0552	0.0565	0.0577	0.0589
70Hz	0.1236	0.1235	0.1234	0.1231	0.1227	0.1222	0.1216	0.1209	0.1201	0.1192	0.1183	0.1172	0.116	0.1148	0.1135	0.1121	0.1106	0.109	0.1073	0.1056	0.1038	0.102	0.1001	0.0981	0.0961	0.094	0.0919	0.0898	0.0876	0.0854	0.0832	0.081	0.0789	0.0767	0.0746	0.0726	0.0706	0.0687	0.0669	0.0652	0.0637	0.0624	0.0612	0.0603	0.0596	0.0591	0.0589	0.059	0.0594
58.86Hz	0.3257	0.3257	0.3256	0.3255	0.3253	0.325	0.3247	0.3244	0.324	0.3236	0.3231	0.3226	0.322	0.3214	0.3207	0.3199	0.3191	0.3183	0.3174	0.3164	0.3154	0.3144	0.3133	0.3121	0.3109	0.3096	0.3083	0.3069	0.3054	0.304	0.3024	0.3008	0.2992	0.2975	0.2958	0.294	0.2922	0.2903	0.2884	0.2865	0.2845	0.2825	0.2805	0.2785	0.2764	0.2743	0.2722	0.2701	0.268
49.5Hz	0.2676	0.2676	0.2678	0.268	0.2683	0.2687	0.2691	0.2696	0.2701	0.2707	0.2714	0.2721	0.2729	0.2737	0.2746	0.2755	0.2765	0.2774	0.2785	0.2795	0.2805	0.2816	0.2827	0.2837	0.2848	0.2859	0.287	0.288	0.289	0.2901	0.2911	0.292	0.2929	0.2938	0.2947	0.2955	0.2963	0.297	0.2977	0.2983	0.2989	0.2994	0.2999	0.3002	0.3006	0.3008	0.3011	0.3012	0.3013
41.62Hz	0.3515	0.3517	0.3521	0.3526	0.3533	0.3542	0.3552	0.3564	0.3578	0.3593	0.3609	0.3628	0.3647	0.3668	0.3691	0.3714	0.3739	0.3765	0.3792	0.3819	0.3848	0.3878	0.3908	0.394	0.3971	0.4004	0.4037	0.407	0.4104	0.4138	0.4173	0.4207	0.4242	0.4277	0.4312	0.4346	0.4381	0.4416	0.445	0.4484	0.4518	0.4552	0.4585	0.4618	0.465	0.4682	0.4713	0.4744	0.4774
35Hz	0.39	0.39	0.3899	0.3898	0.3896	0.3894	0.3891	0.3888	0.3884	0.388	0.3876	0.3871	0.3866	0.386	0.3854	0.3847	0.384	0.3833	0.3825	0.3816	0.3808	0.3798	0.3789	0.3779	0.3768	0.3757	0.3746	0.3734	0.3722	0.3709	0.3696	0.3682	0.3668	0.3654	0.3639	0.3624	0.3608	0.3592	0.3576	0.3559	0.3541	0.3524	0.3506	0.3487	0.3468	0.3449	0.3429	0.3409	0.3388
29.43Hz	0.0071	0.0078	0.009	0.0106	0.0124	0.0143	0.0163	0.0184	0.0205	0.0226	0.0248	0.0269	0.0291	0.0312	0.0334	0.0355	0.0377	0.0398	0.0419	0.044	0.0461	0.0482	0.0502	0.0523	0.0543	0.0563	0.0583	0.0602	0.0621	0.064	0.0659	0.0678	0.0696	0.0714	0.0732	0.0749	0.0766	0.0783	0.08	0.0816	0.0832	0.0847	0.0862	0.0877	0.0892	0.0906	0.092	0.0933	0.0946
24.75Hz	0.5944	0.5943	0.5943	0.5943	0.5942	0.5942	0.5941	0.594	0.594	0.5939	0.5938	0.5936	0.5935	0.5934	0.5932	0.593	0.5929	0.5927	0.5925	0.5923	0.5921	0.5918	0.5916	0.5913	0.5911	0.5908	0.5905	0.5902	0.5899	0.5896	0.5893	0.5889	0.5886	0.5882	0.5879	0.5875	0.5871	0.5867	0.5863	0.5859	0.5854	0.585	0.5846	0.5841	0.5836	0.5831	0.5826	0.5821	0.5816
20.81Hz	0.1654	0.1654	0.1654	0.1654	0.1654	0.1654	0.1653	0.1653	0.1653	0.1653	0.1653	0.1652	0.1652	0.1652	0.1652	0.1651	0.1651	0.165	0.165	0.1649	0.1649	0.1648	0.1648	0.1647	0.1647	0.1646	0.1645	0.1645	0.1644	0.1643	0.1642	0.1641	0.1641	0.164	0.1639	0.1638	0.1637	0.1636	0.1634	0.1633	0.1632	0.1631	0.163	0.1628	0.1627	0.1625	0.1624	0.1622	0.1621
17.5Hz	0.2714	0.2714	0.2714	0.2714	0.2714	0.2714	0.2713	0.2713	0.2713	0.2713	0.2712	0.2712	0.2712	0.2711	0.2711	0.271	0.271	0.2709	0.2709	0.2708	0.2708	0.2707	0.2706	0.2706	0.2705	0.2704	0.2703	0.2702	0.2702	0.2701	0.27	0.2699	0.2698	0.2697	0.2696	0.2695	0.2693	0.2692	0.2691	0.269	0.2689	0.2687	0.2686	0.2684	0.2683	0.2682	0.268	0.2679	0.2677
14.72Hz	0.2642	0.2642	0.2642	0.2642	0.2641	0.2641	0.264	0.264	0.2639	0.2639	0.2638	0.2637	0.2636	0.2635	0.2634	0.2633	0.2632	0.2631	0.2629	0.2628	0.2627	0.2625	0.2624	0.2622	0.262	0.2618	0.2616	0.2614	0.2612	0.261	0.2608	0.2606	0.2604	0.2601	0.2599	0.2596	0.2594	0.2591	0.2588	0.2585	0.2583	0.258	0.2577	0.2573	0.257	0.2567	0.2564	0.256	0.2557
12.37Hz	0.0806	0.0806	0.0806	0.0806	0.0807	0.0807	0.0808	0.0808	0.0809	0.081	0.0811	0.0812	0.0813	0.0814	0.0815	0.0817	0.0818	0.082	0.0821	0.0823	0.0825	0.0827	0.0829	0.0831	0.0833	0.0835	0.0838	0.084	0.0843	0.0845	0.0848	0.0851	0.0853	0.0856	0.0859	0.0862	0.0866	0.0869	0.0872	0.0875	0.0879	0.0882	0.0886	0.089	0.0894	0.0897	0.0901	0.0905	0.0909
10.41Hz	0.243	0.243	0.243	0.243	0.243	0.243	0.243	0.2431	0.2431	0.2431	0.2432	0.2432	0.2432	0.2433	0.2433	0.2434	0.2435	0.2435	0.2436	0.2437	0.2437	0.2438	0.2439	0.244	0.2441	0.2441	0.2442	0.2443	0.2444	0.2445	0.2446	0.2448	0.2449	0.245	0.2451	0.2452	0.2454	0.2455	0.2456	0.2458	0.2459	0.2461	0.2462	0.2464	0.2465	0.2467	0.2468	0.247	0.2472
[truncated: 5,000 more columns]
