# Supplementary material for: The fast continuous wavelet transformation (fCWT) for real-time, high-quality, noise-resistant time–frequency analysis
Source: Nat Comput Sci. 2022 Jan 27;2(1):47–58. doi: 10.1038/s43588-021-00183-z (PMC10766549; doi:10.1038/s43588-021-00183-z)
Supplement: Supplementary file 7 — Zipped example and heatmap source data. [file 43588_2021_183_MOESM7_ESM.zip]

Archive with 9 entries (8 files):
- Figure Extended Data 5/
- Figure Extended Data 5/figure_ed5_matlab_source_full.csv
- Figure Extended Data 5/.DS_Store
- __MACOSX/Figure Extended Data 5/._.DS_Store
- Figure Extended Data 5/figure_ed5_fcwt_source_detail.csv
- Figure Extended Data 5/figure_ed5_matlab_source_detail.csv
- Figure Extended Data 5/Arts_SD_EDFig_5.xlsx
- __MACOSX/Figure Extended Data 5/._Arts_SD_EDFig_5.xlsx
- Figure Extended Data 5/figure_ed5_fcwt_source_full.csv
