# Supplementary material for: The fast continuous wavelet transformation (fCWT) for real-time, high-quality, noise-resistant time–frequency analysis
Source: Nat Comput Sci. 2022 Jan 27;2(1):47–58. doi: 10.1038/s43588-021-00183-z (PMC10766549; doi:10.1038/s43588-021-00183-z)
Supplement: Supplementary file 7 — Zipped example and heatmap source data. [file 43588_2021_183_MOESM7_ESM.zip › Figure Extended Data 5/figure_ed5_matlab_source_full.csv]

Freq(Hz)\Time(s)	0.01s	0.02s	0.03s	0.04s	0.05s	0.06s	0.07s	0.08s	0.09s	0.1s	0.11s	0.12s	0.13s	0.14s	0.15s	0.16s	0.17s	0.18s	0.19s	0.2s	0.21s	0.22s	0.23s	0.24s	0.25s	0.26s	0.27s	0.28s	0.29s	0.3s	0.31s	0.32s	0.33s	0.34s	0.35s	0.36s	0.37s	0.38s	0.39s	0.4s	0.41s	0.42s	0.43s	0.44s	0.45s	0.46s	0.47s	0.48s	0.49s
12.5Hz	0.2167	0.2157	0.2135	0.2103	0.206	0.2009	0.1948	0.1879	0.1804	0.1723	0.1636	0.1547	0.1454	0.136	0.1266	0.1171	0.1079	0.0988	0.0901	0.0816	0.0736	0.0661	0.0589	0.0523	0.0462	0.0406	0.0355	0.0308	0.0266	0.0229	0.0196	0.0167	0.0141	0.0119	0.0099	0.0083	0.0069	0.0056	0.0046	0.0038	0.003	0.0025	0.002	0.0016	0.0012	0.001	0.0008	0.0006	0.0005
12.32Hz	0.2167	0.2157	0.2136	0.2104	0.2063	0.2013	0.1954	0.1887	0.1813	0.1734	0.165	0.1561	0.1471	0.1378	0.1285	0.1192	0.11	0.1011	0.0923	0.084	0.0759	0.0683	0.0612	0.0545	0.0483	0.0426	0.0374	0.0326	0.0283	0.0244	0.021	0.0179	0.0153	0.0129	0.0109	0.0091	0.0076	0.0063	0.0052	0.0042	0.0034	0.0028	0.0023	0.0018	0.0014	0.0011	0.0009	0.0007	0.0006
12.14Hz	0.2167	0.2157	0.2137	0.2106	0.2066	0.2017	0.1959	0.1894	0.1823	0.1745	0.1662	0.1576	0.1487	0.1396	0.1304	0.1213	0.1122	0.1033	0.0946	0.0863	0.0782	0.0706	0.0634	0.0567	0.0504	0.0446	0.0393	0.0344	0.03	0.026	0.0225	0.0193	0.0165	0.014	0.0118	0.01	0.0083	0.0069	0.0057	0.0047	0.0039	0.0032	0.0026	0.0021	0.0017	0.0013	0.0011	0.0008	0.0007
11.97Hz	0.2167	0.2157	0.2137	0.2108	0.2069	0.2021	0.1965	0.1902	0.1832	0.1756	0.1675	0.1591	0.1503	0.1414	0.1323	0.1233	0.1143	0.1055	0.0969	0.0886	0.0806	0.0729	0.0657	0.0589	0.0526	0.0467	0.0413	0.0363	0.0317	0.0276	0.024	0.0207	0.0177	0.0151	0.0129	0.0109	0.0092	0.0077	0.0064	0.0053	0.0044	0.0036	0.0029	0.0024	0.0019	0.0015	0.0012	0.001	0.0008
11.8Hz	0.2167	0.2158	0.2138	0.211	0.2072	0.2025	0.1971	0.1909	0.1841	0.1766	0.1688	0.1605	0.1519	0.1431	0.1342	0.1253	0.1164	0.1077	0.0992	0.0909	0.0829	0.0752	0.068	0.0612	0.0547	0.0488	0.0433	0.0382	0.0335	0.0293	0.0255	0.0221	0.0191	0.0163	0.014	0.0119	0.01	0.0084	0.0071	0.0059	0.0049	0.004	0.0033	0.0027	0.0022	0.0018	0.0014	0.0011	0.0009
11.63Hz	0.2167	0.2158	0.2139	0.2111	0.2075	0.2029	0.1976	0.1916	0.1849	0.1777	0.17	0.1619	0.1535	0.1448	0.1361	0.1273	0.1185	0.1099	0.1014	0.0932	0.0852	0.0776	0.0703	0.0634	0.057	0.0509	0.0453	0.0401	0.0354	0.0311	0.0271	0.0236	0.0204	0.0176	0.0151	0.0129	0.011	0.0093	0.0078	0.0065	0.0054	0.0045	0.0037	0.0031	0.0025	0.002	0.0017	0.0013	0.0011
11.46Hz	0.2167	0.2158	0.214	0.2113	0.2077	0.2033	0.1982	0.1923	0.1858	0.1787	0.1712	0.1633	0.155	0.1465	0.1379	0.1293	0.1206	0.1121	0.1037	0.0955	0.0875	0.0799	0.0726	0.0657	0.0592	0.0531	0.0474	0.0421	0.0373	0.0329	0.0288	0.0252	0.0219	0.0189	0.0163	0.014	0.0119	0.0101	0.0086	0.0072	0.0061	0.0051	0.0042	0.0035	0.0029	0.0023	0.0019	0.0015	0.0012
11.3Hz	0.2168	0.2159	0.2141	0.2115	0.208	0.2037	0.1987	0.193	0.1866	0.1798	0.1724	0.1646	0.1565	0.1482	0.1398	0.1312	0.1227	0.1142	0.1059	0.0977	0.0898	0.0822	0.0749	0.068	0.0614	0.0553	0.0495	0.0442	0.0392	0.0347	0.0305	0.0268	0.0234	0.0203	0.0176	0.0151	0.013	0.0111	0.0094	0.008	0.0067	0.0056	0.0047	0.0039	0.0032	0.0027	0.0022	0.0018	0.0015
11.14Hz	0.2168	0.216	0.2143	0.2117	0.2083	0.2042	0.1993	0.1937	0.1875	0.1808	0.1736	0.166	0.158	0.1499	0.1416	0.1332	0.1247	0.1164	0.1081	0.1	0.0922	0.0846	0.0773	0.0703	0.0637	0.0575	0.0517	0.0462	0.0412	0.0366	0.0323	0.0284	0.0249	0.0217	0.0189	0.0163	0.0141	0.0121	0.0103	0.0088	0.0074	0.0063	0.0053	0.0044	0.0037	0.003	0.0025	0.0021	0.0017
10.98Hz	0.2169	0.216	0.2144	0.2119	0.2086	0.2046	0.1998	0.1944	0.1883	0.1817	0.1747	0.1673	0.1595	0.1515	0.1433	0.1351	0.1267	0.1185	0.1103	0.1023	0.0945	0.0869	0.0796	0.0726	0.066	0.0597	0.0538	0.0483	0.0432	0.0385	0.0341	0.0301	0.0265	0.0232	0.0203	0.0176	0.0152	0.0131	0.0113	0.0096	0.0082	0.0069	0.0058	0.0049	0.0041	0.0034	0.0028	0.0023	0.0019
10.82Hz	0.2169	0.2161	0.2145	0.2121	0.2089	0.205	0.2003	0.195	0.1891	0.1827	0.1758	0.1686	0.161	0.1531	0.1451	0.1369	0.1288	0.1206	0.1125	0.1045	0.0968	0.0892	0.0819	0.075	0.0683	0.062	0.0561	0.0505	0.0453	0.0405	0.036	0.0319	0.0282	0.0248	0.0217	0.0189	0.0164	0.0142	0.0123	0.0105	0.009	0.0077	0.0065	0.0055	0.0046	0.0039	0.0032	0.0027	0.0022
10.66Hz	0.217	0.2162	0.2147	0.2123	0.2092	0.2054	0.2008	0.1957	0.1899	0.1837	0.177	0.1698	0.1624	0.1547	0.1468	0.1388	0.1307	0.1227	0.1147	0.1068	0.0991	0.0915	0.0843	0.0773	0.0706	0.0643	0.0583	0.0526	0.0474	0.0425	0.0379	0.0337	0.0299	0.0264	0.0232	0.0203	0.0177	0.0154	0.0133	0.0115	0.0099	0.0084	0.0072	0.0061	0.0052	0.0043	0.0036	0.003	0.0025
10.51Hz	0.2171	0.2163	0.2148	0.2125	0.2095	0.2058	0.2014	0.1963	0.1907	0.1846	0.1781	0.1711	0.1638	0.1563	0.1485	0.1406	0.1327	0.1247	0.1168	0.109	0.1013	0.0939	0.0866	0.0797	0.073	0.0666	0.0605	0.0548	0.0495	0.0445	0.0399	0.0356	0.0316	0.028	0.0247	0.0217	0.019	0.0166	0.0144	0.0125	0.0108	0.0093	0.0079	0.0068	0.0057	0.0049	0.0041	0.0034	0.0029
10.36Hz	0.2171	0.2164	0.215	0.2127	0.2098	0.2062	0.2019	0.197	0.1915	0.1856	0.1791	0.1723	0.1652	0.1578	0.1502	0.1425	0.1346	0.1268	0.119	0.1112	0.1036	0.0962	0.089	0.082	0.0753	0.0689	0.0628	0.0571	0.0517	0.0466	0.0419	0.0375	0.0334	0.0297	0.0263	0.0232	0.0204	0.0179	0.0156	0.0136	0.0118	0.0101	0.0087	0.0075	0.0064	0.0054	0.0046	0.0039	0.0033
10.21Hz	0.2172	0.2165	0.2151	0.213	0.2101	0.2066	0.2024	0.1976	0.1923	0.1865	0.1802	0.1736	0.1666	0.1593	0.1519	0.1443	0.1365	0.1288	0.1211	0.1134	0.1059	0.0985	0.0913	0.0844	0.0777	0.0712	0.0651	0.0593	0.0539	0.0487	0.0439	0.0394	0.0353	0.0315	0.028	0.0248	0.0219	0.0192	0.0168	0.0147	0.0128	0.0111	0.0096	0.0082	0.0071	0.006	0.0051	0.0044	0.0037
10.07Hz	0.2173	0.2167	0.2153	0.2132	0.2104	0.207	0.2029	0.1983	0.1931	0.1874	0.1813	0.1748	0.1679	0.1608	0.1535	0.146	0.1384	0.1308	0.1232	0.1156	0.1081	0.1008	0.0937	0.0867	0.08	0.0736	0.0674	0.0616	0.0561	0.0509	0.046	0.0414	0.0372	0.0333	0.0297	0.0264	0.0234	0.0206	0.0181	0.0159	0.0139	0.0121	0.0105	0.0091	0.0078	0.0067	0.0057	0.0049	0.0041
9.92Hz	0.2175	0.2168	0.2154	0.2134	0.2107	0.2074	0.2034	0.1989	0.1938	0.1883	0.1823	0.176	0.1693	0.1623	0.1551	0.1478	0.1403	0.1328	0.1253	0.1178	0.1104	0.1031	0.096	0.0891	0.0824	0.076	0.0698	0.0639	0.0583	0.0531	0.0481	0.0435	0.0392	0.0352	0.0315	0.028	0.0249	0.0221	0.0195	0.0171	0.015	0.0131	0.0114	0.0099	0.0086	0.0074	0.0064	0.0054	0.0046
9.78Hz	0.2176	0.2169	0.2156	0.2136	0.211	0.2078	0.2039	0.1995	0.1946	0.1892	0.1834	0.1771	0.1706	0.1638	0.1567	0.1495	0.1422	0.1348	0.1273	0.1199	0.1126	0.1054	0.0983	0.0914	0.0848	0.0783	0.0721	0.0662	0.0606	0.0553	0.0503	0.0456	0.0412	0.0371	0.0333	0.0298	0.0265	0.0236	0.0209	0.0184	0.0162	0.0142	0.0125	0.0109	0.0094	0.0082	0.007	0.0061	0.0052
9.64Hz	0.2177	0.2171	0.2158	0.2139	0.2113	0.2082	0.2044	0.2001	0.1953	0.1901	0.1844	0.1783	0.1719	0.1652	0.1583	0.1512	0.144	0.1367	0.1294	0.1221	0.1148	0.1077	0.1006	0.0938	0.0871	0.0807	0.0745	0.0686	0.0629	0.0575	0.0525	0.0477	0.0432	0.039	0.0351	0.0315	0.0282	0.0252	0.0224	0.0198	0.0175	0.0154	0.0135	0.0118	0.0103	0.009	0.0078	0.0067	0.0058
9.5Hz	0.2179	0.2173	0.216	0.2141	0.2117	0.2086	0.2049	0.2008	0.1961	0.1909	0.1854	0.1794	0.1732	0.1666	0.1599	0.1529	0.1458	0.1386	0.1314	0.1242	0.117	0.1099	0.103	0.0961	0.0895	0.0831	0.0769	0.0709	0.0652	0.0598	0.0547	0.0498	0.0453	0.041	0.037	0.0333	0.0299	0.0268	0.0239	0.0212	0.0188	0.0166	0.0147	0.0129	0.0113	0.0098	0.0086	0.0074	0.0064
9.36Hz	0.218	0.2174	0.2162	0.2144	0.212	0.209	0.2054	0.2014	0.1968	0.1918	0.1864	0.1806	0.1744	0.168	0.1614	0.1546	0.1476	0.1405	0.1334	0.1263	0.1192	0.1122	0.1053	0.0985	0.0919	0.0855	0.0793	0.0733	0.0676	0.0621	0.0569	0.052	0.0474	0.0431	0.039	0.0352	0.0317	0.0285	0.0255	0.0227	0.0202	0.0179	0.0159	0.014	0.0123	0.0108	0.0094	0.0082	0.0071
9.23Hz	0.2182	0.2176	0.2164	0.2147	0.2123	0.2094	0.206	0.202	0.1975	0.1927	0.1874	0.1817	0.1757	0.1694	0.1629	0.1562	0.1494	0.1424	0.1354	0.1284	0.1214	0.1144	0.1076	0.1008	0.0943	0.0879	0.0816	0.0757	0.0699	0.0644	0.0592	0.0542	0.0496	0.0451	0.041	0.0371	0.0335	0.0302	0.0271	0.0243	0.0217	0.0193	0.0171	0.0151	0.0134	0.0117	0.0103	0.009	0.0079
9.1Hz	0.2183	0.2178	0.2167	0.2149	0.2127	0.2098	0.2065	0.2026	0.1983	0.1935	0.1883	0.1828	0.1769	0.1708	0.1644	0.1579	0.1511	0.1443	0.1374	0.1305	0.1235	0.1167	0.1099	0.1032	0.0966	0.0902	0.084	0.0781	0.0723	0.0668	0.0615	0.0565	0.0517	0.0473	0.043	0.0391	0.0354	0.032	0.0288	0.0259	0.0232	0.0207	0.0184	0.0164	0.0145	0.0128	0.0113	0.0099	0.0086
8.97Hz	0.2185	0.218	0.2169	0.2152	0.213	0.2102	0.207	0.2032	0.199	0.1943	0.1893	0.1839	0.1782	0.1722	0.1659	0.1595	0.1529	0.1461	0.1393	0.1325	0.1257	0.1189	0.1121	0.1055	0.099	0.0926	0.0864	0.0805	0.0747	0.0691	0.0638	0.0588	0.054	0.0494	0.0451	0.0411	0.0373	0.0338	0.0305	0.0275	0.0247	0.0222	0.0198	0.0176	0.0157	0.0139	0.0123	0.0108	0.0095
8.84Hz	0.2187	0.2182	0.2171	0.2155	0.2133	0.2107	0.2075	0.2038	0.1997	0.1952	0.1902	0.185	0.1794	0.1735	0.1674	0.1611	0.1546	0.148	0.1413	0.1345	0.1278	0.1211	0.1144	0.1078	0.1014	0.095	0.0889	0.0829	0.0771	0.0715	0.0662	0.0611	0.0562	0.0516	0.0473	0.0432	0.0393	0.0357	0.0324	0.0292	0.0263	0.0237	0.0212	0.019	0.0169	0.015	0.0133	0.0118	0.0104
8.71Hz	0.2189	0.2184	0.2174	0.2158	0.2137	0.2111	0.208	0.2044	0.2004	0.196	0.1912	0.186	0.1806	0.1748	0.1688	0.1626	0.1563	0.1498	0.1432	0.1366	0.1299	0.1233	0.1167	0.1101	0.1037	0.0974	0.0913	0.0853	0.0795	0.0739	0.0686	0.0634	0.0585	0.0538	0.0494	0.0453	0.0413	0.0376	0.0342	0.031	0.028	0.0253	0.0227	0.0204	0.0182	0.0163	0.0145	0.0128	0.0114
8.59Hz	0.2191	0.2187	0.2176	0.2161	0.2141	0.2115	0.2085	0.205	0.2011	0.1968	0.1921	0.1871	0.1817	0.1761	0.1703	0.1642	0.1579	0.1516	0.1451	0.1386	0.132	0.1254	0.1189	0.1124	0.1061	0.0998	0.0937	0.0877	0.0819	0.0763	0.0709	0.0658	0.0608	0.0561	0.0516	0.0474	0.0434	0.0396	0.0361	0.0328	0.0297	0.0269	0.0243	0.0218	0.0196	0.0175	0.0157	0.0139	0.0124
8.46Hz	0.2194	0.2189	0.2179	0.2164	0.2144	0.212	0.209	0.2056	0.2018	0.1976	0.1931	0.1881	0.1829	0.1774	0.1717	0.1657	0.1596	0.1533	0.147	0.1405	0.1341	0.1276	0.1211	0.1147	0.1084	0.1022	0.0961	0.0901	0.0844	0.0788	0.0733	0.0681	0.0632	0.0584	0.0539	0.0496	0.0455	0.0417	0.0381	0.0347	0.0315	0.0286	0.0259	0.0233	0.021	0.0189	0.0169	0.0151	0.0135
8.34Hz	0.2196	0.2192	0.2182	0.2167	0.2148	0.2124	0.2096	0.2063	0.2025	0.1984	0.194	0.1892	0.1841	0.1787	0.1731	0.1672	0.1612	0.1551	0.1488	0.1425	0.1361	0.1297	0.1233	0.117	0.1107	0.1045	0.0985	0.0926	0.0868	0.0812	0.0758	0.0705	0.0655	0.0607	0.0561	0.0518	0.0477	0.0437	0.0401	0.0366	0.0334	0.0304	0.0275	0.0249	0.0225	0.0203	0.0182	0.0163	0.0146
8.22Hz	0.2199	0.2194	0.2185	0.2171	0.2152	0.2129	0.2101	0.2069	0.2033	0.1993	0.1949	0.1902	0.1852	0.18	0.1745	0.1688	0.1629	0.1568	0.1507	0.1444	0.1382	0.1318	0.1255	0.1193	0.1131	0.1069	0.1009	0.095	0.0892	0.0836	0.0782	0.073	0.0679	0.0631	0.0584	0.054	0.0498	0.0459	0.0421	0.0386	0.0353	0.0322	0.0293	0.0266	0.024	0.0217	0.0196	0.0176	0.0158
8.11Hz	0.2201	0.2197	0.2188	0.2174	0.2156	0.2133	0.2106	0.2075	0.204	0.2001	0.1958	0.1912	0.1864	0.1812	0.1758	0.1702	0.1645	0.1585	0.1525	0.1464	0.1402	0.134	0.1277	0.1215	0.1154	0.1093	0.1033	0.0974	0.0917	0.0861	0.0806	0.0754	0.0703	0.0655	0.0608	0.0563	0.0521	0.048	0.0442	0.0406	0.0372	0.034	0.031	0.0282	0.0257	0.0232	0.021	0.019	0.0171
7.99Hz	0.2204	0.22	0.2191	0.2178	0.216	0.2138	0.2111	0.2081	0.2047	0.2009	0.1967	0.1923	0.1875	0.1825	0.1772	0.1717	0.1661	0.1602	0.1543	0.1483	0.1422	0.136	0.1299	0.1238	0.1177	0.1116	0.1057	0.0998	0.0941	0.0885	0.0831	0.0778	0.0728	0.0678	0.0631	0.0586	0.0543	0.0502	0.0464	0.0427	0.0392	0.0359	0.0329	0.03	0.0273	0.0248	0.0225	0.0204	0.0184
7.87Hz	0.2207	0.2203	0.2194	0.2181	0.2164	0.2143	0.2117	0.2087	0.2054	0.2017	0.1976	0.1933	0.1886	0.1837	0.1786	0.1732	0.1676	0.1619	0.1561	0.1502	0.1442	0.1381	0.1321	0.126	0.12	0.114	0.1081	0.1023	0.0966	0.091	0.0856	0.0803	0.0752	0.0703	0.0655	0.061	0.0566	0.0525	0.0485	0.0448	0.0412	0.0379	0.0348	0.0318	0.029	0.0265	0.0241	0.0218	0.0198
7.76Hz	0.221	0.2206	0.2198	0.2185	0.2168	0.2147	0.2122	0.2094	0.2061	0.2025	0.1985	0.1943	0.1897	0.1849	0.1799	0.1746	0.1692	0.1636	0.1579	0.152	0.1461	0.1402	0.1342	0.1282	0.1222	0.1163	0.1105	0.1047	0.099	0.0935	0.088	0.0828	0.0777	0.0727	0.0679	0.0634	0.059	0.0548	0.0508	0.0469	0.0433	0.0399	0.0367	0.0337	0.0308	0.0282	0.0257	0.0234	0.0212
7.65Hz	0.2213	0.2209	0.2201	0.2189	0.2173	0.2152	0.2128	0.21	0.2068	0.2033	0.1994	0.1953	0.1909	0.1862	0.1812	0.1761	0.1707	0.1653	0.1596	0.1539	0.1481	0.1422	0.1363	0.1304	0.1245	0.1186	0.1128	0.1071	0.1015	0.0959	0.0905	0.0853	0.0801	0.0752	0.0704	0.0658	0.0613	0.0571	0.053	0.0491	0.0455	0.042	0.0387	0.0356	0.0327	0.0299	0.0274	0.025	0.0227
7.54Hz	0.2216	0.2213	0.2205	0.2193	0.2177	0.2157	0.2134	0.2106	0.2075	0.2041	0.2003	0.1963	0.192	0.1874	0.1825	0.1775	0.1723	0.1669	0.1614	0.1558	0.15	0.1443	0.1384	0.1326	0.1268	0.121	0.1152	0.1095	0.1039	0.0984	0.093	0.0877	0.0826	0.0776	0.0728	0.0682	0.0637	0.0594	0.0553	0.0514	0.0477	0.0441	0.0407	0.0376	0.0346	0.0317	0.0291	0.0266	0.0243
7.43Hz	0.222	0.2216	0.2209	0.2197	0.2182	0.2162	0.2139	0.2113	0.2083	0.2049	0.2012	0.1973	0.1931	0.1886	0.1838	0.1789	0.1738	0.1685	0.1631	0.1576	0.152	0.1463	0.1405	0.1348	0.129	0.1233	0.1176	0.1119	0.1064	0.1009	0.0955	0.0902	0.0851	0.0801	0.0753	0.0706	0.0661	0.0618	0.0576	0.0537	0.0499	0.0463	0.0428	0.0396	0.0365	0.0336	0.0309	0.0283	0.0259
7.33Hz	0.2224	0.222	0.2213	0.2201	0.2186	0.2168	0.2145	0.2119	0.209	0.2057	0.2021	0.1983	0.1942	0.1898	0.1852	0.1803	0.1753	0.1701	0.1648	0.1594	0.1539	0.1483	0.1426	0.1369	0.1312	0.1256	0.1199	0.1143	0.1088	0.1033	0.098	0.0927	0.0876	0.0826	0.0778	0.0731	0.0686	0.0642	0.06	0.056	0.0521	0.0485	0.045	0.0416	0.0385	0.0355	0.0327	0.0301	0.0276
7.22Hz	0.2227	0.2224	0.2217	0.2206	0.2191	0.2173	0.2151	0.2126	0.2097	0.2065	0.203	0.1993	0.1952	0.191	0.1864	0.1817	0.1768	0.1717	0.1665	0.1612	0.1558	0.1503	0.1447	0.1391	0.1335	0.1279	0.1223	0.1167	0.1112	0.1058	0.1005	0.0953	0.0901	0.0852	0.0803	0.0756	0.071	0.0666	0.0624	0.0583	0.0544	0.0507	0.0472	0.0438	0.0406	0.0375	0.0346	0.0319	0.0294
7.12Hz	0.2231	0.2228	0.2221	0.221	0.2196	0.2178	0.2157	0.2132	0.2105	0.2074	0.204	0.2003	0.1963	0.1921	0.1877	0.1831	0.1783	0.1733	0.1682	0.163	0.1576	0.1522	0.1467	0.1412	0.1357	0.1301	0.1246	0.1191	0.1137	0.1083	0.103	0.0978	0.0927	0.0877	0.0828	0.0781	0.0735	0.0691	0.0648	0.0607	0.0568	0.053	0.0494	0.0459	0.0427	0.0395	0.0366	0.0338	0.0312
7.02Hz	0.2235	0.2232	0.2225	0.2215	0.2201	0.2184	0.2163	0.2139	0.2112	0.2082	0.2049	0.2013	0.1974	0.1933	0.189	0.1845	0.1798	0.1749	0.1699	0.1648	0.1595	0.1542	0.1488	0.1433	0.1379	0.1324	0.1269	0.1215	0.1161	0.1107	0.1055	0.1003	0.0952	0.0902	0.0854	0.0806	0.076	0.0716	0.0673	0.0631	0.0592	0.0553	0.0517	0.0482	0.0448	0.0416	0.0386	0.0357	0.033
6.91Hz	0.224	0.2237	0.223	0.222	0.2207	0.219	0.2169	0.2146	0.212	0.209	0.2058	0.2023	0.1985	0.1945	0.1903	0.1859	0.1813	0.1765	0.1716	0.1665	0.1614	0.1561	0.1508	0.1455	0.1401	0.1346	0.1292	0.1239	0.1185	0.1132	0.108	0.1028	0.0977	0.0928	0.0879	0.0832	0.0786	0.0741	0.0698	0.0656	0.0616	0.0577	0.054	0.0504	0.047	0.0438	0.0407	0.0378	0.035
6.82Hz	0.2244	0.2241	0.2235	0.2225	0.2212	0.2196	0.2176	0.2153	0.2127	0.2099	0.2067	0.2033	0.1996	0.1957	0.1916	0.1873	0.1827	0.1781	0.1732	0.1683	0.1632	0.1581	0.1528	0.1476	0.1422	0.1369	0.1315	0.1262	0.1209	0.1157	0.1105	0.1053	0.1003	0.0953	0.0905	0.0857	0.0811	0.0766	0.0723	0.0681	0.064	0.0601	0.0563	0.0527	0.0493	0.046	0.0428	0.0398	0.037
6.72Hz	0.2249	0.2246	0.224	0.223	0.2218	0.2202	0.2182	0.216	0.2135	0.2107	0.2076	0.2043	0.2007	0.1969	0.1929	0.1886	0.1842	0.1796	0.1749	0.17	0.1651	0.16	0.1548	0.1496	0.1444	0.1391	0.1338	0.1286	0.1233	0.1181	0.1129	0.1078	0.1028	0.0979	0.093	0.0883	0.0837	0.0792	0.0748	0.0706	0.0665	0.0625	0.0587	0.0551	0.0516	0.0482	0.045	0.0419	0.039
6.62Hz	0.2254	0.2251	0.2245	0.2236	0.2223	0.2208	0.2189	0.2168	0.2143	0.2116	0.2086	0.2053	0.2018	0.1981	0.1942	0.19	0.1857	0.1812	0.1766	0.1718	0.1669	0.1619	0.1568	0.1517	0.1465	0.1413	0.1361	0.1309	0.1257	0.1205	0.1154	0.1103	0.1053	0.1004	0.0956	0.0909	0.0863	0.0817	0.0774	0.0731	0.069	0.065	0.0612	0.0575	0.0539	0.0505	0.0472	0.0441	0.0411
6.53Hz	0.2259	0.2256	0.225	0.2241	0.2229	0.2214	0.2196	0.2175	0.2151	0.2125	0.2096	0.2064	0.203	0.1993	0.1955	0.1914	0.1872	0.1828	0.1782	0.1735	0.1687	0.1638	0.1588	0.1538	0.1487	0.1435	0.1384	0.1332	0.1281	0.123	0.1179	0.1128	0.1079	0.103	0.0982	0.0934	0.0888	0.0843	0.0799	0.0757	0.0715	0.0675	0.0636	0.0599	0.0563	0.0528	0.0495	0.0463	0.0433
6.43Hz	0.2264	0.2261	0.2256	0.2247	0.2236	0.2221	0.2204	0.2183	0.216	0.2134	0.2105	0.2074	0.2041	0.2005	0.1968	0.1928	0.1887	0.1843	0.1799	0.1753	0.1705	0.1657	0.1608	0.1558	0.1508	0.1457	0.1406	0.1355	0.1304	0.1254	0.1203	0.1153	0.1104	0.1055	0.1007	0.096	0.0914	0.0869	0.0825	0.0782	0.074	0.07	0.0661	0.0623	0.0587	0.0552	0.0518	0.0486	0.0455
6.34Hz	0.2269	0.2267	0.2262	0.2254	0.2242	0.2228	0.2211	0.2191	0.2169	0.2143	0.2116	0.2085	0.2053	0.2018	0.1981	0.1942	0.1902	0.1859	0.1815	0.177	0.1724	0.1676	0.1628	0.1579	0.1529	0.1479	0.1429	0.1378	0.1328	0.1277	0.1227	0.1178	0.1129	0.108	0.1032	0.0985	0.0939	0.0894	0.085	0.0807	0.0766	0.0725	0.0686	0.0648	0.0611	0.0576	0.0542	0.0509	0.0478
6.25Hz	0.2275	0.2273	0.2268	0.226	0.2249	0.2236	0.2219	0.22	0.2178	0.2153	0.2126	0.2097	0.2065	0.2031	0.1995	0.1957	0.1917	0.1876	0.1833	0.1788	0.1742	0.1696	0.1648	0.16	0.1551	0.1501	0.1451	0.1401	0.1351	0.1301	0.1251	0.1202	0.1153	0.1105	0.1057	0.101	0.0964	0.0919	0.0875	0.0832	0.0791	0.075	0.071	0.0672	0.0635	0.06	0.0565	0.0532	0.0501
6.16Hz	0.2281	0.2279	0.2274	0.2267	0.2257	0.2244	0.2228	0.2209	0.2188	0.2164	0.2138	0.2109	0.2078	0.2045	0.201	0.1972	0.1933	0.1892	0.185	0.1806	0.1762	0.1715	0.1668	0.1621	0.1572	0.1523	0.1474	0.1424	0.1374	0.1325	0.1275	0.1226	0.1178	0.1129	0.1082	0.1035	0.0989	0.0944	0.09	0.0857	0.0815	0.0774	0.0735	0.0696	0.0659	0.0623	0.0589	0.0555	0.0523
6.07Hz	0.2287	0.2286	0.2281	0.2274	0.2265	0.2252	0.2237	0.2219	0.2199	0.2175	0.215	0.2122	0.2092	0.2059	0.2025	0.1988	0.195	0.191	0.1869	0.1826	0.1781	0.1736	0.1689	0.1642	0.1594	0.1546	0.1497	0.1447	0.1398	0.1349	0.1299	0.125	0.1202	0.1154	0.1106	0.1059	0.1013	0.0968	0.0924	0.0881	0.0839	0.0798	0.0758	0.0719	0.0682	0.0646	0.0611	0.0578	0.0546
5.99Hz	0.2293	0.2292	0.2289	0.2282	0.2273	0.2262	0.2247	0.223	0.221	0.2188	0.2163	0.2136	0.2107	0.2075	0.2042	0.2006	0.1968	0.1929	0.1888	0.1846	0.1802	0.1757	0.1711	0.1665	0.1617	0.1569	0.152	0.1471	0.1422	0.1373	0.1323	0.1274	0.1226	0.1178	0.113	0.1083	0.1037	0.0992	0.0947	0.0904	0.0862	0.082	0.078	0.0742	0.0704	0.0668	0.0633	0.0599	0.0566
5.9Hz	0.23	0.23	0.2297	0.2291	0.2283	0.2272	0.2258	0.2242	0.2223	0.2202	0.2178	0.2152	0.2124	0.2093	0.206	0.2025	0.1989	0.195	0.191	0.1868	0.1825	0.1781	0.1735	0.1689	0.1641	0.1593	0.1545	0.1496	0.1447	0.1397	0.1348	0.1299	0.125	0.1202	0.1154	0.1107	0.106	0.1014	0.097	0.0926	0.0883	0.0841	0.0801	0.0762	0.0724	0.0687	0.0652	0.0618	0.0585
5.81Hz	0.2307	0.2308	0.2306	0.2301	0.2294	0.2284	0.2271	0.2256	0.2238	0.2218	0.2195	0.217	0.2143	0.2113	0.2081	0.2047	0.2011	0.1974	0.1934	0.1893	0.185	0.1806	0.1761	0.1715	0.1668	0.162	0.1572	0.1523	0.1473	0.1424	0.1374	0.1325	0.1275	0.1227	0.1178	0.113	0.1083	0.1037	0.0991	0.0947	0.0903	0.0861	0.082	0.078	0.0742	0.0705	0.0669	0.0634	0.0601
5.73Hz	0.2314	0.2316	0.2315	0.2312	0.2306	0.2297	0.2286	0.2272	0.2256	0.2237	0.2215	0.2191	0.2165	0.2136	0.2106	0.2073	0.2038	0.2001	0.1962	0.1922	0.188	0.1836	0.1791	0.1745	0.1698	0.1651	0.1602	0.1553	0.1503	0.1453	0.1403	0.1353	0.1303	0.1253	0.1204	0.1155	0.1107	0.1059	0.1013	0.0967	0.0923	0.088	0.0837	0.0797	0.0757	0.0719	0.0682	0.0647	0.0613
5.65Hz	0.2322	0.2325	0.2326	0.2324	0.232	0.2313	0.2303	0.2291	0.2276	0.2259	0.2239	0.2216	0.2192	0.2164	0.2135	0.2103	0.2069	0.2033	0.1995	0.1956	0.1914	0.1871	0.1827	0.1781	0.1734	0.1686	0.1637	0.1588	0.1538	0.1487	0.1436	0.1385	0.1334	0.1283	0.1233	0.1183	0.1133	0.1084	0.1036	0.0989	0.0943	0.0898	0.0854	0.0812	0.0771	0.0731	0.0693	0.0656	0.0621
5.57Hz	0.233	0.2335	0.2338	0.2338	0.2336	0.2331	0.2324	0.2313	0.2301	0.2285	0.2267	0.2247	0.2224	0.2198	0.217	0.214	0.2107	0.2072	0.2036	0.1997	0.1956	0.1914	0.187	0.1824	0.1777	0.1729	0.168	0.163	0.158	0.1528	0.1476	0.1424	0.1372	0.132	0.1268	0.1216	0.1164	0.1113	0.1063	0.1014	0.0966	0.0918	0.0872	0.0827	0.0784	0.0742	0.0701	0.0663	0.0626
5.49Hz	0.2339	0.2347	0.2353	0.2355	0.2356	0.2353	0.2348	0.2341	0.2331	0.2318	0.2302	0.2284	0.2263	0.2239	0.2213	0.2185	0.2154	0.2121	0.2085	0.2048	0.2008	0.1966	0.1923	0.1878	0.1831	0.1783	0.1734	0.1684	0.1632	0.158	0.1527	0.1474	0.142	0.1366	0.1312	0.1258	0.1205	0.1151	0.1099	0.1046	0.0995	0.0945	0.0896	0.0847	0.0801	0.0755	0.0712	0.0669	0.0629
5.41Hz	0.235	0.2361	0.237	0.2376	0.2379	0.238	0.2379	0.2374	0.2367	0.2357	0.2345	0.2329	0.2311	0.229	0.2267	0.2241	0.2212	0.2181	0.2147	0.2111	0.2073	0.2032	0.199	0.1946	0.19	0.1852	0.1803	0.1752	0.17	0.1647	0.1593	0.1539	0.1484	0.1428	0.1372	0.1316	0.126	0.1204	0.1148	0.1093	0.1038	0.0984	0.0931	0.0879	0.0828	0.0778	0.073	0.0683	0.0638
5.33Hz	0.2363	0.2378	0.2391	0.2401	0.2409	0.2414	0.2416	0.2416	0.2413	0.2407	0.2398	0.2386	0.2371	0.2353	0.2333	0.231	0.2284	0.2255	0.2224	0.219	0.2154	0.2115	0.2074	0.2031	0.1986	0.1939	0.189	0.184	0.1788	0.1735	0.168	0.1625	0.1568	0.1511	0.1453	0.1395	0.1337	0.1278	0.1219	0.1161	0.1103	0.1045	0.0988	0.0932	0.0876	0.0821	0.0768	0.0716	0.0665
5.26Hz	0.238	0.24	0.2418	0.2434	0.2446	0.2457	0.2464	0.2468	0.247	0.2468	0.2464	0.2456	0.2445	0.2432	0.2415	0.2396	0.2373	0.2348	0.2319	0.2288	0.2255	0.2218	0.218	0.2139	0.2095	0.205	0.2002	0.1952	0.1901	0.1848	0.1794	0.1738	0.1681	0.1623	0.1564	0.1504	0.1444	0.1383	0.1322	0.1261	0.12	0.1139	0.1078	0.1018	0.0958	0.0899	0.084	0.0783	0.0727
5.18Hz	0.2404	0.2431	0.2455	0.2476	0.2495	0.2511	0.2524	0.2534	0.2541	0.2545	0.2546	0.2544	0.2538	0.2529	0.2517	0.2502	0.2484	0.2462	0.2438	0.2411	0.238	0.2347	0.2312	0.2273	0.2232	0.2189	0.2143	0.2095	0.2045	0.1994	0.194	0.1885	0.1828	0.177	0.1711	0.1651	0.159	0.1528	0.1466	0.1403	0.134	0.1276	0.1213	0.115	0.1087	0.1025	0.0963	0.0902	0.0842
5.11Hz	0.244	0.2474	0.2506	0.2534	0.256	0.2583	0.2603	0.2619	0.2632	0.2643	0.2649	0.2653	0.2653	0.265	0.2643	0.2633	0.262	0.2604	0.2584	0.2561	0.2535	0.2506	0.2474	0.244	0.2402	0.2362	0.2319	0.2274	0.2227	0.2177	0.2126	0.2072	0.2017	0.196	0.1902	0.1843	0.1782	0.172	0.1658	0.1595	0.1531	0.1468	0.1403	0.1339	0.1275	0.1212	0.1148	0.1085	0.1023
5.03Hz	0.2497	0.2539	0.2578	0.2615	0.2648	0.2678	0.2705	0.2729	0.2749	0.2766	0.278	0.279	0.2797	0.28	0.2799	0.2795	0.2788	0.2777	0.2763	0.2746	0.2725	0.2701	0.2674	0.2643	0.261	0.2574	0.2536	0.2494	0.2451	0.2404	0.2356	0.2306	0.2253	0.2199	0.2143	0.2086	0.2027	0.1967	0.1906	0.1845	0.1782	0.1719	0.1656	0.1592	0.1529	0.1466	0.1403	0.134	0.1278
4.96Hz	0.2586	0.2636	0.2683	0.2728	0.2769	0.2807	0.2841	0.2872	0.29	0.2924	0.2945	0.2962	0.2975	0.2985	0.2992	0.2994	0.2993	0.2989	0.2981	0.2969	0.2954	0.2936	0.2914	0.289	0.2862	0.2831	0.2797	0.2761	0.2722	0.268	0.2636	0.259	0.2541	0.2491	0.2439	0.2385	0.2329	0.2273	0.2215	0.2156	0.2096	0.2036	0.1975	0.1913	0.1852	0.1791	0.1729	0.1669	0.1608
4.89Hz	0.2721	0.2779	0.2834	0.2886	0.2935	0.298	0.3022	0.306	0.3095	0.3126	0.3154	0.3178	0.3198	0.3215	0.3228	0.3237	0.3243	0.3245	0.3243	0.3238	0.3229	0.3217	0.3202	0.3183	0.3162	0.3137	0.3109	0.3078	0.3045	0.3008	0.297	0.2929	0.2885	0.284	0.2792	0.2743	0.2692	0.264	0.2586	0.2531	0.2476	0.2419	0.2362	0.2304	0.2246	0.2187	0.2129	0.2071	0.2014
4.82Hz	0.292	0.2985	0.3046	0.3104	0.3159	0.3211	0.3259	0.3304	0.3345	0.3383	0.3417	0.3447	0.3474	0.3497	0.3517	0.3532	0.3545	0.3553	0.3558	0.3559	0.3557	0.3552	0.3543	0.3531	0.3515	0.3497	0.3475	0.3451	0.3423	0.3393	0.3361	0.3325	0.3288	0.3248	0.3207	0.3163	0.3118	0.3071	0.3022	0.2973	0.2922	0.287	0.2817	0.2764	0.271	0.2656	0.2602	0.2547	0.2493
4.75Hz	0.3201	0.327	0.3335	0.3398	0.3458	0.3514	0.3567	0.3617	0.3663	0.3706	0.3745	0.3781	0.3813	0.3842	0.3867	0.3888	0.3906	0.3921	0.3932	0.3939	0.3943	0.3944	0.3941	0.3936	0.3927	0.3914	0.3899	0.3881	0.3861	0.3837	0.3811	0.3782	0.3751	0.3718	0.3683	0.3645	0.3606	0.3565	0.3523	0.3479	0.3434	0.3388	0.334	0.3292	0.3244	0.3194	0.3145	0.3095	0.3045
4.68Hz	0.3577	0.3647	0.3715	0.3779	0.3841	0.39	0.3955	0.4008	0.4057	0.4104	0.4147	0.4186	0.4222	0.4255	0.4285	0.4311	0.4334	0.4353	0.437	0.4382	0.4392	0.4399	0.4402	0.4402	0.4399	0.4393	0.4384	0.4373	0.4358	0.4341	0.4321	0.4299	0.4275	0.4248	0.422	0.4189	0.4156	0.4122	0.4086	0.4048	0.4009	0.3969	0.3928	0.3886	0.3843	0.3799	0.3755	0.371	0.3665
4.62Hz	0.4055	0.4124	0.4191	0.4255	0.4316	0.4375	0.4431	0.4484	0.4535	0.4582	0.4627	0.4669	0.4707	0.4743	0.4775	0.4805	0.4831	0.4854	0.4874	0.4892	0.4906	0.4917	0.4925	0.493	0.4932	0.4932	0.4929	0.4923	0.4915	0.4904	0.489	0.4874	0.4856	0.4836	0.4814	0.4789	0.4763	0.4735	0.4706	0.4675	0.4642	0.4608	0.4573	0.4537	0.45	0.4462	0.4424	0.4385	0.4345
4.55Hz	0.4634	0.4699	0.4762	0.4823	0.4881	0.4938	0.4992	0.5044	0.5094	0.5141	0.5185	0.5227	0.5266	0.5303	0.5336	0.5367	0.5396	0.5421	0.5444	0.5464	0.5481	0.5496	0.5507	0.5517	0.5523	0.5527	0.5529	0.5528	0.5525	0.5519	0.5511	0.5501	0.5488	0.5474	0.5458	0.544	0.542	0.5398	0.5374	0.535	0.5323	0.5296	0.5267	0.5237	0.5206	0.5174	0.5142	0.5108	0.5074
4.48Hz	0.53	0.5359	0.5417	0.5473	0.5528	0.558	0.5631	0.568	0.5726	0.5771	0.5813	0.5853	0.5891	0.5927	0.596	0.5991	0.6019	0.6045	0.6069	0.609	0.6109	0.6126	0.614	0.6152	0.6161	0.6169	0.6174	0.6176	0.6177	0.6176	0.6172	0.6167	0.6159	0.615	0.6139	0.6126	0.6111	0.6095	0.6078	0.6059	0.6038	0.6016	0.5993	0.5969	0.5944	0.5918	0.5891	0.5864	0.5835
4.42Hz	0.6033	0.6086	0.6137	0.6187	0.6235	0.6282	0.6327	0.6371	0.6414	0.6454	0.6493	0.6529	0.6564	0.6597	0.6629	0.6658	0.6685	0.671	0.6733	0.6754	0.6773	0.679	0.6805	0.6818	0.683	0.6839	0.6846	0.6851	0.6855	0.6856	0.6856	0.6854	0.685	0.6845	0.6838	0.6829	0.6819	0.6808	0.6795	0.6781	0.6766	0.6749	0.6732	0.6713	0.6693	0.6672	0.6651	0.6629	0.6606
4.36Hz	0.6803	0.6847	0.6891	0.6934	0.6975	0.7015	0.7054	0.7092	0.7129	0.7164	0.7197	0.723	0.726	0.7289	0.7317	0.7343	0.7367	0.739	0.7411	0.7431	0.7448	0.7464	0.7479	0.7492	0.7503	0.7512	0.752	0.7527	0.7531	0.7535	0.7536	0.7537	0.7535	0.7533	0.7529	0.7524	0.7517	0.7509	0.75	0.749	0.7479	0.7467	0.7454	0.7439	0.7424	0.7408	0.7392	0.7374	0.7356
4.29Hz	0.7571	0.7607	0.7642	0.7677	0.7711	0.7743	0.7775	0.7806	0.7836	0.7865	0.7892	0.7919	0.7944	0.7968	0.7991	0.8012	0.8033	0.8052	0.8069	0.8086	0.8101	0.8115	0.8127	0.8138	0.8148	0.8157	0.8164	0.817	0.8175	0.8178	0.8181	0.8182	0.8182	0.8181	0.8179	0.8175	0.8171	0.8166	0.816	0.8153	0.8144	0.8136	0.8126	0.8115	0.8104	0.8092	0.8079	0.8066	0.8052
4.23Hz	0.8293	0.832	0.8347	0.8373	0.8398	0.8423	0.8447	0.847	0.8493	0.8514	0.8535	0.8555	0.8573	0.8591	0.8609	0.8625	0.864	0.8654	0.8667	0.8679	0.8691	0.8701	0.871	0.8719	0.8726	0.8732	0.8738	0.8742	0.8746	0.8748	0.875	0.8751	0.8751	0.875	0.8749	0.8746	0.8743	0.8739	0.8734	0.8729	0.8723	0.8716	0.8709	0.8701	0.8693	0.8684	0.8674	0.8664	0.8654
4.17Hz	0.8922	0.894	0.8958	0.8975	0.8991	0.9008	0.9023	0.9038	0.9053	0.9066	0.9079	0.9092	0.9104	0.9115	0.9126	0.9135	0.9145	0.9153	0.9161	0.9168	0.9174	0.918	0.9185	0.9189	0.9193	0.9196	0.9199	0.92	0.9202	0.9202	0.9202	0.9202	0.9201	0.9199	0.9197	0.9194	0.9191	0.9187	0.9183	0.9178	0.9173	0.9168	0.9162	0.9156	0.915	0.9143	0.9136	0.9128	0.9121
4.11Hz	0.941	0.9419	0.9428	0.9436	0.9443	0.9451	0.9458	0.9464	0.947	0.9476	0.9481	0.9486	0.949	0.9494	0.9497	0.95	0.9502	0.9504	0.9506	0.9507	0.9508	0.9508	0.9508	0.9508	0.9507	0.9506	0.9504	0.9502	0.95	0.9498	0.9495	0.9492	0.9489	0.9485	0.9482	0.9478	0.9473	0.9469	0.9464	0.946	0.9455	0.945	0.9445	0.9439	0.9434	0.9429	0.9423	0.9417	0.9412
4.05Hz	0.9717	0.9717	0.9716	0.9715	0.9713	0.9712	0.971	0.9707	0.9705	0.9702	0.9698	0.9695	0.9691	0.9687	0.9682	0.9678	0.9673	0.9668	0.9663	0.9657	0.9652	0.9646	0.964	0.9634	0.9628	0.9622	0.9616	0.961	0.9604	0.9598	0.9591	0.9585	0.9579	0.9573	0.9567	0.9561	0.9555	0.9549	0.9543	0.9538	0.9532	0.9527	0.9522	0.9517	0.9512	0.9507	0.9503	0.9498	0.9494
3.99Hz	0.9811	0.9802	0.9792	0.9781	0.9771	0.976	0.9748	0.9737	0.9725	0.9714	0.9702	0.9689	0.9677	0.9665	0.9652	0.964	0.9627	0.9615	0.9602	0.959	0.9578	0.9565	0.9553	0.9541	0.9529	0.9518	0.9506	0.9495	0.9484	0.9474	0.9464	0.9454	0.9444	0.9435	0.9426	0.9417	0.9409	0.9401	0.9394	0.9387	0.938	0.9374	0.9369	0.9363	0.9358	0.9354	0.935	0.9346	0.9343
3.94Hz	0.9677	0.9658	0.9639	0.9619	0.9599	0.9579	0.9558	0.9537	0.9517	0.9496	0.9475	0.9454	0.9433	0.9412	0.9391	0.937	0.935	0.9329	0.9309	0.9289	0.927	0.9251	0.9232	0.9213	0.9195	0.9178	0.9161	0.9144	0.9128	0.9113	0.9098	0.9084	0.9071	0.9058	0.9046	0.9034	0.9023	0.9013	0.9004	0.8996	0.8988	0.8981	0.8974	0.8968	0.8963	0.8959	0.8955	0.8953	0.895
3.88Hz	0.9316	0.9288	0.9259	0.923	0.92	0.9171	0.9141	0.9111	0.9081	0.905	0.902	0.899	0.896	0.893	0.8901	0.8872	0.8843	0.8814	0.8786	0.8758	0.8731	0.8705	0.8679	0.8654	0.8629	0.8605	0.8582	0.856	0.8539	0.8519	0.8499	0.8481	0.8463	0.8447	0.8431	0.8417	0.8403	0.8391	0.838	0.8369	0.836	0.8352	0.8345	0.8339	0.8334	0.833	0.8327	0.8325	0.8323
3.83Hz	0.875	0.8712	0.8674	0.8635	0.8596	0.8557	0.8518	0.8478	0.8439	0.8399	0.836	0.832	0.8281	0.8242	0.8204	0.8166	0.8128	0.8091	0.8055	0.8019	0.7984	0.795	0.7917	0.7884	0.7853	0.7823	0.7794	0.7765	0.7739	0.7713	0.7689	0.7666	0.7644	0.7624	0.7605	0.7588	0.7572	0.7557	0.7544	0.7532	0.7522	0.7513	0.7505	0.7499	0.7494	0.7491	0.7489	0.7488	0.7489
3.77Hz	0.8018	0.7971	0.7924	0.7876	0.7827	0.7779	0.773	0.7681	0.7632	0.7583	0.7534	0.7485	0.7436	0.7388	0.734	0.7293	0.7246	0.7201	0.7155	0.7111	0.7068	0.7026	0.6985	0.6945	0.6907	0.687	0.6834	0.68	0.6767	0.6736	0.6707	0.6679	0.6654	0.663	0.6607	0.6587	0.6568	0.6552	0.6537	0.6524	0.6513	0.6504	0.6497	0.6491	0.6487	0.6485	0.6485	0.6486	0.6489
3.72Hz	0.7176	0.712	0.7064	0.7007	0.695	0.6892	0.6834	0.6775	0.6716	0.6658	0.6599	0.654	0.6482	0.6424	0.6367	0.631	0.6254	0.6199	0.6145	0.6091	0.6039	0.5989	0.5939	0.5892	0.5846	0.5801	0.5758	0.5718	0.5679	0.5642	0.5608	0.5575	0.5545	0.5517	0.5492	0.5469	0.5448	0.5429	0.5414	0.54	0.5389	0.538	0.5373	0.5369	0.5367	0.5368	0.537	0.5374	0.5381
3.66Hz	0.6289	0.6226	0.6161	0.6096	0.603	0.5964	0.5896	0.5829	0.5761	0.5692	0.5624	0.5556	0.5488	0.542	0.5353	0.5286	0.522	0.5155	0.5091	0.5028	0.4966	0.4906	0.4848	0.4791	0.4736	0.4683	0.4633	0.4584	0.4539	0.4495	0.4455	0.4417	0.4382	0.435	0.432	0.4294	0.4271	0.4251	0.4235	0.4221	0.421	0.4202	0.4198	0.4196	0.4197	0.4201	0.4207	0.4216	0.4228
3.61Hz	0.5427	0.5358	0.5287	0.5215	0.5141	0.5067	0.4992	0.4916	0.4839	0.4762	0.4685	0.4607	0.453	0.4452	0.4374	0.4297	0.4221	0.4145	0.4071	0.3997	0.3925	0.3854	0.3785	0.3717	0.3652	0.3589	0.3529	0.3471	0.3417	0.3365	0.3317	0.3272	0.323	0.3192	0.3158	0.3128	0.3103	0.3081	0.3063	0.3049	0.3039	0.3033	0.3032	0.3034	0.3039	0.3049	0.3061	0.3077	0.3096
3.56Hz	0.4657	0.4583	0.4508	0.4431	0.4353	0.4274	0.4193	0.4111	0.4028	0.3944	0.3859	0.3774	0.3688	0.3601	0.3515	0.3428	0.3342	0.3256	0.317	0.3085	0.3001	0.2918	0.2837	0.2757	0.2679	0.2603	0.253	0.2459	0.2392	0.2328	0.2268	0.2212	0.216	0.2113	0.207	0.2033	0.2002	0.1976	0.1956	0.1941	0.1933	0.193	0.1932	0.194	0.1953	0.1971	0.1994	0.202	0.205
3.51Hz	0.403	0.3957	0.3882	0.3805	0.3726	0.3645	0.3563	0.3479	0.3394	0.3307	0.3219	0.313	0.304	0.2949	0.2857	0.2764	0.2671	0.2578	0.2484	0.239	0.2296	0.2202	0.2109	0.2016	0.1924	0.1834	0.1745	0.1657	0.1572	0.1489	0.1409	0.1333	0.1262	0.1195	0.1134	0.1079	0.1032	0.0994	0.0964	0.0945	0.0936	0.0936	0.0947	0.0966	0.0994	0.1029	0.107	0.1116	0.1167
3.46Hz	0.3577	0.3509	0.3439	0.3367	0.3294	0.3218	0.314	0.3061	0.298	0.2898	0.2814	0.2729	0.2642	0.2554	0.2466	0.2376	0.2285	0.2193	0.21	0.2007	0.1913	0.1819	0.1724	0.1629	0.1533	0.1438	0.1342	0.1246	0.1151	0.1055	0.096	0.0865	0.0771	0.0678	0.0585	0.0493	0.0402	0.0313	0.0227	0.0146	0.0085	0.0093	0.0159	0.0237	0.0317	0.0398	0.0478	0.0556	0.0634
3.41Hz	0.3297	0.3239	0.3179	0.3117	0.3054	0.2988	0.2922	0.2854	0.2784	0.2713	0.2641	0.2568	0.2493	0.2418	0.2342	0.2265	0.2187	0.2109	0.203	0.1952	0.1873	0.1793	0.1715	0.1636	0.1558	0.148	0.1403	0.1328	0.1253	0.118	0.111	0.1041	0.0975	0.0913	0.0855	0.0801	0.0753	0.0711	0.0676	0.065	0.0633	0.0625	0.0626	0.0636	0.0654	0.0678	0.0709	0.0744	0.0783
3.36Hz	0.3156	0.3111	0.3064	0.3015	0.2965	0.2914	0.2861	0.2807	0.2752	0.2696	0.2639	0.2582	0.2523	0.2465	0.2405	0.2345	0.2286	0.2226	0.2166	0.2106	0.2046	0.1987	0.1929	0.1871	0.1815	0.1759	0.1705	0.1652	0.1601	0.1552	0.1505	0.146	0.1418	0.1379	0.1342	0.1308	0.1278	0.1251	0.1227	0.1207	0.119	0.1177	0.1168	0.1162	0.1159	0.1159	0.1163	0.1169	0.1177
3.31Hz	0.3112	0.3079	0.3044	0.3008	0.2971	0.2933	0.2894	0.2854	0.2813	0.2771	0.2729	0.2686	0.2642	0.2598	0.2553	0.2509	0.2464	0.2419	0.2375	0.233	0.2286	0.2242	0.2199	0.2156	0.2114	0.2073	0.2033	0.1994	0.1955	0.1919	0.1883	0.1849	0.1816	0.1785	0.1755	0.1727	0.1701	0.1676	0.1654	0.1633	0.1613	0.1596	0.158	0.1565	0.1553	0.1542	0.1532	0.1524	0.1517
3.26Hz	0.3123	0.3101	0.3077	0.3052	0.3025	0.2998	0.297	0.2941	0.2911	0.288	0.2849	0.2817	0.2785	0.2752	0.2718	0.2684	0.2651	0.2616	0.2582	0.2548	0.2513	0.2479	0.2445	0.2411	0.2378	0.2345	0.2312	0.228	0.2248	0.2217	0.2187	0.2157	0.2128	0.2099	0.2072	0.2045	0.2019	0.1994	0.1969	0.1946	0.1923	0.1901	0.188	0.186	0.1841	0.1822	0.1804	0.1787	0.177
3.22Hz	0.3164	0.3149	0.3133	0.3116	0.3098	0.3078	0.3058	0.3037	0.3015	0.2993	0.2969	0.2945	0.292	0.2895	0.2869	0.2842	0.2815	0.2788	0.276	0.2732	0.2704	0.2675	0.2647	0.2618	0.2589	0.256	0.2532	0.2503	0.2474	0.2445	0.2417	0.2389	0.2361	0.2333	0.2305	0.2278	0.2251	0.2224	0.2197	0.2171	0.2145	0.212	0.2095	0.207	0.2045	0.2021	0.1997	0.1973	0.195
3.17Hz	0.3219	0.3209	0.3199	0.3187	0.3175	0.3161	0.3146	0.3131	0.3114	0.3097	0.3078	0.3059	0.3039	0.3019	0.2997	0.2975	0.2953	0.293	0.2906	0.2882	0.2857	0.2832	0.2806	0.278	0.2753	0.2727	0.27	0.2672	0.2645	0.2617	0.2589	0.2561	0.2533	0.2505	0.2476	0.2448	0.2419	0.2391	0.2362	0.2334	0.2305	0.2277	0.2248	0.222	0.2191	0.2163	0.2134	0.2106	0.2078
3.12Hz	0.3282	0.3276	0.3269	0.3261	0.3252	0.3242	0.3231	0.3218	0.3205	0.3191	0.3176	0.316	0.3143	0.3126	0.3107	0.3088	0.3068	0.3047	0.3025	0.3003	0.298	0.2957	0.2933	0.2908	0.2883	0.2857	0.2831	0.2804	0.2777	0.2749	0.2721	0.2693	0.2664	0.2635	0.2606	0.2576	0.2546	0.2516	0.2486	0.2455	0.2424	0.2393	0.2362	0.2331	0.23	0.2268	0.2237	0.2205	0.2173
3.08Hz	0.3351	0.3348	0.3343	0.3337	0.333	0.3322	0.3313	0.3303	0.3292	0.3279	0.3266	0.3252	0.3237	0.3221	0.3204	0.3186	0.3167	0.3148	0.3128	0.3106	0.3084	0.3062	0.3038	0.3014	0.2989	0.2964	0.2938	0.2911	0.2884	0.2856	0.2828	0.2799	0.277	0.274	0.271	0.2679	0.2648	0.2616	0.2585	0.2553	0.252	0.2487	0.2454	0.2421	0.2388	0.2354	0.232	0.2286	0.2252
3.04Hz	0.3427	0.3424	0.3421	0.3416	0.3411	0.3404	0.3396	0.3387	0.3377	0.3366	0.3353	0.334	0.3326	0.3311	0.3295	0.3278	0.326	0.3241	0.3221	0.32	0.3179	0.3156	0.3133	0.3109	0.3084	0.3059	0.3033	0.3006	0.2978	0.295	0.2921	0.2892	0.2862	0.2831	0.28	0.2769	0.2737	0.2704	0.2672	0.2638	0.2605	0.2571	0.2536	0.2502	0.2467	0.2432	0.2396	0.2361	0.2325
2.99Hz	0.3509	0.3508	0.3505	0.3501	0.3496	0.349	0.3482	0.3474	0.3464	0.3454	0.3442	0.3429	0.3415	0.3401	0.3385	0.3368	0.335	0.3332	0.3312	0.3291	0.327	0.3248	0.3224	0.32	0.3175	0.315	0.3123	0.3096	0.3068	0.304	0.301	0.2981	0.295	0.2919	0.2887	0.2855	0.2822	0.2789	0.2755	0.2721	0.2687	0.2652	0.2616	0.2581	0.2545	0.2508	0.2472	0.2435	0.2398
2.95Hz	0.36	0.3599	0.3596	0.3593	0.3588	0.3582	0.3575	0.3567	0.3557	0.3547	0.3535	0.3523	0.3509	0.3495	0.3479	0.3462	0.3444	0.3426	0.3406	0.3385	0.3364	0.3341	0.3318	0.3294	0.3268	0.3242	0.3216	0.3188	0.316	0.3131	0.3101	0.3071	0.304	0.3008	0.2976	0.2943	0.291	0.2876	0.2841	0.2806	0.2771	0.2735	0.2699	0.2663	0.2626	0.2589	0.2551	0.2513	0.2476
2.91Hz	0.3701	0.37	0.3697	0.3694	0.3689	0.3683	0.3676	0.3668	0.3658	0.3648	0.3637	0.3624	0.361	0.3596	0.358	0.3563	0.3545	0.3526	0.3506	0.3486	0.3464	0.3441	0.3417	0.3393	0.3367	0.3341	0.3314	0.3286	0.3258	0.3228	0.3198	0.3167	0.3135	0.3103	0.307	0.3037	0.3003	0.2968	0.2933	0.2898	0.2862	0.2825	0.2788	0.2751	0.2713	0.2675	0.2637	0.2598	0.2559
2.87Hz	0.3812	0.3811	0.3809	0.3805	0.38	0.3794	0.3787	0.3779	0.377	0.3759	0.3748	0.3735	0.3721	0.3706	0.369	0.3673	0.3655	0.3636	0.3616	0.3595	0.3573	0.355	0.3526	0.3501	0.3476	0.3449	0.3421	0.3393	0.3364	0.3334	0.3304	0.3272	0.324	0.3207	0.3174	0.314	0.3105	0.307	0.3034	0.2998	0.2961	0.2924	0.2886	0.2848	0.2809	0.2771	0.2731	0.2692	0.2652
2.82Hz	0.3936	0.3935	0.3933	0.3929	0.3924	0.3918	0.3911	0.3903	0.3893	0.3883	0.3871	0.3858	0.3844	0.3829	0.3813	0.3796	0.3778	0.3758	0.3738	0.3717	0.3694	0.3671	0.3647	0.3621	0.3595	0.3568	0.354	0.3512	0.3482	0.3452	0.3421	0.3389	0.3356	0.3323	0.3289	0.3254	0.3219	0.3183	0.3146	0.3109	0.3072	0.3034	0.2995	0.2956	0.2917	0.2877	0.2837	0.2796	0.2756
2.78Hz	0.4075	0.4073	0.4071	0.4067	0.4062	0.4056	0.4049	0.404	0.4031	0.402	0.4008	0.3995	0.3981	0.3966	0.395	0.3932	0.3914	0.3894	0.3874	0.3852	0.3829	0.3806	0.3781	0.3756	0.3729	0.3702	0.3674	0.3644	0.3614	0.3584	0.3552	0.3519	0.3486	0.3452	0.3418	0.3382	0.3346	0.331	0.3273	0.3235	0.3196	0.3158	0.3118	0.3078	0.3038	0.2997	0.2956	0.2915	0.2873
2.74Hz	0.4229	0.4228	0.4225	0.4221	0.4216	0.421	0.4203	0.4194	0.4185	0.4174	0.4162	0.4149	0.4134	0.4119	0.4102	0.4085	0.4066	0.4046	0.4026	0.4004	0.3981	0.3957	0.3932	0.3906	0.3879	0.3852	0.3823	0.3793	0.3763	0.3732	0.37	0.3667	0.3633	0.3599	0.3563	0.3527	0.3491	0.3454	0.3416	0.3377	0.3338	0.3298	0.3258	0.3217	0.3176	0.3135	0.3093	0.305	0.3007
2.7Hz	0.4401	0.44	0.4397	0.4393	0.4388	0.4382	0.4374	0.4366	0.4356	0.4345	0.4333	0.432	0.4305	0.429	0.4273	0.4255	0.4236	0.4217	0.4196	0.4174	0.4151	0.4126	0.4101	0.4075	0.4048	0.402	0.3991	0.3961	0.3931	0.3899	0.3867	0.3833	0.3799	0.3764	0.3728	0.3692	0.3655	0.3617	0.3579	0.3539	0.35	0.3459	0.3418	0.3377	0.3335	0.3292	0.3249	0.3206	0.3162
2.67Hz	0.4592	0.459	0.4588	0.4584	0.4579	0.4572	0.4565	0.4556	0.4546	0.4535	0.4523	0.451	0.4496	0.448	0.4463	0.4446	0.4427	0.4407	0.4386	0.4364	0.4341	0.4316	0.4291	0.4265	0.4238	0.421	0.4181	0.4151	0.412	0.4088	0.4055	0.4022	0.3987	0.3952	0.3916	0.3879	0.3842	0.3803	0.3764	0.3725	0.3685	0.3644	0.3602	0.356	0.3517	0.3474	0.343	0.3386	0.3342
2.63Hz	0.4803	0.4801	0.4798	0.4794	0.4789	0.4783	0.4776	0.4767	0.4757	0.4746	0.4734	0.4721	0.4707	0.4691	0.4675	0.4657	0.4638	0.4618	0.4597	0.4575	0.4552	0.4528	0.4503	0.4477	0.445	0.4422	0.4393	0.4363	0.4332	0.43	0.4267	0.4234	0.4199	0.4164	0.4128	0.4091	0.4054	0.4015	0.3976	0.3936	0.3896	0.3855	0.3813	0.377	0.3727	0.3684	0.364	0.3595	0.355
2.59Hz	0.5034	0.5032	0.5029	0.5025	0.502	0.5014	0.5007	0.4998	0.4989	0.4978	0.4966	0.4953	0.4939	0.4924	0.4907	0.489	0.4871	0.4852	0.4831	0.4809	0.4787	0.4763	0.4738	0.4712	0.4685	0.4658	0.4629	0.4599	0.4569	0.4537	0.4505	0.4472	0.4438	0.4403	0.4367	0.433	0.4293	0.4255	0.4216	0.4176	0.4136	0.4095	0.4053	0.4011	0.3968	0.3924	0.388	0.3835	0.379
2.55Hz	0.5284	0.5282	0.5279	0.5276	0.5271	0.5265	0.5257	0.5249	0.524	0.5229	0.5218	0.5205	0.5191	0.5176	0.516	0.5143	0.5125	0.5106	0.5086	0.5065	0.5043	0.502	0.4996	0.497	0.4944	0.4917	0.4889	0.486	0.483	0.48	0.4768	0.4735	0.4702	0.4668	0.4633	0.4597	0.456	0.4522	0.4484	0.4445	0.4406	0.4365	0.4324	0.4282	0.424	0.4197	0.4153	0.4109	0.4064
2.52Hz	0.555	0.5549	0.5546	0.5542	0.5538	0.5532	0.5525	0.5517	0.5508	0.5498	0.5487	0.5475	0.5461	0.5447	0.5432	0.5416	0.5398	0.538	0.5361	0.5341	0.5319	0.5297	0.5274	0.525	0.5225	0.5199	0.5172	0.5144	0.5115	0.5085	0.5055	0.5023	0.4991	0.4958	0.4924	0.4889	0.4854	0.4818	0.4781	0.4743	0.4704	0.4665	0.4625	0.4585	0.4544	0.4502	0.4459	0.4416	0.4372
2.48Hz	0.5828	0.5827	0.5824	0.5821	0.5816	0.5811	0.5804	0.5797	0.5789	0.5779	0.5769	0.5757	0.5745	0.5732	0.5717	0.5702	0.5686	0.5669	0.565	0.5631	0.5611	0.559	0.5568	0.5546	0.5522	0.5497	0.5472	0.5446	0.5418	0.539	0.5362	0.5332	0.5301	0.527	0.5238	0.5205	0.5171	0.5137	0.5102	0.5066	0.5029	0.4992	0.4954	0.4915	0.4876	0.4836	0.4795	0.4754	0.4712
2.44Hz	0.611	0.6109	0.6106	0.6103	0.6099	0.6094	0.6089	0.6082	0.6074	0.6065	0.6056	0.6045	0.6034	0.6022	0.6009	0.5995	0.598	0.5964	0.5948	0.593	0.5912	0.5892	0.5872	0.5851	0.5829	0.5807	0.5783	0.5759	0.5734	0.5708	0.5681	0.5654	0.5626	0.5597	0.5567	0.5536	0.5505	0.5473	0.5441	0.5407	0.5373	0.5338	0.5303	0.5267	0.523	0.5193	0.5155	0.5117	0.5077
2.41Hz	0.6385	0.6384	0.6382	0.6379	0.6376	0.6372	0.6366	0.636	0.6354	0.6346	0.6338	0.6329	0.6319	0.6308	0.6296	0.6284	0.627	0.6256	0.6242	0.6226	0.621	0.6193	0.6175	0.6156	0.6136	0.6116	0.6095	0.6074	0.6051	0.6028	0.6004	0.5979	0.5954	0.5928	0.5901	0.5874	0.5846	0.5817	0.5787	0.5757	0.5726	0.5695	0.5663	0.563	0.5597	0.5563	0.5529	0.5494	0.5458
2.38Hz	0.6639	0.6638	0.6636	0.6634	0.6631	0.6628	0.6624	0.6619	0.6613	0.6607	0.66	0.6592	0.6584	0.6574	0.6565	0.6554	0.6543	0.6531	0.6518	0.6505	0.6491	0.6477	0.6461	0.6445	0.6429	0.6411	0.6393	0.6375	0.6355	0.6335	0.6315	0.6294	0.6272	0.6249	0.6226	0.6202	0.6178	0.6153	0.6127	0.6101	0.6074	0.6047	0.6019	0.5991	0.5962	0.5932	0.5902	0.5871	0.584
2.34Hz	0.6853	0.6853	0.6852	0.685	0.6848	0.6846	0.6842	0.6839	0.6834	0.6829	0.6824	0.6818	0.6811	0.6804	0.6797	0.6788	0.6779	0.677	0.676	0.6749	0.6738	0.6727	0.6714	0.6701	0.6688	0.6674	0.666	0.6645	0.6629	0.6613	0.6596	0.6579	0.6561	0.6543	0.6524	0.6504	0.6484	0.6464	0.6443	0.6421	0.6399	0.6377	0.6354	0.633	0.6306	0.6281	0.6256	0.6231	0.6205
2.31Hz	0.7006	0.7006	0.7006	0.7005	0.7004	0.7003	0.7001	0.6999	0.6996	0.6993	0.6989	0.6985	0.6981	0.6976	0.697	0.6965	0.6958	0.6952	0.6945	0.6937	0.6929	0.6921	0.6912	0.6903	0.6893	0.6883	0.6873	0.6862	0.685	0.6839	0.6826	0.6813	0.68	0.6787	0.6773	0.6758	0.6743	0.6728	0.6712	0.6696	0.6679	0.6662	0.6644	0.6626	0.6608	0.6589	0.657	0.655	0.653
2.27Hz	0.7075	0.7075	0.7076	0.7076	0.7076	0.7076	0.7075	0.7075	0.7074	0.7072	0.7071	0.7069	0.7067	0.7065	0.7062	0.7059	0.7056	0.7053	0.7049	0.7045	0.704	0.7036	0.7031	0.7026	0.702	0.7015	0.7009	0.7002	0.6995	0.6988	0.6981	0.6973	0.6965	0.6957	0.6949	0.694	0.693	0.6921	0.6911	0.69	0.689	0.6879	0.6867	0.6856	0.6844	0.6831	0.6819	0.6806	0.6792
2.24Hz	0.7033	0.7034	0.7036	0.7037	0.7038	0.7039	0.7041	0.7042	0.7043	0.7043	0.7044	0.7045	0.7046	0.7046	0.7047	0.7047	0.7047	0.7047	0.7047	0.7047	0.7047	0.7046	0.7046	0.7045	0.7044	0.7043	0.7042	0.7041	0.7039	0.7038	0.7036	0.7034	0.7032	0.7029	0.7027	0.7024	0.7021	0.7017	0.7014	0.701	0.7006	0.7002	0.6997	0.6993	0.6988	0.6983	0.6977	0.6971	0.6965
2.21Hz	0.6856	0.6859	0.6861	0.6864	0.6866	0.6869	0.6872	0.6875	0.6878	0.6882	0.6885	0.6889	0.6892	0.6896	0.69	0.6904	0.6908	0.6912	0.6916	0.692	0.6924	0.6929	0.6933	0.6937	0.6941	0.6946	0.695	0.6954	0.6959	0.6963	0.6967	0.6971	0.6975	0.6979	0.6983	0.6987	0.6991	0.6995	0.6998	0.7002	0.7005	0.7008	0.7011	0.7014	0.7017	0.7019	0.7022	0.7024	0.7026
2.18Hz	0.6524	0.6527	0.6531	0.6535	0.6539	0.6544	0.6549	0.6555	0.656	0.6567	0.6573	0.658	0.6587	0.6594	0.6602	0.661	0.6618	0.6626	0.6635	0.6644	0.6653	0.6663	0.6672	0.6682	0.6692	0.6702	0.6713	0.6723	0.6734	0.6745	0.6755	0.6766	0.6777	0.6789	0.68	0.6811	0.6822	0.6833	0.6845	0.6856	0.6867	0.6879	0.689	0.6901	0.6912	0.6923	0.6934	0.6945	0.6956
2.15Hz	0.6021	0.6026	0.6031	0.6037	0.6043	0.605	0.6058	0.6066	0.6075	0.6084	0.6094	0.6105	0.6116	0.6127	0.6139	0.6152	0.6165	0.6178	0.6192	0.6207	0.6222	0.6237	0.6253	0.6269	0.6285	0.6302	0.6319	0.6336	0.6354	0.6372	0.639	0.6409	0.6428	0.6446	0.6466	0.6485	0.6504	0.6524	0.6544	0.6564	0.6583	0.6603	0.6624	0.6644	0.6664	0.6684	0.6704	0.6724	0.6744
2.12Hz	0.5343	0.5349	0.5356	0.5364	0.5373	0.5383	0.5394	0.5405	0.5418	0.5431	0.5445	0.546	0.5476	0.5493	0.551	0.5528	0.5547	0.5566	0.5587	0.5607	0.5629	0.5651	0.5674	0.5697	0.5721	0.5745	0.577	0.5795	0.5821	0.5847	0.5873	0.59	0.5928	0.5955	0.5983	0.6011	0.604	0.6069	0.6098	0.6127	0.6156	0.6186	0.6215	0.6245	0.6275	0.6305	0.6335	0.6365	0.6395
2.09Hz	0.4497	0.4505	0.4515	0.4526	0.4538	0.4552	0.4566	0.4582	0.46	0.4618	0.4638	0.4658	0.468	0.4703	0.4727	0.4752	0.4778	0.4804	0.4832	0.4861	0.489	0.492	0.4952	0.4983	0.5016	0.5049	0.5083	0.5117	0.5152	0.5188	0.5224	0.5261	0.5298	0.5335	0.5373	0.5411	0.545	0.5489	0.5528	0.5567	0.5607	0.5647	0.5687	0.5727	0.5767	0.5807	0.5848	0.5888	0.5929
2.06Hz	0.3504	0.3516	0.3529	0.3545	0.3562	0.3581	0.3602	0.3624	0.3648	0.3673	0.3701	0.3729	0.3759	0.3791	0.3823	0.3857	0.3893	0.3929	0.3967	0.4005	0.4045	0.4086	0.4127	0.417	0.4213	0.4257	0.4302	0.4347	0.4393	0.444	0.4487	0.4535	0.4583	0.4632	0.4681	0.473	0.478	0.483	0.488	0.493	0.4981	0.5032	0.5083	0.5134	0.5185	0.5236	0.5287	0.5338	0.5389
2.03Hz	0.2404	0.2421	0.2442	0.2465	0.2491	0.2519	0.255	0.2583	0.2618	0.2655	0.2694	0.2735	0.2777	0.2822	0.2868	0.2915	0.2964	0.3014	0.3065	0.3117	0.317	0.3225	0.328	0.3336	0.3392	0.345	0.3507	0.3566	0.3625	0.3684	0.3744	0.3804	0.3865	0.3926	0.3986	0.4048	0.4109	0.417	0.4232	0.4293	0.4355	0.4416	0.4478	0.4539	0.4601	0.4662	0.4723	0.4784	0.4845
2Hz	0.1263	0.1296	0.1334	0.1376	0.1421	0.1469	0.1521	0.1575	0.1631	0.169	0.175	0.1812	0.1875	0.194	0.2005	0.2072	0.214	0.2208	0.2277	0.2346	0.2416	0.2486	0.2557	0.2628	0.2699	0.277	0.2842	0.2913	0.2985	0.3057	0.3128	0.32	0.3271	0.3342	0.3414	0.3485	0.3556	0.3626	0.3697	0.3767	0.3837	0.3907	0.3976	0.4045	0.4114	0.4183	0.4251	0.4319	0.4387
1.97Hz	0.0453	0.0534	0.0615	0.0696	0.0777	0.0858	0.0938	0.1019	0.1099	0.1179	0.1259	0.1339	0.1419	0.1498	0.1577	0.1656	0.1735	0.1814	0.1893	0.1971	0.2049	0.2127	0.2204	0.2281	0.2358	0.2435	0.2511	0.2587	0.2663	0.2739	0.2814	0.2889	0.2963	0.3038	0.3111	0.3185	0.3258	0.3331	0.3403	0.3475	0.3547	0.3618	0.3689	0.376	0.383	0.3899	0.3969	0.4037	0.4106
1.94Hz	0.1241	0.1269	0.1301	0.1337	0.1375	0.1417	0.1462	0.1509	0.1558	0.161	0.1663	0.1717	0.1773	0.183	0.1889	0.1948	0.2008	0.2069	0.2131	0.2193	0.2256	0.2319	0.2383	0.2446	0.2511	0.2575	0.264	0.2704	0.2769	0.2834	0.2899	0.2964	0.3028	0.3093	0.3158	0.3223	0.3287	0.3352	0.3416	0.348	0.3544	0.3607	0.3671	0.3734	0.3797	0.386	0.3922	0.3985	0.4046
1.91Hz	0.2233	0.2246	0.2261	0.2278	0.2297	0.2318	0.2341	0.2366	0.2392	0.2421	0.245	0.2481	0.2514	0.2548	0.2583	0.262	0.2658	0.2696	0.2736	0.2777	0.2819	0.2861	0.2905	0.2949	0.2994	0.3039	0.3085	0.3131	0.3179	0.3226	0.3274	0.3322	0.3371	0.342	0.3469	0.3518	0.3568	0.3618	0.3668	0.3718	0.3768	0.3818	0.3869	0.3919	0.3969	0.402	0.407	0.412	0.417
1.89Hz	0.3091	0.3098	0.3106	0.3115	0.3126	0.3138	0.315	0.3164	0.318	0.3196	0.3213	0.3232	0.3251	0.3271	0.3293	0.3315	0.3338	0.3362	0.3387	0.3413	0.3439	0.3466	0.3494	0.3523	0.3552	0.3582	0.3612	0.3643	0.3675	0.3707	0.3739	0.3772	0.3806	0.384	0.3874	0.3908	0.3943	0.3978	0.4014	0.4049	0.4085	0.4121	0.4158	0.4194	0.4231	0.4268	0.4305	0.4342	0.4379
1.86Hz	0.3756	0.376	0.3764	0.3769	0.3775	0.3781	0.3788	0.3796	0.3805	0.3814	0.3824	0.3834	0.3846	0.3858	0.387	0.3883	0.3897	0.3912	0.3927	0.3942	0.3958	0.3975	0.3992	0.401	0.4028	0.4047	0.4066	0.4085	0.4105	0.4125	0.4146	0.4167	0.4189	0.4211	0.4233	0.4255	0.4278	0.4301	0.4324	0.4348	0.4371	0.4395	0.442	0.4444	0.4468	0.4493	0.4518	0.4543	0.4568
1.83Hz	0.4205	0.4207	0.4208	0.421	0.4212	0.4215	0.4219	0.4222	0.4226	0.4231	0.4236	0.4241	0.4247	0.4254	0.426	0.4267	0.4275	0.4282	0.4291	0.4299	0.4308	0.4317	0.4327	0.4337	0.4347	0.4357	0.4368	0.4379	0.4391	0.4402	0.4414	0.4427	0.4439	0.4452	0.4465	0.4478	0.4491	0.4505	0.4518	0.4532	0.4546	0.4561	0.4575	0.459	0.4604	0.4619	0.4634	0.4649	0.4664
1.81Hz	0.4436	0.4435	0.4434	0.4434	0.4434	0.4434	0.4435	0.4435	0.4436	0.4438	0.4439	0.4441	0.4443	0.4445	0.4447	0.445	0.4452	0.4455	0.4459	0.4462	0.4466	0.4469	0.4473	0.4478	0.4482	0.4487	0.4491	0.4496	0.4501	0.4507	0.4512	0.4517	0.4523	0.4529	0.4535	0.4541	0.4547	0.4553	0.456	0.4566	0.4573	0.458	0.4587	0.4594	0.4601	0.4608	0.4615	0.4622	0.4629
1.78Hz	0.4463	0.4461	0.4459	0.4457	0.4455	0.4453	0.4451	0.445	0.4448	0.4447	0.4445	0.4444	0.4443	0.4442	0.4441	0.4441	0.444	0.4439	0.4439	0.4438	0.4438	0.4438	0.4438	0.4438	0.4438	0.4438	0.4438	0.4438	0.4438	0.4439	0.4439	0.444	0.444	0.4441	0.4442	0.4443	0.4443	0.4444	0.4445	0.4446	0.4447	0.4448	0.4449	0.445	0.4451	0.4453	0.4454	0.4455	0.4456
1.75Hz	0.4319	0.4315	0.4312	0.4308	0.4305	0.4301	0.4298	0.4295	0.4291	0.4288	0.4284	0.4281	0.4278	0.4274	0.4271	0.4268	0.4264	0.4261	0.4258	0.4254	0.4251	0.4248	0.4244	0.4241	0.4238	0.4235	0.4231	0.4228	0.4225	0.4222	0.4219	0.4215	0.4212	0.4209	0.4206	0.4203	0.4199	0.4196	0.4193	0.419	0.4187	0.4183	0.418	0.4177	0.4174	0.417	0.4167	0.4164	0.4161
1.73Hz	0.4044	0.4039	0.4034	0.403	0.4025	0.402	0.4015	0.401	0.4005	0.4	0.3995	0.399	0.3985	0.398	0.3974	0.3969	0.3964	0.3958	0.3953	0.3947	0.3942	0.3936	0.3931	0.3925	0.3919	0.3914	0.3908	0.3902	0.3896	0.389	0.3885	0.3879	0.3873	0.3867	0.3861	0.3855	0.3848	0.3842	0.3836	0.383	0.3824	0.3817	0.3811	0.3805	0.3798	0.3792	0.3786	0.3779	0.3773
1.7Hz	0.3681	0.3675	0.367	0.3664	0.3658	0.3652	0.3646	0.364	0.3634	0.3627	0.3621	0.3615	0.3608	0.3601	0.3595	0.3588	0.3581	0.3574	0.3567	0.356	0.3553	0.3546	0.3538	0.3531	0.3523	0.3516	0.3508	0.3501	0.3493	0.3485	0.3478	0.347	0.3462	0.3454	0.3446	0.3438	0.343	0.3421	0.3413	0.3405	0.3397	0.3388	0.338	0.3371	0.3363	0.3354	0.3346	0.3337	0.3329
1.68Hz	0.3273	0.3267	0.326	0.3253	0.3247	0.324	0.3233	0.3226	0.3218	0.3211	0.3204	0.3196	0.3188	0.3181	0.3173	0.3165	0.3157	0.3149	0.3141	0.3132	0.3124	0.3116	0.3107	0.3099	0.309	0.3081	0.3072	0.3064	0.3055	0.3046	0.3037	0.3027	0.3018	0.3009	0.3	0.299	0.2981	0.2972	0.2962	0.2953	0.2943	0.2933	0.2924	0.2914	0.2904	0.2894	0.2884	0.2875	0.2865
1.66Hz	0.2856	0.2848	0.2841	0.2834	0.2826	0.2818	0.2811	0.2803	0.2795	0.2786	0.2778	0.277	0.2761	0.2753	0.2744	0.2735	0.2727	0.2718	0.2709	0.27	0.2691	0.2681	0.2672	0.2663	0.2653	0.2644	0.2634	0.2624	0.2615	0.2605	0.2595	0.2585	0.2575	0.2565	0.2555	0.2545	0.2535	0.2525	0.2515	0.2505	0.2494	0.2484	0.2474	0.2463	0.2453	0.2443	0.2432	0.2422	0.2411
1.63Hz	0.2456	0.2448	0.244	0.2432	0.2424	0.2415	0.2407	0.2398	0.2389	0.2381	0.2372	0.2363	0.2354	0.2345	0.2335	0.2326	0.2317	0.2307	0.2298	0.2288	0.2278	0.2269	0.2259	0.2249	0.2239	0.2229	0.2219	0.2209	0.2199	0.2188	0.2178	0.2168	0.2158	0.2147	0.2137	0.2127	0.2116	0.2106	0.2095	0.2085	0.2075	0.2064	0.2054	0.2043	0.2033	0.2022	0.2011	0.2001	0.199
1.61Hz	0.2092	0.2084	0.2075	0.2066	0.2058	0.2049	0.204	0.2031	0.2021	0.2012	0.2003	0.1993	0.1984	0.1974	0.1964	0.1954	0.1945	0.1935	0.1925	0.1915	0.1905	0.1895	0.1884	0.1874	0.1864	0.1854	0.1844	0.1833	0.1823	0.1813	0.1802	0.1792	0.1781	0.1771	0.1761	0.175	0.174	0.1729	0.1719	0.1708	0.1698	0.1688	0.1677	0.1667	0.1657	0.1646	0.1636	0.1626	0.1615
1.59Hz	0.1776	0.1767	0.1757	0.1748	0.1739	0.1729	0.172	0.171	0.17	0.1691	0.1681	0.1671	0.1661	0.1651	0.1641	0.1631	0.162	0.161	0.16	0.159	0.1579	0.1569	0.1559	0.1548	0.1538	0.1527	0.1517	0.1506	0.1496	0.1486	0.1475	0.1465	0.1454	0.1444	0.1433	0.1423	0.1413	0.1402	0.1392	0.1382	0.1372	0.1361	0.1351	0.1341	0.1331	0.1321	0.1311	0.1301	0.1291
1.56Hz	0.1511	0.1501	0.1491	0.1482	0.1472	0.1462	0.1452	0.1442	0.1432	0.1421	0.1411	0.1401	0.139	0.138	0.1369	0.1359	0.1348	0.1338	0.1327	0.1317	0.1306	0.1295	0.1285	0.1274	0.1263	0.1253	0.1242	0.1231	0.1221	0.121	0.12	0.1189	0.1179	0.1168	0.1158	0.1147	0.1137	0.1127	0.1117	0.1106	0.1096	0.1086	0.1076	0.1066	0.1057	0.1047	0.1037	0.1028	0.1018
1.54Hz	0.1299	0.1289	0.1279	0.1269	0.1258	0.1248	0.1237	0.1227	0.1216	0.1206	0.1195	0.1184	0.1173	0.1162	0.1152	0.1141	0.113	0.1119	0.1108	0.1097	0.1086	0.1075	0.1064	0.1053	0.1042	0.1031	0.102	0.1009	0.0998	0.0987	0.0976	0.0966	0.0955	0.0944	0.0933	0.0923	0.0912	0.0902	0.0892	0.0881	0.0871	0.0861	0.0851	0.0841	0.0831	0.0821	0.0812	0.0802	0.0793
1.52Hz	0.114	0.113	0.112	0.1109	0.1098	0.1087	0.1077	0.1066	0.1055	0.1044	0.1032	0.1021	0.101	0.0999	0.0988	0.0976	0.0965	0.0954	0.0942	0.0931	0.0919	0.0908	0.0897	0.0885	0.0874	0.0862	0.0851	0.084	0.0828	0.0817	0.0806	0.0794	0.0783	0.0772	0.0761	0.075	0.0739	0.0728	0.0717	0.0706	0.0696	0.0685	0.0675	0.0664	0.0654	0.0644	0.0634	0.0624	0.0614
1.5Hz	0.1035	0.1024	0.1013	0.1003	0.0992	0.0981	0.097	0.0959	0.0947	0.0936	0.0925	0.0913	0.0902	0.089	0.0879	0.0867	0.0856	0.0844	0.0832	0.0821	0.0809	0.0797	0.0785	0.0774	0.0762	0.075	0.0738	0.0726	0.0715	0.0703	0.0691	0.0679	0.0668	0.0656	0.0644	0.0633	0.0621	0.061	0.0598	0.0587	0.0575	0.0564	0.0553	0.0542	0.0531	0.052	0.0509	0.0498	0.0488
1.47Hz	0.0981	0.097	0.096	0.0949	0.0938	0.0927	0.0916	0.0905	0.0894	0.0883	0.0872	0.086	0.0849	0.0838	0.0826	0.0815	0.0803	0.0791	0.078	0.0768	0.0756	0.0745	0.0733	0.0721	0.0709	0.0697	0.0685	0.0674	0.0662	0.065	0.0638	0.0626	0.0614	0.0602	0.059	0.0578	0.0567	0.0555	0.0543	0.0531	0.052	0.0508	0.0496	0.0485	0.0473	0.0462	0.045	0.0439	0.0427
1.45Hz	0.0976	0.0966	0.0956	0.0945	0.0935	0.0925	0.0914	0.0904	0.0893	0.0882	0.0872	0.0861	0.085	0.0839	0.0828	0.0817	0.0806	0.0795	0.0783	0.0772	0.0761	0.075	0.0738	0.0727	0.0715	0.0704	0.0693	0.0681	0.067	0.0658	0.0647	0.0635	0.0624	0.0612	0.0601	0.059	0.0578	0.0567	0.0555	0.0544	0.0533	0.0521	0.051	0.0499	0.0488	0.0476	0.0465	0.0454	0.0443
1.43Hz	0.1016	0.1006	0.0997	0.0987	0.0978	0.0968	0.0958	0.0948	0.0938	0.0929	0.0919	0.0908	0.0898	0.0888	0.0878	0.0868	0.0857	0.0847	0.0836	0.0826	0.0816	0.0805	0.0795	0.0784	0.0773	0.0763	0.0752	0.0742	0.0731	0.072	0.071	0.0699	0.0688	0.0678	0.0667	0.0657	0.0646	0.0636	0.0625	0.0615	0.0604	0.0594	0.0583	0.0573	0.0563	0.0553	0.0542	0.0532	0.0522
1.41Hz	0.1094	0.1085	0.1077	0.1068	0.1059	0.105	0.1042	0.1033	0.1024	0.1014	0.1005	0.0996	0.0987	0.0978	0.0968	0.0959	0.0949	0.094	0.093	0.0921	0.0911	0.0902	0.0892	0.0882	0.0873	0.0863	0.0853	0.0843	0.0834	0.0824	0.0814	0.0804	0.0795	0.0785	0.0775	0.0766	0.0756	0.0746	0.0737	0.0727	0.0717	0.0708	0.0698	0.0689	0.0679	0.067	0.0661	0.0651	0.0642
1.39Hz	0.1206	0.1198	0.119	0.1183	0.1175	0.1167	0.1159	0.115	0.1142	0.1134	0.1126	0.1117	0.1109	0.11	0.1092	0.1083	0.1075	0.1066	0.1057	0.1048	0.104	0.1031	0.1022	0.1013	0.1004	0.0995	0.0986	0.0977	0.0968	0.0959	0.095	0.0941	0.0932	0.0923	0.0914	0.0905	0.0896	0.0887	0.0878	0.0869	0.086	0.0851	0.0842	0.0833	0.0825	0.0816	0.0807	0.0798	0.0789
1.37Hz	0.1348	0.1341	0.1334	0.1327	0.132	0.1313	0.1306	0.1298	0.1291	0.1283	0.1276	0.1268	0.126	0.1253	0.1245	0.1237	0.1229	0.1221	0.1213	0.1205	0.1196	0.1188	0.118	0.1172	0.1163	0.1155	0.1147	0.1138	0.113	0.1121	0.1113	0.1104	0.1096	0.1087	0.1079	0.107	0.1062	0.1053	0.1044	0.1036	0.1027	0.1019	0.101	0.1002	0.0993	0.0984	0.0976	0.0967	0.0959
1.35Hz	0.152	0.1514	0.1507	0.1501	0.1495	0.1488	0.1481	0.1475	0.1468	0.1461	0.1454	0.1447	0.144	0.1433	0.1425	0.1418	0.1411	0.1403	0.1396	0.1388	0.138	0.1373	0.1365	0.1357	0.1349	0.1341	0.1333	0.1325	0.1317	0.1309	0.1301	0.1293	0.1285	0.1277	0.1268	0.126	0.1252	0.1243	0.1235	0.1227	0.1218	0.121	0.1201	0.1193	0.1184	0.1176	0.1167	0.1159	0.1151
1.33Hz	0.1722	0.1716	0.171	0.1704	0.1699	0.1693	0.1687	0.168	0.1674	0.1668	0.1661	0.1655	0.1648	0.1641	0.1635	0.1628	0.1621	0.1614	0.1607	0.16	0.1592	0.1585	0.1578	0.157	0.1563	0.1555	0.1547	0.154	0.1532	0.1524	0.1516	0.1508	0.15	0.1492	0.1484	0.1476	0.1468	0.146	0.1452	0.1443	0.1435	0.1427	0.1418	0.141	0.1401	0.1393	0.1384	0.1376	0.1367
1.31Hz	0.1955	0.195	0.1945	0.194	0.1935	0.1929	0.1923	0.1918	0.1912	0.1906	0.19	0.1894	0.1888	0.1882	0.1875	0.1869	0.1862	0.1855	0.1849	0.1842	0.1835	0.1828	0.1821	0.1814	0.1806	0.1799	0.1792	0.1784	0.1777	0.1769	0.1761	0.1754	0.1746	0.1738	0.173	0.1722	0.1714	0.1706	0.1698	0.1689	0.1681	0.1673	0.1664	0.1656	0.1647	0.1639	0.163	0.1622	0.1613
1.3Hz	0.2224	0.222	0.2215	0.221	0.2205	0.22	0.2195	0.219	0.2185	0.2179	0.2174	0.2168	0.2162	0.2156	0.215	0.2144	0.2138	0.2131	0.2125	0.2118	0.2112	0.2105	0.2098	0.2091	0.2084	0.2077	0.207	0.2063	0.2055	0.2048	0.204	0.2033	0.2025	0.2017	0.2009	0.2002	0.1994	0.1985	0.1977	0.1969	0.1961	0.1952	0.1944	0.1936	0.1927	0.1918	0.191	0.1901	0.1892
1.28Hz	0.2532	0.2528	0.2524	0.2519	0.2515	0.251	0.2505	0.25	0.2496	0.249	0.2485	0.248	0.2474	0.2469	0.2463	0.2457	0.2451	0.2445	0.2439	0.2433	0.2427	0.242	0.2414	0.2407	0.24	0.2393	0.2386	0.2379	0.2372	0.2365	0.2357	0.235	0.2342	0.2335	0.2327	0.2319	0.2311	0.2303	0.2295	0.2287	0.2279	0.2271	0.2262	0.2254	0.2245	0.2236	0.2228	0.2219	0.221
1.26Hz	0.2881	0.2878	0.2874	0.287	0.2866	0.2862	0.2857	0.2853	0.2848	0.2843	0.2839	0.2834	0.2828	0.2823	0.2818	0.2812	0.2807	0.2801	0.2795	0.2789	0.2783	0.2777	0.2771	0.2764	0.2758	0.2751	0.2744	0.2738	0.2731	0.2724	0.2716	0.2709	0.2702	0.2694	0.2687	0.2679	0.2671	0.2663	0.2655	0.2647	0.2639	0.2631	0.2623	0.2614	0.2606	0.2597	0.2588	0.258	0.2571
1.24Hz	0.3275	0.3272	0.3269	0.3265	0.3261	0.3257	0.3253	0.3249	0.3245	0.3241	0.3236	0.3232	0.3227	0.3222	0.3217	0.3212	0.3206	0.3201	0.3195	0.319	0.3184	0.3178	0.3172	0.3166	0.316	0.3153	0.3147	0.314	0.3134	0.3127	0.312	0.3113	0.3106	0.3099	0.3091	0.3084	0.3076	0.3069	0.3061	0.3053	0.3045	0.3037	0.3029	0.3021	0.3012	0.3004	0.2995	0.2987	0.2978
1.22Hz	0.3715	0.3712	0.3709	0.3705	0.3702	0.3699	0.3695	0.3691	0.3687	0.3683	0.3679	0.3675	0.367	0.3666	0.3661	0.3656	0.3651	0.3646	0.3641	0.3636	0.363	0.3625	0.3619	0.3613	0.3608	0.3602	0.3595	0.3589	0.3583	0.3576	0.357	0.3563	0.3556	0.3549	0.3542	0.3535	0.3528	0.352	0.3513	0.3505	0.3498	0.349	0.3482	0.3474	0.3466	0.3458	0.3449	0.3441	0.3432
1.2Hz	0.4198	0.4195	0.4192	0.4189	0.4186	0.4183	0.418	0.4177	0.4173	0.4169	0.4166	0.4162	0.4158	0.4153	0.4149	0.4145	0.414	0.4136	0.4131	0.4126	0.4121	0.4116	0.411	0.4105	0.4099	0.4094	0.4088	0.4082	0.4076	0.407	0.4064	0.4058	0.4051	0.4045	0.4038	0.4031	0.4024	0.4017	0.401	0.4003	0.3996	0.3988	0.3981	0.3973	0.3965	0.3957	0.395	0.3942	0.3933
1.19Hz	0.4719	0.4717	0.4715	0.4712	0.471	0.4707	0.4704	0.4701	0.4698	0.4694	0.4691	0.4687	0.4684	0.468	0.4676	0.4672	0.4668	0.4664	0.4659	0.4655	0.465	0.4645	0.464	0.4636	0.463	0.4625	0.462	0.4615	0.4609	0.4603	0.4598	0.4592	0.4586	0.458	0.4573	0.4567	0.4561	0.4554	0.4548	0.4541	0.4534	0.4527	0.452	0.4513	0.4506	0.4498	0.4491	0.4484	0.4476
1.17Hz	0.527	0.5269	0.5266	0.5264	0.5262	0.5259	0.5257	0.5254	0.5251	0.5248	0.5245	0.5242	0.5239	0.5236	0.5232	0.5229	0.5225	0.5221	0.5217	0.5213	0.5209	0.5205	0.52	0.5196	0.5191	0.5186	0.5182	0.5177	0.5172	0.5167	0.5161	0.5156	0.5151	0.5145	0.514	0.5134	0.5128	0.5122	0.5116	0.511	0.5104	0.5097	0.5091	0.5084	0.5078	0.5071	0.5064	0.5057	0.505
1.15Hz	0.5836	0.5835	0.5833	0.5831	0.5829	0.5827	0.5824	0.5822	0.582	0.5817	0.5815	0.5812	0.5809	0.5806	0.5803	0.58	0.5797	0.5793	0.579	0.5786	0.5783	0.5779	0.5775	0.5771	0.5767	0.5763	0.5759	0.5754	0.575	0.5745	0.5741	0.5736	0.5731	0.5726	0.5721	0.5716	0.5711	0.5706	0.5701	0.5695	0.569	0.5684	0.5678	0.5672	0.5667	0.5661	0.5655	0.5648	0.5642
1.14Hz	0.6396	0.6395	0.6393	0.6392	0.639	0.6388	0.6386	0.6384	0.6382	0.638	0.6378	0.6376	0.6373	0.6371	0.6368	0.6365	0.6363	0.636	0.6357	0.6354	0.6351	0.6348	0.6344	0.6341	0.6338	0.6334	0.633	0.6327	0.6323	0.6319	0.6315	0.6311	0.6307	0.6303	0.6299	0.6294	0.629	0.6285	0.6281	0.6276	0.6271	0.6266	0.6262	0.6257	0.6252	0.6246	0.6241	0.6236	0.6231
1.12Hz	0.6925	0.6924	0.6922	0.6921	0.692	0.6918	0.6917	0.6915	0.6913	0.6911	0.691	0.6908	0.6906	0.6904	0.6902	0.6899	0.6897	0.6895	0.6892	0.689	0.6887	0.6885	0.6882	0.6879	0.6877	0.6874	0.6871	0.6868	0.6865	0.6862	0.6858	0.6855	0.6852	0.6848	0.6845	0.6841	0.6838	0.6834	0.683	0.6827	0.6823	0.6819	0.6815	0.6811	0.6807	0.6802	0.6798	0.6794	0.679
1.1Hz	0.739	0.7389	0.7388	0.7387	0.7386	0.7385	0.7384	0.7383	0.7381	0.738	0.7378	0.7377	0.7375	0.7374	0.7372	0.737	0.7369	0.7367	0.7365	0.7363	0.7361	0.7359	0.7357	0.7355	0.7353	0.7351	0.7349	0.7346	0.7344	0.7342	0.7339	0.7337	0.7334	0.7332	0.7329	0.7326	0.7324	0.7321	0.7318	0.7315	0.7312	0.7309	0.7306	0.7303	0.73	0.7297	0.7294	0.7291	0.7288
1.09Hz	0.7759	0.7758	0.7757	0.7756	0.7755	0.7754	0.7754	0.7753	0.7752	0.7751	0.775	0.7749	0.7748	0.7746	0.7745	0.7744	0.7743	0.7742	0.774	0.7739	0.7738	0.7736	0.7735	0.7734	0.7732	0.7731	0.7729	0.7728	0.7726	0.7725	0.7723	0.7722	0.772	0.7718	0.7717	0.7715	0.7713	0.7711	0.7709	0.7708	0.7706	0.7704	0.7702	0.77	0.7698	0.7696	0.7694	0.7692	0.769
1.07Hz	0.7994	0.7993	0.7992	0.7992	0.7991	0.7991	0.799	0.7989	0.7989	0.7988	0.7988	0.7987	0.7986	0.7986	0.7985	0.7985	0.7984	0.7983	0.7983	0.7982	0.7981	0.7981	0.798	0.7979	0.7979	0.7978	0.7977	0.7976	0.7976	0.7975	0.7974	0.7974	0.7973	0.7972	0.7971	0.7971	0.797	0.7969	0.7968	0.7968	0.7967	0.7966	0.7965	0.7965	0.7964	0.7963	0.7962	0.7961	0.7961
1.06Hz	0.8062	0.8062	0.8061	0.8061	0.806	0.806	0.806	0.806	0.8059	0.8059	0.8059	0.8059	0.8058	0.8058	0.8058	0.8058	0.8058	0.8058	0.8058	0.8058	0.8058	0.8058	0.8058	0.8058	0.8058	0.8058	0.8058	0.8059	0.8059	0.8059	0.8059	0.8059	0.806	0.806	0.806	0.8061	0.8061	0.8061	0.8062	0.8062	0.8062	0.8063	0.8063	0.8064	0.8064	0.8065	0.8065	0.8066	0.8066
1.04Hz	0.7936	0.7936	0.7935	0.7935	0.7935	0.7935	0.7935	0.7935	0.7935	0.7935	0.7935	0.7936	0.7936	0.7936	0.7937	0.7937	0.7938	0.7938	0.7939	0.794	0.794	0.7941	0.7942	0.7943	0.7944	0.7945	0.7946	0.7947	0.7948	0.7949	0.795	0.7951	0.7953	0.7954	0.7955	0.7957	0.7958	0.796	0.7961	0.7963	0.7965	0.7966	0.7968	0.797	0.7972	0.7974	0.7976	0.7977	0.7979
1.03Hz	0.7597	0.7597	0.7597	0.7597	0.7597	0.7598	0.7598	0.7598	0.7599	0.7599	0.76	0.7601	0.7601	0.7602	0.7603	0.7604	0.7605	0.7607	0.7608	0.7609	0.7611	0.7612	0.7614	0.7615	0.7617	0.7619	0.7621	0.7623	0.7625	0.7627	0.763	0.7632	0.7634	0.7637	0.7639	0.7642	0.7645	0.7647	0.765	0.7653	0.7656	0.7659	0.7662	0.7666	0.7669	0.7672	0.7676	0.7679	0.7683
1.01Hz	0.7042	0.7042	0.7042	0.7043	0.7043	0.7044	0.7044	0.7045	0.7046	0.7047	0.7048	0.7049	0.705	0.7052	0.7053	0.7055	0.7057	0.7058	0.706	0.7063	0.7065	0.7067	0.707	0.7072	0.7075	0.7078	0.7081	0.7084	0.7087	0.709	0.7094	0.7097	0.7101	0.7104	0.7108	0.7112	0.7116	0.712	0.7125	0.7129	0.7133	0.7138	0.7143	0.7147	0.7152	0.7157	0.7162	0.7167	0.7173
1Hz	0.6282	0.6282	0.6283	0.6283	0.6284	0.6284	0.6285	0.6286	0.6288	0.6289	0.629	0.6292	0.6294	0.6296	0.6298	0.6301	0.6303	0.6306	0.6309	0.6312	0.6315	0.6318	0.6321	0.6325	0.6329	0.6333	0.6337	0.6341	0.6345	0.635	0.6354	0.6359	0.6364	0.6369	0.6375	0.638	0.6386	0.6391	0.6397	0.6403	0.6409	0.6415	0.6422	0.6428	0.6435	0.6442	0.6448	0.6456	0.6463
0.98Hz	0.5345	0.5346	0.5346	0.5347	0.5347	0.5348	0.535	0.5351	0.5353	0.5355	0.5357	0.5359	0.5362	0.5364	0.5367	0.537	0.5374	0.5377	0.5381	0.5385	0.5389	0.5394	0.5398	0.5403	0.5408	0.5413	0.5419	0.5424	0.543	0.5436	0.5442	0.5448	0.5455	0.5462	0.5469	0.5476	0.5483	0.549	0.5498	0.5506	0.5514	0.5522	0.553	0.5539	0.5548	0.5557	0.5566	0.5575	0.5584
0.97Hz	0.4275	0.4276	0.4276	0.4277	0.4278	0.4279	0.4281	0.4283	0.4285	0.4288	0.4291	0.4294	0.4297	0.4301	0.4305	0.4309	0.4313	0.4318	0.4323	0.4328	0.4334	0.4339	0.4345	0.4352	0.4358	0.4365	0.4372	0.4379	0.4387	0.4395	0.4403	0.4411	0.442	0.4428	0.4438	0.4447	0.4456	0.4466	0.4476	0.4486	0.4496	0.4507	0.4518	0.4529	0.454	0.4551	0.4563	0.4575	0.4587
0.96Hz	0.3128	0.3128	0.3129	0.313	0.3131	0.3133	0.3136	0.3138	0.3141	0.3145	0.3149	0.3153	0.3157	0.3162	0.3168	0.3173	0.3179	0.3186	0.3192	0.32	0.3207	0.3215	0.3223	0.3231	0.324	0.3249	0.3259	0.3268	0.3279	0.3289	0.33	0.3311	0.3322	0.3334	0.3346	0.3358	0.337	0.3383	0.3396	0.3409	0.3423	0.3437	0.3451	0.3465	0.348	0.3495	0.351	0.3525	0.3541
0.94Hz	0.1965	0.1965	0.1966	0.1968	0.197	0.1973	0.1977	0.1981	0.1985	0.1991	0.1996	0.2002	0.2009	0.2017	0.2024	0.2033	0.2042	0.2051	0.2061	0.2071	0.2082	0.2093	0.2105	0.2117	0.213	0.2143	0.2156	0.217	0.2185	0.2199	0.2214	0.223	0.2246	0.2262	0.2278	0.2295	0.2312	0.233	0.2348	0.2366	0.2384	0.2403	0.2422	0.2441	0.2461	0.2481	0.2501	0.2521	0.2541
0.93Hz	0.0849	0.085	0.0852	0.0856	0.0861	0.0867	0.0874	0.0882	0.0891	0.0901	0.0912	0.0924	0.0937	0.0951	0.0966	0.0982	0.0998	0.1015	0.1032	0.1051	0.107	0.1089	0.1109	0.113	0.1151	0.1172	0.1194	0.1216	0.1239	0.1262	0.1285	0.1309	0.1333	0.1357	0.1382	0.1406	0.1431	0.1456	0.1482	0.1507	0.1533	0.1559	0.1585	0.1611	0.1637	0.1663	0.169	0.1717	0.1743
0.92Hz	0.0165	0.0171	0.0181	0.0195	0.0212	0.0231	0.0252	0.0275	0.0299	0.0324	0.0349	0.0375	0.0401	0.0428	0.0455	0.0482	0.051	0.0537	0.0565	0.0593	0.0621	0.0648	0.0676	0.0705	0.0733	0.0761	0.0789	0.0817	0.0845	0.0874	0.0902	0.093	0.0958	0.0987	0.1015	0.1043	0.1071	0.1099	0.1127	0.1156	0.1184	0.1212	0.124	0.1268	0.1296	0.1324	0.1352	0.1379	0.1407
0.9Hz	0.1031	0.1032	0.1033	0.1036	0.1038	0.1041	0.1045	0.105	0.1055	0.1061	0.1067	0.1074	0.1082	0.109	0.1099	0.1108	0.1117	0.1128	0.1138	0.1149	0.1161	0.1173	0.1186	0.1199	0.1212	0.1225	0.1239	0.1254	0.1269	0.1284	0.1299	0.1315	0.1331	0.1347	0.1363	0.138	0.1397	0.1414	0.1432	0.1449	0.1467	0.1485	0.1503	0.1521	0.154	0.1559	0.1577	0.1596	0.1615
0.89Hz	0.1725	0.1725	0.1726	0.1727	0.1728	0.1729	0.1731	0.1733	0.1736	0.1738	0.1741	0.1744	0.1748	0.1752	0.1755	0.176	0.1764	0.1769	0.1774	0.1779	0.1785	0.1791	0.1797	0.1803	0.181	0.1816	0.1823	0.1831	0.1838	0.1846	0.1854	0.1862	0.187	0.1878	0.1887	0.1896	0.1905	0.1914	0.1924	0.1934	0.1943	0.1953	0.1963	0.1974	0.1984	0.1995	0.2006	0.2017	0.2028
0.88Hz	0.2235	0.2236	0.2236	0.2236	0.2237	0.2238	0.2239	0.224	0.2241	0.2243	0.2244	0.2246	0.2248	0.225	0.2252	0.2254	0.2257	0.2259	0.2262	0.2265	0.2267	0.2271	0.2274	0.2277	0.2281	0.2284	0.2288	0.2292	0.2296	0.23	0.2304	0.2308	0.2313	0.2317	0.2322	0.2327	0.2332	0.2337	0.2342	0.2347	0.2353	0.2358	0.2364	0.2369	0.2375	0.2381	0.2387	0.2393	0.2399
0.86Hz	0.257	0.257	0.2571	0.2571	0.2571	0.2572	0.2572	0.2573	0.2574	0.2575	0.2575	0.2576	0.2577	0.2578	0.2579	0.2581	0.2582	0.2583	0.2584	0.2586	0.2587	0.2589	0.2591	0.2592	0.2594	0.2596	0.2598	0.26	0.2602	0.2604	0.2606	0.2608	0.2611	0.2613	0.2615	0.2618	0.262	0.2623	0.2625	0.2628	0.2631	0.2634	0.2636	0.2639	0.2642	0.2645	0.2648	0.2651	0.2655
0.85Hz	0.275	0.275	0.275	0.275	0.2751	0.2751	0.2751	0.2751	0.2752	0.2752	0.2753	0.2753	0.2754	0.2754	0.2754	0.2755	0.2756	0.2756	0.2757	0.2757	0.2758	0.2759	0.2759	0.276	0.2761	0.2762	0.2762	0.2763	0.2764	0.2765	0.2766	0.2766	0.2767	0.2768	0.2769	0.277	0.2771	0.2772	0.2773	0.2774	0.2775	0.2776	0.2777	0.2778	0.278	0.2781	0.2782	0.2783	0.2784
0.84Hz	0.2803	0.2803	0.2803	0.2803	0.2803	0.2803	0.2804	0.2804	0.2804	0.2804	0.2804	0.2804	0.2804	0.2805	0.2805	0.2805	0.2805	0.2805	0.2805	0.2805	0.2805	0.2805	0.2805	0.2805	0.2805	0.2806	0.2806	0.2806	0.2806	0.2806	0.2806	0.2806	0.2806	0.2806	0.2806	0.2806	0.2806	0.2806	0.2806	0.2806	0.2805	0.2805	0.2805	0.2805	0.2805	0.2805	0.2805	0.2805	0.2805
0.83Hz	0.2761	0.2761	0.2761	0.2762	0.2762	0.2762	0.2762	0.2762	0.2762	0.2762	0.2762	0.2762	0.2762	0.2762	0.2761	0.2761	0.2761	0.2761	0.2761	0.276	0.276	0.276	0.2759	0.2759	0.2759	0.2758	0.2758	0.2757	0.2757	0.2756	0.2756	0.2755	0.2755	0.2754	0.2754	0.2753	0.2752	0.2752	0.2751	0.275	0.2749	0.2749	0.2748	0.2747	0.2746	0.2745	0.2744	0.2743	0.2742
0.82Hz	0.2656	0.2657	0.2657	0.2657	0.2657	0.2657	0.2657	0.2657	0.2657	0.2657	0.2657	0.2656	0.2656	0.2656	0.2656	0.2655	0.2655	0.2655	0.2654	0.2654	0.2653	0.2653	0.2652	0.2652	0.2651	0.265	0.2649	0.2649	0.2648	0.2647	0.2646	0.2645	0.2644	0.2643	0.2643	0.2641	0.264	0.2639	0.2638	0.2637	0.2636	0.2635	0.2633	0.2632	0.2631	0.2629	0.2628	0.2626	0.2625
0.8Hz	0.2515	0.2516	0.2516	0.2516	0.2516	0.2516	0.2516	0.2516	0.2516	0.2515	0.2515	0.2515	0.2515	0.2514	0.2514	0.2514	0.2513	0.2513	0.2512	0.2512	0.2511	0.251	0.251	0.2509	0.2508	0.2507	0.2506	0.2506	0.2505	0.2504	0.2503	0.2502	0.25	0.2499	0.2498	0.2497	0.2496	0.2494	0.2493	0.2491	0.249	0.2488	0.2487	0.2485	0.2484	0.2482	0.248	0.2479	0.2477
0.79Hz	0.2359	0.2359	0.2359	0.2359	0.2359	0.2359	0.2359	0.2359	0.2359	0.2359	0.2359	0.2358	0.2358	0.2358	0.2357	0.2357	0.2357	0.2356	0.2355	0.2355	0.2354	0.2353	0.2353	0.2352	0.2351	0.235	0.2349	0.2348	0.2347	0.2346	0.2345	0.2344	0.2343	0.2342	0.234	0.2339	0.2338	0.2336	0.2335	0.2333	0.2332	0.233	0.2329	0.2327	0.2325	0.2323	0.2322	0.232	0.2318
0.78Hz	0.2202	0.2202	0.2202	0.2202	0.2202	0.2202	0.2202	0.2202	0.2202	0.2202	0.2201	0.2201	0.2201	0.2201	0.22	0.22	0.2199	0.2199	0.2198	0.2198	0.2197	0.2196	0.2195	0.2195	0.2194	0.2193	0.2192	0.2191	0.219	0.2189	0.2188	0.2187	0.2186	0.2184	0.2183	0.2182	0.2181	0.2179	0.2178	0.2176	0.2175	0.2173	0.2172	0.217	0.2168	0.2166	0.2165	0.2163	0.2161
0.77Hz	0.2052	0.2052	0.2053	0.2053	0.2053	0.2053	0.2053	0.2053	0.2053	0.2052	0.2052	0.2052	0.2052	0.2051	0.2051	0.2051	0.205	0.205	0.2049	0.2049	0.2048	0.2047	0.2047	0.2046	0.2045	0.2044	0.2043	0.2042	0.2042	0.2041	0.2039	0.2038	0.2037	0.2036	0.2035	0.2034	0.2032	0.2031	0.203	0.2028	0.2027	0.2025	0.2024	0.2022	0.2021	0.2019	0.2017	0.2016	0.2014
0.76Hz	0.1916	0.1916	0.1916	0.1916	0.1916	0.1916	0.1916	0.1916	0.1916	0.1916	0.1916	0.1915	0.1915	0.1915	0.1914	0.1914	0.1914	0.1913	0.1913	0.1912	0.1912	0.1911	0.191	0.191	0.1909	0.1908	0.1907	0.1907	0.1906	0.1905	0.1904	0.1903	0.1902	0.1901	0.19	0.1898	0.1897	0.1896	0.1895	0.1894	0.1892	0.1891	0.1889	0.1888	0.1886	0.1885	0.1883	0.1882	0.188
0.75Hz	0.1793	0.1793	0.1793	0.1793	0.1793	0.1793	0.1793	0.1793	0.1793	0.1793	0.1793	0.1792	0.1792	0.1792	0.1792	0.1791	0.1791	0.1791	0.179	0.179	0.1789	0.1789	0.1788	0.1787	0.1787	0.1786	0.1785	0.1785	0.1784	0.1783	0.1782	0.1781	0.178	0.1779	0.1778	0.1777	0.1776	0.1775	0.1774	0.1773	0.1772	0.177	0.1769	0.1768	0.1766	0.1765	0.1764	0.1762	0.1761
0.74Hz	0.1683	0.1683	0.1683	0.1683	0.1683	0.1684	0.1684	0.1683	0.1683	0.1683	0.1683	0.1683	0.1683	0.1683	0.1682	0.1682	0.1682	0.1681	0.1681	0.1681	0.168	0.168	0.1679	0.1679	0.1678	0.1677	0.1677	0.1676	0.1675	0.1675	0.1674	0.1673	0.1672	0.1671	0.167	0.1669	0.1668	0.1667	0.1666	0.1665	0.1664	0.1663	0.1662	0.1661	0.166	0.1658	0.1657	0.1656	0.1654
0.73Hz	0.1586	0.1586	0.1586	0.1586	0.1586	0.1586	0.1586	0.1586	0.1586	0.1586	0.1586	0.1586	0.1586	0.1585	0.1585	0.1585	0.1585	0.1584	0.1584	0.1584	0.1583	0.1583	0.1582	0.1582	0.1581	0.1581	0.158	0.1579	0.1579	0.1578	0.1577	0.1577	0.1576	0.1575	0.1574	0.1574	0.1573	0.1572	0.1571	0.157	0.1569	0.1568	0.1567	0.1566	0.1565	0.1564	0.1562	0.1561	0.156
0.72Hz	0.1499	0.1499	0.1499	0.1499	0.1499	0.1499	0.1499	0.1499	0.1499	0.1499	0.1499	0.1499	0.1499	0.1498	0.1498	0.1498	0.1498	0.1498	0.1497	0.1497	0.1497	0.1496	0.1496	0.1495	0.1495	0.1494	0.1494	0.1493	0.1493	0.1492	0.1491	0.1491	0.149	0.1489	0.1489	0.1488	0.1487	0.1486	0.1486	0.1485	0.1484	0.1483	0.1482	0.1481	0.148	0.1479	0.1478	0.1477	0.1476
0.71Hz	0.1421	0.1421	0.1421	0.1421	0.1421	0.1421	0.1421	0.1421	0.1421	0.1421	0.1421	0.1421	0.1421	0.1421	0.142	0.142	0.142	0.142	0.1419	0.1419	0.1419	0.1418	0.1418	0.1418	0.1417	0.1417	0.1416	0.1416	0.1415	0.1415	0.1414	0.1414	0.1413	0.1412	0.1412	0.1411	0.141	0.141	0.1409	0.1408	0.1407	0.1406	0.1406	0.1405	0.1404	0.1403	0.1402	0.1401	0.14
0.7Hz	0.135	0.135	0.135	0.135	0.1351	0.1351	0.1351	0.1351	0.1351	0.1351	0.135	0.135	0.135	0.135	0.135	0.135	0.135	0.1349	0.1349	0.1349	0.1349	0.1348	0.1348	0.1348	0.1347	0.1347	0.1346	0.1346	0.1346	0.1345	0.1345	0.1344	0.1343	0.1343	0.1342	0.1342	0.1341	0.134	0.134	0.1339	0.1338	0.1337	0.1337	0.1336	0.1335	0.1334	0.1333	0.1332	0.1332
0.69Hz	0.1286	0.1286	0.1286	0.1286	0.1286	0.1287	0.1287	0.1287	0.1287	0.1287	0.1286	0.1286	0.1286	0.1286	0.1286	0.1286	0.1286	0.1286	0.1285	0.1285	0.1285	0.1285	0.1284	0.1284	0.1284	0.1283	0.1283	0.1282	0.1282	0.1282	0.1281	0.1281	0.128	0.128	0.1279	0.1278	0.1278	0.1277	0.1277	0.1276	0.1275	0.1275	0.1274	0.1273	0.1272	0.1272	0.1271	0.127	0.1269
0.68Hz	0.1227	0.1228	0.1228	0.1228	0.1228	0.1228	0.1228	0.1228	0.1228	0.1228	0.1228	0.1228	0.1228	0.1228	0.1228	0.1227	0.1227	0.1227	0.1227	0.1227	0.1226	0.1226	0.1226	0.1226	0.1225	0.1225	0.1225	0.1224	0.1224	0.1224	0.1223	0.1223	0.1222	0.1222	0.1221	0.1221	0.122	0.122	0.1219	0.1218	0.1218	0.1217	0.1217	0.1216	0.1215	0.1214	0.1214	0.1213	0.1212
0.67Hz	0.1174	0.1174	0.1174	0.1174	0.1174	0.1174	0.1174	0.1174	0.1174	0.1174	0.1174	0.1174	0.1174	0.1174	0.1174	0.1174	0.1174	0.1173	0.1173	0.1173	0.1173	0.1173	0.1172	0.1172	0.1172	0.1172	0.1171	0.1171	0.1171	0.117	0.117	0.1169	0.1169	0.1169	0.1168	0.1168	0.1167	0.1167	0.1166	0.1166	0.1165	0.1164	0.1164	0.1163	0.1163	0.1162	0.1161	0.1161	0.116
0.66Hz	0.1124	0.1124	0.1124	0.1124	0.1124	0.1124	0.1125	0.1125	0.1125	0.1125	0.1125	0.1124	0.1124	0.1124	0.1124	0.1124	0.1124	0.1124	0.1124	0.1124	0.1123	0.1123	0.1123	0.1123	0.1122	0.1122	0.1122	0.1122	0.1121	0.1121	0.1121	0.112	0.112	0.1119	0.1119	0.1119	0.1118	0.1118	0.1117	0.1117	0.1116	0.1116	0.1115	0.1114	0.1114	0.1113	0.1113	0.1112	0.1111
0.65Hz	0.1078	0.1078	0.1078	0.1078	0.1078	0.1079	0.1079	0.1079	0.1079	0.1079	0.1079	0.1079	0.1078	0.1078	0.1078	0.1078	0.1078	0.1078	0.1078	0.1078	0.1077	0.1077	0.1077	0.1077	0.1077	0.1076	0.1076	0.1076	0.1076	0.1075	0.1075	0.1075	0.1074	0.1074	0.1073	0.1073	0.1073	0.1072	0.1072	0.1071	0.1071	0.107	0.107	0.1069	0.1069	0.1068	0.1068	0.1067	0.1067
0.64Hz	0.1035	0.1035	0.1036	0.1036	0.1036	0.1036	0.1036	0.1036	0.1036	0.1036	0.1036	0.1036	0.1036	0.1036	0.1036	0.1036	0.1035	0.1035	0.1035	0.1035	0.1035	0.1035	0.1035	0.1034	0.1034	0.1034	0.1034	0.1033	0.1033	0.1033	0.1033	0.1032	0.1032	0.1032	0.1031	0.1031	0.103	0.103	0.103	0.1029	0.1029	0.1028	0.1028	0.1027	0.1027	0.1026	0.1026	0.1025	0.1025
0.63Hz	0.0995	0.0996	0.0996	0.0996	0.0996	0.0996	0.0996	0.0996	0.0996	0.0996	0.0996	0.0996	0.0996	0.0996	0.0996	0.0996	0.0996	0.0996	0.0995	0.0995	0.0995	0.0995	0.0995	0.0995	0.0994	0.0994	0.0994	0.0994	0.0994	0.0993	0.0993	0.0993	0.0992	0.0992	0.0992	0.0991	0.0991	0.0991	0.099	0.099	0.0989	0.0989	0.0989	0.0988	0.0988	0.0987	0.0987	0.0986	0.0986
0.62Hz	0.0958	0.0958	0.0958	0.0959	0.0959	0.0959	0.0959	0.0959	0.0959	0.0959	0.0959	0.0959	0.0959	0.0959	0.0959	0.0958	0.0958	0.0958	0.0958	0.0958	0.0958	0.0958	0.0958	0.0957	0.0957	0.0957	0.0957	0.0957	0.0956	0.0956	0.0956	0.0956	0.0955	0.0955	0.0955	0.0955	0.0954	0.0954	0.0954	0.0953	0.0953	0.0952	0.0952	0.0952	0.0951	0.0951	0.095	0.095	0.0949
0.61Hz	0.0923	0.0923	0.0924	0.0924	0.0924	0.0924	0.0924	0.0924	0.0924	0.0924	0.0924	0.0924	0.0924	0.0924	0.0924	0.0924	0.0924	0.0923	0.0923	0.0923	0.0923	0.0923	0.0923	0.0923	0.0923	0.0922	0.0922	0.0922	0.0922	0.0922	0.0921	0.0921	0.0921	0.0921	0.092	0.092	0.092	0.0919	0.0919	0.0919	0.0918	0.0918	0.0918	0.0917	0.0917	0.0916	0.0916	0.0916	0.0915
0.6Hz	0.0891	0.0891	0.0891	0.0891	0.0891	0.0891	0.0891	0.0891	0.0891	0.0891	0.0891	0.0891	0.0891	0.0891	0.0891	0.0891	0.0891	0.0891	0.0891	0.0891	0.089	0.089	0.089	0.089	0.089	0.089	0.089	0.0889	0.0889	0.0889	0.0889	0.0888	0.0888	0.0888	0.0888	0.0887	0.0887	0.0887	0.0887	0.0886	0.0886	0.0886	0.0885	0.0885	0.0885	0.0884	0.0884	0.0883	0.0883
0.59Hz	0.086	0.086	0.086	0.086	0.086	0.086	0.086	0.086	0.086	0.086	0.086	0.086	0.086	0.086	0.086	0.086	0.086	0.086	0.086	0.086	0.086	0.0859	0.0859	0.0859	0.0859	0.0859	0.0859	0.0859	0.0858	0.0858	0.0858	0.0858	0.0858	0.0857	0.0857	0.0857	0.0857	0.0856	0.0856	0.0856	0.0855	0.0855	0.0855	0.0855	0.0854	0.0854	0.0853	0.0853	0.0853
0.59Hz	0.0831	0.0831	0.0831	0.0831	0.0831	0.0831	0.0831	0.0831	0.0831	0.0831	0.0831	0.0831	0.0831	0.0831	0.0831	0.0831	0.0831	0.0831	0.0831	0.0831	0.0831	0.083	0.083	0.083	0.083	0.083	0.083	0.083	0.0829	0.0829	0.0829	0.0829	0.0829	0.0828	0.0828	0.0828	0.0828	0.0828	0.0827	0.0827	0.0827	0.0826	0.0826	0.0826	0.0825	0.0825	0.0825	0.0824	0.0824
0.58Hz	0.0803	0.0803	0.0803	0.0803	0.0803	0.0803	0.0803	0.0803	0.0803	0.0803	0.0804	0.0803	0.0803	0.0803	0.0803	0.0803	0.0803	0.0803	0.0803	0.0803	0.0803	0.0803	0.0803	0.0803	0.0803	0.0802	0.0802	0.0802	0.0802	0.0802	0.0802	0.0802	0.0801	0.0801	0.0801	0.0801	0.08	0.08	0.08	0.08	0.08	0.0799	0.0799	0.0799	0.0798	0.0798	0.0798	0.0797	0.0797
0.57Hz	0.0777	0.0777	0.0777	0.0777	0.0777	0.0777	0.0777	0.0777	0.0777	0.0777	0.0777	0.0777	0.0777	0.0777	0.0777	0.0777	0.0777	0.0777	0.0777	0.0777	0.0777	0.0777	0.0777	0.0777	0.0777	0.0777	0.0776	0.0776	0.0776	0.0776	0.0776	0.0776	0.0775	0.0775	0.0775	0.0775	0.0775	0.0774	0.0774	0.0774	0.0774	0.0774	0.0773	0.0773	0.0773	0.0772	0.0772	0.0772	0.0772
0.56Hz	0.0752	0.0752	0.0753	0.0753	0.0753	0.0753	0.0753	0.0753	0.0753	0.0753	0.0753	0.0753	0.0753	0.0753	0.0753	0.0753	0.0753	0.0753	0.0753	0.0752	0.0752	0.0752	0.0752	0.0752	0.0752	0.0752	0.0752	0.0752	0.0752	0.0751	0.0751	0.0751	0.0751	0.0751	0.0751	0.075	0.075	0.075	0.075	0.075	0.0749	0.0749	0.0749	0.0749	0.0748	0.0748	0.0748	0.0748	0.0747
0.55Hz	0.0729	0.0729	0.0729	0.0729	0.0729	0.0729	0.0729	0.0729	0.0729	0.0729	0.0729	0.0729	0.0729	0.0729	0.0729	0.0729	0.0729	0.0729	0.0729	0.0729	0.0729	0.0729	0.0729	0.0729	0.0729	0.0729	0.0729	0.0728	0.0728	0.0728	0.0728	0.0728	0.0728	0.0728	0.0727	0.0727	0.0727	0.0727	0.0727	0.0726	0.0726	0.0726	0.0726	0.0726	0.0725	0.0725	0.0725	0.0725	0.0724
0.54Hz	0.0707	0.0707	0.0707	0.0707	0.0707	0.0707	0.0707	0.0707	0.0707	0.0707	0.0707	0.0707	0.0707	0.0707	0.0707	0.0707	0.0707	0.0707	0.0707	0.0707	0.0707	0.0707	0.0707	0.0707	0.0707	0.0706	0.0706	0.0706	0.0706	0.0706	0.0706	0.0706	0.0706	0.0705	0.0705	0.0705	0.0705	0.0705	0.0705	0.0704	0.0704	0.0704	0.0704	0.0704	0.0703	0.0703	0.0703	0.0703	0.0702
0.54Hz	0.0686	0.0686	0.0686	0.0686	0.0686	0.0686	0.0686	0.0686	0.0686	0.0686	0.0686	0.0686	0.0686	0.0686	0.0686	0.0686	0.0686	0.0686	0.0686	0.0686	0.0686	0.0686	0.0686	0.0686	0.0685	0.0685	0.0685	0.0685	0.0685	0.0685	0.0685	0.0685	0.0685	0.0684	0.0684	0.0684	0.0684	0.0684	0.0684	0.0683	0.0683	0.0683	0.0683	0.0683	0.0682	0.0682	0.0682	0.0682	0.0682
0.53Hz	0.0665	0.0665	0.0666	0.0666	0.0666	0.0666	0.0666	0.0666	0.0666	0.0666	0.0666	0.0666	0.0666	0.0666	0.0666	0.0666	0.0666	0.0666	0.0666	0.0666	0.0666	0.0666	0.0665	0.0665	0.0665	0.0665	0.0665	0.0665	0.0665	0.0665	0.0665	0.0665	0.0664	0.0664	0.0664	0.0664	0.0664	0.0664	0.0664	0.0663	0.0663	0.0663	0.0663	0.0663	0.0662	0.0662	0.0662	0.0662	0.0662
0.52Hz	0.0646	0.0646	0.0646	0.0646	0.0646	0.0646	0.0646	0.0646	0.0646	0.0647	0.0647	0.0647	0.0647	0.0647	0.0647	0.0646	0.0646	0.0646	0.0646	0.0646	0.0646	0.0646	0.0646	0.0646	0.0646	0.0646	0.0646	0.0646	0.0646	0.0646	0.0646	0.0645	0.0645	0.0645	0.0645	0.0645	0.0645	0.0645	0.0644	0.0644	0.0644	0.0644	0.0644	0.0644	0.0643	0.0643	0.0643	0.0643	0.0643
0.51Hz	0.0628	0.0628	0.0628	0.0628	0.0628	0.0628	0.0628	0.0628	0.0628	0.0628	0.0628	0.0628	0.0628	0.0628	0.0628	0.0628	0.0628	0.0628	0.0628	0.0628	0.0628	0.0628	0.0628	0.0628	0.0628	0.0628	0.0628	0.0627	0.0627	0.0627	0.0627	0.0627	0.0627	0.0627	0.0627	0.0627	0.0626	0.0626	0.0626	0.0626	0.0626	0.0626	0.0626	0.0625	0.0625	0.0625	0.0625	0.0625	0.0624
0.51Hz	0.061	0.061	0.061	0.061	0.061	0.061	0.061	0.061	0.061	0.061	0.061	0.061	0.061	0.061	0.061	0.061	0.061	0.061	0.061	0.061	0.061	0.061	0.061	0.061	0.061	0.061	0.061	0.061	0.061	0.061	0.061	0.061	0.0609	0.0609	0.0609	0.0609	0.0609	0.0609	0.0609	0.0609	0.0608	0.0608	0.0608	0.0608	0.0608	0.0608	0.0607	0.0607	0.0607
0.5Hz	0.0593	0.0593	0.0593	0.0593	0.0594	0.0594	0.0594	0.0594	0.0594	0.0594	0.0594	0.0594	0.0594	0.0594	0.0594	0.0594	0.0594	0.0594	0.0594	0.0594	0.0594	0.0593	0.0593	0.0593	0.0593	0.0593	0.0593	0.0593	0.0593	0.0593	0.0593	0.0593	0.0593	0.0593	0.0592	0.0592	0.0592	0.0592	0.0592	0.0592	0.0592	0.0592	0.0591	0.0591	0.0591	0.0591	0.0591	0.0591	0.059
0.49Hz	0.0577	0.0577	0.0577	0.0577	0.0577	0.0578	0.0578	0.0578	0.0578	0.0578	0.0578	0.0578	0.0578	0.0578	0.0578	0.0578	0.0578	0.0578	0.0578	0.0578	0.0577	0.0577	0.0577	0.0577	0.0577	0.0577	0.0577	0.0577	0.0577	0.0577	0.0577	0.0577	0.0577	0.0577	0.0577	0.0576	0.0576	0.0576	0.0576	0.0576	0.0576	0.0576	0.0576	0.0575	0.0575	0.0575	0.0575	0.0575	0.0575
0.49Hz	0.0562	0.0562	0.0562	0.0562	0.0562	0.0562	0.0562	0.0562	0.0562	0.0562	0.0562	0.0562	0.0562	0.0562	0.0562	0.0562	0.0562	0.0562	0.0562	0.0562	0.0562	0.0562	0.0562	0.0562	0.0562	0.0562	0.0562	0.0562	0.0562	0.0562	0.0562	0.0562	0.0561	0.0561	0.0561	0.0561	0.0561	0.0561	0.0561	0.0561	0.0561	0.0561	0.056	0.056	0.056	0.056	0.056	0.056	0.056
0.48Hz	0.0547	0.0547	0.0547	0.0548	0.0548	0.0548	0.0548	0.0548	0.0548	0.0548	0.0548	0.0548	0.0548	0.0548	0.0548	0.0548	0.0548	0.0548	0.0548	0.0548	0.0548	0.0548	0.0547	0.0547	0.0547	0.0547	0.0547	0.0547	0.0547	0.0547	0.0547	0.0547	0.0547	0.0547	0.0547	0.0547	0.0547	0.0546	0.0546	0.0546	0.0546	0.0546	0.0546	0.0546	0.0546	0.0546	0.0545	0.0545	0.0545
0.47Hz	0.0533	0.0533	0.0533	0.0533	0.0533	0.0533	0.0534	0.0534	0.0534	0.0534	0.0534	0.0534	0.0534	0.0534	0.0534	0.0534	0.0534	0.0534	0.0534	0.0534	0.0534	0.0533	0.0533	0.0533	0.0533	0.0533	0.0533	0.0533	0.0533	0.0533	0.0533	0.0533	0.0533	0.0533	0.0533	0.0533	0.0533	0.0532	0.0532	0.0532	0.0532	0.0532	0.0532	0.0532	0.0532	0.0532	0.0531	0.0531	0.0531
0.46Hz	0.052	0.052	0.052	0.052	0.052	0.052	0.052	0.052	0.052	0.052	0.052	0.052	0.052	0.052	0.052	0.052	0.052	0.052	0.052	0.052	0.052	0.052	0.052	0.052	0.052	0.052	0.052	0.052	0.052	0.0519	0.0519	0.0519	0.0519	0.0519	0.0519	0.0519	0.0519	0.0519	0.0519	0.0519	0.0519	0.0519	0.0518	0.0518	0.0518	0.0518	0.0518	0.0518	0.0518
0.46Hz	0.0506	0.0506	0.0506	0.0507	0.0507	0.0507	0.0507	0.0507	0.0507	0.0507	0.0507	0.0507	0.0507	0.0507	0.0507	0.0507	0.0507	0.0507	0.0507	0.0507	0.0507	0.0507	0.0507	0.0507	0.0506	0.0506	0.0506	0.0506	0.0506	0.0506	0.0506	0.0506	0.0506	0.0506	0.0506	0.0506	0.0506	0.0506	0.0506	0.0506	0.0505	0.0505	0.0505	0.0505	0.0505	0.0505	0.0505	0.0505	0.0505
0.45Hz	0.0493	0.0494	0.0494	0.0494	0.0494	0.0494	0.0494	0.0494	0.0494	0.0494	0.0494	0.0494	0.0494	0.0494	0.0494	0.0494	0.0494	0.0494	0.0494	0.0494	0.0494	0.0494	0.0494	0.0494	0.0494	0.0494	0.0493	0.0493	0.0493	0.0493	0.0493	0.0493	0.0493	0.0493	0.0493	0.0493	0.0493	0.0493	0.0493	0.0493	0.0493	0.0492	0.0492	0.0492	0.0492	0.0492	0.0492	0.0492	0.0492
0.44Hz	0.0481	0.0481	0.0481	0.0481	0.0481	0.0481	0.0481	0.0481	0.0481	0.0481	0.0481	0.0481	0.0481	0.0481	0.0481	0.0481	0.0481	0.0481	0.0481	0.0481	0.0481	0.0481	0.0481	0.0481	0.0481	0.0481	0.0481	0.0481	0.0481	0.0481	0.0481	0.0481	0.0481	0.0481	0.0481	0.048	0.048	0.048	0.048	0.048	0.048	0.048	0.048	0.048	0.048	0.048	0.048	0.0479	0.0479
0.44Hz	0.0469	0.0469	0.0469	0.0469	0.0469	0.0469	0.0469	0.0469	0.0469	0.0469	0.0469	0.0469	0.0469	0.0469	0.0469	0.0469	0.0469	0.0469	0.0469	0.0469	0.0469	0.0469	0.0469	0.0469	0.0469	0.0469	0.0469	0.0469	0.0469	0.0469	0.0469	0.0469	0.0469	0.0469	0.0469	0.0469	0.0468	0.0468	0.0468	0.0468	0.0468	0.0468	0.0468	0.0468	0.0468	0.0468	0.0468	0.0468	0.0467
0.43Hz	0.0458	0.0458	0.0458	0.0458	0.0458	0.0458	0.0458	0.0458	0.0458	0.0458	0.0458	0.0458	0.0458	0.0458	0.0458	0.0458	0.0458	0.0458	0.0458	0.0458	0.0458	0.0458	0.0458	0.0458	0.0458	0.0458	0.0458	0.0458	0.0458	0.0458	0.0458	0.0458	0.0457	0.0457	0.0457	0.0457	0.0457	0.0457	0.0457	0.0457	0.0457	0.0457	0.0457	0.0457	0.0457	0.0457	0.0456	0.0456	0.0456
0.43Hz	0.0447	0.0447	0.0447	0.0447	0.0447	0.0447	0.0447	0.0447	0.0447	0.0447	0.0447	0.0447	0.0447	0.0447	0.0447	0.0447	0.0447	0.0447	0.0447	0.0447	0.0447	0.0447	0.0447	0.0447	0.0447	0.0447	0.0447	0.0447	0.0447	0.0447	0.0447	0.0447	0.0447	0.0447	0.0447	0.0447	0.0447	0.0447	0.0447	0.0447	0.0447	0.0446	0.0446	0.0446	0.0446	0.0446	0.0446	0.0446	0.0446
0.42Hz	0.0437	0.0437	0.0437	0.0438	0.0438	0.0438	0.0438	0.0438	0.0438	0.0438	0.0438	0.0438	0.0438	0.0438	0.0438	0.0438	0.0438	0.0438	0.0438	0.0438	0.0438	0.0438	0.0438	0.0438	0.0438	0.0438	0.0437	0.0437	0.0437	0.0437	0.0437	0.0437	0.0437	0.0437	0.0437	0.0437	0.0437	0.0437	0.0437	0.0437	0.0437	0.0437	0.0437	0.0437	0.0437	0.0436	0.0436	0.0436	0.0436
0.41Hz	0.0428	0.0428	0.0428	0.0428	0.0428	0.0428	0.0428	0.0428	0.0428	0.0428	0.0428	0.0428	0.0428	0.0428	0.0428	0.0428	0.0428	0.0428	0.0428	0.0428	0.0428	0.0428	0.0428	0.0428	0.0428	0.0428	0.0428	0.0428	0.0428	0.0428	0.0428	0.0428	0.0428	0.0428	0.0428	0.0428	0.0428	0.0428	0.0428	0.0428	0.0428	0.0428	0.0428	0.0427	0.0427	0.0427	0.0427	0.0427	0.0427
0.41Hz	0.0419	0.0419	0.0419	0.0419	0.0419	0.0419	0.0419	0.0419	0.0419	0.0419	0.0419	0.0419	0.0419	0.0419	0.0419	0.0419	0.0419	0.0419	0.0419	0.0419	0.0419	0.0419	0.0419	0.0419	0.0419	0.0419	0.0419	0.0419	0.0419	0.0419	0.0419	0.0419	0.0419	0.0419	0.0419	0.0419	0.0419	0.0419	0.0419	0.0419	0.0419	0.0419	0.0419	0.0419	0.0419	0.0418	0.0418	0.0418	0.0418
0.4Hz	0.041	0.041	0.041	0.041	0.041	0.041	0.041	0.041	0.041	0.041	0.041	0.041	0.041	0.041	0.041	0.041	0.041	0.041	0.041	0.041	0.041	0.041	0.041	0.041	0.041	0.041	0.041	0.041	0.041	0.041	0.041	0.041	0.041	0.041	0.041	0.041	0.041	0.041	0.041	0.041	0.041	0.041	0.041	0.041	0.0409	0.0409	0.0409	0.0409	0.0409
[truncated: 1,426 more columns]
