# Supplementary material for: The fast continuous wavelet transformation (fCWT) for real-time, high-quality, noise-resistant time–frequency analysis
Source: Nat Comput Sci. 2022 Jan 27;2(1):47–58. doi: 10.1038/s43588-021-00183-z (PMC10766549; doi:10.1038/s43588-021-00183-z)
Supplement: Supplementary file 7 — Zipped example and heatmap source data. [file 43588_2021_183_MOESM7_ESM.zip › Figure Extended Data 5/figure_ed5_fcwt_source_detail.csv]

Freq(Hz)\Time(s)	12s	12.01s	12.02s	12.03s	12.04s	12.05s	12.06s	12.07s	12.08s	12.09s	12.1s	12.11s	12.12s	12.13s	12.14s	12.15s	12.16s	12.17s	12.18s	12.19s	12.2s	12.21s	12.22s	12.23s	12.24s	12.25s	12.26s	12.27s	12.28s	12.29s	12.3s	12.31s	12.32s	12.33s	12.34s	12.35s	12.36s	12.37s	12.38s	12.39s	12.4s	12.41s	12.42s	12.43s	12.44s	12.45s	12.46s	12.47s	12.48s
12.5Hz	0	0	0	0	0	0	0	0	0	0	0	0	0	0	0	0	0	0	0	0	0	0	0	0	0	0	0	0	0	0	0	0	0	0	0	0	0	0	0	0	0	0	0	0	0	0	0	0	0
12.32Hz	0	0	0.0001	0.0001	0.0001	0.0001	0	0	0	0	0	0	0	0	0	0	0	0	0	0	0	0	0	0	0	0	0	0	0	0	0	0	0	0	0	0	0	0	0	0	0	0	0	0	0	0	0	0	0
12.14Hz	0	0	0	0	0	0	0.0001	0.0001	0.0001	0.0001	0.0001	0.0001	0.0001	0.0001	0.0001	0.0001	0.0001	0.0001	0.0001	0	0	0	0	0	0	0	0	0	0	0	0	0	0	0	0	0	0	0	0	0	0	0	0	0	0	0	0	0	0
11.97Hz	0	0	0	0	0	0	0	0	0	0	0	0	0	0	0	0	0	0	0	0	0	0	0	0	0	0	0	0	0	0	0	0	0	0	0	0	0	0	0	0	0	0	0	0	0	0	0	0	0
11.8Hz	0	0	0	0	0	0	0	0	0	0	0	0	0	0	0	0	0	0	0	0	0	0	0	0	0	0	0	0	0	0	0	0	0	0	0	0	0	0	0	0	0	0	0	0	0	0	0	0	0
11.63Hz	0.0001	0.0001	0.0001	0.0001	0.0001	0.0001	0.0001	0.0001	0.0001	0.0001	0.0001	0.0001	0.0001	0.0001	0.0001	0.0001	0.0001	0.0001	0.0001	0.0001	0.0001	0.0001	0.0001	0.0001	0.0001	0	0	0	0	0	0	0	0	0	0.0001	0.0001	0.0001	0.0001	0.0001	0.0001	0.0001	0.0001	0.0001	0.0001	0.0001	0.0001	0.0001	0.0001	0.0001
11.46Hz	0	0	0	0	0	0	0	0	0	0	0	0	0	0	0	0	0	0	0	0	0	0	0	0	0	0	0	0	0	0	0	0	0	0	0	0	0	0	0	0	0	0	0	0	0	0	0	0	0
11.3Hz	0.0002	0.0002	0.0002	0.0002	0.0002	0.0001	0.0001	0.0001	0.0001	0.0001	0.0001	0.0001	0.0001	0.0001	0.0001	0.0001	0.0001	0	0	0	0	0	0	0	0	0	0	0	0	0	0	0	0	0	0	0	0	0	0	0	0	0	0	0	0	0	0	0	0
11.14Hz	0	0	0	0	0	0	0	0	0	0	0	0	0	0	0	0	0	0	0	0	0	0	0	0	0	0	0	0	0	0	0	0	0	0	0	0	0	0	0	0	0	0	0	0	0	0	0	0	0
10.98Hz	0	0	0	0	0	0	0	0	0	0	0	0	0	0	0	0	0	0	0	0	0	0	0	0	0	0	0	0	0	0	0	0	0	0	0	0	0	0	0	0	0	0	0	0	0	0	0	0	0
10.82Hz	0	0	0	0	0	0	0	0	0	0	0	0	0	0	0	0	0	0	0	0	0	0	0	0	0	0	0	0	0.0001	0.0001	0.0001	0.0001	0.0001	0.0001	0.0001	0.0001	0.0001	0.0001	0.0001	0.0001	0.0001	0.0001	0.0002	0.0002	0.0002	0.0002	0.0002	0.0002	0.0002
10.66Hz	0	0	0	0	0	0	0	0	0	0	0	0	0	0	0	0	0	0	0	0	0	0	0	0	0	0	0	0	0	0	0	0	0	0	0	0	0	0	0	0	0	0	0.0001	0.0001	0.0001	0.0001	0.0001	0.0001	0.0001
10.51Hz	0	0	0	0	0	0	0	0	0	0	0	0	0	0	0	0	0	0	0	0	0	0	0	0	0	0	0	0	0	0	0	0	0	0	0	0	0	0	0	0	0	0	0	0	0	0	0	0	0
10.36Hz	0	0	0	0	0	0	0	0	0	0	0	0	0	0	0	0	0	0	0	0	0	0	0	0	0	0	0	0	0	0	0	0	0	0	0	0	0	0	0	0	0	0	0	0	0	0	0	0	0
10.21Hz	0	0	0	0	0	0	0.0001	0.0001	0.0001	0.0001	0.0001	0.0001	0.0001	0.0001	0.0001	0.0001	0.0001	0.0001	0.0001	0.0001	0.0001	0.0001	0.0001	0.0001	0	0	0	0	0	0	0	0	0	0	0	0	0	0	0	0	0	0	0	0	0	0	0	0	0
10.07Hz	0	0	0	0	0	0	0	0	0	0	0	0	0	0	0	0	0	0	0	0	0	0	0	0	0	0	0	0	0	0	0	0	0	0	0	0	0	0	0	0	0	0	0	0	0	0	0	0	0
9.92Hz	0	0	0	0	0	0	0	0	0	0	0	0	0	0	0	0	0	0	0	0	0	0	0	0	0	0	0	0	0	0	0	0	0	0	0	0	0	0	0	0	0	0	0	0	0	0	0	0	0
9.78Hz	0	0	0	0	0	0	0	0	0	0	0	0	0	0	0	0	0	0	0	0	0	0	0	0	0	0	0	0	0	0	0	0	0	0	0	0	0	0	0	0	0	0	0	0	0	0	0	0	0
9.64Hz	0	0	0	0	0	0	0	0	0	0	0	0	0	0	0	0	0	0	0	0	0	0	0	0	0	0	0	0	0	0	0	0	0	0	0	0	0	0	0	0	0.0001	0.0001	0.0001	0.0001	0.0001	0.0001	0.0001	0.0001	0.0001
9.5Hz	0	0	0	0	0	0	0	0	0	0	0	0	0	0	0	0	0	0	0	0	0	0	0	0	0	0	0	0	0	0	0	0	0	0	0	0	0	0	0	0	0	0	0	0	0	0	0	0	0
9.36Hz	0	0	0	0	0	0	0	0	0	0	0	0	0	0	0	0	0	0	0	0	0	0	0	0	0	0	0	0	0	0	0	0	0	0	0	0	0	0	0	0	0	0	0	0	0	0	0	0	0
9.23Hz	0.0001	0.0001	0.0001	0.0001	0.0002	0.0002	0.0002	0.0002	0.0002	0.0002	0.0002	0.0002	0.0002	0.0002	0.0003	0.0003	0.0003	0.0003	0.0003	0.0003	0.0003	0.0002	0.0002	0.0002	0.0002	0.0002	0.0002	0.0002	0.0002	0.0002	0.0002	0.0002	0.0002	0.0002	0.0001	0.0001	0.0001	0.0001	0.0001	0.0001	0.0001	0.0001	0.0001	0.0001	0.0001	0.0001	0.0001	0.0001	0
9.1Hz	0	0	0	0	0	0	0	0	0	0	0	0	0	0	0	0	0	0	0	0	0	0	0	0	0	0	0	0	0	0	0	0	0	0	0	0	0	0	0	0	0	0	0	0	0	0	0	0	0
8.97Hz	0.0003	0.0003	0.0003	0.0003	0.0003	0.0003	0.0003	0.0003	0.0003	0.0003	0.0003	0.0002	0.0002	0.0002	0.0002	0.0002	0.0002	0.0002	0.0002	0.0002	0.0002	0.0002	0.0002	0.0001	0.0001	0.0001	0.0001	0.0001	0.0001	0.0001	0.0001	0.0001	0.0001	0.0001	0.0001	0.0001	0.0001	0	0	0	0	0	0	0	0	0	0	0	0
8.84Hz	0	0	0	0	0	0	0	0	0	0	0	0	0	0	0	0	0	0	0	0	0	0	0	0	0	0	0	0	0	0	0	0	0	0.0001	0.0001	0.0001	0.0001	0.0001	0.0001	0.0001	0.0001	0.0001	0.0001	0.0001	0.0001	0.0001	0.0001	0.0001	0.0001
8.71Hz	0	0	0	0	0	0	0	0	0	0	0	0	0	0	0	0	0	0	0	0	0	0	0	0	0	0	0	0	0	0	0	0	0	0	0	0	0	0	0	0	0	0	0	0	0	0	0	0	0
8.59Hz	0	0	0	0	0	0	0	0	0	0	0	0	0	0	0	0	0	0	0	0	0	0	0	0	0	0	0	0	0	0	0	0	0	0	0	0	0	0	0	0	0	0	0	0	0	0	0	0	0
8.46Hz	0	0	0	0	0	0	0	0	0	0	0	0	0	0	0	0	0	0	0	0	0	0	0	0	0	0	0	0	0	0	0	0	0	0	0	0	0	0	0	0	0	0	0	0	0	0	0.0001	0.0001	0.0001
8.34Hz	0	0	0	0	0	0	0	0	0	0	0	0	0	0	0	0	0	0	0	0	0	0	0	0	0	0	0	0	0	0	0	0	0	0	0	0	0	0	0	0	0	0	0	0	0	0	0	0	0
8.22Hz	0.0001	0.0001	0.0001	0.0001	0.0001	0.0001	0.0001	0.0001	0.0001	0.0001	0.0001	0.0001	0.0001	0.0001	0	0	0	0	0	0	0	0	0	0	0	0	0	0	0	0	0	0	0	0	0	0	0	0	0	0	0	0	0	0	0	0	0	0	0
8.11Hz	0	0	0	0	0	0	0	0	0	0	0	0	0	0	0	0	0	0	0	0	0	0	0	0	0	0	0	0	0	0	0	0	0	0	0	0	0	0	0	0	0	0	0	0	0	0	0	0	0
7.99Hz	0	0	0	0	0	0	0	0	0	0	0	0	0	0	0	0	0	0	0	0.0001	0.0001	0.0001	0.0001	0.0001	0.0001	0	0	0	0	0	0	0	0	0	0	0	0	0	0	0	0	0	0	0	0	0	0	0	0
7.87Hz	0.0001	0.0001	0.0001	0.0001	0.0001	0.0001	0.0001	0.0001	0.0001	0.0001	0.0001	0.0001	0.0001	0.0001	0.0001	0.0001	0.0001	0.0001	0	0	0	0	0	0	0	0	0	0	0	0	0	0	0	0	0	0	0	0	0	0	0	0	0	0	0.0001	0.0001	0.0001	0.0001	0.0001
7.76Hz	0.0001	0.0001	0	0	0	0	0	0	0	0	0	0	0	0	0	0	0	0	0	0	0	0	0	0	0	0	0	0	0	0	0	0	0	0	0	0	0	0	0	0	0	0	0	0	0	0	0	0	0
7.65Hz	0.0001	0.0001	0.0001	0.0001	0.0001	0.0001	0.0001	0.0001	0.0001	0.0001	0.0001	0.0001	0.0001	0.0001	0.0001	0.0001	0.0001	0.0001	0.0001	0.0001	0.0001	0.0001	0.0001	0.0001	0.0001	0.0001	0.0001	0.0001	0.0001	0.0001	0.0001	0.0001	0.0001	0.0001	0.0001	0.0001	0	0	0	0	0	0	0	0	0	0	0	0	0
7.54Hz	0	0	0	0	0	0	0	0	0.0001	0.0001	0.0001	0.0001	0.0001	0.0001	0.0001	0.0001	0.0001	0.0001	0.0001	0.0001	0.0001	0.0001	0.0001	0.0001	0.0001	0.0001	0.0001	0.0001	0.0001	0.0001	0.0001	0.0001	0.0001	0.0001	0.0001	0.0001	0.0001	0.0001	0.0001	0.0001	0.0001	0.0001	0.0001	0.0001	0.0001	0.0001	0.0001	0.0001	0.0002
7.43Hz	0	0	0	0	0	0	0	0	0	0	0	0	0	0	0	0	0	0	0	0	0	0	0	0	0	0	0	0	0	0	0	0	0	0	0	0	0	0	0	0	0	0	0	0	0	0	0	0	0
7.33Hz	0.0001	0.0001	0.0001	0.0001	0.0001	0.0001	0.0001	0.0001	0.0001	0.0001	0.0001	0.0001	0.0001	0.0001	0.0001	0.0001	0.0001	0.0001	0.0001	0.0001	0	0	0	0	0	0	0	0	0	0	0	0	0	0	0	0	0	0	0	0	0	0	0	0	0	0	0	0	0
7.22Hz	0	0	0	0	0	0	0	0	0	0	0	0.0001	0.0001	0.0001	0.0001	0.0001	0.0001	0.0001	0.0001	0.0001	0.0001	0.0001	0.0001	0.0001	0.0001	0.0001	0.0001	0.0001	0.0001	0.0001	0.0001	0.0001	0.0001	0.0001	0.0001	0.0001	0.0001	0.0001	0.0001	0	0	0	0	0	0	0	0	0	0
7.12Hz	0	0	0	0	0	0	0	0	0	0	0	0	0	0	0	0	0	0	0	0	0	0	0	0	0	0	0	0	0	0	0	0	0	0	0	0	0	0	0	0	0	0	0	0	0	0	0	0	0
7.02Hz	0	0	0	0	0	0	0	0	0	0	0	0	0	0	0	0	0	0	0	0	0	0	0.0001	0.0001	0.0001	0.0001	0.0001	0.0001	0.0001	0.0001	0.0001	0.0001	0.0001	0.0001	0.0001	0.0001	0.0001	0.0001	0.0001	0.0001	0.0001	0.0001	0.0001	0.0001	0.0001	0.0001	0.0001	0.0001	0.0001
6.91Hz	0	0	0	0	0	0	0	0	0	0	0	0	0	0	0	0	0	0	0.0001	0.0001	0.0001	0.0001	0.0001	0.0001	0.0001	0.0001	0.0001	0.0001	0.0001	0.0001	0.0001	0.0001	0.0001	0.0001	0.0001	0.0001	0.0001	0.0001	0.0001	0.0001	0.0001	0.0001	0.0001	0.0001	0.0001	0.0001	0.0001	0.0001	0.0001
6.82Hz	0	0	0	0	0	0	0	0	0	0	0	0	0	0	0	0	0	0	0	0	0	0	0	0	0	0	0	0	0	0	0	0	0	0	0	0	0	0	0.0001	0.0001	0.0001	0.0001	0.0001	0.0001	0.0001	0.0001	0.0001	0.0001	0.0001
6.72Hz	0.0002	0.0002	0.0002	0.0002	0.0002	0.0002	0.0001	0.0001	0.0001	0.0001	0.0001	0.0001	0.0001	0.0001	0.0001	0.0001	0.0001	0.0001	0.0001	0.0001	0.0001	0.0001	0.0001	0.0001	0.0001	0.0001	0.0001	0.0001	0.0001	0.0001	0.0001	0.0001	0.0001	0.0001	0.0001	0.0001	0.0001	0.0001	0.0001	0.0001	0.0001	0.0001	0.0001	0.0001	0.0001	0.0001	0.0001	0.0001	0.0001
6.62Hz	0	0	0	0	0	0	0	0	0	0	0	0	0	0	0	0	0	0	0	0	0	0	0	0	0	0	0	0	0	0	0	0	0	0	0	0	0	0	0	0	0	0	0	0	0	0	0	0	0
6.53Hz	0	0	0	0	0	0	0	0	0	0	0	0	0	0	0	0	0	0	0	0	0	0	0	0	0.0001	0.0001	0.0001	0.0001	0.0001	0.0001	0.0001	0.0001	0.0001	0.0001	0.0001	0.0001	0.0001	0.0001	0.0001	0.0001	0.0001	0.0001	0.0001	0.0001	0.0001	0.0001	0.0001	0.0001	0.0001
6.43Hz	0	0	0	0	0	0	0	0	0	0	0	0	0	0	0	0	0	0	0	0	0	0	0	0	0	0	0	0.0001	0.0001	0.0001	0.0001	0.0001	0.0001	0.0001	0.0001	0.0001	0.0001	0.0001	0.0001	0.0001	0.0001	0.0001	0.0001	0.0001	0.0001	0.0001	0.0001	0.0001	0.0001
6.34Hz	0.0001	0.0001	0.0001	0.0001	0.0001	0.0001	0.0001	0.0001	0.0001	0.0001	0.0001	0.0001	0.0001	0.0001	0.0001	0	0	0	0	0	0	0	0	0	0	0	0.0001	0.0001	0.0001	0.0001	0.0001	0.0001	0.0001	0.0001	0.0001	0.0001	0.0001	0.0001	0.0001	0.0001	0.0001	0.0001	0.0001	0.0001	0.0001	0.0001	0.0001	0.0001	0.0001
6.25Hz	0.0001	0.0001	0.0001	0.0001	0.0001	0.0001	0.0001	0.0001	0.0001	0.0001	0.0001	0.0001	0.0001	0.0001	0.0001	0.0001	0.0001	0.0001	0.0001	0.0001	0.0001	0.0001	0.0001	0.0001	0.0001	0.0001	0.0001	0.0001	0.0001	0.0001	0.0001	0.0001	0.0001	0.0001	0.0001	0.0001	0.0001	0.0001	0.0001	0.0001	0.0001	0.0001	0.0001	0.0001	0.0001	0.0001	0.0001	0.0001	0.0001
6.16Hz	0.0002	0.0002	0.0002	0.0002	0.0002	0.0002	0.0002	0.0001	0.0001	0.0001	0.0001	0.0001	0.0001	0.0001	0.0001	0.0001	0.0001	0.0001	0.0001	0.0001	0.0001	0.0001	0.0001	0.0001	0.0001	0.0001	0.0001	0.0001	0.0001	0.0001	0.0001	0.0001	0.0001	0.0001	0.0001	0.0001	0.0001	0.0001	0.0001	0.0001	0.0001	0.0001	0.0001	0.0001	0.0001	0.0001	0.0001	0.0001	0.0001
6.07Hz	0.0002	0.0002	0.0002	0.0002	0.0002	0.0002	0.0002	0.0002	0.0002	0.0002	0.0002	0.0002	0.0002	0.0002	0.0002	0.0002	0.0002	0.0002	0.0002	0.0002	0.0002	0.0002	0.0002	0.0002	0.0003	0.0003	0.0003	0.0003	0.0003	0.0003	0.0003	0.0003	0.0003	0.0003	0.0003	0.0003	0.0003	0.0003	0.0003	0.0003	0.0003	0.0003	0.0003	0.0003	0.0002	0.0002	0.0002	0.0002	0.0002
5.99Hz	0.0004	0.0004	0.0004	0.0004	0.0004	0.0004	0.0004	0.0004	0.0004	0.0004	0.0004	0.0004	0.0004	0.0004	0.0004	0.0004	0.0004	0.0004	0.0004	0.0004	0.0004	0.0004	0.0004	0.0004	0.0004	0.0004	0.0004	0.0004	0.0004	0.0004	0.0004	0.0004	0.0004	0.0004	0.0004	0.0004	0.0004	0.0004	0.0004	0.0004	0.0003	0.0003	0.0003	0.0003	0.0003	0.0003	0.0003	0.0003	0.0003
5.9Hz	0.0006	0.0006	0.0006	0.0006	0.0006	0.0006	0.0006	0.0006	0.0006	0.0006	0.0006	0.0007	0.0007	0.0007	0.0007	0.0007	0.0007	0.0007	0.0007	0.0007	0.0007	0.0007	0.0007	0.0006	0.0006	0.0006	0.0006	0.0006	0.0006	0.0006	0.0006	0.0006	0.0006	0.0006	0.0006	0.0006	0.0006	0.0006	0.0006	0.0006	0.0006	0.0006	0.0006	0.0006	0.0006	0.0006	0.0006	0.0006	0.0006
5.81Hz	0.0007	0.0007	0.0008	0.0008	0.0009	0.0009	0.0009	0.0009	0.001	0.001	0.001	0.001	0.0011	0.0011	0.0011	0.0011	0.0011	0.0011	0.0011	0.0011	0.0011	0.0011	0.0011	0.0011	0.001	0.001	0.001	0.001	0.001	0.001	0.001	0.001	0.001	0.001	0.001	0.001	0.001	0.001	0.001	0.0011	0.0011	0.0011	0.0011	0.0011	0.0011	0.0011	0.0012	0.0012	0.0012
5.73Hz	0.0014	0.0014	0.0014	0.0014	0.0014	0.0014	0.0014	0.0013	0.0013	0.0013	0.0013	0.0013	0.0013	0.0013	0.0013	0.0013	0.0013	0.0013	0.0013	0.0013	0.0013	0.0013	0.0013	0.0013	0.0013	0.0013	0.0013	0.0013	0.0013	0.0013	0.0013	0.0013	0.0013	0.0014	0.0014	0.0014	0.0014	0.0014	0.0014	0.0014	0.0014	0.0014	0.0014	0.0014	0.0014	0.0014	0.0015	0.0015	0.0015
5.65Hz	0.0021	0.0021	0.0021	0.0021	0.0021	0.0021	0.0021	0.0021	0.0021	0.0021	0.0021	0.0021	0.0021	0.0021	0.0022	0.0022	0.0021	0.0021	0.0021	0.0021	0.0021	0.0021	0.0021	0.0021	0.0021	0.0021	0.0021	0.0021	0.0021	0.0021	0.0021	0.0021	0.002	0.002	0.002	0.002	0.002	0.002	0.002	0.002	0.002	0.0021	0.0021	0.0021	0.0021	0.0021	0.0021	0.0021	0.0021
5.57Hz	0.0033	0.0033	0.0033	0.0033	0.0033	0.0033	0.0033	0.0033	0.0032	0.0032	0.0032	0.0032	0.0032	0.0032	0.0032	0.0032	0.0032	0.0032	0.0032	0.0032	0.0032	0.0032	0.0032	0.0032	0.0032	0.0032	0.0032	0.0032	0.0032	0.0032	0.0032	0.0032	0.0032	0.0032	0.0032	0.0032	0.0032	0.0032	0.0032	0.0032	0.0032	0.0032	0.0032	0.0032	0.0032	0.0032	0.0032	0.0032	0.0032
5.49Hz	0.0049	0.0049	0.0049	0.0049	0.0049	0.0049	0.0049	0.0049	0.0049	0.0049	0.0049	0.0049	0.005	0.005	0.005	0.005	0.005	0.005	0.005	0.005	0.005	0.005	0.0051	0.0051	0.0051	0.0051	0.0051	0.0051	0.0051	0.0051	0.0051	0.0051	0.0051	0.0051	0.0051	0.0051	0.0051	0.0051	0.0051	0.0051	0.0051	0.0051	0.0051	0.0051	0.0051	0.0051	0.0051	0.0051	0.0051
5.41Hz	0.0074	0.0074	0.0074	0.0074	0.0074	0.0074	0.0074	0.0074	0.0073	0.0073	0.0073	0.0073	0.0073	0.0073	0.0073	0.0073	0.0073	0.0073	0.0073	0.0073	0.0073	0.0073	0.0073	0.0073	0.0073	0.0073	0.0073	0.0073	0.0073	0.0073	0.0073	0.0073	0.0073	0.0073	0.0073	0.0073	0.0073	0.0073	0.0073	0.0073	0.0073	0.0073	0.0073	0.0073	0.0073	0.0073	0.0073	0.0073	0.0073
5.33Hz	0.0108	0.0109	0.0109	0.0109	0.0109	0.0109	0.0109	0.0109	0.0109	0.011	0.011	0.011	0.011	0.011	0.011	0.0111	0.0111	0.0111	0.0111	0.0111	0.0111	0.0111	0.0111	0.0111	0.0111	0.0111	0.0111	0.0111	0.0111	0.0111	0.0111	0.0111	0.0111	0.0111	0.0111	0.0111	0.011	0.011	0.011	0.011	0.011	0.0109	0.0109	0.0109	0.0109	0.0108	0.0108	0.0108	0.0108
5.26Hz	0.0163	0.0163	0.0163	0.0163	0.0163	0.0163	0.0163	0.0163	0.0163	0.0163	0.0163	0.0163	0.0163	0.0163	0.0163	0.0163	0.0163	0.0163	0.0164	0.0164	0.0164	0.0164	0.0164	0.0164	0.0164	0.0164	0.0164	0.0164	0.0164	0.0164	0.0164	0.0164	0.0164	0.0164	0.0164	0.0164	0.0164	0.0164	0.0164	0.0164	0.0164	0.0164	0.0164	0.0164	0.0164	0.0164	0.0164	0.0164	0.0164
5.18Hz	0.0236	0.0236	0.0236	0.0236	0.0236	0.0236	0.0236	0.0236	0.0236	0.0236	0.0236	0.0236	0.0235	0.0235	0.0235	0.0235	0.0235	0.0235	0.0235	0.0235	0.0235	0.0235	0.0235	0.0235	0.0234	0.0234	0.0234	0.0234	0.0234	0.0234	0.0234	0.0234	0.0234	0.0234	0.0234	0.0234	0.0234	0.0234	0.0234	0.0234	0.0234	0.0234	0.0234	0.0234	0.0234	0.0234	0.0234	0.0234	0.0234
5.11Hz	0.0334	0.0334	0.0334	0.0334	0.0334	0.0334	0.0334	0.0335	0.0335	0.0335	0.0335	0.0335	0.0335	0.0335	0.0335	0.0335	0.0335	0.0335	0.0335	0.0335	0.0335	0.0335	0.0335	0.0335	0.0334	0.0334	0.0334	0.0334	0.0334	0.0334	0.0334	0.0333	0.0333	0.0333	0.0333	0.0333	0.0332	0.0332	0.0332	0.0332	0.0332	0.0331	0.0331	0.0331	0.0331	0.0331	0.0331	0.033	0.033
5.03Hz	0.0474	0.0474	0.0474	0.0474	0.0474	0.0474	0.0474	0.0474	0.0474	0.0474	0.0474	0.0474	0.0474	0.0474	0.0474	0.0474	0.0474	0.0474	0.0474	0.0474	0.0474	0.0474	0.0474	0.0474	0.0474	0.0474	0.0474	0.0474	0.0474	0.0473	0.0473	0.0473	0.0473	0.0473	0.0473	0.0473	0.0473	0.0473	0.0473	0.0473	0.0473	0.0473	0.0473	0.0473	0.0473	0.0473	0.0473	0.0473	0.0473
4.96Hz	0.0665	0.0665	0.0665	0.0665	0.0665	0.0665	0.0665	0.0665	0.0665	0.0665	0.0664	0.0664	0.0664	0.0664	0.0664	0.0664	0.0664	0.0664	0.0664	0.0664	0.0664	0.0664	0.0664	0.0664	0.0664	0.0664	0.0664	0.0664	0.0664	0.0664	0.0664	0.0664	0.0664	0.0664	0.0664	0.0664	0.0664	0.0664	0.0664	0.0664	0.0664	0.0664	0.0664	0.0664	0.0664	0.0664	0.0664	0.0664	0.0664
4.89Hz	0.0911	0.0911	0.0911	0.0911	0.0911	0.0911	0.0911	0.0911	0.0911	0.0911	0.0911	0.0911	0.0911	0.091	0.091	0.091	0.091	0.091	0.091	0.091	0.091	0.091	0.091	0.091	0.091	0.091	0.091	0.091	0.091	0.0909	0.0909	0.0909	0.0909	0.0909	0.0909	0.0909	0.0909	0.0909	0.0909	0.0909	0.0909	0.0909	0.0909	0.0909	0.0909	0.0909	0.0909	0.0909	0.0909
4.82Hz	0.123	0.123	0.1231	0.1231	0.1231	0.1231	0.1231	0.1231	0.1231	0.1231	0.1231	0.1231	0.1231	0.1231	0.1232	0.1232	0.1232	0.1232	0.1232	0.1232	0.1232	0.1232	0.1232	0.1232	0.1232	0.1232	0.1232	0.1232	0.1232	0.1232	0.1232	0.1232	0.1232	0.1232	0.1232	0.1231	0.1231	0.1231	0.1231	0.1231	0.1231	0.1231	0.123	0.123	0.123	0.123	0.123	0.1229	0.1229
4.75Hz	0.1654	0.1654	0.1654	0.1654	0.1654	0.1654	0.1654	0.1654	0.1654	0.1654	0.1654	0.1655	0.1655	0.1655	0.1655	0.1655	0.1655	0.1655	0.1655	0.1655	0.1655	0.1655	0.1655	0.1655	0.1655	0.1655	0.1655	0.1655	0.1655	0.1655	0.1655	0.1655	0.1655	0.1655	0.1655	0.1655	0.1655	0.1655	0.1655	0.1655	0.1655	0.1655	0.1655	0.1655	0.1655	0.1655	0.1655	0.1655	0.1655
4.68Hz	0.2144	0.2144	0.2144	0.2144	0.2144	0.2144	0.2144	0.2144	0.2144	0.2144	0.2144	0.2145	0.2145	0.2145	0.2145	0.2145	0.2145	0.2145	0.2145	0.2145	0.2145	0.2145	0.2145	0.2145	0.2145	0.2145	0.2145	0.2145	0.2145	0.2145	0.2145	0.2145	0.2145	0.2145	0.2145	0.2145	0.2145	0.2145	0.2145	0.2145	0.2145	0.2145	0.2145	0.2145	0.2145	0.2145	0.2145	0.2145	0.2145
4.62Hz	0.2764	0.2764	0.2764	0.2764	0.2764	0.2764	0.2764	0.2763	0.2763	0.2763	0.2763	0.2763	0.2763	0.2763	0.2763	0.2763	0.2763	0.2763	0.2763	0.2763	0.2763	0.2763	0.2763	0.2763	0.2763	0.2763	0.2763	0.2763	0.2763	0.2763	0.2763	0.2763	0.2763	0.2763	0.2763	0.2763	0.2762	0.2762	0.2762	0.2762	0.2762	0.2762	0.2762	0.2762	0.2762	0.2762	0.2762	0.2762	0.2762
4.55Hz	0.3486	0.3486	0.3486	0.3486	0.3486	0.3486	0.3486	0.3486	0.3486	0.3486	0.3486	0.3486	0.3486	0.3486	0.3486	0.3486	0.3486	0.3486	0.3486	0.3486	0.3486	0.3486	0.3486	0.3486	0.3486	0.3486	0.3486	0.3486	0.3486	0.3486	0.3486	0.3486	0.3486	0.3486	0.3486	0.3486	0.3486	0.3486	0.3486	0.3486	0.3486	0.3486	0.3486	0.3486	0.3486	0.3486	0.3486	0.3486	0.3486
4.48Hz	0.4299	0.4299	0.4299	0.4299	0.4299	0.4299	0.4299	0.4299	0.4299	0.4299	0.4299	0.4299	0.4298	0.4298	0.4298	0.4298	0.4298	0.4298	0.4298	0.4298	0.4298	0.4298	0.4298	0.4298	0.4298	0.4298	0.4298	0.4298	0.4298	0.4298	0.4298	0.4298	0.4298	0.4298	0.4298	0.4298	0.4298	0.4298	0.4298	0.4298	0.4298	0.4298	0.4298	0.4298	0.4297	0.4297	0.4297	0.4297	0.4297
4.42Hz	0.5185	0.5185	0.5185	0.5185	0.5185	0.5185	0.5185	0.5185	0.5185	0.5185	0.5185	0.5185	0.5185	0.5185	0.5185	0.5185	0.5185	0.5185	0.5185	0.5185	0.5185	0.5185	0.5185	0.5185	0.5185	0.5185	0.5185	0.5185	0.5185	0.5185	0.5185	0.5185	0.5185	0.5185	0.5186	0.5186	0.5186	0.5186	0.5186	0.5186	0.5186	0.5186	0.5186	0.5186	0.5186	0.5186	0.5186	0.5186	0.5187
4.36Hz	0.6165	0.6165	0.6165	0.6165	0.6165	0.6165	0.6165	0.6165	0.6165	0.6165	0.6165	0.6165	0.6165	0.6165	0.6165	0.6165	0.6165	0.6165	0.6165	0.6165	0.6165	0.6165	0.6165	0.6165	0.6165	0.6165	0.6165	0.6165	0.6165	0.6165	0.6165	0.6165	0.6165	0.6165	0.6165	0.6165	0.6165	0.6165	0.6165	0.6165	0.6165	0.6164	0.6164	0.6164	0.6164	0.6164	0.6164	0.6164	0.6164
4.29Hz	0.7091	0.7091	0.7091	0.7091	0.7091	0.7091	0.7091	0.7091	0.7091	0.7091	0.7091	0.7091	0.7091	0.7091	0.7091	0.7091	0.7091	0.7091	0.7091	0.7091	0.7091	0.7091	0.7091	0.7091	0.7091	0.7091	0.7091	0.7091	0.709	0.709	0.709	0.709	0.709	0.709	0.709	0.709	0.709	0.709	0.709	0.709	0.709	0.709	0.709	0.709	0.709	0.709	0.709	0.709	0.7089
4.23Hz	0.801	0.801	0.801	0.801	0.801	0.801	0.801	0.801	0.801	0.801	0.801	0.801	0.801	0.801	0.801	0.801	0.801	0.801	0.801	0.8011	0.8011	0.8011	0.8011	0.8011	0.8011	0.8011	0.8011	0.8011	0.8011	0.8011	0.8011	0.8011	0.8011	0.8011	0.8011	0.8011	0.8011	0.8011	0.8011	0.8011	0.8011	0.8011	0.8011	0.8011	0.8011	0.8011	0.8011	0.8011	0.8012
4.17Hz	0.881	0.881	0.881	0.881	0.881	0.881	0.881	0.881	0.881	0.881	0.881	0.881	0.881	0.881	0.881	0.881	0.881	0.881	0.881	0.881	0.881	0.881	0.881	0.881	0.881	0.881	0.881	0.881	0.881	0.881	0.881	0.881	0.881	0.881	0.881	0.881	0.881	0.881	0.881	0.881	0.881	0.881	0.881	0.881	0.881	0.881	0.881	0.881	0.881
4.11Hz	0.947	0.947	0.947	0.947	0.947	0.947	0.947	0.947	0.947	0.947	0.947	0.947	0.947	0.947	0.947	0.947	0.947	0.947	0.947	0.947	0.947	0.947	0.947	0.947	0.947	0.947	0.947	0.947	0.947	0.947	0.947	0.947	0.947	0.947	0.947	0.947	0.947	0.947	0.947	0.947	0.947	0.947	0.947	0.947	0.947	0.947	0.947	0.947	0.947
4.05Hz	0.9868	0.9868	0.9868	0.9868	0.9868	0.9868	0.9868	0.9868	0.9868	0.9868	0.9868	0.9868	0.9868	0.9868	0.9868	0.9868	0.9868	0.9868	0.9868	0.9868	0.9868	0.9868	0.9868	0.9869	0.9869	0.9869	0.9869	0.9869	0.9869	0.9869	0.9869	0.9869	0.9869	0.9869	0.9869	0.9869	0.9869	0.9869	0.9869	0.9869	0.9869	0.9869	0.9869	0.9869	0.9869	0.9869	0.9869	0.9869	0.9869
3.99Hz	0.9995	0.9995	0.9995	0.9995	0.9995	0.9995	0.9995	0.9996	0.9996	0.9996	0.9996	0.9996	0.9996	0.9996	0.9996	0.9996	0.9996	0.9996	0.9996	0.9996	0.9996	0.9996	0.9996	0.9996	0.9996	0.9996	0.9997	0.9997	0.9997	0.9997	0.9997	0.9997	0.9997	0.9997	0.9997	0.9997	0.9997	0.9997	0.9997	0.9997	0.9997	0.9997	0.9998	0.9998	0.9998	0.9998	0.9998	0.9998	0.9998
3.94Hz	0.9826	0.9826	0.9826	0.9826	0.9826	0.9826	0.9826	0.9826	0.9826	0.9826	0.9826	0.9826	0.9826	0.9826	0.9826	0.9826	0.9826	0.9826	0.9826	0.9826	0.9826	0.9826	0.9826	0.9826	0.9826	0.9826	0.9826	0.9826	0.9826	0.9826	0.9826	0.9826	0.9826	0.9826	0.9826	0.9826	0.9826	0.9826	0.9826	0.9826	0.9826	0.9826	0.9826	0.9826	0.9826	0.9826	0.9826	0.9826	0.9826
3.88Hz	0.9357	0.9357	0.9357	0.9357	0.9357	0.9357	0.9357	0.9357	0.9357	0.9356	0.9356	0.9356	0.9356	0.9356	0.9356	0.9356	0.9356	0.9356	0.9356	0.9356	0.9356	0.9356	0.9355	0.9355	0.9355	0.9355	0.9355	0.9355	0.9355	0.9355	0.9355	0.9355	0.9355	0.9355	0.9355	0.9355	0.9355	0.9355	0.9355	0.9355	0.9355	0.9355	0.9355	0.9355	0.9355	0.9355	0.9355	0.9355	0.9355
3.83Hz	0.8654	0.8654	0.8654	0.8654	0.8654	0.8654	0.8654	0.8654	0.8654	0.8654	0.8654	0.8654	0.8654	0.8654	0.8654	0.8654	0.8654	0.8654	0.8654	0.8653	0.8653	0.8653	0.8653	0.8653	0.8653	0.8653	0.8653	0.8653	0.8653	0.8653	0.8652	0.8652	0.8652	0.8652	0.8652	0.8652	0.8652	0.8652	0.8652	0.8651	0.8651	0.8651	0.8651	0.8651	0.8651	0.8651	0.8651	0.865	0.865
3.77Hz	0.7691	0.7691	0.7691	0.7691	0.7691	0.7691	0.7691	0.7691	0.7692	0.7692	0.7692	0.7692	0.7692	0.7692	0.7692	0.7692	0.7692	0.7692	0.7692	0.7692	0.7692	0.7692	0.7692	0.7692	0.7692	0.7692	0.7692	0.7692	0.7692	0.7692	0.7692	0.7692	0.7692	0.7692	0.7692	0.7692	0.7692	0.7692	0.7692	0.7692	0.7692	0.7692	0.7692	0.7693	0.7693	0.7693	0.7693	0.7693	0.7693
3.72Hz	0.659	0.659	0.659	0.659	0.659	0.659	0.659	0.659	0.659	0.659	0.659	0.659	0.659	0.659	0.659	0.659	0.659	0.659	0.659	0.659	0.659	0.659	0.659	0.659	0.659	0.659	0.659	0.659	0.659	0.659	0.659	0.659	0.659	0.659	0.659	0.659	0.659	0.659	0.659	0.659	0.6589	0.6589	0.6589	0.6589	0.6589	0.6589	0.6589	0.6589	0.6589
3.66Hz	0.5461	0.5461	0.5461	0.5461	0.5461	0.546	0.546	0.546	0.546	0.546	0.546	0.546	0.546	0.546	0.546	0.546	0.546	0.546	0.546	0.546	0.5459	0.5459	0.5459	0.5459	0.5459	0.5459	0.5459	0.5459	0.5459	0.5459	0.5459	0.5459	0.5459	0.5459	0.5459	0.5459	0.5458	0.5458	0.5458	0.5458	0.5458	0.5458	0.5458	0.5458	0.5458	0.5458	0.5458	0.5458	0.5458
3.61Hz	0.4367	0.4367	0.4367	0.4367	0.4367	0.4367	0.4367	0.4367	0.4367	0.4367	0.4367	0.4367	0.4367	0.4367	0.4367	0.4367	0.4367	0.4367	0.4367	0.4367	0.4367	0.4367	0.4367	0.4367	0.4366	0.4366	0.4366	0.4366	0.4366	0.4366	0.4366	0.4366	0.4366	0.4366	0.4366	0.4366	0.4365	0.4365	0.4365	0.4365	0.4365	0.4365	0.4365	0.4365	0.4365	0.4365	0.4365	0.4364	0.4364
3.56Hz	0.3307	0.3307	0.3307	0.3307	0.3307	0.3307	0.3307	0.3307	0.3307	0.3307	0.3308	0.3308	0.3308	0.3308	0.3308	0.3308	0.3308	0.3308	0.3308	0.3308	0.3308	0.3308	0.3308	0.3308	0.3308	0.3308	0.3309	0.3309	0.3309	0.3309	0.3309	0.3309	0.3309	0.3309	0.3309	0.3309	0.3309	0.3309	0.3309	0.3309	0.331	0.331	0.331	0.331	0.331	0.331	0.331	0.331	0.331
3.51Hz	0.2457	0.2457	0.2457	0.2457	0.2457	0.2457	0.2457	0.2457	0.2457	0.2457	0.2457	0.2457	0.2457	0.2457	0.2457	0.2457	0.2457	0.2457	0.2457	0.2457	0.2457	0.2457	0.2457	0.2457	0.2457	0.2457	0.2457	0.2457	0.2457	0.2457	0.2457	0.2457	0.2457	0.2457	0.2457	0.2457	0.2457	0.2457	0.2457	0.2457	0.2457	0.2457	0.2457	0.2457	0.2457	0.2457	0.2457	0.2457	0.2457
3.46Hz	0.173	0.173	0.173	0.173	0.173	0.173	0.173	0.173	0.173	0.173	0.173	0.173	0.173	0.1731	0.1731	0.1731	0.1731	0.1731	0.1731	0.1731	0.1731	0.1731	0.1731	0.1731	0.1731	0.1731	0.1731	0.1731	0.1731	0.1731	0.1731	0.1731	0.1731	0.1731	0.1731	0.1731	0.1731	0.1731	0.1731	0.1731	0.1731	0.1731	0.1731	0.1731	0.1731	0.1731	0.1731	0.1731	0.1731
3.41Hz	0.1145	0.1145	0.1145	0.1145	0.1145	0.1145	0.1145	0.1146	0.1146	0.1146	0.1146	0.1146	0.1146	0.1146	0.1146	0.1146	0.1146	0.1146	0.1146	0.1146	0.1146	0.1145	0.1145	0.1145	0.1145	0.1145	0.1145	0.1145	0.1145	0.1145	0.1145	0.1145	0.1145	0.1145	0.1145	0.1145	0.1145	0.1145	0.1145	0.1145	0.1145	0.1145	0.1145	0.1145	0.1145	0.1145	0.1145	0.1145	0.1145
3.36Hz	0.0741	0.0741	0.0741	0.0741	0.0741	0.074	0.074	0.074	0.074	0.074	0.074	0.074	0.074	0.074	0.074	0.074	0.0739	0.0739	0.0739	0.0739	0.0739	0.0739	0.0739	0.0739	0.0739	0.0739	0.0739	0.0739	0.0739	0.0739	0.0739	0.0739	0.0739	0.0739	0.0739	0.0739	0.0739	0.0739	0.0739	0.0739	0.0739	0.074	0.074	0.074	0.074	0.074	0.074	0.074	0.074
3.31Hz	0.0444	0.0444	0.0444	0.0444	0.0444	0.0443	0.0443	0.0443	0.0443	0.0443	0.0443	0.0443	0.0443	0.0443	0.0443	0.0443	0.0443	0.0443	0.0443	0.0443	0.0443	0.0443	0.0443	0.0443	0.0443	0.0443	0.0443	0.0444	0.0444	0.0444	0.0444	0.0444	0.0444	0.0444	0.0444	0.0444	0.0444	0.0445	0.0445	0.0445	0.0445	0.0445	0.0445	0.0445	0.0445	0.0445	0.0445	0.0446	0.0446
3.26Hz	0.0258	0.0258	0.0258	0.0258	0.0258	0.0257	0.0257	0.0257	0.0257	0.0257	0.0257	0.0257	0.0257	0.0257	0.0257	0.0257	0.0257	0.0257	0.0257	0.0257	0.0257	0.0257	0.0257	0.0257	0.0257	0.0257	0.0257	0.0257	0.0257	0.0257	0.0257	0.0258	0.0258	0.0258	0.0258	0.0258	0.0258	0.0258	0.0258	0.0258	0.0258	0.0258	0.0258	0.0258	0.0258	0.0258	0.0258	0.0258	0.0258
3.22Hz	0.0143	0.0143	0.0143	0.0143	0.0143	0.0143	0.0143	0.0143	0.0143	0.0143	0.0143	0.0143	0.0143	0.0143	0.0143	0.0143	0.0143	0.0143	0.0143	0.0143	0.0143	0.0143	0.0143	0.0142	0.0142	0.0142	0.0142	0.0142	0.0142	0.0142	0.0142	0.0142	0.0142	0.0142	0.0142	0.0142	0.0142	0.0142	0.0142	0.0142	0.0142	0.0142	0.0142	0.0142	0.0142	0.0142	0.0142	0.0141	0.0141
3.17Hz	0.0072	0.0072	0.0072	0.0072	0.0072	0.0072	0.0072	0.0072	0.0072	0.0072	0.0072	0.0072	0.0072	0.0072	0.0072	0.0072	0.0072	0.0072	0.0072	0.0072	0.0072	0.0072	0.0072	0.0072	0.0072	0.0073	0.0073	0.0073	0.0073	0.0073	0.0073	0.0073	0.0073	0.0074	0.0074	0.0074	0.0074	0.0074	0.0074	0.0074	0.0074	0.0075	0.0075	0.0075	0.0075	0.0075	0.0075	0.0075	0.0075
3.13Hz	0.0036	0.0036	0.0036	0.0036	0.0036	0.0036	0.0036	0.0036	0.0036	0.0036	0.0036	0.0036	0.0035	0.0035	0.0035	0.0035	0.0035	0.0035	0.0035	0.0035	0.0035	0.0035	0.0035	0.0035	0.0035	0.0035	0.0035	0.0035	0.0035	0.0035	0.0035	0.0035	0.0035	0.0035	0.0035	0.0035	0.0035	0.0036	0.0036	0.0036	0.0036	0.0036	0.0036	0.0036	0.0036	0.0036	0.0036	0.0036	0.0036
3.08Hz	0.0018	0.0018	0.0018	0.0018	0.0018	0.0018	0.0018	0.0018	0.0018	0.0018	0.0018	0.0018	0.0018	0.0018	0.0017	0.0017	0.0017	0.0017	0.0017	0.0017	0.0017	0.0017	0.0017	0.0017	0.0017	0.0017	0.0017	0.0017	0.0017	0.0017	0.0017	0.0017	0.0017	0.0017	0.0017	0.0018	0.0018	0.0018	0.0018	0.0018	0.0018	0.0018	0.0018	0.0019	0.0019	0.0019	0.0019	0.0019	0.0019
3.04Hz	0.0009	0.0009	0.0009	0.0009	0.0009	0.0008	0.0008	0.0008	0.0008	0.0008	0.0007	0.0007	0.0007	0.0007	0.0006	0.0006	0.0006	0.0005	0.0005	0.0005	0.0005	0.0004	0.0004	0.0004	0.0004	0.0004	0.0004	0.0004	0.0005	0.0005	0.0005	0.0006	0.0006	0.0006	0.0007	0.0007	0.0007	0.0008	0.0008	0.0008	0.0009	0.0009	0.0009	0.0009	0.001	0.001	0.001	0.001	0.001
2.99Hz	0.0006	0.0006	0.0006	0.0006	0.0006	0.0006	0.0005	0.0005	0.0005	0.0005	0.0005	0.0005	0.0004	0.0004	0.0004	0.0003	0.0003	0.0003	0.0003	0.0002	0.0002	0.0002	0.0002	0.0002	0.0002	0.0002	0.0002	0.0002	0.0003	0.0003	0.0003	0.0004	0.0004	0.0004	0.0005	0.0005	0.0006	0.0006	0.0006	0.0007	0.0007	0.0007	0.0007	0.0008	0.0008	0.0008	0.0008	0.0009	0.0009
2.95Hz	0.0007	0.0007	0.0007	0.0007	0.0007	0.0007	0.0007	0.0007	0.0007	0.0007	0.0006	0.0006	0.0006	0.0006	0.0006	0.0006	0.0005	0.0005	0.0005	0.0005	0.0005	0.0005	0.0005	0.0004	0.0004	0.0004	0.0004	0.0004	0.0004	0.0005	0.0005	0.0005	0.0005	0.0005	0.0005	0.0005	0.0006	0.0006	0.0006	0.0006	0.0006	0.0006	0.0007	0.0007	0.0007	0.0007	0.0007	0.0007	0.0007
2.91Hz	0.0009	0.0009	0.0009	0.0009	0.0009	0.0009	0.0009	0.0009	0.0009	0.0009	0.0009	0.0009	0.0009	0.0009	0.0009	0.0009	0.0009	0.0009	0.0009	0.0009	0.0009	0.0009	0.0009	0.0009	0.0009	0.0009	0.0009	0.0009	0.0009	0.0009	0.0009	0.0009	0.0009	0.0009	0.0009	0.0009	0.0009	0.001	0.001	0.001	0.001	0.001	0.001	0.001	0.001	0.001	0.001	0.001	0.001
2.87Hz	0.0013	0.0013	0.0013	0.0013	0.0013	0.0013	0.0013	0.0013	0.0013	0.0013	0.0013	0.0013	0.0013	0.0013	0.0013	0.0013	0.0013	0.0012	0.0012	0.0013	0.0013	0.0013	0.0013	0.0013	0.0013	0.0013	0.0013	0.0013	0.0013	0.0013	0.0013	0.0013	0.0013	0.0013	0.0013	0.0013	0.0013	0.0013	0.0013	0.0013	0.0013	0.0013	0.0013	0.0013	0.0013	0.0013	0.0013	0.0012	0.0012
2.82Hz	0.0023	0.0023	0.0023	0.0023	0.0023	0.0023	0.0023	0.0023	0.0023	0.0023	0.0023	0.0023	0.0023	0.0022	0.0022	0.0022	0.0022	0.0022	0.0022	0.0022	0.0022	0.0022	0.0022	0.0022	0.0022	0.0022	0.0022	0.0022	0.0021	0.0021	0.0021	0.0021	0.0021	0.0021	0.0021	0.0021	0.0021	0.0021	0.002	0.002	0.002	0.002	0.002	0.002	0.0019	0.0019	0.0019	0.0019	0.0019
2.78Hz	0.0031	0.0031	0.0031	0.0031	0.0031	0.0031	0.0031	0.0031	0.0031	0.0031	0.0031	0.0031	0.0031	0.0031	0.0031	0.003	0.003	0.003	0.003	0.003	0.003	0.003	0.003	0.003	0.003	0.003	0.0029	0.0029	0.0029	0.0029	0.0029	0.0029	0.0029	0.0028	0.0028	0.0028	0.0028	0.0028	0.0028	0.0027	0.0027	0.0027	0.0027	0.0027	0.0026	0.0026	0.0026	0.0026	0.0026
2.74Hz	0.0051	0.0051	0.0051	0.0051	0.0051	0.0051	0.0051	0.0051	0.0051	0.0051	0.0051	0.0051	0.0051	0.005	0.005	0.005	0.005	0.005	0.005	0.005	0.005	0.005	0.005	0.005	0.0049	0.0049	0.0049	0.0049	0.0049	0.0049	0.0049	0.0049	0.0048	0.0048	0.0048	0.0048	0.0048	0.0048	0.0048	0.0047	0.0047	0.0047	0.0047	0.0047	0.0047	0.0047	0.0047	0.0047	0.0046
2.7Hz	0.0073	0.0073	0.0073	0.0073	0.0073	0.0072	0.0072	0.0072	0.0072	0.0072	0.0072	0.0072	0.0072	0.0072	0.0072	0.0072	0.0072	0.0071	0.0071	0.0071	0.0071	0.0071	0.0071	0.0071	0.0071	0.0071	0.0071	0.0071	0.0071	0.0071	0.0071	0.0071	0.0071	0.0071	0.0071	0.0071	0.0071	0.0071	0.0071	0.0071	0.0071	0.0071	0.0071	0.0071	0.0071	0.0072	0.0072	0.0072	0.0072
2.67Hz	0.0108	0.0108	0.0108	0.0108	0.0108	0.0108	0.0108	0.0108	0.0108	0.0108	0.0108	0.0108	0.0108	0.0108	0.0108	0.0108	0.0108	0.0108	0.0108	0.0108	0.0108	0.0108	0.0108	0.0108	0.0108	0.0108	0.0108	0.0108	0.0108	0.0108	0.0108	0.0108	0.0108	0.0108	0.0109	0.0109	0.0109	0.0109	0.0109	0.0109	0.011	0.011	0.011	0.0111	0.0111	0.0111	0.0112	0.0112	0.0112
2.63Hz	0.0163	0.0163	0.0163	0.0163	0.0163	0.0163	0.0163	0.0163	0.0163	0.0163	0.0163	0.0163	0.0163	0.0163	0.0163	0.0163	0.0163	0.0163	0.0163	0.0163	0.0163	0.0164	0.0164	0.0164	0.0164	0.0164	0.0164	0.0164	0.0164	0.0165	0.0165	0.0165	0.0165	0.0166	0.0166	0.0166	0.0166	0.0167	0.0167	0.0167	0.0168	0.0168	0.0169	0.0169	0.0169	0.017	0.017	0.0171	0.0171
2.59Hz	0.0238	0.0238	0.0238	0.0238	0.0238	0.0238	0.0238	0.0238	0.0238	0.0238	0.0238	0.0238	0.0238	0.0238	0.0238	0.0238	0.0239	0.0239	0.0239	0.0239	0.0239	0.0239	0.0239	0.0239	0.024	0.024	0.024	0.024	0.024	0.024	0.0241	0.0241	0.0241	0.0241	0.0242	0.0242	0.0242	0.0243	0.0243	0.0243	0.0243	0.0244	0.0244	0.0245	0.0245	0.0245	0.0246	0.0246	0.0246
2.55Hz	0.0336	0.0336	0.0336	0.0336	0.0337	0.0337	0.0337	0.0337	0.0337	0.0337	0.0337	0.0337	0.0337	0.0337	0.0338	0.0338	0.0338	0.0338	0.0338	0.0338	0.0339	0.0339	0.0339	0.0339	0.0339	0.034	0.034	0.034	0.034	0.0341	0.0341	0.0341	0.0341	0.0342	0.0342	0.0342	0.0342	0.0343	0.0343	0.0343	0.0343	0.0344	0.0344	0.0344	0.0344	0.0344	0.0345	0.0345	0.0345
2.52Hz	0.0474	0.0474	0.0474	0.0475	0.0475	0.0475	0.0475	0.0475	0.0475	0.0475	0.0475	0.0475	0.0476	0.0476	0.0476	0.0476	0.0476	0.0476	0.0477	0.0477	0.0477	0.0477	0.0477	0.0477	0.0478	0.0478	0.0478	0.0478	0.0478	0.0479	0.0479	0.0479	0.0479	0.0479	0.048	0.048	0.048	0.048	0.048	0.048	0.0481	0.0481	0.0481	0.0481	0.0481	0.0481	0.0481	0.0481	0.0481
2.48Hz	0.0662	0.0662	0.0662	0.0662	0.0662	0.0662	0.0662	0.0662	0.0662	0.0662	0.0662	0.0663	0.0663	0.0663	0.0663	0.0663	0.0663	0.0663	0.0663	0.0663	0.0663	0.0664	0.0664	0.0664	0.0664	0.0664	0.0664	0.0664	0.0664	0.0664	0.0664	0.0664	0.0664	0.0664	0.0664	0.0664	0.0663	0.0663	0.0663	0.0663	0.0663	0.0662	0.0662	0.0662	0.0661	0.0661	0.0661	0.066	0.066
2.44Hz	0.0913	0.0913	0.0913	0.0913	0.0913	0.0913	0.0913	0.0913	0.0913	0.0913	0.0913	0.0913	0.0913	0.0913	0.0912	0.0912	0.0912	0.0912	0.0912	0.0912	0.0912	0.0911	0.0911	0.0911	0.0911	0.0911	0.091	0.091	0.091	0.0909	0.0909	0.0909	0.0908	0.0908	0.0907	0.0907	0.0906	0.0906	0.0905	0.0905	0.0904	0.0904	0.0903	0.0902	0.0901	0.0901	0.09	0.0899	0.0898
2.41Hz	0.123	0.1229	0.1229	0.1229	0.1229	0.1229	0.1229	0.1229	0.1229	0.1228	0.1228	0.1228	0.1228	0.1228	0.1227	0.1227	0.1227	0.1227	0.1226	0.1226	0.1226	0.1225	0.1225	0.1225	0.1224	0.1224	0.1223	0.1223	0.1222	0.1222	0.1221	0.1221	0.122	0.122	0.1219	0.1219	0.1218	0.1217	0.1216	0.1216	0.1215	0.1214	0.1213	0.1212	0.1211	0.1211	0.121	0.1209	0.1208
2.38Hz	0.1651	0.1651	0.1651	0.1651	0.165	0.165	0.165	0.165	0.165	0.1649	0.1649	0.1649	0.1648	0.1648	0.1648	0.1648	0.1647	0.1647	0.1647	0.1646	0.1646	0.1645	0.1645	0.1645	0.1644	0.1644	0.1643	0.1643	0.1642	0.1642	0.1641	0.164	0.164	0.1639	0.1639	0.1638	0.1637	0.1637	0.1636	0.1635	0.1635	0.1634	0.1633	0.1633	0.1632	0.1631	0.163	0.1629	0.1629
2.34Hz	0.2141	0.2141	0.214	0.214	0.214	0.214	0.214	0.2139	0.2139	0.2139	0.2138	0.2138	0.2138	0.2138	0.2137	0.2137	0.2137	0.2136	0.2136	0.2135	0.2135	0.2135	0.2134	0.2134	0.2133	0.2133	0.2132	0.2132	0.2131	0.2131	0.2131	0.213	0.213	0.2129	0.2128	0.2128	0.2127	0.2127	0.2126	0.2126	0.2125	0.2125	0.2124	0.2124	0.2123	0.2123	0.2122	0.2122	0.2121
2.31Hz	0.2756	0.2756	0.2756	0.2756	0.2756	0.2755	0.2755	0.2755	0.2755	0.2755	0.2754	0.2754	0.2754	0.2754	0.2753	0.2753	0.2753	0.2753	0.2752	0.2752	0.2752	0.2752	0.2751	0.2751	0.2751	0.2751	0.2751	0.275	0.275	0.275	0.275	0.275	0.2749	0.2749	0.2749	0.2749	0.2749	0.2749	0.2749	0.2749	0.2749	0.2749	0.2749	0.2749	0.2749	0.2749	0.2749	0.2749	0.2749
2.27Hz	0.3483	0.3483	0.3483	0.3483	0.3483	0.3483	0.3483	0.3482	0.3482	0.3482	0.3482	0.3482	0.3482	0.3483	0.3483	0.3483	0.3483	0.3483	0.3483	0.3483	0.3483	0.3483	0.3483	0.3483	0.3484	0.3484	0.3484	0.3484	0.3484	0.3485	0.3485	0.3485	0.3486	0.3486	0.3486	0.3487	0.3487	0.3488	0.3488	0.3489	0.3489	0.349	0.3491	0.3491	0.3492	0.3493	0.3494	0.3495	0.3496
2.24Hz	0.43	0.43	0.43	0.43	0.43	0.4301	0.4301	0.4301	0.4301	0.4301	0.4301	0.4302	0.4302	0.4302	0.4302	0.4303	0.4303	0.4303	0.4304	0.4304	0.4304	0.4305	0.4305	0.4306	0.4306	0.4307	0.4307	0.4308	0.4308	0.4309	0.431	0.431	0.4311	0.4312	0.4313	0.4313	0.4314	0.4315	0.4316	0.4317	0.4318	0.4319	0.432	0.4322	0.4323	0.4324	0.4326	0.4327	0.4328
2.21Hz	0.5183	0.5184	0.5184	0.5184	0.5185	0.5185	0.5185	0.5186	0.5186	0.5186	0.5187	0.5187	0.5188	0.5188	0.5189	0.5189	0.519	0.519	0.5191	0.5192	0.5192	0.5193	0.5194	0.5195	0.5195	0.5196	0.5197	0.5198	0.5199	0.52	0.5201	0.5202	0.5203	0.5204	0.5205	0.5206	0.5207	0.5209	0.521	0.5211	0.5213	0.5214	0.5215	0.5217	0.5219	0.522	0.5222	0.5224	0.5225
2.18Hz	0.6174	0.6175	0.6175	0.6175	0.6176	0.6176	0.6176	0.6177	0.6177	0.6178	0.6178	0.6179	0.6179	0.618	0.618	0.6181	0.6181	0.6182	0.6183	0.6183	0.6184	0.6185	0.6186	0.6186	0.6187	0.6188	0.6189	0.619	0.6191	0.6191	0.6192	0.6193	0.6194	0.6196	0.6197	0.6198	0.6199	0.62	0.6201	0.6203	0.6204	0.6205	0.6207	0.6208	0.6209	0.6211	0.6212	0.6214	0.6216
2.15Hz	0.7098	0.7099	0.7099	0.71	0.71	0.7101	0.7101	0.7102	0.7102	0.7103	0.7103	0.7104	0.7104	0.7105	0.7105	0.7106	0.7107	0.7107	0.7108	0.7109	0.7109	0.711	0.7111	0.7112	0.7112	0.7113	0.7114	0.7115	0.7116	0.7116	0.7117	0.7118	0.7119	0.712	0.7121	0.7122	0.7123	0.7124	0.7125	0.7126	0.7127	0.7128	0.7129	0.713	0.7132	0.7133	0.7134	0.7135	0.7136
2.12Hz	0.8017	0.8017	0.8018	0.8018	0.8018	0.8018	0.8019	0.8019	0.8019	0.802	0.802	0.802	0.802	0.8021	0.8021	0.8021	0.8022	0.8022	0.8023	0.8023	0.8023	0.8024	0.8024	0.8024	0.8025	0.8025	0.8026	0.8026	0.8026	0.8027	0.8027	0.8028	0.8028	0.8029	0.8029	0.8029	0.803	0.803	0.8031	0.8031	0.8032	0.8032	0.8033	0.8033	0.8034	0.8034	0.8035	0.8035	0.8036
2.09Hz	0.881	0.881	0.881	0.881	0.881	0.881	0.881	0.881	0.881	0.881	0.881	0.881	0.881	0.881	0.881	0.881	0.881	0.881	0.881	0.881	0.881	0.8809	0.8809	0.8809	0.8809	0.8809	0.8809	0.8809	0.8809	0.8809	0.8808	0.8808	0.8808	0.8808	0.8808	0.8807	0.8807	0.8807	0.8807	0.8806	0.8806	0.8806	0.8805	0.8805	0.8804	0.8804	0.8804	0.8803	0.8803
2.06Hz	0.9464	0.9464	0.9464	0.9464	0.9463	0.9463	0.9463	0.9462	0.9462	0.9461	0.9461	0.9461	0.946	0.946	0.9459	0.9459	0.9458	0.9458	0.9457	0.9457	0.9456	0.9456	0.9455	0.9454	0.9454	0.9453	0.9452	0.9452	0.9451	0.945	0.9449	0.9448	0.9447	0.9446	0.9446	0.9445	0.9444	0.9442	0.9441	0.944	0.9439	0.9438	0.9437	0.9435	0.9434	0.9433	0.9431	0.943	0.9428
2.03Hz	0.9848	0.9847	0.9847	0.9846	0.9845	0.9844	0.9844	0.9843	0.9842	0.9841	0.984	0.9839	0.9838	0.9837	0.9836	0.9835	0.9834	0.9833	0.9832	0.9831	0.983	0.9829	0.9827	0.9826	0.9825	0.9823	0.9822	0.9821	0.9819	0.9818	0.9816	0.9815	0.9813	0.9811	0.9809	0.9808	0.9806	0.9804	0.9802	0.98	0.9798	0.9796	0.9794	0.9792	0.9789	0.9787	0.9785	0.9782	0.978
2Hz	0.9975	0.9974	0.9973	0.9972	0.9972	0.9971	0.997	0.9969	0.9968	0.9967	0.9966	0.9965	0.9964	0.9962	0.9961	0.996	0.9959	0.9958	0.9956	0.9955	0.9954	0.9952	0.9951	0.9949	0.9948	0.9946	0.9945	0.9943	0.9941	0.9939	0.9938	0.9936	0.9934	0.9932	0.993	0.9928	0.9926	0.9923	0.9921	0.9919	0.9917	0.9914	0.9912	0.9909	0.9907	0.9904	0.9901	0.9898	0.9895
1.97Hz	0.9797	0.9796	0.9796	0.9795	0.9794	0.9793	0.9792	0.9791	0.979	0.9789	0.9788	0.9787	0.9785	0.9784	0.9783	0.9782	0.978	0.9779	0.9778	0.9776	0.9775	0.9773	0.9772	0.977	0.9769	0.9767	0.9765	0.9763	0.9762	0.976	0.9758	0.9756	0.9754	0.9752	0.975	0.9748	0.9745	0.9743	0.9741	0.9738	0.9736	0.9733	0.9731	0.9728	0.9725	0.9723	0.972	0.9717	0.9714
1.94Hz	0.934	0.9339	0.9339	0.9338	0.9337	0.9337	0.9336	0.9335	0.9335	0.9334	0.9333	0.9332	0.9331	0.933	0.933	0.9329	0.9328	0.9327	0.9326	0.9325	0.9324	0.9322	0.9321	0.932	0.9319	0.9318	0.9316	0.9315	0.9314	0.9312	0.9311	0.9309	0.9308	0.9306	0.9305	0.9303	0.9301	0.9299	0.9297	0.9296	0.9294	0.9292	0.929	0.9287	0.9285	0.9283	0.9281	0.9278	0.9276
1.91Hz	0.8641	0.8641	0.8641	0.864	0.864	0.864	0.864	0.8639	0.8639	0.8639	0.8638	0.8638	0.8638	0.8637	0.8637	0.8637	0.8636	0.8636	0.8635	0.8635	0.8634	0.8634	0.8633	0.8632	0.8632	0.8631	0.863	0.863	0.8629	0.8628	0.8627	0.8627	0.8626	0.8625	0.8624	0.8623	0.8622	0.8621	0.862	0.8619	0.8618	0.8616	0.8615	0.8614	0.8612	0.8611	0.861	0.8608	0.8607
1.89Hz	0.7707	0.7707	0.7708	0.7708	0.7708	0.7709	0.7709	0.7709	0.7709	0.771	0.771	0.771	0.7711	0.7711	0.7711	0.7711	0.7712	0.7712	0.7712	0.7712	0.7713	0.7713	0.7713	0.7713	0.7713	0.7714	0.7714	0.7714	0.7714	0.7714	0.7715	0.7715	0.7715	0.7715	0.7715	0.7715	0.7715	0.7715	0.7715	0.7715	0.7715	0.7715	0.7715	0.7715	0.7715	0.7715	0.7715	0.7714	0.7714
1.86Hz	0.663	0.6631	0.6632	0.6633	0.6634	0.6635	0.6636	0.6637	0.6638	0.6639	0.664	0.6641	0.6642	0.6643	0.6645	0.6646	0.6647	0.6648	0.6649	0.6651	0.6652	0.6653	0.6654	0.6655	0.6657	0.6658	0.6659	0.6661	0.6662	0.6663	0.6665	0.6666	0.6667	0.6669	0.667	0.6671	0.6673	0.6674	0.6675	0.6677	0.6678	0.668	0.6681	0.6682	0.6684	0.6685	0.6686	0.6688	0.6689
1.83Hz	0.5513	0.5514	0.5516	0.5517	0.5518	0.552	0.5522	0.5523	0.5525	0.5526	0.5528	0.553	0.5531	0.5533	0.5535	0.5537	0.5539	0.5541	0.5542	0.5544	0.5546	0.5548	0.555	0.5552	0.5555	0.5557	0.5559	0.5561	0.5563	0.5566	0.5568	0.557	0.5572	0.5575	0.5577	0.558	0.5582	0.5585	0.5587	0.559	0.5592	0.5595	0.5598	0.56	0.5603	0.5606	0.5608	0.5611	0.5614
1.81Hz	0.4411	0.4412	0.4414	0.4416	0.4417	0.4419	0.4421	0.4423	0.4425	0.4427	0.4429	0.4431	0.4433	0.4435	0.4437	0.444	0.4442	0.4444	0.4447	0.4449	0.4451	0.4454	0.4457	0.4459	0.4462	0.4465	0.4468	0.447	0.4473	0.4476	0.4479	0.4482	0.4486	0.4489	0.4492	0.4495	0.4499	0.4502	0.4506	0.4509	0.4513	0.4516	0.452	0.4524	0.4527	0.4531	0.4535	0.4539	0.4543
1.78Hz	0.3351	0.3352	0.3354	0.3355	0.3357	0.3359	0.3361	0.3363	0.3364	0.3366	0.3368	0.3371	0.3373	0.3375	0.3377	0.3379	0.3382	0.3384	0.3387	0.3389	0.3392	0.3395	0.3398	0.34	0.3403	0.3406	0.3409	0.3412	0.3416	0.3419	0.3422	0.3426	0.3429	0.3433	0.3436	0.344	0.3444	0.3448	0.3452	0.3456	0.346	0.3464	0.3468	0.3473	0.3477	0.3482	0.3486	0.3491	0.3496
1.75Hz	0.2468	0.247	0.2471	0.2472	0.2474	0.2475	0.2477	0.2478	0.248	0.2481	0.2483	0.2485	0.2487	0.2489	0.2491	0.2493	0.2495	0.2497	0.25	0.2502	0.2505	0.2507	0.251	0.2513	0.2515	0.2518	0.2521	0.2524	0.2528	0.2531	0.2534	0.2538	0.2541	0.2545	0.2548	0.2552	0.2556	0.256	0.2564	0.2569	0.2573	0.2577	0.2582	0.2586	0.2591	0.2596	0.2601	0.2606	0.2611
1.73Hz	0.1696	0.1696	0.1697	0.1697	0.1698	0.1699	0.1699	0.17	0.1701	0.1702	0.1703	0.1704	0.1705	0.1706	0.1707	0.1708	0.171	0.1711	0.1712	0.1714	0.1716	0.1718	0.1719	0.1721	0.1723	0.1726	0.1728	0.173	0.1733	0.1735	0.1738	0.1741	0.1744	0.1747	0.175	0.1753	0.1756	0.176	0.1763	0.1767	0.1771	0.1775	0.1779	0.1783	0.1787	0.1792	0.1797	0.1801	0.1806
1.7Hz	0.1087	0.1086	0.1086	0.1086	0.1085	0.1085	0.1085	0.1085	0.1085	0.1085	0.1085	0.1085	0.1085	0.1085	0.1086	0.1086	0.1086	0.1087	0.1088	0.1088	0.1089	0.109	0.1091	0.1092	0.1093	0.1095	0.1096	0.1098	0.1099	0.1101	0.1103	0.1105	0.1107	0.111	0.1112	0.1115	0.1117	0.112	0.1123	0.1126	0.1129	0.1133	0.1136	0.114	0.1144	0.1148	0.1152	0.1157	0.1161
1.68Hz	0.0655	0.0654	0.0652	0.0651	0.0649	0.0648	0.0647	0.0645	0.0644	0.0643	0.0642	0.0641	0.064	0.0639	0.0638	0.0637	0.0636	0.0635	0.0635	0.0634	0.0634	0.0633	0.0633	0.0633	0.0633	0.0633	0.0633	0.0633	0.0633	0.0634	0.0635	0.0635	0.0636	0.0637	0.0638	0.064	0.0641	0.0643	0.0645	0.0647	0.0649	0.0651	0.0654	0.0657	0.066	0.0663	0.0666	0.067	0.0673
1.66Hz	0.0363	0.0361	0.0358	0.0356	0.0354	0.0351	0.0349	0.0346	0.0344	0.0341	0.0339	0.0337	0.0334	0.0332	0.033	0.0327	0.0325	0.0323	0.0321	0.0319	0.0317	0.0315	0.0313	0.0312	0.031	0.0309	0.0307	0.0306	0.0305	0.0304	0.0304	0.0303	0.0303	0.0303	0.0303	0.0303	0.0304	0.0304	0.0305	0.0306	0.0308	0.031	0.0312	0.0314	0.0316	0.0319	0.0322	0.0325	0.0329
1.63Hz	0.0195	0.0192	0.0189	0.0186	0.0183	0.018	0.0177	0.0174	0.017	0.0167	0.0163	0.016	0.0156	0.0152	0.0148	0.0145	0.0141	0.0137	0.0133	0.0129	0.0125	0.0121	0.0117	0.0112	0.0108	0.0104	0.01	0.0096	0.0092	0.0088	0.0085	0.0081	0.0078	0.0075	0.0072	0.007	0.0068	0.0067	0.0067	0.0067	0.0068	0.0069	0.0071	0.0074	0.0077	0.0081	0.0086	0.0091	0.0096
1.61Hz	0.0134	0.0132	0.013	0.0129	0.0127	0.0125	0.0123	0.0121	0.0119	0.0117	0.0114	0.0112	0.011	0.0108	0.0106	0.0103	0.0101	0.0099	0.0097	0.0094	0.0092	0.009	0.0088	0.0086	0.0084	0.0082	0.0081	0.0079	0.0078	0.0077	0.0076	0.0075	0.0075	0.0075	0.0075	0.0075	0.0076	0.0077	0.0079	0.0081	0.0083	0.0086	0.0089	0.0092	0.0096	0.0099	0.0104	0.0108	0.0112
1.59Hz	0.0128	0.0129	0.0129	0.0129	0.013	0.013	0.013	0.0131	0.0131	0.0131	0.0132	0.0132	0.0133	0.0133	0.0134	0.0134	0.0135	0.0135	0.0136	0.0137	0.0138	0.0138	0.0139	0.014	0.0141	0.0142	0.0144	0.0145	0.0146	0.0148	0.0149	0.0151	0.0152	0.0154	0.0156	0.0158	0.016	0.0162	0.0164	0.0167	0.0169	0.0172	0.0175	0.0177	0.018	0.0183	0.0187	0.019	0.0193
1.56Hz	0.0134	0.0135	0.0137	0.0138	0.014	0.0141	0.0143	0.0144	0.0146	0.0147	0.0149	0.0151	0.0152	0.0154	0.0156	0.0158	0.016	0.0162	0.0163	0.0165	0.0167	0.0169	0.0172	0.0174	0.0176	0.0178	0.018	0.0183	0.0185	0.0187	0.019	0.0192	0.0195	0.0198	0.02	0.0203	0.0206	0.0209	0.0212	0.0215	0.0218	0.0221	0.0224	0.0227	0.0231	0.0234	0.0237	0.0241	0.0245
1.54Hz	0.0133	0.0135	0.0137	0.0139	0.0141	0.0143	0.0145	0.0147	0.015	0.0152	0.0154	0.0156	0.0159	0.0161	0.0163	0.0166	0.0168	0.0171	0.0173	0.0176	0.0178	0.0181	0.0184	0.0186	0.0189	0.0192	0.0195	0.0197	0.02	0.0203	0.0206	0.0209	0.0212	0.0215	0.0218	0.0222	0.0225	0.0228	0.0231	0.0235	0.0238	0.0241	0.0245	0.0249	0.0252	0.0256	0.0259	0.0263	0.0267
1.52Hz	0.0137	0.0139	0.0142	0.0144	0.0147	0.0149	0.0151	0.0154	0.0157	0.0159	0.0162	0.0164	0.0167	0.017	0.0172	0.0175	0.0178	0.0181	0.0184	0.0186	0.0189	0.0192	0.0195	0.0198	0.0201	0.0204	0.0207	0.0211	0.0214	0.0217	0.022	0.0224	0.0227	0.023	0.0234	0.0237	0.0241	0.0244	0.0248	0.0251	0.0255	0.0259	0.0263	0.0266	0.027	0.0274	0.0278	0.0282	0.0286
1.5Hz	0.0141	0.0144	0.0146	0.0149	0.0151	0.0154	0.0156	0.0159	0.0162	0.0164	0.0167	0.017	0.0172	0.0175	0.0178	0.0181	0.0184	0.0186	0.0189	0.0192	0.0195	0.0198	0.0201	0.0205	0.0208	0.0211	0.0214	0.0217	0.022	0.0224	0.0227	0.023	0.0234	0.0237	0.0241	0.0244	0.0248	0.0252	0.0255	0.0259	0.0263	0.0266	0.027	0.0274	0.0278	0.0282	0.0286	0.029	0.0294
1.47Hz	0.0151	0.0154	0.0156	0.0159	0.0161	0.0164	0.0167	0.0169	0.0172	0.0175	0.0177	0.018	0.0183	0.0186	0.0189	0.0192	0.0195	0.0197	0.02	0.0203	0.0207	0.021	0.0213	0.0216	0.0219	0.0222	0.0226	0.0229	0.0232	0.0236	0.0239	0.0243	0.0246	0.025	0.0253	0.0257	0.026	0.0264	0.0268	0.0271	0.0275	0.0279	0.0283	0.0287	0.0291	0.0295	0.0299	0.0303	0.0307
1.45Hz	0.016	0.0163	0.0165	0.0167	0.017	0.0172	0.0175	0.0178	0.018	0.0183	0.0185	0.0188	0.0191	0.0193	0.0196	0.0199	0.0202	0.0205	0.0208	0.0211	0.0214	0.0217	0.022	0.0223	0.0226	0.0229	0.0232	0.0235	0.0238	0.0242	0.0245	0.0248	0.0252	0.0255	0.0259	0.0262	0.0266	0.0269	0.0273	0.0277	0.028	0.0284	0.0288	0.0292	0.0296	0.0299	0.0303	0.0307	0.0311
1.43Hz	0.0169	0.0172	0.0174	0.0176	0.0179	0.0181	0.0184	0.0186	0.0189	0.0192	0.0194	0.0197	0.0199	0.0202	0.0205	0.0208	0.0211	0.0213	0.0216	0.0219	0.0222	0.0225	0.0228	0.0231	0.0234	0.0238	0.0241	0.0244	0.0247	0.0251	0.0254	0.0257	0.0261	0.0264	0.0268	0.0271	0.0275	0.0279	0.0282	0.0286	0.029	0.0294	0.0298	0.0301	0.0305	0.0309	0.0313	0.0318	0.0322
1.41Hz	0.0174	0.0176	0.0178	0.018	0.0183	0.0185	0.0187	0.019	0.0192	0.0194	0.0197	0.0199	0.0202	0.0204	0.0207	0.021	0.0212	0.0215	0.0218	0.0221	0.0224	0.0226	0.0229	0.0232	0.0235	0.0238	0.0242	0.0245	0.0248	0.0251	0.0254	0.0258	0.0261	0.0264	0.0268	0.0271	0.0275	0.0279	0.0282	0.0286	0.029	0.0294	0.0297	0.0301	0.0305	0.0309	0.0313	0.0317	0.0322
1.39Hz	0.0176	0.0178	0.018	0.0182	0.0184	0.0187	0.0189	0.0191	0.0193	0.0196	0.0198	0.02	0.0203	0.0205	0.0208	0.021	0.0213	0.0216	0.0218	0.0221	0.0224	0.0227	0.023	0.0233	0.0236	0.0239	0.0242	0.0245	0.0249	0.0252	0.0255	0.0259	0.0262	0.0266	0.0269	0.0273	0.0277	0.0281	0.0284	0.0288	0.0292	0.0296	0.03	0.0304	0.0309	0.0313	0.0317	0.0321	0.0326
1.37Hz	0.0169	0.0171	0.0172	0.0174	0.0176	0.0178	0.018	0.0182	0.0185	0.0187	0.0189	0.0192	0.0194	0.0196	0.0199	0.0202	0.0204	0.0207	0.021	0.0213	0.0216	0.0219	0.0222	0.0225	0.0228	0.0231	0.0234	0.0238	0.0241	0.0245	0.0248	0.0252	0.0256	0.026	0.0263	0.0267	0.0271	0.0275	0.0279	0.0284	0.0288	0.0292	0.0296	0.0301	0.0305	0.031	0.0315	0.0319	0.0324
1.35Hz	0.0151	0.0153	0.0155	0.0157	0.0159	0.0161	0.0163	0.0166	0.0168	0.0171	0.0173	0.0176	0.0179	0.0182	0.0185	0.0188	0.0191	0.0194	0.0197	0.0201	0.0204	0.0208	0.0211	0.0215	0.0219	0.0223	0.0227	0.0231	0.0235	0.0239	0.0243	0.0248	0.0252	0.0257	0.0261	0.0266	0.0271	0.0275	0.028	0.0285	0.029	0.0295	0.03	0.0306	0.0311	0.0316	0.0322	0.0327	0.0333
1.33Hz	0.0114	0.0116	0.0118	0.0121	0.0124	0.0127	0.013	0.0133	0.0136	0.0139	0.0143	0.0146	0.015	0.0154	0.0158	0.0162	0.0166	0.017	0.0174	0.0178	0.0183	0.0187	0.0192	0.0197	0.0202	0.0207	0.0212	0.0217	0.0222	0.0227	0.0232	0.0238	0.0243	0.0249	0.0254	0.026	0.0266	0.0272	0.0277	0.0283	0.0289	0.0296	0.0302	0.0308	0.0314	0.0321	0.0327	0.0333	0.034
1.31Hz	0.008	0.0085	0.0089	0.0094	0.0099	0.0104	0.0109	0.0114	0.012	0.0125	0.013	0.0136	0.0141	0.0147	0.0153	0.0159	0.0164	0.017	0.0176	0.0182	0.0189	0.0195	0.0201	0.0207	0.0214	0.022	0.0227	0.0233	0.024	0.0247	0.0253	0.026	0.0267	0.0274	0.0281	0.0288	0.0295	0.0302	0.0309	0.0316	0.0324	0.0331	0.0338	0.0346	0.0353	0.0361	0.0368	0.0376	0.0384
1.3Hz	0.0118	0.0123	0.0129	0.0135	0.014	0.0146	0.0152	0.0158	0.0165	0.0171	0.0177	0.0183	0.019	0.0196	0.0203	0.021	0.0216	0.0223	0.023	0.0237	0.0244	0.0251	0.0258	0.0265	0.0272	0.028	0.0287	0.0294	0.0302	0.0309	0.0317	0.0325	0.0332	0.034	0.0348	0.0356	0.0363	0.0371	0.0379	0.0387	0.0395	0.0403	0.0412	0.042	0.0428	0.0436	0.0445	0.0453	0.0461
1.28Hz	0.0252	0.0257	0.0263	0.0268	0.0274	0.0279	0.0285	0.0291	0.0297	0.0303	0.031	0.0316	0.0322	0.0329	0.0336	0.0343	0.0349	0.0356	0.0363	0.0371	0.0378	0.0385	0.0392	0.04	0.0407	0.0415	0.0423	0.043	0.0438	0.0446	0.0454	0.0462	0.047	0.0478	0.0487	0.0495	0.0503	0.0512	0.052	0.0529	0.0537	0.0546	0.0554	0.0563	0.0572	0.0581	0.0589	0.0598	0.0607
1.26Hz	0.044	0.0445	0.045	0.0456	0.0461	0.0467	0.0472	0.0478	0.0484	0.049	0.0496	0.0503	0.0509	0.0516	0.0522	0.0529	0.0536	0.0542	0.0549	0.0556	0.0564	0.0571	0.0578	0.0586	0.0593	0.0601	0.0608	0.0616	0.0624	0.0632	0.064	0.0648	0.0656	0.0664	0.0672	0.0681	0.0689	0.0697	0.0706	0.0714	0.0723	0.0732	0.074	0.0749	0.0758	0.0767	0.0776	0.0785	0.0794
1.24Hz	0.0709	0.0715	0.072	0.0726	0.0732	0.0738	0.0744	0.075	0.0757	0.0763	0.0769	0.0776	0.0783	0.0789	0.0796	0.0803	0.081	0.0817	0.0824	0.0832	0.0839	0.0846	0.0854	0.0861	0.0869	0.0877	0.0885	0.0892	0.09	0.0908	0.0916	0.0925	0.0933	0.0941	0.0949	0.0958	0.0966	0.0975	0.0983	0.0992	0.1	0.1009	0.1018	0.1027	0.1035	0.1044	0.1053	0.1062	0.1071
1.22Hz	0.1037	0.1043	0.1049	0.1055	0.1062	0.1068	0.1074	0.1081	0.1087	0.1094	0.11	0.1107	0.1114	0.1121	0.1128	0.1135	0.1142	0.1149	0.1156	0.1164	0.1171	0.1178	0.1186	0.1194	0.1201	0.1209	0.1217	0.1224	0.1232	0.124	0.1248	0.1256	0.1264	0.1272	0.1281	0.1289	0.1297	0.1306	0.1314	0.1322	0.1331	0.1339	0.1348	0.1356	0.1365	0.1374	0.1382	0.1391	0.14
1.2Hz	0.1456	0.1462	0.1468	0.1475	0.1481	0.1488	0.1494	0.1501	0.1507	0.1514	0.1521	0.1528	0.1535	0.1542	0.1549	0.1556	0.1563	0.157	0.1577	0.1584	0.1592	0.1599	0.1607	0.1614	0.1622	0.1629	0.1637	0.1645	0.1652	0.166	0.1668	0.1676	0.1684	0.1692	0.1699	0.1707	0.1716	0.1724	0.1732	0.174	0.1748	0.1756	0.1764	0.1773	0.1781	0.1789	0.1798	0.1806	0.1814
1.19Hz	0.1968	0.1974	0.198	0.1987	0.1993	0.1999	0.2006	0.2012	0.2019	0.2025	0.2032	0.2039	0.2045	0.2052	0.2059	0.2066	0.2072	0.2079	0.2086	0.2093	0.21	0.2107	0.2114	0.2122	0.2129	0.2136	0.2143	0.215	0.2158	0.2165	0.2172	0.218	0.2187	0.2195	0.2202	0.2209	0.2217	0.2224	0.2232	0.224	0.2247	0.2255	0.2262	0.227	0.2278	0.2285	0.2293	0.23	0.2308
1.17Hz	0.2559	0.2565	0.2571	0.2577	0.2583	0.2589	0.2595	0.2601	0.2607	0.2613	0.262	0.2626	0.2632	0.2639	0.2645	0.2651	0.2658	0.2664	0.2671	0.2677	0.2684	0.269	0.2697	0.2703	0.271	0.2716	0.2723	0.273	0.2736	0.2743	0.2749	0.2756	0.2763	0.2769	0.2776	0.2783	0.279	0.2796	0.2803	0.281	0.2816	0.2823	0.283	0.2837	0.2843	0.285	0.2857	0.2863	0.287
1.15Hz	0.3211	0.3216	0.3221	0.3227	0.3232	0.3238	0.3243	0.3249	0.3254	0.3259	0.3265	0.327	0.3276	0.3282	0.3287	0.3293	0.3298	0.3304	0.3309	0.3315	0.332	0.3326	0.3332	0.3337	0.3343	0.3348	0.3354	0.336	0.3365	0.3371	0.3377	0.3382	0.3388	0.3393	0.3399	0.3404	0.341	0.3416	0.3421	0.3427	0.3432	0.3438	0.3443	0.3449	0.3454	0.346	0.3465	0.3471	0.3476
1.14Hz	0.3951	0.3955	0.3959	0.3964	0.3968	0.3973	0.3977	0.3981	0.3986	0.399	0.3995	0.3999	0.4003	0.4008	0.4012	0.4016	0.4021	0.4025	0.4029	0.4034	0.4038	0.4042	0.4047	0.4051	0.4055	0.4059	0.4064	0.4068	0.4072	0.4076	0.4081	0.4085	0.4089	0.4093	0.4097	0.4101	0.4105	0.4109	0.4113	0.4117	0.4121	0.4125	0.4129	0.4133	0.4137	0.4141	0.4145	0.4148	0.4152
1.12Hz	0.4722	0.4725	0.4728	0.4731	0.4734	0.4737	0.474	0.4743	0.4746	0.4749	0.4752	0.4755	0.4758	0.4761	0.4764	0.4767	0.477	0.4773	0.4775	0.4778	0.4781	0.4784	0.4787	0.4789	0.4792	0.4795	0.4797	0.48	0.4802	0.4805	0.4808	0.481	0.4813	0.4815	0.4817	0.482	0.4822	0.4824	0.4827	0.4829	0.4831	0.4833	0.4835	0.4838	0.484	0.4842	0.4844	0.4846	0.4847
1.1Hz	0.5547	0.5549	0.555	0.5552	0.5553	0.5555	0.5556	0.5557	0.5559	0.556	0.5561	0.5562	0.5563	0.5565	0.5566	0.5567	0.5568	0.5569	0.557	0.5571	0.5572	0.5573	0.5574	0.5574	0.5575	0.5576	0.5577	0.5577	0.5578	0.5579	0.5579	0.558	0.558	0.5581	0.5581	0.5581	0.5582	0.5582	0.5582	0.5582	0.5582	0.5583	0.5583	0.5583	0.5583	0.5582	0.5582	0.5582	0.5582
1.09Hz	0.6357	0.6357	0.6357	0.6356	0.6356	0.6356	0.6355	0.6355	0.6354	0.6354	0.6353	0.6353	0.6352	0.6352	0.6351	0.635	0.6349	0.6349	0.6348	0.6347	0.6346	0.6345	0.6344	0.6343	0.6342	0.6341	0.6339	0.6338	0.6337	0.6336	0.6334	0.6333	0.6331	0.633	0.6328	0.6326	0.6325	0.6323	0.6321	0.6319	0.6318	0.6316	0.6314	0.6312	0.6309	0.6307	0.6305	0.6303	0.63
1.07Hz	0.712	0.7118	0.7116	0.7113	0.7111	0.7109	0.7107	0.7104	0.7102	0.7099	0.7097	0.7094	0.7092	0.7089	0.7087	0.7084	0.7081	0.7078	0.7075	0.7072	0.7069	0.7066	0.7063	0.706	0.7057	0.7054	0.705	0.7047	0.7044	0.704	0.7037	0.7033	0.703	0.7026	0.7022	0.7018	0.7014	0.7011	0.7007	0.7003	0.6999	0.6994	0.699	0.6986	0.6982	0.6977	0.6973	0.6968	0.6964
1.06Hz	0.7831	0.7827	0.7823	0.7819	0.7815	0.7811	0.7807	0.7803	0.7798	0.7794	0.779	0.7785	0.7781	0.7776	0.7772	0.7767	0.7762	0.7758	0.7753	0.7748	0.7743	0.7738	0.7733	0.7728	0.7723	0.7717	0.7712	0.7707	0.7701	0.7696	0.769	0.7685	0.7679	0.7674	0.7668	0.7662	0.7656	0.765	0.7644	0.7638	0.7632	0.7626	0.762	0.7613	0.7607	0.7601	0.7594	0.7588	0.7581
1.04Hz	0.8391	0.8386	0.838	0.8374	0.8369	0.8363	0.8357	0.8351	0.8345	0.8339	0.8333	0.8327	0.8321	0.8315	0.8309	0.8302	0.8296	0.829	0.8283	0.8277	0.827	0.8263	0.8257	0.825	0.8243	0.8236	0.8229	0.8222	0.8215	0.8208	0.8201	0.8193	0.8186	0.8179	0.8171	0.8164	0.8156	0.8148	0.8141	0.8133	0.8125	0.8117	0.8109	0.8101	0.8093	0.8085	0.8077	0.8068	0.806
1.03Hz	0.8846	0.8839	0.8832	0.8826	0.8819	0.8812	0.8805	0.8797	0.879	0.8783	0.8776	0.8768	0.8761	0.8754	0.8746	0.8738	0.8731	0.8723	0.8715	0.8708	0.87	0.8692	0.8684	0.8676	0.8667	0.8659	0.8651	0.8643	0.8634	0.8626	0.8617	0.8609	0.86	0.8591	0.8583	0.8574	0.8565	0.8556	0.8547	0.8538	0.8529	0.8519	0.851	0.8501	0.8491	0.8482	0.8472	0.8463	0.8453
1.01Hz	0.9124	0.9116	0.9108	0.9101	0.9093	0.9085	0.9077	0.9069	0.9061	0.9053	0.9044	0.9036	0.9028	0.902	0.9011	0.9003	0.8994	0.8985	0.8977	0.8968	0.8959	0.895	0.8941	0.8932	0.8923	0.8914	0.8905	0.8896	0.8887	0.8877	0.8868	0.8858	0.8849	0.8839	0.8829	0.882	0.881	0.88	0.879	0.878	0.877	0.876	0.875	0.8739	0.8729	0.8719	0.8708	0.8698	0.8687
1Hz	0.9199	0.9192	0.9184	0.9176	0.9168	0.916	0.9151	0.9143	0.9135	0.9127	0.9118	0.911	0.9101	0.9093	0.9084	0.9076	0.9067	0.9058	0.9049	0.904	0.9031	0.9022	0.9013	0.9004	0.8995	0.8986	0.8976	0.8967	0.8957	0.8948	0.8938	0.8929	0.8919	0.8909	0.8899	0.8889	0.8879	0.8869	0.8859	0.8849	0.8839	0.8829	0.8818	0.8808	0.8797	0.8787	0.8776	0.8766	0.8755
0.98Hz	0.906	0.9053	0.9045	0.9037	0.9029	0.9022	0.9014	0.9006	0.8998	0.899	0.8982	0.8973	0.8965	0.8957	0.8948	0.894	0.8932	0.8923	0.8914	0.8906	0.8897	0.8888	0.888	0.8871	0.8862	0.8853	0.8844	0.8834	0.8825	0.8816	0.8807	0.8797	0.8788	0.8778	0.8769	0.8759	0.875	0.874	0.873	0.872	0.871	0.87	0.869	0.868	0.867	0.866	0.8649	0.8639	0.8628
0.97Hz	0.8727	0.872	0.8714	0.8707	0.87	0.8693	0.8686	0.8679	0.8672	0.8665	0.8658	0.8651	0.8644	0.8636	0.8629	0.8622	0.8614	0.8607	0.8599	0.8592	0.8584	0.8576	0.8568	0.8561	0.8553	0.8545	0.8537	0.8529	0.852	0.8512	0.8504	0.8496	0.8487	0.8479	0.847	0.8462	0.8453	0.8445	0.8436	0.8427	0.8418	0.8409	0.84	0.8391	0.8382	0.8373	0.8364	0.8355	0.8345
0.96Hz	0.8227	0.8221	0.8216	0.821	0.8205	0.8199	0.8194	0.8188	0.8182	0.8176	0.817	0.8164	0.8158	0.8152	0.8146	0.814	0.8134	0.8128	0.8121	0.8115	0.8109	0.8102	0.8096	0.8089	0.8082	0.8076	0.8069	0.8062	0.8055	0.8048	0.8041	0.8034	0.8027	0.802	0.8013	0.8006	0.7999	0.7991	0.7984	0.7976	0.7969	0.7961	0.7954	0.7946	0.7938	0.793	0.7922	0.7915	0.7907
0.94Hz	0.756	0.7556	0.7553	0.7549	0.7545	0.7541	0.7537	0.7533	0.753	0.7525	0.7521	0.7517	0.7513	0.7509	0.7505	0.75	0.7496	0.7492	0.7487	0.7483	0.7478	0.7473	0.7469	0.7464	0.7459	0.7455	0.745	0.7445	0.744	0.7435	0.743	0.7425	0.742	0.7414	0.7409	0.7404	0.7398	0.7393	0.7388	0.7382	0.7376	0.7371	0.7365	0.7359	0.7354	0.7348	0.7342	0.7336	0.733
0.93Hz	0.6737	0.6735	0.6733	0.6731	0.673	0.6728	0.6726	0.6724	0.6722	0.672	0.6718	0.6716	0.6714	0.6711	0.6709	0.6707	0.6705	0.6702	0.67	0.6697	0.6695	0.6692	0.669	0.6687	0.6685	0.6682	0.6679	0.6676	0.6673	0.6671	0.6668	0.6665	0.6662	0.6658	0.6655	0.6652	0.6649	0.6646	0.6642	0.6639	0.6636	0.6632	0.6629	0.6625	0.6621	0.6618	0.6614	0.661	0.6606
0.92Hz	0.5873	0.5874	0.5874	0.5874	0.5874	0.5875	0.5875	0.5875	0.5875	0.5875	0.5875	0.5875	0.5875	0.5875	0.5875	0.5875	0.5875	0.5874	0.5874	0.5874	0.5873	0.5873	0.5873	0.5872	0.5872	0.5871	0.587	0.587	0.5869	0.5869	0.5868	0.5867	0.5866	0.5865	0.5864	0.5863	0.5862	0.5861	0.586	0.5859	0.5858	0.5857	0.5855	0.5854	0.5853	0.5851	0.585	0.5848	0.5847
0.9Hz	0.5014	0.5016	0.5018	0.502	0.5022	0.5025	0.5027	0.5029	0.5031	0.5033	0.5035	0.5036	0.5038	0.504	0.5042	0.5044	0.5046	0.5047	0.5049	0.5051	0.5052	0.5054	0.5056	0.5057	0.5059	0.506	0.5062	0.5063	0.5064	0.5066	0.5067	0.5068	0.5069	0.5071	0.5072	0.5073	0.5074	0.5075	0.5076	0.5077	0.5078	0.5079	0.508	0.5081	0.5081	0.5082	0.5083	0.5083	0.5084
0.89Hz	0.411	0.4114	0.4118	0.4121	0.4125	0.4129	0.4133	0.4137	0.4141	0.4144	0.4148	0.4152	0.4155	0.4159	0.4163	0.4166	0.417	0.4174	0.4177	0.4181	0.4184	0.4188	0.4191	0.4194	0.4198	0.4201	0.4205	0.4208	0.4211	0.4214	0.4218	0.4221	0.4224	0.4227	0.423	0.4233	0.4236	0.4239	0.4242	0.4245	0.4248	0.4251	0.4254	0.4257	0.4259	0.4262	0.4265	0.4267	0.427
0.88Hz	0.332	0.3326	0.3331	0.3336	0.3341	0.3347	0.3352	0.3357	0.3362	0.3367	0.3373	0.3378	0.3383	0.3388	0.3393	0.3398	0.3403	0.3408	0.3413	0.3418	0.3423	0.3428	0.3433	0.3438	0.3443	0.3448	0.3453	0.3457	0.3462	0.3467	0.3472	0.3476	0.3481	0.3486	0.349	0.3495	0.35	0.3504	0.3509	0.3513	0.3518	0.3522	0.3527	0.3531	0.3535	0.354	0.3544	0.3548	0.3552
0.86Hz	0.2617	0.2623	0.2629	0.2635	0.2642	0.2648	0.2654	0.2661	0.2667	0.2673	0.2679	0.2685	0.2692	0.2698	0.2704	0.271	0.2716	0.2723	0.2729	0.2735	0.2741	0.2747	0.2753	0.2759	0.2765	0.2771	0.2777	0.2783	0.2789	0.2795	0.2801	0.2807	0.2813	0.2819	0.2825	0.2831	0.2836	0.2842	0.2848	0.2854	0.286	0.2865	0.2871	0.2877	0.2882	0.2888	0.2893	0.2899	0.2905
0.85Hz	0.2008	0.2015	0.2022	0.2029	0.2036	0.2043	0.205	0.2056	0.2063	0.207	0.2077	0.2084	0.2091	0.2098	0.2105	0.2112	0.2119	0.2126	0.2133	0.2139	0.2146	0.2153	0.216	0.2167	0.2174	0.218	0.2187	0.2194	0.2201	0.2208	0.2214	0.2221	0.2228	0.2234	0.2241	0.2248	0.2254	0.2261	0.2268	0.2274	0.2281	0.2287	0.2294	0.23	0.2307	0.2313	0.232	0.2326	0.2333
0.84Hz	0.1526	0.1533	0.1541	0.1548	0.1555	0.1562	0.157	0.1577	0.1584	0.1592	0.1599	0.1606	0.1613	0.162	0.1628	0.1635	0.1642	0.1649	0.1657	0.1664	0.1671	0.1678	0.1685	0.1693	0.17	0.1707	0.1714	0.1721	0.1728	0.1735	0.1743	0.175	0.1757	0.1764	0.1771	0.1778	0.1785	0.1792	0.1799	0.1806	0.1813	0.182	0.1827	0.1834	0.1841	0.1848	0.1854	0.1861	0.1868
0.83Hz	0.118	0.1187	0.1194	0.1201	0.1209	0.1216	0.1223	0.123	0.1237	0.1244	0.1251	0.1258	0.1265	0.1272	0.128	0.1287	0.1294	0.1301	0.1308	0.1315	0.1322	0.1329	0.1336	0.1343	0.135	0.1357	0.1364	0.1371	0.1378	0.1385	0.1392	0.1399	0.1406	0.1413	0.142	0.1427	0.1434	0.1441	0.1448	0.1455	0.1462	0.1469	0.1475	0.1482	0.1489	0.1496	0.1503	0.1509	0.1516
0.82Hz	0.0946	0.0952	0.0959	0.0965	0.0972	0.0979	0.0985	0.0992	0.0999	0.1005	0.1012	0.1018	0.1025	0.1032	0.1038	0.1045	0.1052	0.1058	0.1065	0.1071	0.1078	0.1085	0.1091	0.1098	0.1104	0.1111	0.1118	0.1124	0.1131	0.1137	0.1144	0.1151	0.1157	0.1164	0.117	0.1177	0.1183	0.119	0.1196	0.1203	0.1209	0.1216	0.1222	0.1229	0.1235	0.1242	0.1248	0.1255	0.1261
0.8Hz	0.082	0.0825	0.0831	0.0837	0.0843	0.0848	0.0854	0.086	0.0866	0.0872	0.0877	0.0883	0.0889	0.0895	0.0901	0.0906	0.0912	0.0918	0.0924	0.093	0.0935	0.0941	0.0947	0.0953	0.0959	0.0965	0.097	0.0976	0.0982	0.0988	0.0994	0.0999	0.1005	0.1011	0.1017	0.1023	0.1028	0.1034	0.104	0.1046	0.1052	0.1057	0.1063	0.1069	0.1075	0.108	0.1086	0.1092	0.1098
0.79Hz	0.0746	0.0751	0.0756	0.0761	0.0766	0.0771	0.0775	0.078	0.0785	0.079	0.0795	0.08	0.0805	0.081	0.0815	0.082	0.0825	0.083	0.0835	0.084	0.0845	0.085	0.0855	0.086	0.0865	0.087	0.0875	0.088	0.0885	0.089	0.0895	0.09	0.0905	0.091	0.0915	0.092	0.0925	0.093	0.0936	0.0941	0.0946	0.0951	0.0956	0.0961	0.0966	0.0971	0.0976	0.0981	0.0986
0.78Hz	0.0712	0.0716	0.072	0.0725	0.0729	0.0733	0.0737	0.0741	0.0746	0.075	0.0754	0.0758	0.0762	0.0767	0.0771	0.0775	0.0779	0.0784	0.0788	0.0792	0.0796	0.0801	0.0805	0.0809	0.0813	0.0818	0.0822	0.0826	0.0831	0.0835	0.0839	0.0843	0.0848	0.0852	0.0856	0.0861	0.0865	0.0869	0.0874	0.0878	0.0882	0.0886	0.0891	0.0895	0.0899	0.0904	0.0908	0.0912	0.0917
0.77Hz	0.0684	0.0688	0.0691	0.0695	0.0698	0.0702	0.0706	0.0709	0.0713	0.0717	0.0721	0.0724	0.0728	0.0732	0.0735	0.0739	0.0743	0.0747	0.075	0.0754	0.0758	0.0761	0.0765	0.0769	0.0773	0.0776	0.078	0.0784	0.0788	0.0791	0.0795	0.0799	0.0803	0.0807	0.081	0.0814	0.0818	0.0822	0.0825	0.0829	0.0833	0.0837	0.0841	0.0844	0.0848	0.0852	0.0856	0.0859	0.0863
0.76Hz	0.0665	0.0668	0.0672	0.0675	0.0678	0.0681	0.0685	0.0688	0.0691	0.0694	0.0698	0.0701	0.0704	0.0708	0.0711	0.0714	0.0718	0.0721	0.0724	0.0727	0.0731	0.0734	0.0737	0.0741	0.0744	0.0747	0.0751	0.0754	0.0757	0.0761	0.0764	0.0767	0.0771	0.0774	0.0777	0.0781	0.0784	0.0787	0.0791	0.0794	0.0797	0.0801	0.0804	0.0807	0.0811	0.0814	0.0817	0.0821	0.0824
0.75Hz	0.064	0.0643	0.0645	0.0648	0.0651	0.0654	0.0657	0.066	0.0663	0.0666	0.0669	0.0672	0.0675	0.0678	0.0681	0.0684	0.0687	0.069	0.0693	0.0696	0.0698	0.0701	0.0704	0.0707	0.071	0.0713	0.0716	0.0719	0.0722	0.0725	0.0728	0.0731	0.0734	0.0737	0.074	0.0743	0.0746	0.0749	0.0752	0.0755	0.0758	0.0761	0.0764	0.0767	0.077	0.0773	0.0776	0.0778	0.0781
0.74Hz	0.0624	0.0626	0.0629	0.0632	0.0634	0.0637	0.064	0.0643	0.0645	0.0648	0.0651	0.0653	0.0656	0.0659	0.0662	0.0664	0.0667	0.067	0.0673	0.0675	0.0678	0.0681	0.0683	0.0686	0.0689	0.0692	0.0694	0.0697	0.07	0.0703	0.0705	0.0708	0.0711	0.0713	0.0716	0.0719	0.0722	0.0724	0.0727	0.073	0.0732	0.0735	0.0738	0.0741	0.0743	0.0746	0.0749	0.0751	0.0754
0.73Hz	0.0601	0.0603	0.0606	0.0608	0.0611	0.0613	0.0616	0.0618	0.0621	0.0623	0.0626	0.0628	0.0631	0.0633	0.0636	0.0639	0.0641	0.0644	0.0646	0.0649	0.0651	0.0654	0.0656	0.0659	0.0661	0.0664	0.0666	0.0669	0.0671	0.0674	0.0676	0.0679	0.0681	0.0684	0.0686	0.0689	0.0691	0.0694	0.0696	0.0699	0.0701	0.0704	0.0706	0.0709	0.0711	0.0714	0.0716	0.0719	0.0721
0.72Hz	0.0585	0.0587	0.059	0.0592	0.0594	0.0597	0.0599	0.0601	0.0604	0.0606	0.0608	0.0611	0.0613	0.0616	0.0618	0.062	0.0623	0.0625	0.0627	0.063	0.0632	0.0634	0.0637	0.0639	0.0641	0.0644	0.0646	0.0648	0.0651	0.0653	0.0655	0.0658	0.066	0.0662	0.0665	0.0667	0.0669	0.0672	0.0674	0.0676	0.0679	0.0681	0.0683	0.0685	0.0688	0.069	0.0692	0.0695	0.0697
0.71Hz	0.0566	0.0568	0.0571	0.0573	0.0575	0.0577	0.0579	0.0582	0.0584	0.0586	0.0588	0.059	0.0593	0.0595	0.0597	0.0599	0.0602	0.0604	0.0606	0.0608	0.061	0.0613	0.0615	0.0617	0.0619	0.0621	0.0624	0.0626	0.0628	0.063	0.0632	0.0635	0.0637	0.0639	0.0641	0.0643	0.0645	0.0648	0.065	0.0652	0.0654	0.0656	0.0658	0.0661	0.0663	0.0665	0.0667	0.0669	0.0671
0.7Hz	0.0552	0.0554	0.0556	0.0558	0.056	0.0562	0.0564	0.0567	0.0569	0.0571	0.0573	0.0575	0.0577	0.0579	0.0581	0.0583	0.0585	0.0587	0.0589	0.0591	0.0594	0.0596	0.0598	0.06	0.0602	0.0604	0.0606	0.0608	0.061	0.0612	0.0614	0.0616	0.0618	0.062	0.0622	0.0624	0.0627	0.0629	0.0631	0.0633	0.0635	0.0637	0.0639	0.0641	0.0643	0.0645	0.0647	0.0649	0.0651
0.69Hz	0.0537	0.0539	0.0541	0.0543	0.0545	0.0547	0.0549	0.0551	0.0553	0.0555	0.0557	0.0559	0.0561	0.0563	0.0565	0.0567	0.0569	0.0571	0.0573	0.0575	0.0577	0.0579	0.0581	0.0583	0.0585	0.0587	0.0589	0.0591	0.0592	0.0594	0.0596	0.0598	0.06	0.0602	0.0604	0.0606	0.0608	0.061	0.0612	0.0614	0.0616	0.0618	0.062	0.0622	0.0624	0.0626	0.0628	0.063	0.0631
0.68Hz	0.0527	0.0529	0.0531	0.0533	0.0535	0.0537	0.0539	0.0541	0.0542	0.0544	0.0546	0.0548	0.055	0.0552	0.0554	0.0556	0.0558	0.056	0.0561	0.0563	0.0565	0.0567	0.0569	0.0571	0.0573	0.0575	0.0577	0.0578	0.058	0.0582	0.0584	0.0586	0.0588	0.059	0.0592	0.0593	0.0595	0.0597	0.0599	0.0601	0.0603	0.0605	0.0607	0.0608	0.061	0.0612	0.0614	0.0616	0.0618
0.67Hz	0.0515	0.0516	0.0518	0.052	0.0522	0.0524	0.0525	0.0527	0.0529	0.0531	0.0533	0.0535	0.0536	0.0538	0.054	0.0542	0.0544	0.0545	0.0547	0.0549	0.0551	0.0553	0.0555	0.0556	0.0558	0.056	0.0562	0.0564	0.0565	0.0567	0.0569	0.0571	0.0573	0.0575	0.0576	0.0578	0.058	0.0582	0.0584	0.0585	0.0587	0.0589	0.0591	0.0593	0.0594	0.0596	0.0598	0.06	0.0601
0.66Hz	0.0506	0.0508	0.0509	0.0511	0.0513	0.0515	0.0516	0.0518	0.052	0.0522	0.0523	0.0525	0.0527	0.0529	0.053	0.0532	0.0534	0.0536	0.0537	0.0539	0.0541	0.0543	0.0544	0.0546	0.0548	0.0549	0.0551	0.0553	0.0555	0.0556	0.0558	0.056	0.0562	0.0563	0.0565	0.0567	0.0569	0.057	0.0572	0.0574	0.0576	0.0577	0.0579	0.0581	0.0582	0.0584	0.0586	0.0588	0.0589
0.65Hz	0.0492	0.0494	0.0496	0.0497	0.0499	0.0501	0.0502	0.0504	0.0506	0.0507	0.0509	0.0511	0.0512	0.0514	0.0516	0.0517	0.0519	0.0521	0.0522	0.0524	0.0526	0.0527	0.0529	0.0531	0.0532	0.0534	0.0536	0.0537	0.0539	0.0541	0.0542	0.0544	0.0546	0.0547	0.0549	0.055	0.0552	0.0554	0.0555	0.0557	0.0559	0.056	0.0562	0.0564	0.0565	0.0567	0.0569	0.057	0.0572
0.64Hz	0.0485	0.0486	0.0488	0.0489	0.0491	0.0493	0.0494	0.0496	0.0497	0.0499	0.05	0.0502	0.0504	0.0505	0.0507	0.0508	0.051	0.0512	0.0513	0.0515	0.0516	0.0518	0.0519	0.0521	0.0523	0.0524	0.0526	0.0527	0.0529	0.053	0.0532	0.0534	0.0535	0.0537	0.0538	0.054	0.0541	0.0543	0.0544	0.0546	0.0548	0.0549	0.0551	0.0552	0.0554	0.0555	0.0557	0.0558	0.056
0.63Hz	0.0472	0.0473	0.0475	0.0476	0.0478	0.0479	0.0481	0.0482	0.0484	0.0485	0.0487	0.0488	0.049	0.0491	0.0493	0.0494	0.0496	0.0497	0.0499	0.05	0.0501	0.0503	0.0504	0.0506	0.0507	0.0509	0.051	0.0512	0.0513	0.0515	0.0516	0.0518	0.0519	0.0521	0.0522	0.0524	0.0525	0.0527	0.0528	0.0529	0.0531	0.0532	0.0534	0.0535	0.0537	0.0538	0.054	0.0541	0.0543
0.62Hz	0.046	0.0462	0.0463	0.0464	0.0466	0.0467	0.0469	0.047	0.0471	0.0473	0.0474	0.0476	0.0477	0.0478	0.048	0.0481	0.0482	0.0484	0.0485	0.0487	0.0488	0.0489	0.0491	0.0492	0.0494	0.0495	0.0496	0.0498	0.0499	0.05	0.0502	0.0503	0.0504	0.0506	0.0507	0.0509	0.051	0.0511	0.0513	0.0514	0.0515	0.0517	0.0518	0.0519	0.0521	0.0522	0.0523	0.0525	0.0526
0.61Hz	0.0446	0.0448	0.0449	0.045	0.0451	0.0453	0.0454	0.0455	0.0457	0.0458	0.0459	0.046	0.0462	0.0463	0.0464	0.0466	0.0467	0.0468	0.0469	0.0471	0.0472	0.0473	0.0475	0.0476	0.0477	0.0478	0.048	0.0481	0.0482	0.0483	0.0485	0.0486	0.0487	0.0488	0.049	0.0491	0.0492	0.0493	0.0495	0.0496	0.0497	0.0498	0.05	0.0501	0.0502	0.0503	0.0505	0.0506	0.0507
0.6Hz	0.0435	0.0436	0.0438	0.0439	0.044	0.0441	0.0442	0.0444	0.0445	0.0446	0.0447	0.0448	0.045	0.0451	0.0452	0.0453	0.0454	0.0455	0.0457	0.0458	0.0459	0.046	0.0461	0.0463	0.0464	0.0465	0.0466	0.0467	0.0468	0.047	0.0471	0.0472	0.0473	0.0474	0.0475	0.0476	0.0478	0.0479	0.048	0.0481	0.0482	0.0483	0.0484	0.0486	0.0487	0.0488	0.0489	0.049	0.0491
0.59Hz	0.0421	0.0422	0.0423	0.0424	0.0425	0.0426	0.0428	0.0429	0.043	0.0431	0.0432	0.0433	0.0434	0.0435	0.0436	0.0438	0.0439	0.044	0.0441	0.0442	0.0443	0.0444	0.0445	0.0446	0.0447	0.0448	0.0449	0.0451	0.0452	0.0453	0.0454	0.0455	0.0456	0.0457	0.0458	0.0459	0.046	0.0461	0.0462	0.0463	0.0464	0.0465	0.0466	0.0467	0.0469	0.047	0.0471	0.0472	0.0473
0.59Hz	0.0409	0.041	0.0411	0.0412	0.0413	0.0414	0.0415	0.0416	0.0417	0.0418	0.0419	0.042	0.0421	0.0422	0.0423	0.0424	0.0425	0.0426	0.0427	0.0428	0.0429	0.043	0.0431	0.0432	0.0433	0.0434	0.0435	0.0436	0.0437	0.0438	0.0439	0.044	0.0441	0.0442	0.0443	0.0444	0.0445	0.0446	0.0446	0.0447	0.0448	0.0449	0.045	0.0451	0.0452	0.0453	0.0454	0.0455	0.0456
0.58Hz	0.0397	0.0398	0.0399	0.04	0.0401	0.0402	0.0403	0.0403	0.0404	0.0405	0.0406	0.0407	0.0408	0.0409	0.041	0.0411	0.0412	0.0413	0.0414	0.0415	0.0415	0.0416	0.0417	0.0418	0.0419	0.042	0.0421	0.0422	0.0423	0.0424	0.0424	0.0425	0.0426	0.0427	0.0428	0.0429	0.043	0.0431	0.0431	0.0432	0.0433	0.0434	0.0435	0.0436	0.0437	0.0437	0.0438	0.0439	0.044
0.57Hz	0.0387	0.0388	0.0389	0.039	0.039	0.0391	0.0392	0.0393	0.0394	0.0395	0.0396	0.0397	0.0397	0.0398	0.0399	0.04	0.0401	0.0402	0.0402	0.0403	0.0404	0.0405	0.0406	0.0407	0.0407	0.0408	0.0409	0.041	0.0411	0.0412	0.0412	0.0413	0.0414	0.0415	0.0416	0.0416	0.0417	0.0418	0.0419	0.042	0.042	0.0421	0.0422	0.0423	0.0423	0.0424	0.0425	0.0426	0.0426
0.56Hz	0.0379	0.038	0.0381	0.0382	0.0382	0.0383	0.0384	0.0385	0.0386	0.0386	0.0387	0.0388	0.0389	0.039	0.0391	0.0391	0.0392	0.0393	0.0394	0.0395	0.0395	0.0396	0.0397	0.0398	0.0398	0.0399	0.04	0.0401	0.0402	0.0402	0.0403	0.0404	0.0405	0.0405	0.0406	0.0407	0.0408	0.0408	0.0409	0.041	0.0411	0.0411	0.0412	0.0413	0.0414	0.0414	0.0415	0.0416	0.0416
0.55Hz	0.0373	0.0374	0.0375	0.0375	0.0376	0.0377	0.0378	0.0378	0.0379	0.038	0.0381	0.0382	0.0382	0.0383	0.0384	0.0385	0.0385	0.0386	0.0387	0.0388	0.0388	0.0389	0.039	0.0391	0.0391	0.0392	0.0393	0.0394	0.0394	0.0395	0.0396	0.0396	0.0397	0.0398	0.0399	0.0399	0.04	0.0401	0.0401	0.0402	0.0403	0.0404	0.0404	0.0405	0.0406	0.0406	0.0407	0.0408	0.0408
0.54Hz	0.0368	0.0369	0.037	0.037	0.0371	0.0372	0.0373	0.0373	0.0374	0.0375	0.0376	0.0376	0.0377	0.0378	0.0379	0.0379	0.038	0.0381	0.0382	0.0382	0.0383	0.0384	0.0384	0.0385	0.0386	0.0387	0.0387	0.0388	0.0389	0.0389	0.039	0.0391	0.0392	0.0392	0.0393	0.0394	0.0394	0.0395	0.0396	0.0397	0.0397	0.0398	0.0399	0.0399	0.04	0.0401	0.0401	0.0402	0.0403
0.54Hz	0.0364	0.0365	0.0366	0.0366	0.0367	0.0368	0.0369	0.0369	0.037	0.0371	0.0372	0.0372	0.0373	0.0374	0.0375	0.0375	0.0376	0.0377	0.0377	0.0378	0.0379	0.038	0.038	0.0381	0.0382	0.0383	0.0383	0.0384	0.0385	0.0385	0.0386	0.0387	0.0387	0.0388	0.0389	0.039	0.039	0.0391	0.0392	0.0392	0.0393	0.0394	0.0394	0.0395	0.0396	0.0396	0.0397	0.0398	0.0398
0.53Hz	0.0361	0.0362	0.0363	0.0363	0.0364	0.0365	0.0366	0.0366	0.0367	0.0368	0.0369	0.0369	0.037	0.0371	0.0372	0.0372	0.0373	0.0374	0.0375	0.0375	0.0376	0.0377	0.0378	0.0378	0.0379	0.038	0.0381	0.0381	0.0382	0.0383	0.0383	0.0384	0.0385	0.0386	0.0386	0.0387	0.0388	0.0388	0.0389	0.039	0.0391	0.0391	0.0392	0.0393	0.0393	0.0394	0.0395	0.0395	0.0396
0.52Hz	0.0359	0.036	0.0361	0.0362	0.0362	0.0363	0.0364	0.0365	0.0365	0.0366	0.0367	0.0368	0.0368	0.0369	0.037	0.0371	0.0371	0.0372	0.0373	0.0374	0.0374	0.0375	0.0376	0.0377	0.0377	0.0378	0.0379	0.038	0.038	0.0381	0.0382	0.0383	0.0383	0.0384	0.0385	0.0385	0.0386	0.0387	0.0388	0.0388	0.0389	0.039	0.039	0.0391	0.0392	0.0393	0.0393	0.0394	0.0395
0.51Hz	0.0358	0.0359	0.0359	0.036	0.0361	0.0362	0.0362	0.0363	0.0364	0.0365	0.0365	0.0366	0.0367	0.0368	0.0368	0.0369	0.037	0.0371	0.0371	0.0372	0.0373	0.0374	0.0375	0.0375	0.0376	0.0377	0.0378	0.0378	0.0379	0.038	0.038	0.0381	0.0382	0.0383	0.0383	0.0384	0.0385	0.0386	0.0386	0.0387	0.0388	0.0389	0.0389	0.039	0.0391	0.0391	0.0392	0.0393	0.0394
0.51Hz	0.0361	0.0361	0.0362	0.0363	0.0364	0.0364	0.0365	0.0366	0.0367	0.0367	0.0368	0.0369	0.037	0.037	0.0371	0.0372	0.0373	0.0373	0.0374	0.0375	0.0376	0.0377	0.0377	0.0378	0.0379	0.0379	0.038	0.0381	0.0382	0.0382	0.0383	0.0384	0.0385	0.0385	0.0386	0.0387	0.0388	0.0388	0.0389	0.039	0.0391	0.0391	0.0392	0.0393	0.0393	0.0394	0.0395	0.0396	0.0396
0.5Hz	0.036	0.0361	0.0361	0.0362	0.0363	0.0364	0.0364	0.0365	0.0366	0.0367	0.0367	0.0368	0.0369	0.037	0.037	0.0371	0.0372	0.0373	0.0373	0.0374	0.0375	0.0375	0.0376	0.0377	0.0378	0.0378	0.0379	0.038	0.0381	0.0381	0.0382	0.0383	0.0384	0.0384	0.0385	0.0386	0.0387	0.0387	0.0388	0.0389	0.0389	0.039	0.0391	0.0392	0.0392	0.0393	0.0394	0.0394	0.0395
0.49Hz	0.036	0.0361	0.0362	0.0362	0.0363	0.0364	0.0364	0.0365	0.0366	0.0367	0.0367	0.0368	0.0369	0.037	0.037	0.0371	0.0372	0.0372	0.0373	0.0374	0.0375	0.0375	0.0376	0.0377	0.0378	0.0378	0.0379	0.038	0.038	0.0381	0.0382	0.0383	0.0383	0.0384	0.0385	0.0385	0.0386	0.0387	0.0388	0.0388	0.0389	0.039	0.039	0.0391	0.0392	0.0392	0.0393	0.0394	0.0395
0.49Hz	0.0358	0.0359	0.0359	0.036	0.0361	0.0361	0.0362	0.0363	0.0363	0.0364	0.0365	0.0366	0.0366	0.0367	0.0368	0.0368	0.0369	0.037	0.0371	0.0371	0.0372	0.0373	0.0373	0.0374	0.0375	0.0375	0.0376	0.0377	0.0378	0.0378	0.0379	0.038	0.038	0.0381	0.0382	0.0382	0.0383	0.0384	0.0384	0.0385	0.0386	0.0387	0.0387	0.0388	0.0389	0.0389	0.039	0.0391	0.0391
0.48Hz	0.0355	0.0355	0.0356	0.0357	0.0357	0.0358	0.0359	0.0359	0.036	0.0361	0.0361	0.0362	0.0363	0.0363	0.0364	0.0365	0.0366	0.0366	0.0367	0.0368	0.0368	0.0369	0.037	0.037	0.0371	0.0372	0.0372	0.0373	0.0374	0.0374	0.0375	0.0376	0.0376	0.0377	0.0378	0.0378	0.0379	0.038	0.038	0.0381	0.0382	0.0382	0.0383	0.0384	0.0384	0.0385	0.0386	0.0386	0.0387
0.47Hz	0.0347	0.0348	0.0348	0.0349	0.035	0.035	0.0351	0.0352	0.0352	0.0353	0.0354	0.0354	0.0355	0.0356	0.0356	0.0357	0.0358	0.0358	0.0359	0.036	0.036	0.0361	0.0362	0.0362	0.0363	0.0364	0.0364	0.0365	0.0365	0.0366	0.0367	0.0367	0.0368	0.0369	0.0369	0.037	0.0371	0.0371	0.0372	0.0373	0.0373	0.0374	0.0375	0.0375	0.0376	0.0376	0.0377	0.0378	0.0378
0.46Hz	0.0338	0.0338	0.0339	0.034	0.034	0.0341	0.0342	0.0342	0.0343	0.0344	0.0344	0.0345	0.0345	0.0346	0.0347	0.0347	0.0348	0.0349	0.0349	0.035	0.0351	0.0351	0.0352	0.0352	0.0353	0.0354	0.0354	0.0355	0.0356	0.0356	0.0357	0.0357	0.0358	0.0359	0.0359	0.036	0.0361	0.0361	0.0362	0.0362	0.0363	0.0364	0.0364	0.0365	0.0366	0.0366	0.0367	0.0367	0.0368
0.46Hz	0.0326	0.0327	0.0328	0.0328	0.0329	0.0329	0.033	0.0331	0.0331	0.0332	0.0332	0.0333	0.0334	0.0334	0.0335	0.0335	0.0336	0.0337	0.0337	0.0338	0.0338	0.0339	0.034	0.034	0.0341	0.0341	0.0342	0.0343	0.0343	0.0344	0.0344	0.0345	0.0346	0.0346	0.0347	0.0347	0.0348	0.0349	0.0349	0.035	0.035	0.0351	0.0351	0.0352	0.0353	0.0353	0.0354	0.0354	0.0355
0.45Hz	0.0319	0.0319	0.032	0.032	0.0321	0.0322	0.0322	0.0323	0.0323	0.0324	0.0324	0.0325	0.0326	0.0326	0.0327	0.0327	0.0328	0.0328	0.0329	0.0329	0.033	0.0331	0.0331	0.0332	0.0332	0.0333	0.0333	0.0334	0.0334	0.0335	0.0336	0.0336	0.0337	0.0337	0.0338	0.0338	0.0339	0.0339	0.034	0.034	0.0341	0.0342	0.0342	0.0343	0.0343	0.0344	0.0344	0.0345	0.0345
0.44Hz	0.0307	0.0307	0.0308	0.0308	0.0309	0.0309	0.031	0.0311	0.0311	0.0312	0.0312	0.0313	0.0313	0.0314	0.0314	0.0315	0.0315	0.0316	0.0316	0.0317	0.0317	0.0318	0.0318	0.0319	0.0319	0.032	0.032	0.0321	0.0321	0.0322	0.0322	0.0323	0.0323	0.0324	0.0324	0.0325	0.0325	0.0326	0.0326	0.0326	0.0327	0.0327	0.0328	0.0328	0.0329	0.0329	0.033	0.033	0.0331
0.44Hz	0.0299	0.03	0.03	0.03	0.0301	0.0301	0.0302	0.0302	0.0303	0.0303	0.0304	0.0304	0.0305	0.0305	0.0305	0.0306	0.0306	0.0307	0.0307	0.0308	0.0308	0.0308	0.0309	0.0309	0.031	0.031	0.0311	0.0311	0.0312	0.0312	0.0312	0.0313	0.0313	0.0314	0.0314	0.0315	0.0315	0.0315	0.0316	0.0316	0.0317	0.0317	0.0317	0.0318	0.0318	0.0319	0.0319	0.0319	0.032
0.43Hz	0.029	0.0291	0.0291	0.0291	0.0292	0.0292	0.0293	0.0293	0.0293	0.0294	0.0294	0.0295	0.0295	0.0295	0.0296	0.0296	0.0296	0.0297	0.0297	0.0298	0.0298	0.0298	0.0299	0.0299	0.0299	0.03	0.03	0.0301	0.0301	0.0301	0.0302	0.0302	0.0302	0.0303	0.0303	0.0303	0.0304	0.0304	0.0305	0.0305	0.0305	0.0306	0.0306	0.0306	0.0307	0.0307	0.0307	0.0308	0.0308
0.43Hz	0.0282	0.0282	0.0283	0.0283	0.0283	0.0284	0.0284	0.0284	0.0285	0.0285	0.0285	0.0286	0.0286	0.0286	0.0286	0.0287	0.0287	0.0287	0.0288	0.0288	0.0288	0.0289	0.0289	0.0289	0.029	0.029	0.029	0.0291	0.0291	0.0291	0.0291	0.0292	0.0292	0.0292	0.0293	0.0293	0.0293	0.0294	0.0294	0.0294	0.0294	0.0295	0.0295	0.0295	0.0296	0.0296	0.0296	0.0296	0.0297
0.42Hz	0.0272	0.0272	0.0272	0.0273	0.0273	0.0273	0.0273	0.0274	0.0274	0.0274	0.0275	0.0275	0.0275	0.0275	0.0276	0.0276	0.0276	0.0276	0.0277	0.0277	0.0277	0.0277	0.0278	0.0278	0.0278	0.0279	0.0279	0.0279	0.0279	0.028	0.028	0.028	0.028	0.0281	0.0281	0.0281	0.0281	0.0282	0.0282	0.0282	0.0282	0.0282	0.0283	0.0283	0.0283	0.0283	0.0284	0.0284	0.0284
0.41Hz	0.0261	0.0261	0.0261	0.0262	0.0262	0.0262	0.0262	0.0263	0.0263	0.0263	0.0263	0.0263	0.0264	0.0264	0.0264	0.0264	0.0265	0.0265	0.0265	0.0265	0.0265	0.0266	0.0266	0.0266	0.0266	0.0267	0.0267	0.0267	0.0267	0.0267	0.0268	0.0268	0.0268	0.0268	0.0268	0.0269	0.0269	0.0269	0.0269	0.0269	0.027	0.027	0.027	0.027	0.027	0.0271	0.0271	0.0271	0.0271
0.41Hz	0.025	0.025	0.025	0.025	0.025	0.0251	0.0251	0.0251	0.0251	0.0252	0.0252	0.0252	0.0252	0.0252	0.0253	0.0253	0.0253	0.0253	0.0253	0.0254	0.0254	0.0254	0.0254	0.0254	0.0255	0.0255	0.0255	0.0255	0.0255	0.0256	0.0256	0.0256	0.0256	0.0256	0.0257	0.0257	0.0257	0.0257	0.0257	0.0257	0.0258	0.0258	0.0258	0.0258	0.0258	0.0258	0.0259	0.0259	0.0259
0.4Hz	0.0239	0.0239	0.0239	0.0239	0.024	0.024	0.024	0.024	0.024	0.0241	0.0241	0.0241	0.0241	0.0241	0.0242	0.0242	0.0242	0.0242	0.0242	0.0243	0.0243	0.0243	0.0243	0.0243	0.0243	0.0244	0.0244	0.0244	0.0244	0.0244	0.0245	0.0245	0.0245	0.0245	0.0245	0.0245	0.0246	0.0246	0.0246	0.0246	0.0246	0.0246	0.0247	0.0247	0.0247	0.0247	0.0247	0.0247	0.0248
0.4Hz	0	0	0	0	0	0	0	0	0	0	0	0	0	0	0	0	0	0	0	0	0	0	0	0	0	0	0	0	0	0	0	0	0	0	0	0	0	0	0	0	0	0	0	0	0	0	0	0	0
[truncated: 227 more columns]
