# Supplementary material for: The fast continuous wavelet transformation (fCWT) for real-time, high-quality, noise-resistant time–frequency analysis
Source: Nat Comput Sci. 2022 Jan 27;2(1):47–58. doi: 10.1038/s43588-021-00183-z (PMC10766549; doi:10.1038/s43588-021-00183-z)
Supplement: Supplementary file 7 — Zipped example and heatmap source data. [file 43588_2021_183_MOESM7_ESM.zip › Figure Extended Data 5/figure_ed5_matlab_source_detail.csv]

Freq(Hz)\Time(s)	12s	12.01s	12.02s	12.03s	12.04s	12.05s	12.06s	12.07s	12.08s	12.09s	12.1s	12.11s	12.12s	12.13s	12.14s	12.15s	12.16s	12.17s	12.18s	12.19s	12.2s	12.21s	12.22s	12.23s	12.24s	12.25s	12.26s	12.27s	12.28s	12.29s	12.3s	12.31s	12.32s	12.33s	12.34s	12.35s	12.36s	12.37s	12.38s	12.39s	12.4s	12.41s	12.42s	12.43s	12.44s	12.45s	12.46s	12.47s	12.48s
12.5Hz	0	0	0	0	0	0	0	0	0	0	0	0	0	0	0	0	0	0	0	0	0	0	0	0	0	0	0	0	0	0	0	0	0	0	0	0	0	0	0	0	0	0	0	0	0	0	0	0	0
12.32Hz	0	0	0	0	0	0	0	0	0	0	0	0	0	0	0	0	0	0	0	0	0	0	0	0	0	0	0	0	0	0	0	0	0	0	0	0	0	0	0	0	0	0	0	0	0	0	0	0	0
12.14Hz	0	0	0	0	0	0	0	0	0	0	0	0	0	0	0	0	0	0	0	0	0	0	0	0	0	0	0	0	0	0	0	0	0	0	0	0	0	0	0	0	0	0	0	0	0	0	0	0	0
11.97Hz	0	0	0	0	0	0	0	0	0	0	0	0	0	0	0	0	0	0	0	0	0	0	0	0	0	0	0	0	0	0	0	0	0	0	0	0	0	0	0	0	0	0	0	0	0	0	0	0	0
11.8Hz	0	0	0	0	0	0	0	0	0	0	0	0	0	0	0	0	0	0	0	0	0	0	0	0	0	0	0	0	0	0	0	0	0	0	0	0	0	0	0	0	0	0	0	0	0	0	0	0	0
11.63Hz	0	0	0	0	0	0	0	0	0	0	0	0	0	0	0	0	0	0	0	0	0	0	0	0	0	0	0	0	0	0	0	0	0	0	0	0	0	0	0	0	0	0	0	0	0	0	0	0	0
11.46Hz	0	0	0	0	0	0	0	0	0	0	0	0	0	0	0	0	0	0	0	0	0	0	0	0	0	0	0	0	0	0	0	0	0	0	0	0	0	0	0	0	0	0	0	0	0	0	0	0	0
11.3Hz	0	0	0	0	0	0	0	0	0	0	0	0	0	0	0	0	0	0	0	0	0	0	0	0	0	0	0	0	0	0	0	0	0	0	0	0	0	0	0	0	0	0	0	0	0	0	0	0	0
11.14Hz	0	0	0	0	0	0	0	0	0	0	0	0	0	0	0	0	0	0	0	0	0	0	0	0	0	0	0	0	0	0	0	0	0	0	0	0	0	0	0	0	0	0	0	0	0	0	0	0	0
10.98Hz	0	0	0	0	0	0	0	0	0	0	0	0	0	0	0	0	0	0	0	0	0	0	0	0	0	0	0	0	0	0	0	0	0	0	0	0	0	0	0	0	0	0	0	0	0	0	0	0	0
10.82Hz	0	0	0	0	0	0	0	0	0	0	0	0	0	0	0	0	0	0	0	0	0	0	0	0	0	0	0	0	0	0	0	0	0	0	0	0	0	0	0	0	0	0	0	0	0	0	0	0	0
10.66Hz	0	0	0	0	0	0	0	0	0	0	0	0	0	0	0	0	0	0	0	0	0	0	0	0	0	0	0	0	0	0	0	0	0	0	0	0	0	0	0	0	0	0	0	0	0	0	0	0	0
10.51Hz	0	0	0	0	0	0	0	0	0	0	0	0	0	0	0	0	0	0	0	0	0	0	0	0	0	0	0	0	0	0	0	0	0	0	0	0	0	0	0	0	0	0	0	0	0	0	0	0	0
10.36Hz	0	0	0	0	0	0	0	0	0	0	0	0	0	0	0	0	0	0	0	0	0	0	0	0	0	0	0	0	0	0	0	0	0	0	0	0	0	0	0	0	0	0	0	0	0	0	0	0	0
10.21Hz	0	0	0	0	0	0	0	0	0	0	0	0	0	0	0	0	0	0	0	0	0	0	0	0	0	0	0	0	0	0	0	0	0	0	0	0	0	0	0	0	0	0	0	0	0	0	0	0	0
10.07Hz	0	0	0	0	0	0	0	0	0	0	0	0	0	0	0	0	0	0	0	0	0	0	0	0	0	0	0	0	0	0	0	0	0	0	0	0	0	0	0	0	0	0	0	0	0	0	0	0	0
9.92Hz	0	0	0	0	0	0	0	0	0	0	0	0	0	0	0	0	0	0	0	0	0	0	0	0	0	0	0	0	0	0	0	0	0	0	0	0	0	0	0	0	0	0	0	0	0	0	0	0	0
9.78Hz	0	0	0	0	0	0	0	0	0	0	0	0	0	0	0	0	0	0	0	0	0	0	0	0	0	0	0	0	0	0	0	0	0	0	0	0	0	0	0	0	0	0	0	0	0	0	0	0	0
9.64Hz	0	0	0	0	0	0	0	0	0	0	0	0	0	0	0	0	0	0	0	0	0	0	0	0	0	0	0	0	0	0	0	0	0	0	0	0	0	0	0	0	0	0	0	0	0	0	0	0	0
9.5Hz	0	0	0	0	0	0	0	0	0	0	0	0	0	0	0	0	0	0	0	0	0	0	0	0	0	0	0	0	0	0	0	0	0	0	0	0	0	0	0	0	0	0	0	0	0	0	0	0	0
9.36Hz	0	0	0	0	0	0	0	0	0	0	0	0	0	0	0	0	0	0	0	0	0	0	0	0	0	0	0	0	0	0	0	0	0	0	0	0	0	0	0	0	0	0	0	0	0	0	0	0	0
9.23Hz	0	0	0	0	0	0	0	0	0	0	0	0	0	0	0	0	0	0	0	0	0	0	0	0	0	0	0	0	0	0	0	0	0	0	0	0	0	0	0	0	0	0	0	0	0	0	0	0	0
9.1Hz	0	0	0	0	0	0	0	0	0	0	0	0	0	0	0	0	0	0	0	0	0	0	0	0	0	0	0	0	0	0	0	0	0	0	0	0	0	0	0	0	0	0	0	0	0	0	0	0	0
8.97Hz	0	0	0	0	0	0	0	0	0	0	0	0	0	0	0	0	0	0	0	0	0	0	0	0	0	0	0	0	0	0	0	0	0	0	0	0	0	0	0	0	0	0	0	0	0	0	0	0	0
8.84Hz	0	0	0	0	0	0	0	0	0	0	0	0	0	0	0	0	0	0	0	0	0	0	0	0	0	0	0	0	0	0	0	0	0	0	0	0	0	0	0	0	0	0	0	0	0	0	0	0	0
8.71Hz	0	0	0	0	0	0	0	0	0	0	0	0	0	0	0	0	0	0	0	0	0	0	0	0	0	0	0	0	0	0	0	0	0	0	0	0	0	0	0	0	0	0	0	0	0	0	0	0	0
8.59Hz	0	0	0	0	0	0	0	0	0	0	0	0	0	0	0	0	0	0	0	0	0	0	0	0	0	0	0	0	0	0	0	0	0	0	0	0	0	0	0	0	0	0	0	0	0	0	0	0	0
8.46Hz	0	0	0	0	0	0	0	0	0	0	0	0	0	0	0	0	0	0	0	0	0	0	0	0	0	0	0	0	0	0	0	0	0	0	0	0	0	0	0	0	0	0	0	0	0	0	0	0	0
8.34Hz	0	0	0	0	0	0	0	0	0	0	0	0	0	0	0	0	0	0	0	0	0	0	0	0	0	0	0	0	0	0	0	0	0	0	0	0	0	0	0	0	0	0	0	0	0	0	0	0	0
8.22Hz	0	0	0	0	0	0	0	0	0	0	0	0	0	0	0	0	0	0	0	0	0	0	0	0	0	0	0	0	0	0	0	0	0	0	0	0	0	0	0	0	0	0	0	0	0	0	0	0	0
8.11Hz	0	0	0	0	0	0	0	0	0	0	0	0	0	0	0	0	0	0	0	0	0	0	0	0	0	0	0	0	0	0	0	0	0	0	0	0	0	0	0	0	0	0	0	0	0	0	0	0	0
7.99Hz	0	0	0	0	0	0	0	0	0	0	0	0	0	0	0	0	0	0	0	0	0	0	0	0	0	0	0	0	0	0	0	0	0	0	0	0	0	0	0	0	0	0	0	0	0	0	0	0	0
7.87Hz	0	0	0	0	0	0	0	0	0	0	0	0	0	0	0	0	0	0	0	0	0	0	0	0	0	0	0	0	0	0	0	0	0	0	0	0	0	0	0	0	0	0	0	0	0	0	0	0	0
7.76Hz	0	0	0	0	0	0	0	0	0	0	0	0	0	0	0	0	0	0	0	0	0	0	0	0	0	0	0	0	0	0	0	0	0	0	0	0	0	0	0	0	0	0	0	0	0	0	0	0	0
7.65Hz	0	0	0	0	0	0	0	0	0	0	0	0	0	0	0	0	0	0	0	0	0	0	0	0	0	0	0	0	0	0	0	0	0	0	0	0	0	0	0	0	0	0	0	0	0	0	0	0	0
7.54Hz	0	0	0	0	0	0	0	0	0	0	0	0	0	0	0	0	0	0	0	0	0	0	0	0	0	0	0	0	0	0	0	0	0	0	0	0	0	0	0	0	0	0	0	0	0	0	0	0	0
7.43Hz	0	0	0	0	0	0	0	0	0	0	0	0	0	0	0	0	0	0	0	0	0	0	0	0	0	0	0	0	0	0	0	0	0	0	0	0	0	0	0	0	0	0	0	0	0	0	0	0	0
7.33Hz	0	0	0	0	0	0	0	0	0	0	0	0	0	0	0	0	0	0	0	0	0	0	0	0	0	0	0	0	0	0	0	0	0	0	0	0	0	0	0	0	0	0	0	0	0	0	0	0	0
7.22Hz	0	0	0	0	0	0	0	0	0	0	0	0	0	0	0	0	0	0	0	0	0	0	0	0	0	0	0	0	0	0	0	0	0	0	0	0	0	0	0	0	0	0	0	0	0	0	0	0	0
7.12Hz	0	0	0	0	0	0	0	0	0	0	0	0	0	0	0	0	0	0	0	0	0	0	0	0	0	0	0	0	0	0	0	0	0	0	0	0	0	0	0	0	0	0	0	0	0	0	0	0	0
7.02Hz	0	0	0	0	0	0	0	0	0	0	0	0	0	0	0	0	0	0	0	0	0	0	0	0	0	0	0	0	0	0	0	0	0	0	0	0	0	0	0	0	0	0	0	0	0	0	0	0	0
6.91Hz	0	0	0	0	0	0	0	0	0	0	0	0	0	0	0	0	0	0	0	0	0	0	0	0	0	0	0	0	0	0	0	0	0	0	0	0	0	0	0	0	0	0	0	0	0	0	0	0	0
6.82Hz	0	0	0	0	0	0	0	0	0	0	0	0	0	0	0	0	0	0	0	0	0	0	0	0	0	0	0	0	0	0	0	0	0	0	0	0	0	0	0	0	0	0	0	0	0	0	0	0	0
6.72Hz	0	0	0	0	0	0	0	0	0	0	0	0	0	0	0	0	0	0	0	0	0	0	0	0	0	0	0	0	0	0	0	0	0	0	0	0	0	0	0	0	0	0	0	0	0	0	0	0	0
6.62Hz	0.0001	0.0001	0.0001	0.0001	0.0001	0.0001	0.0001	0.0001	0.0001	0.0001	0.0001	0.0001	0.0001	0.0001	0.0001	0.0001	0.0001	0.0001	0.0001	0.0001	0.0001	0.0001	0.0001	0.0001	0.0001	0.0001	0.0001	0.0001	0.0001	0.0001	0.0001	0.0001	0.0001	0.0001	0.0001	0.0001	0.0001	0.0001	0.0001	0.0001	0.0001	0.0001	0.0001	0.0001	0.0001	0.0001	0.0001	0.0001	0.0001
6.53Hz	0.0001	0.0001	0.0001	0.0001	0.0001	0.0001	0.0001	0.0001	0.0001	0.0001	0.0001	0.0001	0.0001	0.0001	0.0001	0.0001	0.0001	0.0001	0.0001	0.0001	0.0001	0.0001	0.0001	0.0001	0.0001	0.0001	0.0001	0.0001	0.0001	0.0001	0.0001	0.0001	0.0001	0.0001	0.0001	0.0001	0.0001	0.0001	0.0001	0.0001	0.0001	0.0001	0.0001	0.0001	0.0001	0.0001	0.0001	0.0001	0.0001
6.43Hz	0.0001	0.0001	0.0001	0.0001	0.0001	0.0001	0.0001	0.0001	0.0001	0.0001	0.0001	0.0001	0.0001	0.0001	0.0001	0.0001	0.0001	0.0001	0.0001	0.0001	0.0001	0.0001	0.0001	0.0001	0.0001	0.0001	0.0001	0.0001	0.0001	0.0001	0.0001	0.0001	0.0001	0.0001	0.0001	0.0001	0.0001	0.0001	0.0001	0.0001	0.0001	0.0001	0.0001	0.0001	0.0001	0.0001	0.0001	0.0001	0.0001
6.34Hz	0.0002	0.0002	0.0002	0.0002	0.0002	0.0002	0.0002	0.0002	0.0002	0.0002	0.0002	0.0002	0.0002	0.0002	0.0002	0.0002	0.0002	0.0002	0.0002	0.0002	0.0002	0.0002	0.0002	0.0002	0.0002	0.0002	0.0002	0.0002	0.0002	0.0002	0.0002	0.0002	0.0002	0.0002	0.0002	0.0002	0.0002	0.0002	0.0002	0.0002	0.0002	0.0002	0.0002	0.0002	0.0002	0.0002	0.0002	0.0002	0.0002
6.25Hz	0.0003	0.0003	0.0003	0.0003	0.0003	0.0003	0.0003	0.0003	0.0003	0.0003	0.0003	0.0003	0.0003	0.0003	0.0003	0.0003	0.0003	0.0003	0.0003	0.0003	0.0003	0.0003	0.0003	0.0003	0.0003	0.0003	0.0003	0.0003	0.0003	0.0003	0.0003	0.0003	0.0003	0.0003	0.0003	0.0003	0.0003	0.0003	0.0003	0.0003	0.0003	0.0003	0.0003	0.0003	0.0003	0.0003	0.0003	0.0003	0.0003
6.16Hz	0.0005	0.0005	0.0005	0.0005	0.0005	0.0005	0.0005	0.0005	0.0005	0.0005	0.0005	0.0005	0.0005	0.0005	0.0005	0.0005	0.0005	0.0005	0.0005	0.0005	0.0005	0.0005	0.0005	0.0005	0.0005	0.0005	0.0005	0.0005	0.0005	0.0005	0.0005	0.0005	0.0005	0.0005	0.0005	0.0005	0.0005	0.0005	0.0005	0.0005	0.0005	0.0005	0.0005	0.0005	0.0005	0.0005	0.0005	0.0005	0.0005
6.07Hz	0.0007	0.0007	0.0007	0.0007	0.0007	0.0007	0.0007	0.0007	0.0007	0.0007	0.0007	0.0007	0.0007	0.0007	0.0007	0.0007	0.0007	0.0007	0.0007	0.0007	0.0007	0.0007	0.0007	0.0007	0.0007	0.0007	0.0007	0.0007	0.0007	0.0007	0.0007	0.0007	0.0007	0.0007	0.0007	0.0007	0.0007	0.0007	0.0007	0.0007	0.0007	0.0007	0.0007	0.0007	0.0007	0.0007	0.0007	0.0007	0.0007
5.99Hz	0.0011	0.0011	0.0011	0.0011	0.0011	0.0011	0.0011	0.0011	0.0011	0.0011	0.0011	0.0011	0.0011	0.0011	0.0011	0.0011	0.0011	0.0011	0.0011	0.0011	0.0011	0.0011	0.0011	0.0011	0.0011	0.0011	0.0011	0.0011	0.0011	0.0011	0.0011	0.0011	0.0011	0.0011	0.0011	0.0011	0.0011	0.0011	0.0011	0.0011	0.0011	0.0011	0.0011	0.0011	0.0011	0.0011	0.0011	0.0011	0.0011
5.9Hz	0.0016	0.0016	0.0016	0.0016	0.0016	0.0016	0.0016	0.0016	0.0016	0.0016	0.0016	0.0016	0.0016	0.0016	0.0016	0.0016	0.0016	0.0016	0.0016	0.0016	0.0016	0.0016	0.0016	0.0016	0.0016	0.0016	0.0016	0.0016	0.0016	0.0016	0.0016	0.0016	0.0016	0.0016	0.0016	0.0016	0.0016	0.0016	0.0016	0.0016	0.0016	0.0016	0.0016	0.0016	0.0016	0.0016	0.0016	0.0016	0.0016
5.81Hz	0.0024	0.0024	0.0024	0.0024	0.0024	0.0024	0.0024	0.0024	0.0024	0.0024	0.0024	0.0024	0.0024	0.0024	0.0024	0.0024	0.0024	0.0024	0.0024	0.0024	0.0024	0.0024	0.0024	0.0024	0.0024	0.0024	0.0024	0.0024	0.0024	0.0024	0.0024	0.0024	0.0024	0.0024	0.0024	0.0024	0.0024	0.0024	0.0024	0.0024	0.0024	0.0024	0.0024	0.0024	0.0024	0.0024	0.0024	0.0024	0.0024
5.73Hz	0.0036	0.0036	0.0036	0.0036	0.0036	0.0036	0.0036	0.0036	0.0036	0.0036	0.0036	0.0036	0.0036	0.0036	0.0036	0.0036	0.0036	0.0036	0.0036	0.0036	0.0036	0.0036	0.0036	0.0036	0.0036	0.0036	0.0036	0.0036	0.0036	0.0036	0.0036	0.0036	0.0036	0.0036	0.0036	0.0036	0.0036	0.0036	0.0036	0.0036	0.0036	0.0036	0.0036	0.0036	0.0036	0.0036	0.0036	0.0036	0.0036
5.65Hz	0.0052	0.0052	0.0052	0.0052	0.0052	0.0052	0.0052	0.0052	0.0052	0.0052	0.0052	0.0052	0.0052	0.0052	0.0052	0.0052	0.0052	0.0052	0.0052	0.0052	0.0052	0.0052	0.0052	0.0052	0.0052	0.0052	0.0052	0.0052	0.0052	0.0052	0.0052	0.0052	0.0052	0.0052	0.0052	0.0052	0.0052	0.0052	0.0052	0.0052	0.0052	0.0052	0.0052	0.0052	0.0052	0.0052	0.0052	0.0052	0.0052
5.57Hz	0.0075	0.0075	0.0075	0.0075	0.0075	0.0075	0.0075	0.0075	0.0075	0.0075	0.0075	0.0075	0.0075	0.0075	0.0075	0.0075	0.0075	0.0075	0.0075	0.0075	0.0075	0.0075	0.0075	0.0075	0.0075	0.0075	0.0075	0.0075	0.0075	0.0075	0.0075	0.0075	0.0075	0.0075	0.0075	0.0075	0.0075	0.0075	0.0075	0.0075	0.0075	0.0075	0.0075	0.0075	0.0075	0.0075	0.0075	0.0075	0.0075
5.49Hz	0.0108	0.0108	0.0108	0.0108	0.0108	0.0108	0.0108	0.0108	0.0108	0.0108	0.0108	0.0108	0.0108	0.0108	0.0108	0.0108	0.0108	0.0108	0.0108	0.0108	0.0108	0.0108	0.0108	0.0108	0.0108	0.0108	0.0108	0.0108	0.0108	0.0108	0.0108	0.0108	0.0108	0.0108	0.0108	0.0108	0.0108	0.0108	0.0108	0.0108	0.0108	0.0108	0.0108	0.0108	0.0108	0.0108	0.0108	0.0108	0.0108
5.41Hz	0.0153	0.0153	0.0153	0.0153	0.0153	0.0153	0.0153	0.0153	0.0153	0.0153	0.0153	0.0153	0.0153	0.0153	0.0153	0.0153	0.0153	0.0153	0.0153	0.0153	0.0153	0.0153	0.0153	0.0153	0.0153	0.0153	0.0153	0.0153	0.0153	0.0153	0.0153	0.0153	0.0153	0.0153	0.0153	0.0153	0.0153	0.0153	0.0153	0.0153	0.0153	0.0153	0.0153	0.0153	0.0153	0.0153	0.0153	0.0153	0.0153
5.33Hz	0.0215	0.0215	0.0215	0.0215	0.0215	0.0215	0.0215	0.0215	0.0215	0.0215	0.0215	0.0215	0.0215	0.0215	0.0215	0.0215	0.0215	0.0215	0.0215	0.0215	0.0215	0.0215	0.0215	0.0215	0.0215	0.0215	0.0215	0.0215	0.0215	0.0215	0.0215	0.0215	0.0215	0.0215	0.0215	0.0215	0.0215	0.0215	0.0215	0.0215	0.0215	0.0215	0.0215	0.0215	0.0215	0.0215	0.0215	0.0215	0.0215
5.26Hz	0.0298	0.0298	0.0298	0.0298	0.0298	0.0298	0.0298	0.0298	0.0298	0.0298	0.0298	0.0298	0.0298	0.0298	0.0298	0.0298	0.0298	0.0298	0.0298	0.0298	0.0298	0.0298	0.0298	0.0298	0.0298	0.0298	0.0298	0.0298	0.0298	0.0298	0.0298	0.0298	0.0298	0.0298	0.0298	0.0298	0.0298	0.0298	0.0298	0.0298	0.0298	0.0298	0.0298	0.0298	0.0298	0.0298	0.0298	0.0298	0.0298
5.18Hz	0.0409	0.0409	0.0409	0.0409	0.0409	0.0409	0.0409	0.0409	0.0409	0.0409	0.0409	0.0409	0.0409	0.0409	0.0409	0.0409	0.0409	0.0409	0.0409	0.0409	0.0409	0.0409	0.0409	0.0409	0.0409	0.0409	0.0409	0.0409	0.0409	0.0409	0.0409	0.0409	0.0409	0.0409	0.0409	0.0409	0.0409	0.0409	0.0409	0.0409	0.0409	0.0409	0.0409	0.0409	0.0409	0.0409	0.0409	0.0409	0.0409
5.11Hz	0.0556	0.0556	0.0556	0.0556	0.0556	0.0556	0.0556	0.0556	0.0556	0.0556	0.0556	0.0556	0.0556	0.0556	0.0556	0.0556	0.0556	0.0556	0.0556	0.0556	0.0556	0.0556	0.0556	0.0556	0.0556	0.0556	0.0556	0.0556	0.0556	0.0556	0.0556	0.0556	0.0556	0.0556	0.0556	0.0556	0.0556	0.0556	0.0556	0.0556	0.0556	0.0556	0.0556	0.0556	0.0556	0.0556	0.0556	0.0556	0.0556
5.03Hz	0.0746	0.0746	0.0746	0.0746	0.0746	0.0746	0.0746	0.0746	0.0746	0.0746	0.0746	0.0746	0.0746	0.0746	0.0746	0.0746	0.0746	0.0746	0.0746	0.0746	0.0746	0.0746	0.0746	0.0746	0.0746	0.0746	0.0746	0.0746	0.0746	0.0746	0.0746	0.0746	0.0746	0.0746	0.0746	0.0746	0.0746	0.0746	0.0746	0.0746	0.0746	0.0746	0.0746	0.0746	0.0746	0.0746	0.0746	0.0746	0.0746
4.96Hz	0.0988	0.0988	0.0988	0.0988	0.0988	0.0988	0.0988	0.0988	0.0988	0.0988	0.0988	0.0988	0.0988	0.0988	0.0988	0.0988	0.0988	0.0988	0.0988	0.0988	0.0988	0.0988	0.0988	0.0988	0.0988	0.0988	0.0988	0.0988	0.0988	0.0988	0.0988	0.0988	0.0988	0.0988	0.0988	0.0988	0.0988	0.0988	0.0988	0.0988	0.0988	0.0988	0.0988	0.0988	0.0988	0.0988	0.0988	0.0988	0.0988
4.89Hz	0.1292	0.1292	0.1292	0.1292	0.1292	0.1292	0.1292	0.1292	0.1292	0.1292	0.1292	0.1292	0.1292	0.1292	0.1292	0.1292	0.1292	0.1292	0.1292	0.1292	0.1292	0.1292	0.1292	0.1292	0.1292	0.1292	0.1292	0.1292	0.1292	0.1292	0.1292	0.1292	0.1292	0.1292	0.1292	0.1292	0.1292	0.1292	0.1292	0.1292	0.1292	0.1292	0.1292	0.1292	0.1292	0.1292	0.1292	0.1292	0.1292
4.82Hz	0.1666	0.1666	0.1666	0.1666	0.1666	0.1666	0.1666	0.1666	0.1666	0.1666	0.1666	0.1666	0.1666	0.1666	0.1666	0.1666	0.1666	0.1666	0.1666	0.1666	0.1666	0.1666	0.1666	0.1666	0.1666	0.1666	0.1666	0.1666	0.1666	0.1666	0.1666	0.1666	0.1666	0.1666	0.1666	0.1666	0.1666	0.1666	0.1666	0.1666	0.1666	0.1666	0.1666	0.1666	0.1666	0.1666	0.1666	0.1666	0.1666
4.75Hz	0.2118	0.2118	0.2118	0.2118	0.2118	0.2118	0.2118	0.2118	0.2118	0.2118	0.2118	0.2118	0.2118	0.2118	0.2118	0.2118	0.2118	0.2118	0.2118	0.2118	0.2118	0.2118	0.2118	0.2118	0.2118	0.2118	0.2118	0.2118	0.2118	0.2118	0.2118	0.2118	0.2118	0.2118	0.2118	0.2118	0.2118	0.2118	0.2118	0.2118	0.2118	0.2118	0.2118	0.2118	0.2118	0.2118	0.2118	0.2118	0.2118
4.68Hz	0.2653	0.2653	0.2653	0.2653	0.2653	0.2653	0.2653	0.2653	0.2653	0.2653	0.2653	0.2653	0.2653	0.2653	0.2653	0.2653	0.2653	0.2653	0.2653	0.2653	0.2653	0.2653	0.2653	0.2653	0.2653	0.2653	0.2653	0.2653	0.2653	0.2653	0.2653	0.2653	0.2653	0.2653	0.2653	0.2653	0.2653	0.2653	0.2653	0.2653	0.2653	0.2653	0.2653	0.2653	0.2653	0.2653	0.2653	0.2653	0.2653
4.62Hz	0.3271	0.3271	0.3271	0.3271	0.3271	0.3271	0.3271	0.3271	0.3271	0.3271	0.3271	0.3271	0.3271	0.3271	0.3271	0.3271	0.3271	0.3271	0.3271	0.3271	0.3271	0.3271	0.3271	0.3271	0.3271	0.3271	0.3271	0.3271	0.3271	0.3271	0.3271	0.3271	0.3271	0.3271	0.3271	0.3271	0.3271	0.3271	0.3271	0.3271	0.3271	0.3271	0.3271	0.3271	0.3271	0.3271	0.3271	0.3271	0.3271
4.55Hz	0.3969	0.3969	0.3969	0.3969	0.3969	0.3969	0.3969	0.3969	0.3969	0.3969	0.3969	0.3969	0.3969	0.3969	0.3969	0.3969	0.3969	0.3969	0.3969	0.3969	0.3969	0.3969	0.3969	0.3969	0.3969	0.3969	0.3969	0.3969	0.3969	0.3969	0.3969	0.3969	0.3969	0.3969	0.3969	0.3969	0.3969	0.3969	0.3969	0.3969	0.3969	0.3969	0.3969	0.3969	0.3969	0.3969	0.3969	0.3969	0.3969
4.48Hz	0.4734	0.4734	0.4734	0.4734	0.4734	0.4734	0.4734	0.4734	0.4734	0.4734	0.4734	0.4734	0.4734	0.4734	0.4734	0.4734	0.4734	0.4734	0.4734	0.4734	0.4734	0.4734	0.4734	0.4734	0.4734	0.4734	0.4734	0.4734	0.4734	0.4734	0.4734	0.4734	0.4734	0.4734	0.4734	0.4734	0.4734	0.4734	0.4734	0.4734	0.4734	0.4734	0.4734	0.4734	0.4734	0.4734	0.4734	0.4734	0.4734
4.42Hz	0.5547	0.5547	0.5547	0.5547	0.5547	0.5547	0.5547	0.5547	0.5547	0.5547	0.5547	0.5547	0.5547	0.5547	0.5547	0.5547	0.5547	0.5547	0.5547	0.5547	0.5547	0.5547	0.5547	0.5547	0.5547	0.5547	0.5547	0.5547	0.5547	0.5547	0.5547	0.5547	0.5547	0.5547	0.5547	0.5547	0.5547	0.5547	0.5547	0.5547	0.5547	0.5547	0.5547	0.5547	0.5547	0.5547	0.5547	0.5547	0.5547
4.36Hz	0.638	0.638	0.638	0.638	0.638	0.638	0.638	0.638	0.638	0.638	0.638	0.638	0.638	0.638	0.638	0.638	0.638	0.638	0.638	0.638	0.638	0.638	0.638	0.638	0.638	0.638	0.638	0.638	0.638	0.638	0.638	0.638	0.638	0.638	0.638	0.638	0.638	0.638	0.638	0.638	0.638	0.638	0.638	0.638	0.638	0.638	0.638	0.638	0.638
4.29Hz	0.7197	0.7197	0.7197	0.7197	0.7197	0.7197	0.7197	0.7197	0.7197	0.7197	0.7197	0.7197	0.7197	0.7197	0.7197	0.7197	0.7197	0.7197	0.7197	0.7197	0.7197	0.7197	0.7197	0.7197	0.7197	0.7197	0.7197	0.7197	0.7197	0.7197	0.7197	0.7197	0.7197	0.7197	0.7197	0.7197	0.7197	0.7197	0.7197	0.7197	0.7197	0.7197	0.7197	0.7197	0.7197	0.7197	0.7197	0.7197	0.7197
4.23Hz	0.7956	0.7956	0.7956	0.7956	0.7956	0.7956	0.7956	0.7956	0.7956	0.7956	0.7956	0.7956	0.7956	0.7956	0.7956	0.7956	0.7956	0.7956	0.7956	0.7956	0.7956	0.7956	0.7956	0.7956	0.7956	0.7956	0.7956	0.7956	0.7956	0.7956	0.7956	0.7956	0.7956	0.7956	0.7956	0.7956	0.7956	0.7956	0.7956	0.7956	0.7956	0.7956	0.7956	0.7956	0.7956	0.7956	0.7956	0.7956	0.7956
4.17Hz	0.8612	0.8612	0.8612	0.8612	0.8612	0.8612	0.8612	0.8612	0.8612	0.8612	0.8612	0.8612	0.8612	0.8612	0.8612	0.8612	0.8612	0.8612	0.8612	0.8612	0.8612	0.8612	0.8612	0.8612	0.8612	0.8612	0.8612	0.8612	0.8612	0.8612	0.8612	0.8612	0.8612	0.8612	0.8612	0.8612	0.8612	0.8612	0.8612	0.8612	0.8612	0.8612	0.8612	0.8612	0.8612	0.8612	0.8612	0.8612	0.8612
4.11Hz	0.9118	0.9118	0.9118	0.9118	0.9118	0.9118	0.9118	0.9118	0.9118	0.9118	0.9118	0.9118	0.9118	0.9118	0.9118	0.9118	0.9118	0.9118	0.9118	0.9118	0.9118	0.9118	0.9118	0.9118	0.9118	0.9118	0.9118	0.9118	0.9118	0.9118	0.9118	0.9118	0.9118	0.9118	0.9118	0.9118	0.9118	0.9118	0.9118	0.9118	0.9118	0.9118	0.9118	0.9118	0.9118	0.9118	0.9118	0.9118	0.9118
4.05Hz	0.9434	0.9434	0.9434	0.9434	0.9434	0.9434	0.9434	0.9434	0.9434	0.9434	0.9434	0.9434	0.9434	0.9434	0.9434	0.9434	0.9434	0.9434	0.9434	0.9434	0.9434	0.9434	0.9434	0.9434	0.9434	0.9434	0.9434	0.9434	0.9434	0.9434	0.9434	0.9434	0.9434	0.9434	0.9434	0.9434	0.9434	0.9434	0.9434	0.9434	0.9434	0.9434	0.9434	0.9434	0.9434	0.9434	0.9434	0.9434	0.9434
3.99Hz	0.9529	0.9529	0.9529	0.9529	0.9529	0.9529	0.9529	0.9529	0.9529	0.9529	0.9529	0.9529	0.9529	0.9529	0.9529	0.9529	0.9529	0.9529	0.9529	0.9529	0.9529	0.9529	0.9529	0.9529	0.9529	0.9529	0.9529	0.9529	0.9529	0.9529	0.9529	0.9529	0.9529	0.9529	0.9529	0.9529	0.9529	0.9529	0.9529	0.9529	0.9529	0.9529	0.9529	0.9529	0.9529	0.9529	0.9529	0.9529	0.9529
3.94Hz	0.9386	0.9386	0.9386	0.9386	0.9386	0.9386	0.9386	0.9386	0.9386	0.9386	0.9386	0.9386	0.9386	0.9386	0.9386	0.9386	0.9386	0.9386	0.9386	0.9386	0.9386	0.9386	0.9386	0.9386	0.9386	0.9386	0.9386	0.9386	0.9386	0.9386	0.9386	0.9386	0.9386	0.9386	0.9386	0.9386	0.9386	0.9386	0.9386	0.9386	0.9386	0.9386	0.9386	0.9386	0.9386	0.9386	0.9386	0.9386	0.9386
3.88Hz	0.9006	0.9006	0.9006	0.9006	0.9006	0.9006	0.9006	0.9006	0.9006	0.9006	0.9006	0.9006	0.9006	0.9006	0.9006	0.9006	0.9006	0.9006	0.9006	0.9006	0.9006	0.9006	0.9006	0.9006	0.9006	0.9006	0.9006	0.9006	0.9006	0.9006	0.9006	0.9006	0.9006	0.9006	0.9006	0.9006	0.9006	0.9006	0.9006	0.9006	0.9006	0.9006	0.9006	0.9006	0.9006	0.9006	0.9006	0.9006	0.9006
3.83Hz	0.8407	0.8407	0.8407	0.8407	0.8407	0.8407	0.8407	0.8407	0.8407	0.8407	0.8407	0.8407	0.8407	0.8407	0.8407	0.8407	0.8407	0.8407	0.8407	0.8407	0.8407	0.8407	0.8407	0.8407	0.8407	0.8407	0.8407	0.8407	0.8407	0.8407	0.8407	0.8407	0.8407	0.8407	0.8407	0.8407	0.8407	0.8407	0.8407	0.8407	0.8407	0.8407	0.8407	0.8407	0.8407	0.8407	0.8407	0.8407	0.8407
3.77Hz	0.7627	0.7627	0.7627	0.7627	0.7627	0.7627	0.7627	0.7627	0.7627	0.7627	0.7627	0.7627	0.7627	0.7627	0.7627	0.7627	0.7627	0.7627	0.7627	0.7627	0.7627	0.7627	0.7627	0.7627	0.7627	0.7627	0.7627	0.7627	0.7627	0.7627	0.7627	0.7627	0.7627	0.7627	0.7627	0.7627	0.7627	0.7627	0.7627	0.7627	0.7627	0.7627	0.7627	0.7627	0.7627	0.7627	0.7627	0.7627	0.7627
3.72Hz	0.6715	0.6715	0.6715	0.6715	0.6715	0.6715	0.6715	0.6715	0.6715	0.6715	0.6715	0.6715	0.6715	0.6715	0.6715	0.6715	0.6715	0.6715	0.6715	0.6715	0.6715	0.6715	0.6715	0.6715	0.6715	0.6715	0.6715	0.6715	0.6715	0.6715	0.6715	0.6715	0.6715	0.6715	0.6715	0.6715	0.6715	0.6715	0.6715	0.6715	0.6715	0.6715	0.6715	0.6715	0.6715	0.6715	0.6715	0.6715	0.6715
3.66Hz	0.5731	0.5731	0.5731	0.5731	0.5731	0.5731	0.5731	0.5731	0.5731	0.5731	0.5731	0.5731	0.5731	0.5731	0.5731	0.5731	0.5731	0.5731	0.5731	0.5731	0.5731	0.5731	0.5731	0.5731	0.5731	0.5731	0.5731	0.5731	0.5731	0.5731	0.5731	0.5731	0.5731	0.5731	0.5731	0.5731	0.5731	0.5731	0.5731	0.5731	0.5731	0.5731	0.5731	0.5731	0.5731	0.5731	0.5731	0.5731	0.5731
3.61Hz	0.4734	0.4734	0.4734	0.4734	0.4734	0.4734	0.4734	0.4734	0.4734	0.4734	0.4734	0.4734	0.4734	0.4734	0.4734	0.4734	0.4734	0.4734	0.4734	0.4734	0.4734	0.4734	0.4734	0.4734	0.4734	0.4734	0.4734	0.4734	0.4734	0.4734	0.4734	0.4734	0.4734	0.4734	0.4734	0.4734	0.4734	0.4734	0.4734	0.4734	0.4734	0.4734	0.4734	0.4734	0.4734	0.4734	0.4734	0.4734	0.4734
3.56Hz	0.378	0.378	0.378	0.378	0.378	0.378	0.378	0.378	0.378	0.378	0.378	0.378	0.378	0.378	0.378	0.378	0.378	0.378	0.378	0.378	0.378	0.378	0.378	0.378	0.378	0.378	0.378	0.378	0.378	0.378	0.378	0.378	0.378	0.378	0.378	0.378	0.378	0.378	0.378	0.378	0.378	0.378	0.378	0.378	0.378	0.378	0.378	0.378	0.378
3.51Hz	0.2913	0.2913	0.2913	0.2913	0.2913	0.2913	0.2913	0.2913	0.2913	0.2913	0.2913	0.2913	0.2913	0.2913	0.2913	0.2913	0.2913	0.2913	0.2913	0.2913	0.2913	0.2913	0.2913	0.2913	0.2913	0.2913	0.2913	0.2913	0.2913	0.2913	0.2913	0.2913	0.2913	0.2913	0.2913	0.2913	0.2913	0.2913	0.2913	0.2913	0.2913	0.2913	0.2913	0.2913	0.2913	0.2913	0.2913	0.2913	0.2913
3.46Hz	0.2163	0.2163	0.2163	0.2163	0.2163	0.2163	0.2163	0.2163	0.2163	0.2163	0.2163	0.2163	0.2163	0.2163	0.2163	0.2163	0.2163	0.2163	0.2163	0.2162	0.2162	0.2162	0.2162	0.2162	0.2162	0.2162	0.2162	0.2162	0.2162	0.2162	0.2162	0.2162	0.2163	0.2163	0.2163	0.2163	0.2163	0.2163	0.2163	0.2163	0.2163	0.2163	0.2163	0.2163	0.2163	0.2163	0.2163	0.2163	0.2163
3.41Hz	0.1545	0.1545	0.1545	0.1545	0.1545	0.1545	0.1545	0.1545	0.1545	0.1545	0.1545	0.1545	0.1545	0.1545	0.1545	0.1545	0.1545	0.1545	0.1544	0.1544	0.1544	0.1544	0.1544	0.1544	0.1544	0.1544	0.1544	0.1544	0.1544	0.1544	0.1544	0.1544	0.1544	0.1545	0.1545	0.1545	0.1545	0.1545	0.1545	0.1545	0.1545	0.1545	0.1545	0.1545	0.1545	0.1545	0.1545	0.1545	0.1545
3.36Hz	0.106	0.106	0.106	0.106	0.106	0.106	0.106	0.106	0.106	0.106	0.106	0.106	0.106	0.1059	0.1059	0.1059	0.1059	0.1059	0.1059	0.1059	0.1059	0.1059	0.1059	0.1059	0.1059	0.1059	0.1059	0.1059	0.1059	0.1059	0.1059	0.1059	0.1059	0.1059	0.1059	0.1059	0.1059	0.1059	0.1059	0.106	0.106	0.106	0.106	0.106	0.106	0.106	0.106	0.106	0.106
3.31Hz	0.0697	0.0697	0.0697	0.0697	0.0697	0.0697	0.0697	0.0697	0.0697	0.0697	0.0697	0.0697	0.0697	0.0697	0.0697	0.0696	0.0696	0.0696	0.0696	0.0696	0.0696	0.0696	0.0696	0.0696	0.0696	0.0696	0.0696	0.0696	0.0696	0.0696	0.0696	0.0696	0.0696	0.0696	0.0696	0.0696	0.0696	0.0697	0.0697	0.0697	0.0697	0.0697	0.0697	0.0697	0.0697	0.0697	0.0697	0.0697	0.0697
3.26Hz	0.0439	0.0439	0.0439	0.0439	0.0439	0.0439	0.0439	0.0439	0.0439	0.0439	0.0439	0.0438	0.0438	0.0438	0.0438	0.0438	0.0438	0.0438	0.0438	0.0438	0.0438	0.0438	0.0437	0.0437	0.0437	0.0437	0.0437	0.0437	0.0437	0.0438	0.0438	0.0438	0.0438	0.0438	0.0438	0.0438	0.0438	0.0438	0.0438	0.0438	0.0438	0.0439	0.0439	0.0439	0.0439	0.0439	0.0439	0.0439	0.0439
3.22Hz	0.0265	0.0265	0.0265	0.0265	0.0264	0.0264	0.0264	0.0264	0.0264	0.0264	0.0264	0.0264	0.0263	0.0263	0.0263	0.0263	0.0263	0.0263	0.0262	0.0262	0.0262	0.0262	0.0262	0.0262	0.0262	0.0262	0.0262	0.0262	0.0262	0.0262	0.0262	0.0262	0.0262	0.0263	0.0263	0.0263	0.0263	0.0263	0.0263	0.0264	0.0264	0.0264	0.0264	0.0264	0.0264	0.0264	0.0264	0.0264	0.0264
3.17Hz	0.0153	0.0153	0.0153	0.0153	0.0153	0.0152	0.0152	0.0152	0.0152	0.0152	0.0151	0.0151	0.0151	0.0151	0.015	0.015	0.015	0.015	0.015	0.0149	0.0149	0.0149	0.0149	0.0149	0.0149	0.0149	0.0149	0.0149	0.0149	0.0149	0.0149	0.0149	0.015	0.015	0.015	0.015	0.015	0.0151	0.0151	0.0151	0.0151	0.0152	0.0152	0.0152	0.0152	0.0152	0.0153	0.0153	0.0153
3.12Hz	0.0085	0.0085	0.0085	0.0085	0.0085	0.0085	0.0084	0.0084	0.0084	0.0083	0.0083	0.0083	0.0082	0.0082	0.0082	0.0081	0.0081	0.008	0.008	0.008	0.008	0.0079	0.0079	0.0079	0.0079	0.0079	0.0079	0.0079	0.0079	0.0079	0.008	0.008	0.008	0.0081	0.0081	0.0081	0.0082	0.0082	0.0083	0.0083	0.0083	0.0084	0.0084	0.0084	0.0085	0.0085	0.0085	0.0085	0.0085
3.08Hz	0.0047	0.0047	0.0047	0.0047	0.0047	0.0046	0.0046	0.0046	0.0045	0.0045	0.0044	0.0044	0.0043	0.0042	0.0042	0.0041	0.0041	0.004	0.004	0.0039	0.0039	0.0038	0.0038	0.0038	0.0038	0.0038	0.0038	0.0038	0.0038	0.0038	0.0039	0.0039	0.004	0.004	0.0041	0.0041	0.0042	0.0043	0.0043	0.0044	0.0044	0.0045	0.0046	0.0046	0.0046	0.0047	0.0047	0.0047	0.0048
3.04Hz	0.0028	0.0028	0.0028	0.0028	0.0027	0.0027	0.0027	0.0026	0.0025	0.0025	0.0024	0.0023	0.0022	0.0022	0.0021	0.002	0.0019	0.0018	0.0017	0.0016	0.0015	0.0015	0.0014	0.0014	0.0014	0.0013	0.0014	0.0014	0.0014	0.0015	0.0016	0.0016	0.0017	0.0018	0.0019	0.002	0.0021	0.0022	0.0023	0.0024	0.0024	0.0025	0.0026	0.0027	0.0027	0.0028	0.0028	0.0028	0.0029
2.99Hz	0.0021	0.0021	0.002	0.002	0.002	0.002	0.0019	0.0019	0.0018	0.0017	0.0017	0.0016	0.0015	0.0014	0.0013	0.0012	0.0011	0.001	0.0009	0.0008	0.0006	0.0005	0.0004	0.0003	0.0002	0.0002	0.0002	0.0003	0.0004	0.0006	0.0007	0.0008	0.0009	0.001	0.0011	0.0012	0.0013	0.0014	0.0015	0.0016	0.0017	0.0018	0.0019	0.0019	0.002	0.002	0.0021	0.0021	0.0021
2.95Hz	0.0021	0.0021	0.002	0.002	0.002	0.002	0.002	0.0019	0.0019	0.0019	0.0018	0.0018	0.0017	0.0017	0.0016	0.0016	0.0015	0.0015	0.0014	0.0014	0.0013	0.0013	0.0013	0.0013	0.0013	0.0012	0.0013	0.0013	0.0013	0.0013	0.0014	0.0014	0.0014	0.0015	0.0015	0.0016	0.0017	0.0017	0.0018	0.0018	0.0019	0.0019	0.0019	0.002	0.002	0.002	0.0021	0.0021	0.0021
2.91Hz	0.0026	0.0026	0.0026	0.0026	0.0026	0.0026	0.0026	0.0026	0.0025	0.0025	0.0025	0.0025	0.0025	0.0024	0.0024	0.0024	0.0024	0.0024	0.0023	0.0023	0.0023	0.0023	0.0023	0.0023	0.0023	0.0023	0.0023	0.0023	0.0023	0.0023	0.0023	0.0023	0.0024	0.0024	0.0024	0.0024	0.0024	0.0024	0.0025	0.0025	0.0025	0.0025	0.0025	0.0025	0.0025	0.0026	0.0026	0.0026	0.0026
2.87Hz	0.0036	0.0036	0.0036	0.0036	0.0036	0.0036	0.0036	0.0036	0.0036	0.0036	0.0036	0.0036	0.0036	0.0036	0.0036	0.0036	0.0036	0.0036	0.0036	0.0035	0.0035	0.0035	0.0035	0.0035	0.0035	0.0035	0.0035	0.0035	0.0035	0.0035	0.0035	0.0035	0.0035	0.0035	0.0035	0.0035	0.0035	0.0035	0.0035	0.0035	0.0035	0.0035	0.0035	0.0035	0.0035	0.0035	0.0035	0.0035	0.0035
2.82Hz	0.0052	0.0052	0.0052	0.0052	0.0052	0.0052	0.0052	0.0052	0.0052	0.0052	0.0052	0.0052	0.0052	0.0052	0.0052	0.0052	0.0052	0.0052	0.0052	0.0052	0.0052	0.0052	0.0052	0.0052	0.0052	0.0052	0.0052	0.0052	0.0052	0.0052	0.0052	0.0051	0.0051	0.0051	0.0051	0.0051	0.0051	0.0051	0.0051	0.0051	0.0051	0.0051	0.0051	0.0051	0.005	0.005	0.005	0.005	0.005
2.78Hz	0.0075	0.0075	0.0075	0.0075	0.0075	0.0075	0.0075	0.0075	0.0075	0.0075	0.0075	0.0075	0.0075	0.0075	0.0075	0.0075	0.0075	0.0075	0.0075	0.0075	0.0075	0.0075	0.0075	0.0075	0.0075	0.0075	0.0075	0.0075	0.0074	0.0074	0.0074	0.0074	0.0074	0.0074	0.0074	0.0074	0.0074	0.0074	0.0074	0.0074	0.0073	0.0073	0.0073	0.0073	0.0073	0.0073	0.0073	0.0073	0.0073
2.74Hz	0.0108	0.0108	0.0108	0.0108	0.0108	0.0108	0.0108	0.0108	0.0108	0.0108	0.0108	0.0108	0.0108	0.0108	0.0107	0.0107	0.0107	0.0107	0.0107	0.0107	0.0107	0.0107	0.0107	0.0107	0.0107	0.0107	0.0107	0.0107	0.0107	0.0107	0.0107	0.0107	0.0107	0.0106	0.0106	0.0106	0.0106	0.0106	0.0106	0.0106	0.0106	0.0106	0.0106	0.0106	0.0106	0.0106	0.0106	0.0106	0.0106
2.7Hz	0.0153	0.0153	0.0153	0.0153	0.0153	0.0153	0.0153	0.0153	0.0153	0.0153	0.0152	0.0152	0.0152	0.0152	0.0152	0.0152	0.0152	0.0152	0.0152	0.0152	0.0152	0.0152	0.0152	0.0152	0.0152	0.0152	0.0152	0.0152	0.0152	0.0152	0.0152	0.0152	0.0152	0.0152	0.0152	0.0152	0.0152	0.0152	0.0152	0.0152	0.0152	0.0152	0.0152	0.0153	0.0153	0.0153	0.0153	0.0153	0.0154
2.67Hz	0.0214	0.0214	0.0214	0.0214	0.0214	0.0214	0.0214	0.0214	0.0214	0.0214	0.0214	0.0214	0.0214	0.0214	0.0214	0.0214	0.0214	0.0214	0.0214	0.0214	0.0214	0.0214	0.0214	0.0214	0.0214	0.0214	0.0214	0.0214	0.0214	0.0214	0.0215	0.0215	0.0215	0.0215	0.0215	0.0215	0.0215	0.0215	0.0215	0.0216	0.0216	0.0216	0.0216	0.0217	0.0217	0.0217	0.0218	0.0218	0.0218
2.63Hz	0.0298	0.0298	0.0298	0.0298	0.0298	0.0298	0.0298	0.0298	0.0298	0.0298	0.0298	0.0298	0.0298	0.0298	0.0298	0.0298	0.0298	0.0298	0.0298	0.0298	0.0298	0.0298	0.0298	0.0298	0.0299	0.0299	0.0299	0.0299	0.0299	0.0299	0.0299	0.03	0.03	0.03	0.03	0.03	0.0301	0.0301	0.0301	0.0301	0.0302	0.0302	0.0302	0.0303	0.0303	0.0303	0.0304	0.0304	0.0305
2.59Hz	0.0409	0.0409	0.0409	0.0409	0.0409	0.041	0.041	0.041	0.041	0.041	0.041	0.041	0.041	0.041	0.041	0.041	0.041	0.041	0.041	0.041	0.0411	0.0411	0.0411	0.0411	0.0411	0.0411	0.0411	0.0412	0.0412	0.0412	0.0412	0.0412	0.0413	0.0413	0.0413	0.0413	0.0414	0.0414	0.0414	0.0414	0.0415	0.0415	0.0415	0.0416	0.0416	0.0416	0.0417	0.0417	0.0418
2.55Hz	0.0556	0.0556	0.0556	0.0556	0.0556	0.0556	0.0557	0.0557	0.0557	0.0557	0.0557	0.0557	0.0557	0.0557	0.0557	0.0557	0.0557	0.0558	0.0558	0.0558	0.0558	0.0558	0.0558	0.0558	0.0559	0.0559	0.0559	0.0559	0.0559	0.0559	0.056	0.056	0.056	0.056	0.056	0.0561	0.0561	0.0561	0.0561	0.0561	0.0562	0.0562	0.0562	0.0562	0.0562	0.0563	0.0563	0.0563	0.0563
2.52Hz	0.0746	0.0746	0.0747	0.0747	0.0747	0.0747	0.0747	0.0747	0.0747	0.0747	0.0747	0.0747	0.0747	0.0747	0.0747	0.0748	0.0748	0.0748	0.0748	0.0748	0.0748	0.0748	0.0748	0.0748	0.0748	0.0749	0.0749	0.0749	0.0749	0.0749	0.0749	0.0749	0.0749	0.0749	0.0749	0.0749	0.075	0.075	0.075	0.075	0.075	0.075	0.075	0.0749	0.0749	0.0749	0.0749	0.0749	0.0749
2.48Hz	0.0989	0.0989	0.0989	0.0989	0.0989	0.0989	0.0989	0.0989	0.0989	0.0989	0.0989	0.0989	0.0989	0.0989	0.0989	0.0989	0.0989	0.0989	0.099	0.099	0.099	0.099	0.099	0.099	0.099	0.099	0.0989	0.0989	0.0989	0.0989	0.0989	0.0989	0.0989	0.0989	0.0989	0.0989	0.0988	0.0988	0.0988	0.0988	0.0987	0.0987	0.0987	0.0986	0.0986	0.0986	0.0985	0.0985	0.0984
2.44Hz	0.1292	0.1292	0.1292	0.1292	0.1292	0.1292	0.1292	0.1292	0.1292	0.1292	0.1292	0.1292	0.1292	0.1292	0.1292	0.1292	0.1292	0.1292	0.1292	0.1292	0.1291	0.1291	0.1291	0.1291	0.1291	0.1291	0.129	0.129	0.129	0.129	0.1289	0.1289	0.1289	0.1289	0.1288	0.1288	0.1287	0.1287	0.1286	0.1286	0.1285	0.1285	0.1284	0.1283	0.1283	0.1282	0.1281	0.128	0.1279
2.41Hz	0.1666	0.1666	0.1666	0.1665	0.1665	0.1665	0.1665	0.1665	0.1665	0.1665	0.1665	0.1665	0.1664	0.1664	0.1664	0.1664	0.1664	0.1664	0.1663	0.1663	0.1663	0.1663	0.1662	0.1662	0.1662	0.1661	0.1661	0.1661	0.166	0.166	0.1659	0.1659	0.1659	0.1658	0.1657	0.1657	0.1656	0.1656	0.1655	0.1654	0.1654	0.1653	0.1652	0.1651	0.165	0.1649	0.1648	0.1647	0.1646
2.38Hz	0.2117	0.2116	0.2116	0.2116	0.2116	0.2116	0.2116	0.2116	0.2115	0.2115	0.2115	0.2115	0.2115	0.2114	0.2114	0.2114	0.2114	0.2113	0.2113	0.2113	0.2112	0.2112	0.2112	0.2111	0.2111	0.211	0.211	0.211	0.2109	0.2109	0.2108	0.2108	0.2107	0.2106	0.2106	0.2105	0.2105	0.2104	0.2103	0.2103	0.2102	0.2101	0.21	0.21	0.2099	0.2098	0.2097	0.2096	0.2095
2.34Hz	0.265	0.265	0.265	0.265	0.265	0.2649	0.2649	0.2649	0.2649	0.2649	0.2648	0.2648	0.2648	0.2648	0.2647	0.2647	0.2647	0.2647	0.2646	0.2646	0.2646	0.2645	0.2645	0.2645	0.2644	0.2644	0.2643	0.2643	0.2643	0.2642	0.2642	0.2641	0.2641	0.2641	0.264	0.264	0.2639	0.2639	0.2638	0.2638	0.2637	0.2637	0.2636	0.2636	0.2635	0.2635	0.2634	0.2634	0.2633
2.31Hz	0.3268	0.3268	0.3268	0.3268	0.3268	0.3268	0.3267	0.3267	0.3267	0.3267	0.3267	0.3267	0.3266	0.3266	0.3266	0.3266	0.3266	0.3265	0.3265	0.3265	0.3265	0.3265	0.3265	0.3264	0.3264	0.3264	0.3264	0.3264	0.3263	0.3263	0.3263	0.3263	0.3263	0.3263	0.3262	0.3262	0.3262	0.3262	0.3262	0.3262	0.3262	0.3262	0.3262	0.3262	0.3262	0.3262	0.3262	0.3262	0.3262
2.27Hz	0.3966	0.3966	0.3966	0.3966	0.3966	0.3966	0.3966	0.3966	0.3966	0.3966	0.3966	0.3966	0.3966	0.3966	0.3966	0.3966	0.3966	0.3966	0.3966	0.3966	0.3966	0.3966	0.3966	0.3966	0.3966	0.3966	0.3967	0.3967	0.3967	0.3967	0.3967	0.3968	0.3968	0.3968	0.3968	0.3969	0.3969	0.3969	0.397	0.397	0.3971	0.3971	0.3972	0.3973	0.3973	0.3974	0.3975	0.3976	0.3977
2.24Hz	0.4734	0.4734	0.4734	0.4734	0.4734	0.4734	0.4734	0.4734	0.4734	0.4735	0.4735	0.4735	0.4735	0.4735	0.4736	0.4736	0.4736	0.4736	0.4737	0.4737	0.4737	0.4738	0.4738	0.4738	0.4739	0.4739	0.474	0.474	0.4741	0.4741	0.4742	0.4743	0.4743	0.4744	0.4745	0.4746	0.4747	0.4747	0.4748	0.4749	0.475	0.4752	0.4753	0.4754	0.4755	0.4757	0.4758	0.476	0.4761
2.21Hz	0.555	0.555	0.555	0.555	0.5551	0.5551	0.5551	0.5552	0.5552	0.5552	0.5553	0.5553	0.5553	0.5554	0.5554	0.5555	0.5555	0.5556	0.5556	0.5557	0.5558	0.5558	0.5559	0.556	0.556	0.5561	0.5562	0.5563	0.5564	0.5564	0.5565	0.5566	0.5567	0.5569	0.557	0.5571	0.5572	0.5573	0.5575	0.5576	0.5578	0.5579	0.5581	0.5582	0.5584	0.5586	0.5588	0.559	0.5592
2.18Hz	0.6386	0.6386	0.6387	0.6387	0.6388	0.6388	0.6388	0.6389	0.6389	0.639	0.639	0.6391	0.6391	0.6392	0.6393	0.6393	0.6394	0.6394	0.6395	0.6396	0.6397	0.6397	0.6398	0.6399	0.64	0.6401	0.6402	0.6403	0.6404	0.6405	0.6406	0.6407	0.6408	0.641	0.6411	0.6412	0.6414	0.6415	0.6417	0.6418	0.642	0.6421	0.6423	0.6425	0.6427	0.6428	0.643	0.6432	0.6434
2.15Hz	0.7205	0.7206	0.7206	0.7207	0.7207	0.7207	0.7208	0.7208	0.7209	0.7209	0.721	0.721	0.7211	0.7211	0.7212	0.7213	0.7213	0.7214	0.7215	0.7215	0.7216	0.7217	0.7218	0.7219	0.7219	0.722	0.7221	0.7222	0.7223	0.7224	0.7225	0.7226	0.7227	0.7228	0.7229	0.7231	0.7232	0.7233	0.7234	0.7236	0.7237	0.7238	0.724	0.7241	0.7243	0.7244	0.7246	0.7247	0.7249
2.12Hz	0.7964	0.7964	0.7965	0.7965	0.7965	0.7966	0.7966	0.7966	0.7967	0.7967	0.7967	0.7968	0.7968	0.7969	0.7969	0.7969	0.797	0.797	0.7971	0.7971	0.7972	0.7972	0.7973	0.7973	0.7974	0.7975	0.7975	0.7976	0.7976	0.7977	0.7978	0.7978	0.7979	0.798	0.798	0.7981	0.7982	0.7982	0.7983	0.7984	0.7985	0.7985	0.7986	0.7987	0.7988	0.7989	0.7989	0.799	0.7991
2.09Hz	0.8616	0.8616	0.8616	0.8616	0.8616	0.8616	0.8616	0.8616	0.8616	0.8616	0.8616	0.8617	0.8617	0.8617	0.8617	0.8617	0.8617	0.8617	0.8617	0.8617	0.8617	0.8617	0.8617	0.8617	0.8617	0.8617	0.8618	0.8618	0.8618	0.8618	0.8618	0.8618	0.8618	0.8618	0.8618	0.8617	0.8617	0.8617	0.8617	0.8617	0.8617	0.8617	0.8617	0.8617	0.8616	0.8616	0.8616	0.8616	0.8615
2.06Hz	0.9115	0.9114	0.9114	0.9114	0.9114	0.9114	0.9113	0.9113	0.9113	0.9112	0.9112	0.9112	0.9111	0.9111	0.9111	0.911	0.911	0.9109	0.9109	0.9109	0.9108	0.9108	0.9107	0.9106	0.9106	0.9105	0.9105	0.9104	0.9103	0.9103	0.9102	0.9101	0.91	0.9099	0.9099	0.9098	0.9097	0.9096	0.9095	0.9094	0.9092	0.9091	0.909	0.9089	0.9087	0.9086	0.9085	0.9083	0.9082
2.03Hz	0.9422	0.9422	0.9421	0.9421	0.942	0.942	0.9419	0.9418	0.9418	0.9417	0.9416	0.9415	0.9415	0.9414	0.9413	0.9412	0.9411	0.941	0.9409	0.9408	0.9407	0.9406	0.9405	0.9404	0.9403	0.9401	0.94	0.9399	0.9397	0.9396	0.9394	0.9393	0.9391	0.939	0.9388	0.9386	0.9384	0.9383	0.9381	0.9379	0.9377	0.9374	0.9372	0.937	0.9368	0.9365	0.9363	0.936	0.9357
2Hz	0.951	0.9509	0.9509	0.9508	0.9507	0.9506	0.9505	0.9504	0.9503	0.9502	0.9501	0.95	0.9499	0.9498	0.9497	0.9495	0.9494	0.9493	0.9491	0.949	0.9489	0.9487	0.9485	0.9484	0.9482	0.948	0.9479	0.9477	0.9475	0.9473	0.9471	0.9469	0.9467	0.9464	0.9462	0.946	0.9457	0.9455	0.9452	0.945	0.9447	0.9444	0.9441	0.9438	0.9435	0.9432	0.9428	0.9425	0.9421
1.97Hz	0.9364	0.9364	0.9363	0.9362	0.9361	0.936	0.9359	0.9358	0.9357	0.9356	0.9354	0.9353	0.9352	0.9351	0.9349	0.9348	0.9347	0.9345	0.9344	0.9342	0.934	0.9339	0.9337	0.9335	0.9333	0.9331	0.9329	0.9327	0.9325	0.9323	0.9321	0.9319	0.9316	0.9314	0.9311	0.9309	0.9306	0.9303	0.93	0.9298	0.9294	0.9291	0.9288	0.9285	0.9281	0.9278	0.9274	0.9271	0.9267
1.94Hz	0.8988	0.8987	0.8986	0.8986	0.8985	0.8984	0.8983	0.8982	0.8981	0.898	0.8979	0.8978	0.8977	0.8976	0.8975	0.8973	0.8972	0.8971	0.897	0.8968	0.8967	0.8965	0.8964	0.8962	0.8961	0.8959	0.8957	0.8955	0.8953	0.8951	0.8949	0.8947	0.8945	0.8943	0.8941	0.8938	0.8936	0.8934	0.8931	0.8928	0.8926	0.8923	0.892	0.8917	0.8914	0.8911	0.8907	0.8904	0.89
1.91Hz	0.84	0.84	0.8399	0.8399	0.8398	0.8398	0.8397	0.8397	0.8396	0.8396	0.8395	0.8395	0.8394	0.8393	0.8393	0.8392	0.8391	0.839	0.839	0.8389	0.8388	0.8387	0.8386	0.8385	0.8384	0.8383	0.8382	0.838	0.8379	0.8378	0.8377	0.8375	0.8374	0.8372	0.8371	0.8369	0.8367	0.8366	0.8364	0.8362	0.836	0.8358	0.8356	0.8354	0.8352	0.835	0.8347	0.8345	0.8342
1.89Hz	0.7636	0.7636	0.7636	0.7637	0.7637	0.7637	0.7637	0.7637	0.7637	0.7637	0.7637	0.7637	0.7637	0.7637	0.7637	0.7637	0.7637	0.7637	0.7637	0.7637	0.7637	0.7637	0.7637	0.7637	0.7636	0.7636	0.7636	0.7636	0.7636	0.7635	0.7635	0.7635	0.7634	0.7634	0.7634	0.7633	0.7633	0.7632	0.7632	0.7631	0.763	0.763	0.7629	0.7628	0.7627	0.7626	0.7626	0.7625	0.7624
1.86Hz	0.6743	0.6743	0.6744	0.6745	0.6745	0.6746	0.6747	0.6748	0.6749	0.6749	0.675	0.6751	0.6752	0.6753	0.6753	0.6754	0.6755	0.6756	0.6757	0.6758	0.6759	0.676	0.6761	0.6762	0.6762	0.6763	0.6764	0.6765	0.6766	0.6767	0.6768	0.6769	0.677	0.6771	0.6772	0.6773	0.6774	0.6775	0.6775	0.6776	0.6777	0.6778	0.6779	0.678	0.6781	0.6782	0.6782	0.6783	0.6784
1.83Hz	0.5773	0.5774	0.5775	0.5776	0.5778	0.5779	0.5781	0.5782	0.5784	0.5785	0.5787	0.5788	0.579	0.5791	0.5793	0.5795	0.5796	0.5798	0.58	0.5802	0.5804	0.5806	0.5808	0.5809	0.5811	0.5813	0.5816	0.5818	0.582	0.5822	0.5824	0.5826	0.5829	0.5831	0.5833	0.5835	0.5838	0.584	0.5843	0.5845	0.5847	0.585	0.5853	0.5855	0.5858	0.586	0.5863	0.5865	0.5868
1.81Hz	0.4782	0.4783	0.4785	0.4787	0.4789	0.479	0.4792	0.4794	0.4796	0.4798	0.48	0.4802	0.4805	0.4807	0.4809	0.4811	0.4814	0.4816	0.4819	0.4821	0.4824	0.4827	0.4829	0.4832	0.4835	0.4838	0.4841	0.4844	0.4847	0.485	0.4853	0.4857	0.486	0.4864	0.4867	0.487	0.4874	0.4878	0.4881	0.4885	0.4889	0.4893	0.4897	0.4901	0.4905	0.4909	0.4913	0.4918	0.4922
1.78Hz	0.3822	0.3823	0.3825	0.3827	0.3829	0.3831	0.3833	0.3835	0.3837	0.384	0.3842	0.3844	0.3847	0.3849	0.3852	0.3855	0.3857	0.386	0.3863	0.3866	0.3869	0.3872	0.3875	0.3879	0.3882	0.3885	0.3889	0.3893	0.3896	0.39	0.3904	0.3908	0.3912	0.3916	0.392	0.3925	0.3929	0.3934	0.3938	0.3943	0.3948	0.3953	0.3958	0.3963	0.3968	0.3974	0.3979	0.3984	0.399
1.75Hz	0.2937	0.2938	0.294	0.2941	0.2943	0.2945	0.2947	0.2949	0.2951	0.2953	0.2955	0.2957	0.296	0.2962	0.2964	0.2967	0.297	0.2972	0.2975	0.2978	0.2981	0.2984	0.2988	0.2991	0.2994	0.2998	0.3002	0.3005	0.3009	0.3013	0.3017	0.3021	0.3026	0.303	0.3035	0.3039	0.3044	0.3049	0.3054	0.3059	0.3065	0.307	0.3076	0.3081	0.3087	0.3093	0.3099	0.3105	0.3112
1.73Hz	0.2159	0.216	0.2161	0.2162	0.2164	0.2165	0.2166	0.2168	0.2169	0.2171	0.2172	0.2174	0.2176	0.2178	0.218	0.2182	0.2184	0.2186	0.2188	0.2191	0.2194	0.2196	0.2199	0.2202	0.2205	0.2208	0.2211	0.2215	0.2218	0.2222	0.2226	0.223	0.2234	0.2238	0.2242	0.2247	0.2251	0.2256	0.2261	0.2266	0.2271	0.2277	0.2282	0.2288	0.2294	0.23	0.2306	0.2312	0.2319
1.7Hz	0.151	0.151	0.151	0.151	0.1511	0.1511	0.1512	0.1512	0.1513	0.1513	0.1514	0.1515	0.1516	0.1517	0.1518	0.1519	0.1521	0.1522	0.1523	0.1525	0.1527	0.1529	0.1531	0.1533	0.1535	0.1537	0.154	0.1542	0.1545	0.1548	0.1551	0.1554	0.1557	0.1561	0.1564	0.1568	0.1572	0.1576	0.158	0.1585	0.159	0.1594	0.1599	0.1605	0.161	0.1616	0.1621	0.1627	0.1633
1.68Hz	0.0996	0.0995	0.0994	0.0993	0.0993	0.0992	0.0991	0.0991	0.099	0.099	0.0989	0.0989	0.0989	0.0989	0.0989	0.0989	0.0989	0.0989	0.0989	0.099	0.099	0.0991	0.0991	0.0992	0.0993	0.0994	0.0996	0.0997	0.0998	0.1	0.1002	0.1004	0.1006	0.1009	0.1011	0.1014	0.1017	0.102	0.1023	0.1027	0.1031	0.1034	0.1039	0.1043	0.1048	0.1052	0.1057	0.1063	0.1068
1.66Hz	0.0614	0.0612	0.061	0.0608	0.0606	0.0604	0.0602	0.0601	0.0599	0.0597	0.0595	0.0594	0.0592	0.059	0.0589	0.0587	0.0586	0.0585	0.0584	0.0582	0.0581	0.0581	0.058	0.0579	0.0579	0.0578	0.0578	0.0578	0.0578	0.0578	0.0579	0.0579	0.058	0.0581	0.0582	0.0584	0.0585	0.0587	0.0589	0.0592	0.0594	0.0597	0.06	0.0604	0.0607	0.0611	0.0616	0.062	0.0625
1.63Hz	0.0354	0.0351	0.0348	0.0345	0.0342	0.0339	0.0336	0.0333	0.0329	0.0326	0.0323	0.032	0.0317	0.0314	0.031	0.0307	0.0304	0.0301	0.0298	0.0295	0.0292	0.029	0.0287	0.0284	0.0282	0.028	0.0277	0.0275	0.0274	0.0272	0.0271	0.0269	0.0268	0.0268	0.0267	0.0267	0.0268	0.0268	0.0269	0.0271	0.0272	0.0274	0.0277	0.0279	0.0283	0.0286	0.029	0.0295	0.03
1.61Hz	0.0203	0.02	0.0197	0.0194	0.019	0.0186	0.0183	0.0179	0.0175	0.0171	0.0167	0.0163	0.0159	0.0154	0.015	0.0145	0.014	0.0136	0.0131	0.0126	0.0121	0.0116	0.011	0.0105	0.01	0.0095	0.0089	0.0084	0.0079	0.0073	0.0068	0.0064	0.0059	0.0055	0.0052	0.0049	0.0048	0.0047	0.0048	0.005	0.0054	0.0058	0.0063	0.0069	0.0076	0.0083	0.0091	0.0099	0.0107
1.59Hz	0.0147	0.0145	0.0143	0.0141	0.0139	0.0137	0.0135	0.0133	0.0131	0.0129	0.0127	0.0125	0.0123	0.012	0.0118	0.0116	0.0114	0.0111	0.0109	0.0107	0.0105	0.0103	0.0101	0.0099	0.0097	0.0096	0.0094	0.0093	0.0092	0.0091	0.0091	0.0091	0.0091	0.0091	0.0092	0.0094	0.0095	0.0097	0.01	0.0103	0.0106	0.011	0.0113	0.0118	0.0122	0.0127	0.0133	0.0138	0.0144
1.56Hz	0.014	0.014	0.0141	0.0141	0.0142	0.0142	0.0142	0.0143	0.0143	0.0144	0.0144	0.0145	0.0146	0.0146	0.0147	0.0147	0.0148	0.0149	0.015	0.0151	0.0152	0.0153	0.0154	0.0155	0.0157	0.0158	0.016	0.0161	0.0163	0.0165	0.0167	0.0169	0.0171	0.0174	0.0176	0.0179	0.0182	0.0184	0.0188	0.0191	0.0194	0.0198	0.0201	0.0205	0.0209	0.0213	0.0217	0.0222	0.0226
1.54Hz	0.0143	0.0145	0.0147	0.0149	0.015	0.0152	0.0154	0.0156	0.0158	0.016	0.0162	0.0164	0.0166	0.0168	0.017	0.0172	0.0174	0.0177	0.0179	0.0181	0.0184	0.0186	0.0189	0.0191	0.0194	0.0196	0.0199	0.0202	0.0205	0.0208	0.0211	0.0214	0.0217	0.022	0.0224	0.0227	0.023	0.0234	0.0238	0.0241	0.0245	0.0249	0.0253	0.0257	0.0261	0.0266	0.027	0.0274	0.0279
1.52Hz	0.0147	0.0149	0.0152	0.0154	0.0157	0.0159	0.0162	0.0164	0.0167	0.017	0.0172	0.0175	0.0178	0.0181	0.0184	0.0186	0.0189	0.0192	0.0195	0.0198	0.0201	0.0205	0.0208	0.0211	0.0214	0.0217	0.0221	0.0224	0.0228	0.0231	0.0235	0.0238	0.0242	0.0246	0.025	0.0253	0.0257	0.0261	0.0265	0.0269	0.0274	0.0278	0.0282	0.0286	0.0291	0.0295	0.03	0.0304	0.0309
1.5Hz	0.0152	0.0155	0.0157	0.016	0.0163	0.0166	0.0169	0.0172	0.0175	0.0178	0.0181	0.0184	0.0187	0.019	0.0193	0.0196	0.02	0.0203	0.0206	0.021	0.0213	0.0216	0.022	0.0223	0.0227	0.023	0.0234	0.0238	0.0241	0.0245	0.0249	0.0253	0.0257	0.0261	0.0265	0.0269	0.0273	0.0277	0.0281	0.0285	0.029	0.0294	0.0298	0.0303	0.0307	0.0312	0.0317	0.0321	0.0326
1.47Hz	0.0161	0.0164	0.0167	0.017	0.0172	0.0175	0.0178	0.0181	0.0184	0.0187	0.019	0.0194	0.0197	0.02	0.0203	0.0206	0.021	0.0213	0.0216	0.022	0.0223	0.0226	0.023	0.0233	0.0237	0.0241	0.0244	0.0248	0.0252	0.0255	0.0259	0.0263	0.0267	0.0271	0.0275	0.0279	0.0283	0.0287	0.0291	0.0295	0.03	0.0304	0.0308	0.0313	0.0317	0.0322	0.0326	0.0331	0.0335
1.45Hz	0.0173	0.0176	0.0179	0.0181	0.0184	0.0187	0.019	0.0192	0.0195	0.0198	0.0201	0.0204	0.0207	0.021	0.0213	0.0216	0.0219	0.0223	0.0226	0.0229	0.0232	0.0235	0.0239	0.0242	0.0245	0.0249	0.0252	0.0256	0.0259	0.0263	0.0267	0.027	0.0274	0.0278	0.0282	0.0285	0.0289	0.0293	0.0297	0.0301	0.0305	0.031	0.0314	0.0318	0.0322	0.0327	0.0331	0.0336	0.034
1.43Hz	0.0186	0.0188	0.0191	0.0193	0.0196	0.0198	0.0201	0.0203	0.0206	0.0209	0.0211	0.0214	0.0216	0.0219	0.0222	0.0225	0.0228	0.023	0.0233	0.0236	0.0239	0.0242	0.0245	0.0248	0.0251	0.0254	0.0258	0.0261	0.0264	0.0267	0.0271	0.0274	0.0277	0.0281	0.0285	0.0288	0.0292	0.0295	0.0299	0.0303	0.0307	0.0311	0.0315	0.0319	0.0323	0.0327	0.0331	0.0336	0.034
1.41Hz	0.0197	0.0199	0.0201	0.0203	0.0205	0.0207	0.0209	0.0211	0.0213	0.0215	0.0217	0.0219	0.0222	0.0224	0.0226	0.0229	0.0231	0.0233	0.0236	0.0238	0.0241	0.0243	0.0246	0.0249	0.0251	0.0254	0.0257	0.026	0.0263	0.0266	0.0269	0.0272	0.0275	0.0278	0.0281	0.0285	0.0288	0.0291	0.0295	0.0298	0.0302	0.0306	0.0309	0.0313	0.0317	0.0321	0.0325	0.0329	0.0333
1.39Hz	0.0201	0.0203	0.0204	0.0205	0.0207	0.0208	0.021	0.0211	0.0213	0.0214	0.0216	0.0217	0.0219	0.0221	0.0222	0.0224	0.0226	0.0228	0.023	0.0232	0.0234	0.0236	0.0238	0.024	0.0242	0.0245	0.0247	0.0249	0.0252	0.0254	0.0257	0.026	0.0263	0.0265	0.0268	0.0271	0.0275	0.0278	0.0281	0.0284	0.0288	0.0291	0.0295	0.0299	0.0303	0.0306	0.0311	0.0315	0.0319
1.37Hz	0.0196	0.0197	0.0197	0.0198	0.0198	0.0199	0.0199	0.02	0.0201	0.0201	0.0202	0.0203	0.0204	0.0205	0.0206	0.0207	0.0208	0.0209	0.021	0.0211	0.0213	0.0214	0.0216	0.0218	0.0219	0.0221	0.0223	0.0225	0.0227	0.0229	0.0232	0.0234	0.0237	0.024	0.0242	0.0245	0.0248	0.0251	0.0255	0.0258	0.0262	0.0265	0.0269	0.0273	0.0277	0.0281	0.0286	0.029	0.0294
1.35Hz	0.0178	0.0177	0.0176	0.0175	0.0175	0.0174	0.0173	0.0173	0.0172	0.0172	0.0171	0.0171	0.0171	0.017	0.017	0.017	0.0171	0.0171	0.0171	0.0172	0.0173	0.0173	0.0174	0.0176	0.0177	0.0178	0.018	0.0182	0.0184	0.0186	0.0189	0.0191	0.0194	0.0197	0.02	0.0203	0.0207	0.021	0.0214	0.0218	0.0223	0.0227	0.0232	0.0236	0.0241	0.0246	0.0252	0.0257	0.0263
1.33Hz	0.0145	0.0142	0.0139	0.0136	0.0133	0.0131	0.0128	0.0125	0.0123	0.012	0.0118	0.0116	0.0114	0.0112	0.011	0.0109	0.0108	0.0107	0.0107	0.0106	0.0106	0.0107	0.0108	0.0109	0.011	0.0112	0.0115	0.0117	0.012	0.0124	0.0127	0.0131	0.0136	0.014	0.0145	0.015	0.0156	0.0161	0.0167	0.0173	0.0179	0.0186	0.0193	0.02	0.0207	0.0214	0.0221	0.0229	0.0236
1.31Hz	0.0117	0.0111	0.0106	0.01	0.0094	0.0089	0.0083	0.0077	0.007	0.0064	0.0058	0.0051	0.0045	0.0038	0.0032	0.0025	0.0019	0.0013	0.0008	0.0008	0.0013	0.002	0.0027	0.0034	0.0042	0.005	0.0057	0.0065	0.0073	0.0081	0.009	0.0098	0.0106	0.0115	0.0123	0.0132	0.0141	0.015	0.0159	0.0168	0.0177	0.0186	0.0195	0.0205	0.0214	0.0224	0.0234	0.0243	0.0253
1.3Hz	0.0166	0.0161	0.0157	0.0154	0.015	0.0146	0.0143	0.014	0.0138	0.0135	0.0133	0.0132	0.013	0.013	0.013	0.013	0.0131	0.0132	0.0134	0.0136	0.0139	0.0143	0.0147	0.0151	0.0156	0.0161	0.0167	0.0173	0.0179	0.0186	0.0193	0.02	0.0207	0.0215	0.0223	0.0231	0.024	0.0248	0.0257	0.0266	0.0275	0.0285	0.0294	0.0304	0.0314	0.0324	0.0334	0.0344	0.0354
1.28Hz	0.0314	0.0312	0.0311	0.031	0.031	0.0309	0.0309	0.0309	0.031	0.031	0.0311	0.0312	0.0314	0.0315	0.0317	0.0319	0.0322	0.0325	0.0328	0.0331	0.0335	0.0339	0.0343	0.0348	0.0353	0.0358	0.0363	0.0369	0.0375	0.0381	0.0388	0.0395	0.0402	0.0409	0.0416	0.0424	0.0432	0.044	0.0448	0.0457	0.0466	0.0475	0.0484	0.0493	0.0502	0.0512	0.0522	0.0532	0.0542
1.26Hz	0.0539	0.054	0.0541	0.0542	0.0544	0.0545	0.0547	0.0549	0.0551	0.0553	0.0556	0.0559	0.0562	0.0565	0.0568	0.0572	0.0576	0.058	0.0584	0.0589	0.0593	0.0598	0.0603	0.0609	0.0614	0.062	0.0626	0.0632	0.0639	0.0645	0.0652	0.0659	0.0667	0.0674	0.0682	0.069	0.0698	0.0706	0.0714	0.0723	0.0732	0.0741	0.075	0.0759	0.0769	0.0778	0.0788	0.0798	0.0809
1.24Hz	0.0841	0.0844	0.0846	0.0849	0.0852	0.0855	0.0859	0.0862	0.0866	0.0869	0.0873	0.0877	0.0882	0.0886	0.0891	0.0896	0.0901	0.0906	0.0911	0.0917	0.0923	0.0928	0.0935	0.0941	0.0947	0.0954	0.0961	0.0968	0.0975	0.0982	0.099	0.0997	0.1005	0.1013	0.1021	0.103	0.1038	0.1047	0.1056	0.1065	0.1074	0.1083	0.1093	0.1102	0.1112	0.1122	0.1132	0.1142	0.1153
1.22Hz	0.1226	0.123	0.1234	0.1238	0.1242	0.1247	0.1251	0.1256	0.1261	0.1266	0.1271	0.1276	0.1282	0.1287	0.1293	0.1299	0.1305	0.1311	0.1318	0.1324	0.1331	0.1338	0.1344	0.1352	0.1359	0.1366	0.1374	0.1382	0.1389	0.1397	0.1406	0.1414	0.1422	0.1431	0.144	0.1449	0.1458	0.1467	0.1476	0.1486	0.1495	0.1505	0.1515	0.1525	0.1535	0.1545	0.1556	0.1566	0.1577
1.2Hz	0.1698	0.1703	0.1708	0.1713	0.1718	0.1724	0.173	0.1735	0.1741	0.1747	0.1754	0.176	0.1766	0.1773	0.178	0.1787	0.1793	0.1801	0.1808	0.1815	0.1823	0.183	0.1838	0.1846	0.1854	0.1862	0.187	0.1879	0.1887	0.1896	0.1905	0.1913	0.1922	0.1932	0.1941	0.195	0.196	0.1969	0.1979	0.1989	0.1999	0.2009	0.2019	0.203	0.204	0.2051	0.2061	0.2072	0.2083
1.19Hz	0.2258	0.2264	0.2271	0.2277	0.2283	0.229	0.2296	0.2303	0.231	0.2316	0.2323	0.2331	0.2338	0.2345	0.2353	0.236	0.2368	0.2376	0.2383	0.2391	0.24	0.2408	0.2416	0.2425	0.2433	0.2442	0.2451	0.2459	0.2468	0.2478	0.2487	0.2496	0.2505	0.2515	0.2525	0.2534	0.2544	0.2554	0.2564	0.2574	0.2584	0.2595	0.2605	0.2616	0.2626	0.2637	0.2648	0.2659	0.267
1.17Hz	0.2906	0.2912	0.2919	0.2926	0.2933	0.294	0.2947	0.2955	0.2962	0.2969	0.2977	0.2985	0.2992	0.3	0.3008	0.3016	0.3024	0.3032	0.3041	0.3049	0.3058	0.3066	0.3075	0.3084	0.3092	0.3101	0.311	0.312	0.3129	0.3138	0.3147	0.3157	0.3167	0.3176	0.3186	0.3196	0.3206	0.3216	0.3226	0.3236	0.3246	0.3256	0.3267	0.3277	0.3288	0.3298	0.3309	0.332	0.3331
1.15Hz	0.363	0.3637	0.3644	0.3652	0.3659	0.3666	0.3674	0.3681	0.3689	0.3697	0.3704	0.3712	0.372	0.3728	0.3736	0.3745	0.3753	0.3761	0.3769	0.3778	0.3787	0.3795	0.3804	0.3813	0.3822	0.383	0.3839	0.3849	0.3858	0.3867	0.3876	0.3886	0.3895	0.3904	0.3914	0.3924	0.3933	0.3943	0.3953	0.3963	0.3973	0.3983	0.3993	0.4003	0.4013	0.4024	0.4034	0.4044	0.4055
1.14Hz	0.4415	0.4422	0.4429	0.4437	0.4444	0.4451	0.4459	0.4466	0.4474	0.4481	0.4489	0.4497	0.4505	0.4512	0.452	0.4528	0.4536	0.4544	0.4553	0.4561	0.4569	0.4577	0.4586	0.4594	0.4603	0.4611	0.462	0.4629	0.4637	0.4646	0.4655	0.4664	0.4673	0.4682	0.4691	0.47	0.4709	0.4718	0.4728	0.4737	0.4746	0.4756	0.4765	0.4775	0.4784	0.4794	0.4803	0.4813	0.4823
1.12Hz	0.5237	0.5244	0.5251	0.5258	0.5264	0.5271	0.5278	0.5285	0.5292	0.5299	0.5307	0.5314	0.5321	0.5328	0.5336	0.5343	0.5351	0.5358	0.5366	0.5373	0.5381	0.5388	0.5396	0.5404	0.5412	0.5419	0.5427	0.5435	0.5443	0.5451	0.5459	0.5467	0.5475	0.5483	0.5492	0.55	0.5508	0.5516	0.5525	0.5533	0.5541	0.555	0.5558	0.5567	0.5575	0.5584	0.5592	0.5601	0.5609
1.1Hz	0.6065	0.6071	0.6077	0.6083	0.6089	0.6095	0.6101	0.6107	0.6113	0.612	0.6126	0.6132	0.6138	0.6145	0.6151	0.6157	0.6164	0.617	0.6177	0.6183	0.619	0.6196	0.6203	0.621	0.6216	0.6223	0.623	0.6237	0.6243	0.625	0.6257	0.6264	0.6271	0.6277	0.6284	0.6291	0.6298	0.6305	0.6312	0.6319	0.6326	0.6333	0.634	0.6347	0.6354	0.6361	0.6369	0.6376	0.6383
1.09Hz	0.6861	0.6866	0.687	0.6875	0.688	0.6885	0.689	0.6895	0.69	0.6904	0.6909	0.6914	0.6919	0.6924	0.6929	0.6934	0.6939	0.6944	0.695	0.6955	0.696	0.6965	0.697	0.6975	0.698	0.6985	0.6991	0.6996	0.7001	0.7006	0.7011	0.7017	0.7022	0.7027	0.7032	0.7038	0.7043	0.7048	0.7053	0.7059	0.7064	0.7069	0.7075	0.708	0.7085	0.7091	0.7096	0.7101	0.7107
1.07Hz	0.7585	0.7588	0.7591	0.7594	0.7598	0.7601	0.7604	0.7607	0.7611	0.7614	0.7617	0.762	0.7624	0.7627	0.763	0.7634	0.7637	0.764	0.7643	0.7647	0.765	0.7653	0.7657	0.766	0.7663	0.7667	0.767	0.7673	0.7676	0.768	0.7683	0.7686	0.769	0.7693	0.7696	0.7699	0.7703	0.7706	0.7709	0.7712	0.7716	0.7719	0.7722	0.7725	0.7729	0.7732	0.7735	0.7738	0.7741
1.06Hz	0.8195	0.8197	0.8198	0.82	0.8201	0.8202	0.8204	0.8205	0.8206	0.8207	0.8209	0.821	0.8211	0.8213	0.8214	0.8215	0.8216	0.8218	0.8219	0.822	0.8221	0.8222	0.8224	0.8225	0.8226	0.8227	0.8228	0.8229	0.823	0.8231	0.8232	0.8234	0.8235	0.8236	0.8237	0.8238	0.8239	0.824	0.8241	0.8241	0.8242	0.8243	0.8244	0.8245	0.8246	0.8247	0.8248	0.8248	0.8249
1.04Hz	0.8656	0.8655	0.8654	0.8653	0.8653	0.8652	0.8651	0.865	0.8649	0.8649	0.8648	0.8647	0.8646	0.8645	0.8644	0.8643	0.8642	0.8641	0.864	0.8639	0.8638	0.8637	0.8635	0.8634	0.8633	0.8632	0.8631	0.8629	0.8628	0.8627	0.8625	0.8624	0.8623	0.8621	0.862	0.8618	0.8617	0.8615	0.8614	0.8612	0.8611	0.8609	0.8607	0.8606	0.8604	0.8602	0.86	0.8599	0.8597
1.03Hz	0.8936	0.8933	0.893	0.8927	0.8924	0.8921	0.8918	0.8915	0.8912	0.8909	0.8906	0.8902	0.8899	0.8896	0.8893	0.8889	0.8886	0.8883	0.8879	0.8876	0.8872	0.8869	0.8865	0.8862	0.8858	0.8854	0.8851	0.8847	0.8843	0.8839	0.8835	0.8832	0.8828	0.8824	0.882	0.8816	0.8812	0.8808	0.8803	0.8799	0.8795	0.8791	0.8787	0.8782	0.8778	0.8774	0.8769	0.8765	0.876
1.01Hz	0.9018	0.9013	0.9008	0.9003	0.8998	0.8993	0.8988	0.8982	0.8977	0.8972	0.8966	0.8961	0.8955	0.895	0.8944	0.8939	0.8933	0.8927	0.8922	0.8916	0.891	0.8904	0.8898	0.8892	0.8886	0.888	0.8874	0.8868	0.8862	0.8856	0.8849	0.8843	0.8837	0.883	0.8824	0.8817	0.8811	0.8804	0.8797	0.8791	0.8784	0.8777	0.877	0.8763	0.8756	0.8749	0.8742	0.8735	0.8728
1Hz	0.89	0.8893	0.8886	0.8879	0.8872	0.8865	0.8857	0.885	0.8843	0.8836	0.8828	0.8821	0.8813	0.8806	0.8798	0.879	0.8783	0.8775	0.8767	0.8759	0.8751	0.8743	0.8735	0.8727	0.8719	0.871	0.8702	0.8694	0.8685	0.8677	0.8668	0.866	0.8651	0.8642	0.8633	0.8625	0.8616	0.8607	0.8598	0.8589	0.858	0.8571	0.8561	0.8552	0.8543	0.8533	0.8524	0.8514	0.8505
0.98Hz	0.8593	0.8584	0.8576	0.8567	0.8558	0.855	0.8541	0.8532	0.8523	0.8514	0.8505	0.8496	0.8487	0.8477	0.8468	0.8459	0.8449	0.844	0.843	0.842	0.8411	0.8401	0.8391	0.8381	0.8371	0.8361	0.8351	0.8341	0.833	0.832	0.831	0.8299	0.8289	0.8278	0.8267	0.8257	0.8246	0.8235	0.8224	0.8213	0.8202	0.8191	0.8179	0.8168	0.8157	0.8145	0.8134	0.8122	0.811
0.97Hz	0.8124	0.8114	0.8105	0.8095	0.8085	0.8075	0.8066	0.8056	0.8046	0.8035	0.8025	0.8015	0.8005	0.7994	0.7984	0.7973	0.7963	0.7952	0.7941	0.793	0.7919	0.7908	0.7897	0.7886	0.7875	0.7863	0.7852	0.784	0.7829	0.7817	0.7805	0.7793	0.7782	0.777	0.7757	0.7745	0.7733	0.7721	0.7708	0.7696	0.7683	0.7671	0.7658	0.7645	0.7632	0.7619	0.7606	0.7593	0.758
0.96Hz	0.7531	0.7521	0.7511	0.7501	0.7491	0.748	0.747	0.746	0.7449	0.7439	0.7428	0.7417	0.7407	0.7396	0.7385	0.7374	0.7362	0.7351	0.734	0.7329	0.7317	0.7305	0.7294	0.7282	0.727	0.7258	0.7246	0.7234	0.7222	0.721	0.7197	0.7185	0.7172	0.716	0.7147	0.7134	0.7121	0.7108	0.7095	0.7082	0.7069	0.7055	0.7042	0.7028	0.7014	0.7001	0.6987	0.6973	0.6959
0.94Hz	0.6857	0.6847	0.6837	0.6828	0.6818	0.6808	0.6798	0.6788	0.6778	0.6768	0.6758	0.6747	0.6737	0.6726	0.6715	0.6705	0.6694	0.6683	0.6672	0.6661	0.665	0.6638	0.6627	0.6615	0.6604	0.6592	0.658	0.6568	0.6556	0.6544	0.6532	0.652	0.6508	0.6495	0.6483	0.647	0.6457	0.6444	0.6431	0.6418	0.6405	0.6392	0.6379	0.6365	0.6352	0.6338	0.6324	0.631	0.6296
0.93Hz	0.6144	0.6136	0.6128	0.6119	0.611	0.6102	0.6093	0.6084	0.6075	0.6066	0.6057	0.6048	0.6038	0.6029	0.6019	0.601	0.6	0.599	0.598	0.597	0.596	0.595	0.594	0.5929	0.5919	0.5908	0.5898	0.5887	0.5876	0.5865	0.5854	0.5843	0.5831	0.582	0.5809	0.5797	0.5785	0.5774	0.5762	0.575	0.5738	0.5726	0.5713	0.5701	0.5688	0.5676	0.5663	0.565	0.5638
0.92Hz	0.5431	0.5424	0.5418	0.5411	0.5404	0.5397	0.539	0.5383	0.5376	0.5369	0.5361	0.5354	0.5347	0.5339	0.5331	0.5324	0.5316	0.5308	0.53	0.5292	0.5284	0.5275	0.5267	0.5259	0.525	0.5241	0.5233	0.5224	0.5215	0.5206	0.5197	0.5188	0.5178	0.5169	0.5159	0.515	0.514	0.513	0.512	0.511	0.51	0.509	0.508	0.5069	0.5059	0.5048	0.5038	0.5027	0.5016
0.9Hz	0.4742	0.4738	0.4733	0.4729	0.4724	0.472	0.4715	0.4711	0.4706	0.4701	0.4696	0.4691	0.4686	0.4681	0.4676	0.4671	0.4665	0.466	0.4654	0.4649	0.4643	0.4637	0.4631	0.4625	0.4619	0.4613	0.4607	0.4601	0.4595	0.4588	0.4582	0.4575	0.4568	0.4562	0.4555	0.4548	0.4541	0.4534	0.4526	0.4519	0.4512	0.4504	0.4497	0.4489	0.4481	0.4473	0.4466	0.4458	0.4449
0.89Hz	0.4093	0.4092	0.409	0.4088	0.4086	0.4084	0.4083	0.408	0.4078	0.4076	0.4074	0.4072	0.407	0.4067	0.4065	0.4062	0.406	0.4057	0.4054	0.4051	0.4049	0.4046	0.4043	0.404	0.4036	0.4033	0.403	0.4027	0.4023	0.402	0.4016	0.4013	0.4009	0.4005	0.4001	0.3997	0.3993	0.3989	0.3985	0.3981	0.3977	0.3972	0.3968	0.3963	0.3959	0.3954	0.3949	0.3944	0.3939
0.88Hz	0.3493	0.3494	0.3495	0.3496	0.3496	0.3497	0.3498	0.3498	0.3499	0.35	0.35	0.35	0.3501	0.3501	0.3502	0.3502	0.3502	0.3502	0.3502	0.3502	0.3502	0.3502	0.3502	0.3502	0.3502	0.3501	0.3501	0.35	0.35	0.3499	0.3499	0.3498	0.3498	0.3497	0.3496	0.3495	0.3494	0.3493	0.3492	0.3491	0.349	0.3489	0.3487	0.3486	0.3485	0.3483	0.3482	0.348	0.3478
0.86Hz	0.2945	0.2948	0.2951	0.2954	0.2957	0.296	0.2963	0.2967	0.2969	0.2972	0.2975	0.2978	0.2981	0.2984	0.2987	0.2989	0.2992	0.2995	0.2997	0.3	0.3002	0.3005	0.3007	0.301	0.3012	0.3014	0.3017	0.3019	0.3021	0.3023	0.3025	0.3027	0.303	0.3031	0.3033	0.3035	0.3037	0.3039	0.3041	0.3042	0.3044	0.3046	0.3047	0.3049	0.305	0.3052	0.3053	0.3054	0.3056
0.85Hz	0.2452	0.2457	0.2462	0.2467	0.2472	0.2477	0.2482	0.2487	0.2492	0.2497	0.2502	0.2507	0.2512	0.2516	0.2521	0.2526	0.2531	0.2535	0.254	0.2545	0.2549	0.2554	0.2559	0.2563	0.2568	0.2572	0.2577	0.2581	0.2585	0.259	0.2594	0.2598	0.2603	0.2607	0.2611	0.2615	0.2619	0.2623	0.2627	0.2632	0.2636	0.2639	0.2643	0.2647	0.2651	0.2655	0.2659	0.2662	0.2666
0.84Hz	0.2021	0.2027	0.2034	0.204	0.2047	0.2053	0.2059	0.2066	0.2072	0.2078	0.2085	0.2091	0.2097	0.2104	0.211	0.2116	0.2122	0.2129	0.2135	0.2141	0.2147	0.2153	0.2159	0.2166	0.2172	0.2178	0.2184	0.219	0.2196	0.2202	0.2208	0.2214	0.222	0.2225	0.2231	0.2237	0.2243	0.2249	0.2255	0.226	0.2266	0.2272	0.2277	0.2283	0.2289	0.2294	0.23	0.2305	0.2311
0.83Hz	0.1658	0.1665	0.1672	0.168	0.1687	0.1694	0.1701	0.1709	0.1716	0.1723	0.173	0.1738	0.1745	0.1752	0.1759	0.1766	0.1774	0.1781	0.1788	0.1795	0.1802	0.1809	0.1816	0.1824	0.1831	0.1838	0.1845	0.1852	0.1859	0.1866	0.1873	0.188	0.1887	0.1894	0.1901	0.1908	0.1915	0.1922	0.1928	0.1935	0.1942	0.1949	0.1956	0.1963	0.1969	0.1976	0.1983	0.199	0.1996
0.82Hz	0.1369	0.1376	0.1384	0.1392	0.1399	0.1407	0.1415	0.1422	0.143	0.1437	0.1445	0.1453	0.146	0.1468	0.1475	0.1483	0.1491	0.1498	0.1506	0.1513	0.1521	0.1529	0.1536	0.1544	0.1551	0.1559	0.1566	0.1574	0.1581	0.1589	0.1596	0.1604	0.1611	0.1619	0.1626	0.1634	0.1641	0.1649	0.1656	0.1663	0.1671	0.1678	0.1686	0.1693	0.17	0.1708	0.1715	0.1722	0.1729
0.8Hz	0.1155	0.1163	0.117	0.1178	0.1185	0.1193	0.12	0.1208	0.1215	0.1223	0.123	0.1238	0.1245	0.1253	0.1261	0.1268	0.1276	0.1283	0.1291	0.1298	0.1306	0.1313	0.1321	0.1328	0.1336	0.1343	0.1351	0.1359	0.1366	0.1374	0.1381	0.1389	0.1396	0.1404	0.1411	0.1419	0.1426	0.1433	0.1441	0.1448	0.1456	0.1463	0.1471	0.1478	0.1486	0.1493	0.15	0.1508	0.1515
0.79Hz	0.101	0.1017	0.1024	0.1031	0.1038	0.1045	0.1052	0.106	0.1067	0.1074	0.1081	0.1088	0.1095	0.1102	0.1109	0.1116	0.1124	0.1131	0.1138	0.1145	0.1152	0.1159	0.1166	0.1174	0.1181	0.1188	0.1195	0.1202	0.1209	0.1216	0.1224	0.1231	0.1238	0.1245	0.1252	0.1259	0.1267	0.1274	0.1281	0.1288	0.1295	0.1302	0.1309	0.1317	0.1324	0.1331	0.1338	0.1345	0.1352
0.78Hz	0.0919	0.0925	0.0932	0.0938	0.0944	0.0951	0.0957	0.0964	0.097	0.0977	0.0983	0.099	0.0996	0.1003	0.1009	0.1016	0.1022	0.1029	0.1035	0.1042	0.1048	0.1055	0.1061	0.1068	0.1074	0.1081	0.1088	0.1094	0.1101	0.1107	0.1114	0.1121	0.1127	0.1134	0.114	0.1147	0.1154	0.116	0.1167	0.1173	0.118	0.1187	0.1193	0.12	0.1206	0.1213	0.122	0.1226	0.1233
0.77Hz	0.0863	0.0868	0.0874	0.088	0.0886	0.0891	0.0897	0.0903	0.0909	0.0915	0.092	0.0926	0.0932	0.0938	0.0944	0.095	0.0955	0.0961	0.0967	0.0973	0.0979	0.0985	0.0991	0.0997	0.1003	0.1009	0.1015	0.1021	0.1026	0.1032	0.1038	0.1044	0.105	0.1056	0.1062	0.1068	0.1074	0.108	0.1086	0.1092	0.1098	0.1104	0.111	0.1116	0.1122	0.1128	0.1134	0.114	0.1147
0.76Hz	0.0826	0.0831	0.0836	0.0842	0.0847	0.0852	0.0857	0.0862	0.0868	0.0873	0.0878	0.0883	0.0888	0.0894	0.0899	0.0904	0.091	0.0915	0.092	0.0925	0.0931	0.0936	0.0941	0.0947	0.0952	0.0957	0.0963	0.0968	0.0974	0.0979	0.0984	0.099	0.0995	0.1001	0.1006	0.1011	0.1017	0.1022	0.1028	0.1033	0.1039	0.1044	0.1049	0.1055	0.106	0.1066	0.1071	0.1077	0.1082
0.75Hz	0.0799	0.0803	0.0808	0.0813	0.0817	0.0822	0.0827	0.0832	0.0836	0.0841	0.0846	0.0851	0.0855	0.086	0.0865	0.087	0.0875	0.0879	0.0884	0.0889	0.0894	0.0899	0.0903	0.0908	0.0913	0.0918	0.0923	0.0928	0.0933	0.0938	0.0942	0.0947	0.0952	0.0957	0.0962	0.0967	0.0972	0.0977	0.0982	0.0987	0.0992	0.0997	0.1001	0.1006	0.1011	0.1016	0.1021	0.1026	0.1031
0.74Hz	0.0775	0.078	0.0784	0.0788	0.0792	0.0797	0.0801	0.0805	0.081	0.0814	0.0818	0.0823	0.0827	0.0832	0.0836	0.084	0.0845	0.0849	0.0854	0.0858	0.0862	0.0867	0.0871	0.0876	0.088	0.0885	0.0889	0.0894	0.0898	0.0902	0.0907	0.0911	0.0916	0.092	0.0925	0.0929	0.0934	0.0938	0.0943	0.0947	0.0952	0.0956	0.0961	0.0965	0.097	0.0975	0.0979	0.0984	0.0988
0.73Hz	0.0753	0.0757	0.0761	0.0765	0.0769	0.0773	0.0777	0.0781	0.0785	0.0789	0.0793	0.0797	0.0801	0.0805	0.081	0.0814	0.0818	0.0822	0.0826	0.083	0.0834	0.0838	0.0842	0.0846	0.085	0.0855	0.0859	0.0863	0.0867	0.0871	0.0875	0.0879	0.0883	0.0888	0.0892	0.0896	0.09	0.0904	0.0908	0.0912	0.0917	0.0921	0.0925	0.0929	0.0933	0.0937	0.0942	0.0946	0.095
0.72Hz	0.0732	0.0736	0.074	0.0743	0.0747	0.0751	0.0755	0.0758	0.0762	0.0766	0.077	0.0773	0.0777	0.0781	0.0785	0.0789	0.0792	0.0796	0.08	0.0804	0.0807	0.0811	0.0815	0.0819	0.0823	0.0827	0.083	0.0834	0.0838	0.0842	0.0846	0.085	0.0853	0.0857	0.0861	0.0865	0.0869	0.0873	0.0876	0.088	0.0884	0.0888	0.0892	0.0896	0.09	0.0903	0.0907	0.0911	0.0915
0.71Hz	0.0712	0.0716	0.0719	0.0723	0.0726	0.073	0.0733	0.0737	0.074	0.0744	0.0747	0.0751	0.0754	0.0758	0.0761	0.0765	0.0768	0.0772	0.0775	0.0779	0.0782	0.0786	0.079	0.0793	0.0797	0.08	0.0804	0.0807	0.0811	0.0815	0.0818	0.0822	0.0825	0.0829	0.0832	0.0836	0.084	0.0843	0.0847	0.085	0.0854	0.0857	0.0861	0.0865	0.0868	0.0872	0.0875	0.0879	0.0883
0.7Hz	0.0693	0.0696	0.0699	0.0703	0.0706	0.0709	0.0713	0.0716	0.0719	0.0722	0.0726	0.0729	0.0732	0.0736	0.0739	0.0742	0.0746	0.0749	0.0752	0.0756	0.0759	0.0762	0.0765	0.0769	0.0772	0.0775	0.0779	0.0782	0.0786	0.0789	0.0792	0.0796	0.0799	0.0802	0.0806	0.0809	0.0812	0.0816	0.0819	0.0822	0.0826	0.0829	0.0832	0.0836	0.0839	0.0842	0.0846	0.0849	0.0852
0.69Hz	0.0675	0.0678	0.0681	0.0684	0.0687	0.069	0.0693	0.0696	0.0699	0.0702	0.0705	0.0709	0.0712	0.0715	0.0718	0.0721	0.0724	0.0727	0.073	0.0733	0.0737	0.074	0.0743	0.0746	0.0749	0.0752	0.0755	0.0758	0.0762	0.0765	0.0768	0.0771	0.0774	0.0777	0.078	0.0783	0.0787	0.079	0.0793	0.0796	0.0799	0.0802	0.0805	0.0809	0.0812	0.0815	0.0818	0.0821	0.0824
0.68Hz	0.0657	0.066	0.0663	0.0666	0.0669	0.0672	0.0675	0.0677	0.068	0.0683	0.0686	0.0689	0.0692	0.0695	0.0698	0.0701	0.0704	0.0707	0.071	0.0713	0.0716	0.0718	0.0721	0.0724	0.0727	0.073	0.0733	0.0736	0.0739	0.0742	0.0745	0.0748	0.0751	0.0754	0.0757	0.076	0.0763	0.0765	0.0768	0.0771	0.0774	0.0777	0.078	0.0783	0.0786	0.0789	0.0792	0.0795	0.0798
0.67Hz	0.0641	0.0643	0.0646	0.0649	0.0652	0.0654	0.0657	0.066	0.0663	0.0665	0.0668	0.0671	0.0674	0.0676	0.0679	0.0682	0.0685	0.0687	0.069	0.0693	0.0696	0.0698	0.0701	0.0704	0.0707	0.0709	0.0712	0.0715	0.0718	0.0721	0.0723	0.0726	0.0729	0.0732	0.0734	0.0737	0.074	0.0743	0.0745	0.0748	0.0751	0.0754	0.0756	0.0759	0.0762	0.0765	0.0767	0.077	0.0773
0.66Hz	0.0625	0.0627	0.063	0.0633	0.0635	0.0638	0.064	0.0643	0.0646	0.0648	0.0651	0.0653	0.0656	0.0659	0.0661	0.0664	0.0666	0.0669	0.0672	0.0674	0.0677	0.0679	0.0682	0.0685	0.0687	0.069	0.0692	0.0695	0.0698	0.07	0.0703	0.0706	0.0708	0.0711	0.0713	0.0716	0.0719	0.0721	0.0724	0.0726	0.0729	0.0731	0.0734	0.0737	0.0739	0.0742	0.0744	0.0747	0.075
0.65Hz	0.061	0.0612	0.0615	0.0617	0.062	0.0622	0.0625	0.0627	0.063	0.0632	0.0634	0.0637	0.0639	0.0642	0.0644	0.0647	0.0649	0.0652	0.0654	0.0657	0.0659	0.0661	0.0664	0.0666	0.0669	0.0671	0.0674	0.0676	0.0679	0.0681	0.0684	0.0686	0.0689	0.0691	0.0693	0.0696	0.0698	0.0701	0.0703	0.0706	0.0708	0.0711	0.0713	0.0715	0.0718	0.072	0.0723	0.0725	0.0728
0.64Hz	0.0596	0.0598	0.06	0.0603	0.0605	0.0607	0.061	0.0612	0.0614	0.0617	0.0619	0.0621	0.0623	0.0626	0.0628	0.063	0.0633	0.0635	0.0637	0.064	0.0642	0.0644	0.0647	0.0649	0.0651	0.0654	0.0656	0.0658	0.0661	0.0663	0.0665	0.0668	0.067	0.0672	0.0675	0.0677	0.0679	0.0682	0.0684	0.0686	0.0688	0.0691	0.0693	0.0695	0.0698	0.07	0.0702	0.0705	0.0707
0.63Hz	0.0582	0.0584	0.0586	0.0589	0.0591	0.0593	0.0595	0.0597	0.06	0.0602	0.0604	0.0606	0.0608	0.0611	0.0613	0.0615	0.0617	0.0619	0.0622	0.0624	0.0626	0.0628	0.063	0.0633	0.0635	0.0637	0.0639	0.0641	0.0644	0.0646	0.0648	0.065	0.0652	0.0655	0.0657	0.0659	0.0661	0.0663	0.0665	0.0668	0.067	0.0672	0.0674	0.0676	0.0679	0.0681	0.0683	0.0685	0.0687
0.62Hz	0.0569	0.0571	0.0573	0.0575	0.0577	0.0579	0.0582	0.0584	0.0586	0.0588	0.059	0.0592	0.0594	0.0596	0.0598	0.06	0.0602	0.0605	0.0607	0.0609	0.0611	0.0613	0.0615	0.0617	0.0619	0.0621	0.0623	0.0625	0.0627	0.0629	0.0632	0.0634	0.0636	0.0638	0.064	0.0642	0.0644	0.0646	0.0648	0.065	0.0652	0.0654	0.0656	0.0658	0.066	0.0662	0.0664	0.0666	0.0669
0.61Hz	0.0557	0.0559	0.0561	0.0563	0.0565	0.0567	0.0569	0.0571	0.0573	0.0574	0.0576	0.0578	0.058	0.0582	0.0584	0.0586	0.0588	0.059	0.0592	0.0594	0.0596	0.0598	0.06	0.0602	0.0604	0.0606	0.0608	0.061	0.0612	0.0614	0.0616	0.0618	0.062	0.0622	0.0624	0.0626	0.0628	0.063	0.0632	0.0633	0.0635	0.0637	0.0639	0.0641	0.0643	0.0645	0.0647	0.0649	0.0651
0.6Hz	0.0545	0.0547	0.0549	0.055	0.0552	0.0554	0.0556	0.0558	0.056	0.0562	0.0564	0.0565	0.0567	0.0569	0.0571	0.0573	0.0575	0.0577	0.0579	0.058	0.0582	0.0584	0.0586	0.0588	0.059	0.0592	0.0593	0.0595	0.0597	0.0599	0.0601	0.0603	0.0605	0.0606	0.0608	0.061	0.0612	0.0614	0.0616	0.0618	0.0619	0.0621	0.0623	0.0625	0.0627	0.0629	0.063	0.0632	0.0634
0.59Hz	0.0533	0.0535	0.0537	0.0539	0.054	0.0542	0.0544	0.0546	0.0548	0.0549	0.0551	0.0553	0.0555	0.0556	0.0558	0.056	0.0562	0.0564	0.0565	0.0567	0.0569	0.0571	0.0572	0.0574	0.0576	0.0578	0.058	0.0581	0.0583	0.0585	0.0587	0.0588	0.059	0.0592	0.0594	0.0595	0.0597	0.0599	0.0601	0.0602	0.0604	0.0606	0.0608	0.0609	0.0611	0.0613	0.0614	0.0616	0.0618
0.59Hz	0.0522	0.0524	0.0526	0.0527	0.0529	0.0531	0.0532	0.0534	0.0536	0.0537	0.0539	0.0541	0.0542	0.0544	0.0546	0.0548	0.0549	0.0551	0.0553	0.0554	0.0556	0.0558	0.0559	0.0561	0.0563	0.0564	0.0566	0.0568	0.0569	0.0571	0.0573	0.0574	0.0576	0.0578	0.0579	0.0581	0.0583	0.0584	0.0586	0.0588	0.0589	0.0591	0.0593	0.0594	0.0596	0.0598	0.0599	0.0601	0.0602
0.58Hz	0.0511	0.0513	0.0515	0.0516	0.0518	0.0519	0.0521	0.0523	0.0524	0.0526	0.0527	0.0529	0.0531	0.0532	0.0534	0.0535	0.0537	0.0539	0.054	0.0542	0.0544	0.0545	0.0547	0.0548	0.055	0.0552	0.0553	0.0555	0.0556	0.0558	0.0559	0.0561	0.0563	0.0564	0.0566	0.0567	0.0569	0.0571	0.0572	0.0574	0.0575	0.0577	0.0578	0.058	0.0581	0.0583	0.0585	0.0586	0.0588
0.57Hz	0.0501	0.0502	0.0504	0.0506	0.0507	0.0509	0.051	0.0512	0.0513	0.0515	0.0516	0.0518	0.0519	0.0521	0.0522	0.0524	0.0525	0.0527	0.0529	0.053	0.0532	0.0533	0.0535	0.0536	0.0538	0.0539	0.0541	0.0542	0.0544	0.0545	0.0547	0.0548	0.055	0.0551	0.0553	0.0554	0.0556	0.0557	0.0559	0.056	0.0562	0.0563	0.0565	0.0566	0.0568	0.0569	0.0571	0.0572	0.0574
0.56Hz	0.0491	0.0493	0.0494	0.0496	0.0497	0.0498	0.05	0.0501	0.0503	0.0504	0.0506	0.0507	0.0509	0.051	0.0512	0.0513	0.0514	0.0516	0.0517	0.0519	0.052	0.0522	0.0523	0.0525	0.0526	0.0527	0.0529	0.053	0.0532	0.0533	0.0535	0.0536	0.0538	0.0539	0.054	0.0542	0.0543	0.0545	0.0546	0.0547	0.0549	0.055	0.0552	0.0553	0.0554	0.0556	0.0557	0.0559	0.056
0.55Hz	0.0482	0.0483	0.0485	0.0486	0.0487	0.0489	0.049	0.0492	0.0493	0.0494	0.0496	0.0497	0.0499	0.05	0.0501	0.0503	0.0504	0.0505	0.0507	0.0508	0.051	0.0511	0.0512	0.0514	0.0515	0.0516	0.0518	0.0519	0.052	0.0522	0.0523	0.0525	0.0526	0.0527	0.0529	0.053	0.0531	0.0533	0.0534	0.0535	0.0537	0.0538	0.0539	0.0541	0.0542	0.0543	0.0545	0.0546	0.0547
0.54Hz	0.0473	0.0474	0.0476	0.0477	0.0478	0.048	0.0481	0.0482	0.0484	0.0485	0.0486	0.0488	0.0489	0.049	0.0491	0.0493	0.0494	0.0495	0.0497	0.0498	0.0499	0.0501	0.0502	0.0503	0.0504	0.0506	0.0507	0.0508	0.051	0.0511	0.0512	0.0513	0.0515	0.0516	0.0517	0.0519	0.052	0.0521	0.0522	0.0524	0.0525	0.0526	0.0527	0.0529	0.053	0.0531	0.0533	0.0534	0.0535
0.54Hz	0.0464	0.0466	0.0467	0.0468	0.0469	0.0471	0.0472	0.0473	0.0474	0.0476	0.0477	0.0478	0.0479	0.0481	0.0482	0.0483	0.0484	0.0486	0.0487	0.0488	0.0489	0.049	0.0492	0.0493	0.0494	0.0495	0.0497	0.0498	0.0499	0.05	0.0502	0.0503	0.0504	0.0505	0.0506	0.0508	0.0509	0.051	0.0511	0.0512	0.0514	0.0515	0.0516	0.0517	0.0518	0.052	0.0521	0.0522	0.0523
0.53Hz	0.0455	0.0457	0.0458	0.0459	0.046	0.0461	0.0463	0.0464	0.0465	0.0466	0.0467	0.0469	0.047	0.0471	0.0472	0.0473	0.0474	0.0476	0.0477	0.0478	0.0479	0.048	0.0482	0.0483	0.0484	0.0485	0.0486	0.0487	0.0489	0.049	0.0491	0.0492	0.0493	0.0494	0.0496	0.0497	0.0498	0.0499	0.05	0.0501	0.0502	0.0504	0.0505	0.0506	0.0507	0.0508	0.0509	0.051	0.0512
0.52Hz	0.0446	0.0448	0.0449	0.045	0.0451	0.0452	0.0453	0.0454	0.0456	0.0457	0.0458	0.0459	0.046	0.0461	0.0462	0.0464	0.0465	0.0466	0.0467	0.0468	0.0469	0.047	0.0471	0.0473	0.0474	0.0475	0.0476	0.0477	0.0478	0.0479	0.048	0.0481	0.0483	0.0484	0.0485	0.0486	0.0487	0.0488	0.0489	0.049	0.0491	0.0492	0.0494	0.0495	0.0496	0.0497	0.0498	0.0499	0.05
0.51Hz	0.0437	0.0438	0.044	0.0441	0.0442	0.0443	0.0444	0.0445	0.0446	0.0447	0.0448	0.0449	0.0451	0.0452	0.0453	0.0454	0.0455	0.0456	0.0457	0.0458	0.0459	0.046	0.0461	0.0462	0.0464	0.0465	0.0466	0.0467	0.0468	0.0469	0.047	0.0471	0.0472	0.0473	0.0474	0.0475	0.0476	0.0477	0.0478	0.0479	0.0481	0.0482	0.0483	0.0484	0.0485	0.0486	0.0487	0.0488	0.0489
0.51Hz	0.0429	0.043	0.0431	0.0432	0.0433	0.0434	0.0435	0.0436	0.0437	0.0438	0.0439	0.044	0.0441	0.0442	0.0444	0.0445	0.0446	0.0447	0.0448	0.0449	0.045	0.0451	0.0452	0.0453	0.0454	0.0455	0.0456	0.0457	0.0458	0.0459	0.046	0.0461	0.0462	0.0463	0.0464	0.0465	0.0466	0.0467	0.0468	0.0469	0.047	0.0471	0.0472	0.0473	0.0474	0.0475	0.0476	0.0477	0.0478
0.5Hz	0.0421	0.0422	0.0423	0.0424	0.0425	0.0426	0.0427	0.0428	0.0429	0.043	0.0431	0.0432	0.0433	0.0434	0.0435	0.0436	0.0437	0.0438	0.0439	0.044	0.0441	0.0442	0.0443	0.0444	0.0445	0.0446	0.0447	0.0448	0.0449	0.045	0.0451	0.0452	0.0453	0.0454	0.0455	0.0456	0.0457	0.0458	0.0458	0.0459	0.046	0.0461	0.0462	0.0463	0.0464	0.0465	0.0466	0.0467	0.0468
0.49Hz	0.0414	0.0415	0.0416	0.0417	0.0418	0.0419	0.042	0.0421	0.0422	0.0423	0.0424	0.0425	0.0426	0.0427	0.0427	0.0428	0.0429	0.043	0.0431	0.0432	0.0433	0.0434	0.0435	0.0436	0.0437	0.0438	0.0439	0.044	0.0441	0.0441	0.0442	0.0443	0.0444	0.0445	0.0446	0.0447	0.0448	0.0449	0.045	0.0451	0.0451	0.0452	0.0453	0.0454	0.0455	0.0456	0.0457	0.0458	0.0459
0.49Hz	0.0408	0.0409	0.041	0.0411	0.0412	0.0413	0.0414	0.0414	0.0415	0.0416	0.0417	0.0418	0.0419	0.042	0.0421	0.0422	0.0422	0.0423	0.0424	0.0425	0.0426	0.0427	0.0428	0.0429	0.043	0.043	0.0431	0.0432	0.0433	0.0434	0.0435	0.0436	0.0436	0.0437	0.0438	0.0439	0.044	0.0441	0.0442	0.0442	0.0443	0.0444	0.0445	0.0446	0.0447	0.0448	0.0448	0.0449	0.045
0.48Hz	0.0402	0.0403	0.0404	0.0405	0.0406	0.0407	0.0408	0.0408	0.0409	0.041	0.0411	0.0412	0.0413	0.0413	0.0414	0.0415	0.0416	0.0417	0.0418	0.0418	0.0419	0.042	0.0421	0.0422	0.0423	0.0423	0.0424	0.0425	0.0426	0.0427	0.0427	0.0428	0.0429	0.043	0.0431	0.0431	0.0432	0.0433	0.0434	0.0435	0.0435	0.0436	0.0437	0.0438	0.0439	0.0439	0.044	0.0441	0.0442
0.47Hz	0.0396	0.0397	0.0398	0.0399	0.0399	0.04	0.0401	0.0402	0.0403	0.0403	0.0404	0.0405	0.0406	0.0407	0.0407	0.0408	0.0409	0.041	0.0411	0.0411	0.0412	0.0413	0.0414	0.0414	0.0415	0.0416	0.0417	0.0418	0.0418	0.0419	0.042	0.0421	0.0421	0.0422	0.0423	0.0424	0.0425	0.0425	0.0426	0.0427	0.0428	0.0428	0.0429	0.043	0.0431	0.0431	0.0432	0.0433	0.0434
0.46Hz	0.0389	0.039	0.0391	0.0391	0.0392	0.0393	0.0394	0.0395	0.0395	0.0396	0.0397	0.0398	0.0398	0.0399	0.04	0.0401	0.0401	0.0402	0.0403	0.0404	0.0404	0.0405	0.0406	0.0407	0.0407	0.0408	0.0409	0.041	0.041	0.0411	0.0412	0.0412	0.0413	0.0414	0.0415	0.0415	0.0416	0.0417	0.0418	0.0418	0.0419	0.042	0.042	0.0421	0.0422	0.0423	0.0423	0.0424	0.0425
0.46Hz	0.0381	0.0382	0.0382	0.0383	0.0384	0.0385	0.0385	0.0386	0.0387	0.0388	0.0388	0.0389	0.039	0.0391	0.0391	0.0392	0.0393	0.0393	0.0394	0.0395	0.0396	0.0396	0.0397	0.0398	0.0399	0.0399	0.04	0.0401	0.0401	0.0402	0.0403	0.0404	0.0404	0.0405	0.0406	0.0406	0.0407	0.0408	0.0408	0.0409	0.041	0.0411	0.0411	0.0412	0.0413	0.0413	0.0414	0.0415	0.0415
0.45Hz	0.0372	0.0373	0.0373	0.0374	0.0375	0.0376	0.0376	0.0377	0.0378	0.0379	0.0379	0.038	0.0381	0.0381	0.0382	0.0383	0.0384	0.0384	0.0385	0.0386	0.0386	0.0387	0.0388	0.0389	0.0389	0.039	0.0391	0.0391	0.0392	0.0393	0.0393	0.0394	0.0395	0.0396	0.0396	0.0397	0.0398	0.0398	0.0399	0.04	0.04	0.0401	0.0402	0.0402	0.0403	0.0404	0.0404	0.0405	0.0406
0.44Hz	0.0363	0.0364	0.0365	0.0365	0.0366	0.0367	0.0367	0.0368	0.0369	0.037	0.037	0.0371	0.0372	0.0372	0.0373	0.0374	0.0375	0.0375	0.0376	0.0377	0.0377	0.0378	0.0379	0.0379	0.038	0.0381	0.0381	0.0382	0.0383	0.0384	0.0384	0.0385	0.0386	0.0386	0.0387	0.0388	0.0388	0.0389	0.039	0.039	0.0391	0.0392	0.0392	0.0393	0.0394	0.0394	0.0395	0.0395	0.0396
0.44Hz	0.0356	0.0356	0.0357	0.0358	0.0358	0.0359	0.036	0.036	0.0361	0.0362	0.0362	0.0363	0.0364	0.0365	0.0365	0.0366	0.0367	0.0367	0.0368	0.0369	0.0369	0.037	0.0371	0.0371	0.0372	0.0373	0.0373	0.0374	0.0375	0.0375	0.0376	0.0377	0.0377	0.0378	0.0378	0.0379	0.038	0.038	0.0381	0.0382	0.0382	0.0383	0.0384	0.0384	0.0385	0.0386	0.0386	0.0387	0.0387
0.43Hz	0.035	0.035	0.0351	0.0352	0.0352	0.0353	0.0354	0.0354	0.0355	0.0356	0.0356	0.0357	0.0358	0.0358	0.0359	0.036	0.036	0.0361	0.0362	0.0362	0.0363	0.0364	0.0364	0.0365	0.0365	0.0366	0.0367	0.0367	0.0368	0.0369	0.0369	0.037	0.037	0.0371	0.0372	0.0372	0.0373	0.0374	0.0374	0.0375	0.0375	0.0376	0.0377	0.0377	0.0378	0.0378	0.0379	0.038	0.038
0.43Hz	0.0346	0.0347	0.0347	0.0348	0.0349	0.0349	0.035	0.0351	0.0351	0.0352	0.0352	0.0353	0.0354	0.0354	0.0355	0.0355	0.0356	0.0357	0.0357	0.0358	0.0358	0.0359	0.036	0.036	0.0361	0.0361	0.0362	0.0363	0.0363	0.0364	0.0364	0.0365	0.0365	0.0366	0.0367	0.0367	0.0368	0.0368	0.0369	0.0369	0.037	0.0371	0.0371	0.0372	0.0372	0.0373	0.0373	0.0374	0.0375
0.42Hz	0.0344	0.0345	0.0345	0.0346	0.0347	0.0347	0.0348	0.0348	0.0349	0.0349	0.035	0.035	0.0351	0.0352	0.0352	0.0353	0.0353	0.0354	0.0354	0.0355	0.0355	0.0356	0.0356	0.0357	0.0358	0.0358	0.0359	0.0359	0.036	0.036	0.0361	0.0361	0.0362	0.0362	0.0363	0.0363	0.0364	0.0365	0.0365	0.0366	0.0366	0.0367	0.0367	0.0368	0.0368	0.0369	0.0369	0.037	0.037
0.41Hz	0.0343	0.0343	0.0344	0.0344	0.0345	0.0345	0.0346	0.0346	0.0347	0.0347	0.0348	0.0348	0.0349	0.0349	0.035	0.035	0.0351	0.0351	0.0352	0.0352	0.0353	0.0353	0.0354	0.0354	0.0355	0.0355	0.0356	0.0356	0.0357	0.0357	0.0358	0.0358	0.0359	0.0359	0.036	0.036	0.0361	0.0361	0.0362	0.0362	0.0363	0.0363	0.0364	0.0364	0.0364	0.0365	0.0365	0.0366	0.0366
0.41Hz	0.034	0.0341	0.0341	0.0342	0.0342	0.0343	0.0343	0.0344	0.0344	0.0344	0.0345	0.0345	0.0346	0.0346	0.0347	0.0347	0.0348	0.0348	0.0349	0.0349	0.035	0.035	0.035	0.0351	0.0351	0.0352	0.0352	0.0353	0.0353	0.0354	0.0354	0.0354	0.0355	0.0355	0.0356	0.0356	0.0357	0.0357	0.0358	0.0358	0.0358	0.0359	0.0359	0.036	0.036	0.0361	0.0361	0.0361	0.0362
0.4Hz	0.0336	0.0336	0.0337	0.0337	0.0337	0.0338	0.0338	0.0339	0.0339	0.034	0.034	0.034	0.0341	0.0341	0.0342	0.0342	0.0343	0.0343	0.0344	0.0344	0.0344	0.0345	0.0345	0.0346	0.0346	0.0347	0.0347	0.0347	0.0348	0.0348	0.0349	0.0349	0.0349	0.035	0.035	0.0351	0.0351	0.0352	0.0352	0.0352	0.0353	0.0353	0.0354	0.0354	0.0354	0.0355	0.0355	0.0356	0.0356
[truncated: 227 more columns]
