# Supplementary material for: The fast continuous wavelet transformation (fCWT) for real-time, high-quality, noise-resistant time–frequency analysis
Source: Nat Comput Sci. 2022 Jan 27;2(1):47–58. doi: 10.1038/s43588-021-00183-z (PMC10766549; doi:10.1038/s43588-021-00183-z)
Supplement: Supplementary file 7 — Zipped example and heatmap source data. [file 43588_2021_183_MOESM7_ESM.zip › Figure Extended Data 5/Arts_SD_EDFig_5.xlsx]

## Sheet: Example data
Time (s)	Amplitude
0.01	2.95872
0.02	2.837
0.03	2.64103
0.04	2.38072
0.05	2.06909
0.06	1.72154
0.07	1.35487
0.08	0.986354
0.09	0.632683
0.1	0.309017
0.11	0.0281181
0.12	-0.200356
0.13	-0.370358
0.14	-0.479734
0.15	-0.530249
0.16	-0.527376
0.17	-0.479852
0.18	-0.399026
0.19	-0.298054
0.2	-0.190983
0.21	-0.09179
0.22	-0.0134265
0.23	0.0330568
0.24	0.039259
0.25	1.11022e-16
0.26	-0.0863221
0.27	-0.21761
0.28	-0.388189
0.29	-0.58917
0.3	-0.809017
0.31	-1.0343
0.32	-1.25058
0.33	-1.44336
0.34	-1.59903
0.35	-1.70582
0.36	-1.75458
0.37	-1.73945
0.38	-1.65829
0.39	-1.51291
0.4	-1.30902
0.41	-1.05597
0.42	-0.766259
0.43	-0.454784
0.44	-0.138017
0.45	0.166977
0.46	0.44355
0.47	0.676458
0.48	0.852775
0.49	0.962671
0.5	1
0.51	0.962671
0.52	0.852775
0.53	0.676458
0.54	0.44355
0.55	0.166977
0.56	-0.138017
0.57	-0.454784
0.58	-0.766259
0.59	-1.05597
0.6	-1.30902
0.61	-1.51291
0.62	-1.65829
0.63	-1.73945
0.64	-1.75458
0.65	-1.70582
0.66	-1.59903
0.67	-1.44336
0.68	-1.25058
0.69	-1.0343
0.7	-0.809017
0.71	-0.58917
0.72	-0.388189
0.73	-0.21761
0.74	-0.0863221
0.75	-2.22045e-16
0.76	0.039259
0.77	0.0330568
0.78	-0.0134265
0.79	-0.09179
0.8	-0.190983
0.81	-0.298054
0.82	-0.399026
0.83	-0.479852
0.84	-0.527376
0.85	-0.530249
0.86	-0.479734
0.87	-0.370358
0.88	-0.200356
0.89	0.0281181
0.9	0.309017
0.91	0.632683
0.92	0.986354
0.93	1.35487
0.94	1.72154
0.95	2.06909
0.96	2.38072
0.97	2.64103
0.98	2.837
0.99	2.95872
1	3
1.01	2.95872
1.02	2.837
1.03	2.64103
1.04	2.38072
1.05	2.06909
1.06	1.72154
1.07	1.35487
1.08	0.986354
1.09	0.632683
1.1	0.309017
1.11	0.0281181
1.12	-0.200356
1.13	-0.370358
1.14	-0.479734
1.15	-0.530249
1.16	-0.527376
1.17	-0.479852
1.18	-0.399026
1.19	-0.298054
1.2	-0.190983
1.21	-0.09179
1.22	-0.0134265
1.23	0.0330568
1.24	0.039259
1.25	3.33067e-16
1.26	-0.0863221
1.27	-0.21761
1.28	-0.388189
1.29	-0.58917
1.3	-0.809017
1.31	-1.0343
1.32	-1.25058
1.33	-1.44336
1.34	-1.59903
1.35	-1.70582
1.36	-1.75458
1.37	-1.73945
1.38	-1.65829
1.39	-1.51291
1.4	-1.30902
1.41	-1.05597
1.42	-0.766259
1.43	-0.454784
1.44	-0.138017
1.45	0.166977
1.46	0.44355
1.47	0.676458
1.48	0.852775
1.49	0.962671
1.5	1
1.51	0.962671
1.52	0.852775
1.53	0.676458
1.54	0.44355
1.55	0.166977
1.56	-0.138017
1.57	-0.454784
1.58	-0.766259
1.59	-1.05597
1.6	-1.30902
1.61	-1.51291
1.62	-1.65829
1.63	-1.73945
1.64	-1.75458
1.65	-1.70582
1.66	-1.59903
1.67	-1.44336
1.68	-1.25058
1.69	-1.0343
1.7	-0.809017
1.71	-0.58917
1.72	-0.388189
1.73	-0.21761
1.74	-0.0863221
1.75	-4.44089e-16
1.76	0.039259
1.77	0.0330568
1.78	-0.0134265
1.79	-0.09179
1.8	-0.190983
1.81	-0.298054
1.82	-0.399026
1.83	-0.479852
1.84	-0.527376
1.85	-0.530249
1.86	-0.479734
1.87	-0.370358
1.88	-0.200356
1.89	0.0281181
1.9	0.309017
1.91	0.632683
1.92	0.986354
1.93	1.35487
1.94	1.72154
1.95	2.06909
1.96	2.38072
1.97	2.64103
1.98	2.837
1.99	2.95872
2	3
2.01	2.95872
2.02	2.837
2.03	2.64103
2.04	2.38072
2.05	2.06909
2.06	1.72154
2.07	1.35487
2.08	0.986354
2.09	0.632683
2.1	0.309017
2.11	0.0281181
2.12	-0.200356
2.13	-0.370358
2.14	-0.479734
2.15	-0.530249
2.16	-0.527376
2.17	-0.479852
2.18	-0.399026
2.19	-0.298054
2.2	-0.190983
2.21	-0.09179
2.22	-0.0134265
2.23	0.0330568
2.24	0.039259
2.25	5.55112e-16
2.26	-0.0863221
2.27	-0.21761
2.28	-0.388189
2.29	-0.58917
2.3	-0.809017
2.31	-1.0343
2.32	-1.25058
2.33	-1.44336
2.34	-1.59903
2.35	-1.70582
2.36	-1.75458
2.37	-1.73945
2.38	-1.65829
2.39	-1.51291
2.4	-1.30902
2.41	-1.05597
2.42	-0.766259
2.43	-0.454784
2.44	-0.138017
2.45	0.166977
2.46	0.44355
2.47	0.676458
2.48	0.852775
2.49	0.962671
2.5	1
2.51	0.962671
2.52	0.852775
2.53	0.676458
2.54	0.44355
2.55	0.166977
2.56	-0.138017
2.57	-0.454784
2.58	-0.766259
2.59	-1.05597
2.6	-1.30902
2.61	-1.51291
2.62	-1.65829
2.63	-1.73945
2.64	-1.75458
2.65	-1.70582
2.66	-1.59903
2.67	-1.44336
2.68	-1.25058
2.69	-1.0343
2.7	-0.809017
2.71	-0.58917
2.72	-0.388189
2.73	-0.21761
2.74	-0.0863221
2.75	-2.44249e-15
2.76	0.039259
2.77	0.0330568
2.78	-0.0134265
2.79	-0.09179
2.8	-0.190983
2.81	-0.298054
2.82	-0.399026
2.83	-0.479852
2.84	-0.527376
2.85	-0.530249
2.86	-0.479734
2.87	-0.370358
2.88	-0.200356
2.89	0.0281181
2.9	0.309017
2.91	0.632683
2.92	0.986354
2.93	1.35487
2.94	1.72154
2.95	2.06909
2.96	2.38072
2.97	2.64103
2.98	2.837
2.99	2.95872
3	3
3.01	2.95872
3.02	2.837
3.03	2.64103
3.04	2.38072
3.05	2.06909
3.06	1.72154
3.07	1.35487
3.08	0.986354
3.09	0.632683
3.1	0.309017
3.11	0.0281181
3.12	-0.200356
3.13	-0.370358
3.14	-0.479734
3.15	-0.530249
3.16	-0.527376
3.17	-0.479852
3.18	-0.399026
3.19	-0.298054
3.2	-0.190983
3.21	-0.09179
3.22	-0.0134265
3.23	0.0330568
3.24	0.039259
3.25	-8.88178e-16
3.26	-0.0863221
3.27	-0.21761
3.28	-0.388189
3.29	-0.58917
3.3	-0.809017
3.31	-1.0343
3.32	-1.25058
3.33	-1.44336
3.34	-1.59903
3.35	-1.70582
3.36	-1.75458
3.37	-1.73945
3.38	-1.65829
3.39	-1.51291
3.4	-1.30902
3.41	-1.05597
3.42	-0.766259
3.43	-0.454784
3.44	-0.138017
3.45	0.166977
3.46	0.44355
3.47	0.676458
3.48	0.852775
3.49	0.962671
3.5	1
3.51	0.962671
3.52	0.852775
3.53	0.676458
3.54	0.44355
3.55	0.166977
3.56	-0.138017
3.57	-0.454784
3.58	-0.766259
3.59	-1.05597
3.6	-1.30902
3.61	-1.51291
3.62	-1.65829
3.63	-1.73945
3.64	-1.75458
3.65	-1.70582
3.66	-1.59903
3.67	-1.44336
3.68	-1.25058
3.69	-1.0343
3.7	-0.809017
3.71	-0.58917
3.72	-0.388189
3.73	-0.21761
3.74	-0.0863221
3.75	-2.66454e-15
3.76	0.039259
3.77	0.0330568
3.78	-0.0134265
3.79	-0.09179
3.8	-0.190983
3.81	-0.298054
3.82	-0.399026
3.83	-0.479852
3.84	-0.527376
3.85	-0.530249
3.86	-0.479734
3.87	-0.370358
3.88	-0.200356
3.89	0.0281181
3.9	0.309017
3.91	0.632683
3.92	0.986354
3.93	1.35487
3.94	1.72154
3.95	2.06909
3.96	2.38072
3.97	2.64103
3.98	2.837
3.99	2.95872
4	3
4.01	2.95872
4.02	2.837
4.03	2.64103
4.04	2.38072
4.05	2.06909
4.06	1.72154
4.07	1.35487
4.08	0.986354
4.09	0.632683
4.1	0.309017
4.11	0.0281181
4.12	-0.200356
4.13	-0.370358
4.14	-0.479734
4.15	-0.530249
4.16	-0.527376
4.17	-0.479852
4.18	-0.399026
4.19	-0.298054
4.2	-0.190983
4.21	-0.09179
4.22	-0.0134265
4.23	0.0330568
4.24	0.039259
4.25	-6.66134e-16
4.26	-0.0863221
4.27	-0.21761
4.28	-0.388189
4.29	-0.58917
4.3	-0.809017
4.31	-1.0343
4.32	-1.25058
4.33	-1.44336
4.34	-1.59903
4.35	-1.70582
4.36	-1.75458
4.37	-1.73945
4.38	-1.65829
4.39	-1.51291
4.4	-1.30902
4.41	-1.05597
4.42	-0.766259
4.43	-0.454784
4.44	-0.138017
4.45	0.166977
4.46	0.44355
4.47	0.676458
4.48	0.852775
4.49	0.962671
4.5	1
4.51	0.962671
4.52	0.852775
4.53	0.676458
4.54	0.44355
4.55	0.166977
4.56	-0.138017
4.57	-0.454784
4.58	-0.766259
4.59	-1.05597
4.6	-1.30902
4.61	-1.51291
4.62	-1.65829
4.63	-1.73945
4.64	-1.75458
4.65	-1.70582
4.66	-1.59903
4.67	-1.44336
4.68	-1.25058
4.69	-1.0343
4.7	-0.809017
4.71	-0.58917
4.72	-0.388189
4.73	-0.21761
4.74	-0.0863221
4.75	-2.88658e-15
4.76	0.039259
4.77	0.0330568
4.78	-0.0134265
4.79	-0.09179
4.8	-0.190983
4.81	-0.298054
4.82	-0.399026
4.83	-0.479852
4.84	-0.527376
4.85	-0.530249
4.86	-0.479734
4.87	-0.370358
4.88	-0.200356
4.89	0.0281181
4.9	0.309017
4.91	0.632683
4.92	0.986354
4.93	1.35487
4.94	1.72154
4.95	2.06909
4.96	2.38072
4.97	2.64103
4.98	2.837
4.99	2.95872
5	3
5.01	2.95872
5.02	2.837
5.03	2.64103
5.04	2.38072
5.05	2.06909
5.06	1.72154
5.07	1.35487
5.08	0.986354
5.09	0.632683
5.1	0.309017
5.11	0.0281181
5.12	-0.200356
5.13	-0.370358
5.14	-0.479734
5.15	-0.530249
5.16	-0.527376
5.17	-0.479852
5.18	-0.399026
5.19	-0.298054
5.2	-0.190983
5.21	-0.09179
5.22	-0.0134265
5.23	0.0330568
5.24	0.039259
5.25	-4.44089e-16
5.26	-0.0863221
5.27	-0.21761
5.28	-0.388189
5.29	-0.58917
5.3	-0.809017
5.31	-1.0343
5.32	-1.25058
5.33	-1.44336
5.34	-1.59903
5.35	-1.70582
5.36	-1.75458
5.37	-1.73945
5.38	-1.65829
5.39	-1.51291
5.4	-1.30902
5.41	-1.05597
5.42	-0.766259
5.43	-0.454784
5.44	-0.138017
5.45	0.166977
5.46	0.44355
5.47	0.676458
5.48	0.852775
5.49	0.962671
5.5	1
5.51	0.962671
5.52	0.852775
5.53	0.676458
5.54	0.44355
5.55	0.166977
5.56	-0.138017
5.57	-0.454784
5.58	-0.766259
5.59	-1.05597
5.6	-1.30902
5.61	-1.51291
5.62	-1.65829
5.63	-1.73945
5.64	-1.75458
5.65	-1.70582
5.66	-1.59903
5.67	-1.44336
5.68	-1.25058
5.69	-1.0343
5.7	-0.809017
5.71	-0.58917
5.72	-0.388189
5.73	-0.21761
5.74	-0.0863221
5.75	-3.10862e-15
5.76	0.039259
5.77	0.0330568
5.78	-0.0134265
5.79	-0.09179
5.8	-0.190983
5.81	-0.298054
5.82	-0.399026
5.83	-0.479852
5.84	-0.527376
5.85	-0.530249
5.86	-0.479734
5.87	-0.370358
5.88	-0.200356
5.89	0.0281181
5.9	0.309017
5.91	0.632683
5.92	0.986354
5.93	1.35487
5.94	1.72154
5.95	2.06909
5.96	2.38072
5.97	2.64103
5.98	2.837
5.99	2.95872
6	3
6.01	2.95872
6.02	2.837
6.03	2.64103
6.04	2.38072
6.05	2.06909
6.06	1.72154
6.07	1.35487
6.08	0.986354
6.09	0.632683
6.1	0.309017
6.11	0.0281181
6.12	-0.200356
6.13	-0.370358
6.14	-0.479734
6.15	-0.530249
6.16	-0.527376
6.17	-0.479852
6.18	-0.399026
6.19	-0.298054
6.2	-0.190983
6.21	-0.09179
6.22	-0.0134265
6.23	0.0330568
6.24	0.039259
6.25	-2.22045e-16
6.26	-0.0863221
6.27	-0.21761
6.28	-0.388189
6.29	-0.58917
6.3	-0.809017
6.31	-1.0343
6.32	-1.25058
6.33	-1.44336
6.34	-1.59903
6.35	-1.70582
6.36	-1.75458
6.37	-1.73945
6.38	-1.65829
6.39	-1.51291
6.4	-1.30902
6.41	-1.05597
6.42	-0.766259
6.43	-0.454784
6.44	-0.138017
6.45	0.166977
6.46	0.44355
6.47	0.676458
6.48	0.852775
6.49	0.962671
6.5	1
6.51	0.962671
6.52	0.852775
6.53	0.676458
6.54	0.44355
6.55	0.166977
6.56	-0.138017
6.57	-0.454784
6.58	-0.766259
6.59	-1.05597
6.6	-1.30902
6.61	-1.51291
6.62	-1.65829
6.63	-1.73945
6.64	-1.75458
6.65	-1.70582
6.66	-1.59903
6.67	-1.44336
6.68	-1.25058
6.69	-1.0343
6.7	-0.809017
6.71	-0.58917
6.72	-0.388189
6.73	-0.21761
6.74	-0.0863221
6.75	-3.33067e-15
6.76	0.039259
6.77	0.0330568
6.78	-0.0134265
6.79	-0.09179
6.8	-0.190983
6.81	-0.298054
6.82	-0.399026
6.83	-0.479852
6.84	-0.527376
6.85	-0.530249
6.86	-0.479734
6.87	-0.370358
6.88	-0.200356
6.89	0.0281181
6.9	0.309017
6.91	0.632683
6.92	0.986354
6.93	1.35487
6.94	1.72154
6.95	2.06909
6.96	2.38072
6.97	2.64103
6.98	2.837
6.99	2.95872
7	3
7.01	2.95872
7.02	2.837
7.03	2.64103
7.04	2.38072
7.05	2.06909
7.06	1.72154
7.07	1.35487
7.08	0.986354
7.09	0.632683
7.1	0.309017
7.11	0.0281181
7.12	-0.200356
7.13	-0.370358
7.14	-0.479734
7.15	-0.530249
7.16	-0.527376
7.17	-0.479852
7.18	-0.399026
7.19	-0.298054
7.2	-0.190983
7.21	-0.09179
7.22	-0.0134265
7.23	0.0330568
7.24	0.039259
7.25	0
7.26	-0.0863221
7.27	-0.21761
7.28	-0.388189
7.29	-0.58917
7.3	-0.809017
7.31	-1.0343
7.32	-1.25058
7.33	-1.44336
7.34	-1.59903
7.35	-1.70582
7.36	-1.75458
7.37	-1.73945
7.38	-1.65829
7.39	-1.51291
7.4	-1.30902
7.41	-1.05597
7.42	-0.766259
7.43	-0.454784
7.44	-0.138017
7.45	0.166977
7.46	0.44355
7.47	0.676458
7.48	0.852775
7.49	0.962671
7.5	1
7.51	0.962671
7.52	0.852775
7.53	0.676458
7.54	0.44355
7.55	0.166977
7.56	-0.138017
7.57	-0.454784
7.58	-0.766259
7.59	-1.05597
7.6	-1.30902
7.61	-1.51291
7.62	-1.65829
7.63	-1.73945
7.64	-1.75458
7.65	-1.70582
7.66	-1.59903
7.67	-1.44336
7.68	-1.25058
7.69	-1.0343
7.7	-0.809017
7.71	-0.58917
7.72	-0.388189
7.73	-0.21761
7.74	-0.0863221
7.75	-3.77476e-15
7.76	0.039259
7.77	0.0330568
7.78	-0.0134265
7.79	-0.09179
7.8	-0.190983
7.81	-0.298054
7.82	-0.399026
7.83	-0.479852
7.84	-0.527376
7.85	-0.530249
7.86	-0.479734
7.87	-0.370358
7.88	-0.200356
7.89	0.0281181
7.9	0.309017
7.91	0.632683
7.92	0.986354
7.93	1.35487
7.94	1.72154
7.95	2.06909
7.96	2.38072
7.97	2.64103
7.98	2.837
7.99	2.95872
8	3
8.01	2.95872
8.02	2.837
8.03	2.64103
8.04	2.38072
8.05	2.06909
8.06	1.72154
8.07	1.35487
8.08	0.986354
8.09	0.632683
8.1	0.309017
8.11	0.0281181
8.12	-0.200356
8.13	-0.370358
8.14	-0.479734
8.15	-0.530249
8.16	-0.527376
8.17	-0.479852
8.18	-0.399026
8.19	-0.298054
8.2	-0.190983
8.21	-0.09179
8.22	-0.0134265
8.23	0.0330568
8.24	0.039259
8.25	2.22045e-16
8.26	-0.0863221
8.27	-0.21761
8.28	-0.388189
8.29	-0.58917
8.3	-0.809017
8.31	-1.0343
8.32	-1.25058
8.33	-1.44336
8.34	-1.59903
8.35	-1.70582
8.36	-1.75458
8.37	-1.73945
8.38	-1.65829
8.39	-1.51291
8.4	-1.30902
8.41	-1.05597
8.42	-0.766259
8.43	-0.454784
8.44	-0.138017
8.45	0.166977
8.46	0.44355
8.47	0.676458
8.48	0.852775
8.49	0.962671
8.5	1
8.51	0.962671
8.52	0.852775
8.53	0.676458
8.54	0.44355
8.55	0.166977
8.56	-0.138017
8.57	-0.454784
8.58	-0.766259
8.59	-1.05597
8.6	-1.30902
8.61	-1.51291
8.62	-1.65829
8.63	-1.73945
8.64	-1.75458
8.65	-1.70582
8.66	-1.59903
8.67	-1.44336
8.68	-1.25058
8.69	-1.0343
8.7	-0.809017
8.71	-0.58917
8.72	-0.388189
8.73	-0.21761
8.74	-0.0863221
8.75	-3.9968e-15
8.76	0.039259
8.77	0.0330568
8.78	-0.0134265
8.79	-0.09179
8.8	-0.190983
8.81	-0.298054
8.82	-0.399026
8.83	-0.479852
8.84	-0.527376
8.85	-0.530249
8.86	-0.479734
8.87	-0.370358
8.88	-0.200356
8.89	0.0281181
8.9	0.309017
8.91	0.632683
8.92	0.986354
8.93	1.35487
8.94	1.72154
8.95	2.06909
8.96	2.38072
8.97	2.64103
8.98	2.837
8.99	2.95872
9	3
9.01	2.95872
9.02	2.837
9.03	2.64103
9.04	2.38072
9.05	2.06909
9.06	1.72154
9.07	1.35487
9.08	0.986354
9.09	0.632683
9.1	0.309017
9.11	0.0281181
9.12	-0.200356
9.13	-0.370358
9.14	-0.479734
9.15	-0.530249
9.16	-0.527376
9.17	-0.479852
9.18	-0.399026
9.19	-0.298054
9.2	-0.190983
9.21	-0.09179
9.22	-0.0134265
9.23	0.0330568
9.24	0.039259
9.25	4.44089e-16
9.26	-0.0863221
9.27	-0.21761
9.28	-0.388189
9.29	-0.58917
9.3	-0.809017
9.31	-1.0343
9.32	-1.25058
9.33	-1.44336
9.34	-1.59903
9.35	-1.70582
9.36	-1.75458
9.37	-1.73945
9.38	-1.65829
9.39	-1.51291
9.4	-1.30902
9.41	-1.05597
9.42	-0.766259
9.43	-0.454784
9.44	-0.138017
9.45	0.166977
9.46	0.44355
9.47	0.676458
9.48	0.852775
9.49	0.962671
9.5	1
9.51	0.962671
9.52	0.852775
9.53	0.676458
9.54	0.44355
9.55	0.166977
9.56	-0.138017
9.57	-0.454784
9.58	-0.766259
9.59	-1.05597
9.6	-1.30902
9.61	-1.51291
9.62	-1.65829
9.63	-1.73945
9.64	-1.75458
9.65	-1.70582
9.66	-1.59903
9.67	-1.44336
9.68	-1.25058
9.69	-1.0343
9.7	-0.809017
9.71	-0.58917
9.72	-0.388189
9.73	-0.21761
9.74	-0.0863221
9.75	-4.21885e-15
9.76	0.039259
9.77	0.0330568
9.78	-0.0134265
9.79	-0.09179
9.8	-0.190983
9.81	-0.298054
9.82	-0.399026
9.83	-0.479852
9.84	-0.527376
9.85	-0.530249
9.86	-0.479734
9.87	-0.370358
9.88	-0.200356
9.89	0.0281181
9.9	0.309017
9.91	0.632683
9.92	0.986354
9.93	1.35487
9.94	1.72154
9.95	2.06909
9.96	2.38072
9.97	2.64103
9.98	2.837
9.99	2.95872
10	3
10.01	2.95872
10.02	2.837
10.03	2.64103
10.04	2.38072
10.05	2.06909
10.06	1.72154
10.07	1.35487
10.08	0.986354
10.09	0.632683
10.1	0.309017
10.11	0.0281181
10.12	-0.200356
10.13	-0.370358
10.14	-0.479734
10.15	-0.530249
10.16	-0.527376
10.17	-0.479852
10.18	-0.399026
10.19	-0.298054
10.2	-0.190983
10.21	-0.09179
10.22	-0.0134265
10.23	0.0330568
10.24	0.039259
10.25	7.88258e-15
10.26	-0.0863221
10.27	-0.21761
10.28	-0.388189
10.29	-0.58917
10.3	-0.809017
10.31	-1.0343
10.32	-1.25058
10.33	-1.44336
10.34	-1.59903
10.35	-1.70582
10.36	-1.75458
10.37	-1.73945
10.38	-1.65829
10.39	-1.51291
10.4	-1.30902
10.41	-1.05597
10.42	-0.766259
10.43	-0.454784
10.44	-0.138017
10.45	0.166977
10.46	0.44355
10.47	0.676458
10.48	0.852775
10.49	0.962671
10.5	1
10.51	0.962671
10.52	0.852775
10.53	0.676458
10.54	0.44355
10.55	0.166977
10.56	-0.138017
10.57	-0.454784
10.58	-0.766259
10.59	-1.05597
10.6	-1.30902
10.61	-1.51291
10.62	-1.65829
10.63	-1.73945
10.64	-1.75458
10.65	-1.70582
10.66	-1.59903
10.67	-1.44336
10.68	-1.25058
10.69	-1.0343
10.7	-0.809017
10.71	-0.58917
10.72	-0.388189
10.73	-0.21761
10.74	-0.0863221
10.75	-4.44089e-15
10.76	0.039259
10.77	0.0330568
10.78	-0.0134265
10.79	-0.09179
10.8	-0.190983
10.81	-0.298054
10.82	-0.399026
10.83	-0.479852
10.84	-0.527376
10.85	-0.530249
10.86	-0.479734
10.87	-0.370358
10.88	-0.200356
10.89	0.0281181
10.9	0.309017
10.91	0.632683
10.92	0.986354
10.93	1.35487
10.94	1.72154
10.95	2.06909
10.96	2.38072
10.97	2.64103
10.98	2.837
10.99	2.95872
11	3
11.01	2.95872
11.02	2.837
11.03	2.64103
11.04	2.38072
11.05	2.06909
11.06	1.72154
11.07	1.35487
11.08	0.986354
11.09	0.632683
11.1	0.309017
11.11	0.0281181
11.12	-0.200356
11.13	-0.370358
11.14	-0.479734
11.15	-0.530249
11.16	-0.527376
11.17	-0.479852
11.18	-0.399026
11.19	-0.298054
11.2	-0.190983
11.21	-0.09179
11.22	-0.0134265
11.23	0.0330568
11.24	0.039259
11.25	9.99201e-16
11.26	-0.0863221
11.27	-0.21761
11.28	-0.388189
11.29	-0.58917
11.3	-0.809017
11.31	-1.0343
11.32	-1.25058
11.33	-1.44336
11.34	-1.59903
11.35	-1.70582
11.36	-1.75458
11.37	-1.73945
11.38	-1.65829
11.39	-1.51291
11.4	-1.30902
11.41	-1.05597
11.42	-0.766259
11.43	-0.454784
11.44	-0.138017
11.45	0.166977
11.46	0.44355
11.47	0.676458
11.48	0.852775
11.49	0.962671
11.5	1
11.51	0.962671
11.52	0.852775
11.53	0.676458
11.54	0.44355
11.55	0.166977
11.56	-0.138017
11.57	-0.454784
11.58	-0.766259
11.59	-1.05597
11.6	-1.30902
11.61	-1.51291
11.62	-1.65829
11.63	-1.73945
11.64	-1.75458
11.65	-1.70582
11.66	-1.59903
11.67	-1.44336
11.68	-1.25058
11.69	-1.0343
11.7	-0.809017
11.71	-0.58917
11.72	-0.388189
11.73	-0.21761
11.74	-0.0863221
11.75	2.44249e-15
11.76	0.039259
11.77	0.0330568
11.78	-0.0134265
11.79	-0.09179
11.8	-0.190983
11.81	-0.298054
11.82	-0.399026
11.83	-0.479852
11.84	-0.527376
11.85	-0.530249
11.86	-0.479734
11.87	-0.370358
11.88	-0.200356
11.89	0.0281181
11.9	0.309017
11.91	0.632683
11.92	0.986354
11.93	1.35487
11.94	1.72154
11.95	2.06909
11.96	2.38072
11.97	2.64103
11.98	2.837
11.99	2.95872
12	3
12.01	2.95872
12.02	2.837
12.03	2.64103
12.04	2.38072
12.05	2.06909
12.06	1.72154
12.07	1.35487
12.08	0.986354
12.09	0.632683
12.1	0.309017
12.11	0.0281181
12.12	-0.200356
12.13	-0.370358
12.14	-0.479734
12.15	-0.530249
12.16	-0.527376
12.17	-0.479852
12.18	-0.399026
12.19	-0.298054
12.2	-0.190983
12.21	-0.09179
12.22	-0.0134265
12.23	0.0330568
12.24	0.039259
12.25	8.32667e-15
12.26	-0.0863221
12.27	-0.21761
12.28	-0.388189
12.29	-0.58917
12.3	-0.809017
12.31	-1.0343
12.32	-1.25058
12.33	-1.44336
12.34	-1.59903
12.35	-1.70582
12.36	-1.75458
12.37	-1.73945
12.38	-1.65829
12.39	-1.51291
12.4	-1.30902
12.41	-1.05597
12.42	-0.766259
12.43	-0.454784
12.44	-0.138017
12.45	0.166977
12.46	0.44355
12.47	0.676458
12.48	0.852775
12.49	0.962671
12.5	1
12.51	0.962671
12.52	0.852775
12.53	0.676458
12.54	0.44355
12.55	0.166977
12.56	-0.138017
12.57	-0.454784
12.58	-0.766259
12.59	-1.05597
12.6	-1.30902
12.61	-1.51291
12.62	-1.65829
12.63	-1.73945
12.64	-1.75458
12.65	-1.70582
12.66	-1.59903
12.67	-1.44336
12.68	-1.25058
12.69	-1.0343
12.7	-0.809017
12.71	-0.58917
12.72	-0.388189
12.73	-0.21761
12.74	-0.0863221
12.75	-4.88498e-15
12.76	0.039259
12.77	0.0330568
12.78	-0.0134265
12.79	-0.09179
12.8	-0.190983
12.81	-0.298054
12.82	-0.399026
12.83	-0.479852
12.84	-0.527376
12.85	-0.530249
12.86	-0.479734
12.87	-0.370358
12.88	-0.200356
12.89	0.0281181
12.9	0.309017
12.91	0.632683
12.92	0.986354
12.93	1.35487
12.94	1.72154
12.95	2.06909
12.96	2.38072
12.97	2.64103
12.98	2.837
12.99	2.95872
13	3
13.01	2.95872
13.02	2.837
13.03	2.64103
13.04	2.38072
13.05	2.06909
13.06	1.72154
13.07	1.35487
13.08	0.986354
13.09	0.632683
13.1	0.309017
13.11	0.0281181
13.12	-0.200356
13.13	-0.370358
13.14	-0.479734
13.15	-0.530249
13.16	-0.527376
13.17	-0.479852
13.18	-0.399026
13.19	-0.298054
13.2	-0.190983
13.21	-0.09179
13.22	-0.0134265
13.23	0.0330568
13.24	0.039259
13.25	1.44329e-15
13.26	-0.0863221
13.27	-0.21761
13.28	-0.388189
13.29	-0.58917
13.3	-0.809017
13.31	-1.0343
13.32	-1.25058
13.33	-1.44336
13.34	-1.59903
13.35	-1.70582
13.36	-1.75458
13.37	-1.73945
13.38	-1.65829
13.39	-1.51291
13.4	-1.30902
13.41	-1.05597
13.42	-0.766259
13.43	-0.454784
13.44	-0.138017
13.45	0.166977
13.46	0.44355
13.47	0.676458
13.48	0.852775
13.49	0.962671
13.5	1
13.51	0.962671
13.52	0.852775
13.53	0.676458
13.54	0.44355
13.55	0.166977
13.56	-0.138017
13.57	-0.454784
13.58	-0.766259
13.59	-1.05597
13.6	-1.30902
13.61	-1.51291
13.62	-1.65829
13.63	-1.73945
13.64	-1.75458
13.65	-1.70582
13.66	-1.59903
13.67	-1.44336
13.68	-1.25058
13.69	-1.0343
13.7	-0.809017
13.71	-0.58917
13.72	-0.388189
13.73	-0.21761
13.74	-0.0863221
13.75	1.9984e-15
13.76	0.039259
13.77	0.0330568
13.78	-0.0134265
13.79	-0.09179
13.8	-0.190983
13.81	-0.298054
13.82	-0.399026
13.83	-0.479852
13.84	-0.527376
13.85	-0.530249
13.86	-0.479734
13.87	-0.370358
13.88	-0.200356
13.89	0.0281181
13.9	0.309017
13.91	0.632683
13.92	0.986354
13.93	1.35487
13.94	1.72154
13.95	2.06909
13.96	2.38072
13.97	2.64103
13.98	2.837
13.99	2.95872
14	3
14.01	2.95872
14.02	2.837
14.03	2.64103
14.04	2.38072
14.05	2.06909
14.06	1.72154
14.07	1.35487
14.08	0.986354
14.09	0.632683
14.1	0.309017
14.11	0.0281181
14.12	-0.200356
14.13	-0.370358
14.14	-0.479734
14.15	-0.530249
14.16	-0.527376
14.17	-0.479852
14.18	-0.399026
14.19	-0.298054
14.2	-0.190983
14.21	-0.09179
14.22	-0.0134265
14.23	0.0330568
14.24	0.039259
14.25	8.77076e-15
14.26	-0.0863221
14.27	-0.21761
14.28	-0.388189
14.29	-0.58917
14.3	-0.809017
14.31	-1.0343
14.32	-1.25058
14.33	-1.44336
14.34	-1.59903
14.35	-1.70582
14.36	-1.75458
14.37	-1.73945
14.38	-1.65829
14.39	-1.51291
14.4	-1.30902
14.41	-1.05597
14.42	-0.766259
14.43	-0.454784
14.44	-0.138017
14.45	0.166977
14.46	0.44355
14.47	0.676458
14.48	0.852775
14.49	0.962671
14.5	1
14.51	0.962671
14.52	0.852775
14.53	0.676458
14.54	0.44355
14.55	0.166977
14.56	-0.138017
14.57	-0.454784
14.58	-0.766259
14.59	-1.05597
14.6	-1.30902
14.61	-1.51291
14.62	-1.65829
14.63	-1.73945
14.64	-1.75458
14.65	-1.70582
14.66	-1.59903
14.67	-1.44336
14.68	-1.25058
14.69	-1.0343
14.7	-0.809017
14.71	-0.58917
14.72	-0.388189
14.73	-0.21761
14.74	-0.0863221
14.75	-5.32907e-15

## Sheet: Heatmap data
This table links each heatmap in Extended Data 5 to an external source file.
Subplot	Spectrum	External .csv filename
fCWT	Full	figure_ed5_fcwt_source_full.csv
	Detail	figure_ed5_fcwt_source_detail.csv
Matlab	Full	figure_ed5_matlab_source_full.csv
	Detail	figure_ed5_matlab_source_detail.csv
How to use
All .CSV files have row and column names corresponding to the frequency and time scales, respectively. Consequently, each cell corresponds to a datapoint in the plotted heatmap at time t and frequency f. The value inside a cell describes the power of the time-frequency spectrum (plotted as a heatmap) for frequency f at time t.
CSV structure of a NxM heatmap
Freq(Hz)\Time(s)	Time_0	t_1	t_2	…	t_N
frequency_0	Time-frequency power values
f_1
f_2
…
f_M
