# Supplementary material for: The fast continuous wavelet transformation (fCWT) for real-time, high-quality, noise-resistant time–frequency analysis
Source: Nat Comput Sci. 2022 Jan 27;2(1):47–58. doi: 10.1038/s43588-021-00183-z (PMC10766549; doi:10.1038/s43588-021-00183-z)
Supplement: Supplementary file 7 — Zipped example and heatmap source data. [file 43588_2021_183_MOESM7_ESM.zip › Figure Extended Data 5/figure_ed5_fcwt_source_full.csv]

Freq(Hz)\Time(s)	0.01s	0.02s	0.03s	0.04s	0.05s	0.06s	0.07s	0.08s	0.09s	0.1s	0.11s	0.12s	0.13s	0.14s	0.15s	0.16s	0.17s	0.18s	0.19s	0.2s	0.21s	0.22s	0.23s	0.24s	0.25s	0.26s	0.27s	0.28s	0.29s	0.3s	0.31s	0.32s	0.33s	0.34s	0.35s	0.36s	0.37s	0.38s	0.39s	0.4s	0.41s	0.42s	0.43s	0.44s	0.45s	0.46s	0.47s	0.48s	0.49s
12.5Hz	0.2155	0.2146	0.2128	0.2101	0.2065	0.2021	0.1969	0.1911	0.1846	0.1776	0.1701	0.1622	0.154	0.1456	0.137	0.1284	0.1199	0.1114	0.103	0.0949	0.0871	0.0795	0.0723	0.0655	0.059	0.053	0.0473	0.0421	0.0373	0.0329	0.0289	0.0253	0.022	0.0191	0.0165	0.0142	0.0121	0.0103	0.0088	0.0074	0.0062	0.0052	0.0044	0.0036	0.003	0.0025	0.002	0.0016	0.0013
12.32Hz	0.0084	0.2156	0.2147	0.2129	0.2103	0.2068	0.2025	0.1975	0.1918	0.1855	0.1786	0.1713	0.1636	0.1555	0.1473	0.1389	0.1304	0.1219	0.1135	0.1053	0.0972	0.0894	0.0818	0.0746	0.0677	0.0612	0.0551	0.0494	0.0441	0.0392	0.0347	0.0306	0.0269	0.0235	0.0205	0.0177	0.0153	0.0132	0.0113	0.0096	0.0081	0.0069	0.0058	0.0049	0.0041	0.0034	0.0028	0.0023	0.0019
12.14Hz	0.2158	0.2149	0.2132	0.2106	0.2072	0.2031	0.1982	0.1926	0.1864	0.1797	0.1726	0.165	0.1571	0.149	0.1407	0.1324	0.124	0.1157	0.1075	0.0995	0.0917	0.0842	0.077	0.0701	0.0635	0.0574	0.0516	0.0462	0.0412	0.0366	0.0324	0.0285	0.025	0.0219	0.0191	0.0165	0.0143	0.0123	0.0105	0.009	0.0076	0.0064	0.0054	0.0045	0.0038	0.0032	0.0026	0.0022	0.0018
11.97Hz	0.0088	0.216	0.2152	0.2135	0.211	0.2077	0.2036	0.1989	0.1934	0.1874	0.1809	0.1738	0.1664	0.1587	0.1507	0.1426	0.1344	0.1261	0.1179	0.1098	0.1018	0.0941	0.0866	0.0793	0.0724	0.0658	0.0596	0.0538	0.0483	0.0432	0.0385	0.0342	0.0303	0.0267	0.0234	0.0204	0.0178	0.0154	0.0133	0.0115	0.0098	0.0084	0.0071	0.006	0.0051	0.0043	0.0036	0.003	0.0025
11.8Hz	0.2162	0.2154	0.2138	0.2113	0.2081	0.2042	0.1995	0.1942	0.1884	0.182	0.1751	0.1678	0.1603	0.1524	0.1444	0.1363	0.1282	0.1201	0.112	0.1041	0.0964	0.0889	0.0817	0.0748	0.0682	0.0619	0.056	0.0505	0.0453	0.0405	0.0361	0.0321	0.0283	0.025	0.0219	0.0191	0.0167	0.0144	0.0125	0.0107	0.0092	0.0079	0.0067	0.0057	0.0048	0.004	0.0034	0.0028	0.0023
11.63Hz	0.0093	0.2165	0.2157	0.2141	0.2117	0.2086	0.2047	0.2002	0.1951	0.1893	0.1831	0.1763	0.1692	0.1618	0.1541	0.1463	0.1383	0.1303	0.1222	0.1143	0.1064	0.0988	0.0913	0.0841	0.0771	0.0705	0.0642	0.0583	0.0527	0.0474	0.0426	0.038	0.0339	0.0301	0.0266	0.0234	0.0205	0.0179	0.0156	0.0136	0.0117	0.0101	0.0087	0.0074	0.0063	0.0054	0.0045	0.0038	0.0032
11.46Hz	0.2167	0.216	0.2144	0.2121	0.2091	0.2054	0.2009	0.1959	0.1903	0.1842	0.1776	0.1707	0.1634	0.1559	0.1481	0.1403	0.1324	0.1244	0.1166	0.1088	0.1012	0.0937	0.0865	0.0796	0.0729	0.0666	0.0606	0.0549	0.0496	0.0446	0.04	0.0358	0.0318	0.0282	0.0249	0.022	0.0193	0.0168	0.0147	0.0127	0.011	0.0095	0.0081	0.0069	0.0059	0.005	0.0042	0.0036	0.003
11.3Hz	0.0098	0.217	0.2163	0.2148	0.2125	0.2096	0.2059	0.2016	0.1967	0.1913	0.1853	0.1789	0.1721	0.1649	0.1575	0.15	0.1422	0.1344	0.1266	0.1188	0.1111	0.1035	0.0961	0.0889	0.082	0.0753	0.069	0.0629	0.0572	0.0518	0.0468	0.0421	0.0377	0.0337	0.03	0.0266	0.0235	0.0207	0.0182	0.0159	0.0138	0.012	0.0104	0.009	0.0077	0.0066	0.0056	0.0048	0.004
11.14Hz	0.2173	0.2166	0.2151	0.2129	0.21	0.2065	0.2023	0.1975	0.1922	0.1863	0.18	0.1734	0.1664	0.1591	0.1517	0.1441	0.1364	0.1286	0.1209	0.1133	0.1057	0.0984	0.0912	0.0843	0.0776	0.0712	0.0651	0.0594	0.0539	0.0488	0.044	0.0396	0.0355	0.0317	0.0282	0.025	0.0221	0.0195	0.0171	0.015	0.013	0.0113	0.0098	0.0085	0.0073	0.0063	0.0054	0.0046	0.0039
10.98Hz	0.0103	0.2176	0.2169	0.2155	0.2134	0.2106	0.2071	0.203	0.1984	0.1932	0.1875	0.1813	0.1748	0.168	0.1609	0.1535	0.146	0.1385	0.1308	0.1232	0.1157	0.1082	0.1009	0.0937	0.0868	0.0802	0.0737	0.0676	0.0618	0.0563	0.0511	0.0462	0.0417	0.0375	0.0336	0.03	0.0267	0.0237	0.0209	0.0184	0.0162	0.0142	0.0123	0.0107	0.0093	0.008	0.0069	0.0059	0.0051
10.82Hz	0.218	0.2173	0.2159	0.2139	0.2111	0.2078	0.2038	0.1992	0.1941	0.1886	0.1826	0.1762	0.1695	0.1625	0.1553	0.1479	0.1405	0.1329	0.1254	0.1179	0.1105	0.1033	0.0962	0.0893	0.0826	0.0762	0.07	0.0641	0.0586	0.0533	0.0484	0.0438	0.0394	0.0354	0.0317	0.0283	0.0252	0.0224	0.0198	0.0174	0.0153	0.0134	0.0117	0.0102	0.0088	0.0076	0.0066	0.0056	0.0048
10.66Hz	0.0109	0.2183	0.2177	0.2163	0.2143	0.2117	0.2084	0.2045	0.2001	0.1951	0.1897	0.1838	0.1775	0.171	0.1641	0.1571	0.1498	0.1425	0.135	0.1276	0.1202	0.1129	0.1056	0.0986	0.0917	0.085	0.0786	0.0724	0.0665	0.0609	0.0556	0.0506	0.0459	0.0415	0.0374	0.0336	0.0301	0.0268	0.0239	0.0212	0.0188	0.0165	0.0145	0.0127	0.0111	0.0097	0.0084	0.0073	0.0063
10.51Hz	0.2187	0.2181	0.2168	0.2148	0.2122	0.209	0.2053	0.2009	0.1961	0.1908	0.185	0.1789	0.1725	0.1658	0.1588	0.1517	0.1445	0.1371	0.1298	0.1225	0.1152	0.108	0.101	0.0941	0.0875	0.081	0.0748	0.0689	0.0632	0.0579	0.0528	0.048	0.0435	0.0393	0.0355	0.0318	0.0285	0.0255	0.0227	0.0201	0.0178	0.0157	0.0138	0.0121	0.0106	0.0092	0.008	0.0069	0.006
10.36Hz	0.0114	0.2191	0.2185	0.2173	0.2153	0.2128	0.2097	0.206	0.2018	0.1971	0.1919	0.1863	0.1803	0.174	0.1674	0.1606	0.1536	0.1465	0.1393	0.132	0.1248	0.1176	0.1104	0.1035	0.0966	0.09	0.0835	0.0773	0.0714	0.0657	0.0602	0.0551	0.0502	0.0457	0.0414	0.0374	0.0337	0.0303	0.0272	0.0243	0.0216	0.0192	0.017	0.015	0.0132	0.0116	0.0101	0.0088	0.0077
10.21Hz	0.2196	0.219	0.2178	0.2159	0.2134	0.2104	0.2068	0.2027	0.1981	0.193	0.1875	0.1817	0.1755	0.169	0.1623	0.1555	0.1485	0.1413	0.1342	0.127	0.1199	0.1128	0.1059	0.0991	0.0925	0.086	0.0798	0.0738	0.0681	0.0626	0.0574	0.0525	0.0479	0.0435	0.0394	0.0356	0.0321	0.0289	0.0259	0.0231	0.0206	0.0183	0.0162	0.0143	0.0126	0.0111	0.0097	0.0085	0.0074
10.07Hz	0.0122	0.2201	0.2195	0.2183	0.2165	0.2141	0.2111	0.2076	0.2036	0.1991	0.1941	0.1888	0.183	0.177	0.1706	0.1641	0.1573	0.1504	0.1434	0.1364	0.1293	0.1222	0.1152	0.1083	0.1015	0.0949	0.0885	0.0823	0.0762	0.0705	0.065	0.0597	0.0547	0.05	0.0456	0.0414	0.0375	0.0339	0.0306	0.0274	0.0246	0.022	0.0196	0.0174	0.0154	0.0136	0.012	0.0105	0.0092
9.92Hz	0.2205	0.2199	0.2188	0.217	0.2147	0.2118	0.2084	0.2045	0.2001	0.1952	0.19	0.1844	0.1785	0.1723	0.1658	0.1592	0.1524	0.1455	0.1385	0.1315	0.1246	0.1176	0.1108	0.104	0.0975	0.091	0.0848	0.0788	0.073	0.0674	0.0621	0.0571	0.0523	0.0478	0.0436	0.0396	0.0359	0.0324	0.0292	0.0263	0.0235	0.021	0.0187	0.0166	0.0147	0.013	0.0115	0.01	0.0088
9.78Hz	0.0129	0.221	0.2205	0.2193	0.2176	0.2153	0.2125	0.2092	0.2054	0.2011	0.1964	0.1912	0.1858	0.18	0.1739	0.1676	0.161	0.1544	0.1476	0.1407	0.1338	0.1269	0.12	0.1132	0.1066	0.1	0.0936	0.0874	0.0813	0.0755	0.0699	0.0646	0.0595	0.0547	0.0501	0.0458	0.0417	0.0379	0.0344	0.0311	0.028	0.0252	0.0226	0.0202	0.0181	0.0161	0.0143	0.0126	0.0112
9.64Hz	0.2216	0.221	0.2199	0.2182	0.216	0.2133	0.21	0.2063	0.2021	0.1975	0.1925	0.1871	0.1814	0.1755	0.1693	0.1629	0.1563	0.1496	0.1429	0.136	0.1292	0.1224	0.1157	0.109	0.1025	0.0961	0.0899	0.0839	0.078	0.0724	0.067	0.0619	0.057	0.0523	0.048	0.0438	0.0399	0.0363	0.0329	0.0298	0.0269	0.0242	0.0217	0.0194	0.0173	0.0155	0.0137	0.0122	0.0107
9.5Hz	0.0137	0.2221	0.2216	0.2205	0.2189	0.2167	0.214	0.2109	0.2072	0.2031	0.1986	0.1937	0.1885	0.1829	0.1771	0.171	0.1647	0.1583	0.1517	0.145	0.1383	0.1315	0.1248	0.1181	0.1115	0.105	0.0987	0.0925	0.0864	0.0806	0.0749	0.0695	0.0643	0.0594	0.0547	0.0502	0.046	0.042	0.0383	0.0349	0.0316	0.0286	0.0258	0.0232	0.0209	0.0187	0.0167	0.0149	0.0132
9.36Hz	0.2228	0.2223	0.2212	0.2197	0.2176	0.215	0.2119	0.2083	0.2043	0.1999	0.1951	0.19	0.1845	0.1788	0.1728	0.1667	0.1603	0.1538	0.1473	0.1406	0.134	0.1273	0.1207	0.1141	0.1076	0.1013	0.0951	0.089	0.0832	0.0775	0.0721	0.0668	0.0618	0.0571	0.0525	0.0482	0.0442	0.0404	0.0368	0.0335	0.0304	0.0275	0.0248	0.0223	0.02	0.0179	0.016	0.0143	0.0127
9.23Hz	0.0145	0.2233	0.2228	0.2218	0.2203	0.2182	0.2157	0.2127	0.2092	0.2053	0.201	0.1963	0.1913	0.186	0.1804	0.1745	0.1684	0.1622	0.1558	0.1493	0.1428	0.1362	0.1296	0.123	0.1165	0.1101	0.1038	0.0976	0.0916	0.0857	0.08	0.0746	0.0693	0.0643	0.0594	0.0548	0.0505	0.0464	0.0425	0.0388	0.0354	0.0322	0.0293	0.0265	0.0239	0.0216	0.0194	0.0174	0.0156
9.1Hz	0.2238	0.2233	0.2223	0.2208	0.2189	0.2164	0.2134	0.2101	0.2063	0.2021	0.1975	0.1926	0.1874	0.1819	0.1762	0.1702	0.1641	0.1578	0.1515	0.145	0.1385	0.132	0.1255	0.1191	0.1127	0.1064	0.1003	0.0943	0.0884	0.0827	0.0772	0.0719	0.0668	0.062	0.0573	0.0529	0.0487	0.0448	0.041	0.0375	0.0342	0.0312	0.0283	0.0256	0.0232	0.0209	0.0188	0.0169	0.0151
8.97Hz	0.0155	0.2247	0.2242	0.2232	0.2218	0.2198	0.2174	0.2145	0.2112	0.2075	0.2034	0.1989	0.1941	0.189	0.1836	0.178	0.1722	0.1661	0.16	0.1537	0.1473	0.1409	0.1344	0.128	0.1216	0.1153	0.109	0.1029	0.0969	0.091	0.0853	0.0798	0.0745	0.0693	0.0644	0.0597	0.0552	0.051	0.0469	0.0431	0.0395	0.0362	0.033	0.0301	0.0273	0.0248	0.0224	0.0202	0.0182
8.84Hz	0.2254	0.225	0.224	0.2226	0.2207	0.2183	0.2155	0.2123	0.2087	0.2047	0.2003	0.1956	0.1906	0.1853	0.1798	0.174	0.1681	0.162	0.1558	0.1495	0.1432	0.1368	0.1305	0.1241	0.1178	0.1116	0.1055	0.0995	0.0936	0.0879	0.0824	0.077	0.0719	0.0669	0.0621	0.0576	0.0533	0.0492	0.0453	0.0416	0.0381	0.0349	0.0318	0.029	0.0264	0.0239	0.0216	0.0195	0.0176
8.71Hz	0.0166	0.2262	0.2257	0.2248	0.2234	0.2216	0.2193	0.2165	0.2134	0.2098	0.2059	0.2016	0.197	0.1921	0.1869	0.1815	0.1759	0.1701	0.1641	0.158	0.1518	0.1455	0.1392	0.1329	0.1267	0.1204	0.1142	0.1082	0.1022	0.0963	0.0906	0.0851	0.0797	0.0745	0.0695	0.0647	0.0601	0.0557	0.0515	0.0476	0.0438	0.0403	0.0369	0.0338	0.0309	0.0281	0.0256	0.0232	0.021
8.59Hz	0.227	0.2265	0.2256	0.2243	0.2225	0.2202	0.2176	0.2145	0.211	0.2072	0.203	0.1985	0.1937	0.1886	0.1833	0.1778	0.172	0.1662	0.1602	0.1541	0.1479	0.1417	0.1354	0.1292	0.123	0.1169	0.1108	0.1049	0.099	0.0933	0.0878	0.0824	0.0771	0.0721	0.0672	0.0626	0.0582	0.0539	0.0499	0.046	0.0424	0.039	0.0358	0.0328	0.03	0.0273	0.0249	0.0226	0.0205
8.46Hz	0.0178	0.2278	0.2274	0.2265	0.2252	0.2234	0.2212	0.2186	0.2156	0.2122	0.2085	0.2044	0.2	0.1953	0.1903	0.1851	0.1797	0.174	0.1683	0.1623	0.1563	0.1502	0.1441	0.1379	0.1318	0.1256	0.1195	0.1135	0.1076	0.1017	0.096	0.0905	0.085	0.0798	0.0747	0.0698	0.0651	0.0606	0.0563	0.0522	0.0483	0.0446	0.0411	0.0378	0.0347	0.0318	0.0291	0.0266	0.0242
8.34Hz	0.2287	0.2283	0.2274	0.2261	0.2244	0.2223	0.2197	0.2168	0.2135	0.2098	0.2058	0.2014	0.1968	0.1919	0.1868	0.1815	0.1759	0.1702	0.1644	0.1585	0.1524	0.1464	0.1403	0.1341	0.128	0.122	0.116	0.1101	0.1043	0.0986	0.093	0.0876	0.0823	0.0772	0.0723	0.0676	0.063	0.0587	0.0545	0.0505	0.0468	0.0432	0.0399	0.0367	0.0337	0.0309	0.0283	0.0258	0.0236
8.22Hz	0.0189	0.2296	0.2292	0.2284	0.2271	0.2255	0.2234	0.2209	0.218	0.2148	0.2112	0.2073	0.2031	0.1986	0.1938	0.1888	0.1835	0.1781	0.1725	0.1668	0.1609	0.155	0.149	0.143	0.1369	0.1309	0.1249	0.119	0.1131	0.1073	0.1016	0.096	0.0906	0.0853	0.0802	0.0752	0.0704	0.0658	0.0614	0.0572	0.0531	0.0493	0.0456	0.0422	0.0389	0.0358	0.0329	0.0302	0.0276
8.11Hz	0.2306	0.2302	0.2294	0.2282	0.2265	0.2245	0.2221	0.2193	0.2161	0.2126	0.2088	0.2046	0.2002	0.1955	0.1906	0.1855	0.1802	0.1747	0.169	0.1633	0.1574	0.1515	0.1455	0.1396	0.1336	0.1276	0.1217	0.1159	0.1101	0.1044	0.0989	0.0934	0.0881	0.083	0.078	0.0732	0.0685	0.064	0.0597	0.0556	0.0517	0.048	0.0445	0.0411	0.0379	0.0349	0.0321	0.0295	0.027
7.99Hz	0.0203	0.2317	0.2313	0.2305	0.2293	0.2277	0.2257	0.2234	0.2206	0.2175	0.2141	0.2104	0.2063	0.202	0.1974	0.1926	0.1875	0.1823	0.1769	0.1713	0.1656	0.1599	0.154	0.1481	0.1422	0.1363	0.1304	0.1245	0.1187	0.1129	0.1073	0.1017	0.0963	0.0909	0.0858	0.0808	0.0759	0.0712	0.0667	0.0623	0.0582	0.0542	0.0504	0.0468	0.0433	0.0401	0.037	0.0341	0.0314
7.87Hz	0.2327	0.2324	0.2316	0.2304	0.2289	0.2269	0.2246	0.2219	0.2189	0.2156	0.2119	0.2079	0.2037	0.1992	0.1944	0.1895	0.1843	0.179	0.1736	0.168	0.1623	0.1565	0.1507	0.1448	0.139	0.1331	0.1273	0.1215	0.1157	0.1101	0.1045	0.0991	0.0938	0.0886	0.0835	0.0786	0.0739	0.0693	0.0649	0.0607	0.0567	0.0528	0.0491	0.0456	0.0423	0.0391	0.0361	0.0333	0.0307
7.76Hz	0.022	0.2339	0.2335	0.2327	0.2316	0.2301	0.2282	0.2259	0.2233	0.2204	0.2171	0.2135	0.2096	0.2054	0.201	0.1964	0.1915	0.1864	0.1812	0.1758	0.1703	0.1647	0.159	0.1533	0.1475	0.1416	0.1358	0.13	0.1243	0.1186	0.113	0.1074	0.102	0.0966	0.0914	0.0864	0.0815	0.0767	0.0721	0.0676	0.0633	0.0592	0.0553	0.0515	0.048	0.0445	0.0413	0.0383	0.0354
7.65Hz	0.2351	0.2347	0.234	0.2329	0.2314	0.2296	0.2274	0.2248	0.2219	0.2187	0.2152	0.2114	0.2073	0.203	0.1984	0.1936	0.1886	0.1835	0.1782	0.1728	0.1672	0.1616	0.1559	0.1502	0.1444	0.1387	0.1329	0.1272	0.1215	0.1159	0.1104	0.1049	0.0996	0.0944	0.0893	0.0844	0.0795	0.0749	0.0704	0.0661	0.0619	0.0579	0.0541	0.0504	0.0469	0.0436	0.0405	0.0375	0.0347
7.54Hz	0.0237	0.2363	0.236	0.2353	0.2342	0.2328	0.231	0.2288	0.2263	0.2235	0.2203	0.2169	0.2132	0.2092	0.2049	0.2004	0.1957	0.1908	0.1858	0.1806	0.1752	0.1698	0.1642	0.1586	0.1529	0.1472	0.1415	0.1358	0.1301	0.1245	0.1189	0.1134	0.1079	0.1026	0.0974	0.0923	0.0873	0.0824	0.0778	0.0732	0.0688	0.0646	0.0605	0.0566	0.0529	0.0493	0.046	0.0427	0.0397
7.43Hz	0.2377	0.2374	0.2367	0.2357	0.2342	0.2325	0.2304	0.2279	0.2252	0.2221	0.2187	0.215	0.2111	0.207	0.2026	0.1979	0.1931	0.1881	0.183	0.1777	0.1724	0.1669	0.1613	0.1557	0.1501	0.1444	0.1387	0.1331	0.1275	0.1219	0.1164	0.111	0.1056	0.1004	0.0953	0.0903	0.0854	0.0807	0.0761	0.0716	0.0674	0.0632	0.0593	0.0555	0.0518	0.0484	0.0451	0.0419	0.0389
7.33Hz	0.0259	0.2392	0.2388	0.2382	0.2371	0.2357	0.234	0.2319	0.2296	0.2268	0.2238	0.2205	0.2169	0.2131	0.209	0.2047	0.2001	0.1954	0.1905	0.1854	0.1802	0.1749	0.1695	0.164	0.1585	0.1529	0.1473	0.1416	0.136	0.1304	0.1249	0.1194	0.114	0.1087	0.1034	0.0983	0.0933	0.0884	0.0836	0.079	0.0745	0.0702	0.066	0.062	0.0581	0.0544	0.0508	0.0475	0.0442
7.22Hz	0.2407	0.2404	0.2397	0.2387	0.2374	0.2357	0.2337	0.2313	0.2287	0.2257	0.2225	0.219	0.2152	0.2112	0.2069	0.2025	0.1978	0.193	0.188	0.1829	0.1776	0.1723	0.1669	0.1614	0.1558	0.1503	0.1447	0.1391	0.1335	0.128	0.1226	0.1171	0.1118	0.1066	0.1014	0.0964	0.0915	0.0867	0.082	0.0775	0.0731	0.0689	0.0648	0.0608	0.0571	0.0534	0.05	0.0467	0.0435
7.12Hz	0.0279	0.2425	0.2422	0.2415	0.2406	0.2392	0.2376	0.2356	0.2333	0.2307	0.2278	0.2246	0.2212	0.2175	0.2135	0.2094	0.205	0.2004	0.1957	0.1907	0.1857	0.1805	0.1752	0.1699	0.1644	0.159	0.1534	0.1479	0.1424	0.1368	0.1313	0.1259	0.1205	0.1151	0.1099	0.1047	0.0996	0.0947	0.0899	0.0852	0.0806	0.0761	0.0718	0.0677	0.0637	0.0598	0.0561	0.0526	0.0492
7.02Hz	0.2441	0.2438	0.2431	0.2422	0.2409	0.2393	0.2373	0.2351	0.2325	0.2297	0.2266	0.2232	0.2195	0.2156	0.2115	0.2072	0.2027	0.198	0.1932	0.1882	0.1831	0.1779	0.1726	0.1672	0.1618	0.1563	0.1508	0.1453	0.1398	0.1343	0.1289	0.1235	0.1182	0.1129	0.1078	0.1027	0.0977	0.0929	0.0881	0.0835	0.0791	0.0747	0.0705	0.0665	0.0626	0.0588	0.0552	0.0517	0.0484
6.91Hz	0.0305	0.2458	0.2456	0.2449	0.244	0.2427	0.2411	0.2392	0.237	0.2345	0.2317	0.2287	0.2254	0.2218	0.218	0.2139	0.2097	0.2053	0.2006	0.1959	0.191	0.1859	0.1808	0.1755	0.1702	0.1648	0.1594	0.1539	0.1485	0.143	0.1376	0.1322	0.1268	0.1215	0.1162	0.111	0.106	0.101	0.0961	0.0913	0.0867	0.0822	0.0778	0.0735	0.0694	0.0654	0.0616	0.0579	0.0544
6.82Hz	0.2477	0.2474	0.2468	0.2459	0.2447	0.2431	0.2413	0.2391	0.2367	0.2339	0.2309	0.2277	0.2242	0.2204	0.2164	0.2123	0.2079	0.2034	0.1987	0.1938	0.1889	0.1838	0.1786	0.1733	0.168	0.1626	0.1572	0.1518	0.1464	0.141	0.1356	0.1302	0.1249	0.1197	0.1145	0.1094	0.1044	0.0995	0.0947	0.09	0.0855	0.0811	0.0767	0.0726	0.0686	0.0647	0.0609	0.0573	0.0538
6.72Hz	0.0333	0.2499	0.2496	0.249	0.2481	0.2469	0.2453	0.2435	0.2414	0.239	0.2363	0.2333	0.2301	0.2267	0.223	0.2191	0.215	0.2107	0.2062	0.2015	0.1967	0.1918	0.1868	0.1817	0.1764	0.1712	0.1658	0.1604	0.155	0.1496	0.1442	0.1389	0.1335	0.1282	0.1229	0.1178	0.1127	0.1076	0.1027	0.0979	0.0932	0.0886	0.0841	0.0797	0.0755	0.0714	0.0674	0.0636	0.06
6.62Hz	0.2521	0.2518	0.2512	0.2503	0.2491	0.2476	0.2459	0.2438	0.2414	0.2388	0.2359	0.2327	0.2293	0.2257	0.2218	0.2178	0.2135	0.2091	0.2045	0.1998	0.1949	0.1899	0.1849	0.1797	0.1744	0.1692	0.1638	0.1585	0.1531	0.1477	0.1423	0.137	0.1317	0.1264	0.1213	0.1161	0.1111	0.1061	0.1013	0.0965	0.0919	0.0874	0.083	0.0787	0.0745	0.0705	0.0666	0.0629	0.0593
6.53Hz	0.0366	0.2543	0.2541	0.2535	0.2526	0.2515	0.25	0.2482	0.2462	0.2439	0.2413	0.2384	0.2353	0.232	0.2284	0.2246	0.2206	0.2164	0.212	0.2075	0.2028	0.198	0.1931	0.1881	0.1829	0.1777	0.1725	0.1672	0.1619	0.1565	0.1512	0.1458	0.1405	0.1352	0.13	0.1248	0.1196	0.1146	0.1096	0.1047	0.1	0.0953	0.0907	0.0863	0.0819	0.0777	0.0737	0.0697	0.0659
6.43Hz	0.2569	0.2567	0.2561	0.2553	0.2541	0.2527	0.251	0.249	0.2467	0.2441	0.2413	0.2382	0.2349	0.2314	0.2277	0.2237	0.2196	0.2153	0.2108	0.2062	0.2014	0.1965	0.1916	0.1865	0.1813	0.1761	0.1708	0.1655	0.1602	0.1549	0.1495	0.1442	0.1389	0.1337	0.1285	0.1233	0.1183	0.1133	0.1084	0.1035	0.0988	0.0942	0.0897	0.0853	0.0811	0.0769	0.0729	0.069	0.0653
6.34Hz	0.0406	0.2597	0.2595	0.259	0.2581	0.257	0.2556	0.2539	0.2519	0.2496	0.2471	0.2444	0.2413	0.2381	0.2346	0.2309	0.227	0.2229	0.2186	0.2142	0.2096	0.2049	0.2001	0.1951	0.1901	0.185	0.1798	0.1745	0.1693	0.164	0.1586	0.1533	0.148	0.1427	0.1375	0.1323	0.1271	0.122	0.117	0.1121	0.1072	0.1025	0.0978	0.0933	0.0888	0.0845	0.0803	0.0762	0.0723
6.25Hz	0.2629	0.2627	0.2622	0.2613	0.2602	0.2588	0.2572	0.2552	0.253	0.2505	0.2478	0.2448	0.2416	0.2381	0.2345	0.2306	0.2265	0.2223	0.2179	0.2134	0.2087	0.2039	0.199	0.194	0.1889	0.1837	0.1785	0.1732	0.1679	0.1626	0.1573	0.1519	0.1467	0.1414	0.1362	0.131	0.1259	0.1208	0.1159	0.111	0.1062	0.1015	0.0969	0.0924	0.088	0.0838	0.0796	0.0756	0.0717
6.16Hz	0.0454	0.2659	0.2657	0.2651	0.2643	0.2632	0.2619	0.2602	0.2583	0.2561	0.2537	0.251	0.248	0.2448	0.2414	0.2378	0.234	0.23	0.2258	0.2215	0.2169	0.2123	0.2075	0.2026	0.1977	0.1926	0.1874	0.1822	0.177	0.1717	0.1664	0.1611	0.1558	0.1505	0.1452	0.14	0.1348	0.1296	0.1246	0.1196	0.1147	0.1098	0.1051	0.1005	0.0959	0.0915	0.0872	0.083	0.0789
6.07Hz	0.2694	0.2692	0.2687	0.2679	0.2668	0.2655	0.2638	0.2619	0.2598	0.2574	0.2547	0.2518	0.2486	0.2453	0.2417	0.2379	0.2339	0.2298	0.2254	0.2209	0.2163	0.2116	0.2067	0.2017	0.1967	0.1916	0.1864	0.1811	0.1758	0.1705	0.1652	0.1599	0.1546	0.1493	0.144	0.1388	0.1337	0.1286	0.1235	0.1186	0.1137	0.1089	0.1042	0.0997	0.0952	0.0908	0.0866	0.0824	0.0784
5.99Hz	0.0507	0.2733	0.2731	0.2726	0.2718	0.2708	0.2694	0.2678	0.266	0.2638	0.2614	0.2588	0.2559	0.2528	0.2494	0.2459	0.2421	0.2382	0.234	0.2297	0.2253	0.2207	0.2159	0.2111	0.2061	0.2011	0.1959	0.1907	0.1855	0.1802	0.1749	0.1695	0.1642	0.1588	0.1535	0.1482	0.143	0.1378	0.1326	0.1276	0.1226	0.1176	0.1128	0.1081	0.1034	0.0989	0.0945	0.0902	0.086
5.9Hz	0.2774	0.2772	0.2767	0.276	0.275	0.2737	0.2721	0.2702	0.2681	0.2658	0.2631	0.2603	0.2572	0.2539	0.2503	0.2466	0.2427	0.2386	0.2343	0.2298	0.2252	0.2205	0.2156	0.2107	0.2056	0.2005	0.1953	0.19	0.1847	0.1794	0.174	0.1686	0.1633	0.1579	0.1526	0.1473	0.142	0.1368	0.1317	0.1267	0.1217	0.1168	0.112	0.1073	0.1027	0.0982	0.0939	0.0896	0.0855
5.81Hz	0.0576	0.282	0.2818	0.2814	0.2807	0.2797	0.2784	0.2768	0.275	0.2729	0.2706	0.268	0.2652	0.2621	0.2588	0.2553	0.2516	0.2476	0.2435	0.2393	0.2348	0.2302	0.2255	0.2206	0.2156	0.2106	0.2054	0.2002	0.1949	0.1895	0.1841	0.1787	0.1733	0.1679	0.1625	0.1571	0.1517	0.1464	0.1411	0.1359	0.1308	0.1258	0.1208	0.1159	0.1111	0.1065	0.1019	0.0975	0.0931
5.73Hz	0.2871	0.2869	0.2865	0.2858	0.2848	0.2836	0.2821	0.2803	0.2782	0.2759	0.2733	0.2705	0.2675	0.2642	0.2607	0.257	0.2531	0.249	0.2447	0.2402	0.2356	0.2309	0.226	0.221	0.2159	0.2107	0.2054	0.2	0.1946	0.1892	0.1837	0.1782	0.1727	0.1673	0.1618	0.1564	0.1509	0.1456	0.1403	0.1351	0.1299	0.1249	0.1199	0.115	0.1103	0.1056	0.101	0.0966	0.0923
5.65Hz	0.0658	0.2928	0.2927	0.2923	0.2916	0.2907	0.2895	0.288	0.2863	0.2842	0.282	0.2794	0.2766	0.2736	0.2703	0.2669	0.2632	0.2593	0.2551	0.2509	0.2464	0.2418	0.237	0.2321	0.2271	0.2219	0.2167	0.2113	0.2059	0.2004	0.1949	0.1894	0.1838	0.1782	0.1726	0.167	0.1615	0.156	0.1505	0.1451	0.1397	0.1345	0.1293	0.1242	0.1192	0.1143	0.1095	0.1048	0.1002
5.57Hz	0.2989	0.2989	0.2986	0.298	0.2971	0.2959	0.2945	0.2928	0.2908	0.2885	0.286	0.2833	0.2803	0.277	0.2736	0.2699	0.266	0.2618	0.2575	0.2531	0.2484	0.2436	0.2386	0.2335	0.2283	0.223	0.2176	0.2121	0.2065	0.2009	0.1952	0.1895	0.1838	0.178	0.1723	0.1666	0.1609	0.1553	0.1497	0.1442	0.1388	0.1334	0.1281	0.1229	0.1179	0.1129	0.1081	0.1033	0.0987
5.49Hz	0.0766	0.3063	0.3064	0.3061	0.3056	0.3048	0.3037	0.3023	0.3007	0.2988	0.2966	0.2941	0.2914	0.2884	0.2852	0.2818	0.2781	0.2742	0.2701	0.2658	0.2613	0.2566	0.2517	0.2467	0.2416	0.2363	0.2309	0.2254	0.2198	0.2141	0.2084	0.2026	0.1967	0.1908	0.1849	0.179	0.1732	0.1673	0.1614	0.1557	0.1499	0.1442	0.1387	0.1331	0.1277	0.1224	0.1172	0.1121	0.1072
5.41Hz	0.3144	0.3145	0.3144	0.3139	0.3132	0.3122	0.3109	0.3093	0.3075	0.3053	0.303	0.3003	0.2974	0.2942	0.2908	0.2872	0.2833	0.2792	0.2749	0.2704	0.2657	0.2608	0.2558	0.2506	0.2453	0.2398	0.2342	0.2285	0.2227	0.2168	0.2109	0.2049	0.1988	0.1928	0.1867	0.1806	0.1745	0.1684	0.1624	0.1564	0.1505	0.1446	0.1388	0.1331	0.1275	0.122	0.1166	0.1114	0.1062
5.33Hz	0.0904	0.3231	0.3234	0.3233	0.323	0.3224	0.3215	0.3203	0.3189	0.3171	0.3151	0.3128	0.3103	0.3075	0.3044	0.301	0.2975	0.2936	0.2896	0.2853	0.2809	0.2762	0.2713	0.2662	0.261	0.2556	0.2501	0.2445	0.2387	0.2328	0.2268	0.2207	0.2145	0.2083	0.2021	0.1958	0.1895	0.1831	0.1768	0.1705	0.1642	0.158	0.1518	0.1457	0.1396	0.1337	0.1278	0.122	0.1164
5.26Hz	0.3333	0.3337	0.3338	0.3337	0.3333	0.3325	0.3315	0.3302	0.3287	0.3268	0.3247	0.3223	0.3196	0.3166	0.3134	0.3099	0.3062	0.3022	0.298	0.2936	0.289	0.2841	0.2791	0.2739	0.2685	0.2629	0.2572	0.2513	0.2453	0.2392	0.233	0.2266	0.2203	0.2138	0.2073	0.2007	0.1941	0.1875	0.1809	0.1743	0.1677	0.1612	0.1547	0.1482	0.1418	0.1355	0.1293	0.1232	0.1171
5.18Hz	0.1084	0.3447	0.3454	0.3457	0.3458	0.3455	0.345	0.3442	0.3431	0.3417	0.34	0.3381	0.3359	0.3333	0.3306	0.3275	0.3242	0.3206	0.3168	0.3127	0.3084	0.3038	0.2991	0.2941	0.2889	0.2835	0.278	0.2723	0.2664	0.2603	0.2542	0.2479	0.2415	0.235	0.2284	0.2217	0.2149	0.2082	0.2013	0.1945	0.1876	0.1807	0.1738	0.167	0.1601	0.1533	0.1466	0.1399	0.1333
5.11Hz	0.3574	0.3583	0.3589	0.3592	0.3592	0.3589	0.3584	0.3575	0.3564	0.355	0.3533	0.3513	0.349	0.3465	0.3436	0.3405	0.3372	0.3336	0.3297	0.3256	0.3212	0.3166	0.3118	0.3068	0.3016	0.2961	0.2905	0.2847	0.2787	0.2726	0.2663	0.2599	0.2534	0.2468	0.24	0.2332	0.2263	0.2193	0.2123	0.2053	0.1982	0.1911	0.1839	0.1768	0.1697	0.1627	0.1556	0.1487	0.1417
5.03Hz	0.1315	0.372	0.3732	0.3741	0.3747	0.3751	0.3752	0.375	0.3745	0.3737	0.3726	0.3712	0.3696	0.3676	0.3654	0.3629	0.3601	0.3571	0.3537	0.3502	0.3463	0.3422	0.3379	0.3333	0.3285	0.3234	0.3182	0.3127	0.3071	0.3013	0.2953	0.2891	0.2828	0.2763	0.2697	0.2629	0.2561	0.2492	0.2421	0.235	0.2279	0.2207	0.2134	0.2061	0.1988	0.1915	0.1842	0.1769	0.1696
4.96Hz	0.387	0.3886	0.3899	0.391	0.3917	0.3922	0.3925	0.3924	0.392	0.3914	0.3905	0.3893	0.3878	0.386	0.3839	0.3816	0.3789	0.3761	0.3729	0.3695	0.3658	0.3618	0.3576	0.3532	0.3486	0.3437	0.3386	0.3332	0.3277	0.322	0.3161	0.3101	0.3038	0.2975	0.2909	0.2843	0.2775	0.2706	0.2637	0.2566	0.2495	0.2423	0.235	0.2277	0.2204	0.213	0.2057	0.1983	0.191
4.89Hz	0.1616	0.4037	0.4057	0.4075	0.4091	0.4103	0.4113	0.412	0.4125	0.4126	0.4125	0.4121	0.4114	0.4104	0.4092	0.4077	0.4059	0.4038	0.4014	0.3988	0.3959	0.3927	0.3893	0.3856	0.3817	0.3775	0.3732	0.3685	0.3637	0.3586	0.3534	0.3479	0.3423	0.3364	0.3304	0.3243	0.318	0.3116	0.305	0.2983	0.2916	0.2847	0.2777	0.2707	0.2636	0.2565	0.2493	0.2421	0.2349
4.82Hz	0.4223	0.4248	0.4271	0.4291	0.4309	0.4324	0.4336	0.4346	0.4353	0.4357	0.4359	0.4358	0.4354	0.4347	0.4338	0.4326	0.4311	0.4293	0.4273	0.425	0.4224	0.4196	0.4166	0.4132	0.4097	0.4059	0.4018	0.3976	0.3931	0.3884	0.3835	0.3784	0.3731	0.3677	0.362	0.3562	0.3503	0.3442	0.338	0.3317	0.3252	0.3187	0.3121	0.3054	0.2986	0.2918	0.285	0.2781	0.2712
4.75Hz	0.1994	0.4418	0.4449	0.4479	0.4506	0.4531	0.4553	0.4573	0.459	0.4604	0.4616	0.4625	0.4632	0.4636	0.4637	0.4636	0.4631	0.4625	0.4615	0.4603	0.4588	0.4571	0.4551	0.4528	0.4503	0.4476	0.4446	0.4413	0.4379	0.4342	0.4303	0.4261	0.4218	0.4173	0.4126	0.4077	0.4026	0.3974	0.392	0.3865	0.3808	0.375	0.3691	0.3631	0.357	0.3508	0.3446	0.3383	0.3319
4.68Hz	0.4619	0.4656	0.4691	0.4724	0.4755	0.4784	0.481	0.4834	0.4855	0.4874	0.489	0.4904	0.4915	0.4924	0.493	0.4934	0.4935	0.4934	0.493	0.4923	0.4914	0.4903	0.4889	0.4872	0.4853	0.4832	0.4808	0.4783	0.4754	0.4724	0.4692	0.4657	0.4621	0.4582	0.4542	0.45	0.4456	0.441	0.4364	0.4315	0.4265	0.4214	0.4162	0.4109	0.4055	0.3999	0.3943	0.3887	0.383
4.62Hz	0.246	0.4814	0.4858	0.49	0.4941	0.4979	0.5015	0.5048	0.508	0.5109	0.5136	0.5161	0.5184	0.5204	0.5221	0.5237	0.525	0.526	0.5268	0.5274	0.5277	0.5278	0.5276	0.5272	0.5266	0.5257	0.5246	0.5233	0.5217	0.52	0.518	0.5158	0.5134	0.5108	0.508	0.505	0.5018	0.4985	0.495	0.4913	0.4874	0.4835	0.4793	0.4751	0.4707	0.4662	0.4617	0.457	0.4522
4.55Hz	0.5	0.5051	0.51	0.5148	0.5193	0.5237	0.5279	0.5318	0.5356	0.5392	0.5425	0.5457	0.5486	0.5513	0.5538	0.5561	0.5581	0.5599	0.5615	0.5629	0.5641	0.565	0.5657	0.5661	0.5664	0.5664	0.5662	0.5658	0.5652	0.5644	0.5634	0.5621	0.5607	0.5591	0.5573	0.5553	0.5531	0.5508	0.5482	0.5456	0.5427	0.5398	0.5367	0.5334	0.53	0.5265	0.5229	0.5192	0.5154
4.48Hz	0.2988	0.5169	0.5227	0.5283	0.5337	0.539	0.5441	0.5491	0.5539	0.5585	0.5629	0.5671	0.5711	0.5749	0.5786	0.582	0.5852	0.5883	0.5911	0.5937	0.5961	0.5983	0.6003	0.6021	0.6037	0.6051	0.6063	0.6072	0.608	0.6085	0.6089	0.609	0.609	0.6088	0.6083	0.6077	0.607	0.606	0.6049	0.6036	0.6021	0.6005	0.5987	0.5968	0.5947	0.5925	0.5902	0.5877	0.5852
4.42Hz	0.5322	0.5386	0.5448	0.5508	0.5568	0.5626	0.5682	0.5737	0.579	0.5842	0.5892	0.594	0.5987	0.6032	0.6075	0.6117	0.6156	0.6194	0.623	0.6264	0.6296	0.6327	0.6355	0.6382	0.6406	0.6429	0.645	0.6469	0.6486	0.6501	0.6515	0.6526	0.6536	0.6544	0.655	0.6555	0.6557	0.6558	0.6558	0.6556	0.6552	0.6547	0.654	0.6532	0.6522	0.6511	0.6499	0.6486	0.6471
4.36Hz	0.3543	0.5474	0.5543	0.5611	0.5678	0.5744	0.5809	0.5872	0.5934	0.5995	0.6054	0.6112	0.6169	0.6224	0.6278	0.633	0.638	0.6429	0.6476	0.6522	0.6566	0.6608	0.6649	0.6688	0.6725	0.676	0.6794	0.6826	0.6856	0.6885	0.6912	0.6937	0.6961	0.6982	0.7003	0.7021	0.7038	0.7053	0.7067	0.7079	0.7089	0.7098	0.7105	0.7111	0.7116	0.7119	0.7121	0.7121	0.712
4.29Hz	0.5525	0.5598	0.567	0.5742	0.5812	0.5882	0.595	0.6018	0.6084	0.615	0.6214	0.6277	0.6339	0.6399	0.6458	0.6516	0.6573	0.6628	0.6682	0.6734	0.6785	0.6834	0.6882	0.6929	0.6974	0.7017	0.7059	0.71	0.7139	0.7176	0.7212	0.7247	0.728	0.7311	0.7341	0.7369	0.7396	0.7421	0.7445	0.7467	0.7488	0.7508	0.7526	0.7543	0.7558	0.7572	0.7585	0.7597	0.7607
4.23Hz	0.4108	0.5581	0.5657	0.5733	0.5808	0.5883	0.5956	0.6029	0.6101	0.6172	0.6243	0.6312	0.6381	0.6448	0.6514	0.658	0.6644	0.6707	0.6769	0.683	0.6889	0.6948	0.7005	0.7061	0.7115	0.7169	0.7221	0.7271	0.7321	0.7369	0.7416	0.7461	0.7505	0.7548	0.7589	0.7629	0.7668	0.7705	0.7741	0.7776	0.7809	0.7841	0.7871	0.7901	0.7929	0.7955	0.7981	0.8005	0.8028
4.17Hz	0.5564	0.5642	0.572	0.5797	0.5874	0.595	0.6026	0.6101	0.6175	0.6248	0.6321	0.6393	0.6465	0.6535	0.6605	0.6674	0.6741	0.6808	0.6874	0.6939	0.7003	0.7066	0.7128	0.7189	0.7249	0.7308	0.7365	0.7422	0.7477	0.7532	0.7585	0.7637	0.7687	0.7737	0.7785	0.7832	0.7878	0.7923	0.7967	0.8009	0.805	0.809	0.8129	0.8167	0.8203	0.8238	0.8272	0.8305	0.8337
4.11Hz	0.4637	0.5487	0.5566	0.5644	0.5722	0.5799	0.5876	0.5953	0.6029	0.6105	0.618	0.6255	0.6329	0.6403	0.6476	0.6548	0.662	0.6691	0.6761	0.683	0.6899	0.6967	0.7034	0.71	0.7165	0.723	0.7293	0.7356	0.7418	0.7479	0.7539	0.7598	0.7656	0.7712	0.7768	0.7823	0.7877	0.793	0.7982	0.8033	0.8083	0.8131	0.8179	0.8226	0.8271	0.8316	0.8359	0.8401	0.8443
4.05Hz	0.5336	0.5413	0.549	0.5566	0.5643	0.5719	0.5795	0.587	0.5946	0.602	0.6095	0.6169	0.6243	0.6316	0.6389	0.6461	0.6533	0.6604	0.6675	0.6745	0.6814	0.6883	0.6952	0.7019	0.7086	0.7152	0.7218	0.7282	0.7346	0.7409	0.7472	0.7533	0.7594	0.7654	0.7713	0.7771	0.7829	0.7885	0.7941	0.7996	0.805	0.8103	0.8155	0.8206	0.8256	0.8305	0.8353	0.8401	0.8447
3.99Hz	0.5027	0.513	0.5204	0.5278	0.5351	0.5425	0.5498	0.5571	0.5644	0.5717	0.579	0.5862	0.5934	0.6006	0.6077	0.6149	0.6219	0.629	0.636	0.643	0.6499	0.6568	0.6636	0.6704	0.6771	0.6838	0.6905	0.697	0.7036	0.71	0.7164	0.7228	0.729	0.7353	0.7414	0.7475	0.7535	0.7594	0.7653	0.7711	0.7768	0.7825	0.788	0.7935	0.799	0.8043	0.8095	0.8147	0.8198
3.94Hz	0.4856	0.4925	0.4994	0.5063	0.5132	0.5201	0.527	0.5339	0.5408	0.5477	0.5545	0.5614	0.5682	0.575	0.5818	0.5886	0.5953	0.602	0.6087	0.6154	0.622	0.6286	0.6352	0.6417	0.6482	0.6546	0.661	0.6674	0.6737	0.68	0.6863	0.6924	0.6986	0.7047	0.7107	0.7167	0.7226	0.7284	0.7342	0.74	0.7457	0.7513	0.7568	0.7623	0.7677	0.7731	0.7784	0.7836	0.7887
3.88Hz	0.5225	0.4519	0.4582	0.4645	0.4708	0.4772	0.4835	0.4898	0.4961	0.5025	0.5088	0.5151	0.5214	0.5277	0.534	0.5403	0.5466	0.5529	0.5591	0.5654	0.5716	0.5778	0.584	0.5902	0.5963	0.6024	0.6085	0.6146	0.6206	0.6266	0.6326	0.6386	0.6445	0.6503	0.6562	0.662	0.6677	0.6734	0.6791	0.6847	0.6902	0.6958	0.7012	0.7066	0.712	0.7173	0.7225	0.7277	0.7328
3.83Hz	0.4141	0.4197	0.4253	0.4309	0.4366	0.4422	0.4478	0.4535	0.4592	0.4648	0.4705	0.4762	0.4818	0.4875	0.4932	0.4989	0.5045	0.5102	0.5159	0.5215	0.5272	0.5328	0.5385	0.5441	0.5497	0.5553	0.5609	0.5664	0.572	0.5775	0.583	0.5885	0.5939	0.5993	0.6047	0.6101	0.6154	0.6207	0.626	0.6312	0.6364	0.6415	0.6466	0.6516	0.6566	0.6616	0.6665	0.6713	0.6761
3.77Hz	0.5201	0.3703	0.3751	0.38	0.3849	0.3897	0.3946	0.3995	0.4045	0.4094	0.4144	0.4193	0.4243	0.4293	0.4342	0.4392	0.4443	0.4493	0.4543	0.4593	0.4643	0.4693	0.4744	0.4794	0.4844	0.4894	0.4944	0.4995	0.5045	0.5094	0.5144	0.5194	0.5243	0.5293	0.5342	0.539	0.5439	0.5488	0.5536	0.5584	0.5631	0.5678	0.5725	0.5772	0.5818	0.5864	0.5909	0.5954	0.5999
3.72Hz	0.3237	0.3278	0.3318	0.3359	0.34	0.3441	0.3482	0.3523	0.3565	0.3607	0.3649	0.3691	0.3733	0.3776	0.3819	0.3861	0.3905	0.3948	0.3991	0.4034	0.4078	0.4122	0.4165	0.4209	0.4253	0.4297	0.4341	0.4384	0.4428	0.4472	0.4516	0.456	0.4603	0.4647	0.469	0.4733	0.4776	0.4819	0.4862	0.4904	0.4946	0.4988	0.503	0.5071	0.5112	0.5152	0.5192	0.5232	0.5272
3.66Hz	0.4937	0.276	0.2793	0.2825	0.2858	0.2891	0.2924	0.2958	0.2992	0.3026	0.3061	0.3095	0.313	0.3166	0.3201	0.3237	0.3273	0.3309	0.3346	0.3382	0.3419	0.3456	0.3494	0.3531	0.3569	0.3606	0.3644	0.3682	0.372	0.3758	0.3796	0.3834	0.3873	0.3911	0.3949	0.3987	0.4024	0.4062	0.41	0.4137	0.4174	0.4212	0.4248	0.4285	0.4321	0.4357	0.4393	0.4428	0.4463
3.61Hz	0.2317	0.2342	0.2367	0.2393	0.2419	0.2445	0.2472	0.2499	0.2526	0.2554	0.2582	0.261	0.2639	0.2668	0.2698	0.2728	0.2758	0.2789	0.2819	0.2851	0.2882	0.2914	0.2945	0.2978	0.301	0.3042	0.3075	0.3108	0.3141	0.3173	0.3207	0.324	0.3273	0.3306	0.3339	0.3372	0.3405	0.3437	0.347	0.3502	0.3534	0.3566	0.3598	0.363	0.3661	0.3692	0.3722	0.3752	0.3782
3.56Hz	0.4516	0.184	0.1858	0.1877	0.1896	0.1915	0.1936	0.1956	0.1977	0.1999	0.2021	0.2043	0.2066	0.209	0.2114	0.2138	0.2163	0.2188	0.2214	0.224	0.2267	0.2293	0.2321	0.2348	0.2376	0.2404	0.2432	0.2461	0.2489	0.2518	0.2547	0.2576	0.2605	0.2634	0.2663	0.2692	0.2722	0.275	0.2779	0.2808	0.2836	0.2865	0.2893	0.2921	0.2948	0.2975	0.3002	0.3028	0.3054
3.51Hz	0.1422	0.1434	0.1448	0.1462	0.1477	0.1492	0.1508	0.1524	0.1542	0.156	0.1578	0.1597	0.1617	0.1637	0.1658	0.168	0.1702	0.1724	0.1747	0.1771	0.1795	0.1819	0.1844	0.1869	0.1894	0.192	0.1946	0.1972	0.1998	0.2025	0.2051	0.2077	0.2104	0.213	0.2157	0.2183	0.2209	0.2235	0.2261	0.2287	0.2312	0.2337	0.2362	0.2386	0.241	0.2434	0.2457	0.248	0.2502
3.46Hz	0.3981	0.102	0.1028	0.1037	0.1047	0.1058	0.107	0.1082	0.1096	0.111	0.1125	0.1141	0.1158	0.1175	0.1193	0.1212	0.1232	0.1252	0.1273	0.1295	0.1317	0.1339	0.1362	0.1386	0.1409	0.1433	0.1458	0.1482	0.1507	0.1532	0.1557	0.1581	0.1606	0.1631	0.1656	0.1681	0.1705	0.1729	0.1754	0.1777	0.1801	0.1824	0.1847	0.1869	0.1891	0.1912	0.1933	0.1954	0.1974
3.41Hz	0.0643	0.0648	0.0655	0.0663	0.0673	0.0683	0.0695	0.0708	0.0722	0.0737	0.0753	0.077	0.0788	0.0807	0.0827	0.0848	0.0869	0.089	0.0913	0.0935	0.0959	0.0982	0.1006	0.103	0.1054	0.1079	0.1103	0.1128	0.1152	0.1176	0.1201	0.1225	0.1249	0.1273	0.1296	0.1319	0.1342	0.1364	0.1386	0.1408	0.1429	0.1449	0.147	0.1489	0.1508	0.1526	0.1544	0.1561	0.1578
3.36Hz	0.3437	0.0326	0.033	0.0336	0.0344	0.0355	0.0367	0.0382	0.0397	0.0415	0.0433	0.0453	0.0474	0.0496	0.0518	0.0541	0.0565	0.0589	0.0613	0.0638	0.0663	0.0688	0.0713	0.0739	0.0764	0.0789	0.0814	0.0839	0.0864	0.0888	0.0913	0.0936	0.096	0.0983	0.1006	0.1028	0.105	0.1072	0.1093	0.1113	0.1133	0.1152	0.1171	0.1189	0.1206	0.1223	0.1239	0.1254	0.1269
3.31Hz	0.0047	0.0064	0.0085	0.0109	0.0133	0.0158	0.0183	0.0208	0.0234	0.026	0.0286	0.0312	0.0338	0.0364	0.039	0.0416	0.0441	0.0467	0.0493	0.0518	0.0543	0.0568	0.0593	0.0617	0.0641	0.0665	0.0688	0.0711	0.0734	0.0756	0.0778	0.0799	0.082	0.084	0.086	0.0879	0.0898	0.0916	0.0933	0.095	0.0966	0.0982	0.0997	0.1011	0.1025	0.1038	0.105	0.1061	0.1072
3.26Hz	0.2975	0.0207	0.0213	0.0221	0.0231	0.0243	0.0256	0.0271	0.0287	0.0304	0.0321	0.034	0.0358	0.0378	0.0397	0.0417	0.0437	0.0457	0.0477	0.0497	0.0518	0.0538	0.0557	0.0577	0.0597	0.0616	0.0635	0.0654	0.0672	0.069	0.0708	0.0725	0.0742	0.0759	0.0775	0.079	0.0805	0.082	0.0834	0.0847	0.086	0.0872	0.0884	0.0895	0.0905	0.0915	0.0925	0.0933	0.0941
3.22Hz	0.0414	0.0418	0.0423	0.0428	0.0435	0.0442	0.045	0.0458	0.0468	0.0477	0.0488	0.0499	0.051	0.0522	0.0534	0.0546	0.0559	0.0572	0.0585	0.0598	0.0611	0.0624	0.0638	0.0651	0.0664	0.0676	0.0689	0.0702	0.0714	0.0726	0.0738	0.0749	0.076	0.0771	0.0782	0.0792	0.0801	0.0811	0.0819	0.0828	0.0836	0.0843	0.085	0.0856	0.0862	0.0867	0.0872	0.0876	0.088
3.17Hz	0.2631	0.0595	0.0598	0.0602	0.0606	0.0611	0.0615	0.062	0.0626	0.0632	0.0638	0.0644	0.0651	0.0658	0.0665	0.0672	0.0679	0.0687	0.0694	0.0702	0.071	0.0718	0.0725	0.0733	0.0741	0.0748	0.0756	0.0763	0.077	0.0778	0.0784	0.0791	0.0797	0.0804	0.081	0.0815	0.082	0.0825	0.083	0.0834	0.0838	0.0842	0.0845	0.0848	0.0851	0.0853	0.0854	0.0855	0.0856
3.13Hz	0.0755	0.0758	0.0761	0.0764	0.0767	0.0771	0.0774	0.0778	0.0781	0.0785	0.0789	0.0793	0.0797	0.0801	0.0805	0.0809	0.0813	0.0817	0.0821	0.0825	0.0829	0.0833	0.0837	0.0841	0.0844	0.0848	0.0851	0.0854	0.0857	0.086	0.0863	0.0865	0.0868	0.087	0.0871	0.0873	0.0874	0.0875	0.0876	0.0876	0.0876	0.0876	0.0875	0.0874	0.0873	0.0872	0.087	0.0868	0.0865
3.08Hz	0.2401	0.0889	0.0891	0.0894	0.0896	0.0898	0.0901	0.0903	0.0905	0.0907	0.091	0.0912	0.0914	0.0916	0.0918	0.092	0.0922	0.0924	0.0926	0.0927	0.0929	0.093	0.0932	0.0933	0.0934	0.0935	0.0935	0.0936	0.0936	0.0937	0.0937	0.0936	0.0936	0.0935	0.0934	0.0933	0.0932	0.093	0.0929	0.0926	0.0924	0.0922	0.0919	0.0916	0.0912	0.0909	0.0905	0.0901	0.0896
3.04Hz	0.1011	0.1013	0.1015	0.1017	0.1019	0.102	0.1022	0.1023	0.1024	0.1025	0.1026	0.1027	0.1028	0.1029	0.1029	0.1029	0.103	0.103	0.1029	0.1029	0.1029	0.1028	0.1027	0.1026	0.1025	0.1023	0.1022	0.102	0.1018	0.1016	0.1013	0.1011	0.1008	0.1005	0.1002	0.0998	0.0994	0.099	0.0986	0.0982	0.0977	0.0972	0.0967	0.0962	0.0956	0.095	0.0944	0.0938	0.0931
2.99Hz	0.2266	0.1125	0.1127	0.1128	0.113	0.1131	0.1132	0.1133	0.1134	0.1134	0.1134	0.1135	0.1134	0.1134	0.1134	0.1133	0.1132	0.1131	0.113	0.1129	0.1127	0.1125	0.1123	0.1121	0.1118	0.1115	0.1112	0.1109	0.1106	0.1102	0.1098	0.1094	0.109	0.1086	0.1081	0.1076	0.1071	0.1065	0.106	0.1054	0.1048	0.1042	0.1035	0.1028	0.1021	0.1014	0.1007	0.0999	0.0992
2.95Hz	0.1235	0.1236	0.1237	0.1238	0.1239	0.124	0.124	0.124	0.124	0.124	0.1239	0.1238	0.1237	0.1236	0.1234	0.1233	0.1231	0.1228	0.1226	0.1223	0.122	0.1217	0.1213	0.121	0.1206	0.1201	0.1197	0.1192	0.1187	0.1182	0.1177	0.1171	0.1165	0.1159	0.1153	0.1146	0.1139	0.1132	0.1125	0.1117	0.111	0.1102	0.1094	0.1085	0.1077	0.1068	0.1059	0.105	0.1041
2.91Hz	0.2198	0.1338	0.1339	0.134	0.1341	0.1341	0.1341	0.1341	0.1341	0.1341	0.134	0.1339	0.1337	0.1336	0.1334	0.1331	0.1329	0.1326	0.1323	0.132	0.1316	0.1312	0.1308	0.1304	0.1299	0.1294	0.1289	0.1284	0.1278	0.1272	0.1266	0.1259	0.1252	0.1245	0.1238	0.1231	0.1223	0.1215	0.1207	0.1198	0.119	0.1181	0.1172	0.1163	0.1153	0.1143	0.1134	0.1123	0.1113
2.87Hz	0.1439	0.144	0.1441	0.1442	0.1442	0.1442	0.1442	0.1441	0.1441	0.1439	0.1438	0.1436	0.1434	0.1432	0.1429	0.1426	0.1423	0.1419	0.1415	0.1411	0.1407	0.1402	0.1397	0.1391	0.1386	0.138	0.1374	0.1367	0.136	0.1353	0.1346	0.1338	0.133	0.1322	0.1314	0.1305	0.1296	0.1287	0.1278	0.1268	0.1258	0.1248	0.1238	0.1227	0.1216	0.1206	0.1194	0.1183	0.1172
2.82Hz	0.2174	0.1543	0.1545	0.1546	0.1546	0.1546	0.1546	0.1546	0.1545	0.1544	0.1542	0.1541	0.1539	0.1536	0.1533	0.153	0.1527	0.1523	0.1519	0.1514	0.151	0.1505	0.1499	0.1494	0.1487	0.1481	0.1474	0.1467	0.146	0.1453	0.1445	0.1437	0.1428	0.1419	0.141	0.1401	0.1392	0.1382	0.1372	0.1361	0.1351	0.134	0.1329	0.1317	0.1306	0.1294	0.1282	0.127	0.1258
2.78Hz	0.1645	0.1646	0.1647	0.1648	0.1648	0.1648	0.1648	0.1647	0.1646	0.1644	0.1643	0.164	0.1638	0.1635	0.1632	0.1628	0.1624	0.162	0.1615	0.161	0.1604	0.1599	0.1593	0.1586	0.1579	0.1572	0.1565	0.1557	0.1549	0.154	0.1532	0.1523	0.1513	0.1504	0.1494	0.1483	0.1473	0.1462	0.1451	0.144	0.1428	0.1416	0.1404	0.1392	0.1379	0.1366	0.1353	0.134	0.1326
2.74Hz	0.2196	0.1755	0.1756	0.1758	0.1759	0.1759	0.1759	0.1759	0.1758	0.1757	0.1756	0.1754	0.1752	0.1749	0.1746	0.1743	0.1739	0.1735	0.1731	0.1726	0.1721	0.1715	0.1709	0.1703	0.1696	0.1689	0.1681	0.1674	0.1666	0.1657	0.1648	0.1639	0.1629	0.162	0.1609	0.1599	0.1588	0.1577	0.1566	0.1554	0.1542	0.1529	0.1517	0.1504	0.1491	0.1477	0.1464	0.145	0.1436
2.7Hz	0.1867	0.1868	0.187	0.1871	0.1872	0.1872	0.1872	0.1872	0.1871	0.1869	0.1868	0.1866	0.1863	0.186	0.1857	0.1853	0.1849	0.1844	0.184	0.1834	0.1828	0.1822	0.1816	0.1809	0.1802	0.1794	0.1786	0.1778	0.1769	0.176	0.175	0.174	0.173	0.1719	0.1708	0.1697	0.1686	0.1674	0.1661	0.1649	0.1636	0.1623	0.1609	0.1595	0.1581	0.1567	0.1552	0.1538	0.1522
2.67Hz	0.2265	0.1984	0.1987	0.1989	0.199	0.1991	0.1992	0.1993	0.1992	0.1992	0.1991	0.199	0.1988	0.1986	0.1983	0.198	0.1977	0.1973	0.1968	0.1964	0.1958	0.1953	0.1947	0.194	0.1934	0.1926	0.1919	0.1911	0.1902	0.1893	0.1884	0.1874	0.1864	0.1854	0.1843	0.1832	0.182	0.1809	0.1796	0.1784	0.1771	0.1757	0.1744	0.173	0.1716	0.1701	0.1686	0.1671	0.1655
2.63Hz	0.2123	0.2126	0.2129	0.2131	0.2133	0.2135	0.2136	0.2136	0.2136	0.2136	0.2135	0.2134	0.2132	0.213	0.2127	0.2124	0.2121	0.2117	0.2112	0.2108	0.2102	0.2097	0.209	0.2084	0.2077	0.2069	0.2061	0.2053	0.2044	0.2035	0.2025	0.2015	0.2005	0.1994	0.1982	0.1971	0.1959	0.1946	0.1933	0.192	0.1907	0.1893	0.1878	0.1863	0.1848	0.1833	0.1817	0.1801	0.1785
2.59Hz	0.2388	0.2258	0.2262	0.2266	0.2269	0.2272	0.2274	0.2276	0.2277	0.2278	0.2278	0.2278	0.2278	0.2277	0.2276	0.2274	0.2271	0.2269	0.2265	0.2262	0.2257	0.2253	0.2248	0.2242	0.2236	0.2229	0.2222	0.2215	0.2207	0.2199	0.219	0.2181	0.2171	0.2161	0.215	0.2139	0.2128	0.2116	0.2104	0.2091	0.2078	0.2065	0.2051	0.2037	0.2022	0.2007	0.1992	0.1976	0.196
2.55Hz	0.2411	0.2416	0.2421	0.2425	0.2429	0.2432	0.2435	0.2437	0.2439	0.244	0.2441	0.2442	0.2442	0.2441	0.244	0.2439	0.2437	0.2434	0.2432	0.2428	0.2424	0.242	0.2415	0.241	0.2404	0.2398	0.2391	0.2384	0.2376	0.2368	0.236	0.2351	0.2341	0.2331	0.2321	0.231	0.2298	0.2287	0.2274	0.2262	0.2249	0.2235	0.2221	0.2207	0.2192	0.2177	0.2162	0.2146	0.213
2.52Hz	0.2555	0.2579	0.2586	0.2592	0.2598	0.2603	0.2607	0.2612	0.2615	0.2619	0.2622	0.2624	0.2626	0.2627	0.2628	0.2628	0.2628	0.2628	0.2627	0.2625	0.2623	0.2621	0.2618	0.2614	0.261	0.2605	0.26	0.2595	0.2589	0.2582	0.2576	0.2568	0.256	0.2552	0.2543	0.2533	0.2524	0.2513	0.2503	0.2491	0.248	0.2467	0.2455	0.2442	0.2428	0.2414	0.24	0.2385	0.237
2.48Hz	0.2751	0.276	0.2767	0.2775	0.2782	0.2788	0.2794	0.28	0.2805	0.281	0.2814	0.2817	0.2821	0.2823	0.2825	0.2827	0.2828	0.2829	0.2829	0.2829	0.2828	0.2827	0.2825	0.2823	0.282	0.2817	0.2813	0.2809	0.2804	0.2799	0.2793	0.2787	0.278	0.2773	0.2766	0.2757	0.2749	0.2739	0.273	0.272	0.2709	0.2698	0.2687	0.2675	0.2662	0.2649	0.2636	0.2622	0.2608
2.44Hz	0.2779	0.2945	0.2955	0.2965	0.2975	0.2984	0.2992	0.3	0.3008	0.3015	0.3022	0.3028	0.3034	0.3039	0.3044	0.3049	0.3053	0.3056	0.3059	0.3061	0.3063	0.3065	0.3066	0.3066	0.3066	0.3065	0.3064	0.3063	0.306	0.3058	0.3055	0.3051	0.3047	0.3042	0.3037	0.3032	0.3026	0.3019	0.3012	0.3004	0.2996	0.2988	0.2979	0.2969	0.2959	0.2949	0.2938	0.2926	0.2914
2.41Hz	0.3158	0.3171	0.3183	0.3195	0.3206	0.3217	0.3228	0.3238	0.3247	0.3256	0.3265	0.3273	0.3281	0.3288	0.3295	0.3301	0.3307	0.3313	0.3317	0.3322	0.3326	0.3329	0.3332	0.3334	0.3336	0.3338	0.3339	0.3339	0.3339	0.3338	0.3337	0.3335	0.3333	0.3331	0.3328	0.3324	0.332	0.3315	0.331	0.3305	0.3298	0.3292	0.3285	0.3277	0.3269	0.3261	0.3252	0.3242	0.3232
2.38Hz	0.3072	0.3383	0.3398	0.3413	0.3428	0.3442	0.3456	0.3469	0.3482	0.3495	0.3507	0.3518	0.3529	0.354	0.355	0.356	0.357	0.3579	0.3587	0.3595	0.3602	0.3609	0.3616	0.3622	0.3627	0.3632	0.3637	0.3641	0.3645	0.3648	0.365	0.3652	0.3654	0.3655	0.3656	0.3656	0.3655	0.3655	0.3653	0.3651	0.3649	0.3646	0.3643	0.3639	0.3635	0.363	0.3625	0.3619	0.3613
2.34Hz	0.3602	0.362	0.3637	0.3655	0.3672	0.3688	0.3704	0.372	0.3735	0.375	0.3765	0.3779	0.3793	0.3806	0.3819	0.3831	0.3843	0.3855	0.3866	0.3876	0.3886	0.3896	0.3905	0.3914	0.3923	0.393	0.3938	0.3945	0.3951	0.3957	0.3963	0.3968	0.3972	0.3976	0.398	0.3983	0.3986	0.3988	0.399	0.3991	0.3992	0.3992	0.3992	0.3991	0.399	0.3988	0.3986	0.3983	0.398
2.31Hz	0.3401	0.3832	0.3854	0.3875	0.3895	0.3916	0.3936	0.3955	0.3974	0.3993	0.4012	0.403	0.4048	0.4065	0.4082	0.4098	0.4115	0.413	0.4146	0.4161	0.4175	0.4189	0.4203	0.4216	0.4229	0.4241	0.4253	0.4264	0.4275	0.4286	0.4296	0.4306	0.4315	0.4323	0.4332	0.4339	0.4347	0.4354	0.436	0.4366	0.4372	0.4377	0.4381	0.4385	0.4389	0.4392	0.4395	0.4397	0.4399
2.27Hz	0.4066	0.4091	0.4115	0.4139	0.4163	0.4186	0.4209	0.4231	0.4254	0.4276	0.4297	0.4319	0.434	0.436	0.4381	0.44	0.442	0.4439	0.4458	0.4476	0.4494	0.4512	0.4529	0.4546	0.4562	0.4578	0.4593	0.4609	0.4623	0.4638	0.4652	0.4665	0.4678	0.4691	0.4703	0.4714	0.4726	0.4737	0.4747	0.4757	0.4767	0.4776	0.4784	0.4793	0.48	0.4808	0.4815	0.4821	0.4827
2.24Hz	0.3752	0.429	0.4317	0.4345	0.4372	0.4399	0.4425	0.4452	0.4478	0.4504	0.4529	0.4554	0.4579	0.4604	0.4628	0.4652	0.4676	0.4699	0.4722	0.4745	0.4767	0.4789	0.481	0.4832	0.4852	0.4873	0.4893	0.4913	0.4932	0.4951	0.497	0.4988	0.5006	0.5023	0.504	0.5057	0.5073	0.5089	0.5104	0.5119	0.5134	0.5148	0.5162	0.5175	0.5188	0.5201	0.5213	0.5225	0.5236
2.21Hz	0.4485	0.4516	0.4546	0.4577	0.4607	0.4636	0.4666	0.4695	0.4724	0.4753	0.4782	0.481	0.4838	0.4866	0.4894	0.4921	0.4948	0.4974	0.5001	0.5027	0.5052	0.5078	0.5103	0.5128	0.5152	0.5176	0.52	0.5224	0.5247	0.527	0.5292	0.5314	0.5336	0.5357	0.5378	0.5399	0.5419	0.5439	0.5459	0.5478	0.5497	0.5515	0.5533	0.5551	0.5568	0.5585	0.5602	0.5618	0.5634
2.18Hz	0.4071	0.4706	0.4739	0.4773	0.4806	0.484	0.4873	0.4906	0.4938	0.4971	0.5003	0.5035	0.5067	0.5098	0.513	0.5161	0.5192	0.5222	0.5253	0.5283	0.5312	0.5342	0.5371	0.54	0.5429	0.5458	0.5486	0.5514	0.5541	0.5568	0.5595	0.5622	0.5648	0.5674	0.57	0.5726	0.5751	0.5775	0.58	0.5824	0.5848	0.5871	0.5894	0.5917	0.5939	0.5961	0.5983	0.6004	0.6025
2.15Hz	0.4847	0.4883	0.4919	0.4954	0.499	0.5025	0.5061	0.5096	0.5131	0.5166	0.5201	0.5235	0.527	0.5304	0.5338	0.5371	0.5405	0.5438	0.5471	0.5504	0.5537	0.5569	0.5602	0.5634	0.5665	0.5697	0.5728	0.5759	0.579	0.5821	0.5851	0.5881	0.591	0.594	0.5969	0.5998	0.6026	0.6055	0.6083	0.611	0.6138	0.6165	0.6192	0.6218	0.6244	0.627	0.6296	0.6321	0.6346
2.12Hz	0.4353	0.4969	0.5007	0.5045	0.5083	0.5121	0.5158	0.5196	0.5233	0.5271	0.5308	0.5345	0.5382	0.5419	0.5456	0.5492	0.5529	0.5565	0.5601	0.5637	0.5673	0.5708	0.5744	0.5779	0.5814	0.5849	0.5883	0.5917	0.5952	0.5986	0.6019	0.6053	0.6086	0.6119	0.6152	0.6184	0.6217	0.6249	0.6281	0.6312	0.6344	0.6375	0.6406	0.6436	0.6466	0.6497	0.6526	0.6556	0.6585
2.09Hz	0.5063	0.5102	0.5142	0.5181	0.522	0.526	0.5299	0.5338	0.5377	0.5416	0.5454	0.5493	0.5532	0.557	0.5608	0.5647	0.5685	0.5723	0.5761	0.5798	0.5836	0.5873	0.591	0.5947	0.5984	0.6021	0.6058	0.6094	0.613	0.6166	0.6202	0.6238	0.6273	0.6309	0.6344	0.6379	0.6413	0.6448	0.6482	0.6516	0.655	0.6583	0.6617	0.665	0.6683	0.6715	0.6748	0.678	0.6812
2.06Hz	0.4533	0.5108	0.5148	0.5188	0.5228	0.5268	0.5308	0.5348	0.5388	0.5428	0.5468	0.5508	0.5547	0.5587	0.5627	0.5666	0.5705	0.5745	0.5784	0.5823	0.5862	0.5901	0.5939	0.5978	0.6016	0.6055	0.6093	0.6131	0.6169	0.6207	0.6244	0.6282	0.6319	0.6356	0.6393	0.643	0.6467	0.6503	0.654	0.6576	0.6612	0.6648	0.6683	0.6719	0.6754	0.6789	0.6824	0.6858	0.6893
2.03Hz	0.5061	0.5102	0.5142	0.5182	0.5222	0.5262	0.5302	0.5342	0.5382	0.5422	0.5462	0.5502	0.5542	0.5581	0.5621	0.566	0.57	0.5739	0.5779	0.5818	0.5857	0.5896	0.5935	0.5974	0.6013	0.6052	0.609	0.6129	0.6167	0.6206	0.6244	0.6282	0.632	0.6357	0.6395	0.6432	0.647	0.6507	0.6544	0.6581	0.6618	0.6654	0.669	0.6727	0.6763	0.6799	0.6834	0.687	0.6905
2Hz	0.4554	0.4979	0.5018	0.5057	0.5096	0.5136	0.5175	0.5214	0.5254	0.5293	0.5332	0.5371	0.541	0.545	0.5489	0.5528	0.5567	0.5606	0.5644	0.5683	0.5722	0.5761	0.5799	0.5838	0.5876	0.5915	0.5953	0.5991	0.6029	0.6067	0.6105	0.6143	0.6181	0.6219	0.6256	0.6294	0.6331	0.6368	0.6405	0.6442	0.6479	0.6515	0.6552	0.6588	0.6624	0.6661	0.6697	0.6732	0.6768
1.97Hz	0.4826	0.4864	0.4901	0.4939	0.4977	0.5014	0.5052	0.509	0.5127	0.5165	0.5202	0.524	0.5277	0.5315	0.5352	0.539	0.5427	0.5465	0.5502	0.5539	0.5576	0.5613	0.5651	0.5688	0.5725	0.5761	0.5798	0.5835	0.5872	0.5908	0.5945	0.5981	0.6017	0.6054	0.609	0.6126	0.6162	0.6198	0.6233	0.6269	0.6304	0.634	0.6375	0.641	0.6445	0.648	0.6515	0.6549	0.6584
1.94Hz	0.4408	0.4624	0.4659	0.4694	0.473	0.4765	0.48	0.4835	0.4871	0.4906	0.4941	0.4976	0.5012	0.5047	0.5082	0.5117	0.5152	0.5187	0.5222	0.5257	0.5292	0.5327	0.5362	0.5397	0.5431	0.5466	0.5501	0.5535	0.557	0.5604	0.5639	0.5673	0.5707	0.5741	0.5775	0.5809	0.5843	0.5877	0.5911	0.5944	0.5978	0.6011	0.6044	0.6078	0.6111	0.6144	0.6176	0.6209	0.6242
1.91Hz	0.4365	0.4398	0.443	0.4463	0.4495	0.4528	0.456	0.4592	0.4625	0.4657	0.4689	0.4722	0.4754	0.4786	0.4819	0.4851	0.4883	0.4915	0.4947	0.498	0.5012	0.5044	0.5076	0.5108	0.5139	0.5171	0.5203	0.5235	0.5266	0.5298	0.5329	0.5361	0.5392	0.5423	0.5454	0.5486	0.5517	0.5547	0.5578	0.5609	0.564	0.567	0.5701	0.5731	0.5761	0.5792	0.5822	0.5852	0.5881
1.89Hz	0.4105	0.404	0.4069	0.4098	0.4127	0.4156	0.4185	0.4214	0.4243	0.4272	0.4301	0.433	0.4359	0.4388	0.4417	0.4445	0.4474	0.4503	0.4532	0.456	0.4589	0.4618	0.4646	0.4675	0.4703	0.4731	0.476	0.4788	0.4816	0.4844	0.4872	0.49	0.4928	0.4956	0.4984	0.5012	0.504	0.5067	0.5095	0.5122	0.5149	0.5177	0.5204	0.5231	0.5258	0.5285	0.5311	0.5338	0.5365
1.86Hz	0.3702	0.3728	0.3753	0.3778	0.3803	0.3829	0.3854	0.3879	0.3904	0.3929	0.3954	0.398	0.4005	0.403	0.4055	0.408	0.4105	0.4129	0.4154	0.4179	0.4204	0.4229	0.4253	0.4278	0.4302	0.4327	0.4351	0.4376	0.44	0.4424	0.4449	0.4473	0.4497	0.4521	0.4545	0.4568	0.4592	0.4616	0.464	0.4663	0.4686	0.471	0.4733	0.4756	0.4779	0.4802	0.4825	0.4848	0.4871
1.83Hz	0.3656	0.3323	0.3345	0.3366	0.3388	0.3409	0.3431	0.3452	0.3474	0.3495	0.3517	0.3538	0.3559	0.3581	0.3602	0.3623	0.3644	0.3666	0.3687	0.3708	0.3729	0.375	0.3771	0.3792	0.3812	0.3833	0.3854	0.3875	0.3895	0.3916	0.3936	0.3957	0.3977	0.3997	0.4017	0.4038	0.4058	0.4078	0.4097	0.4117	0.4137	0.4157	0.4176	0.4196	0.4215	0.4234	0.4254	0.4273	0.4292
1.81Hz	0.2952	0.297	0.2988	0.3006	0.3024	0.3042	0.3059	0.3077	0.3095	0.3113	0.313	0.3148	0.3165	0.3183	0.3201	0.3218	0.3235	0.3253	0.327	0.3287	0.3305	0.3322	0.3339	0.3356	0.3373	0.339	0.3407	0.3424	0.3441	0.3457	0.3474	0.3491	0.3507	0.3524	0.354	0.3556	0.3573	0.3589	0.3605	0.3621	0.3637	0.3653	0.3668	0.3684	0.37	0.3715	0.373	0.3746	0.3761
1.78Hz	0.3146	0.2557	0.2571	0.2585	0.26	0.2614	0.2628	0.2642	0.2657	0.2671	0.2685	0.2699	0.2713	0.2727	0.2741	0.2755	0.2768	0.2782	0.2796	0.281	0.2824	0.2837	0.2851	0.2864	0.2878	0.2891	0.2905	0.2918	0.2931	0.2945	0.2958	0.2971	0.2984	0.2997	0.301	0.3023	0.3036	0.3048	0.3061	0.3074	0.3086	0.3099	0.3111	0.3123	0.3135	0.3147	0.316	0.3171	0.3183
1.75Hz	0.219	0.2202	0.2213	0.2224	0.2236	0.2247	0.2258	0.2269	0.228	0.2291	0.2303	0.2314	0.2325	0.2336	0.2347	0.2357	0.2368	0.2379	0.239	0.2401	0.2412	0.2422	0.2433	0.2443	0.2454	0.2464	0.2475	0.2485	0.2496	0.2506	0.2516	0.2526	0.2537	0.2547	0.2557	0.2567	0.2576	0.2586	0.2596	0.2606	0.2615	0.2625	0.2634	0.2644	0.2653	0.2662	0.2671	0.2681	0.269
1.73Hz	0.2623	0.1824	0.1833	0.1841	0.185	0.1858	0.1867	0.1875	0.1884	0.1892	0.19	0.1909	0.1917	0.1926	0.1934	0.1942	0.195	0.1959	0.1967	0.1975	0.1983	0.1991	0.1999	0.2007	0.2015	0.2023	0.2031	0.2039	0.2047	0.2055	0.2063	0.207	0.2078	0.2086	0.2093	0.2101	0.2108	0.2116	0.2123	0.213	0.2138	0.2145	0.2152	0.2159	0.2166	0.2173	0.218	0.2187	0.2193
1.7Hz	0.1491	0.1497	0.1503	0.1509	0.1516	0.1522	0.1528	0.1534	0.154	0.1547	0.1553	0.1559	0.1565	0.1571	0.1577	0.1583	0.159	0.1596	0.1602	0.1608	0.1614	0.162	0.1626	0.1632	0.1638	0.1644	0.1649	0.1655	0.1661	0.1667	0.1673	0.1678	0.1684	0.169	0.1695	0.1701	0.1706	0.1712	0.1717	0.1723	0.1728	0.1733	0.1738	0.1744	0.1749	0.1754	0.1759	0.1764	0.1769
1.68Hz	0.2153	0.119	0.1195	0.1199	0.1204	0.1209	0.1213	0.1218	0.1223	0.1227	0.1232	0.1237	0.1241	0.1246	0.1251	0.1255	0.126	0.1265	0.127	0.1274	0.1279	0.1284	0.1288	0.1293	0.1298	0.1302	0.1307	0.1312	0.1316	0.1321	0.1325	0.133	0.1334	0.1339	0.1343	0.1348	0.1352	0.1357	0.1361	0.1365	0.1369	0.1374	0.1378	0.1382	0.1386	0.139	0.1394	0.1398	0.1402
1.66Hz	0.092	0.0924	0.0927	0.0931	0.0934	0.0938	0.0941	0.0945	0.0948	0.0952	0.0956	0.0959	0.0963	0.0967	0.0971	0.0974	0.0978	0.0982	0.0986	0.099	0.0994	0.0997	0.1001	0.1005	0.1009	0.1013	0.1017	0.1021	0.1024	0.1028	0.1032	0.1036	0.104	0.1044	0.1048	0.1051	0.1055	0.1059	0.1063	0.1066	0.107	0.1074	0.1077	0.1081	0.1084	0.1088	0.1091	0.1095	0.1098
1.63Hz	0.1771	0.0683	0.0686	0.0689	0.0692	0.0694	0.0697	0.07	0.0703	0.0706	0.0709	0.0712	0.0716	0.0719	0.0722	0.0725	0.0729	0.0732	0.0735	0.0739	0.0742	0.0746	0.0749	0.0753	0.0756	0.076	0.0764	0.0767	0.0771	0.0774	0.0778	0.0782	0.0785	0.0789	0.0793	0.0796	0.08	0.0804	0.0807	0.0811	0.0814	0.0818	0.0822	0.0825	0.0829	0.0832	0.0836	0.0839	0.0842
1.61Hz	0.048	0.0482	0.0485	0.0487	0.049	0.0493	0.0495	0.0498	0.0501	0.0504	0.0507	0.0511	0.0514	0.0517	0.052	0.0524	0.0527	0.0531	0.0534	0.0538	0.0542	0.0545	0.0549	0.0553	0.0557	0.0561	0.0564	0.0568	0.0572	0.0576	0.058	0.0584	0.0588	0.0592	0.0596	0.06	0.0604	0.0608	0.0611	0.0615	0.0619	0.0623	0.0627	0.0631	0.0635	0.0638	0.0642	0.0646	0.0649
1.59Hz	0.1493	0.0306	0.0308	0.0311	0.0314	0.0317	0.032	0.0324	0.0327	0.033	0.0334	0.0338	0.0341	0.0345	0.0349	0.0353	0.0357	0.0361	0.0365	0.037	0.0374	0.0378	0.0382	0.0387	0.0391	0.0396	0.04	0.0405	0.0409	0.0414	0.0418	0.0423	0.0427	0.0432	0.0436	0.0441	0.0446	0.045	0.0455	0.0459	0.0464	0.0468	0.0472	0.0477	0.0481	0.0485	0.049	0.0494	0.0498
1.56Hz	0.0159	0.0163	0.0168	0.0172	0.0177	0.0181	0.0186	0.0191	0.0196	0.0201	0.0206	0.0211	0.0216	0.0222	0.0227	0.0232	0.0238	0.0243	0.0249	0.0254	0.026	0.0265	0.027	0.0276	0.0281	0.0287	0.0292	0.0298	0.0303	0.0309	0.0314	0.0319	0.0325	0.033	0.0335	0.034	0.0346	0.0351	0.0356	0.0361	0.0366	0.0371	0.0376	0.0381	0.0385	0.039	0.0395	0.0399	0.0404
1.54Hz	0.1317	0.0093	0.0099	0.0105	0.0111	0.0118	0.0124	0.013	0.0136	0.0142	0.0148	0.0154	0.016	0.0166	0.0172	0.0178	0.0184	0.019	0.0196	0.0202	0.0207	0.0213	0.0219	0.0225	0.023	0.0236	0.0242	0.0247	0.0253	0.0259	0.0264	0.027	0.0275	0.028	0.0286	0.0291	0.0296	0.0301	0.0306	0.0311	0.0316	0.0321	0.0326	0.0331	0.0336	0.0341	0.0345	0.035	0.0354
1.52Hz	0.0162	0.0166	0.0169	0.0173	0.0177	0.018	0.0184	0.0188	0.0192	0.0196	0.02	0.0204	0.0209	0.0213	0.0217	0.0222	0.0226	0.023	0.0235	0.0239	0.0244	0.0248	0.0253	0.0257	0.0261	0.0266	0.027	0.0275	0.0279	0.0284	0.0288	0.0292	0.0297	0.0301	0.0305	0.031	0.0314	0.0318	0.0322	0.0326	0.033	0.0334	0.0338	0.0342	0.0346	0.035	0.0354	0.0358	0.0362
1.5Hz	0.1224	0.0266	0.0268	0.027	0.0272	0.0274	0.0277	0.0279	0.0281	0.0284	0.0286	0.0288	0.0291	0.0294	0.0296	0.0299	0.0302	0.0304	0.0307	0.031	0.0313	0.0316	0.0318	0.0321	0.0324	0.0327	0.033	0.0333	0.0336	0.0339	0.0342	0.0345	0.0348	0.0351	0.0354	0.0357	0.036	0.0363	0.0366	0.0369	0.0372	0.0375	0.0377	0.038	0.0383	0.0386	0.0389	0.0391	0.0394
1.47Hz	0.037	0.0371	0.0372	0.0374	0.0375	0.0377	0.0378	0.038	0.0381	0.0383	0.0385	0.0386	0.0388	0.039	0.0392	0.0393	0.0395	0.0397	0.0399	0.0401	0.0402	0.0404	0.0406	0.0408	0.041	0.0412	0.0414	0.0416	0.0418	0.042	0.0421	0.0423	0.0425	0.0427	0.0429	0.0431	0.0433	0.0435	0.0437	0.0438	0.044	0.0442	0.0444	0.0446	0.0448	0.0449	0.0451	0.0453	0.0454
1.45Hz	0.1189	0.0472	0.0473	0.0474	0.0475	0.0477	0.0478	0.0479	0.048	0.0481	0.0482	0.0483	0.0484	0.0485	0.0487	0.0488	0.0489	0.049	0.0491	0.0492	0.0494	0.0495	0.0496	0.0497	0.0498	0.0499	0.0501	0.0502	0.0503	0.0504	0.0505	0.0506	0.0508	0.0509	0.051	0.0511	0.0512	0.0513	0.0514	0.0515	0.0516	0.0517	0.0518	0.0519	0.052	0.0521	0.0522	0.0523	0.0524
1.43Hz	0.0575	0.0576	0.0577	0.0578	0.0579	0.058	0.0581	0.0581	0.0582	0.0583	0.0584	0.0585	0.0586	0.0586	0.0587	0.0588	0.0589	0.059	0.059	0.0591	0.0592	0.0593	0.0593	0.0594	0.0595	0.0596	0.0596	0.0597	0.0598	0.0598	0.0599	0.0599	0.06	0.0601	0.0601	0.0602	0.0602	0.0603	0.0603	0.0604	0.0604	0.0604	0.0605	0.0605	0.0605	0.0606	0.0606	0.0606	0.0607
1.41Hz	0.1204	0.0675	0.0676	0.0676	0.0677	0.0678	0.0679	0.0679	0.068	0.0681	0.0681	0.0682	0.0683	0.0683	0.0684	0.0685	0.0685	0.0686	0.0686	0.0687	0.0687	0.0688	0.0688	0.0689	0.0689	0.0689	0.069	0.069	0.069	0.0691	0.0691	0.0691	0.0691	0.0692	0.0692	0.0692	0.0692	0.0692	0.0692	0.0692	0.0692	0.0692	0.0692	0.0692	0.0692	0.0692	0.0691	0.0691	0.0691
1.39Hz	0.078	0.0781	0.0782	0.0783	0.0784	0.0784	0.0785	0.0786	0.0786	0.0787	0.0787	0.0788	0.0789	0.0789	0.0789	0.079	0.079	0.0791	0.0791	0.0791	0.0792	0.0792	0.0792	0.0792	0.0792	0.0793	0.0793	0.0793	0.0793	0.0793	0.0793	0.0793	0.0792	0.0792	0.0792	0.0792	0.0792	0.0791	0.0791	0.0791	0.079	0.079	0.0789	0.0789	0.0788	0.0788	0.0787	0.0787	0.0786
1.37Hz	0.1261	0.0888	0.0889	0.089	0.0891	0.0891	0.0892	0.0893	0.0894	0.0894	0.0895	0.0895	0.0896	0.0896	0.0897	0.0897	0.0898	0.0898	0.0898	0.0899	0.0899	0.0899	0.0899	0.0899	0.0899	0.0899	0.0899	0.0899	0.0899	0.0899	0.0899	0.0899	0.0898	0.0898	0.0898	0.0897	0.0897	0.0896	0.0896	0.0895	0.0895	0.0894	0.0893	0.0893	0.0892	0.0891	0.089	0.0889	0.0888
1.35Hz	0.1002	0.1003	0.1004	0.1005	0.1006	0.1007	0.1008	0.1008	0.1009	0.101	0.101	0.1011	0.1012	0.1012	0.1012	0.1013	0.1013	0.1014	0.1014	0.1014	0.1014	0.1014	0.1014	0.1014	0.1014	0.1014	0.1014	0.1014	0.1014	0.1014	0.1013	0.1013	0.1013	0.1012	0.1012	0.1011	0.1011	0.101	0.1009	0.1009	0.1008	0.1007	0.1006	0.1005	0.1004	0.1003	0.1002	0.1001	0.1
1.33Hz	0.1364	0.112	0.1121	0.1123	0.1124	0.1125	0.1126	0.1127	0.1128	0.1129	0.113	0.113	0.1131	0.1132	0.1132	0.1133	0.1133	0.1134	0.1134	0.1135	0.1135	0.1135	0.1136	0.1136	0.1136	0.1136	0.1136	0.1136	0.1136	0.1136	0.1135	0.1135	0.1135	0.1134	0.1134	0.1133	0.1133	0.1132	0.1132	0.1131	0.113	0.1129	0.1128	0.1127	0.1126	0.1125	0.1124	0.1123	0.1122
1.31Hz	0.1253	0.1254	0.1256	0.1257	0.1259	0.126	0.1261	0.1263	0.1264	0.1265	0.1266	0.1267	0.1268	0.1269	0.1269	0.127	0.1271	0.1271	0.1272	0.1273	0.1273	0.1273	0.1274	0.1274	0.1274	0.1274	0.1274	0.1274	0.1274	0.1274	0.1274	0.1274	0.1274	0.1273	0.1273	0.1273	0.1272	0.1271	0.1271	0.127	0.1269	0.1268	0.1268	0.1267	0.1266	0.1264	0.1263	0.1262	0.1261
1.3Hz	0.1518	0.1386	0.1388	0.1389	0.1391	0.1393	0.1395	0.1396	0.1398	0.1399	0.1401	0.1402	0.1403	0.1405	0.1406	0.1407	0.1408	0.1409	0.141	0.1411	0.1412	0.1413	0.1413	0.1414	0.1414	0.1415	0.1415	0.1416	0.1416	0.1416	0.1416	0.1417	0.1417	0.1417	0.1416	0.1416	0.1416	0.1416	0.1415	0.1415	0.1414	0.1414	0.1413	0.1413	0.1412	0.1411	0.141	0.1409	0.1408
1.28Hz	0.1543	0.1546	0.1548	0.155	0.1552	0.1555	0.1557	0.1559	0.1561	0.1563	0.1564	0.1566	0.1568	0.157	0.1571	0.1573	0.1574	0.1575	0.1577	0.1578	0.1579	0.158	0.1581	0.1582	0.1583	0.1584	0.1585	0.1585	0.1586	0.1587	0.1587	0.1587	0.1588	0.1588	0.1588	0.1588	0.1588	0.1588	0.1588	0.1588	0.1588	0.1587	0.1587	0.1587	0.1586	0.1585	0.1585	0.1584	0.1583
1.26Hz	0.1723	0.171	0.1713	0.1716	0.1719	0.1722	0.1725	0.1728	0.173	0.1733	0.1735	0.1738	0.174	0.1742	0.1745	0.1747	0.1749	0.1751	0.1753	0.1755	0.1756	0.1758	0.176	0.1761	0.1763	0.1764	0.1766	0.1767	0.1768	0.1769	0.177	0.1771	0.1772	0.1773	0.1774	0.1775	0.1775	0.1776	0.1776	0.1777	0.1777	0.1777	0.1777	0.1777	0.1777	0.1777	0.1777	0.1777	0.1776
1.24Hz	0.1886	0.189	0.1894	0.1898	0.1901	0.1905	0.1908	0.1912	0.1915	0.1918	0.1921	0.1925	0.1928	0.1931	0.1933	0.1936	0.1939	0.1942	0.1944	0.1947	0.1949	0.1952	0.1954	0.1956	0.1959	0.1961	0.1963	0.1965	0.1967	0.1968	0.197	0.1972	0.1973	0.1975	0.1976	0.1978	0.1979	0.198	0.1981	0.1982	0.1983	0.1984	0.1985	0.1985	0.1986	0.1987	0.1987	0.1987	0.1988
1.22Hz	0.199	0.2072	0.2077	0.2082	0.2086	0.2091	0.2095	0.21	0.2104	0.2108	0.2112	0.2117	0.2121	0.2125	0.2129	0.2132	0.2136	0.214	0.2144	0.2147	0.2151	0.2154	0.2157	0.2161	0.2164	0.2167	0.217	0.2173	0.2176	0.2179	0.2182	0.2184	0.2187	0.2189	0.2192	0.2194	0.2196	0.2199	0.2201	0.2203	0.2205	0.2207	0.2208	0.221	0.2212	0.2213	0.2215	0.2216	0.2217
1.2Hz	0.2302	0.2308	0.2314	0.2319	0.2325	0.233	0.2336	0.2341	0.2347	0.2352	0.2357	0.2362	0.2367	0.2372	0.2377	0.2382	0.2386	0.2391	0.2396	0.24	0.2405	0.2409	0.2413	0.2418	0.2422	0.2426	0.243	0.2434	0.2437	0.2441	0.2445	0.2449	0.2452	0.2455	0.2459	0.2462	0.2465	0.2468	0.2471	0.2474	0.2477	0.248	0.2483	0.2485	0.2488	0.249	0.2493	0.2495	0.2497
1.19Hz	0.2336	0.2533	0.254	0.2547	0.2554	0.2561	0.2568	0.2575	0.2582	0.2588	0.2595	0.2601	0.2608	0.2614	0.2621	0.2627	0.2633	0.2639	0.2645	0.2651	0.2657	0.2663	0.2669	0.2674	0.268	0.2685	0.2691	0.2696	0.2702	0.2707	0.2712	0.2717	0.2722	0.2727	0.2732	0.2737	0.2741	0.2746	0.275	0.2755	0.2759	0.2764	0.2768	0.2772	0.2776	0.278	0.2784	0.2788	0.2791
1.17Hz	0.278	0.2789	0.2797	0.2806	0.2814	0.2822	0.283	0.2838	0.2846	0.2854	0.2862	0.287	0.2878	0.2886	0.2893	0.2901	0.2908	0.2916	0.2923	0.293	0.2938	0.2945	0.2952	0.2959	0.2966	0.2973	0.298	0.2986	0.2993	0.3	0.3006	0.3013	0.3019	0.3025	0.3031	0.3038	0.3044	0.305	0.3056	0.3061	0.3067	0.3073	0.3078	0.3084	0.3089	0.3095	0.31	0.3105	0.311
1.15Hz	0.2746	0.3038	0.3047	0.3057	0.3067	0.3077	0.3086	0.3096	0.3105	0.3115	0.3124	0.3134	0.3143	0.3152	0.3162	0.3171	0.318	0.3189	0.3198	0.3207	0.3215	0.3224	0.3233	0.3241	0.325	0.3258	0.3267	0.3275	0.3284	0.3292	0.33	0.3308	0.3316	0.3324	0.3332	0.334	0.3347	0.3355	0.3363	0.337	0.3378	0.3385	0.3392	0.3399	0.3407	0.3414	0.3421	0.3427	0.3434
1.14Hz	0.3285	0.3297	0.3308	0.3319	0.3331	0.3342	0.3353	0.3365	0.3376	0.3387	0.3398	0.3409	0.342	0.3431	0.3442	0.3452	0.3463	0.3474	0.3484	0.3495	0.3505	0.3516	0.3526	0.3537	0.3547	0.3557	0.3567	0.3577	0.3587	0.3597	0.3607	0.3617	0.3627	0.3636	0.3646	0.3656	0.3665	0.3675	0.3684	0.3693	0.3702	0.3712	0.3721	0.373	0.3739	0.3748	0.3756	0.3765	0.3774
1.12Hz	0.3191	0.3532	0.3545	0.3559	0.3572	0.3585	0.3598	0.3611	0.3624	0.3636	0.3649	0.3662	0.3675	0.3687	0.37	0.3713	0.3725	0.3738	0.375	0.3762	0.3775	0.3787	0.3799	0.3811	0.3824	0.3836	0.3848	0.386	0.3872	0.3883	0.3895	0.3907	0.3919	0.393	0.3942	0.3953	0.3965	0.3976	0.3988	0.3999	0.401	0.4021	0.4032	0.4043	0.4054	0.4065	0.4076	0.4087	0.4097
1.1Hz	0.3809	0.3823	0.3838	0.3853	0.3867	0.3882	0.3896	0.3911	0.3925	0.394	0.3954	0.3968	0.3983	0.3997	0.4011	0.4025	0.404	0.4054	0.4068	0.4082	0.4096	0.411	0.4124	0.4137	0.4151	0.4165	0.4179	0.4192	0.4206	0.422	0.4233	0.4247	0.426	0.4273	0.4287	0.43	0.4313	0.4326	0.4339	0.4352	0.4365	0.4378	0.4391	0.4404	0.4417	0.4429	0.4442	0.4455	0.4467
1.09Hz	0.3667	0.4077	0.4093	0.411	0.4126	0.4142	0.4158	0.4174	0.419	0.4206	0.4222	0.4238	0.4254	0.4269	0.4285	0.4301	0.4317	0.4333	0.4348	0.4364	0.4379	0.4395	0.4411	0.4426	0.4442	0.4457	0.4472	0.4488	0.4503	0.4518	0.4534	0.4549	0.4564	0.4579	0.4594	0.4609	0.4624	0.4639	0.4654	0.4669	0.4684	0.4698	0.4713	0.4728	0.4742	0.4757	0.4771	0.4786	0.48
1.07Hz	0.4315	0.4332	0.435	0.4367	0.4385	0.4402	0.4419	0.4437	0.4454	0.4472	0.4489	0.4506	0.4523	0.4541	0.4558	0.4575	0.4592	0.4609	0.4626	0.4644	0.4661	0.4678	0.4695	0.4712	0.4729	0.4745	0.4762	0.4779	0.4796	0.4813	0.4829	0.4846	0.4863	0.4879	0.4896	0.4913	0.4929	0.4946	0.4962	0.4978	0.4995	0.5011	0.5027	0.5044	0.506	0.5076	0.5092	0.5108	0.5124
1.06Hz	0.4145	0.4515	0.4533	0.4552	0.4571	0.4589	0.4608	0.4627	0.4646	0.4664	0.4683	0.4702	0.472	0.4739	0.4757	0.4776	0.4795	0.4813	0.4832	0.485	0.4869	0.4887	0.4906	0.4924	0.4942	0.4961	0.4979	0.4997	0.5016	0.5034	0.5052	0.507	0.5089	0.5107	0.5125	0.5143	0.5161	0.5179	0.5197	0.5215	0.5233	0.5251	0.5269	0.5287	0.5304	0.5322	0.534	0.5358	0.5375
1.04Hz	0.4683	0.4703	0.4723	0.4742	0.4762	0.4782	0.4801	0.4821	0.4841	0.486	0.488	0.49	0.4919	0.4939	0.4958	0.4978	0.4998	0.5017	0.5037	0.5056	0.5076	0.5095	0.5115	0.5134	0.5154	0.5173	0.5192	0.5212	0.5231	0.525	0.527	0.5289	0.5308	0.5328	0.5347	0.5366	0.5385	0.5404	0.5423	0.5442	0.5461	0.548	0.5499	0.5518	0.5537	0.5556	0.5575	0.5594	0.5613
1.03Hz	0.4503	0.482	0.484	0.4861	0.4881	0.4902	0.4922	0.4942	0.4963	0.4983	0.5004	0.5024	0.5044	0.5065	0.5085	0.5106	0.5126	0.5146	0.5167	0.5187	0.5207	0.5228	0.5248	0.5268	0.5288	0.5309	0.5329	0.5349	0.5369	0.5389	0.541	0.543	0.545	0.547	0.549	0.551	0.553	0.555	0.557	0.559	0.561	0.563	0.565	0.567	0.5689	0.5709	0.5729	0.5749	0.5768
1.01Hz	0.4916	0.4937	0.4958	0.4979	0.5	0.5021	0.5041	0.5062	0.5083	0.5104	0.5125	0.5146	0.5167	0.5187	0.5208	0.5229	0.525	0.5271	0.5291	0.5312	0.5333	0.5354	0.5374	0.5395	0.5416	0.5436	0.5457	0.5478	0.5498	0.5519	0.5539	0.556	0.5581	0.5601	0.5622	0.5642	0.5663	0.5683	0.5703	0.5724	0.5744	0.5765	0.5785	0.5805	0.5826	0.5846	0.5866	0.5886	0.5906
1Hz	0.4745	0.4949	0.4969	0.499	0.5011	0.5032	0.5053	0.5074	0.5094	0.5115	0.5136	0.5157	0.5178	0.5198	0.5219	0.524	0.5261	0.5281	0.5302	0.5323	0.5344	0.5364	0.5385	0.5406	0.5426	0.5447	0.5468	0.5488	0.5509	0.553	0.555	0.5571	0.5591	0.5612	0.5632	0.5653	0.5673	0.5694	0.5714	0.5735	0.5755	0.5775	0.5796	0.5816	0.5836	0.5857	0.5877	0.5897	0.5917
0.98Hz	0.4937	0.4957	0.4977	0.4997	0.5018	0.5038	0.5058	0.5078	0.5099	0.5119	0.5139	0.5159	0.518	0.52	0.522	0.524	0.526	0.5281	0.5301	0.5321	0.5341	0.5361	0.5381	0.5401	0.5421	0.5442	0.5462	0.5482	0.5502	0.5522	0.5542	0.5562	0.5582	0.5602	0.5621	0.5641	0.5661	0.5681	0.5701	0.5721	0.5741	0.576	0.578	0.58	0.582	0.5839	0.5859	0.5879	0.5898
0.97Hz	0.4797	0.4874	0.4894	0.4913	0.4932	0.4951	0.497	0.499	0.5009	0.5028	0.5047	0.5066	0.5086	0.5105	0.5124	0.5143	0.5162	0.5181	0.5201	0.522	0.5239	0.5258	0.5277	0.5296	0.5315	0.5334	0.5353	0.5372	0.5391	0.541	0.5429	0.5448	0.5467	0.5486	0.5505	0.5524	0.5542	0.5561	0.558	0.5599	0.5618	0.5636	0.5655	0.5674	0.5692	0.5711	0.573	0.5748	0.5767
0.96Hz	0.4751	0.4769	0.4787	0.4805	0.4823	0.4841	0.4859	0.4877	0.4895	0.4913	0.493	0.4948	0.4966	0.4984	0.5002	0.502	0.5037	0.5055	0.5073	0.5091	0.5108	0.5126	0.5144	0.5162	0.5179	0.5197	0.5215	0.5232	0.525	0.5267	0.5285	0.5303	0.532	0.5338	0.5355	0.5373	0.539	0.5407	0.5425	0.5442	0.546	0.5477	0.5494	0.5512	0.5529	0.5546	0.5563	0.558	0.5598
0.94Hz	0.4664	0.4581	0.4598	0.4614	0.463	0.4646	0.4663	0.4679	0.4695	0.4711	0.4728	0.4744	0.476	0.4776	0.4792	0.4808	0.4825	0.4841	0.4857	0.4873	0.4889	0.4905	0.4921	0.4937	0.4953	0.4969	0.4985	0.5001	0.5017	0.5032	0.5048	0.5064	0.508	0.5096	0.5111	0.5127	0.5143	0.5159	0.5174	0.519	0.5205	0.5221	0.5237	0.5252	0.5268	0.5283	0.5298	0.5314	0.5329
0.93Hz	0.4343	0.4358	0.4372	0.4386	0.4401	0.4415	0.443	0.4444	0.4458	0.4473	0.4487	0.4501	0.4516	0.453	0.4544	0.4558	0.4573	0.4587	0.4601	0.4615	0.4629	0.4643	0.4657	0.4671	0.4685	0.4699	0.4713	0.4727	0.4741	0.4755	0.4769	0.4783	0.4796	0.481	0.4824	0.4837	0.4851	0.4865	0.4878	0.4892	0.4905	0.4919	0.4932	0.4946	0.4959	0.4973	0.4986	0.4999	0.5013
0.92Hz	0.4318	0.4047	0.4059	0.4072	0.4085	0.4098	0.4111	0.4123	0.4136	0.4149	0.4161	0.4174	0.4187	0.4199	0.4212	0.4224	0.4237	0.4249	0.4261	0.4274	0.4286	0.4299	0.4311	0.4323	0.4335	0.4348	0.436	0.4372	0.4384	0.4396	0.4408	0.442	0.4432	0.4444	0.4456	0.4468	0.4479	0.4491	0.4503	0.4515	0.4526	0.4538	0.455	0.4561	0.4573	0.4584	0.4596	0.4607	0.4618
0.9Hz	0.3775	0.3786	0.3797	0.3808	0.3819	0.383	0.3841	0.3851	0.3862	0.3873	0.3884	0.3895	0.3905	0.3916	0.3927	0.3937	0.3948	0.3958	0.3969	0.3979	0.399	0.4	0.401	0.4021	0.4031	0.4041	0.4051	0.4061	0.4071	0.4081	0.4091	0.4101	0.4111	0.4121	0.4131	0.4141	0.415	0.416	0.417	0.4179	0.4189	0.4199	0.4208	0.4217	0.4227	0.4236	0.4245	0.4255	0.4264
0.89Hz	0.3802	0.3416	0.3425	0.3435	0.3444	0.3453	0.3462	0.3472	0.3481	0.349	0.3499	0.3508	0.3517	0.3526	0.3535	0.3544	0.3552	0.3561	0.357	0.3579	0.3587	0.3596	0.3604	0.3613	0.3621	0.363	0.3638	0.3646	0.3654	0.3663	0.3671	0.3679	0.3687	0.3695	0.3703	0.3711	0.3719	0.3727	0.3734	0.3742	0.375	0.3757	0.3765	0.3773	0.378	0.3787	0.3795	0.3802	0.3809
0.88Hz	0.3108	0.3116	0.3124	0.3131	0.3139	0.3146	0.3154	0.3161	0.3168	0.3176	0.3183	0.319	0.3197	0.3205	0.3212	0.3219	0.3226	0.3233	0.324	0.3246	0.3253	0.326	0.3267	0.3273	0.328	0.3286	0.3293	0.3299	0.3306	0.3312	0.3318	0.3325	0.3331	0.3337	0.3343	0.3349	0.3355	0.3361	0.3367	0.3373	0.3379	0.3384	0.339	0.3396	0.3401	0.3407	0.3412	0.3417	0.3423
0.86Hz	0.3176	0.2821	0.2827	0.2833	0.2839	0.2845	0.2851	0.2857	0.2862	0.2868	0.2874	0.2879	0.2885	0.289	0.2896	0.2901	0.2906	0.2912	0.2917	0.2922	0.2927	0.2932	0.2937	0.2942	0.2947	0.2952	0.2957	0.2962	0.2967	0.2971	0.2976	0.2981	0.2985	0.299	0.2994	0.2998	0.3003	0.3007	0.3011	0.3015	0.3019	0.3023	0.3027	0.3031	0.3035	0.3039	0.3043	0.3046	0.305
0.85Hz	0.2545	0.2549	0.2554	0.2558	0.2562	0.2566	0.257	0.2574	0.2578	0.2582	0.2586	0.259	0.2594	0.2597	0.2601	0.2605	0.2608	0.2612	0.2616	0.2619	0.2622	0.2626	0.2629	0.2632	0.2636	0.2639	0.2642	0.2645	0.2648	0.2651	0.2654	0.2657	0.266	0.2662	0.2665	0.2668	0.2671	0.2673	0.2676	0.2678	0.2681	0.2683	0.2685	0.2688	0.269	0.2692	0.2694	0.2696	0.2698
0.84Hz	0.2641	0.2302	0.2305	0.2308	0.2311	0.2313	0.2316	0.2319	0.2321	0.2324	0.2326	0.2329	0.2331	0.2333	0.2336	0.2338	0.234	0.2342	0.2344	0.2347	0.2349	0.2351	0.2353	0.2355	0.2356	0.2358	0.236	0.2362	0.2363	0.2365	0.2367	0.2368	0.237	0.2371	0.2373	0.2374	0.2375	0.2377	0.2378	0.2379	0.238	0.2381	0.2382	0.2383	0.2384	0.2385	0.2386	0.2387	0.2388
0.83Hz	0.2072	0.2073	0.2075	0.2076	0.2078	0.2079	0.208	0.2082	0.2083	0.2084	0.2086	0.2087	0.2088	0.2089	0.209	0.2091	0.2092	0.2093	0.2094	0.2095	0.2096	0.2097	0.2097	0.2098	0.2099	0.2099	0.21	0.2101	0.2101	0.2102	0.2102	0.2102	0.2103	0.2103	0.2104	0.2104	0.2104	0.2104	0.2104	0.2104	0.2104	0.2104	0.2104	0.2104	0.2104	0.2104	0.2104	0.2104	0.2103
0.82Hz	0.219	0.1882	0.1883	0.1884	0.1884	0.1885	0.1885	0.1886	0.1886	0.1887	0.1887	0.1888	0.1888	0.1888	0.1889	0.1889	0.1889	0.1889	0.1889	0.189	0.189	0.189	0.189	0.189	0.189	0.189	0.1889	0.1889	0.1889	0.1889	0.1889	0.1888	0.1888	0.1888	0.1887	0.1887	0.1886	0.1886	0.1885	0.1885	0.1884	0.1884	0.1883	0.1882	0.1881	0.1881	0.188	0.1879	0.1878
0.8Hz	0.1695	0.1695	0.1695	0.1695	0.1695	0.1695	0.1695	0.1695	0.1695	0.1695	0.1695	0.1695	0.1695	0.1694	0.1694	0.1694	0.1694	0.1693	0.1693	0.1693	0.1692	0.1692	0.1691	0.1691	0.169	0.169	0.1689	0.1688	0.1688	0.1687	0.1686	0.1686	0.1685	0.1684	0.1683	0.1682	0.1682	0.1681	0.168	0.1679	0.1678	0.1677	0.1676	0.1675	0.1673	0.1672	0.1671	0.167	0.1669
0.79Hz	0.1832	0.1531	0.1531	0.1531	0.153	0.153	0.153	0.153	0.153	0.1529	0.1529	0.1529	0.1528	0.1528	0.1528	0.1527	0.1527	0.1526	0.1526	0.1525	0.1525	0.1524	0.1524	0.1523	0.1522	0.1522	0.1521	0.152	0.1519	0.1519	0.1518	0.1517	0.1516	0.1515	0.1514	0.1514	0.1513	0.1512	0.1511	0.151	0.1508	0.1507	0.1506	0.1505	0.1504	0.1503	0.1502	0.15	0.1499
0.78Hz	0.137	0.137	0.137	0.137	0.137	0.1369	0.1369	0.1369	0.1369	0.1369	0.1368	0.1368	0.1368	0.1367	0.1367	0.1367	0.1366	0.1366	0.1365	0.1365	0.1364	0.1364	0.1363	0.1363	0.1362	0.1362	0.1361	0.136	0.136	0.1359	0.1358	0.1357	0.1357	0.1356	0.1355	0.1354	0.1353	0.1352	0.1351	0.135	0.1349	0.1348	0.1347	0.1346	0.1345	0.1344	0.1343	0.1342	0.1341
0.77Hz	0.1523	0.1236	0.1237	0.1237	0.1237	0.1237	0.1237	0.1237	0.1237	0.1237	0.1237	0.1237	0.1236	0.1236	0.1236	0.1236	0.1236	0.1236	0.1235	0.1235	0.1235	0.1235	0.1234	0.1234	0.1234	0.1233	0.1233	0.1232	0.1232	0.1231	0.1231	0.123	0.123	0.1229	0.1229	0.1228	0.1227	0.1227	0.1226	0.1225	0.1225	0.1224	0.1223	0.1222	0.1221	0.1221	0.122	0.1219	0.1218
0.76Hz	0.1107	0.1108	0.1108	0.1108	0.1109	0.1109	0.1109	0.111	0.111	0.111	0.111	0.111	0.111	0.1111	0.1111	0.1111	0.1111	0.1111	0.1111	0.1111	0.1111	0.1111	0.1111	0.111	0.111	0.111	0.111	0.111	0.111	0.1109	0.1109	0.1109	0.1109	0.1108	0.1108	0.1108	0.1107	0.1107	0.1106	0.1106	0.1105	0.1105	0.1104	0.1104	0.1103	0.1103	0.1102	0.1102	0.1101
0.75Hz	0.1271	0.0991	0.0991	0.0992	0.0993	0.0993	0.0994	0.0994	0.0995	0.0995	0.0996	0.0996	0.0996	0.0997	0.0997	0.0997	0.0998	0.0998	0.0998	0.0999	0.0999	0.0999	0.0999	0.0999	0.1	0.1	0.1	0.1	0.1	0.1	0.1	0.1	0.1	0.1	0.1	0.1	0.1	0.1	0.0999	0.0999	0.0999	0.0999	0.0999	0.0998	0.0998	0.0998	0.0998	0.0997	0.0997
0.74Hz	0.0909	0.091	0.0911	0.0911	0.0912	0.0913	0.0913	0.0914	0.0914	0.0915	0.0916	0.0916	0.0917	0.0917	0.0918	0.0918	0.0919	0.0919	0.0919	0.092	0.092	0.0921	0.0921	0.0921	0.0921	0.0922	0.0922	0.0922	0.0922	0.0923	0.0923	0.0923	0.0923	0.0923	0.0923	0.0923	0.0923	0.0923	0.0923	0.0923	0.0923	0.0923	0.0923	0.0923	0.0923	0.0923	0.0922	0.0922	0.0922
0.73Hz	0.1076	0.0843	0.0844	0.0845	0.0846	0.0846	0.0847	0.0848	0.0848	0.0849	0.0849	0.085	0.0851	0.0851	0.0852	0.0852	0.0853	0.0853	0.0854	0.0854	0.0854	0.0855	0.0855	0.0856	0.0856	0.0856	0.0857	0.0857	0.0857	0.0857	0.0858	0.0858	0.0858	0.0858	0.0858	0.0858	0.0859	0.0859	0.0859	0.0859	0.0859	0.0859	0.0859	0.0859	0.0859	0.0859	0.0859	0.0859	0.0858
0.72Hz	0.0801	0.0802	0.0802	0.0803	0.0803	0.0804	0.0804	0.0805	0.0805	0.0806	0.0806	0.0807	0.0807	0.0808	0.0808	0.0809	0.0809	0.0809	0.081	0.081	0.081	0.081	0.0811	0.0811	0.0811	0.0811	0.0812	0.0812	0.0812	0.0812	0.0812	0.0812	0.0812	0.0813	0.0813	0.0813	0.0813	0.0813	0.0813	0.0813	0.0813	0.0813	0.0813	0.0813	0.0812	0.0812	0.0812	0.0812	0.0812
0.71Hz	0.0962	0.0778	0.0778	0.0778	0.0779	0.0779	0.0779	0.078	0.078	0.078	0.078	0.0781	0.0781	0.0781	0.0781	0.0782	0.0782	0.0782	0.0782	0.0782	0.0782	0.0782	0.0782	0.0783	0.0783	0.0783	0.0783	0.0783	0.0783	0.0783	0.0783	0.0783	0.0783	0.0783	0.0783	0.0782	0.0782	0.0782	0.0782	0.0782	0.0782	0.0782	0.0782	0.0781	0.0781	0.0781	0.0781	0.078	0.078
0.7Hz	0.0763	0.0763	0.0763	0.0763	0.0763	0.0763	0.0764	0.0764	0.0763	0.0763	0.0763	0.0763	0.0763	0.0763	0.0763	0.0763	0.0763	0.0763	0.0763	0.0763	0.0763	0.0762	0.0762	0.0762	0.0762	0.0762	0.0762	0.0761	0.0761	0.0761	0.0761	0.076	0.076	0.076	0.076	0.0759	0.0759	0.0759	0.0758	0.0758	0.0758	0.0757	0.0757	0.0757	0.0756	0.0756	0.0755	0.0755	0.0754
0.69Hz	0.0913	0.0759	0.0759	0.0759	0.0759	0.0758	0.0758	0.0758	0.0758	0.0757	0.0757	0.0757	0.0756	0.0756	0.0756	0.0755	0.0755	0.0755	0.0754	0.0754	0.0754	0.0753	0.0753	0.0753	0.0752	0.0752	0.0751	0.0751	0.075	0.075	0.075	0.0749	0.0749	0.0748	0.0748	0.0747	0.0747	0.0746	0.0746	0.0745	0.0745	0.0744	0.0743	0.0743	0.0742	0.0742	0.0741	0.0741	0.074
0.68Hz	0.0755	0.0754	0.0754	0.0753	0.0753	0.0752	0.0752	0.0751	0.0751	0.075	0.075	0.0749	0.0749	0.0748	0.0748	0.0747	0.0747	0.0746	0.0746	0.0745	0.0744	0.0744	0.0743	0.0743	0.0742	0.0741	0.0741	0.074	0.074	0.0739	0.0738	0.0738	0.0737	0.0736	0.0736	0.0735	0.0734	0.0734	0.0733	0.0732	0.0732	0.0731	0.073	0.0729	0.0729	0.0728	0.0727	0.0726	0.0726
0.67Hz	0.0896	0.0745	0.0745	0.0744	0.0743	0.0743	0.0742	0.0741	0.0741	0.074	0.0739	0.0739	0.0738	0.0737	0.0737	0.0736	0.0735	0.0735	0.0734	0.0733	0.0733	0.0732	0.0731	0.073	0.073	0.0729	0.0728	0.0728	0.0727	0.0726	0.0725	0.0725	0.0724	0.0723	0.0722	0.0721	0.0721	0.072	0.0719	0.0718	0.0717	0.0717	0.0716	0.0715	0.0714	0.0713	0.0713	0.0712	0.0711
0.66Hz	0.0728	0.0727	0.0727	0.0726	0.0725	0.0725	0.0724	0.0723	0.0722	0.0722	0.0721	0.072	0.0719	0.0719	0.0718	0.0717	0.0716	0.0716	0.0715	0.0714	0.0713	0.0713	0.0712	0.0711	0.071	0.0709	0.0709	0.0708	0.0707	0.0706	0.0705	0.0705	0.0704	0.0703	0.0702	0.0701	0.07	0.07	0.0699	0.0698	0.0697	0.0696	0.0695	0.0694	0.0694	0.0693	0.0692	0.0691	0.069
0.65Hz	0.087	0.07	0.0699	0.0698	0.0697	0.0697	0.0696	0.0695	0.0695	0.0694	0.0693	0.0692	0.0692	0.0691	0.069	0.0689	0.0689	0.0688	0.0687	0.0686	0.0686	0.0685	0.0684	0.0683	0.0682	0.0682	0.0681	0.068	0.0679	0.0678	0.0678	0.0677	0.0676	0.0675	0.0674	0.0674	0.0673	0.0672	0.0671	0.067	0.0669	0.0669	0.0668	0.0667	0.0666	0.0665	0.0664	0.0663	0.0663
0.64Hz	0.0666	0.0665	0.0664	0.0664	0.0663	0.0662	0.0662	0.0661	0.066	0.066	0.0659	0.0658	0.0658	0.0657	0.0656	0.0656	0.0655	0.0654	0.0653	0.0653	0.0652	0.0651	0.065	0.065	0.0649	0.0648	0.0648	0.0647	0.0646	0.0645	0.0645	0.0644	0.0643	0.0642	0.0642	0.0641	0.064	0.0639	0.0638	0.0638	0.0637	0.0636	0.0635	0.0635	0.0634	0.0633	0.0632	0.0631	0.0631
0.63Hz	0.0814	0.0621	0.062	0.062	0.0619	0.0619	0.0618	0.0618	0.0617	0.0617	0.0616	0.0615	0.0615	0.0614	0.0614	0.0613	0.0612	0.0612	0.0611	0.0611	0.061	0.061	0.0609	0.0608	0.0608	0.0607	0.0606	0.0606	0.0605	0.0605	0.0604	0.0603	0.0603	0.0602	0.0601	0.0601	0.06	0.0599	0.0599	0.0598	0.0597	0.0597	0.0596	0.0595	0.0595	0.0594	0.0593	0.0593	0.0592
0.62Hz	0.0569	0.0569	0.0569	0.0568	0.0568	0.0567	0.0567	0.0567	0.0566	0.0566	0.0565	0.0565	0.0564	0.0564	0.0564	0.0563	0.0563	0.0562	0.0562	0.0561	0.0561	0.056	0.056	0.0559	0.0559	0.0559	0.0558	0.0558	0.0557	0.0557	0.0556	0.0556	0.0555	0.0555	0.0554	0.0554	0.0553	0.0553	0.0552	0.0552	0.0551	0.055	0.055	0.0549	0.0549	0.0548	0.0548	0.0547	0.0547
0.61Hz	0.073	0.0512	0.0512	0.0511	0.0511	0.0511	0.0511	0.0511	0.051	0.051	0.051	0.051	0.0509	0.0509	0.0509	0.0509	0.0508	0.0508	0.0508	0.0508	0.0507	0.0507	0.0507	0.0506	0.0506	0.0506	0.0506	0.0505	0.0505	0.0505	0.0504	0.0504	0.0504	0.0504	0.0503	0.0503	0.0503	0.0502	0.0502	0.0502	0.0501	0.0501	0.0501	0.05	0.05	0.05	0.0499	0.0499	0.0498
0.6Hz	0.0454	0.0454	0.0454	0.0454	0.0454	0.0454	0.0454	0.0454	0.0454	0.0454	0.0454	0.0454	0.0454	0.0454	0.0454	0.0454	0.0454	0.0454	0.0454	0.0454	0.0454	0.0454	0.0454	0.0453	0.0453	0.0453	0.0453	0.0453	0.0453	0.0453	0.0453	0.0453	0.0453	0.0452	0.0452	0.0452	0.0452	0.0452	0.0452	0.0452	0.0451	0.0451	0.0451	0.0451	0.0451	0.0451	0.0451	0.045	0.045
0.59Hz	0.0633	0.0396	0.0396	0.0396	0.0397	0.0397	0.0397	0.0397	0.0397	0.0398	0.0398	0.0398	0.0398	0.0398	0.0398	0.0399	0.0399	0.0399	0.0399	0.0399	0.0399	0.04	0.04	0.04	0.04	0.04	0.04	0.04	0.04	0.0401	0.0401	0.0401	0.0401	0.0401	0.0401	0.0401	0.0401	0.0401	0.0401	0.0401	0.0401	0.0402	0.0402	0.0402	0.0402	0.0402	0.0402	0.0402	0.0402
0.59Hz	0.0341	0.0341	0.0342	0.0342	0.0343	0.0343	0.0343	0.0344	0.0344	0.0345	0.0345	0.0345	0.0346	0.0346	0.0346	0.0347	0.0347	0.0347	0.0348	0.0348	0.0349	0.0349	0.0349	0.035	0.035	0.035	0.035	0.0351	0.0351	0.0351	0.0352	0.0352	0.0352	0.0353	0.0353	0.0353	0.0353	0.0354	0.0354	0.0354	0.0354	0.0355	0.0355	0.0355	0.0355	0.0355	0.0356	0.0356	0.0356
0.58Hz	0.054	0.0298	0.0298	0.0299	0.0299	0.03	0.0301	0.0301	0.0302	0.0302	0.0303	0.0303	0.0304	0.0304	0.0305	0.0305	0.0306	0.0306	0.0307	0.0308	0.0308	0.0308	0.0309	0.0309	0.031	0.031	0.0311	0.0311	0.0312	0.0312	0.0313	0.0313	0.0314	0.0314	0.0314	0.0315	0.0315	0.0316	0.0316	0.0316	0.0317	0.0317	0.0318	0.0318	0.0318	0.0319	0.0319	0.0319	0.032
0.57Hz	0.0268	0.0268	0.0269	0.027	0.027	0.0271	0.0272	0.0272	0.0273	0.0274	0.0274	0.0275	0.0275	0.0276	0.0277	0.0277	0.0278	0.0278	0.0279	0.0279	0.028	0.0281	0.0281	0.0282	0.0282	0.0283	0.0283	0.0284	0.0284	0.0285	0.0285	0.0286	0.0286	0.0287	0.0287	0.0288	0.0288	0.0289	0.0289	0.029	0.029	0.0291	0.0291	0.0291	0.0292	0.0292	0.0293	0.0293	0.0293
0.56Hz	0.0476	0.0259	0.026	0.026	0.0261	0.0262	0.0262	0.0263	0.0263	0.0264	0.0265	0.0265	0.0266	0.0266	0.0267	0.0267	0.0268	0.0269	0.0269	0.027	0.027	0.0271	0.0271	0.0272	0.0272	0.0273	0.0273	0.0274	0.0274	0.0275	0.0275	0.0276	0.0276	0.0277	0.0277	0.0278	0.0278	0.0278	0.0279	0.0279	0.028	0.028	0.0281	0.0281	0.0281	0.0282	0.0282	0.0283	0.0283
0.55Hz	0.0266	0.0266	0.0267	0.0267	0.0268	0.0268	0.0269	0.0269	0.0269	0.027	0.027	0.0271	0.0271	0.0271	0.0272	0.0272	0.0273	0.0273	0.0273	0.0274	0.0274	0.0275	0.0275	0.0275	0.0276	0.0276	0.0276	0.0277	0.0277	0.0278	0.0278	0.0278	0.0279	0.0279	0.0279	0.028	0.028	0.028	0.0281	0.0281	0.0281	0.0281	0.0282	0.0282	0.0282	0.0283	0.0283	0.0283	0.0283
0.54Hz	0.0456	0.0285	0.0285	0.0285	0.0286	0.0286	0.0286	0.0286	0.0287	0.0287	0.0287	0.0287	0.0288	0.0288	0.0288	0.0288	0.0288	0.0289	0.0289	0.0289	0.0289	0.0289	0.029	0.029	0.029	0.029	0.029	0.0291	0.0291	0.0291	0.0291	0.0291	0.0291	0.0292	0.0292	0.0292	0.0292	0.0292	0.0292	0.0293	0.0293	0.0293	0.0293	0.0293	0.0293	0.0293	0.0294	0.0294	0.0294
0.54Hz	0.0309	0.0309	0.0309	0.0309	0.0309	0.0309	0.031	0.031	0.031	0.031	0.031	0.031	0.031	0.031	0.031	0.031	0.031	0.031	0.031	0.031	0.031	0.031	0.031	0.031	0.031	0.031	0.031	0.031	0.031	0.031	0.031	0.031	0.031	0.031	0.031	0.031	0.031	0.031	0.031	0.031	0.0309	0.0309	0.0309	0.0309	0.0309	0.0309	0.0309	0.0309	0.0309
0.53Hz	0.0467	0.0338	0.0338	0.0338	0.0338	0.0338	0.0337	0.0337	0.0337	0.0337	0.0337	0.0337	0.0336	0.0336	0.0336	0.0336	0.0336	0.0336	0.0336	0.0335	0.0335	0.0335	0.0335	0.0335	0.0335	0.0334	0.0334	0.0334	0.0334	0.0334	0.0334	0.0333	0.0333	0.0333	0.0333	0.0333	0.0333	0.0332	0.0332	0.0332	0.0332	0.0332	0.0331	0.0331	0.0331	0.0331	0.0331	0.033	0.033
0.52Hz	0.0361	0.0361	0.0361	0.036	0.036	0.036	0.0359	0.0359	0.0359	0.0359	0.0358	0.0358	0.0358	0.0357	0.0357	0.0357	0.0357	0.0356	0.0356	0.0356	0.0355	0.0355	0.0355	0.0354	0.0354	0.0354	0.0354	0.0353	0.0353	0.0353	0.0352	0.0352	0.0352	0.0351	0.0351	0.0351	0.035	0.035	0.035	0.035	0.0349	0.0349	0.0349	0.0348	0.0348	0.0348	0.0347	0.0347	0.0347
0.51Hz	0.0492	0.0382	0.0381	0.0381	0.038	0.038	0.038	0.0379	0.0379	0.0378	0.0378	0.0378	0.0377	0.0377	0.0377	0.0376	0.0376	0.0375	0.0375	0.0375	0.0374	0.0374	0.0373	0.0373	0.0373	0.0372	0.0372	0.0371	0.0371	0.0371	0.037	0.037	0.0369	0.0369	0.0369	0.0368	0.0368	0.0367	0.0367	0.0366	0.0366	0.0366	0.0365	0.0365	0.0364	0.0364	0.0364	0.0363	0.0363
0.51Hz	0.0399	0.0398	0.0398	0.0397	0.0397	0.0396	0.0396	0.0395	0.0395	0.0395	0.0394	0.0394	0.0393	0.0393	0.0392	0.0392	0.0391	0.0391	0.039	0.039	0.0389	0.0389	0.0388	0.0388	0.0387	0.0387	0.0386	0.0386	0.0386	0.0385	0.0385	0.0384	0.0384	0.0383	0.0383	0.0382	0.0382	0.0381	0.0381	0.038	0.038	0.0379	0.0379	0.0378	0.0378	0.0377	0.0377	0.0376	0.0376
0.5Hz	0.0513	0.0407	0.0407	0.0406	0.0406	0.0405	0.0405	0.0404	0.0404	0.0403	0.0403	0.0402	0.0402	0.0401	0.0401	0.04	0.04	0.0399	0.0399	0.0398	0.0397	0.0397	0.0396	0.0396	0.0395	0.0395	0.0394	0.0394	0.0393	0.0393	0.0392	0.0392	0.0391	0.0391	0.039	0.039	0.0389	0.0389	0.0388	0.0388	0.0387	0.0387	0.0386	0.0385	0.0385	0.0384	0.0384	0.0383	0.0383
0.49Hz	0.041	0.0409	0.0409	0.0408	0.0408	0.0407	0.0407	0.0406	0.0406	0.0405	0.0405	0.0404	0.0404	0.0403	0.0403	0.0402	0.0401	0.0401	0.04	0.04	0.0399	0.0399	0.0398	0.0398	0.0397	0.0397	0.0396	0.0396	0.0395	0.0394	0.0394	0.0393	0.0393	0.0392	0.0392	0.0391	0.0391	0.039	0.039	0.0389	0.0388	0.0388	0.0387	0.0387	0.0386	0.0386	0.0385	0.0385	0.0384
0.49Hz	0.0517	0.0407	0.0406	0.0406	0.0405	0.0405	0.0404	0.0404	0.0403	0.0403	0.0402	0.0401	0.0401	0.04	0.04	0.0399	0.0399	0.0398	0.0398	0.0397	0.0397	0.0396	0.0396	0.0395	0.0394	0.0394	0.0393	0.0393	0.0392	0.0392	0.0391	0.0391	0.039	0.039	0.0389	0.0388	0.0388	0.0387	0.0387	0.0386	0.0386	0.0385	0.0385	0.0384	0.0383	0.0383	0.0382	0.0382	0.0381
0.48Hz	0.0398	0.0397	0.0397	0.0396	0.0395	0.0395	0.0394	0.0394	0.0393	0.0393	0.0392	0.0392	0.0391	0.0391	0.039	0.039	0.0389	0.0389	0.0388	0.0388	0.0387	0.0386	0.0386	0.0385	0.0385	0.0384	0.0384	0.0383	0.0383	0.0382	0.0382	0.0381	0.0381	0.038	0.038	0.0379	0.0378	0.0378	0.0377	0.0377	0.0376	0.0376	0.0375	0.0375	0.0374	0.0374	0.0373	0.0372	0.0372
0.47Hz	0.0504	0.0382	0.0382	0.0381	0.0381	0.038	0.038	0.0379	0.0379	0.0378	0.0378	0.0377	0.0377	0.0376	0.0376	0.0375	0.0375	0.0374	0.0374	0.0373	0.0373	0.0372	0.0372	0.0371	0.0371	0.037	0.037	0.0369	0.0369	0.0368	0.0368	0.0367	0.0367	0.0366	0.0366	0.0365	0.0365	0.0364	0.0363	0.0363	0.0362	0.0362	0.0361	0.0361	0.036	0.036	0.0359	0.0359	0.0358
0.46Hz	0.0361	0.0361	0.036	0.036	0.0359	0.0359	0.0358	0.0358	0.0357	0.0357	0.0356	0.0356	0.0355	0.0355	0.0355	0.0354	0.0354	0.0353	0.0353	0.0352	0.0352	0.0351	0.0351	0.035	0.035	0.0349	0.0349	0.0348	0.0348	0.0347	0.0347	0.0346	0.0346	0.0345	0.0345	0.0344	0.0344	0.0343	0.0343	0.0342	0.0342	0.0341	0.0341	0.034	0.034	0.0339	0.0339	0.0339	0.0338
0.46Hz	0.0472	0.0336	0.0336	0.0335	0.0335	0.0334	0.0334	0.0333	0.0333	0.0333	0.0332	0.0332	0.0331	0.0331	0.033	0.033	0.033	0.0329	0.0329	0.0328	0.0328	0.0327	0.0327	0.0326	0.0326	0.0326	0.0325	0.0325	0.0324	0.0324	0.0323	0.0323	0.0322	0.0322	0.0322	0.0321	0.0321	0.032	0.032	0.0319	0.0319	0.0318	0.0318	0.0318	0.0317	0.0317	0.0316	0.0316	0.0315
0.45Hz	0.031	0.031	0.0309	0.0309	0.0309	0.0308	0.0308	0.0308	0.0307	0.0307	0.0306	0.0306	0.0306	0.0305	0.0305	0.0304	0.0304	0.0304	0.0303	0.0303	0.0302	0.0302	0.0302	0.0301	0.0301	0.03	0.03	0.03	0.0299	0.0299	0.0298	0.0298	0.0298	0.0297	0.0297	0.0297	0.0296	0.0296	0.0295	0.0295	0.0295	0.0294	0.0294	0.0293	0.0293	0.0293	0.0292	0.0292	0.0291
0.44Hz	0.0428	0.0278	0.0277	0.0277	0.0277	0.0276	0.0276	0.0276	0.0275	0.0275	0.0275	0.0274	0.0274	0.0274	0.0273	0.0273	0.0273	0.0272	0.0272	0.0272	0.0271	0.0271	0.0271	0.027	0.027	0.027	0.0269	0.0269	0.0269	0.0268	0.0268	0.0268	0.0267	0.0267	0.0267	0.0266	0.0266	0.0266	0.0265	0.0265	0.0265	0.0264	0.0264	0.0264	0.0263	0.0263	0.0263	0.0262	0.0262
0.44Hz	0.0246	0.0245	0.0245	0.0245	0.0245	0.0244	0.0244	0.0244	0.0243	0.0243	0.0243	0.0243	0.0242	0.0242	0.0242	0.0242	0.0241	0.0241	0.0241	0.024	0.024	0.024	0.024	0.0239	0.0239	0.0239	0.0239	0.0238	0.0238	0.0238	0.0238	0.0237	0.0237	0.0237	0.0236	0.0236	0.0236	0.0236	0.0235	0.0235	0.0235	0.0235	0.0234	0.0234	0.0234	0.0233	0.0233	0.0233	0.0233
0.43Hz	0.0375	0.0212	0.0212	0.0212	0.0211	0.0211	0.0211	0.0211	0.021	0.021	0.021	0.021	0.021	0.0209	0.0209	0.0209	0.0209	0.0209	0.0208	0.0208	0.0208	0.0208	0.0207	0.0207	0.0207	0.0207	0.0207	0.0206	0.0206	0.0206	0.0206	0.0206	0.0205	0.0205	0.0205	0.0205	0.0205	0.0204	0.0204	0.0204	0.0204	0.0204	0.0203	0.0203	0.0203	0.0203	0.0203	0.0202	0.0202
0.43Hz	0.0175	0.0175	0.0175	0.0175	0.0175	0.0174	0.0174	0.0174	0.0174	0.0174	0.0174	0.0173	0.0173	0.0173	0.0173	0.0173	0.0173	0.0173	0.0172	0.0172	0.0172	0.0172	0.0172	0.0172	0.0172	0.0171	0.0171	0.0171	0.0171	0.0171	0.0171	0.0171	0.0171	0.017	0.017	0.017	0.017	0.017	0.017	0.017	0.0169	0.0169	0.0169	0.0169	0.0169	0.0169	0.0169	0.0169	0.0168
0.42Hz	0.0324	0.0139	0.0138	0.0138	0.0138	0.0138	0.0138	0.0138	0.0138	0.0138	0.0138	0.0138	0.0138	0.0137	0.0137	0.0137	0.0137	0.0137	0.0137	0.0137	0.0137	0.0137	0.0137	0.0137	0.0137	0.0136	0.0136	0.0136	0.0136	0.0136	0.0136	0.0136	0.0136	0.0136	0.0136	0.0136	0.0136	0.0136	0.0136	0.0136	0.0135	0.0135	0.0135	0.0135	0.0135	0.0135	0.0135	0.0135	0.0135
0.41Hz	0.01	0.01	0.01	0.01	0.01	0.01	0.0099	0.0099	0.0099	0.0099	0.0099	0.0099	0.0099	0.0099	0.0099	0.0099	0.0099	0.0099	0.0099	0.0099	0.0099	0.0099	0.0099	0.0099	0.0099	0.0099	0.0099	0.0099	0.0099	0.0099	0.0099	0.0099	0.0099	0.0099	0.0099	0.0099	0.0099	0.0099	0.0099	0.0099	0.0099	0.0099	0.0099	0.0099	0.0099	0.0099	0.0099	0.0099	0.0099
0.41Hz	0.0277	0.0062	0.0062	0.0062	0.0062	0.0062	0.0062	0.0062	0.0062	0.0062	0.0062	0.0062	0.0062	0.0062	0.0062	0.0062	0.0062	0.0062	0.0063	0.0063	0.0063	0.0063	0.0063	0.0063	0.0063	0.0063	0.0063	0.0063	0.0063	0.0063	0.0063	0.0063	0.0063	0.0064	0.0064	0.0064	0.0064	0.0064	0.0064	0.0064	0.0064	0.0064	0.0064	0.0064	0.0065	0.0065	0.0065	0.0065	0.0065
0.4Hz	0.0026	0.0026	0.0026	0.0026	0.0027	0.0027	0.0027	0.0027	0.0027	0.0027	0.0027	0.0028	0.0028	0.0028	0.0028	0.0028	0.0028	0.0029	0.0029	0.0029	0.0029	0.0029	0.0029	0.003	0.003	0.003	0.003	0.003	0.0031	0.0031	0.0031	0.0031	0.0031	0.0032	0.0032	0.0032	0.0032	0.0033	0.0033	0.0033	0.0033	0.0033	0.0034	0.0034	0.0034	0.0034	0.0035	0.0035	0.0035
0.4Hz	0.0244	0.0244	0.0244	0.0244	0.0244	0.0243	0.0243	0.0243	0.0243	0.0243	0.0242	0.0242	0.0242	0.0242	0.0242	0.0241	0.0241	0.0241	0.0241	0.024	0.024	0.024	0.024	0.024	0.0239	0.0239	0.0239	0.0239	0.0238	0.0238	0.0238	0.0238	0.0237	0.0237	0.0237	0.0237	0.0236	0.0236	0.0236	0.0236	0.0235	0.0235	0.0235	0.0235	0.0234	0.0234	0.0234	0.0234	0.0233
[truncated: 1,426 more columns]
